# Supplementary material for: Transcriptome Profiling of Nasonia vitripennis Testis Reveals Novel Transcripts Expressed from the Selfish B Chromosome, Paternal Sex Ratio
Source: G3 (Bethesda). 2013 Sep 1;3(9):1597–605. doi: 10.1534/g3.113.007583 (PMC3755920; doi:10.1534/g3.113.007583)
Supplement: Supporting Information [file supp_g3.113.007583_FileS1.zip › Supplementary GTF file 1 -nasonia.newIsoforms.gtf]

gnl|Nvit_2.0|Chr1.Scaffold1	Cufflinks	exon	316	468	.	+	.	gene_id "XLOC_000001"; transcript_id "TCONS_00000002"; exon_number "1"; gene_name "NV10001"; oId "CUFF.1.9"; nearest_ref "NV10001-RA"; class_code "j"; tss_id "TSS1";
gnl|Nvit_2.0|Chr1.Scaffold1	Cufflinks	exon	35260	35387	.	+	.	gene_id "XLOC_000001"; transcript_id "TCONS_00000002"; exon_number "2"; gene_name "NV10001"; oId "CUFF.1.9"; nearest_ref "NV10001-RA"; class_code "j"; tss_id "TSS1";
gnl|Nvit_2.0|Chr1.Scaffold1	Cufflinks	exon	37378	37507	.	+	.	gene_id "XLOC_000001"; transcript_id "TCONS_00000002"; exon_number "3"; gene_name "NV10001"; oId "CUFF.1.9"; nearest_ref "NV10001-RA"; class_code "j"; tss_id "TSS1";
gnl|Nvit_2.0|Chr1.Scaffold1	Cufflinks	exon	54226	55394	.	+	.	gene_id "XLOC_000001"; transcript_id "TCONS_00000002"; exon_number "4"; gene_name "NV10001"; oId "CUFF.1.9"; nearest_ref "NV10001-RA"; class_code "j"; tss_id "TSS1";
gnl|Nvit_2.0|Chr1.Scaffold1	Cufflinks	exon	55774	56957	.	+	.	gene_id "XLOC_000001"; transcript_id "TCONS_00000002"; exon_number "5"; gene_name "NV10001"; oId "CUFF.1.9"; nearest_ref "NV10001-RA"; class_code "j"; tss_id "TSS1";
gnl|Nvit_2.0|Chr1.Scaffold1	Cufflinks	exon	316	468	.	+	.	gene_id "XLOC_000001"; transcript_id "TCONS_00000001"; exon_number "1"; gene_name "NV10001"; oId "CUFF.1.10"; nearest_ref "NV10001-RA"; class_code "j"; tss_id "TSS1";
gnl|Nvit_2.0|Chr1.Scaffold1	Cufflinks	exon	35260	35387	.	+	.	gene_id "XLOC_000001"; transcript_id "TCONS_00000001"; exon_number "2"; gene_name "NV10001"; oId "CUFF.1.10"; nearest_ref "NV10001-RA"; class_code "j"; tss_id "TSS1";
gnl|Nvit_2.0|Chr1.Scaffold1	Cufflinks	exon	36138	36226	.	+	.	gene_id "XLOC_000001"; transcript_id "TCONS_00000001"; exon_number "3"; gene_name "NV10001"; oId "CUFF.1.10"; nearest_ref "NV10001-RA"; class_code "j"; tss_id "TSS1";
gnl|Nvit_2.0|Chr1.Scaffold1	Cufflinks	exon	37378	37507	.	+	.	gene_id "XLOC_000001"; transcript_id "TCONS_00000001"; exon_number "4"; gene_name "NV10001"; oId "CUFF.1.10"; nearest_ref "NV10001-RA"; class_code "j"; tss_id "TSS1";
gnl|Nvit_2.0|Chr1.Scaffold1	Cufflinks	exon	54226	55394	.	+	.	gene_id "XLOC_000001"; transcript_id "TCONS_00000001"; exon_number "5"; gene_name "NV10001"; oId "CUFF.1.10"; nearest_ref "NV10001-RA"; class_code "j"; tss_id "TSS1";
gnl|Nvit_2.0|Chr1.Scaffold1	Cufflinks	exon	55774	56957	.	+	.	gene_id "XLOC_000001"; transcript_id "TCONS_00000001"; exon_number "6"; gene_name "NV10001"; oId "CUFF.1.10"; nearest_ref "NV10001-RA"; class_code "j"; tss_id "TSS1";
gnl|Nvit_2.0|Chr1.Scaffold1	Cufflinks	exon	316	470	.	+	.	gene_id "XLOC_000001"; transcript_id "TCONS_00000005"; exon_number "1"; gene_name "NV10001"; oId "CUFF.1.8"; nearest_ref "NV10001-RA"; class_code "j"; tss_id "TSS1";
gnl|Nvit_2.0|Chr1.Scaffold1	Cufflinks	exon	35260	35389	.	+	.	gene_id "XLOC_000001"; transcript_id "TCONS_00000005"; exon_number "2"; gene_name "NV10001"; oId "CUFF.1.8"; nearest_ref "NV10001-RA"; class_code "j"; tss_id "TSS1";
gnl|Nvit_2.0|Chr1.Scaffold1	Cufflinks	exon	37378	37509	.	+	.	gene_id "XLOC_000001"; transcript_id "TCONS_00000005"; exon_number "3"; gene_name "NV10001"; oId "CUFF.1.8"; nearest_ref "NV10001-RA"; class_code "j"; tss_id "TSS1";
gnl|Nvit_2.0|Chr1.Scaffold1	Cufflinks	exon	103276	103410	.	+	.	gene_id "XLOC_000001"; transcript_id "TCONS_00000005"; exon_number "4"; gene_name "NV10001"; oId "CUFF.1.8"; nearest_ref "NV10001-RA"; class_code "j"; tss_id "TSS1";
gnl|Nvit_2.0|Chr1.Scaffold1	Cufflinks	exon	105012	105134	.	+	.	gene_id "XLOC_000001"; transcript_id "TCONS_00000005"; exon_number "5"; gene_name "NV10001"; oId "CUFF.1.8"; nearest_ref "NV10001-RA"; class_code "j"; tss_id "TSS1";
gnl|Nvit_2.0|Chr1.Scaffold1	Cufflinks	exon	106958	107124	.	+	.	gene_id "XLOC_000001"; transcript_id "TCONS_00000005"; exon_number "6"; gene_name "NV10001"; oId "CUFF.1.8"; nearest_ref "NV10001-RA"; class_code "j"; tss_id "TSS1";
gnl|Nvit_2.0|Chr1.Scaffold1	Cufflinks	exon	108007	108221	.	+	.	gene_id "XLOC_000001"; transcript_id "TCONS_00000005"; exon_number "7"; gene_name "NV10001"; oId "CUFF.1.8"; nearest_ref "NV10001-RA"; class_code "j"; tss_id "TSS1";
gnl|Nvit_2.0|Chr1.Scaffold1	Cufflinks	exon	111647	111756	.	+	.	gene_id "XLOC_000001"; transcript_id "TCONS_00000005"; exon_number "8"; gene_name "NV10001"; oId "CUFF.1.8"; nearest_ref "NV10001-RA"; class_code "j"; tss_id "TSS1";
gnl|Nvit_2.0|Chr1.Scaffold1	Cufflinks	exon	111939	112051	.	+	.	gene_id "XLOC_000001"; transcript_id "TCONS_00000005"; exon_number "9"; gene_name "NV10001"; oId "CUFF.1.8"; nearest_ref "NV10001-RA"; class_code "j"; tss_id "TSS1";
gnl|Nvit_2.0|Chr1.Scaffold1	Cufflinks	exon	112143	112268	.	+	.	gene_id "XLOC_000001"; transcript_id "TCONS_00000005"; exon_number "10"; gene_name "NV10001"; oId "CUFF.1.8"; nearest_ref "NV10001-RA"; class_code "j"; tss_id "TSS1";
gnl|Nvit_2.0|Chr1.Scaffold1	Cufflinks	exon	112808	112904	.	+	.	gene_id "XLOC_000001"; transcript_id "TCONS_00000005"; exon_number "11"; gene_name "NV10001"; oId "CUFF.1.8"; nearest_ref "NV10001-RA"; class_code "j"; tss_id "TSS1";
gnl|Nvit_2.0|Chr1.Scaffold1	Cufflinks	exon	115098	115323	.	+	.	gene_id "XLOC_000001"; transcript_id "TCONS_00000005"; exon_number "12"; gene_name "NV10001"; oId "CUFF.1.8"; nearest_ref "NV10001-RA"; class_code "j"; tss_id "TSS1";
gnl|Nvit_2.0|Chr1.Scaffold1	Cufflinks	exon	115447	115656	.	+	.	gene_id "XLOC_000001"; transcript_id "TCONS_00000005"; exon_number "13"; gene_name "NV10001"; oId "CUFF.1.8"; nearest_ref "NV10001-RA"; class_code "j"; tss_id "TSS1";
gnl|Nvit_2.0|Chr1.Scaffold1	Cufflinks	exon	117057	117255	.	+	.	gene_id "XLOC_000001"; transcript_id "TCONS_00000005"; exon_number "14"; gene_name "NV10001"; oId "CUFF.1.8"; nearest_ref "NV10001-RA"; class_code "j"; tss_id "TSS1";
gnl|Nvit_2.0|Chr1.Scaffold1	Cufflinks	exon	117614	117858	.	+	.	gene_id "XLOC_000001"; transcript_id "TCONS_00000005"; exon_number "15"; gene_name "NV10001"; oId "CUFF.1.8"; nearest_ref "NV10001-RA"; class_code "j"; tss_id "TSS1";
gnl|Nvit_2.0|Chr1.Scaffold1	Cufflinks	exon	119251	119497	.	+	.	gene_id "XLOC_000001"; transcript_id "TCONS_00000005"; exon_number "16"; gene_name "NV10001"; oId "CUFF.1.8"; nearest_ref "NV10001-RA"; class_code "j"; tss_id "TSS1";
gnl|Nvit_2.0|Chr1.Scaffold1	Cufflinks	exon	119823	119912	.	+	.	gene_id "XLOC_000001"; transcript_id "TCONS_00000005"; exon_number "17"; gene_name "NV10001"; oId "CUFF.1.8"; nearest_ref "NV10001-RA"; class_code "j"; tss_id "TSS1";
gnl|Nvit_2.0|Chr1.Scaffold1	Cufflinks	exon	122932	127256	.	+	.	gene_id "XLOC_000001"; transcript_id "TCONS_00000005"; exon_number "18"; gene_name "NV10001"; oId "CUFF.1.8"; nearest_ref "NV10001-RA"; class_code "j"; tss_id "TSS1";
gnl|Nvit_2.0|Chr1.Scaffold1	Cufflinks	exon	316	468	.	+	.	gene_id "XLOC_000001"; transcript_id "TCONS_00000004"; exon_number "1"; gene_name "NV10001"; oId "CUFF.1.7"; nearest_ref "NV10001-RA"; class_code "j"; tss_id "TSS1";
gnl|Nvit_2.0|Chr1.Scaffold1	Cufflinks	exon	35260	35387	.	+	.	gene_id "XLOC_000001"; transcript_id "TCONS_00000004"; exon_number "2"; gene_name "NV10001"; oId "CUFF.1.7"; nearest_ref "NV10001-RA"; class_code "j"; tss_id "TSS1";
gnl|Nvit_2.0|Chr1.Scaffold1	Cufflinks	exon	37378	37507	.	+	.	gene_id "XLOC_000001"; transcript_id "TCONS_00000004"; exon_number "3"; gene_name "NV10001"; oId "CUFF.1.7"; nearest_ref "NV10001-RA"; class_code "j"; tss_id "TSS1";
gnl|Nvit_2.0|Chr1.Scaffold1	Cufflinks	exon	103276	103408	.	+	.	gene_id "XLOC_000001"; transcript_id "TCONS_00000004"; exon_number "4"; gene_name "NV10001"; oId "CUFF.1.7"; nearest_ref "NV10001-RA"; class_code "j"; tss_id "TSS1";
gnl|Nvit_2.0|Chr1.Scaffold1	Cufflinks	exon	105012	105132	.	+	.	gene_id "XLOC_000001"; transcript_id "TCONS_00000004"; exon_number "5"; gene_name "NV10001"; oId "CUFF.1.7"; nearest_ref "NV10001-RA"; class_code "j"; tss_id "TSS1";
gnl|Nvit_2.0|Chr1.Scaffold1	Cufflinks	exon	106958	107122	.	+	.	gene_id "XLOC_000001"; transcript_id "TCONS_00000004"; exon_number "6"; gene_name "NV10001"; oId "CUFF.1.7"; nearest_ref "NV10001-RA"; class_code "j"; tss_id "TSS1";
gnl|Nvit_2.0|Chr1.Scaffold1	Cufflinks	exon	108007	108219	.	+	.	gene_id "XLOC_000001"; transcript_id "TCONS_00000004"; exon_number "7"; gene_name "NV10001"; oId "CUFF.1.7"; nearest_ref "NV10001-RA"; class_code "j"; tss_id "TSS1";
gnl|Nvit_2.0|Chr1.Scaffold1	Cufflinks	exon	111647	111754	.	+	.	gene_id "XLOC_000001"; transcript_id "TCONS_00000004"; exon_number "8"; gene_name "NV10001"; oId "CUFF.1.7"; nearest_ref "NV10001-RA"; class_code "j"; tss_id "TSS1";
gnl|Nvit_2.0|Chr1.Scaffold1	Cufflinks	exon	111939	112049	.	+	.	gene_id "XLOC_000001"; transcript_id "TCONS_00000004"; exon_number "9"; gene_name "NV10001"; oId "CUFF.1.7"; nearest_ref "NV10001-RA"; class_code "j"; tss_id "TSS1";
gnl|Nvit_2.0|Chr1.Scaffold1	Cufflinks	exon	112143	112266	.	+	.	gene_id "XLOC_000001"; transcript_id "TCONS_00000004"; exon_number "10"; gene_name "NV10001"; oId "CUFF.1.7"; nearest_ref "NV10001-RA"; class_code "j"; tss_id "TSS1";
gnl|Nvit_2.0|Chr1.Scaffold1	Cufflinks	exon	112808	112902	.	+	.	gene_id "XLOC_000001"; transcript_id "TCONS_00000004"; exon_number "11"; gene_name "NV10001"; oId "CUFF.1.7"; nearest_ref "NV10001-RA"; class_code "j"; tss_id "TSS1";
gnl|Nvit_2.0|Chr1.Scaffold1	Cufflinks	exon	115098	115323	.	+	.	gene_id "XLOC_000001"; transcript_id "TCONS_00000004"; exon_number "12"; gene_name "NV10001"; oId "CUFF.1.7"; nearest_ref "NV10001-RA"; class_code "j"; tss_id "TSS1";
gnl|Nvit_2.0|Chr1.Scaffold1	Cufflinks	exon	115447	115656	.	+	.	gene_id "XLOC_000001"; transcript_id "TCONS_00000004"; exon_number "13"; gene_name "NV10001"; oId "CUFF.1.7"; nearest_ref "NV10001-RA"; class_code "j"; tss_id "TSS1";
gnl|Nvit_2.0|Chr1.Scaffold1	Cufflinks	exon	117057	117255	.	+	.	gene_id "XLOC_000001"; transcript_id "TCONS_00000004"; exon_number "14"; gene_name "NV10001"; oId "CUFF.1.7"; nearest_ref "NV10001-RA"; class_code "j"; tss_id "TSS1";
gnl|Nvit_2.0|Chr1.Scaffold1	Cufflinks	exon	117614	117858	.	+	.	gene_id "XLOC_000001"; transcript_id "TCONS_00000004"; exon_number "15"; gene_name "NV10001"; oId "CUFF.1.7"; nearest_ref "NV10001-RA"; class_code "j"; tss_id "TSS1";
gnl|Nvit_2.0|Chr1.Scaffold1	Cufflinks	exon	119251	119497	.	+	.	gene_id "XLOC_000001"; transcript_id "TCONS_00000004"; exon_number "16"; gene_name "NV10001"; oId "CUFF.1.7"; nearest_ref "NV10001-RA"; class_code "j"; tss_id "TSS1";
gnl|Nvit_2.0|Chr1.Scaffold1	Cufflinks	exon	119838	119912	.	+	.	gene_id "XLOC_000001"; transcript_id "TCONS_00000004"; exon_number "17"; gene_name "NV10001"; oId "CUFF.1.7"; nearest_ref "NV10001-RA"; class_code "j"; tss_id "TSS1";
gnl|Nvit_2.0|Chr1.Scaffold1	Cufflinks	exon	121118	121172	.	+	.	gene_id "XLOC_000001"; transcript_id "TCONS_00000004"; exon_number "18"; gene_name "NV10001"; oId "CUFF.1.7"; nearest_ref "NV10001-RA"; class_code "j"; tss_id "TSS1";
gnl|Nvit_2.0|Chr1.Scaffold1	Cufflinks	exon	122061	122246	.	+	.	gene_id "XLOC_000001"; transcript_id "TCONS_00000004"; exon_number "19"; gene_name "NV10001"; oId "CUFF.1.7"; nearest_ref "NV10001-RA"; class_code "j"; tss_id "TSS1";
gnl|Nvit_2.0|Chr1.Scaffold1	Cufflinks	exon	122932	127256	.	+	.	gene_id "XLOC_000001"; transcript_id "TCONS_00000004"; exon_number "20"; gene_name "NV10001"; oId "CUFF.1.7"; nearest_ref "NV10001-RA"; class_code "j"; tss_id "TSS1";
gnl|Nvit_2.0|Chr1.Scaffold1	Cufflinks	exon	316	470	.	+	.	gene_id "XLOC_000001"; transcript_id "TCONS_00000003"; exon_number "1"; gene_name "NV10001"; oId "CUFF.1.6"; nearest_ref "NV10001-RA"; class_code "j"; tss_id "TSS1";
gnl|Nvit_2.0|Chr1.Scaffold1	Cufflinks	exon	35260	35389	.	+	.	gene_id "XLOC_000001"; transcript_id "TCONS_00000003"; exon_number "2"; gene_name "NV10001"; oId "CUFF.1.6"; nearest_ref "NV10001-RA"; class_code "j"; tss_id "TSS1";
gnl|Nvit_2.0|Chr1.Scaffold1	Cufflinks	exon	37378	37509	.	+	.	gene_id "XLOC_000001"; transcript_id "TCONS_00000003"; exon_number "3"; gene_name "NV10001"; oId "CUFF.1.6"; nearest_ref "NV10001-RA"; class_code "j"; tss_id "TSS1";
gnl|Nvit_2.0|Chr1.Scaffold1	Cufflinks	exon	103276	103410	.	+	.	gene_id "XLOC_000001"; transcript_id "TCONS_00000003"; exon_number "4"; gene_name "NV10001"; oId "CUFF.1.6"; nearest_ref "NV10001-RA"; class_code "j"; tss_id "TSS1";
gnl|Nvit_2.0|Chr1.Scaffold1	Cufflinks	exon	105012	105134	.	+	.	gene_id "XLOC_000001"; transcript_id "TCONS_00000003"; exon_number "5"; gene_name "NV10001"; oId "CUFF.1.6"; nearest_ref "NV10001-RA"; class_code "j"; tss_id "TSS1";
gnl|Nvit_2.0|Chr1.Scaffold1	Cufflinks	exon	106958	107124	.	+	.	gene_id "XLOC_000001"; transcript_id "TCONS_00000003"; exon_number "6"; gene_name "NV10001"; oId "CUFF.1.6"; nearest_ref "NV10001-RA"; class_code "j"; tss_id "TSS1";
gnl|Nvit_2.0|Chr1.Scaffold1	Cufflinks	exon	108007	108221	.	+	.	gene_id "XLOC_000001"; transcript_id "TCONS_00000003"; exon_number "7"; gene_name "NV10001"; oId "CUFF.1.6"; nearest_ref "NV10001-RA"; class_code "j"; tss_id "TSS1";
gnl|Nvit_2.0|Chr1.Scaffold1	Cufflinks	exon	111647	111756	.	+	.	gene_id "XLOC_000001"; transcript_id "TCONS_00000003"; exon_number "8"; gene_name "NV10001"; oId "CUFF.1.6"; nearest_ref "NV10001-RA"; class_code "j"; tss_id "TSS1";
gnl|Nvit_2.0|Chr1.Scaffold1	Cufflinks	exon	111939	112051	.	+	.	gene_id "XLOC_000001"; transcript_id "TCONS_00000003"; exon_number "9"; gene_name "NV10001"; oId "CUFF.1.6"; nearest_ref "NV10001-RA"; class_code "j"; tss_id "TSS1";
gnl|Nvit_2.0|Chr1.Scaffold1	Cufflinks	exon	112143	112268	.	+	.	gene_id "XLOC_000001"; transcript_id "TCONS_00000003"; exon_number "10"; gene_name "NV10001"; oId "CUFF.1.6"; nearest_ref "NV10001-RA"; class_code "j"; tss_id "TSS1";
gnl|Nvit_2.0|Chr1.Scaffold1	Cufflinks	exon	112808	112904	.	+	.	gene_id "XLOC_000001"; transcript_id "TCONS_00000003"; exon_number "11"; gene_name "NV10001"; oId "CUFF.1.6"; nearest_ref "NV10001-RA"; class_code "j"; tss_id "TSS1";
gnl|Nvit_2.0|Chr1.Scaffold1	Cufflinks	exon	115098	115323	.	+	.	gene_id "XLOC_000001"; transcript_id "TCONS_00000003"; exon_number "12"; gene_name "NV10001"; oId "CUFF.1.6"; nearest_ref "NV10001-RA"; class_code "j"; tss_id "TSS1";
gnl|Nvit_2.0|Chr1.Scaffold1	Cufflinks	exon	115447	115656	.	+	.	gene_id "XLOC_000001"; transcript_id "TCONS_00000003"; exon_number "13"; gene_name "NV10001"; oId "CUFF.1.6"; nearest_ref "NV10001-RA"; class_code "j"; tss_id "TSS1";
gnl|Nvit_2.0|Chr1.Scaffold1	Cufflinks	exon	117057	117255	.	+	.	gene_id "XLOC_000001"; transcript_id "TCONS_00000003"; exon_number "14"; gene_name "NV10001"; oId "CUFF.1.6"; nearest_ref "NV10001-RA"; class_code "j"; tss_id "TSS1";
gnl|Nvit_2.0|Chr1.Scaffold1	Cufflinks	exon	117614	117858	.	+	.	gene_id "XLOC_000001"; transcript_id "TCONS_00000003"; exon_number "15"; gene_name "NV10001"; oId "CUFF.1.6"; nearest_ref "NV10001-RA"; class_code "j"; tss_id "TSS1";
gnl|Nvit_2.0|Chr1.Scaffold1	Cufflinks	exon	119251	119497	.	+	.	gene_id "XLOC_000001"; transcript_id "TCONS_00000003"; exon_number "16"; gene_name "NV10001"; oId "CUFF.1.6"; nearest_ref "NV10001-RA"; class_code "j"; tss_id "TSS1";
gnl|Nvit_2.0|Chr1.Scaffold1	Cufflinks	exon	119823	119912	.	+	.	gene_id "XLOC_000001"; transcript_id "TCONS_00000003"; exon_number "17"; gene_name "NV10001"; oId "CUFF.1.6"; nearest_ref "NV10001-RA"; class_code "j"; tss_id "TSS1";
gnl|Nvit_2.0|Chr1.Scaffold1	Cufflinks	exon	121118	121172	.	+	.	gene_id "XLOC_000001"; transcript_id "TCONS_00000003"; exon_number "18"; gene_name "NV10001"; oId "CUFF.1.6"; nearest_ref "NV10001-RA"; class_code "j"; tss_id "TSS1";
gnl|Nvit_2.0|Chr1.Scaffold1	Cufflinks	exon	122932	127256	.	+	.	gene_id "XLOC_000001"; transcript_id "TCONS_00000003"; exon_number "19"; gene_name "NV10001"; oId "CUFF.1.6"; nearest_ref "NV10001-RA"; class_code "j"; tss_id "TSS1";
gnl|Nvit_2.0|Chr1.Scaffold1	Cufflinks	exon	316	470	.	+	.	gene_id "XLOC_000001"; transcript_id "TCONS_00000009"; exon_number "1"; gene_name "NV10001"; oId "CUFF.1.5"; nearest_ref "NV10001-RA"; class_code "j"; tss_id "TSS1";
gnl|Nvit_2.0|Chr1.Scaffold1	Cufflinks	exon	35260	35389	.	+	.	gene_id "XLOC_000001"; transcript_id "TCONS_00000009"; exon_number "2"; gene_name "NV10001"; oId "CUFF.1.5"; nearest_ref "NV10001-RA"; class_code "j"; tss_id "TSS1";
gnl|Nvit_2.0|Chr1.Scaffold1	Cufflinks	exon	37378	37509	.	+	.	gene_id "XLOC_000001"; transcript_id "TCONS_00000009"; exon_number "3"; gene_name "NV10001"; oId "CUFF.1.5"; nearest_ref "NV10001-RA"; class_code "j"; tss_id "TSS1";
gnl|Nvit_2.0|Chr1.Scaffold1	Cufflinks	exon	103276	103410	.	+	.	gene_id "XLOC_000001"; transcript_id "TCONS_00000009"; exon_number "4"; gene_name "NV10001"; oId "CUFF.1.5"; nearest_ref "NV10001-RA"; class_code "j"; tss_id "TSS1";
gnl|Nvit_2.0|Chr1.Scaffold1	Cufflinks	exon	105012	105134	.	+	.	gene_id "XLOC_000001"; transcript_id "TCONS_00000009"; exon_number "5"; gene_name "NV10001"; oId "CUFF.1.5"; nearest_ref "NV10001-RA"; class_code "j"; tss_id "TSS1";
gnl|Nvit_2.0|Chr1.Scaffold1	Cufflinks	exon	106958	107124	.	+	.	gene_id "XLOC_000001"; transcript_id "TCONS_00000009"; exon_number "6"; gene_name "NV10001"; oId "CUFF.1.5"; nearest_ref "NV10001-RA"; class_code "j"; tss_id "TSS1";
gnl|Nvit_2.0|Chr1.Scaffold1	Cufflinks	exon	108007	108221	.	+	.	gene_id "XLOC_000001"; transcript_id "TCONS_00000009"; exon_number "7"; gene_name "NV10001"; oId "CUFF.1.5"; nearest_ref "NV10001-RA"; class_code "j"; tss_id "TSS1";
gnl|Nvit_2.0|Chr1.Scaffold1	Cufflinks	exon	111647	111756	.	+	.	gene_id "XLOC_000001"; transcript_id "TCONS_00000009"; exon_number "8"; gene_name "NV10001"; oId "CUFF.1.5"; nearest_ref "NV10001-RA"; class_code "j"; tss_id "TSS1";
gnl|Nvit_2.0|Chr1.Scaffold1	Cufflinks	exon	111939	112051	.	+	.	gene_id "XLOC_000001"; transcript_id "TCONS_00000009"; exon_number "9"; gene_name "NV10001"; oId "CUFF.1.5"; nearest_ref "NV10001-RA"; class_code "j"; tss_id "TSS1";
gnl|Nvit_2.0|Chr1.Scaffold1	Cufflinks	exon	112143	112268	.	+	.	gene_id "XLOC_000001"; transcript_id "TCONS_00000009"; exon_number "10"; gene_name "NV10001"; oId "CUFF.1.5"; nearest_ref "NV10001-RA"; class_code "j"; tss_id "TSS1";
gnl|Nvit_2.0|Chr1.Scaffold1	Cufflinks	exon	112808	112904	.	+	.	gene_id "XLOC_000001"; transcript_id "TCONS_00000009"; exon_number "11"; gene_name "NV10001"; oId "CUFF.1.5"; nearest_ref "NV10001-RA"; class_code "j"; tss_id "TSS1";
gnl|Nvit_2.0|Chr1.Scaffold1	Cufflinks	exon	115098	115323	.	+	.	gene_id "XLOC_000001"; transcript_id "TCONS_00000009"; exon_number "12"; gene_name "NV10001"; oId "CUFF.1.5"; nearest_ref "NV10001-RA"; class_code "j"; tss_id "TSS1";
gnl|Nvit_2.0|Chr1.Scaffold1	Cufflinks	exon	115447	115656	.	+	.	gene_id "XLOC_000001"; transcript_id "TCONS_00000009"; exon_number "13"; gene_name "NV10001"; oId "CUFF.1.5"; nearest_ref "NV10001-RA"; class_code "j"; tss_id "TSS1";
gnl|Nvit_2.0|Chr1.Scaffold1	Cufflinks	exon	117057	117255	.	+	.	gene_id "XLOC_000001"; transcript_id "TCONS_00000009"; exon_number "14"; gene_name "NV10001"; oId "CUFF.1.5"; nearest_ref "NV10001-RA"; class_code "j"; tss_id "TSS1";
gnl|Nvit_2.0|Chr1.Scaffold1	Cufflinks	exon	117614	117858	.	+	.	gene_id "XLOC_000001"; transcript_id "TCONS_00000009"; exon_number "15"; gene_name "NV10001"; oId "CUFF.1.5"; nearest_ref "NV10001-RA"; class_code "j"; tss_id "TSS1";
gnl|Nvit_2.0|Chr1.Scaffold1	Cufflinks	exon	119251	119497	.	+	.	gene_id "XLOC_000001"; transcript_id "TCONS_00000009"; exon_number "16"; gene_name "NV10001"; oId "CUFF.1.5"; nearest_ref "NV10001-RA"; class_code "j"; tss_id "TSS1";
gnl|Nvit_2.0|Chr1.Scaffold1	Cufflinks	exon	119838	119912	.	+	.	gene_id "XLOC_000001"; transcript_id "TCONS_00000009"; exon_number "17"; gene_name "NV10001"; oId "CUFF.1.5"; nearest_ref "NV10001-RA"; class_code "j"; tss_id "TSS1";
gnl|Nvit_2.0|Chr1.Scaffold1	Cufflinks	exon	122932	123340	.	+	.	gene_id "XLOC_000001"; transcript_id "TCONS_00000009"; exon_number "18"; gene_name "NV10001"; oId "CUFF.1.5"; nearest_ref "NV10001-RA"; class_code "j"; tss_id "TSS1";
gnl|Nvit_2.0|Chr1.Scaffold1	Cufflinks	exon	154221	154411	.	+	.	gene_id "XLOC_000001"; transcript_id "TCONS_00000009"; exon_number "19"; gene_name "NV10001"; oId "CUFF.1.5"; nearest_ref "NV10001-RA"; class_code "j"; tss_id "TSS1";
gnl|Nvit_2.0|Chr1.Scaffold1	Cufflinks	exon	316	468	.	+	.	gene_id "XLOC_000001"; transcript_id "TCONS_00000008"; exon_number "1"; gene_name "NV10001"; oId "CUFF.1.4"; nearest_ref "NV10001-RA"; class_code "j"; tss_id "TSS1";
gnl|Nvit_2.0|Chr1.Scaffold1	Cufflinks	exon	35260	35387	.	+	.	gene_id "XLOC_000001"; transcript_id "TCONS_00000008"; exon_number "2"; gene_name "NV10001"; oId "CUFF.1.4"; nearest_ref "NV10001-RA"; class_code "j"; tss_id "TSS1";
gnl|Nvit_2.0|Chr1.Scaffold1	Cufflinks	exon	37378	37507	.	+	.	gene_id "XLOC_000001"; transcript_id "TCONS_00000008"; exon_number "3"; gene_name "NV10001"; oId "CUFF.1.4"; nearest_ref "NV10001-RA"; class_code "j"; tss_id "TSS1";
gnl|Nvit_2.0|Chr1.Scaffold1	Cufflinks	exon	103276	103408	.	+	.	gene_id "XLOC_000001"; transcript_id "TCONS_00000008"; exon_number "4"; gene_name "NV10001"; oId "CUFF.1.4"; nearest_ref "NV10001-RA"; class_code "j"; tss_id "TSS1";
gnl|Nvit_2.0|Chr1.Scaffold1	Cufflinks	exon	105012	105132	.	+	.	gene_id "XLOC_000001"; transcript_id "TCONS_00000008"; exon_number "5"; gene_name "NV10001"; oId "CUFF.1.4"; nearest_ref "NV10001-RA"; class_code "j"; tss_id "TSS1";
gnl|Nvit_2.0|Chr1.Scaffold1	Cufflinks	exon	106958	107122	.	+	.	gene_id "XLOC_000001"; transcript_id "TCONS_00000008"; exon_number "6"; gene_name "NV10001"; oId "CUFF.1.4"; nearest_ref "NV10001-RA"; class_code "j"; tss_id "TSS1";
gnl|Nvit_2.0|Chr1.Scaffold1	Cufflinks	exon	108007	108219	.	+	.	gene_id "XLOC_000001"; transcript_id "TCONS_00000008"; exon_number "7"; gene_name "NV10001"; oId "CUFF.1.4"; nearest_ref "NV10001-RA"; class_code "j"; tss_id "TSS1";
gnl|Nvit_2.0|Chr1.Scaffold1	Cufflinks	exon	111647	111754	.	+	.	gene_id "XLOC_000001"; transcript_id "TCONS_00000008"; exon_number "8"; gene_name "NV10001"; oId "CUFF.1.4"; nearest_ref "NV10001-RA"; class_code "j"; tss_id "TSS1";
gnl|Nvit_2.0|Chr1.Scaffold1	Cufflinks	exon	111939	112049	.	+	.	gene_id "XLOC_000001"; transcript_id "TCONS_00000008"; exon_number "9"; gene_name "NV10001"; oId "CUFF.1.4"; nearest_ref "NV10001-RA"; class_code "j"; tss_id "TSS1";
gnl|Nvit_2.0|Chr1.Scaffold1	Cufflinks	exon	112143	112266	.	+	.	gene_id "XLOC_000001"; transcript_id "TCONS_00000008"; exon_number "10"; gene_name "NV10001"; oId "CUFF.1.4"; nearest_ref "NV10001-RA"; class_code "j"; tss_id "TSS1";
gnl|Nvit_2.0|Chr1.Scaffold1	Cufflinks	exon	112808	112902	.	+	.	gene_id "XLOC_000001"; transcript_id "TCONS_00000008"; exon_number "11"; gene_name "NV10001"; oId "CUFF.1.4"; nearest_ref "NV10001-RA"; class_code "j"; tss_id "TSS1";
gnl|Nvit_2.0|Chr1.Scaffold1	Cufflinks	exon	115098	115323	.	+	.	gene_id "XLOC_000001"; transcript_id "TCONS_00000008"; exon_number "12"; gene_name "NV10001"; oId "CUFF.1.4"; nearest_ref "NV10001-RA"; class_code "j"; tss_id "TSS1";
gnl|Nvit_2.0|Chr1.Scaffold1	Cufflinks	exon	115447	115658	.	+	.	gene_id "XLOC_000001"; transcript_id "TCONS_00000008"; exon_number "13"; gene_name "NV10001"; oId "CUFF.1.4"; nearest_ref "NV10001-RA"; class_code "j"; tss_id "TSS1";
gnl|Nvit_2.0|Chr1.Scaffold1	Cufflinks	exon	117057	117257	.	+	.	gene_id "XLOC_000001"; transcript_id "TCONS_00000008"; exon_number "14"; gene_name "NV10001"; oId "CUFF.1.4"; nearest_ref "NV10001-RA"; class_code "j"; tss_id "TSS1";
gnl|Nvit_2.0|Chr1.Scaffold1	Cufflinks	exon	117614	117860	.	+	.	gene_id "XLOC_000001"; transcript_id "TCONS_00000008"; exon_number "15"; gene_name "NV10001"; oId "CUFF.1.4"; nearest_ref "NV10001-RA"; class_code "j"; tss_id "TSS1";
gnl|Nvit_2.0|Chr1.Scaffold1	Cufflinks	exon	119251	119499	.	+	.	gene_id "XLOC_000001"; transcript_id "TCONS_00000008"; exon_number "16"; gene_name "NV10001"; oId "CUFF.1.4"; nearest_ref "NV10001-RA"; class_code "j"; tss_id "TSS1";
gnl|Nvit_2.0|Chr1.Scaffold1	Cufflinks	exon	119838	119914	.	+	.	gene_id "XLOC_000001"; transcript_id "TCONS_00000008"; exon_number "17"; gene_name "NV10001"; oId "CUFF.1.4"; nearest_ref "NV10001-RA"; class_code "j"; tss_id "TSS1";
gnl|Nvit_2.0|Chr1.Scaffold1	Cufflinks	exon	122277	122348	.	+	.	gene_id "XLOC_000001"; transcript_id "TCONS_00000008"; exon_number "18"; gene_name "NV10001"; oId "CUFF.1.4"; nearest_ref "NV10001-RA"; class_code "j"; tss_id "TSS1";
gnl|Nvit_2.0|Chr1.Scaffold1	Cufflinks	exon	122932	123340	.	+	.	gene_id "XLOC_000001"; transcript_id "TCONS_00000008"; exon_number "19"; gene_name "NV10001"; oId "CUFF.1.4"; nearest_ref "NV10001-RA"; class_code "j"; tss_id "TSS1";
gnl|Nvit_2.0|Chr1.Scaffold1	Cufflinks	exon	154221	154411	.	+	.	gene_id "XLOC_000001"; transcript_id "TCONS_00000008"; exon_number "20"; gene_name "NV10001"; oId "CUFF.1.4"; nearest_ref "NV10001-RA"; class_code "j"; tss_id "TSS1";
gnl|Nvit_2.0|Chr1.Scaffold1	Cufflinks	exon	316	470	.	+	.	gene_id "XLOC_000001"; transcript_id "TCONS_00000007"; exon_number "1"; gene_name "NV10001"; oId "CUFF.1.3"; nearest_ref "NV10001-RA"; class_code "j"; tss_id "TSS1";
gnl|Nvit_2.0|Chr1.Scaffold1	Cufflinks	exon	35260	35389	.	+	.	gene_id "XLOC_000001"; transcript_id "TCONS_00000007"; exon_number "2"; gene_name "NV10001"; oId "CUFF.1.3"; nearest_ref "NV10001-RA"; class_code "j"; tss_id "TSS1";
gnl|Nvit_2.0|Chr1.Scaffold1	Cufflinks	exon	37378	37509	.	+	.	gene_id "XLOC_000001"; transcript_id "TCONS_00000007"; exon_number "3"; gene_name "NV10001"; oId "CUFF.1.3"; nearest_ref "NV10001-RA"; class_code "j"; tss_id "TSS1";
gnl|Nvit_2.0|Chr1.Scaffold1	Cufflinks	exon	103276	103410	.	+	.	gene_id "XLOC_000001"; transcript_id "TCONS_00000007"; exon_number "4"; gene_name "NV10001"; oId "CUFF.1.3"; nearest_ref "NV10001-RA"; class_code "j"; tss_id "TSS1";
gnl|Nvit_2.0|Chr1.Scaffold1	Cufflinks	exon	105012	105134	.	+	.	gene_id "XLOC_000001"; transcript_id "TCONS_00000007"; exon_number "5"; gene_name "NV10001"; oId "CUFF.1.3"; nearest_ref "NV10001-RA"; class_code "j"; tss_id "TSS1";
gnl|Nvit_2.0|Chr1.Scaffold1	Cufflinks	exon	106958	107124	.	+	.	gene_id "XLOC_000001"; transcript_id "TCONS_00000007"; exon_number "6"; gene_name "NV10001"; oId "CUFF.1.3"; nearest_ref "NV10001-RA"; class_code "j"; tss_id "TSS1";
gnl|Nvit_2.0|Chr1.Scaffold1	Cufflinks	exon	108007	108221	.	+	.	gene_id "XLOC_000001"; transcript_id "TCONS_00000007"; exon_number "7"; gene_name "NV10001"; oId "CUFF.1.3"; nearest_ref "NV10001-RA"; class_code "j"; tss_id "TSS1";
gnl|Nvit_2.0|Chr1.Scaffold1	Cufflinks	exon	111647	111756	.	+	.	gene_id "XLOC_000001"; transcript_id "TCONS_00000007"; exon_number "8"; gene_name "NV10001"; oId "CUFF.1.3"; nearest_ref "NV10001-RA"; class_code "j"; tss_id "TSS1";
gnl|Nvit_2.0|Chr1.Scaffold1	Cufflinks	exon	111939	112051	.	+	.	gene_id "XLOC_000001"; transcript_id "TCONS_00000007"; exon_number "9"; gene_name "NV10001"; oId "CUFF.1.3"; nearest_ref "NV10001-RA"; class_code "j"; tss_id "TSS1";
gnl|Nvit_2.0|Chr1.Scaffold1	Cufflinks	exon	112143	112268	.	+	.	gene_id "XLOC_000001"; transcript_id "TCONS_00000007"; exon_number "10"; gene_name "NV10001"; oId "CUFF.1.3"; nearest_ref "NV10001-RA"; class_code "j"; tss_id "TSS1";
gnl|Nvit_2.0|Chr1.Scaffold1	Cufflinks	exon	112808	112904	.	+	.	gene_id "XLOC_000001"; transcript_id "TCONS_00000007"; exon_number "11"; gene_name "NV10001"; oId "CUFF.1.3"; nearest_ref "NV10001-RA"; class_code "j"; tss_id "TSS1";
gnl|Nvit_2.0|Chr1.Scaffold1	Cufflinks	exon	115098	115323	.	+	.	gene_id "XLOC_000001"; transcript_id "TCONS_00000007"; exon_number "12"; gene_name "NV10001"; oId "CUFF.1.3"; nearest_ref "NV10001-RA"; class_code "j"; tss_id "TSS1";
gnl|Nvit_2.0|Chr1.Scaffold1	Cufflinks	exon	115447	115656	.	+	.	gene_id "XLOC_000001"; transcript_id "TCONS_00000007"; exon_number "13"; gene_name "NV10001"; oId "CUFF.1.3"; nearest_ref "NV10001-RA"; class_code "j"; tss_id "TSS1";
gnl|Nvit_2.0|Chr1.Scaffold1	Cufflinks	exon	117057	117255	.	+	.	gene_id "XLOC_000001"; transcript_id "TCONS_00000007"; exon_number "14"; gene_name "NV10001"; oId "CUFF.1.3"; nearest_ref "NV10001-RA"; class_code "j"; tss_id "TSS1";
gnl|Nvit_2.0|Chr1.Scaffold1	Cufflinks	exon	117614	117858	.	+	.	gene_id "XLOC_000001"; transcript_id "TCONS_00000007"; exon_number "15"; gene_name "NV10001"; oId "CUFF.1.3"; nearest_ref "NV10001-RA"; class_code "j"; tss_id "TSS1";
gnl|Nvit_2.0|Chr1.Scaffold1	Cufflinks	exon	119251	119497	.	+	.	gene_id "XLOC_000001"; transcript_id "TCONS_00000007"; exon_number "16"; gene_name "NV10001"; oId "CUFF.1.3"; nearest_ref "NV10001-RA"; class_code "j"; tss_id "TSS1";
gnl|Nvit_2.0|Chr1.Scaffold1	Cufflinks	exon	119838	119912	.	+	.	gene_id "XLOC_000001"; transcript_id "TCONS_00000007"; exon_number "17"; gene_name "NV10001"; oId "CUFF.1.3"; nearest_ref "NV10001-RA"; class_code "j"; tss_id "TSS1";
gnl|Nvit_2.0|Chr1.Scaffold1	Cufflinks	exon	121118	121172	.	+	.	gene_id "XLOC_000001"; transcript_id "TCONS_00000007"; exon_number "18"; gene_name "NV10001"; oId "CUFF.1.3"; nearest_ref "NV10001-RA"; class_code "j"; tss_id "TSS1";
gnl|Nvit_2.0|Chr1.Scaffold1	Cufflinks	exon	122932	123340	.	+	.	gene_id "XLOC_000001"; transcript_id "TCONS_00000007"; exon_number "19"; gene_name "NV10001"; oId "CUFF.1.3"; nearest_ref "NV10001-RA"; class_code "j"; tss_id "TSS1";
gnl|Nvit_2.0|Chr1.Scaffold1	Cufflinks	exon	154221	154411	.	+	.	gene_id "XLOC_000001"; transcript_id "TCONS_00000007"; exon_number "20"; gene_name "NV10001"; oId "CUFF.1.3"; nearest_ref "NV10001-RA"; class_code "j"; tss_id "TSS1";
gnl|Nvit_2.0|Chr1.Scaffold1	Cufflinks	exon	316	470	.	+	.	gene_id "XLOC_000001"; transcript_id "TCONS_00000006"; exon_number "1"; gene_name "NV10001"; oId "CUFF.1.2"; nearest_ref "NV10001-RA"; class_code "j"; tss_id "TSS1";
gnl|Nvit_2.0|Chr1.Scaffold1	Cufflinks	exon	35260	35389	.	+	.	gene_id "XLOC_000001"; transcript_id "TCONS_00000006"; exon_number "2"; gene_name "NV10001"; oId "CUFF.1.2"; nearest_ref "NV10001-RA"; class_code "j"; tss_id "TSS1";
gnl|Nvit_2.0|Chr1.Scaffold1	Cufflinks	exon	37378	37509	.	+	.	gene_id "XLOC_000001"; transcript_id "TCONS_00000006"; exon_number "3"; gene_name "NV10001"; oId "CUFF.1.2"; nearest_ref "NV10001-RA"; class_code "j"; tss_id "TSS1";
gnl|Nvit_2.0|Chr1.Scaffold1	Cufflinks	exon	103276	103410	.	+	.	gene_id "XLOC_000001"; transcript_id "TCONS_00000006"; exon_number "4"; gene_name "NV10001"; oId "CUFF.1.2"; nearest_ref "NV10001-RA"; class_code "j"; tss_id "TSS1";
gnl|Nvit_2.0|Chr1.Scaffold1	Cufflinks	exon	105012	105134	.	+	.	gene_id "XLOC_000001"; transcript_id "TCONS_00000006"; exon_number "5"; gene_name "NV10001"; oId "CUFF.1.2"; nearest_ref "NV10001-RA"; class_code "j"; tss_id "TSS1";
gnl|Nvit_2.0|Chr1.Scaffold1	Cufflinks	exon	106958	107124	.	+	.	gene_id "XLOC_000001"; transcript_id "TCONS_00000006"; exon_number "6"; gene_name "NV10001"; oId "CUFF.1.2"; nearest_ref "NV10001-RA"; class_code "j"; tss_id "TSS1";
gnl|Nvit_2.0|Chr1.Scaffold1	Cufflinks	exon	108007	108221	.	+	.	gene_id "XLOC_000001"; transcript_id "TCONS_00000006"; exon_number "7"; gene_name "NV10001"; oId "CUFF.1.2"; nearest_ref "NV10001-RA"; class_code "j"; tss_id "TSS1";
gnl|Nvit_2.0|Chr1.Scaffold1	Cufflinks	exon	111647	111756	.	+	.	gene_id "XLOC_000001"; transcript_id "TCONS_00000006"; exon_number "8"; gene_name "NV10001"; oId "CUFF.1.2"; nearest_ref "NV10001-RA"; class_code "j"; tss_id "TSS1";
gnl|Nvit_2.0|Chr1.Scaffold1	Cufflinks	exon	111939	112051	.	+	.	gene_id "XLOC_000001"; transcript_id "TCONS_00000006"; exon_number "9"; gene_name "NV10001"; oId "CUFF.1.2"; nearest_ref "NV10001-RA"; class_code "j"; tss_id "TSS1";
gnl|Nvit_2.0|Chr1.Scaffold1	Cufflinks	exon	112143	112268	.	+	.	gene_id "XLOC_000001"; transcript_id "TCONS_00000006"; exon_number "10"; gene_name "NV10001"; oId "CUFF.1.2"; nearest_ref "NV10001-RA"; class_code "j"; tss_id "TSS1";
gnl|Nvit_2.0|Chr1.Scaffold1	Cufflinks	exon	112808	112904	.	+	.	gene_id "XLOC_000001"; transcript_id "TCONS_00000006"; exon_number "11"; gene_name "NV10001"; oId "CUFF.1.2"; nearest_ref "NV10001-RA"; class_code "j"; tss_id "TSS1";
gnl|Nvit_2.0|Chr1.Scaffold1	Cufflinks	exon	115098	115323	.	+	.	gene_id "XLOC_000001"; transcript_id "TCONS_00000006"; exon_number "12"; gene_name "NV10001"; oId "CUFF.1.2"; nearest_ref "NV10001-RA"; class_code "j"; tss_id "TSS1";
gnl|Nvit_2.0|Chr1.Scaffold1	Cufflinks	exon	115447	115656	.	+	.	gene_id "XLOC_000001"; transcript_id "TCONS_00000006"; exon_number "13"; gene_name "NV10001"; oId "CUFF.1.2"; nearest_ref "NV10001-RA"; class_code "j"; tss_id "TSS1";
gnl|Nvit_2.0|Chr1.Scaffold1	Cufflinks	exon	117057	117255	.	+	.	gene_id "XLOC_000001"; transcript_id "TCONS_00000006"; exon_number "14"; gene_name "NV10001"; oId "CUFF.1.2"; nearest_ref "NV10001-RA"; class_code "j"; tss_id "TSS1";
gnl|Nvit_2.0|Chr1.Scaffold1	Cufflinks	exon	117614	117858	.	+	.	gene_id "XLOC_000001"; transcript_id "TCONS_00000006"; exon_number "15"; gene_name "NV10001"; oId "CUFF.1.2"; nearest_ref "NV10001-RA"; class_code "j"; tss_id "TSS1";
gnl|Nvit_2.0|Chr1.Scaffold1	Cufflinks	exon	119251	119497	.	+	.	gene_id "XLOC_000001"; transcript_id "TCONS_00000006"; exon_number "16"; gene_name "NV10001"; oId "CUFF.1.2"; nearest_ref "NV10001-RA"; class_code "j"; tss_id "TSS1";
gnl|Nvit_2.0|Chr1.Scaffold1	Cufflinks	exon	119823	119912	.	+	.	gene_id "XLOC_000001"; transcript_id "TCONS_00000006"; exon_number "17"; gene_name "NV10001"; oId "CUFF.1.2"; nearest_ref "NV10001-RA"; class_code "j"; tss_id "TSS1";
gnl|Nvit_2.0|Chr1.Scaffold1	Cufflinks	exon	121118	121172	.	+	.	gene_id "XLOC_000001"; transcript_id "TCONS_00000006"; exon_number "18"; gene_name "NV10001"; oId "CUFF.1.2"; nearest_ref "NV10001-RA"; class_code "j"; tss_id "TSS1";
gnl|Nvit_2.0|Chr1.Scaffold1	Cufflinks	exon	122061	122246	.	+	.	gene_id "XLOC_000001"; transcript_id "TCONS_00000006"; exon_number "19"; gene_name "NV10001"; oId "CUFF.1.2"; nearest_ref "NV10001-RA"; class_code "j"; tss_id "TSS1";
gnl|Nvit_2.0|Chr1.Scaffold1	Cufflinks	exon	122932	123340	.	+	.	gene_id "XLOC_000001"; transcript_id "TCONS_00000006"; exon_number "20"; gene_name "NV10001"; oId "CUFF.1.2"; nearest_ref "NV10001-RA"; class_code "j"; tss_id "TSS1";
gnl|Nvit_2.0|Chr1.Scaffold1	Cufflinks	exon	154221	154411	.	+	.	gene_id "XLOC_000001"; transcript_id "TCONS_00000006"; exon_number "21"; gene_name "NV10001"; oId "CUFF.1.2"; nearest_ref "NV10001-RA"; class_code "j"; tss_id "TSS1";
gnl|Nvit_2.0|Chr1.Scaffold1	Cufflinks	exon	110864	111077	.	+	.	gene_id "XLOC_000001"; transcript_id "TCONS_00000011"; exon_number "1"; gene_name "NV10001"; oId "CUFF.1.11"; nearest_ref "NV10001-RA"; class_code "j"; tss_id "TSS2";
gnl|Nvit_2.0|Chr1.Scaffold1	Cufflinks	exon	111647	111754	.	+	.	gene_id "XLOC_000001"; transcript_id "TCONS_00000011"; exon_number "2"; gene_name "NV10001"; oId "CUFF.1.11"; nearest_ref "NV10001-RA"; class_code "j"; tss_id "TSS2";
gnl|Nvit_2.0|Chr1.Scaffold1	Cufflinks	exon	111939	112049	.	+	.	gene_id "XLOC_000001"; transcript_id "TCONS_00000011"; exon_number "3"; gene_name "NV10001"; oId "CUFF.1.11"; nearest_ref "NV10001-RA"; class_code "j"; tss_id "TSS2";
gnl|Nvit_2.0|Chr1.Scaffold1	Cufflinks	exon	112143	112266	.	+	.	gene_id "XLOC_000001"; transcript_id "TCONS_00000011"; exon_number "4"; gene_name "NV10001"; oId "CUFF.1.11"; nearest_ref "NV10001-RA"; class_code "j"; tss_id "TSS2";
gnl|Nvit_2.0|Chr1.Scaffold1	Cufflinks	exon	112808	112902	.	+	.	gene_id "XLOC_000001"; transcript_id "TCONS_00000011"; exon_number "5"; gene_name "NV10001"; oId "CUFF.1.11"; nearest_ref "NV10001-RA"; class_code "j"; tss_id "TSS2";
gnl|Nvit_2.0|Chr1.Scaffold1	Cufflinks	exon	115098	115323	.	+	.	gene_id "XLOC_000001"; transcript_id "TCONS_00000011"; exon_number "6"; gene_name "NV10001"; oId "CUFF.1.11"; nearest_ref "NV10001-RA"; class_code "j"; tss_id "TSS2";
gnl|Nvit_2.0|Chr1.Scaffold1	Cufflinks	exon	115447	115656	.	+	.	gene_id "XLOC_000001"; transcript_id "TCONS_00000011"; exon_number "7"; gene_name "NV10001"; oId "CUFF.1.11"; nearest_ref "NV10001-RA"; class_code "j"; tss_id "TSS2";
gnl|Nvit_2.0|Chr1.Scaffold1	Cufflinks	exon	117057	117255	.	+	.	gene_id "XLOC_000001"; transcript_id "TCONS_00000011"; exon_number "8"; gene_name "NV10001"; oId "CUFF.1.11"; nearest_ref "NV10001-RA"; class_code "j"; tss_id "TSS2";
gnl|Nvit_2.0|Chr1.Scaffold1	Cufflinks	exon	117614	117858	.	+	.	gene_id "XLOC_000001"; transcript_id "TCONS_00000011"; exon_number "9"; gene_name "NV10001"; oId "CUFF.1.11"; nearest_ref "NV10001-RA"; class_code "j"; tss_id "TSS2";
gnl|Nvit_2.0|Chr1.Scaffold1	Cufflinks	exon	119251	119497	.	+	.	gene_id "XLOC_000001"; transcript_id "TCONS_00000011"; exon_number "10"; gene_name "NV10001"; oId "CUFF.1.11"; nearest_ref "NV10001-RA"; class_code "j"; tss_id "TSS2";
gnl|Nvit_2.0|Chr1.Scaffold1	Cufflinks	exon	119838	119912	.	+	.	gene_id "XLOC_000001"; transcript_id "TCONS_00000011"; exon_number "11"; gene_name "NV10001"; oId "CUFF.1.11"; nearest_ref "NV10001-RA"; class_code "j"; tss_id "TSS2";
gnl|Nvit_2.0|Chr1.Scaffold1	Cufflinks	exon	121118	121172	.	+	.	gene_id "XLOC_000001"; transcript_id "TCONS_00000011"; exon_number "12"; gene_name "NV10001"; oId "CUFF.1.11"; nearest_ref "NV10001-RA"; class_code "j"; tss_id "TSS2";
gnl|Nvit_2.0|Chr1.Scaffold1	Cufflinks	exon	122932	127256	.	+	.	gene_id "XLOC_000001"; transcript_id "TCONS_00000011"; exon_number "13"; gene_name "NV10001"; oId "CUFF.1.11"; nearest_ref "NV10001-RA"; class_code "j"; tss_id "TSS2";
gnl|Nvit_2.0|Chr1.Scaffold1	Cufflinks	exon	174863	175005	.	+	.	gene_id "XLOC_000003"; transcript_id "TCONS_00000013"; exon_number "1"; gene_name "NV10002"; oId "CUFF.5.1"; nearest_ref "NV10002-RA"; class_code "j"; tss_id "TSS4";
gnl|Nvit_2.0|Chr1.Scaffold1	Cufflinks	exon	234143	234237	.	+	.	gene_id "XLOC_000003"; transcript_id "TCONS_00000013"; exon_number "2"; gene_name "NV10002"; oId "CUFF.5.1"; nearest_ref "NV10002-RA"; class_code "j"; tss_id "TSS4";
gnl|Nvit_2.0|Chr1.Scaffold1	Cufflinks	exon	256954	257001	.	+	.	gene_id "XLOC_000003"; transcript_id "TCONS_00000013"; exon_number "3"; gene_name "NV10002"; oId "CUFF.5.1"; nearest_ref "NV10002-RA"; class_code "j"; tss_id "TSS4";
gnl|Nvit_2.0|Chr1.Scaffold1	Cufflinks	exon	233996	234082	.	+	.	gene_id "XLOC_000003"; transcript_id "TCONS_00000016"; exon_number "1"; gene_name "NV10002"; oId "CUFF.5.4"; nearest_ref "NV10002-RA"; class_code "j"; tss_id "TSS6";
gnl|Nvit_2.0|Chr1.Scaffold1	Cufflinks	exon	234143	234237	.	+	.	gene_id "XLOC_000003"; transcript_id "TCONS_00000016"; exon_number "2"; gene_name "NV10002"; oId "CUFF.5.4"; nearest_ref "NV10002-RA"; class_code "j"; tss_id "TSS6";
gnl|Nvit_2.0|Chr1.Scaffold1	Cufflinks	exon	244832	244901	.	+	.	gene_id "XLOC_000003"; transcript_id "TCONS_00000016"; exon_number "3"; gene_name "NV10002"; oId "CUFF.5.4"; nearest_ref "NV10002-RA"; class_code "j"; tss_id "TSS6";
gnl|Nvit_2.0|Chr1.Scaffold1	Cufflinks	exon	268554	268782	.	+	.	gene_id "XLOC_000003"; transcript_id "TCONS_00000016"; exon_number "4"; gene_name "NV10002"; oId "CUFF.5.4"; nearest_ref "NV10002-RA"; class_code "j"; tss_id "TSS6";
gnl|Nvit_2.0|Chr1.Scaffold1	Cufflinks	exon	277680	277764	.	+	.	gene_id "XLOC_000003"; transcript_id "TCONS_00000016"; exon_number "5"; gene_name "NV10002"; oId "CUFF.5.4"; nearest_ref "NV10002-RA"; class_code "j"; tss_id "TSS6";
gnl|Nvit_2.0|Chr1.Scaffold1	Cufflinks	exon	292111	292250	.	+	.	gene_id "XLOC_000003"; transcript_id "TCONS_00000016"; exon_number "6"; gene_name "NV10002"; oId "CUFF.5.4"; nearest_ref "NV10002-RA"; class_code "j"; tss_id "TSS6";
gnl|Nvit_2.0|Chr1.Scaffold1	Cufflinks	exon	298056	298342	.	+	.	gene_id "XLOC_000003"; transcript_id "TCONS_00000016"; exon_number "7"; gene_name "NV10002"; oId "CUFF.5.4"; nearest_ref "NV10002-RA"; class_code "j"; tss_id "TSS6";
gnl|Nvit_2.0|Chr1.Scaffold1	Cufflinks	exon	311119	311269	.	+	.	gene_id "XLOC_000003"; transcript_id "TCONS_00000016"; exon_number "8"; gene_name "NV10002"; oId "CUFF.5.4"; nearest_ref "NV10002-RA"; class_code "j"; tss_id "TSS6";
gnl|Nvit_2.0|Chr1.Scaffold1	Cufflinks	exon	315524	315670	.	+	.	gene_id "XLOC_000003"; transcript_id "TCONS_00000016"; exon_number "9"; gene_name "NV10002"; oId "CUFF.5.4"; nearest_ref "NV10002-RA"; class_code "j"; tss_id "TSS6";
gnl|Nvit_2.0|Chr1.Scaffold1	Cufflinks	exon	318768	318915	.	+	.	gene_id "XLOC_000003"; transcript_id "TCONS_00000016"; exon_number "10"; gene_name "NV10002"; oId "CUFF.5.4"; nearest_ref "NV10002-RA"; class_code "j"; tss_id "TSS6";
gnl|Nvit_2.0|Chr1.Scaffold1	Cufflinks	exon	327795	327830	.	+	.	gene_id "XLOC_000004"; transcript_id "TCONS_00000017"; exon_number "1"; gene_name "NV10003"; oId "CUFF.12.1"; nearest_ref "NV10003-RA"; class_code "j"; tss_id "TSS7";
gnl|Nvit_2.0|Chr1.Scaffold1	Cufflinks	exon	334643	334739	.	+	.	gene_id "XLOC_000004"; transcript_id "TCONS_00000017"; exon_number "2"; gene_name "NV10003"; oId "CUFF.12.1"; nearest_ref "NV10003-RA"; class_code "j"; tss_id "TSS7";
gnl|Nvit_2.0|Chr1.Scaffold1	Cufflinks	exon	334799	334948	.	+	.	gene_id "XLOC_000004"; transcript_id "TCONS_00000017"; exon_number "3"; gene_name "NV10003"; oId "CUFF.12.1"; nearest_ref "NV10003-RA"; class_code "j"; tss_id "TSS7";
gnl|Nvit_2.0|Chr1.Scaffold1	Cufflinks	exon	335383	335501	.	+	.	gene_id "XLOC_000004"; transcript_id "TCONS_00000017"; exon_number "4"; gene_name "NV10003"; oId "CUFF.12.1"; nearest_ref "NV10003-RA"; class_code "j"; tss_id "TSS7";
gnl|Nvit_2.0|Chr1.Scaffold1	Cufflinks	exon	335773	338409	.	+	.	gene_id "XLOC_000004"; transcript_id "TCONS_00000017"; exon_number "5"; gene_name "NV10003"; oId "CUFF.12.1"; nearest_ref "NV10003-RA"; class_code "j"; tss_id "TSS7";
gnl|Nvit_2.0|Chr1.Scaffold1	Cufflinks	exon	333296	334948	.	+	.	gene_id "XLOC_000004"; transcript_id "TCONS_00000018"; exon_number "1"; gene_name "NV10003"; oId "CUFF.12.2"; nearest_ref "NV10003-RA"; class_code "j"; tss_id "TSS8";
gnl|Nvit_2.0|Chr1.Scaffold1	Cufflinks	exon	335383	335501	.	+	.	gene_id "XLOC_000004"; transcript_id "TCONS_00000018"; exon_number "2"; gene_name "NV10003"; oId "CUFF.12.2"; nearest_ref "NV10003-RA"; class_code "j"; tss_id "TSS8";
gnl|Nvit_2.0|Chr1.Scaffold1	Cufflinks	exon	335773	338409	.	+	.	gene_id "XLOC_000004"; transcript_id "TCONS_00000018"; exon_number "3"; gene_name "NV10003"; oId "CUFF.12.2"; nearest_ref "NV10003-RA"; class_code "j"; tss_id "TSS8";
gnl|Nvit_2.0|Chr1.Scaffold1	Cufflinks	exon	495955	496478	.	+	.	gene_id "XLOC_000007"; transcript_id "TCONS_00000024"; exon_number "1"; gene_name "NV10010"; oId "CUFF.20.1"; nearest_ref "NV10010-RA"; class_code "j"; tss_id "TSS13";
gnl|Nvit_2.0|Chr1.Scaffold1	Cufflinks	exon	501537	501726	.	+	.	gene_id "XLOC_000007"; transcript_id "TCONS_00000024"; exon_number "2"; gene_name "NV10010"; oId "CUFF.20.1"; nearest_ref "NV10010-RA"; class_code "j"; tss_id "TSS13";
gnl|Nvit_2.0|Chr1.Scaffold1	Cufflinks	exon	513800	514048	.	+	.	gene_id "XLOC_000007"; transcript_id "TCONS_00000024"; exon_number "3"; gene_name "NV10010"; oId "CUFF.20.1"; nearest_ref "NV10010-RA"; class_code "j"; tss_id "TSS13";
gnl|Nvit_2.0|Chr1.Scaffold1	Cufflinks	exon	514130	514357	.	+	.	gene_id "XLOC_000007"; transcript_id "TCONS_00000024"; exon_number "4"; gene_name "NV10010"; oId "CUFF.20.1"; nearest_ref "NV10010-RA"; class_code "j"; tss_id "TSS13";
gnl|Nvit_2.0|Chr1.Scaffold1	Cufflinks	exon	496435	496478	.	+	.	gene_id "XLOC_000007"; transcript_id "TCONS_00000025"; exon_number "1"; gene_name "NV10010"; oId "CUFF.20.2"; nearest_ref "NV10010-RA"; class_code "j"; tss_id "TSS14";
gnl|Nvit_2.0|Chr1.Scaffold1	Cufflinks	exon	501537	501726	.	+	.	gene_id "XLOC_000007"; transcript_id "TCONS_00000025"; exon_number "2"; gene_name "NV10010"; oId "CUFF.20.2"; nearest_ref "NV10010-RA"; class_code "j"; tss_id "TSS14";
gnl|Nvit_2.0|Chr1.Scaffold1	Cufflinks	exon	513800	514048	.	+	.	gene_id "XLOC_000007"; transcript_id "TCONS_00000025"; exon_number "3"; gene_name "NV10010"; oId "CUFF.20.2"; nearest_ref "NV10010-RA"; class_code "j"; tss_id "TSS14";
gnl|Nvit_2.0|Chr1.Scaffold1	Cufflinks	exon	516002	516114	.	+	.	gene_id "XLOC_000007"; transcript_id "TCONS_00000025"; exon_number "4"; gene_name "NV10010"; oId "CUFF.20.2"; nearest_ref "NV10010-RA"; class_code "j"; tss_id "TSS14";
gnl|Nvit_2.0|Chr1.Scaffold1	Cufflinks	exon	516681	516790	.	+	.	gene_id "XLOC_000007"; transcript_id "TCONS_00000025"; exon_number "5"; gene_name "NV10010"; oId "CUFF.20.2"; nearest_ref "NV10010-RA"; class_code "j"; tss_id "TSS14";
gnl|Nvit_2.0|Chr1.Scaffold1	Cufflinks	exon	517192	517270	.	+	.	gene_id "XLOC_000007"; transcript_id "TCONS_00000025"; exon_number "6"; gene_name "NV10010"; oId "CUFF.20.2"; nearest_ref "NV10010-RA"; class_code "j"; tss_id "TSS14";
gnl|Nvit_2.0|Chr1.Scaffold1	Cufflinks	exon	517345	517484	.	+	.	gene_id "XLOC_000007"; transcript_id "TCONS_00000025"; exon_number "7"; gene_name "NV10010"; oId "CUFF.20.2"; nearest_ref "NV10010-RA"; class_code "j"; tss_id "TSS14";
gnl|Nvit_2.0|Chr1.Scaffold1	Cufflinks	exon	517698	517841	.	+	.	gene_id "XLOC_000007"; transcript_id "TCONS_00000025"; exon_number "8"; gene_name "NV10010"; oId "CUFF.20.2"; nearest_ref "NV10010-RA"; class_code "j"; tss_id "TSS14";
gnl|Nvit_2.0|Chr1.Scaffold1	Cufflinks	exon	518453	518675	.	+	.	gene_id "XLOC_000007"; transcript_id "TCONS_00000025"; exon_number "9"; gene_name "NV10010"; oId "CUFF.20.2"; nearest_ref "NV10010-RA"; class_code "j"; tss_id "TSS14";
gnl|Nvit_2.0|Chr1.Scaffold1	Cufflinks	exon	519442	521071	.	+	.	gene_id "XLOC_000007"; transcript_id "TCONS_00000025"; exon_number "10"; gene_name "NV10010"; oId "CUFF.20.2"; nearest_ref "NV10010-RA"; class_code "j"; tss_id "TSS14";
gnl|Nvit_2.0|Chr1.Scaffold1	Cufflinks	exon	512091	512463	.	+	.	gene_id "XLOC_000007"; transcript_id "TCONS_00000026"; exon_number "1"; gene_name "NV10010"; oId "CUFF.20.3"; nearest_ref "NV10010-RA"; class_code "j"; tss_id "TSS15";
gnl|Nvit_2.0|Chr1.Scaffold1	Cufflinks	exon	513800	514048	.	+	.	gene_id "XLOC_000007"; transcript_id "TCONS_00000026"; exon_number "2"; gene_name "NV10010"; oId "CUFF.20.3"; nearest_ref "NV10010-RA"; class_code "j"; tss_id "TSS15";
gnl|Nvit_2.0|Chr1.Scaffold1	Cufflinks	exon	516002	516114	.	+	.	gene_id "XLOC_000007"; transcript_id "TCONS_00000026"; exon_number "3"; gene_name "NV10010"; oId "CUFF.20.3"; nearest_ref "NV10010-RA"; class_code "j"; tss_id "TSS15";
gnl|Nvit_2.0|Chr1.Scaffold1	Cufflinks	exon	516681	516790	.	+	.	gene_id "XLOC_000007"; transcript_id "TCONS_00000026"; exon_number "4"; gene_name "NV10010"; oId "CUFF.20.3"; nearest_ref "NV10010-RA"; class_code "j"; tss_id "TSS15";
gnl|Nvit_2.0|Chr1.Scaffold1	Cufflinks	exon	517192	517270	.	+	.	gene_id "XLOC_000007"; transcript_id "TCONS_00000026"; exon_number "5"; gene_name "NV10010"; oId "CUFF.20.3"; nearest_ref "NV10010-RA"; class_code "j"; tss_id "TSS15";
gnl|Nvit_2.0|Chr1.Scaffold1	Cufflinks	exon	517345	517484	.	+	.	gene_id "XLOC_000007"; transcript_id "TCONS_00000026"; exon_number "6"; gene_name "NV10010"; oId "CUFF.20.3"; nearest_ref "NV10010-RA"; class_code "j"; tss_id "TSS15";
gnl|Nvit_2.0|Chr1.Scaffold1	Cufflinks	exon	517698	517841	.	+	.	gene_id "XLOC_000007"; transcript_id "TCONS_00000026"; exon_number "7"; gene_name "NV10010"; oId "CUFF.20.3"; nearest_ref "NV10010-RA"; class_code "j"; tss_id "TSS15";
gnl|Nvit_2.0|Chr1.Scaffold1	Cufflinks	exon	518453	518675	.	+	.	gene_id "XLOC_000007"; transcript_id "TCONS_00000026"; exon_number "8"; gene_name "NV10010"; oId "CUFF.20.3"; nearest_ref "NV10010-RA"; class_code "j"; tss_id "TSS15";
gnl|Nvit_2.0|Chr1.Scaffold1	Cufflinks	exon	519442	521071	.	+	.	gene_id "XLOC_000007"; transcript_id "TCONS_00000026"; exon_number "9"; gene_name "NV10010"; oId "CUFF.20.3"; nearest_ref "NV10010-RA"; class_code "j"; tss_id "TSS15";
gnl|Nvit_2.0|Chr1.Scaffold1	Cufflinks	exon	513178	513450	.	+	.	gene_id "XLOC_000007"; transcript_id "TCONS_00000029"; exon_number "1"; gene_name "NV10010"; oId "CUFF.20.6"; nearest_ref "NV10010-RA"; class_code "j"; tss_id "TSS17";
gnl|Nvit_2.0|Chr1.Scaffold1	Cufflinks	exon	513800	514048	.	+	.	gene_id "XLOC_000007"; transcript_id "TCONS_00000029"; exon_number "2"; gene_name "NV10010"; oId "CUFF.20.6"; nearest_ref "NV10010-RA"; class_code "j"; tss_id "TSS17";
gnl|Nvit_2.0|Chr1.Scaffold1	Cufflinks	exon	516002	516114	.	+	.	gene_id "XLOC_000007"; transcript_id "TCONS_00000029"; exon_number "3"; gene_name "NV10010"; oId "CUFF.20.6"; nearest_ref "NV10010-RA"; class_code "j"; tss_id "TSS17";
gnl|Nvit_2.0|Chr1.Scaffold1	Cufflinks	exon	516681	516790	.	+	.	gene_id "XLOC_000007"; transcript_id "TCONS_00000029"; exon_number "4"; gene_name "NV10010"; oId "CUFF.20.6"; nearest_ref "NV10010-RA"; class_code "j"; tss_id "TSS17";
gnl|Nvit_2.0|Chr1.Scaffold1	Cufflinks	exon	517192	517270	.	+	.	gene_id "XLOC_000007"; transcript_id "TCONS_00000029"; exon_number "5"; gene_name "NV10010"; oId "CUFF.20.6"; nearest_ref "NV10010-RA"; class_code "j"; tss_id "TSS17";
gnl|Nvit_2.0|Chr1.Scaffold1	Cufflinks	exon	517345	517484	.	+	.	gene_id "XLOC_000007"; transcript_id "TCONS_00000029"; exon_number "6"; gene_name "NV10010"; oId "CUFF.20.6"; nearest_ref "NV10010-RA"; class_code "j"; tss_id "TSS17";
gnl|Nvit_2.0|Chr1.Scaffold1	Cufflinks	exon	517698	517841	.	+	.	gene_id "XLOC_000007"; transcript_id "TCONS_00000029"; exon_number "7"; gene_name "NV10010"; oId "CUFF.20.6"; nearest_ref "NV10010-RA"; class_code "j"; tss_id "TSS17";
gnl|Nvit_2.0|Chr1.Scaffold1	Cufflinks	exon	518453	518675	.	+	.	gene_id "XLOC_000007"; transcript_id "TCONS_00000029"; exon_number "8"; gene_name "NV10010"; oId "CUFF.20.6"; nearest_ref "NV10010-RA"; class_code "j"; tss_id "TSS17";
gnl|Nvit_2.0|Chr1.Scaffold1	Cufflinks	exon	519442	521071	.	+	.	gene_id "XLOC_000007"; transcript_id "TCONS_00000029"; exon_number "9"; gene_name "NV10010"; oId "CUFF.20.6"; nearest_ref "NV10010-RA"; class_code "j"; tss_id "TSS17";
gnl|Nvit_2.0|Chr1.Scaffold1	Cufflinks	exon	513178	513386	.	+	.	gene_id "XLOC_000007"; transcript_id "TCONS_00000028"; exon_number "1"; gene_name "NV10010"; oId "CUFF.20.5"; nearest_ref "NV10010-RA"; class_code "j"; tss_id "TSS17";
gnl|Nvit_2.0|Chr1.Scaffold1	Cufflinks	exon	513800	514048	.	+	.	gene_id "XLOC_000007"; transcript_id "TCONS_00000028"; exon_number "2"; gene_name "NV10010"; oId "CUFF.20.5"; nearest_ref "NV10010-RA"; class_code "j"; tss_id "TSS17";
gnl|Nvit_2.0|Chr1.Scaffold1	Cufflinks	exon	516002	516114	.	+	.	gene_id "XLOC_000007"; transcript_id "TCONS_00000028"; exon_number "3"; gene_name "NV10010"; oId "CUFF.20.5"; nearest_ref "NV10010-RA"; class_code "j"; tss_id "TSS17";
gnl|Nvit_2.0|Chr1.Scaffold1	Cufflinks	exon	516681	516790	.	+	.	gene_id "XLOC_000007"; transcript_id "TCONS_00000028"; exon_number "4"; gene_name "NV10010"; oId "CUFF.20.5"; nearest_ref "NV10010-RA"; class_code "j"; tss_id "TSS17";
gnl|Nvit_2.0|Chr1.Scaffold1	Cufflinks	exon	517192	517270	.	+	.	gene_id "XLOC_000007"; transcript_id "TCONS_00000028"; exon_number "5"; gene_name "NV10010"; oId "CUFF.20.5"; nearest_ref "NV10010-RA"; class_code "j"; tss_id "TSS17";
gnl|Nvit_2.0|Chr1.Scaffold1	Cufflinks	exon	517345	517484	.	+	.	gene_id "XLOC_000007"; transcript_id "TCONS_00000028"; exon_number "6"; gene_name "NV10010"; oId "CUFF.20.5"; nearest_ref "NV10010-RA"; class_code "j"; tss_id "TSS17";
gnl|Nvit_2.0|Chr1.Scaffold1	Cufflinks	exon	517698	517841	.	+	.	gene_id "XLOC_000007"; transcript_id "TCONS_00000028"; exon_number "7"; gene_name "NV10010"; oId "CUFF.20.5"; nearest_ref "NV10010-RA"; class_code "j"; tss_id "TSS17";
gnl|Nvit_2.0|Chr1.Scaffold1	Cufflinks	exon	518453	518675	.	+	.	gene_id "XLOC_000007"; transcript_id "TCONS_00000028"; exon_number "8"; gene_name "NV10010"; oId "CUFF.20.5"; nearest_ref "NV10010-RA"; class_code "j"; tss_id "TSS17";
gnl|Nvit_2.0|Chr1.Scaffold1	Cufflinks	exon	519442	521071	.	+	.	gene_id "XLOC_000007"; transcript_id "TCONS_00000028"; exon_number "9"; gene_name "NV10010"; oId "CUFF.20.5"; nearest_ref "NV10010-RA"; class_code "j"; tss_id "TSS17";
gnl|Nvit_2.0|Chr1.Scaffold1	Cufflinks	exon	522461	522506	.	+	.	gene_id "XLOC_000008"; transcript_id "TCONS_00000034"; exon_number "1"; gene_name "NV21644"; oId "CUFF.22.5"; nearest_ref "NV21644-RA"; class_code "j"; tss_id "TSS18";
gnl|Nvit_2.0|Chr1.Scaffold1	Cufflinks	exon	522584	522630	.	+	.	gene_id "XLOC_000008"; transcript_id "TCONS_00000034"; exon_number "2"; gene_name "NV21644"; oId "CUFF.22.5"; nearest_ref "NV21644-RA"; class_code "j"; tss_id "TSS18";
gnl|Nvit_2.0|Chr1.Scaffold1	Cufflinks	exon	522912	523097	.	+	.	gene_id "XLOC_000008"; transcript_id "TCONS_00000034"; exon_number "3"; gene_name "NV21644"; oId "CUFF.22.5"; nearest_ref "NV21644-RA"; class_code "j"; tss_id "TSS18";
gnl|Nvit_2.0|Chr1.Scaffold1	Cufflinks	exon	523189	523237	.	+	.	gene_id "XLOC_000008"; transcript_id "TCONS_00000034"; exon_number "4"; gene_name "NV21644"; oId "CUFF.22.5"; nearest_ref "NV21644-RA"; class_code "j"; tss_id "TSS18";
gnl|Nvit_2.0|Chr1.Scaffold1	Cufflinks	exon	523322	523400	.	+	.	gene_id "XLOC_000008"; transcript_id "TCONS_00000034"; exon_number "5"; gene_name "NV21644"; oId "CUFF.22.5"; nearest_ref "NV21644-RA"; class_code "j"; tss_id "TSS18";
gnl|Nvit_2.0|Chr1.Scaffold1	Cufflinks	exon	523497	523710	.	+	.	gene_id "XLOC_000008"; transcript_id "TCONS_00000034"; exon_number "6"; gene_name "NV21644"; oId "CUFF.22.5"; nearest_ref "NV21644-RA"; class_code "j"; tss_id "TSS18";
gnl|Nvit_2.0|Chr1.Scaffold1	Cufflinks	exon	523777	523929	.	+	.	gene_id "XLOC_000008"; transcript_id "TCONS_00000034"; exon_number "7"; gene_name "NV21644"; oId "CUFF.22.5"; nearest_ref "NV21644-RA"; class_code "j"; tss_id "TSS18";
gnl|Nvit_2.0|Chr1.Scaffold1	Cufflinks	exon	523993	524241	.	+	.	gene_id "XLOC_000008"; transcript_id "TCONS_00000034"; exon_number "8"; gene_name "NV21644"; oId "CUFF.22.5"; nearest_ref "NV21644-RA"; class_code "j"; tss_id "TSS18";
gnl|Nvit_2.0|Chr1.Scaffold1	Cufflinks	exon	524319	524507	.	+	.	gene_id "XLOC_000008"; transcript_id "TCONS_00000034"; exon_number "9"; gene_name "NV21644"; oId "CUFF.22.5"; nearest_ref "NV21644-RA"; class_code "j"; tss_id "TSS18";
gnl|Nvit_2.0|Chr1.Scaffold1	Cufflinks	exon	524583	524762	.	+	.	gene_id "XLOC_000008"; transcript_id "TCONS_00000034"; exon_number "10"; gene_name "NV21644"; oId "CUFF.22.5"; nearest_ref "NV21644-RA"; class_code "j"; tss_id "TSS18";
gnl|Nvit_2.0|Chr1.Scaffold1	Cufflinks	exon	524831	525056	.	+	.	gene_id "XLOC_000008"; transcript_id "TCONS_00000034"; exon_number "11"; gene_name "NV21644"; oId "CUFF.22.5"; nearest_ref "NV21644-RA"; class_code "j"; tss_id "TSS18";
gnl|Nvit_2.0|Chr1.Scaffold1	Cufflinks	exon	525296	525640	.	+	.	gene_id "XLOC_000008"; transcript_id "TCONS_00000034"; exon_number "12"; gene_name "NV21644"; oId "CUFF.22.5"; nearest_ref "NV21644-RA"; class_code "j"; tss_id "TSS18";
gnl|Nvit_2.0|Chr1.Scaffold1	Cufflinks	exon	525788	525972	.	+	.	gene_id "XLOC_000008"; transcript_id "TCONS_00000034"; exon_number "13"; gene_name "NV21644"; oId "CUFF.22.5"; nearest_ref "NV21644-RA"; class_code "j"; tss_id "TSS18";
gnl|Nvit_2.0|Chr1.Scaffold1	Cufflinks	exon	526086	526891	.	+	.	gene_id "XLOC_000008"; transcript_id "TCONS_00000034"; exon_number "14"; gene_name "NV21644"; oId "CUFF.22.5"; nearest_ref "NV21644-RA"; class_code "j"; tss_id "TSS18";
gnl|Nvit_2.0|Chr1.Scaffold1	Cufflinks	exon	522461	522506	.	+	.	gene_id "XLOC_000008"; transcript_id "TCONS_00000033"; exon_number "1"; gene_name "NV21644"; oId "CUFF.22.4"; nearest_ref "NV21644-RA"; class_code "j"; tss_id "TSS18";
gnl|Nvit_2.0|Chr1.Scaffold1	Cufflinks	exon	522584	522630	.	+	.	gene_id "XLOC_000008"; transcript_id "TCONS_00000033"; exon_number "2"; gene_name "NV21644"; oId "CUFF.22.4"; nearest_ref "NV21644-RA"; class_code "j"; tss_id "TSS18";
gnl|Nvit_2.0|Chr1.Scaffold1	Cufflinks	exon	522912	523097	.	+	.	gene_id "XLOC_000008"; transcript_id "TCONS_00000033"; exon_number "3"; gene_name "NV21644"; oId "CUFF.22.4"; nearest_ref "NV21644-RA"; class_code "j"; tss_id "TSS18";
gnl|Nvit_2.0|Chr1.Scaffold1	Cufflinks	exon	523189	523237	.	+	.	gene_id "XLOC_000008"; transcript_id "TCONS_00000033"; exon_number "4"; gene_name "NV21644"; oId "CUFF.22.4"; nearest_ref "NV21644-RA"; class_code "j"; tss_id "TSS18";
gnl|Nvit_2.0|Chr1.Scaffold1	Cufflinks	exon	523322	523400	.	+	.	gene_id "XLOC_000008"; transcript_id "TCONS_00000033"; exon_number "5"; gene_name "NV21644"; oId "CUFF.22.4"; nearest_ref "NV21644-RA"; class_code "j"; tss_id "TSS18";
gnl|Nvit_2.0|Chr1.Scaffold1	Cufflinks	exon	523497	523710	.	+	.	gene_id "XLOC_000008"; transcript_id "TCONS_00000033"; exon_number "6"; gene_name "NV21644"; oId "CUFF.22.4"; nearest_ref "NV21644-RA"; class_code "j"; tss_id "TSS18";
gnl|Nvit_2.0|Chr1.Scaffold1	Cufflinks	exon	523777	523929	.	+	.	gene_id "XLOC_000008"; transcript_id "TCONS_00000033"; exon_number "7"; gene_name "NV21644"; oId "CUFF.22.4"; nearest_ref "NV21644-RA"; class_code "j"; tss_id "TSS18";
gnl|Nvit_2.0|Chr1.Scaffold1	Cufflinks	exon	523993	524241	.	+	.	gene_id "XLOC_000008"; transcript_id "TCONS_00000033"; exon_number "8"; gene_name "NV21644"; oId "CUFF.22.4"; nearest_ref "NV21644-RA"; class_code "j"; tss_id "TSS18";
gnl|Nvit_2.0|Chr1.Scaffold1	Cufflinks	exon	524319	524507	.	+	.	gene_id "XLOC_000008"; transcript_id "TCONS_00000033"; exon_number "9"; gene_name "NV21644"; oId "CUFF.22.4"; nearest_ref "NV21644-RA"; class_code "j"; tss_id "TSS18";
gnl|Nvit_2.0|Chr1.Scaffold1	Cufflinks	exon	524583	524762	.	+	.	gene_id "XLOC_000008"; transcript_id "TCONS_00000033"; exon_number "10"; gene_name "NV21644"; oId "CUFF.22.4"; nearest_ref "NV21644-RA"; class_code "j"; tss_id "TSS18";
gnl|Nvit_2.0|Chr1.Scaffold1	Cufflinks	exon	524831	525640	.	+	.	gene_id "XLOC_000008"; transcript_id "TCONS_00000033"; exon_number "11"; gene_name "NV21644"; oId "CUFF.22.4"; nearest_ref "NV21644-RA"; class_code "j"; tss_id "TSS18";
gnl|Nvit_2.0|Chr1.Scaffold1	Cufflinks	exon	525788	525972	.	+	.	gene_id "XLOC_000008"; transcript_id "TCONS_00000033"; exon_number "12"; gene_name "NV21644"; oId "CUFF.22.4"; nearest_ref "NV21644-RA"; class_code "j"; tss_id "TSS18";
gnl|Nvit_2.0|Chr1.Scaffold1	Cufflinks	exon	526086	526891	.	+	.	gene_id "XLOC_000008"; transcript_id "TCONS_00000033"; exon_number "13"; gene_name "NV21644"; oId "CUFF.22.4"; nearest_ref "NV21644-RA"; class_code "j"; tss_id "TSS18";
gnl|Nvit_2.0|Chr1.Scaffold1	Cufflinks	exon	522461	522506	.	+	.	gene_id "XLOC_000008"; transcript_id "TCONS_00000032"; exon_number "1"; gene_name "NV21644"; oId "CUFF.22.3"; nearest_ref "NV21644-RA"; class_code "j"; tss_id "TSS18";
gnl|Nvit_2.0|Chr1.Scaffold1	Cufflinks	exon	522584	522630	.	+	.	gene_id "XLOC_000008"; transcript_id "TCONS_00000032"; exon_number "2"; gene_name "NV21644"; oId "CUFF.22.3"; nearest_ref "NV21644-RA"; class_code "j"; tss_id "TSS18";
gnl|Nvit_2.0|Chr1.Scaffold1	Cufflinks	exon	522912	523095	.	+	.	gene_id "XLOC_000008"; transcript_id "TCONS_00000032"; exon_number "3"; gene_name "NV21644"; oId "CUFF.22.3"; nearest_ref "NV21644-RA"; class_code "j"; tss_id "TSS18";
gnl|Nvit_2.0|Chr1.Scaffold1	Cufflinks	exon	523189	523235	.	+	.	gene_id "XLOC_000008"; transcript_id "TCONS_00000032"; exon_number "4"; gene_name "NV21644"; oId "CUFF.22.3"; nearest_ref "NV21644-RA"; class_code "j"; tss_id "TSS18";
gnl|Nvit_2.0|Chr1.Scaffold1	Cufflinks	exon	523322	523398	.	+	.	gene_id "XLOC_000008"; transcript_id "TCONS_00000032"; exon_number "5"; gene_name "NV21644"; oId "CUFF.22.3"; nearest_ref "NV21644-RA"; class_code "j"; tss_id "TSS18";
gnl|Nvit_2.0|Chr1.Scaffold1	Cufflinks	exon	523497	523927	.	+	.	gene_id "XLOC_000008"; transcript_id "TCONS_00000032"; exon_number "6"; gene_name "NV21644"; oId "CUFF.22.3"; nearest_ref "NV21644-RA"; class_code "j"; tss_id "TSS18";
gnl|Nvit_2.0|Chr1.Scaffold1	Cufflinks	exon	523993	524239	.	+	.	gene_id "XLOC_000008"; transcript_id "TCONS_00000032"; exon_number "7"; gene_name "NV21644"; oId "CUFF.22.3"; nearest_ref "NV21644-RA"; class_code "j"; tss_id "TSS18";
gnl|Nvit_2.0|Chr1.Scaffold1	Cufflinks	exon	524319	524505	.	+	.	gene_id "XLOC_000008"; transcript_id "TCONS_00000032"; exon_number "8"; gene_name "NV21644"; oId "CUFF.22.3"; nearest_ref "NV21644-RA"; class_code "j"; tss_id "TSS18";
gnl|Nvit_2.0|Chr1.Scaffold1	Cufflinks	exon	524583	524760	.	+	.	gene_id "XLOC_000008"; transcript_id "TCONS_00000032"; exon_number "9"; gene_name "NV21644"; oId "CUFF.22.3"; nearest_ref "NV21644-RA"; class_code "j"; tss_id "TSS18";
gnl|Nvit_2.0|Chr1.Scaffold1	Cufflinks	exon	524831	525640	.	+	.	gene_id "XLOC_000008"; transcript_id "TCONS_00000032"; exon_number "10"; gene_name "NV21644"; oId "CUFF.22.3"; nearest_ref "NV21644-RA"; class_code "j"; tss_id "TSS18";
gnl|Nvit_2.0|Chr1.Scaffold1	Cufflinks	exon	525788	525972	.	+	.	gene_id "XLOC_000008"; transcript_id "TCONS_00000032"; exon_number "11"; gene_name "NV21644"; oId "CUFF.22.3"; nearest_ref "NV21644-RA"; class_code "j"; tss_id "TSS18";
gnl|Nvit_2.0|Chr1.Scaffold1	Cufflinks	exon	526086	526891	.	+	.	gene_id "XLOC_000008"; transcript_id "TCONS_00000032"; exon_number "12"; gene_name "NV21644"; oId "CUFF.22.3"; nearest_ref "NV21644-RA"; class_code "j"; tss_id "TSS18";
gnl|Nvit_2.0|Chr1.Scaffold1	Cufflinks	exon	522461	522506	.	+	.	gene_id "XLOC_000008"; transcript_id "TCONS_00000031"; exon_number "1"; gene_name "NV21644"; oId "CUFF.22.2"; nearest_ref "NV21644-RA"; class_code "j"; tss_id "TSS18";
gnl|Nvit_2.0|Chr1.Scaffold1	Cufflinks	exon	522584	522630	.	+	.	gene_id "XLOC_000008"; transcript_id "TCONS_00000031"; exon_number "2"; gene_name "NV21644"; oId "CUFF.22.2"; nearest_ref "NV21644-RA"; class_code "j"; tss_id "TSS18";
gnl|Nvit_2.0|Chr1.Scaffold1	Cufflinks	exon	522912	523095	.	+	.	gene_id "XLOC_000008"; transcript_id "TCONS_00000031"; exon_number "3"; gene_name "NV21644"; oId "CUFF.22.2"; nearest_ref "NV21644-RA"; class_code "j"; tss_id "TSS18";
gnl|Nvit_2.0|Chr1.Scaffold1	Cufflinks	exon	523189	523235	.	+	.	gene_id "XLOC_000008"; transcript_id "TCONS_00000031"; exon_number "4"; gene_name "NV21644"; oId "CUFF.22.2"; nearest_ref "NV21644-RA"; class_code "j"; tss_id "TSS18";
gnl|Nvit_2.0|Chr1.Scaffold1	Cufflinks	exon	523322	523398	.	+	.	gene_id "XLOC_000008"; transcript_id "TCONS_00000031"; exon_number "5"; gene_name "NV21644"; oId "CUFF.22.2"; nearest_ref "NV21644-RA"; class_code "j"; tss_id "TSS18";
gnl|Nvit_2.0|Chr1.Scaffold1	Cufflinks	exon	523497	523927	.	+	.	gene_id "XLOC_000008"; transcript_id "TCONS_00000031"; exon_number "6"; gene_name "NV21644"; oId "CUFF.22.2"; nearest_ref "NV21644-RA"; class_code "j"; tss_id "TSS18";
gnl|Nvit_2.0|Chr1.Scaffold1	Cufflinks	exon	523993	524234	.	+	.	gene_id "XLOC_000008"; transcript_id "TCONS_00000031"; exon_number "7"; gene_name "NV21644"; oId "CUFF.22.2"; nearest_ref "NV21644-RA"; class_code "j"; tss_id "TSS18";
gnl|Nvit_2.0|Chr1.Scaffold1	Cufflinks	exon	524319	524505	.	+	.	gene_id "XLOC_000008"; transcript_id "TCONS_00000031"; exon_number "8"; gene_name "NV21644"; oId "CUFF.22.2"; nearest_ref "NV21644-RA"; class_code "j"; tss_id "TSS18";
gnl|Nvit_2.0|Chr1.Scaffold1	Cufflinks	exon	524583	524760	.	+	.	gene_id "XLOC_000008"; transcript_id "TCONS_00000031"; exon_number "9"; gene_name "NV21644"; oId "CUFF.22.2"; nearest_ref "NV21644-RA"; class_code "j"; tss_id "TSS18";
gnl|Nvit_2.0|Chr1.Scaffold1	Cufflinks	exon	524831	525056	.	+	.	gene_id "XLOC_000008"; transcript_id "TCONS_00000031"; exon_number "10"; gene_name "NV21644"; oId "CUFF.22.2"; nearest_ref "NV21644-RA"; class_code "j"; tss_id "TSS18";
gnl|Nvit_2.0|Chr1.Scaffold1	Cufflinks	exon	525296	525640	.	+	.	gene_id "XLOC_000008"; transcript_id "TCONS_00000031"; exon_number "11"; gene_name "NV21644"; oId "CUFF.22.2"; nearest_ref "NV21644-RA"; class_code "j"; tss_id "TSS18";
gnl|Nvit_2.0|Chr1.Scaffold1	Cufflinks	exon	525788	525972	.	+	.	gene_id "XLOC_000008"; transcript_id "TCONS_00000031"; exon_number "12"; gene_name "NV21644"; oId "CUFF.22.2"; nearest_ref "NV21644-RA"; class_code "j"; tss_id "TSS18";
gnl|Nvit_2.0|Chr1.Scaffold1	Cufflinks	exon	526086	526891	.	+	.	gene_id "XLOC_000008"; transcript_id "TCONS_00000031"; exon_number "13"; gene_name "NV21644"; oId "CUFF.22.2"; nearest_ref "NV21644-RA"; class_code "j"; tss_id "TSS18";
gnl|Nvit_2.0|Chr1.Scaffold1	Cufflinks	exon	527852	528089	.	+	.	gene_id "XLOC_000009"; transcript_id "TCONS_00000035"; exon_number "1"; gene_name "NV10011"; oId "CUFF.24.1"; nearest_ref "NV10011-RA"; class_code "j"; tss_id "TSS19";
gnl|Nvit_2.0|Chr1.Scaffold1	Cufflinks	exon	528278	528354	.	+	.	gene_id "XLOC_000009"; transcript_id "TCONS_00000035"; exon_number "2"; gene_name "NV10011"; oId "CUFF.24.1"; nearest_ref "NV10011-RA"; class_code "j"; tss_id "TSS19";
gnl|Nvit_2.0|Chr1.Scaffold1	Cufflinks	exon	528463	528897	.	+	.	gene_id "XLOC_000009"; transcript_id "TCONS_00000035"; exon_number "3"; gene_name "NV10011"; oId "CUFF.24.1"; nearest_ref "NV10011-RA"; class_code "j"; tss_id "TSS19";
gnl|Nvit_2.0|Chr1.Scaffold1	Cufflinks	exon	528976	529198	.	+	.	gene_id "XLOC_000009"; transcript_id "TCONS_00000035"; exon_number "4"; gene_name "NV10011"; oId "CUFF.24.1"; nearest_ref "NV10011-RA"; class_code "j"; tss_id "TSS19";
gnl|Nvit_2.0|Chr1.Scaffold1	Cufflinks	exon	529285	529551	.	+	.	gene_id "XLOC_000009"; transcript_id "TCONS_00000035"; exon_number "5"; gene_name "NV10011"; oId "CUFF.24.1"; nearest_ref "NV10011-RA"; class_code "j"; tss_id "TSS19";
gnl|Nvit_2.0|Chr1.Scaffold1	Cufflinks	exon	529660	530173	.	+	.	gene_id "XLOC_000009"; transcript_id "TCONS_00000035"; exon_number "6"; gene_name "NV10011"; oId "CUFF.24.1"; nearest_ref "NV10011-RA"; class_code "j"; tss_id "TSS19";
gnl|Nvit_2.0|Chr1.Scaffold1	Cufflinks	exon	530435	534298	.	+	.	gene_id "XLOC_000009"; transcript_id "TCONS_00000035"; exon_number "7"; gene_name "NV10011"; oId "CUFF.24.1"; nearest_ref "NV10011-RA"; class_code "j"; tss_id "TSS19";
gnl|Nvit_2.0|Chr1.Scaffold1	Cufflinks	exon	571551	572340	.	+	.	gene_id "XLOC_000012"; transcript_id "TCONS_00000041"; exon_number "1"; gene_name "NV10015"; oId "CUFF.30.1"; nearest_ref "NV10015-RA"; class_code "j"; tss_id "TSS23";
gnl|Nvit_2.0|Chr1.Scaffold1	Cufflinks	exon	572708	572845	.	+	.	gene_id "XLOC_000012"; transcript_id "TCONS_00000041"; exon_number "2"; gene_name "NV10015"; oId "CUFF.30.1"; nearest_ref "NV10015-RA"; class_code "j"; tss_id "TSS23";
gnl|Nvit_2.0|Chr1.Scaffold1	Cufflinks	exon	573091	573285	.	+	.	gene_id "XLOC_000012"; transcript_id "TCONS_00000041"; exon_number "3"; gene_name "NV10015"; oId "CUFF.30.1"; nearest_ref "NV10015-RA"; class_code "j"; tss_id "TSS23";
gnl|Nvit_2.0|Chr1.Scaffold1	Cufflinks	exon	573367	573496	.	+	.	gene_id "XLOC_000012"; transcript_id "TCONS_00000041"; exon_number "4"; gene_name "NV10015"; oId "CUFF.30.1"; nearest_ref "NV10015-RA"; class_code "j"; tss_id "TSS23";
gnl|Nvit_2.0|Chr1.Scaffold1	Cufflinks	exon	573575	573692	.	+	.	gene_id "XLOC_000012"; transcript_id "TCONS_00000041"; exon_number "5"; gene_name "NV10015"; oId "CUFF.30.1"; nearest_ref "NV10015-RA"; class_code "j"; tss_id "TSS23";
gnl|Nvit_2.0|Chr1.Scaffold1	Cufflinks	exon	573771	573896	.	+	.	gene_id "XLOC_000012"; transcript_id "TCONS_00000041"; exon_number "6"; gene_name "NV10015"; oId "CUFF.30.1"; nearest_ref "NV10015-RA"; class_code "j"; tss_id "TSS23";
gnl|Nvit_2.0|Chr1.Scaffold1	Cufflinks	exon	573976	574181	.	+	.	gene_id "XLOC_000012"; transcript_id "TCONS_00000041"; exon_number "7"; gene_name "NV10015"; oId "CUFF.30.1"; nearest_ref "NV10015-RA"; class_code "j"; tss_id "TSS23";
gnl|Nvit_2.0|Chr1.Scaffold1	Cufflinks	exon	580459	580924	.	+	.	gene_id "XLOC_000013"; transcript_id "TCONS_00000043"; exon_number "1"; gene_name "NV10016"; oId "CUFF.31.1"; nearest_ref "NV10016-RA"; class_code "j"; tss_id "TSS25";
gnl|Nvit_2.0|Chr1.Scaffold1	Cufflinks	exon	592391	592585	.	+	.	gene_id "XLOC_000013"; transcript_id "TCONS_00000043"; exon_number "2"; gene_name "NV10016"; oId "CUFF.31.1"; nearest_ref "NV10016-RA"; class_code "j"; tss_id "TSS25";
gnl|Nvit_2.0|Chr1.Scaffold1	Cufflinks	exon	592666	593031	.	+	.	gene_id "XLOC_000013"; transcript_id "TCONS_00000043"; exon_number "3"; gene_name "NV10016"; oId "CUFF.31.1"; nearest_ref "NV10016-RA"; class_code "j"; tss_id "TSS25";
gnl|Nvit_2.0|Chr1.Scaffold1	Cufflinks	exon	593186	593300	.	+	.	gene_id "XLOC_000013"; transcript_id "TCONS_00000043"; exon_number "4"; gene_name "NV10016"; oId "CUFF.31.1"; nearest_ref "NV10016-RA"; class_code "j"; tss_id "TSS25";
gnl|Nvit_2.0|Chr1.Scaffold1	Cufflinks	exon	593379	593463	.	+	.	gene_id "XLOC_000013"; transcript_id "TCONS_00000043"; exon_number "5"; gene_name "NV10016"; oId "CUFF.31.1"; nearest_ref "NV10016-RA"; class_code "j"; tss_id "TSS25";
gnl|Nvit_2.0|Chr1.Scaffold1	Cufflinks	exon	593539	593649	.	+	.	gene_id "XLOC_000013"; transcript_id "TCONS_00000043"; exon_number "6"; gene_name "NV10016"; oId "CUFF.31.1"; nearest_ref "NV10016-RA"; class_code "j"; tss_id "TSS25";
gnl|Nvit_2.0|Chr1.Scaffold1	Cufflinks	exon	593723	596627	.	+	.	gene_id "XLOC_000013"; transcript_id "TCONS_00000043"; exon_number "7"; gene_name "NV10016"; oId "CUFF.31.1"; nearest_ref "NV10016-RA"; class_code "j"; tss_id "TSS25";
gnl|Nvit_2.0|Chr1.Scaffold1	Cufflinks	exon	597730	598565	.	+	.	gene_id "XLOC_000014"; transcript_id "TCONS_00000045"; exon_number "1"; gene_name "NV10017"; oId "CUFF.33.1"; nearest_ref "NV10017-RA"; class_code "j"; tss_id "TSS27";
gnl|Nvit_2.0|Chr1.Scaffold1	Cufflinks	exon	600183	600320	.	+	.	gene_id "XLOC_000014"; transcript_id "TCONS_00000045"; exon_number "2"; gene_name "NV10017"; oId "CUFF.33.1"; nearest_ref "NV10017-RA"; class_code "j"; tss_id "TSS27";
gnl|Nvit_2.0|Chr1.Scaffold1	Cufflinks	exon	601148	601228	.	+	.	gene_id "XLOC_000014"; transcript_id "TCONS_00000045"; exon_number "3"; gene_name "NV10017"; oId "CUFF.33.1"; nearest_ref "NV10017-RA"; class_code "j"; tss_id "TSS27";
gnl|Nvit_2.0|Chr1.Scaffold1	Cufflinks	exon	601570	601770	.	+	.	gene_id "XLOC_000014"; transcript_id "TCONS_00000045"; exon_number "4"; gene_name "NV10017"; oId "CUFF.33.1"; nearest_ref "NV10017-RA"; class_code "j"; tss_id "TSS27";
gnl|Nvit_2.0|Chr1.Scaffold1	Cufflinks	exon	601856	601916	.	+	.	gene_id "XLOC_000014"; transcript_id "TCONS_00000045"; exon_number "5"; gene_name "NV10017"; oId "CUFF.33.1"; nearest_ref "NV10017-RA"; class_code "j"; tss_id "TSS27";
gnl|Nvit_2.0|Chr1.Scaffold1	Cufflinks	exon	603282	606631	.	+	.	gene_id "XLOC_000014"; transcript_id "TCONS_00000045"; exon_number "6"; gene_name "NV10017"; oId "CUFF.33.1"; nearest_ref "NV10017-RA"; class_code "j"; tss_id "TSS27";
gnl|Nvit_2.0|Chr1.Scaffold1	Cufflinks	exon	610924	611312	.	+	.	gene_id "XLOC_000015"; transcript_id "TCONS_00000047"; exon_number "1"; gene_name "NV10018"; oId "CUFF.34.1"; nearest_ref "NV10018-RA"; class_code "j"; tss_id "TSS29";
gnl|Nvit_2.0|Chr1.Scaffold1	Cufflinks	exon	613111	613208	.	+	.	gene_id "XLOC_000015"; transcript_id "TCONS_00000047"; exon_number "2"; gene_name "NV10018"; oId "CUFF.34.1"; nearest_ref "NV10018-RA"; class_code "j"; tss_id "TSS29";
gnl|Nvit_2.0|Chr1.Scaffold1	Cufflinks	exon	614552	614587	.	+	.	gene_id "XLOC_000015"; transcript_id "TCONS_00000047"; exon_number "3"; gene_name "NV10018"; oId "CUFF.34.1"; nearest_ref "NV10018-RA"; class_code "j"; tss_id "TSS29";
gnl|Nvit_2.0|Chr1.Scaffold1	Cufflinks	exon	614981	615080	.	+	.	gene_id "XLOC_000015"; transcript_id "TCONS_00000047"; exon_number "4"; gene_name "NV10018"; oId "CUFF.34.1"; nearest_ref "NV10018-RA"; class_code "j"; tss_id "TSS29";
gnl|Nvit_2.0|Chr1.Scaffold1	Cufflinks	exon	615157	615299	.	+	.	gene_id "XLOC_000015"; transcript_id "TCONS_00000047"; exon_number "5"; gene_name "NV10018"; oId "CUFF.34.1"; nearest_ref "NV10018-RA"; class_code "j"; tss_id "TSS29";
gnl|Nvit_2.0|Chr1.Scaffold1	Cufflinks	exon	615363	615736	.	+	.	gene_id "XLOC_000015"; transcript_id "TCONS_00000047"; exon_number "6"; gene_name "NV10018"; oId "CUFF.34.1"; nearest_ref "NV10018-RA"; class_code "j"; tss_id "TSS29";
gnl|Nvit_2.0|Chr1.Scaffold1	Cufflinks	exon	615858	616138	.	+	.	gene_id "XLOC_000015"; transcript_id "TCONS_00000047"; exon_number "7"; gene_name "NV10018"; oId "CUFF.34.1"; nearest_ref "NV10018-RA"; class_code "j"; tss_id "TSS29";
gnl|Nvit_2.0|Chr1.Scaffold1	Cufflinks	exon	616218	616394	.	+	.	gene_id "XLOC_000015"; transcript_id "TCONS_00000047"; exon_number "8"; gene_name "NV10018"; oId "CUFF.34.1"; nearest_ref "NV10018-RA"; class_code "j"; tss_id "TSS29";
gnl|Nvit_2.0|Chr1.Scaffold1	Cufflinks	exon	616746	617032	.	+	.	gene_id "XLOC_000015"; transcript_id "TCONS_00000047"; exon_number "9"; gene_name "NV10018"; oId "CUFF.34.1"; nearest_ref "NV10018-RA"; class_code "j"; tss_id "TSS29";
gnl|Nvit_2.0|Chr1.Scaffold1	Cufflinks	exon	617948	618088	.	+	.	gene_id "XLOC_000015"; transcript_id "TCONS_00000047"; exon_number "10"; gene_name "NV10018"; oId "CUFF.34.1"; nearest_ref "NV10018-RA"; class_code "j"; tss_id "TSS29";
gnl|Nvit_2.0|Chr1.Scaffold1	Cufflinks	exon	618860	619447	.	+	.	gene_id "XLOC_000015"; transcript_id "TCONS_00000047"; exon_number "11"; gene_name "NV10018"; oId "CUFF.34.1"; nearest_ref "NV10018-RA"; class_code "j"; tss_id "TSS29";
gnl|Nvit_2.0|Chr1.Scaffold1	Cufflinks	exon	614363	614587	.	+	.	gene_id "XLOC_000015"; transcript_id "TCONS_00000049"; exon_number "1"; gene_name "NV10018"; oId "CUFF.34.3"; nearest_ref "NV10018-RA"; class_code "j"; tss_id "TSS31";
gnl|Nvit_2.0|Chr1.Scaffold1	Cufflinks	exon	614981	615080	.	+	.	gene_id "XLOC_000015"; transcript_id "TCONS_00000049"; exon_number "2"; gene_name "NV10018"; oId "CUFF.34.3"; nearest_ref "NV10018-RA"; class_code "j"; tss_id "TSS31";
gnl|Nvit_2.0|Chr1.Scaffold1	Cufflinks	exon	615157	615299	.	+	.	gene_id "XLOC_000015"; transcript_id "TCONS_00000049"; exon_number "3"; gene_name "NV10018"; oId "CUFF.34.3"; nearest_ref "NV10018-RA"; class_code "j"; tss_id "TSS31";
gnl|Nvit_2.0|Chr1.Scaffold1	Cufflinks	exon	615363	615738	.	+	.	gene_id "XLOC_000015"; transcript_id "TCONS_00000049"; exon_number "4"; gene_name "NV10018"; oId "CUFF.34.3"; nearest_ref "NV10018-RA"; class_code "j"; tss_id "TSS31";
gnl|Nvit_2.0|Chr1.Scaffold1	Cufflinks	exon	615858	616140	.	+	.	gene_id "XLOC_000015"; transcript_id "TCONS_00000049"; exon_number "5"; gene_name "NV10018"; oId "CUFF.34.3"; nearest_ref "NV10018-RA"; class_code "j"; tss_id "TSS31";
gnl|Nvit_2.0|Chr1.Scaffold1	Cufflinks	exon	616218	616396	.	+	.	gene_id "XLOC_000015"; transcript_id "TCONS_00000049"; exon_number "6"; gene_name "NV10018"; oId "CUFF.34.3"; nearest_ref "NV10018-RA"; class_code "j"; tss_id "TSS31";
gnl|Nvit_2.0|Chr1.Scaffold1	Cufflinks	exon	616746	617034	.	+	.	gene_id "XLOC_000015"; transcript_id "TCONS_00000049"; exon_number "7"; gene_name "NV10018"; oId "CUFF.34.3"; nearest_ref "NV10018-RA"; class_code "j"; tss_id "TSS31";
gnl|Nvit_2.0|Chr1.Scaffold1	Cufflinks	exon	617948	618090	.	+	.	gene_id "XLOC_000015"; transcript_id "TCONS_00000049"; exon_number "8"; gene_name "NV10018"; oId "CUFF.34.3"; nearest_ref "NV10018-RA"; class_code "j"; tss_id "TSS31";
gnl|Nvit_2.0|Chr1.Scaffold1	Cufflinks	exon	618860	619447	.	+	.	gene_id "XLOC_000015"; transcript_id "TCONS_00000049"; exon_number "9"; gene_name "NV10018"; oId "CUFF.34.3"; nearest_ref "NV10018-RA"; class_code "j"; tss_id "TSS31";
gnl|Nvit_2.0|Chr1.Scaffold1	Cufflinks	exon	627823	628000	.	+	.	gene_id "XLOC_000016"; transcript_id "TCONS_00000051"; exon_number "1"; gene_name "NV10019"; oId "CUFF.35.2"; nearest_ref "NV10019-RA"; class_code "j"; tss_id "TSS32";
gnl|Nvit_2.0|Chr1.Scaffold1	Cufflinks	exon	628757	629056	.	+	.	gene_id "XLOC_000016"; transcript_id "TCONS_00000051"; exon_number "2"; gene_name "NV10019"; oId "CUFF.35.2"; nearest_ref "NV10019-RA"; class_code "j"; tss_id "TSS32";
gnl|Nvit_2.0|Chr1.Scaffold1	Cufflinks	exon	629726	630184	.	+	.	gene_id "XLOC_000016"; transcript_id "TCONS_00000051"; exon_number "3"; gene_name "NV10019"; oId "CUFF.35.2"; nearest_ref "NV10019-RA"; class_code "j"; tss_id "TSS32";
gnl|Nvit_2.0|Chr1.Scaffold1	Cufflinks	exon	630652	631717	.	+	.	gene_id "XLOC_000016"; transcript_id "TCONS_00000051"; exon_number "4"; gene_name "NV10019"; oId "CUFF.35.2"; nearest_ref "NV10019-RA"; class_code "j"; tss_id "TSS32";
gnl|Nvit_2.0|Chr1.Scaffold1	Cufflinks	exon	631798	632991	.	+	.	gene_id "XLOC_000016"; transcript_id "TCONS_00000051"; exon_number "5"; gene_name "NV10019"; oId "CUFF.35.2"; nearest_ref "NV10019-RA"; class_code "j"; tss_id "TSS32";
gnl|Nvit_2.0|Chr1.Scaffold1	Cufflinks	exon	627823	628000	.	+	.	gene_id "XLOC_000016"; transcript_id "TCONS_00000050"; exon_number "1"; gene_name "NV10019"; oId "CUFF.35.1"; nearest_ref "NV10019-RA"; class_code "j"; tss_id "TSS32";
gnl|Nvit_2.0|Chr1.Scaffold1	Cufflinks	exon	628592	629056	.	+	.	gene_id "XLOC_000016"; transcript_id "TCONS_00000050"; exon_number "2"; gene_name "NV10019"; oId "CUFF.35.1"; nearest_ref "NV10019-RA"; class_code "j"; tss_id "TSS32";
gnl|Nvit_2.0|Chr1.Scaffold1	Cufflinks	exon	630652	631717	.	+	.	gene_id "XLOC_000016"; transcript_id "TCONS_00000050"; exon_number "3"; gene_name "NV10019"; oId "CUFF.35.1"; nearest_ref "NV10019-RA"; class_code "j"; tss_id "TSS32";
gnl|Nvit_2.0|Chr1.Scaffold1	Cufflinks	exon	631798	632991	.	+	.	gene_id "XLOC_000016"; transcript_id "TCONS_00000050"; exon_number "4"; gene_name "NV10019"; oId "CUFF.35.1"; nearest_ref "NV10019-RA"; class_code "j"; tss_id "TSS32";
gnl|Nvit_2.0|Chr1.Scaffold1	Cufflinks	exon	629071	630184	.	+	.	gene_id "XLOC_000016"; transcript_id "TCONS_00000053"; exon_number "1"; gene_name "NV10019"; oId "CUFF.35.4"; nearest_ref "NV10019-RA"; class_code "j"; tss_id "TSS34";
gnl|Nvit_2.0|Chr1.Scaffold1	Cufflinks	exon	630652	631717	.	+	.	gene_id "XLOC_000016"; transcript_id "TCONS_00000053"; exon_number "2"; gene_name "NV10019"; oId "CUFF.35.4"; nearest_ref "NV10019-RA"; class_code "j"; tss_id "TSS34";
gnl|Nvit_2.0|Chr1.Scaffold1	Cufflinks	exon	631798	632991	.	+	.	gene_id "XLOC_000016"; transcript_id "TCONS_00000053"; exon_number "3"; gene_name "NV10019"; oId "CUFF.35.4"; nearest_ref "NV10019-RA"; class_code "j"; tss_id "TSS34";
gnl|Nvit_2.0|Chr1.Scaffold1	Cufflinks	exon	649078	649238	.	+	.	gene_id "XLOC_000019"; transcript_id "TCONS_00000056"; exon_number "1"; gene_name "NV10021"; oId "CUFF.37.2"; nearest_ref "NV10021-RA"; class_code "j"; tss_id "TSS37";
gnl|Nvit_2.0|Chr1.Scaffold1	Cufflinks	exon	650446	650582	.	+	.	gene_id "XLOC_000019"; transcript_id "TCONS_00000056"; exon_number "2"; gene_name "NV10021"; oId "CUFF.37.2"; nearest_ref "NV10021-RA"; class_code "j"; tss_id "TSS37";
gnl|Nvit_2.0|Chr1.Scaffold1	Cufflinks	exon	650661	650889	.	+	.	gene_id "XLOC_000019"; transcript_id "TCONS_00000056"; exon_number "3"; gene_name "NV10021"; oId "CUFF.37.2"; nearest_ref "NV10021-RA"; class_code "j"; tss_id "TSS37";
gnl|Nvit_2.0|Chr1.Scaffold1	Cufflinks	exon	650974	651159	.	+	.	gene_id "XLOC_000019"; transcript_id "TCONS_00000056"; exon_number "4"; gene_name "NV10021"; oId "CUFF.37.2"; nearest_ref "NV10021-RA"; class_code "j"; tss_id "TSS37";
gnl|Nvit_2.0|Chr1.Scaffold1	Cufflinks	exon	732992	733731	.	+	.	gene_id "XLOC_000022"; transcript_id "TCONS_00000061"; exon_number "1"; gene_name "NV21648"; oId "CUFF.44.1"; nearest_ref "NV21648-RA"; class_code "j"; tss_id "TSS41";
gnl|Nvit_2.0|Chr1.Scaffold1	Cufflinks	exon	734436	734823	.	+	.	gene_id "XLOC_000022"; transcript_id "TCONS_00000061"; exon_number "2"; gene_name "NV21648"; oId "CUFF.44.1"; nearest_ref "NV21648-RA"; class_code "j"; tss_id "TSS41";
gnl|Nvit_2.0|Chr1.Scaffold1	Cufflinks	exon	734925	739906	.	+	.	gene_id "XLOC_000022"; transcript_id "TCONS_00000061"; exon_number "3"; gene_name "NV21648"; oId "CUFF.44.1"; nearest_ref "NV21648-RA"; class_code "j"; tss_id "TSS41";
gnl|Nvit_2.0|Chr1.Scaffold1	Cufflinks	exon	741988	745169	.	+	.	gene_id "XLOC_000023"; transcript_id "TCONS_00000063"; exon_number "1"; gene_name "NV30586"; oId "CUFF.45.1"; nearest_ref "NV30586-RA"; class_code "j"; tss_id "TSS43";
gnl|Nvit_2.0|Chr1.Scaffold1	Cufflinks	exon	745348	745618	.	+	.	gene_id "XLOC_000023"; transcript_id "TCONS_00000063"; exon_number "2"; gene_name "NV30586"; oId "CUFF.45.1"; nearest_ref "NV30586-RA"; class_code "j"; tss_id "TSS43";
gnl|Nvit_2.0|Chr1.Scaffold1	Cufflinks	exon	745702	745893	.	+	.	gene_id "XLOC_000023"; transcript_id "TCONS_00000063"; exon_number "3"; gene_name "NV30586"; oId "CUFF.45.1"; nearest_ref "NV30586-RA"; class_code "j"; tss_id "TSS43";
gnl|Nvit_2.0|Chr1.Scaffold1	Cufflinks	exon	746974	747103	.	+	.	gene_id "XLOC_000023"; transcript_id "TCONS_00000063"; exon_number "4"; gene_name "NV30586"; oId "CUFF.45.1"; nearest_ref "NV30586-RA"; class_code "j"; tss_id "TSS43";
gnl|Nvit_2.0|Chr1.Scaffold1	Cufflinks	exon	747185	747621	.	+	.	gene_id "XLOC_000023"; transcript_id "TCONS_00000063"; exon_number "5"; gene_name "NV30586"; oId "CUFF.45.1"; nearest_ref "NV30586-RA"; class_code "j"; tss_id "TSS43";
gnl|Nvit_2.0|Chr1.Scaffold1	Cufflinks	exon	747713	747939	.	+	.	gene_id "XLOC_000023"; transcript_id "TCONS_00000063"; exon_number "6"; gene_name "NV30586"; oId "CUFF.45.1"; nearest_ref "NV30586-RA"; class_code "j"; tss_id "TSS43";
gnl|Nvit_2.0|Chr1.Scaffold1	Cufflinks	exon	748019	748792	.	+	.	gene_id "XLOC_000023"; transcript_id "TCONS_00000063"; exon_number "7"; gene_name "NV30586"; oId "CUFF.45.1"; nearest_ref "NV30586-RA"; class_code "j"; tss_id "TSS43";
gnl|Nvit_2.0|Chr1.Scaffold1	Cufflinks	exon	741988	745169	.	+	.	gene_id "XLOC_000023"; transcript_id "TCONS_00000064"; exon_number "1"; gene_name "NV30586"; oId "CUFF.45.2"; nearest_ref "NV30586-RA"; class_code "j"; tss_id "TSS43";
gnl|Nvit_2.0|Chr1.Scaffold1	Cufflinks	exon	745348	745618	.	+	.	gene_id "XLOC_000023"; transcript_id "TCONS_00000064"; exon_number "2"; gene_name "NV30586"; oId "CUFF.45.2"; nearest_ref "NV30586-RA"; class_code "j"; tss_id "TSS43";
gnl|Nvit_2.0|Chr1.Scaffold1	Cufflinks	exon	745702	745893	.	+	.	gene_id "XLOC_000023"; transcript_id "TCONS_00000064"; exon_number "3"; gene_name "NV30586"; oId "CUFF.45.2"; nearest_ref "NV30586-RA"; class_code "j"; tss_id "TSS43";
gnl|Nvit_2.0|Chr1.Scaffold1	Cufflinks	exon	746951	747103	.	+	.	gene_id "XLOC_000023"; transcript_id "TCONS_00000064"; exon_number "4"; gene_name "NV30586"; oId "CUFF.45.2"; nearest_ref "NV30586-RA"; class_code "j"; tss_id "TSS43";
gnl|Nvit_2.0|Chr1.Scaffold1	Cufflinks	exon	747185	747621	.	+	.	gene_id "XLOC_000023"; transcript_id "TCONS_00000064"; exon_number "5"; gene_name "NV30586"; oId "CUFF.45.2"; nearest_ref "NV30586-RA"; class_code "j"; tss_id "TSS43";
gnl|Nvit_2.0|Chr1.Scaffold1	Cufflinks	exon	747713	747939	.	+	.	gene_id "XLOC_000023"; transcript_id "TCONS_00000064"; exon_number "6"; gene_name "NV30586"; oId "CUFF.45.2"; nearest_ref "NV30586-RA"; class_code "j"; tss_id "TSS43";
gnl|Nvit_2.0|Chr1.Scaffold1	Cufflinks	exon	748019	748213	.	+	.	gene_id "XLOC_000023"; transcript_id "TCONS_00000064"; exon_number "7"; gene_name "NV30586"; oId "CUFF.45.2"; nearest_ref "NV30586-RA"; class_code "j"; tss_id "TSS43";
gnl|Nvit_2.0|Chr1.Scaffold1	Cufflinks	exon	750038	750216	.	+	.	gene_id "XLOC_000023"; transcript_id "TCONS_00000064"; exon_number "8"; gene_name "NV30586"; oId "CUFF.45.2"; nearest_ref "NV30586-RA"; class_code "j"; tss_id "TSS43";
gnl|Nvit_2.0|Chr1.Scaffold1	Cufflinks	exon	784097	784320	.	+	.	gene_id "XLOC_000025"; transcript_id "TCONS_00000068"; exon_number "1"; gene_name "NV10030"; oId "CUFF.49.1"; nearest_ref "NV10030-RA"; class_code "j"; tss_id "TSS47";
gnl|Nvit_2.0|Chr1.Scaffold1	Cufflinks	exon	785127	785339	.	+	.	gene_id "XLOC_000025"; transcript_id "TCONS_00000068"; exon_number "2"; gene_name "NV10030"; oId "CUFF.49.1"; nearest_ref "NV10030-RA"; class_code "j"; tss_id "TSS47";
gnl|Nvit_2.0|Chr1.Scaffold1	Cufflinks	exon	785449	785678	.	+	.	gene_id "XLOC_000025"; transcript_id "TCONS_00000068"; exon_number "3"; gene_name "NV10030"; oId "CUFF.49.1"; nearest_ref "NV10030-RA"; class_code "j"; tss_id "TSS47";
gnl|Nvit_2.0|Chr1.Scaffold1	Cufflinks	exon	785898	786000	.	+	.	gene_id "XLOC_000025"; transcript_id "TCONS_00000068"; exon_number "4"; gene_name "NV10030"; oId "CUFF.49.1"; nearest_ref "NV10030-RA"; class_code "j"; tss_id "TSS47";
gnl|Nvit_2.0|Chr1.Scaffold1	Cufflinks	exon	786310	786855	.	+	.	gene_id "XLOC_000025"; transcript_id "TCONS_00000068"; exon_number "5"; gene_name "NV10030"; oId "CUFF.49.1"; nearest_ref "NV10030-RA"; class_code "j"; tss_id "TSS47";
gnl|Nvit_2.0|Chr1.Scaffold1	Cufflinks	exon	787175	787582	.	+	.	gene_id "XLOC_000025"; transcript_id "TCONS_00000068"; exon_number "6"; gene_name "NV10030"; oId "CUFF.49.1"; nearest_ref "NV10030-RA"; class_code "j"; tss_id "TSS47";
gnl|Nvit_2.0|Chr1.Scaffold1	Cufflinks	exon	787831	788146	.	+	.	gene_id "XLOC_000025"; transcript_id "TCONS_00000068"; exon_number "7"; gene_name "NV10030"; oId "CUFF.49.1"; nearest_ref "NV10030-RA"; class_code "j"; tss_id "TSS47";
gnl|Nvit_2.0|Chr1.Scaffold1	Cufflinks	exon	788554	788737	.	+	.	gene_id "XLOC_000025"; transcript_id "TCONS_00000068"; exon_number "8"; gene_name "NV10030"; oId "CUFF.49.1"; nearest_ref "NV10030-RA"; class_code "j"; tss_id "TSS47";
gnl|Nvit_2.0|Chr1.Scaffold1	Cufflinks	exon	788830	791755	.	+	.	gene_id "XLOC_000025"; transcript_id "TCONS_00000068"; exon_number "9"; gene_name "NV10030"; oId "CUFF.49.1"; nearest_ref "NV10030-RA"; class_code "j"; tss_id "TSS47";
gnl|Nvit_2.0|Chr1.Scaffold1	Cufflinks	exon	784321	784500	.	+	.	gene_id "XLOC_000025"; transcript_id "TCONS_00000070"; exon_number "1"; gene_name "NV10030"; oId "CUFF.49.3"; nearest_ref "NV10030-RA"; class_code "j"; tss_id "TSS48";
gnl|Nvit_2.0|Chr1.Scaffold1	Cufflinks	exon	785127	785339	.	+	.	gene_id "XLOC_000025"; transcript_id "TCONS_00000070"; exon_number "2"; gene_name "NV10030"; oId "CUFF.49.3"; nearest_ref "NV10030-RA"; class_code "j"; tss_id "TSS48";
gnl|Nvit_2.0|Chr1.Scaffold1	Cufflinks	exon	785449	785678	.	+	.	gene_id "XLOC_000025"; transcript_id "TCONS_00000070"; exon_number "3"; gene_name "NV10030"; oId "CUFF.49.3"; nearest_ref "NV10030-RA"; class_code "j"; tss_id "TSS48";
gnl|Nvit_2.0|Chr1.Scaffold1	Cufflinks	exon	785898	786000	.	+	.	gene_id "XLOC_000025"; transcript_id "TCONS_00000070"; exon_number "4"; gene_name "NV10030"; oId "CUFF.49.3"; nearest_ref "NV10030-RA"; class_code "j"; tss_id "TSS48";
gnl|Nvit_2.0|Chr1.Scaffold1	Cufflinks	exon	786310	786855	.	+	.	gene_id "XLOC_000025"; transcript_id "TCONS_00000070"; exon_number "5"; gene_name "NV10030"; oId "CUFF.49.3"; nearest_ref "NV10030-RA"; class_code "j"; tss_id "TSS48";
gnl|Nvit_2.0|Chr1.Scaffold1	Cufflinks	exon	787175	787582	.	+	.	gene_id "XLOC_000025"; transcript_id "TCONS_00000070"; exon_number "6"; gene_name "NV10030"; oId "CUFF.49.3"; nearest_ref "NV10030-RA"; class_code "j"; tss_id "TSS48";
gnl|Nvit_2.0|Chr1.Scaffold1	Cufflinks	exon	787831	788146	.	+	.	gene_id "XLOC_000025"; transcript_id "TCONS_00000070"; exon_number "7"; gene_name "NV10030"; oId "CUFF.49.3"; nearest_ref "NV10030-RA"; class_code "j"; tss_id "TSS48";
gnl|Nvit_2.0|Chr1.Scaffold1	Cufflinks	exon	788554	791755	.	+	.	gene_id "XLOC_000025"; transcript_id "TCONS_00000070"; exon_number "8"; gene_name "NV10030"; oId "CUFF.49.3"; nearest_ref "NV10030-RA"; class_code "j"; tss_id "TSS48";
gnl|Nvit_2.0|Chr1.Scaffold1	Cufflinks	exon	784321	784988	.	+	.	gene_id "XLOC_000025"; transcript_id "TCONS_00000069"; exon_number "1"; gene_name "NV10030"; oId "CUFF.49.2"; nearest_ref "NV10030-RA"; class_code "j"; tss_id "TSS48";
gnl|Nvit_2.0|Chr1.Scaffold1	Cufflinks	exon	785127	785339	.	+	.	gene_id "XLOC_000025"; transcript_id "TCONS_00000069"; exon_number "2"; gene_name "NV10030"; oId "CUFF.49.2"; nearest_ref "NV10030-RA"; class_code "j"; tss_id "TSS48";
gnl|Nvit_2.0|Chr1.Scaffold1	Cufflinks	exon	785449	785678	.	+	.	gene_id "XLOC_000025"; transcript_id "TCONS_00000069"; exon_number "3"; gene_name "NV10030"; oId "CUFF.49.2"; nearest_ref "NV10030-RA"; class_code "j"; tss_id "TSS48";
gnl|Nvit_2.0|Chr1.Scaffold1	Cufflinks	exon	785898	786000	.	+	.	gene_id "XLOC_000025"; transcript_id "TCONS_00000069"; exon_number "4"; gene_name "NV10030"; oId "CUFF.49.2"; nearest_ref "NV10030-RA"; class_code "j"; tss_id "TSS48";
gnl|Nvit_2.0|Chr1.Scaffold1	Cufflinks	exon	786310	786855	.	+	.	gene_id "XLOC_000025"; transcript_id "TCONS_00000069"; exon_number "5"; gene_name "NV10030"; oId "CUFF.49.2"; nearest_ref "NV10030-RA"; class_code "j"; tss_id "TSS48";
gnl|Nvit_2.0|Chr1.Scaffold1	Cufflinks	exon	787175	787582	.	+	.	gene_id "XLOC_000025"; transcript_id "TCONS_00000069"; exon_number "6"; gene_name "NV10030"; oId "CUFF.49.2"; nearest_ref "NV10030-RA"; class_code "j"; tss_id "TSS48";
gnl|Nvit_2.0|Chr1.Scaffold1	Cufflinks	exon	787831	788146	.	+	.	gene_id "XLOC_000025"; transcript_id "TCONS_00000069"; exon_number "7"; gene_name "NV10030"; oId "CUFF.49.2"; nearest_ref "NV10030-RA"; class_code "j"; tss_id "TSS48";
gnl|Nvit_2.0|Chr1.Scaffold1	Cufflinks	exon	788554	788943	.	+	.	gene_id "XLOC_000025"; transcript_id "TCONS_00000069"; exon_number "8"; gene_name "NV10030"; oId "CUFF.49.2"; nearest_ref "NV10030-RA"; class_code "j"; tss_id "TSS48";
gnl|Nvit_2.0|Chr1.Scaffold1	Cufflinks	exon	789083	791755	.	+	.	gene_id "XLOC_000025"; transcript_id "TCONS_00000069"; exon_number "9"; gene_name "NV10030"; oId "CUFF.49.2"; nearest_ref "NV10030-RA"; class_code "j"; tss_id "TSS48";
gnl|Nvit_2.0|Chr1.Scaffold1	Cufflinks	exon	792600	792915	.	+	.	gene_id "XLOC_000026"; transcript_id "TCONS_00000072"; exon_number "1"; gene_name "NV10032"; oId "CUFF.50.1"; nearest_ref "NV10032-RA"; class_code "j"; tss_id "TSS50";
gnl|Nvit_2.0|Chr1.Scaffold1	Cufflinks	exon	792997	793130	.	+	.	gene_id "XLOC_000026"; transcript_id "TCONS_00000072"; exon_number "2"; gene_name "NV10032"; oId "CUFF.50.1"; nearest_ref "NV10032-RA"; class_code "j"; tss_id "TSS50";
gnl|Nvit_2.0|Chr1.Scaffold1	Cufflinks	exon	793214	793782	.	+	.	gene_id "XLOC_000026"; transcript_id "TCONS_00000072"; exon_number "3"; gene_name "NV10032"; oId "CUFF.50.1"; nearest_ref "NV10032-RA"; class_code "j"; tss_id "TSS50";
gnl|Nvit_2.0|Chr1.Scaffold1	Cufflinks	exon	793859	794150	.	+	.	gene_id "XLOC_000026"; transcript_id "TCONS_00000072"; exon_number "4"; gene_name "NV10032"; oId "CUFF.50.1"; nearest_ref "NV10032-RA"; class_code "j"; tss_id "TSS50";
gnl|Nvit_2.0|Chr1.Scaffold1	Cufflinks	exon	794227	794369	.	+	.	gene_id "XLOC_000026"; transcript_id "TCONS_00000072"; exon_number "5"; gene_name "NV10032"; oId "CUFF.50.1"; nearest_ref "NV10032-RA"; class_code "j"; tss_id "TSS50";
gnl|Nvit_2.0|Chr1.Scaffold1	Cufflinks	exon	794729	796011	.	+	.	gene_id "XLOC_000026"; transcript_id "TCONS_00000072"; exon_number "6"; gene_name "NV10032"; oId "CUFF.50.1"; nearest_ref "NV10032-RA"; class_code "j"; tss_id "TSS50";
gnl|Nvit_2.0|Chr1.Scaffold1	Cufflinks	exon	802952	803387	.	+	.	gene_id "XLOC_000027"; transcript_id "TCONS_00000074"; exon_number "1"; gene_name "NV10033"; oId "CUFF.52.1"; nearest_ref "NV10033-RA"; class_code "j"; tss_id "TSS52";
gnl|Nvit_2.0|Chr1.Scaffold1	Cufflinks	exon	813254	813585	.	+	.	gene_id "XLOC_000027"; transcript_id "TCONS_00000074"; exon_number "2"; gene_name "NV10033"; oId "CUFF.52.1"; nearest_ref "NV10033-RA"; class_code "j"; tss_id "TSS52";
gnl|Nvit_2.0|Chr1.Scaffold1	Cufflinks	exon	814065	814248	.	+	.	gene_id "XLOC_000027"; transcript_id "TCONS_00000074"; exon_number "3"; gene_name "NV10033"; oId "CUFF.52.1"; nearest_ref "NV10033-RA"; class_code "j"; tss_id "TSS52";
gnl|Nvit_2.0|Chr1.Scaffold1	Cufflinks	exon	814583	814706	.	+	.	gene_id "XLOC_000027"; transcript_id "TCONS_00000074"; exon_number "4"; gene_name "NV10033"; oId "CUFF.52.1"; nearest_ref "NV10033-RA"; class_code "j"; tss_id "TSS52";
gnl|Nvit_2.0|Chr1.Scaffold1	Cufflinks	exon	815263	815408	.	+	.	gene_id "XLOC_000027"; transcript_id "TCONS_00000074"; exon_number "5"; gene_name "NV10033"; oId "CUFF.52.1"; nearest_ref "NV10033-RA"; class_code "j"; tss_id "TSS52";
gnl|Nvit_2.0|Chr1.Scaffold1	Cufflinks	exon	815945	816068	.	+	.	gene_id "XLOC_000027"; transcript_id "TCONS_00000074"; exon_number "6"; gene_name "NV10033"; oId "CUFF.52.1"; nearest_ref "NV10033-RA"; class_code "j"; tss_id "TSS52";
gnl|Nvit_2.0|Chr1.Scaffold1	Cufflinks	exon	816396	816510	.	+	.	gene_id "XLOC_000027"; transcript_id "TCONS_00000074"; exon_number "7"; gene_name "NV10033"; oId "CUFF.52.1"; nearest_ref "NV10033-RA"; class_code "j"; tss_id "TSS52";
gnl|Nvit_2.0|Chr1.Scaffold1	Cufflinks	exon	816593	816721	.	+	.	gene_id "XLOC_000027"; transcript_id "TCONS_00000074"; exon_number "8"; gene_name "NV10033"; oId "CUFF.52.1"; nearest_ref "NV10033-RA"; class_code "j"; tss_id "TSS52";
gnl|Nvit_2.0|Chr1.Scaffold1	Cufflinks	exon	816809	816927	.	+	.	gene_id "XLOC_000027"; transcript_id "TCONS_00000074"; exon_number "9"; gene_name "NV10033"; oId "CUFF.52.1"; nearest_ref "NV10033-RA"; class_code "j"; tss_id "TSS52";
gnl|Nvit_2.0|Chr1.Scaffold1	Cufflinks	exon	817020	817188	.	+	.	gene_id "XLOC_000027"; transcript_id "TCONS_00000074"; exon_number "10"; gene_name "NV10033"; oId "CUFF.52.1"; nearest_ref "NV10033-RA"; class_code "j"; tss_id "TSS52";
gnl|Nvit_2.0|Chr1.Scaffold1	Cufflinks	exon	817280	817536	.	+	.	gene_id "XLOC_000027"; transcript_id "TCONS_00000074"; exon_number "11"; gene_name "NV10033"; oId "CUFF.52.1"; nearest_ref "NV10033-RA"; class_code "j"; tss_id "TSS52";
gnl|Nvit_2.0|Chr1.Scaffold1	Cufflinks	exon	817808	817941	.	+	.	gene_id "XLOC_000027"; transcript_id "TCONS_00000074"; exon_number "12"; gene_name "NV10033"; oId "CUFF.52.1"; nearest_ref "NV10033-RA"; class_code "j"; tss_id "TSS52";
gnl|Nvit_2.0|Chr1.Scaffold1	Cufflinks	exon	818020	820429	.	+	.	gene_id "XLOC_000027"; transcript_id "TCONS_00000074"; exon_number "13"; gene_name "NV10033"; oId "CUFF.52.1"; nearest_ref "NV10033-RA"; class_code "j"; tss_id "TSS52";
gnl|Nvit_2.0|Chr1.Scaffold1	Cufflinks	exon	828569	828848	.	+	.	gene_id "XLOC_000028"; transcript_id "TCONS_00000076"; exon_number "1"; gene_name "NV10035"; oId "CUFF.54.1"; nearest_ref "NV10035-RA"; class_code "j"; tss_id "TSS54";
gnl|Nvit_2.0|Chr1.Scaffold1	Cufflinks	exon	830520	830657	.	+	.	gene_id "XLOC_000028"; transcript_id "TCONS_00000076"; exon_number "2"; gene_name "NV10035"; oId "CUFF.54.1"; nearest_ref "NV10035-RA"; class_code "j"; tss_id "TSS54";
gnl|Nvit_2.0|Chr1.Scaffold1	Cufflinks	exon	830769	830920	.	+	.	gene_id "XLOC_000028"; transcript_id "TCONS_00000076"; exon_number "3"; gene_name "NV10035"; oId "CUFF.54.1"; nearest_ref "NV10035-RA"; class_code "j"; tss_id "TSS54";
gnl|Nvit_2.0|Chr1.Scaffold1	Cufflinks	exon	831001	831471	.	+	.	gene_id "XLOC_000028"; transcript_id "TCONS_00000076"; exon_number "4"; gene_name "NV10035"; oId "CUFF.54.1"; nearest_ref "NV10035-RA"; class_code "j"; tss_id "TSS54";
gnl|Nvit_2.0|Chr1.Scaffold1	Cufflinks	exon	831609	831978	.	+	.	gene_id "XLOC_000028"; transcript_id "TCONS_00000076"; exon_number "5"; gene_name "NV10035"; oId "CUFF.54.1"; nearest_ref "NV10035-RA"; class_code "j"; tss_id "TSS54";
gnl|Nvit_2.0|Chr1.Scaffold1	Cufflinks	exon	832057	833027	.	+	.	gene_id "XLOC_000028"; transcript_id "TCONS_00000076"; exon_number "6"; gene_name "NV10035"; oId "CUFF.54.1"; nearest_ref "NV10035-RA"; class_code "j"; tss_id "TSS54";
gnl|Nvit_2.0|Chr1.Scaffold1	Cufflinks	exon	828607	828848	.	+	.	gene_id "XLOC_000028"; transcript_id "TCONS_00000077"; exon_number "1"; gene_name "NV10035"; oId "CUFF.54.2"; nearest_ref "NV10035-RA"; class_code "j"; tss_id "TSS54";
gnl|Nvit_2.0|Chr1.Scaffold1	Cufflinks	exon	830520	830657	.	+	.	gene_id "XLOC_000028"; transcript_id "TCONS_00000077"; exon_number "2"; gene_name "NV10035"; oId "CUFF.54.2"; nearest_ref "NV10035-RA"; class_code "j"; tss_id "TSS54";
gnl|Nvit_2.0|Chr1.Scaffold1	Cufflinks	exon	830744	830920	.	+	.	gene_id "XLOC_000028"; transcript_id "TCONS_00000077"; exon_number "3"; gene_name "NV10035"; oId "CUFF.54.2"; nearest_ref "NV10035-RA"; class_code "j"; tss_id "TSS54";
gnl|Nvit_2.0|Chr1.Scaffold1	Cufflinks	exon	831001	831471	.	+	.	gene_id "XLOC_000028"; transcript_id "TCONS_00000077"; exon_number "4"; gene_name "NV10035"; oId "CUFF.54.2"; nearest_ref "NV10035-RA"; class_code "j"; tss_id "TSS54";
gnl|Nvit_2.0|Chr1.Scaffold1	Cufflinks	exon	831609	831978	.	+	.	gene_id "XLOC_000028"; transcript_id "TCONS_00000077"; exon_number "5"; gene_name "NV10035"; oId "CUFF.54.2"; nearest_ref "NV10035-RA"; class_code "j"; tss_id "TSS54";
gnl|Nvit_2.0|Chr1.Scaffold1	Cufflinks	exon	832057	833027	.	+	.	gene_id "XLOC_000028"; transcript_id "TCONS_00000077"; exon_number "6"; gene_name "NV10035"; oId "CUFF.54.2"; nearest_ref "NV10035-RA"; class_code "j"; tss_id "TSS54";
gnl|Nvit_2.0|Chr1.Scaffold1	Cufflinks	exon	829367	829421	.	+	.	gene_id "XLOC_000028"; transcript_id "TCONS_00000079"; exon_number "1"; gene_name "NV10035"; oId "CUFF.54.4"; nearest_ref "NV10035-RA"; class_code "j"; tss_id "TSS56";
gnl|Nvit_2.0|Chr1.Scaffold1	Cufflinks	exon	830520	830657	.	+	.	gene_id "XLOC_000028"; transcript_id "TCONS_00000079"; exon_number "2"; gene_name "NV10035"; oId "CUFF.54.4"; nearest_ref "NV10035-RA"; class_code "j"; tss_id "TSS56";
gnl|Nvit_2.0|Chr1.Scaffold1	Cufflinks	exon	830769	830920	.	+	.	gene_id "XLOC_000028"; transcript_id "TCONS_00000079"; exon_number "3"; gene_name "NV10035"; oId "CUFF.54.4"; nearest_ref "NV10035-RA"; class_code "j"; tss_id "TSS56";
gnl|Nvit_2.0|Chr1.Scaffold1	Cufflinks	exon	831001	831471	.	+	.	gene_id "XLOC_000028"; transcript_id "TCONS_00000079"; exon_number "4"; gene_name "NV10035"; oId "CUFF.54.4"; nearest_ref "NV10035-RA"; class_code "j"; tss_id "TSS56";
gnl|Nvit_2.0|Chr1.Scaffold1	Cufflinks	exon	831609	831978	.	+	.	gene_id "XLOC_000028"; transcript_id "TCONS_00000079"; exon_number "5"; gene_name "NV10035"; oId "CUFF.54.4"; nearest_ref "NV10035-RA"; class_code "j"; tss_id "TSS56";
gnl|Nvit_2.0|Chr1.Scaffold1	Cufflinks	exon	832057	833027	.	+	.	gene_id "XLOC_000028"; transcript_id "TCONS_00000079"; exon_number "6"; gene_name "NV10035"; oId "CUFF.54.4"; nearest_ref "NV10035-RA"; class_code "j"; tss_id "TSS56";
gnl|Nvit_2.0|Chr1.Scaffold1	Cufflinks	exon	830264	830355	.	+	.	gene_id "XLOC_000028"; transcript_id "TCONS_00000080"; exon_number "1"; gene_name "NV10035"; oId "CUFF.54.5"; nearest_ref "NV10035-RA"; class_code "j"; tss_id "TSS57";
gnl|Nvit_2.0|Chr1.Scaffold1	Cufflinks	exon	830520	830657	.	+	.	gene_id "XLOC_000028"; transcript_id "TCONS_00000080"; exon_number "2"; gene_name "NV10035"; oId "CUFF.54.5"; nearest_ref "NV10035-RA"; class_code "j"; tss_id "TSS57";
gnl|Nvit_2.0|Chr1.Scaffold1	Cufflinks	exon	830769	830920	.	+	.	gene_id "XLOC_000028"; transcript_id "TCONS_00000080"; exon_number "3"; gene_name "NV10035"; oId "CUFF.54.5"; nearest_ref "NV10035-RA"; class_code "j"; tss_id "TSS57";
gnl|Nvit_2.0|Chr1.Scaffold1	Cufflinks	exon	831001	831471	.	+	.	gene_id "XLOC_000028"; transcript_id "TCONS_00000080"; exon_number "4"; gene_name "NV10035"; oId "CUFF.54.5"; nearest_ref "NV10035-RA"; class_code "j"; tss_id "TSS57";
gnl|Nvit_2.0|Chr1.Scaffold1	Cufflinks	exon	831609	831978	.	+	.	gene_id "XLOC_000028"; transcript_id "TCONS_00000080"; exon_number "5"; gene_name "NV10035"; oId "CUFF.54.5"; nearest_ref "NV10035-RA"; class_code "j"; tss_id "TSS57";
gnl|Nvit_2.0|Chr1.Scaffold1	Cufflinks	exon	832057	833027	.	+	.	gene_id "XLOC_000028"; transcript_id "TCONS_00000080"; exon_number "6"; gene_name "NV10035"; oId "CUFF.54.5"; nearest_ref "NV10035-RA"; class_code "j"; tss_id "TSS57";
gnl|Nvit_2.0|Chr1.Scaffold1	Cufflinks	exon	830276	830355	.	+	.	gene_id "XLOC_000028"; transcript_id "TCONS_00000081"; exon_number "1"; gene_name "NV10035"; oId "CUFF.54.6"; nearest_ref "NV10035-RA"; class_code "j"; tss_id "TSS57";
gnl|Nvit_2.0|Chr1.Scaffold1	Cufflinks	exon	830520	830657	.	+	.	gene_id "XLOC_000028"; transcript_id "TCONS_00000081"; exon_number "2"; gene_name "NV10035"; oId "CUFF.54.6"; nearest_ref "NV10035-RA"; class_code "j"; tss_id "TSS57";
gnl|Nvit_2.0|Chr1.Scaffold1	Cufflinks	exon	830744	830920	.	+	.	gene_id "XLOC_000028"; transcript_id "TCONS_00000081"; exon_number "3"; gene_name "NV10035"; oId "CUFF.54.6"; nearest_ref "NV10035-RA"; class_code "j"; tss_id "TSS57";
gnl|Nvit_2.0|Chr1.Scaffold1	Cufflinks	exon	831001	831471	.	+	.	gene_id "XLOC_000028"; transcript_id "TCONS_00000081"; exon_number "4"; gene_name "NV10035"; oId "CUFF.54.6"; nearest_ref "NV10035-RA"; class_code "j"; tss_id "TSS57";
gnl|Nvit_2.0|Chr1.Scaffold1	Cufflinks	exon	831609	831978	.	+	.	gene_id "XLOC_000028"; transcript_id "TCONS_00000081"; exon_number "5"; gene_name "NV10035"; oId "CUFF.54.6"; nearest_ref "NV10035-RA"; class_code "j"; tss_id "TSS57";
gnl|Nvit_2.0|Chr1.Scaffold1	Cufflinks	exon	832057	833027	.	+	.	gene_id "XLOC_000028"; transcript_id "TCONS_00000081"; exon_number "6"; gene_name "NV10035"; oId "CUFF.54.6"; nearest_ref "NV10035-RA"; class_code "j"; tss_id "TSS57";
gnl|Nvit_2.0|Chr1.Scaffold1	Cufflinks	exon	853442	854321	.	+	.	gene_id "XLOC_000030"; transcript_id "TCONS_00000083"; exon_number "1"; gene_name "NV10036"; oId "CUFF.56.1"; nearest_ref "NV10036-RA"; class_code "j"; tss_id "TSS59";
gnl|Nvit_2.0|Chr1.Scaffold1	Cufflinks	exon	854394	856050	.	+	.	gene_id "XLOC_000030"; transcript_id "TCONS_00000083"; exon_number "2"; gene_name "NV10036"; oId "CUFF.56.1"; nearest_ref "NV10036-RA"; class_code "j"; tss_id "TSS59";
gnl|Nvit_2.0|Chr1.Scaffold1	Cufflinks	exon	935450	936684	.	+	.	gene_id "XLOC_000031"; transcript_id "TCONS_00000085"; exon_number "1"; gene_name "NV10039"; oId "CUFF.63.1"; nearest_ref "NV10039-RA"; class_code "j"; tss_id "TSS61";
gnl|Nvit_2.0|Chr1.Scaffold1	Cufflinks	exon	936982	937161	.	+	.	gene_id "XLOC_000031"; transcript_id "TCONS_00000085"; exon_number "2"; gene_name "NV10039"; oId "CUFF.63.1"; nearest_ref "NV10039-RA"; class_code "j"; tss_id "TSS61";
gnl|Nvit_2.0|Chr1.Scaffold1	Cufflinks	exon	937233	937441	.	+	.	gene_id "XLOC_000031"; transcript_id "TCONS_00000085"; exon_number "3"; gene_name "NV10039"; oId "CUFF.63.1"; nearest_ref "NV10039-RA"; class_code "j"; tss_id "TSS61";
gnl|Nvit_2.0|Chr1.Scaffold1	Cufflinks	exon	937514	937680	.	+	.	gene_id "XLOC_000031"; transcript_id "TCONS_00000085"; exon_number "4"; gene_name "NV10039"; oId "CUFF.63.1"; nearest_ref "NV10039-RA"; class_code "j"; tss_id "TSS61";
gnl|Nvit_2.0|Chr1.Scaffold1	Cufflinks	exon	937763	937970	.	+	.	gene_id "XLOC_000031"; transcript_id "TCONS_00000085"; exon_number "5"; gene_name "NV10039"; oId "CUFF.63.1"; nearest_ref "NV10039-RA"; class_code "j"; tss_id "TSS61";
gnl|Nvit_2.0|Chr1.Scaffold1	Cufflinks	exon	938060	938236	.	+	.	gene_id "XLOC_000031"; transcript_id "TCONS_00000085"; exon_number "6"; gene_name "NV10039"; oId "CUFF.63.1"; nearest_ref "NV10039-RA"; class_code "j"; tss_id "TSS61";
gnl|Nvit_2.0|Chr1.Scaffold1	Cufflinks	exon	938491	939033	.	+	.	gene_id "XLOC_000031"; transcript_id "TCONS_00000085"; exon_number "7"; gene_name "NV10039"; oId "CUFF.63.1"; nearest_ref "NV10039-RA"; class_code "j"; tss_id "TSS61";
gnl|Nvit_2.0|Chr1.Scaffold1	Cufflinks	exon	939110	939208	.	+	.	gene_id "XLOC_000031"; transcript_id "TCONS_00000085"; exon_number "8"; gene_name "NV10039"; oId "CUFF.63.1"; nearest_ref "NV10039-RA"; class_code "j"; tss_id "TSS61";
gnl|Nvit_2.0|Chr1.Scaffold1	Cufflinks	exon	939280	939405	.	+	.	gene_id "XLOC_000031"; transcript_id "TCONS_00000085"; exon_number "9"; gene_name "NV10039"; oId "CUFF.63.1"; nearest_ref "NV10039-RA"; class_code "j"; tss_id "TSS61";
gnl|Nvit_2.0|Chr1.Scaffold1	Cufflinks	exon	939497	946193	.	+	.	gene_id "XLOC_000031"; transcript_id "TCONS_00000085"; exon_number "10"; gene_name "NV10039"; oId "CUFF.63.1"; nearest_ref "NV10039-RA"; class_code "j"; tss_id "TSS61";
gnl|Nvit_2.0|Chr1.Scaffold1	Cufflinks	exon	946284	946953	.	+	.	gene_id "XLOC_000031"; transcript_id "TCONS_00000085"; exon_number "11"; gene_name "NV10039"; oId "CUFF.63.1"; nearest_ref "NV10039-RA"; class_code "j"; tss_id "TSS61";
gnl|Nvit_2.0|Chr1.Scaffold1	Cufflinks	exon	960350	960505	.	+	.	gene_id "XLOC_000034"; transcript_id "TCONS_00000091"; exon_number "1"; gene_name "NV10044"; oId "CUFF.67.1"; nearest_ref "NV10044-RA"; class_code "j"; tss_id "TSS67";
gnl|Nvit_2.0|Chr1.Scaffold1	Cufflinks	exon	960869	961103	.	+	.	gene_id "XLOC_000034"; transcript_id "TCONS_00000091"; exon_number "2"; gene_name "NV10044"; oId "CUFF.67.1"; nearest_ref "NV10044-RA"; class_code "j"; tss_id "TSS67";
gnl|Nvit_2.0|Chr1.Scaffold1	Cufflinks	exon	961466	961863	.	+	.	gene_id "XLOC_000034"; transcript_id "TCONS_00000091"; exon_number "3"; gene_name "NV10044"; oId "CUFF.67.1"; nearest_ref "NV10044-RA"; class_code "j"; tss_id "TSS67";
gnl|Nvit_2.0|Chr1.Scaffold1	Cufflinks	exon	962257	962544	.	+	.	gene_id "XLOC_000034"; transcript_id "TCONS_00000091"; exon_number "4"; gene_name "NV10044"; oId "CUFF.67.1"; nearest_ref "NV10044-RA"; class_code "j"; tss_id "TSS67";
gnl|Nvit_2.0|Chr1.Scaffold1	Cufflinks	exon	965660	966074	.	+	.	gene_id "XLOC_000034"; transcript_id "TCONS_00000091"; exon_number "5"; gene_name "NV10044"; oId "CUFF.67.1"; nearest_ref "NV10044-RA"; class_code "j"; tss_id "TSS67";
gnl|Nvit_2.0|Chr1.Scaffold1	Cufflinks	exon	966142	966530	.	+	.	gene_id "XLOC_000034"; transcript_id "TCONS_00000091"; exon_number "6"; gene_name "NV10044"; oId "CUFF.67.1"; nearest_ref "NV10044-RA"; class_code "j"; tss_id "TSS67";
gnl|Nvit_2.0|Chr1.Scaffold1	Cufflinks	exon	966746	967015	.	+	.	gene_id "XLOC_000034"; transcript_id "TCONS_00000091"; exon_number "7"; gene_name "NV10044"; oId "CUFF.67.1"; nearest_ref "NV10044-RA"; class_code "j"; tss_id "TSS67";
gnl|Nvit_2.0|Chr1.Scaffold1	Cufflinks	exon	967104	968613	.	+	.	gene_id "XLOC_000034"; transcript_id "TCONS_00000091"; exon_number "8"; gene_name "NV10044"; oId "CUFF.67.1"; nearest_ref "NV10044-RA"; class_code "j"; tss_id "TSS67";
gnl|Nvit_2.0|Chr1.Scaffold1	Cufflinks	exon	1028885	1029546	.	+	.	gene_id "XLOC_000036"; transcript_id "TCONS_00000095"; exon_number "1"; gene_name "NV50005"; oId "CUFF.73.2"; nearest_ref "NV50005-RA"; class_code "j"; tss_id "TSS69";
gnl|Nvit_2.0|Chr1.Scaffold1	Cufflinks	exon	1030286	1030638	.	+	.	gene_id "XLOC_000036"; transcript_id "TCONS_00000095"; exon_number "2"; gene_name "NV50005"; oId "CUFF.73.2"; nearest_ref "NV50005-RA"; class_code "j"; tss_id "TSS69";
gnl|Nvit_2.0|Chr1.Scaffold1	Cufflinks	exon	1030755	1030954	.	+	.	gene_id "XLOC_000036"; transcript_id "TCONS_00000095"; exon_number "3"; gene_name "NV50005"; oId "CUFF.73.2"; nearest_ref "NV50005-RA"; class_code "j"; tss_id "TSS69";
gnl|Nvit_2.0|Chr1.Scaffold1	Cufflinks	exon	1031087	1031232	.	+	.	gene_id "XLOC_000036"; transcript_id "TCONS_00000095"; exon_number "4"; gene_name "NV50005"; oId "CUFF.73.2"; nearest_ref "NV50005-RA"; class_code "j"; tss_id "TSS69";
gnl|Nvit_2.0|Chr1.Scaffold1	Cufflinks	exon	1031322	1032567	.	+	.	gene_id "XLOC_000036"; transcript_id "TCONS_00000095"; exon_number "5"; gene_name "NV50005"; oId "CUFF.73.2"; nearest_ref "NV50005-RA"; class_code "j"; tss_id "TSS69";
gnl|Nvit_2.0|Chr1.Scaffold1	Cufflinks	exon	1032924	1033155	.	+	.	gene_id "XLOC_000036"; transcript_id "TCONS_00000095"; exon_number "6"; gene_name "NV50005"; oId "CUFF.73.2"; nearest_ref "NV50005-RA"; class_code "j"; tss_id "TSS69";
gnl|Nvit_2.0|Chr1.Scaffold1	Cufflinks	exon	1033221	1033450	.	+	.	gene_id "XLOC_000036"; transcript_id "TCONS_00000095"; exon_number "7"; gene_name "NV50005"; oId "CUFF.73.2"; nearest_ref "NV50005-RA"; class_code "j"; tss_id "TSS69";
gnl|Nvit_2.0|Chr1.Scaffold1	Cufflinks	exon	1033558	1036181	.	+	.	gene_id "XLOC_000036"; transcript_id "TCONS_00000095"; exon_number "8"; gene_name "NV50005"; oId "CUFF.73.2"; nearest_ref "NV50005-RA"; class_code "j"; tss_id "TSS69";
gnl|Nvit_2.0|Chr1.Scaffold1	Cufflinks	exon	1028885	1029546	.	+	.	gene_id "XLOC_000036"; transcript_id "TCONS_00000094"; exon_number "1"; gene_name "NV50005"; oId "CUFF.73.1"; nearest_ref "NV50005-RA"; class_code "j"; tss_id "TSS69";
gnl|Nvit_2.0|Chr1.Scaffold1	Cufflinks	exon	1030286	1030638	.	+	.	gene_id "XLOC_000036"; transcript_id "TCONS_00000094"; exon_number "2"; gene_name "NV50005"; oId "CUFF.73.1"; nearest_ref "NV50005-RA"; class_code "j"; tss_id "TSS69";
gnl|Nvit_2.0|Chr1.Scaffold1	Cufflinks	exon	1030755	1030976	.	+	.	gene_id "XLOC_000036"; transcript_id "TCONS_00000094"; exon_number "3"; gene_name "NV50005"; oId "CUFF.73.1"; nearest_ref "NV50005-RA"; class_code "j"; tss_id "TSS69";
gnl|Nvit_2.0|Chr1.Scaffold1	Cufflinks	exon	1031087	1031230	.	+	.	gene_id "XLOC_000036"; transcript_id "TCONS_00000094"; exon_number "4"; gene_name "NV50005"; oId "CUFF.73.1"; nearest_ref "NV50005-RA"; class_code "j"; tss_id "TSS69";
gnl|Nvit_2.0|Chr1.Scaffold1	Cufflinks	exon	1031322	1032582	.	+	.	gene_id "XLOC_000036"; transcript_id "TCONS_00000094"; exon_number "5"; gene_name "NV50005"; oId "CUFF.73.1"; nearest_ref "NV50005-RA"; class_code "j"; tss_id "TSS69";
gnl|Nvit_2.0|Chr1.Scaffold1	Cufflinks	exon	1032924	1033448	.	+	.	gene_id "XLOC_000036"; transcript_id "TCONS_00000094"; exon_number "6"; gene_name "NV50005"; oId "CUFF.73.1"; nearest_ref "NV50005-RA"; class_code "j"; tss_id "TSS69";
gnl|Nvit_2.0|Chr1.Scaffold1	Cufflinks	exon	1033558	1036181	.	+	.	gene_id "XLOC_000036"; transcript_id "TCONS_00000094"; exon_number "7"; gene_name "NV50005"; oId "CUFF.73.1"; nearest_ref "NV50005-RA"; class_code "j"; tss_id "TSS69";
gnl|Nvit_2.0|Chr1.Scaffold1	Cufflinks	exon	1036582	1037444	.	+	.	gene_id "XLOC_000037"; transcript_id "TCONS_00000097"; exon_number "1"; gene_name "NV10047"; oId "CUFF.74.1"; nearest_ref "NV10047-RA"; class_code "j"; tss_id "TSS71";
gnl|Nvit_2.0|Chr1.Scaffold1	Cufflinks	exon	1037519	1037738	.	+	.	gene_id "XLOC_000037"; transcript_id "TCONS_00000097"; exon_number "2"; gene_name "NV10047"; oId "CUFF.74.1"; nearest_ref "NV10047-RA"; class_code "j"; tss_id "TSS71";
gnl|Nvit_2.0|Chr1.Scaffold1	Cufflinks	exon	1037818	1037934	.	+	.	gene_id "XLOC_000037"; transcript_id "TCONS_00000097"; exon_number "3"; gene_name "NV10047"; oId "CUFF.74.1"; nearest_ref "NV10047-RA"; class_code "j"; tss_id "TSS71";
gnl|Nvit_2.0|Chr1.Scaffold1	Cufflinks	exon	1038024	1038104	.	+	.	gene_id "XLOC_000037"; transcript_id "TCONS_00000097"; exon_number "4"; gene_name "NV10047"; oId "CUFF.74.1"; nearest_ref "NV10047-RA"; class_code "j"; tss_id "TSS71";
gnl|Nvit_2.0|Chr1.Scaffold1	Cufflinks	exon	1038185	1038389	.	+	.	gene_id "XLOC_000037"; transcript_id "TCONS_00000097"; exon_number "5"; gene_name "NV10047"; oId "CUFF.74.1"; nearest_ref "NV10047-RA"; class_code "j"; tss_id "TSS71";
gnl|Nvit_2.0|Chr1.Scaffold1	Cufflinks	exon	1038468	1038573	.	+	.	gene_id "XLOC_000037"; transcript_id "TCONS_00000097"; exon_number "6"; gene_name "NV10047"; oId "CUFF.74.1"; nearest_ref "NV10047-RA"; class_code "j"; tss_id "TSS71";
gnl|Nvit_2.0|Chr1.Scaffold1	Cufflinks	exon	1038653	1038747	.	+	.	gene_id "XLOC_000037"; transcript_id "TCONS_00000097"; exon_number "7"; gene_name "NV10047"; oId "CUFF.74.1"; nearest_ref "NV10047-RA"; class_code "j"; tss_id "TSS71";
gnl|Nvit_2.0|Chr1.Scaffold1	Cufflinks	exon	1039193	1039347	.	+	.	gene_id "XLOC_000037"; transcript_id "TCONS_00000097"; exon_number "8"; gene_name "NV10047"; oId "CUFF.74.1"; nearest_ref "NV10047-RA"; class_code "j"; tss_id "TSS71";
gnl|Nvit_2.0|Chr1.Scaffold1	Cufflinks	exon	1039441	1039593	.	+	.	gene_id "XLOC_000037"; transcript_id "TCONS_00000097"; exon_number "9"; gene_name "NV10047"; oId "CUFF.74.1"; nearest_ref "NV10047-RA"; class_code "j"; tss_id "TSS71";
gnl|Nvit_2.0|Chr1.Scaffold1	Cufflinks	exon	1039852	1039985	.	+	.	gene_id "XLOC_000037"; transcript_id "TCONS_00000097"; exon_number "10"; gene_name "NV10047"; oId "CUFF.74.1"; nearest_ref "NV10047-RA"; class_code "j"; tss_id "TSS71";
gnl|Nvit_2.0|Chr1.Scaffold1	Cufflinks	exon	1040065	1041420	.	+	.	gene_id "XLOC_000037"; transcript_id "TCONS_00000097"; exon_number "11"; gene_name "NV10047"; oId "CUFF.74.1"; nearest_ref "NV10047-RA"; class_code "j"; tss_id "TSS71";
gnl|Nvit_2.0|Chr1.Scaffold1	Cufflinks	exon	1041506	1041717	.	+	.	gene_id "XLOC_000037"; transcript_id "TCONS_00000097"; exon_number "12"; gene_name "NV10047"; oId "CUFF.74.1"; nearest_ref "NV10047-RA"; class_code "j"; tss_id "TSS71";
gnl|Nvit_2.0|Chr1.Scaffold1	Cufflinks	exon	1041796	1041912	.	+	.	gene_id "XLOC_000037"; transcript_id "TCONS_00000097"; exon_number "13"; gene_name "NV10047"; oId "CUFF.74.1"; nearest_ref "NV10047-RA"; class_code "j"; tss_id "TSS71";
gnl|Nvit_2.0|Chr1.Scaffold1	Cufflinks	exon	1041993	1042076	.	+	.	gene_id "XLOC_000037"; transcript_id "TCONS_00000097"; exon_number "14"; gene_name "NV10047"; oId "CUFF.74.1"; nearest_ref "NV10047-RA"; class_code "j"; tss_id "TSS71";
gnl|Nvit_2.0|Chr1.Scaffold1	Cufflinks	exon	1042161	1042365	.	+	.	gene_id "XLOC_000037"; transcript_id "TCONS_00000097"; exon_number "15"; gene_name "NV10047"; oId "CUFF.74.1"; nearest_ref "NV10047-RA"; class_code "j"; tss_id "TSS71";
gnl|Nvit_2.0|Chr1.Scaffold1	Cufflinks	exon	1042444	1042549	.	+	.	gene_id "XLOC_000037"; transcript_id "TCONS_00000097"; exon_number "16"; gene_name "NV10047"; oId "CUFF.74.1"; nearest_ref "NV10047-RA"; class_code "j"; tss_id "TSS71";
gnl|Nvit_2.0|Chr1.Scaffold1	Cufflinks	exon	1042629	1042723	.	+	.	gene_id "XLOC_000037"; transcript_id "TCONS_00000097"; exon_number "17"; gene_name "NV10047"; oId "CUFF.74.1"; nearest_ref "NV10047-RA"; class_code "j"; tss_id "TSS71";
gnl|Nvit_2.0|Chr1.Scaffold1	Cufflinks	exon	1042797	1042951	.	+	.	gene_id "XLOC_000037"; transcript_id "TCONS_00000097"; exon_number "18"; gene_name "NV10047"; oId "CUFF.74.1"; nearest_ref "NV10047-RA"; class_code "j"; tss_id "TSS71";
gnl|Nvit_2.0|Chr1.Scaffold1	Cufflinks	exon	1043033	1043185	.	+	.	gene_id "XLOC_000037"; transcript_id "TCONS_00000097"; exon_number "19"; gene_name "NV10047"; oId "CUFF.74.1"; nearest_ref "NV10047-RA"; class_code "j"; tss_id "TSS71";
gnl|Nvit_2.0|Chr1.Scaffold1	Cufflinks	exon	1043351	1043484	.	+	.	gene_id "XLOC_000037"; transcript_id "TCONS_00000097"; exon_number "20"; gene_name "NV10047"; oId "CUFF.74.1"; nearest_ref "NV10047-RA"; class_code "j"; tss_id "TSS71";
gnl|Nvit_2.0|Chr1.Scaffold1	Cufflinks	exon	1043564	1048279	.	+	.	gene_id "XLOC_000037"; transcript_id "TCONS_00000097"; exon_number "21"; gene_name "NV10047"; oId "CUFF.74.1"; nearest_ref "NV10047-RA"; class_code "j"; tss_id "TSS71";
gnl|Nvit_2.0|Chr1.Scaffold1	Cufflinks	exon	1036627	1037444	.	+	.	gene_id "XLOC_000037"; transcript_id "TCONS_00000098"; exon_number "1"; gene_name "NV10047"; oId "CUFF.74.2"; nearest_ref "NV10047-RA"; class_code "j"; tss_id "TSS71";
gnl|Nvit_2.0|Chr1.Scaffold1	Cufflinks	exon	1037519	1037738	.	+	.	gene_id "XLOC_000037"; transcript_id "TCONS_00000098"; exon_number "2"; gene_name "NV10047"; oId "CUFF.74.2"; nearest_ref "NV10047-RA"; class_code "j"; tss_id "TSS71";
gnl|Nvit_2.0|Chr1.Scaffold1	Cufflinks	exon	1037818	1037936	.	+	.	gene_id "XLOC_000037"; transcript_id "TCONS_00000098"; exon_number "3"; gene_name "NV10047"; oId "CUFF.74.2"; nearest_ref "NV10047-RA"; class_code "j"; tss_id "TSS71";
gnl|Nvit_2.0|Chr1.Scaffold1	Cufflinks	exon	1038024	1038106	.	+	.	gene_id "XLOC_000037"; transcript_id "TCONS_00000098"; exon_number "4"; gene_name "NV10047"; oId "CUFF.74.2"; nearest_ref "NV10047-RA"; class_code "j"; tss_id "TSS71";
gnl|Nvit_2.0|Chr1.Scaffold1	Cufflinks	exon	1038185	1038391	.	+	.	gene_id "XLOC_000037"; transcript_id "TCONS_00000098"; exon_number "5"; gene_name "NV10047"; oId "CUFF.74.2"; nearest_ref "NV10047-RA"; class_code "j"; tss_id "TSS71";
gnl|Nvit_2.0|Chr1.Scaffold1	Cufflinks	exon	1038468	1038575	.	+	.	gene_id "XLOC_000037"; transcript_id "TCONS_00000098"; exon_number "6"; gene_name "NV10047"; oId "CUFF.74.2"; nearest_ref "NV10047-RA"; class_code "j"; tss_id "TSS71";
gnl|Nvit_2.0|Chr1.Scaffold1	Cufflinks	exon	1038653	1038749	.	+	.	gene_id "XLOC_000037"; transcript_id "TCONS_00000098"; exon_number "7"; gene_name "NV10047"; oId "CUFF.74.2"; nearest_ref "NV10047-RA"; class_code "j"; tss_id "TSS71";
gnl|Nvit_2.0|Chr1.Scaffold1	Cufflinks	exon	1039193	1039349	.	+	.	gene_id "XLOC_000037"; transcript_id "TCONS_00000098"; exon_number "8"; gene_name "NV10047"; oId "CUFF.74.2"; nearest_ref "NV10047-RA"; class_code "j"; tss_id "TSS71";
gnl|Nvit_2.0|Chr1.Scaffold1	Cufflinks	exon	1039441	1039595	.	+	.	gene_id "XLOC_000037"; transcript_id "TCONS_00000098"; exon_number "9"; gene_name "NV10047"; oId "CUFF.74.2"; nearest_ref "NV10047-RA"; class_code "j"; tss_id "TSS71";
gnl|Nvit_2.0|Chr1.Scaffold1	Cufflinks	exon	1039852	1039987	.	+	.	gene_id "XLOC_000037"; transcript_id "TCONS_00000098"; exon_number "10"; gene_name "NV10047"; oId "CUFF.74.2"; nearest_ref "NV10047-RA"; class_code "j"; tss_id "TSS71";
gnl|Nvit_2.0|Chr1.Scaffold1	Cufflinks	exon	1040065	1040440	.	+	.	gene_id "XLOC_000037"; transcript_id "TCONS_00000098"; exon_number "11"; gene_name "NV10047"; oId "CUFF.74.2"; nearest_ref "NV10047-RA"; class_code "j"; tss_id "TSS71";
gnl|Nvit_2.0|Chr1.Scaffold1	Cufflinks	exon	1036627	1036986	.	+	.	gene_id "XLOC_000037"; transcript_id "TCONS_00000100"; exon_number "1"; gene_name "NV10047"; oId "CUFF.74.4"; nearest_ref "NV10047-RA"; class_code "j"; tss_id "TSS71";
gnl|Nvit_2.0|Chr1.Scaffold1	Cufflinks	exon	1037268	1037738	.	+	.	gene_id "XLOC_000037"; transcript_id "TCONS_00000100"; exon_number "2"; gene_name "NV10047"; oId "CUFF.74.4"; nearest_ref "NV10047-RA"; class_code "j"; tss_id "TSS71";
gnl|Nvit_2.0|Chr1.Scaffold1	Cufflinks	exon	1037818	1037934	.	+	.	gene_id "XLOC_000037"; transcript_id "TCONS_00000100"; exon_number "3"; gene_name "NV10047"; oId "CUFF.74.4"; nearest_ref "NV10047-RA"; class_code "j"; tss_id "TSS71";
gnl|Nvit_2.0|Chr1.Scaffold1	Cufflinks	exon	1038024	1038104	.	+	.	gene_id "XLOC_000037"; transcript_id "TCONS_00000100"; exon_number "4"; gene_name "NV10047"; oId "CUFF.74.4"; nearest_ref "NV10047-RA"; class_code "j"; tss_id "TSS71";
gnl|Nvit_2.0|Chr1.Scaffold1	Cufflinks	exon	1038185	1038389	.	+	.	gene_id "XLOC_000037"; transcript_id "TCONS_00000100"; exon_number "5"; gene_name "NV10047"; oId "CUFF.74.4"; nearest_ref "NV10047-RA"; class_code "j"; tss_id "TSS71";
gnl|Nvit_2.0|Chr1.Scaffold1	Cufflinks	exon	1038468	1038573	.	+	.	gene_id "XLOC_000037"; transcript_id "TCONS_00000100"; exon_number "6"; gene_name "NV10047"; oId "CUFF.74.4"; nearest_ref "NV10047-RA"; class_code "j"; tss_id "TSS71";
gnl|Nvit_2.0|Chr1.Scaffold1	Cufflinks	exon	1038653	1038747	.	+	.	gene_id "XLOC_000037"; transcript_id "TCONS_00000100"; exon_number "7"; gene_name "NV10047"; oId "CUFF.74.4"; nearest_ref "NV10047-RA"; class_code "j"; tss_id "TSS71";
gnl|Nvit_2.0|Chr1.Scaffold1	Cufflinks	exon	1039193	1039347	.	+	.	gene_id "XLOC_000037"; transcript_id "TCONS_00000100"; exon_number "8"; gene_name "NV10047"; oId "CUFF.74.4"; nearest_ref "NV10047-RA"; class_code "j"; tss_id "TSS71";
gnl|Nvit_2.0|Chr1.Scaffold1	Cufflinks	exon	1039441	1039593	.	+	.	gene_id "XLOC_000037"; transcript_id "TCONS_00000100"; exon_number "9"; gene_name "NV10047"; oId "CUFF.74.4"; nearest_ref "NV10047-RA"; class_code "j"; tss_id "TSS71";
gnl|Nvit_2.0|Chr1.Scaffold1	Cufflinks	exon	1039852	1039985	.	+	.	gene_id "XLOC_000037"; transcript_id "TCONS_00000100"; exon_number "10"; gene_name "NV10047"; oId "CUFF.74.4"; nearest_ref "NV10047-RA"; class_code "j"; tss_id "TSS71";
gnl|Nvit_2.0|Chr1.Scaffold1	Cufflinks	exon	1040065	1041422	.	+	.	gene_id "XLOC_000037"; transcript_id "TCONS_00000100"; exon_number "11"; gene_name "NV10047"; oId "CUFF.74.4"; nearest_ref "NV10047-RA"; class_code "j"; tss_id "TSS71";
gnl|Nvit_2.0|Chr1.Scaffold1	Cufflinks	exon	1041495	1041717	.	+	.	gene_id "XLOC_000037"; transcript_id "TCONS_00000100"; exon_number "12"; gene_name "NV10047"; oId "CUFF.74.4"; nearest_ref "NV10047-RA"; class_code "j"; tss_id "TSS71";
gnl|Nvit_2.0|Chr1.Scaffold1	Cufflinks	exon	1041796	1041912	.	+	.	gene_id "XLOC_000037"; transcript_id "TCONS_00000100"; exon_number "13"; gene_name "NV10047"; oId "CUFF.74.4"; nearest_ref "NV10047-RA"; class_code "j"; tss_id "TSS71";
gnl|Nvit_2.0|Chr1.Scaffold1	Cufflinks	exon	1041993	1042076	.	+	.	gene_id "XLOC_000037"; transcript_id "TCONS_00000100"; exon_number "14"; gene_name "NV10047"; oId "CUFF.74.4"; nearest_ref "NV10047-RA"; class_code "j"; tss_id "TSS71";
gnl|Nvit_2.0|Chr1.Scaffold1	Cufflinks	exon	1042161	1042365	.	+	.	gene_id "XLOC_000037"; transcript_id "TCONS_00000100"; exon_number "15"; gene_name "NV10047"; oId "CUFF.74.4"; nearest_ref "NV10047-RA"; class_code "j"; tss_id "TSS71";
gnl|Nvit_2.0|Chr1.Scaffold1	Cufflinks	exon	1042444	1042549	.	+	.	gene_id "XLOC_000037"; transcript_id "TCONS_00000100"; exon_number "16"; gene_name "NV10047"; oId "CUFF.74.4"; nearest_ref "NV10047-RA"; class_code "j"; tss_id "TSS71";
gnl|Nvit_2.0|Chr1.Scaffold1	Cufflinks	exon	1042629	1042723	.	+	.	gene_id "XLOC_000037"; transcript_id "TCONS_00000100"; exon_number "17"; gene_name "NV10047"; oId "CUFF.74.4"; nearest_ref "NV10047-RA"; class_code "j"; tss_id "TSS71";
gnl|Nvit_2.0|Chr1.Scaffold1	Cufflinks	exon	1042797	1042951	.	+	.	gene_id "XLOC_000037"; transcript_id "TCONS_00000100"; exon_number "18"; gene_name "NV10047"; oId "CUFF.74.4"; nearest_ref "NV10047-RA"; class_code "j"; tss_id "TSS71";
gnl|Nvit_2.0|Chr1.Scaffold1	Cufflinks	exon	1043033	1043185	.	+	.	gene_id "XLOC_000037"; transcript_id "TCONS_00000100"; exon_number "19"; gene_name "NV10047"; oId "CUFF.74.4"; nearest_ref "NV10047-RA"; class_code "j"; tss_id "TSS71";
gnl|Nvit_2.0|Chr1.Scaffold1	Cufflinks	exon	1043351	1043484	.	+	.	gene_id "XLOC_000037"; transcript_id "TCONS_00000100"; exon_number "20"; gene_name "NV10047"; oId "CUFF.74.4"; nearest_ref "NV10047-RA"; class_code "j"; tss_id "TSS71";
gnl|Nvit_2.0|Chr1.Scaffold1	Cufflinks	exon	1043564	1048279	.	+	.	gene_id "XLOC_000037"; transcript_id "TCONS_00000100"; exon_number "21"; gene_name "NV10047"; oId "CUFF.74.4"; nearest_ref "NV10047-RA"; class_code "j"; tss_id "TSS71";
gnl|Nvit_2.0|Chr1.Scaffold1	Cufflinks	exon	1036627	1036986	.	+	.	gene_id "XLOC_000037"; transcript_id "TCONS_00000099"; exon_number "1"; gene_name "NV10047"; oId "CUFF.74.3"; nearest_ref "NV10047-RA"; class_code "j"; tss_id "TSS71";
gnl|Nvit_2.0|Chr1.Scaffold1	Cufflinks	exon	1037268	1037738	.	+	.	gene_id "XLOC_000037"; transcript_id "TCONS_00000099"; exon_number "2"; gene_name "NV10047"; oId "CUFF.74.3"; nearest_ref "NV10047-RA"; class_code "j"; tss_id "TSS71";
gnl|Nvit_2.0|Chr1.Scaffold1	Cufflinks	exon	1037818	1037934	.	+	.	gene_id "XLOC_000037"; transcript_id "TCONS_00000099"; exon_number "3"; gene_name "NV10047"; oId "CUFF.74.3"; nearest_ref "NV10047-RA"; class_code "j"; tss_id "TSS71";
gnl|Nvit_2.0|Chr1.Scaffold1	Cufflinks	exon	1038024	1038104	.	+	.	gene_id "XLOC_000037"; transcript_id "TCONS_00000099"; exon_number "4"; gene_name "NV10047"; oId "CUFF.74.3"; nearest_ref "NV10047-RA"; class_code "j"; tss_id "TSS71";
gnl|Nvit_2.0|Chr1.Scaffold1	Cufflinks	exon	1038185	1038389	.	+	.	gene_id "XLOC_000037"; transcript_id "TCONS_00000099"; exon_number "5"; gene_name "NV10047"; oId "CUFF.74.3"; nearest_ref "NV10047-RA"; class_code "j"; tss_id "TSS71";
gnl|Nvit_2.0|Chr1.Scaffold1	Cufflinks	exon	1038468	1038573	.	+	.	gene_id "XLOC_000037"; transcript_id "TCONS_00000099"; exon_number "6"; gene_name "NV10047"; oId "CUFF.74.3"; nearest_ref "NV10047-RA"; class_code "j"; tss_id "TSS71";
gnl|Nvit_2.0|Chr1.Scaffold1	Cufflinks	exon	1038653	1038747	.	+	.	gene_id "XLOC_000037"; transcript_id "TCONS_00000099"; exon_number "7"; gene_name "NV10047"; oId "CUFF.74.3"; nearest_ref "NV10047-RA"; class_code "j"; tss_id "TSS71";
gnl|Nvit_2.0|Chr1.Scaffold1	Cufflinks	exon	1039193	1039347	.	+	.	gene_id "XLOC_000037"; transcript_id "TCONS_00000099"; exon_number "8"; gene_name "NV10047"; oId "CUFF.74.3"; nearest_ref "NV10047-RA"; class_code "j"; tss_id "TSS71";
gnl|Nvit_2.0|Chr1.Scaffold1	Cufflinks	exon	1039441	1039593	.	+	.	gene_id "XLOC_000037"; transcript_id "TCONS_00000099"; exon_number "9"; gene_name "NV10047"; oId "CUFF.74.3"; nearest_ref "NV10047-RA"; class_code "j"; tss_id "TSS71";
gnl|Nvit_2.0|Chr1.Scaffold1	Cufflinks	exon	1039852	1039985	.	+	.	gene_id "XLOC_000037"; transcript_id "TCONS_00000099"; exon_number "10"; gene_name "NV10047"; oId "CUFF.74.3"; nearest_ref "NV10047-RA"; class_code "j"; tss_id "TSS71";
gnl|Nvit_2.0|Chr1.Scaffold1	Cufflinks	exon	1040065	1041422	.	+	.	gene_id "XLOC_000037"; transcript_id "TCONS_00000099"; exon_number "11"; gene_name "NV10047"; oId "CUFF.74.3"; nearest_ref "NV10047-RA"; class_code "j"; tss_id "TSS71";
gnl|Nvit_2.0|Chr1.Scaffold1	Cufflinks	exon	1041495	1041719	.	+	.	gene_id "XLOC_000037"; transcript_id "TCONS_00000099"; exon_number "12"; gene_name "NV10047"; oId "CUFF.74.3"; nearest_ref "NV10047-RA"; class_code "j"; tss_id "TSS71";
gnl|Nvit_2.0|Chr1.Scaffold1	Cufflinks	exon	1041796	1041914	.	+	.	gene_id "XLOC_000037"; transcript_id "TCONS_00000099"; exon_number "13"; gene_name "NV10047"; oId "CUFF.74.3"; nearest_ref "NV10047-RA"; class_code "j"; tss_id "TSS71";
gnl|Nvit_2.0|Chr1.Scaffold1	Cufflinks	exon	1041993	1042078	.	+	.	gene_id "XLOC_000037"; transcript_id "TCONS_00000099"; exon_number "14"; gene_name "NV10047"; oId "CUFF.74.3"; nearest_ref "NV10047-RA"; class_code "j"; tss_id "TSS71";
gnl|Nvit_2.0|Chr1.Scaffold1	Cufflinks	exon	1042161	1042367	.	+	.	gene_id "XLOC_000037"; transcript_id "TCONS_00000099"; exon_number "15"; gene_name "NV10047"; oId "CUFF.74.3"; nearest_ref "NV10047-RA"; class_code "j"; tss_id "TSS71";
gnl|Nvit_2.0|Chr1.Scaffold1	Cufflinks	exon	1042444	1042551	.	+	.	gene_id "XLOC_000037"; transcript_id "TCONS_00000099"; exon_number "16"; gene_name "NV10047"; oId "CUFF.74.3"; nearest_ref "NV10047-RA"; class_code "j"; tss_id "TSS71";
gnl|Nvit_2.0|Chr1.Scaffold1	Cufflinks	exon	1042629	1042725	.	+	.	gene_id "XLOC_000037"; transcript_id "TCONS_00000099"; exon_number "17"; gene_name "NV10047"; oId "CUFF.74.3"; nearest_ref "NV10047-RA"; class_code "j"; tss_id "TSS71";
gnl|Nvit_2.0|Chr1.Scaffold1	Cufflinks	exon	1042797	1042953	.	+	.	gene_id "XLOC_000037"; transcript_id "TCONS_00000099"; exon_number "18"; gene_name "NV10047"; oId "CUFF.74.3"; nearest_ref "NV10047-RA"; class_code "j"; tss_id "TSS71";
gnl|Nvit_2.0|Chr1.Scaffold1	Cufflinks	exon	1043033	1043187	.	+	.	gene_id "XLOC_000037"; transcript_id "TCONS_00000099"; exon_number "19"; gene_name "NV10047"; oId "CUFF.74.3"; nearest_ref "NV10047-RA"; class_code "j"; tss_id "TSS71";
gnl|Nvit_2.0|Chr1.Scaffold1	Cufflinks	exon	1043351	1043486	.	+	.	gene_id "XLOC_000037"; transcript_id "TCONS_00000099"; exon_number "20"; gene_name "NV10047"; oId "CUFF.74.3"; nearest_ref "NV10047-RA"; class_code "j"; tss_id "TSS71";
gnl|Nvit_2.0|Chr1.Scaffold1	Cufflinks	exon	1043564	1048279	.	+	.	gene_id "XLOC_000037"; transcript_id "TCONS_00000099"; exon_number "21"; gene_name "NV10047"; oId "CUFF.74.3"; nearest_ref "NV10047-RA"; class_code "j"; tss_id "TSS71";
gnl|Nvit_2.0|Chr1.Scaffold1	Cufflinks	exon	1113250	1113835	.	+	.	gene_id "XLOC_000038"; transcript_id "TCONS_00000103"; exon_number "1"; gene_name "NV10050"; oId "CUFF.77.1"; nearest_ref "NV10050-RA"; class_code "j"; tss_id "TSS74";
gnl|Nvit_2.0|Chr1.Scaffold1	Cufflinks	exon	1113958	1114130	.	+	.	gene_id "XLOC_000038"; transcript_id "TCONS_00000103"; exon_number "2"; gene_name "NV10050"; oId "CUFF.77.1"; nearest_ref "NV10050-RA"; class_code "j"; tss_id "TSS74";
gnl|Nvit_2.0|Chr1.Scaffold1	Cufflinks	exon	1114848	1115288	.	+	.	gene_id "XLOC_000038"; transcript_id "TCONS_00000103"; exon_number "3"; gene_name "NV10050"; oId "CUFF.77.1"; nearest_ref "NV10050-RA"; class_code "j"; tss_id "TSS74";
gnl|Nvit_2.0|Chr1.Scaffold1	Cufflinks	exon	1115369	1115816	.	+	.	gene_id "XLOC_000038"; transcript_id "TCONS_00000103"; exon_number "4"; gene_name "NV10050"; oId "CUFF.77.1"; nearest_ref "NV10050-RA"; class_code "j"; tss_id "TSS74";
gnl|Nvit_2.0|Chr1.Scaffold1	Cufflinks	exon	1115892	1116133	.	+	.	gene_id "XLOC_000038"; transcript_id "TCONS_00000103"; exon_number "5"; gene_name "NV10050"; oId "CUFF.77.1"; nearest_ref "NV10050-RA"; class_code "j"; tss_id "TSS74";
gnl|Nvit_2.0|Chr1.Scaffold1	Cufflinks	exon	1116208	1116332	.	+	.	gene_id "XLOC_000038"; transcript_id "TCONS_00000103"; exon_number "6"; gene_name "NV10050"; oId "CUFF.77.1"; nearest_ref "NV10050-RA"; class_code "j"; tss_id "TSS74";
gnl|Nvit_2.0|Chr1.Scaffold1	Cufflinks	exon	1116402	1116784	.	+	.	gene_id "XLOC_000038"; transcript_id "TCONS_00000103"; exon_number "7"; gene_name "NV10050"; oId "CUFF.77.1"; nearest_ref "NV10050-RA"; class_code "j"; tss_id "TSS74";
gnl|Nvit_2.0|Chr1.Scaffold1	Cufflinks	exon	1116856	1117148	.	+	.	gene_id "XLOC_000038"; transcript_id "TCONS_00000103"; exon_number "8"; gene_name "NV10050"; oId "CUFF.77.1"; nearest_ref "NV10050-RA"; class_code "j"; tss_id "TSS74";
gnl|Nvit_2.0|Chr1.Scaffold1	Cufflinks	exon	1117343	1117638	.	+	.	gene_id "XLOC_000038"; transcript_id "TCONS_00000103"; exon_number "9"; gene_name "NV10050"; oId "CUFF.77.1"; nearest_ref "NV10050-RA"; class_code "j"; tss_id "TSS74";
gnl|Nvit_2.0|Chr1.Scaffold1	Cufflinks	exon	1117855	1118131	.	+	.	gene_id "XLOC_000038"; transcript_id "TCONS_00000103"; exon_number "10"; gene_name "NV10050"; oId "CUFF.77.1"; nearest_ref "NV10050-RA"; class_code "j"; tss_id "TSS74";
gnl|Nvit_2.0|Chr1.Scaffold1	Cufflinks	exon	1118226	1118504	.	+	.	gene_id "XLOC_000038"; transcript_id "TCONS_00000103"; exon_number "11"; gene_name "NV10050"; oId "CUFF.77.1"; nearest_ref "NV10050-RA"; class_code "j"; tss_id "TSS74";
gnl|Nvit_2.0|Chr1.Scaffold1	Cufflinks	exon	1118584	1118753	.	+	.	gene_id "XLOC_000038"; transcript_id "TCONS_00000103"; exon_number "12"; gene_name "NV10050"; oId "CUFF.77.1"; nearest_ref "NV10050-RA"; class_code "j"; tss_id "TSS74";
gnl|Nvit_2.0|Chr1.Scaffold1	Cufflinks	exon	1118840	1119228	.	+	.	gene_id "XLOC_000038"; transcript_id "TCONS_00000103"; exon_number "13"; gene_name "NV10050"; oId "CUFF.77.1"; nearest_ref "NV10050-RA"; class_code "j"; tss_id "TSS74";
gnl|Nvit_2.0|Chr1.Scaffold1	Cufflinks	exon	1119347	1119912	.	+	.	gene_id "XLOC_000038"; transcript_id "TCONS_00000103"; exon_number "14"; gene_name "NV10050"; oId "CUFF.77.1"; nearest_ref "NV10050-RA"; class_code "j"; tss_id "TSS74";
gnl|Nvit_2.0|Chr1.Scaffold1	Cufflinks	exon	1120054	1120143	.	+	.	gene_id "XLOC_000038"; transcript_id "TCONS_00000103"; exon_number "15"; gene_name "NV10050"; oId "CUFF.77.1"; nearest_ref "NV10050-RA"; class_code "j"; tss_id "TSS74";
gnl|Nvit_2.0|Chr1.Scaffold1	Cufflinks	exon	1120935	1121105	.	+	.	gene_id "XLOC_000038"; transcript_id "TCONS_00000103"; exon_number "16"; gene_name "NV10050"; oId "CUFF.77.1"; nearest_ref "NV10050-RA"; class_code "j"; tss_id "TSS74";
gnl|Nvit_2.0|Chr1.Scaffold1	Cufflinks	exon	1121491	1121718	.	+	.	gene_id "XLOC_000038"; transcript_id "TCONS_00000103"; exon_number "17"; gene_name "NV10050"; oId "CUFF.77.1"; nearest_ref "NV10050-RA"; class_code "j"; tss_id "TSS74";
gnl|Nvit_2.0|Chr1.Scaffold1	Cufflinks	exon	1121876	1122451	.	+	.	gene_id "XLOC_000038"; transcript_id "TCONS_00000103"; exon_number "18"; gene_name "NV10050"; oId "CUFF.77.1"; nearest_ref "NV10050-RA"; class_code "j"; tss_id "TSS74";
gnl|Nvit_2.0|Chr1.Scaffold1	Cufflinks	exon	1122528	1127026	.	+	.	gene_id "XLOC_000038"; transcript_id "TCONS_00000103"; exon_number "19"; gene_name "NV10050"; oId "CUFF.77.1"; nearest_ref "NV10050-RA"; class_code "j"; tss_id "TSS74";
gnl|Nvit_2.0|Chr1.Scaffold1	Cufflinks	exon	1113847	1113874	.	+	.	gene_id "XLOC_000038"; transcript_id "TCONS_00000104"; exon_number "1"; gene_name "NV10050"; oId "CUFF.77.2"; nearest_ref "NV10050-RA"; class_code "j"; tss_id "TSS75";
gnl|Nvit_2.0|Chr1.Scaffold1	Cufflinks	exon	1113963	1114130	.	+	.	gene_id "XLOC_000038"; transcript_id "TCONS_00000104"; exon_number "2"; gene_name "NV10050"; oId "CUFF.77.2"; nearest_ref "NV10050-RA"; class_code "j"; tss_id "TSS75";
gnl|Nvit_2.0|Chr1.Scaffold1	Cufflinks	exon	1114848	1115288	.	+	.	gene_id "XLOC_000038"; transcript_id "TCONS_00000104"; exon_number "3"; gene_name "NV10050"; oId "CUFF.77.2"; nearest_ref "NV10050-RA"; class_code "j"; tss_id "TSS75";
gnl|Nvit_2.0|Chr1.Scaffold1	Cufflinks	exon	1115369	1115816	.	+	.	gene_id "XLOC_000038"; transcript_id "TCONS_00000104"; exon_number "4"; gene_name "NV10050"; oId "CUFF.77.2"; nearest_ref "NV10050-RA"; class_code "j"; tss_id "TSS75";
gnl|Nvit_2.0|Chr1.Scaffold1	Cufflinks	exon	1115892	1116133	.	+	.	gene_id "XLOC_000038"; transcript_id "TCONS_00000104"; exon_number "5"; gene_name "NV10050"; oId "CUFF.77.2"; nearest_ref "NV10050-RA"; class_code "j"; tss_id "TSS75";
gnl|Nvit_2.0|Chr1.Scaffold1	Cufflinks	exon	1116208	1116332	.	+	.	gene_id "XLOC_000038"; transcript_id "TCONS_00000104"; exon_number "6"; gene_name "NV10050"; oId "CUFF.77.2"; nearest_ref "NV10050-RA"; class_code "j"; tss_id "TSS75";
gnl|Nvit_2.0|Chr1.Scaffold1	Cufflinks	exon	1116402	1116784	.	+	.	gene_id "XLOC_000038"; transcript_id "TCONS_00000104"; exon_number "7"; gene_name "NV10050"; oId "CUFF.77.2"; nearest_ref "NV10050-RA"; class_code "j"; tss_id "TSS75";
gnl|Nvit_2.0|Chr1.Scaffold1	Cufflinks	exon	1116856	1117148	.	+	.	gene_id "XLOC_000038"; transcript_id "TCONS_00000104"; exon_number "8"; gene_name "NV10050"; oId "CUFF.77.2"; nearest_ref "NV10050-RA"; class_code "j"; tss_id "TSS75";
gnl|Nvit_2.0|Chr1.Scaffold1	Cufflinks	exon	1117343	1117638	.	+	.	gene_id "XLOC_000038"; transcript_id "TCONS_00000104"; exon_number "9"; gene_name "NV10050"; oId "CUFF.77.2"; nearest_ref "NV10050-RA"; class_code "j"; tss_id "TSS75";
gnl|Nvit_2.0|Chr1.Scaffold1	Cufflinks	exon	1117855	1118131	.	+	.	gene_id "XLOC_000038"; transcript_id "TCONS_00000104"; exon_number "10"; gene_name "NV10050"; oId "CUFF.77.2"; nearest_ref "NV10050-RA"; class_code "j"; tss_id "TSS75";
gnl|Nvit_2.0|Chr1.Scaffold1	Cufflinks	exon	1118226	1118504	.	+	.	gene_id "XLOC_000038"; transcript_id "TCONS_00000104"; exon_number "11"; gene_name "NV10050"; oId "CUFF.77.2"; nearest_ref "NV10050-RA"; class_code "j"; tss_id "TSS75";
gnl|Nvit_2.0|Chr1.Scaffold1	Cufflinks	exon	1118584	1118753	.	+	.	gene_id "XLOC_000038"; transcript_id "TCONS_00000104"; exon_number "12"; gene_name "NV10050"; oId "CUFF.77.2"; nearest_ref "NV10050-RA"; class_code "j"; tss_id "TSS75";
gnl|Nvit_2.0|Chr1.Scaffold1	Cufflinks	exon	1118840	1119228	.	+	.	gene_id "XLOC_000038"; transcript_id "TCONS_00000104"; exon_number "13"; gene_name "NV10050"; oId "CUFF.77.2"; nearest_ref "NV10050-RA"; class_code "j"; tss_id "TSS75";
gnl|Nvit_2.0|Chr1.Scaffold1	Cufflinks	exon	1119347	1119912	.	+	.	gene_id "XLOC_000038"; transcript_id "TCONS_00000104"; exon_number "14"; gene_name "NV10050"; oId "CUFF.77.2"; nearest_ref "NV10050-RA"; class_code "j"; tss_id "TSS75";
gnl|Nvit_2.0|Chr1.Scaffold1	Cufflinks	exon	1120054	1120143	.	+	.	gene_id "XLOC_000038"; transcript_id "TCONS_00000104"; exon_number "15"; gene_name "NV10050"; oId "CUFF.77.2"; nearest_ref "NV10050-RA"; class_code "j"; tss_id "TSS75";
gnl|Nvit_2.0|Chr1.Scaffold1	Cufflinks	exon	1120935	1121105	.	+	.	gene_id "XLOC_000038"; transcript_id "TCONS_00000104"; exon_number "16"; gene_name "NV10050"; oId "CUFF.77.2"; nearest_ref "NV10050-RA"; class_code "j"; tss_id "TSS75";
gnl|Nvit_2.0|Chr1.Scaffold1	Cufflinks	exon	1121491	1121718	.	+	.	gene_id "XLOC_000038"; transcript_id "TCONS_00000104"; exon_number "17"; gene_name "NV10050"; oId "CUFF.77.2"; nearest_ref "NV10050-RA"; class_code "j"; tss_id "TSS75";
gnl|Nvit_2.0|Chr1.Scaffold1	Cufflinks	exon	1121876	1122451	.	+	.	gene_id "XLOC_000038"; transcript_id "TCONS_00000104"; exon_number "18"; gene_name "NV10050"; oId "CUFF.77.2"; nearest_ref "NV10050-RA"; class_code "j"; tss_id "TSS75";
gnl|Nvit_2.0|Chr1.Scaffold1	Cufflinks	exon	1122528	1127026	.	+	.	gene_id "XLOC_000038"; transcript_id "TCONS_00000104"; exon_number "19"; gene_name "NV10050"; oId "CUFF.77.2"; nearest_ref "NV10050-RA"; class_code "j"; tss_id "TSS75";
gnl|Nvit_2.0|Chr1.Scaffold1	Cufflinks	exon	1130144	1130557	.	+	.	gene_id "XLOC_000039"; transcript_id "TCONS_00000106"; exon_number "1"; gene_name "NV10053"; oId "CUFF.79.1"; nearest_ref "NV10053-RA"; class_code "j"; tss_id "TSS77";
gnl|Nvit_2.0|Chr1.Scaffold1	Cufflinks	exon	1130862	1131059	.	+	.	gene_id "XLOC_000039"; transcript_id "TCONS_00000106"; exon_number "2"; gene_name "NV10053"; oId "CUFF.79.1"; nearest_ref "NV10053-RA"; class_code "j"; tss_id "TSS77";
gnl|Nvit_2.0|Chr1.Scaffold1	Cufflinks	exon	1131140	1131538	.	+	.	gene_id "XLOC_000039"; transcript_id "TCONS_00000106"; exon_number "3"; gene_name "NV10053"; oId "CUFF.79.1"; nearest_ref "NV10053-RA"; class_code "j"; tss_id "TSS77";
gnl|Nvit_2.0|Chr1.Scaffold1	Cufflinks	exon	1131618	1132201	.	+	.	gene_id "XLOC_000039"; transcript_id "TCONS_00000106"; exon_number "4"; gene_name "NV10053"; oId "CUFF.79.1"; nearest_ref "NV10053-RA"; class_code "j"; tss_id "TSS77";
gnl|Nvit_2.0|Chr1.Scaffold1	Cufflinks	exon	1132281	1132393	.	+	.	gene_id "XLOC_000039"; transcript_id "TCONS_00000106"; exon_number "5"; gene_name "NV10053"; oId "CUFF.79.1"; nearest_ref "NV10053-RA"; class_code "j"; tss_id "TSS77";
gnl|Nvit_2.0|Chr1.Scaffold1	Cufflinks	exon	1132486	1133648	.	+	.	gene_id "XLOC_000039"; transcript_id "TCONS_00000106"; exon_number "6"; gene_name "NV10053"; oId "CUFF.79.1"; nearest_ref "NV10053-RA"; class_code "j"; tss_id "TSS77";
gnl|Nvit_2.0|Chr1.Scaffold1	Cufflinks	exon	1133741	1133989	.	+	.	gene_id "XLOC_000039"; transcript_id "TCONS_00000106"; exon_number "7"; gene_name "NV10053"; oId "CUFF.79.1"; nearest_ref "NV10053-RA"; class_code "j"; tss_id "TSS77";
gnl|Nvit_2.0|Chr1.Scaffold1	Cufflinks	exon	1134070	1134485	.	+	.	gene_id "XLOC_000039"; transcript_id "TCONS_00000106"; exon_number "8"; gene_name "NV10053"; oId "CUFF.79.1"; nearest_ref "NV10053-RA"; class_code "j"; tss_id "TSS77";
gnl|Nvit_2.0|Chr1.Scaffold1	Cufflinks	exon	1134571	1135221	.	+	.	gene_id "XLOC_000039"; transcript_id "TCONS_00000106"; exon_number "9"; gene_name "NV10053"; oId "CUFF.79.1"; nearest_ref "NV10053-RA"; class_code "j"; tss_id "TSS77";
gnl|Nvit_2.0|Chr1.Scaffold1	Cufflinks	exon	1135499	1135700	.	+	.	gene_id "XLOC_000040"; transcript_id "TCONS_00000109"; exon_number "1"; gene_name "NV10054"; oId "CUFF.80.2"; nearest_ref "NV10054-RA"; class_code "j"; tss_id "TSS79";
gnl|Nvit_2.0|Chr1.Scaffold1	Cufflinks	exon	1135987	1137117	.	+	.	gene_id "XLOC_000040"; transcript_id "TCONS_00000109"; exon_number "2"; gene_name "NV10054"; oId "CUFF.80.2"; nearest_ref "NV10054-RA"; class_code "j"; tss_id "TSS79";
gnl|Nvit_2.0|Chr1.Scaffold1	Cufflinks	exon	1137192	1137777	.	+	.	gene_id "XLOC_000040"; transcript_id "TCONS_00000109"; exon_number "3"; gene_name "NV10054"; oId "CUFF.80.2"; nearest_ref "NV10054-RA"; class_code "j"; tss_id "TSS79";
gnl|Nvit_2.0|Chr1.Scaffold1	Cufflinks	exon	1137862	1138311	.	+	.	gene_id "XLOC_000040"; transcript_id "TCONS_00000109"; exon_number "4"; gene_name "NV10054"; oId "CUFF.80.2"; nearest_ref "NV10054-RA"; class_code "j"; tss_id "TSS79";
gnl|Nvit_2.0|Chr1.Scaffold1	Cufflinks	exon	1138415	1139006	.	+	.	gene_id "XLOC_000040"; transcript_id "TCONS_00000109"; exon_number "5"; gene_name "NV10054"; oId "CUFF.80.2"; nearest_ref "NV10054-RA"; class_code "j"; tss_id "TSS79";
gnl|Nvit_2.0|Chr1.Scaffold1	Cufflinks	exon	1135499	1135700	.	+	.	gene_id "XLOC_000040"; transcript_id "TCONS_00000108"; exon_number "1"; gene_name "NV10054"; oId "CUFF.80.1"; nearest_ref "NV10054-RA"; class_code "j"; tss_id "TSS79";
gnl|Nvit_2.0|Chr1.Scaffold1	Cufflinks	exon	1135987	1136033	.	+	.	gene_id "XLOC_000040"; transcript_id "TCONS_00000108"; exon_number "2"; gene_name "NV10054"; oId "CUFF.80.1"; nearest_ref "NV10054-RA"; class_code "j"; tss_id "TSS79";
gnl|Nvit_2.0|Chr1.Scaffold1	Cufflinks	exon	1136933	1137117	.	+	.	gene_id "XLOC_000040"; transcript_id "TCONS_00000108"; exon_number "3"; gene_name "NV10054"; oId "CUFF.80.1"; nearest_ref "NV10054-RA"; class_code "j"; tss_id "TSS79";
gnl|Nvit_2.0|Chr1.Scaffold1	Cufflinks	exon	1137192	1137777	.	+	.	gene_id "XLOC_000040"; transcript_id "TCONS_00000108"; exon_number "4"; gene_name "NV10054"; oId "CUFF.80.1"; nearest_ref "NV10054-RA"; class_code "j"; tss_id "TSS79";
gnl|Nvit_2.0|Chr1.Scaffold1	Cufflinks	exon	1137862	1138311	.	+	.	gene_id "XLOC_000040"; transcript_id "TCONS_00000108"; exon_number "5"; gene_name "NV10054"; oId "CUFF.80.1"; nearest_ref "NV10054-RA"; class_code "j"; tss_id "TSS79";
gnl|Nvit_2.0|Chr1.Scaffold1	Cufflinks	exon	1138415	1139006	.	+	.	gene_id "XLOC_000040"; transcript_id "TCONS_00000108"; exon_number "6"; gene_name "NV10054"; oId "CUFF.80.1"; nearest_ref "NV10054-RA"; class_code "j"; tss_id "TSS79";
gnl|Nvit_2.0|Chr1.Scaffold1	Cufflinks	exon	1142624	1144367	.	+	.	gene_id "XLOC_000041"; transcript_id "TCONS_00000111"; exon_number "1"; gene_name "NV21652"; oId "CUFF.82.1"; nearest_ref "NV21652-RA"; class_code "j"; tss_id "TSS81";
gnl|Nvit_2.0|Chr1.Scaffold1	Cufflinks	exon	1144822	1144886	.	+	.	gene_id "XLOC_000041"; transcript_id "TCONS_00000111"; exon_number "2"; gene_name "NV21652"; oId "CUFF.82.1"; nearest_ref "NV21652-RA"; class_code "j"; tss_id "TSS81";
gnl|Nvit_2.0|Chr1.Scaffold1	Cufflinks	exon	1142648	1143114	.	+	.	gene_id "XLOC_000041"; transcript_id "TCONS_00000113"; exon_number "1"; gene_name "NV21652"; oId "CUFF.82.3"; nearest_ref "NV21652-RA"; class_code "j"; tss_id "TSS81";
gnl|Nvit_2.0|Chr1.Scaffold1	Cufflinks	exon	1143407	1143642	.	+	.	gene_id "XLOC_000041"; transcript_id "TCONS_00000113"; exon_number "2"; gene_name "NV21652"; oId "CUFF.82.3"; nearest_ref "NV21652-RA"; class_code "j"; tss_id "TSS81";
gnl|Nvit_2.0|Chr1.Scaffold1	Cufflinks	exon	1144058	1144365	.	+	.	gene_id "XLOC_000041"; transcript_id "TCONS_00000113"; exon_number "3"; gene_name "NV21652"; oId "CUFF.82.3"; nearest_ref "NV21652-RA"; class_code "j"; tss_id "TSS81";
gnl|Nvit_2.0|Chr1.Scaffold1	Cufflinks	exon	1144445	1144494	.	+	.	gene_id "XLOC_000041"; transcript_id "TCONS_00000113"; exon_number "4"; gene_name "NV21652"; oId "CUFF.82.3"; nearest_ref "NV21652-RA"; class_code "j"; tss_id "TSS81";
gnl|Nvit_2.0|Chr1.Scaffold1	Cufflinks	exon	1142648	1143103	.	+	.	gene_id "XLOC_000041"; transcript_id "TCONS_00000112"; exon_number "1"; gene_name "NV21652"; oId "CUFF.82.2"; nearest_ref "NV21652-RA"; class_code "j"; tss_id "TSS81";
gnl|Nvit_2.0|Chr1.Scaffold1	Cufflinks	exon	1143407	1143642	.	+	.	gene_id "XLOC_000041"; transcript_id "TCONS_00000112"; exon_number "2"; gene_name "NV21652"; oId "CUFF.82.2"; nearest_ref "NV21652-RA"; class_code "j"; tss_id "TSS81";
gnl|Nvit_2.0|Chr1.Scaffold1	Cufflinks	exon	1144058	1144365	.	+	.	gene_id "XLOC_000041"; transcript_id "TCONS_00000112"; exon_number "3"; gene_name "NV21652"; oId "CUFF.82.2"; nearest_ref "NV21652-RA"; class_code "j"; tss_id "TSS81";
gnl|Nvit_2.0|Chr1.Scaffold1	Cufflinks	exon	1144445	1144494	.	+	.	gene_id "XLOC_000041"; transcript_id "TCONS_00000112"; exon_number "4"; gene_name "NV21652"; oId "CUFF.82.2"; nearest_ref "NV21652-RA"; class_code "j"; tss_id "TSS81";
gnl|Nvit_2.0|Chr1.Scaffold1	Cufflinks	exon	1158690	1159582	.	+	.	gene_id "XLOC_000045"; transcript_id "TCONS_00000118"; exon_number "1"; gene_name "NV10061"; oId "CUFF.84.1"; nearest_ref "NV10061-RA"; class_code "j"; tss_id "TSS86";
gnl|Nvit_2.0|Chr1.Scaffold1	Cufflinks	exon	1161495	1161828	.	+	.	gene_id "XLOC_000045"; transcript_id "TCONS_00000118"; exon_number "2"; gene_name "NV10061"; oId "CUFF.84.1"; nearest_ref "NV10061-RA"; class_code "j"; tss_id "TSS86";
gnl|Nvit_2.0|Chr1.Scaffold1	Cufflinks	exon	1161912	1162220	.	+	.	gene_id "XLOC_000045"; transcript_id "TCONS_00000118"; exon_number "3"; gene_name "NV10061"; oId "CUFF.84.1"; nearest_ref "NV10061-RA"; class_code "j"; tss_id "TSS86";
gnl|Nvit_2.0|Chr1.Scaffold1	Cufflinks	exon	1158724	1159582	.	+	.	gene_id "XLOC_000045"; transcript_id "TCONS_00000119"; exon_number "1"; gene_name "NV10061"; oId "CUFF.84.2"; nearest_ref "NV10061-RA"; class_code "j"; tss_id "TSS86";
gnl|Nvit_2.0|Chr1.Scaffold1	Cufflinks	exon	1161534	1161828	.	+	.	gene_id "XLOC_000045"; transcript_id "TCONS_00000119"; exon_number "2"; gene_name "NV10061"; oId "CUFF.84.2"; nearest_ref "NV10061-RA"; class_code "j"; tss_id "TSS86";
gnl|Nvit_2.0|Chr1.Scaffold1	Cufflinks	exon	1161912	1162220	.	+	.	gene_id "XLOC_000045"; transcript_id "TCONS_00000119"; exon_number "3"; gene_name "NV10061"; oId "CUFF.84.2"; nearest_ref "NV10061-RA"; class_code "j"; tss_id "TSS86";
gnl|Nvit_2.0|Chr1.Scaffold1	Cufflinks	exon	1164754	1165375	.	+	.	gene_id "XLOC_000047"; transcript_id "TCONS_00000122"; exon_number "1"; gene_name "NV10062"; oId "CUFF.86.1"; nearest_ref "NV10062-RA"; class_code "j"; tss_id "TSS89";
gnl|Nvit_2.0|Chr1.Scaffold1	Cufflinks	exon	1166229	1166376	.	+	.	gene_id "XLOC_000047"; transcript_id "TCONS_00000122"; exon_number "2"; gene_name "NV10062"; oId "CUFF.86.1"; nearest_ref "NV10062-RA"; class_code "j"; tss_id "TSS89";
gnl|Nvit_2.0|Chr1.Scaffold1	Cufflinks	exon	1166513	1166739	.	+	.	gene_id "XLOC_000047"; transcript_id "TCONS_00000122"; exon_number "3"; gene_name "NV10062"; oId "CUFF.86.1"; nearest_ref "NV10062-RA"; class_code "j"; tss_id "TSS89";
gnl|Nvit_2.0|Chr1.Scaffold1	Cufflinks	exon	1166827	1166961	.	+	.	gene_id "XLOC_000047"; transcript_id "TCONS_00000122"; exon_number "4"; gene_name "NV10062"; oId "CUFF.86.1"; nearest_ref "NV10062-RA"; class_code "j"; tss_id "TSS89";
gnl|Nvit_2.0|Chr1.Scaffold1	Cufflinks	exon	1167053	1168993	.	+	.	gene_id "XLOC_000047"; transcript_id "TCONS_00000122"; exon_number "5"; gene_name "NV10062"; oId "CUFF.86.1"; nearest_ref "NV10062-RA"; class_code "j"; tss_id "TSS89";
gnl|Nvit_2.0|Chr1.Scaffold1	Cufflinks	exon	1165843	1165926	.	+	.	gene_id "XLOC_000047"; transcript_id "TCONS_00000124"; exon_number "1"; gene_name "NV10062"; oId "CUFF.86.3"; nearest_ref "NV10062-RA"; class_code "j"; tss_id "TSS91";
gnl|Nvit_2.0|Chr1.Scaffold1	Cufflinks	exon	1166229	1166376	.	+	.	gene_id "XLOC_000047"; transcript_id "TCONS_00000124"; exon_number "2"; gene_name "NV10062"; oId "CUFF.86.3"; nearest_ref "NV10062-RA"; class_code "j"; tss_id "TSS91";
gnl|Nvit_2.0|Chr1.Scaffold1	Cufflinks	exon	1166513	1166739	.	+	.	gene_id "XLOC_000047"; transcript_id "TCONS_00000124"; exon_number "3"; gene_name "NV10062"; oId "CUFF.86.3"; nearest_ref "NV10062-RA"; class_code "j"; tss_id "TSS91";
gnl|Nvit_2.0|Chr1.Scaffold1	Cufflinks	exon	1166827	1166961	.	+	.	gene_id "XLOC_000047"; transcript_id "TCONS_00000124"; exon_number "4"; gene_name "NV10062"; oId "CUFF.86.3"; nearest_ref "NV10062-RA"; class_code "j"; tss_id "TSS91";
gnl|Nvit_2.0|Chr1.Scaffold1	Cufflinks	exon	1167053	1168993	.	+	.	gene_id "XLOC_000047"; transcript_id "TCONS_00000124"; exon_number "5"; gene_name "NV10062"; oId "CUFF.86.3"; nearest_ref "NV10062-RA"; class_code "j"; tss_id "TSS91";
gnl|Nvit_2.0|Chr1.Scaffold1	Cufflinks	exon	1172242	1172666	.	+	.	gene_id "XLOC_000048"; transcript_id "TCONS_00000125"; exon_number "1"; gene_name "NV10064"; oId "CUFF.87.1"; nearest_ref "NV10064-RA"; class_code "j"; tss_id "TSS92";
gnl|Nvit_2.0|Chr1.Scaffold1	Cufflinks	exon	1172755	1172906	.	+	.	gene_id "XLOC_000048"; transcript_id "TCONS_00000125"; exon_number "2"; gene_name "NV10064"; oId "CUFF.87.1"; nearest_ref "NV10064-RA"; class_code "j"; tss_id "TSS92";
gnl|Nvit_2.0|Chr1.Scaffold1	Cufflinks	exon	1175324	1175412	.	+	.	gene_id "XLOC_000048"; transcript_id "TCONS_00000125"; exon_number "3"; gene_name "NV10064"; oId "CUFF.87.1"; nearest_ref "NV10064-RA"; class_code "j"; tss_id "TSS92";
gnl|Nvit_2.0|Chr1.Scaffold1	Cufflinks	exon	1175491	1175570	.	+	.	gene_id "XLOC_000048"; transcript_id "TCONS_00000125"; exon_number "4"; gene_name "NV10064"; oId "CUFF.87.1"; nearest_ref "NV10064-RA"; class_code "j"; tss_id "TSS92";
gnl|Nvit_2.0|Chr1.Scaffold1	Cufflinks	exon	1175655	1175875	.	+	.	gene_id "XLOC_000048"; transcript_id "TCONS_00000125"; exon_number "5"; gene_name "NV10064"; oId "CUFF.87.1"; nearest_ref "NV10064-RA"; class_code "j"; tss_id "TSS92";
gnl|Nvit_2.0|Chr1.Scaffold1	Cufflinks	exon	1175963	1176179	.	+	.	gene_id "XLOC_000048"; transcript_id "TCONS_00000125"; exon_number "6"; gene_name "NV10064"; oId "CUFF.87.1"; nearest_ref "NV10064-RA"; class_code "j"; tss_id "TSS92";
gnl|Nvit_2.0|Chr1.Scaffold1	Cufflinks	exon	1176267	1176647	.	+	.	gene_id "XLOC_000048"; transcript_id "TCONS_00000125"; exon_number "7"; gene_name "NV10064"; oId "CUFF.87.1"; nearest_ref "NV10064-RA"; class_code "j"; tss_id "TSS92";
gnl|Nvit_2.0|Chr1.Scaffold1	Cufflinks	exon	1176790	1177086	.	+	.	gene_id "XLOC_000048"; transcript_id "TCONS_00000125"; exon_number "8"; gene_name "NV10064"; oId "CUFF.87.1"; nearest_ref "NV10064-RA"; class_code "j"; tss_id "TSS92";
gnl|Nvit_2.0|Chr1.Scaffold1	Cufflinks	exon	1177170	1177356	.	+	.	gene_id "XLOC_000048"; transcript_id "TCONS_00000125"; exon_number "9"; gene_name "NV10064"; oId "CUFF.87.1"; nearest_ref "NV10064-RA"; class_code "j"; tss_id "TSS92";
gnl|Nvit_2.0|Chr1.Scaffold1	Cufflinks	exon	1173759	1174663	.	+	.	gene_id "XLOC_000048"; transcript_id "TCONS_00000127"; exon_number "1"; gene_name "NV10064"; oId "CUFF.87.3"; nearest_ref "NV10064-RA"; class_code "j"; tss_id "TSS94";
gnl|Nvit_2.0|Chr1.Scaffold1	Cufflinks	exon	1175324	1175410	.	+	.	gene_id "XLOC_000048"; transcript_id "TCONS_00000127"; exon_number "2"; gene_name "NV10064"; oId "CUFF.87.3"; nearest_ref "NV10064-RA"; class_code "j"; tss_id "TSS94";
gnl|Nvit_2.0|Chr1.Scaffold1	Cufflinks	exon	1175491	1175568	.	+	.	gene_id "XLOC_000048"; transcript_id "TCONS_00000127"; exon_number "3"; gene_name "NV10064"; oId "CUFF.87.3"; nearest_ref "NV10064-RA"; class_code "j"; tss_id "TSS94";
gnl|Nvit_2.0|Chr1.Scaffold1	Cufflinks	exon	1175655	1175873	.	+	.	gene_id "XLOC_000048"; transcript_id "TCONS_00000127"; exon_number "4"; gene_name "NV10064"; oId "CUFF.87.3"; nearest_ref "NV10064-RA"; class_code "j"; tss_id "TSS94";
gnl|Nvit_2.0|Chr1.Scaffold1	Cufflinks	exon	1175963	1176177	.	+	.	gene_id "XLOC_000048"; transcript_id "TCONS_00000127"; exon_number "5"; gene_name "NV10064"; oId "CUFF.87.3"; nearest_ref "NV10064-RA"; class_code "j"; tss_id "TSS94";
gnl|Nvit_2.0|Chr1.Scaffold1	Cufflinks	exon	1176267	1176645	.	+	.	gene_id "XLOC_000048"; transcript_id "TCONS_00000127"; exon_number "6"; gene_name "NV10064"; oId "CUFF.87.3"; nearest_ref "NV10064-RA"; class_code "j"; tss_id "TSS94";
gnl|Nvit_2.0|Chr1.Scaffold1	Cufflinks	exon	1176790	1177084	.	+	.	gene_id "XLOC_000048"; transcript_id "TCONS_00000127"; exon_number "7"; gene_name "NV10064"; oId "CUFF.87.3"; nearest_ref "NV10064-RA"; class_code "j"; tss_id "TSS94";
gnl|Nvit_2.0|Chr1.Scaffold1	Cufflinks	exon	1177170	1178266	.	+	.	gene_id "XLOC_000048"; transcript_id "TCONS_00000127"; exon_number "8"; gene_name "NV10064"; oId "CUFF.87.3"; nearest_ref "NV10064-RA"; class_code "j"; tss_id "TSS94";
gnl|Nvit_2.0|Chr1.Scaffold1	Cufflinks	exon	1178340	1178426	.	+	.	gene_id "XLOC_000048"; transcript_id "TCONS_00000127"; exon_number "9"; gene_name "NV10064"; oId "CUFF.87.3"; nearest_ref "NV10064-RA"; class_code "j"; tss_id "TSS94";
gnl|Nvit_2.0|Chr1.Scaffold1	Cufflinks	exon	1182482	1183092	.	+	.	gene_id "XLOC_000049"; transcript_id "TCONS_00000128"; exon_number "1"; gene_name "NV21653"; oId "CUFF.89.1"; nearest_ref "NV21653-RA"; class_code "j"; tss_id "TSS95";
gnl|Nvit_2.0|Chr1.Scaffold1	Cufflinks	exon	1185501	1185772	.	+	.	gene_id "XLOC_000049"; transcript_id "TCONS_00000128"; exon_number "2"; gene_name "NV21653"; oId "CUFF.89.1"; nearest_ref "NV21653-RA"; class_code "j"; tss_id "TSS95";
gnl|Nvit_2.0|Chr1.Scaffold1	Cufflinks	exon	1186682	1187280	.	+	.	gene_id "XLOC_000049"; transcript_id "TCONS_00000128"; exon_number "3"; gene_name "NV21653"; oId "CUFF.89.1"; nearest_ref "NV21653-RA"; class_code "j"; tss_id "TSS95";
gnl|Nvit_2.0|Chr1.Scaffold1	Cufflinks	exon	1187361	1188253	.	+	.	gene_id "XLOC_000049"; transcript_id "TCONS_00000128"; exon_number "4"; gene_name "NV21653"; oId "CUFF.89.1"; nearest_ref "NV21653-RA"; class_code "j"; tss_id "TSS95";
gnl|Nvit_2.0|Chr1.Scaffold1	Cufflinks	exon	1188856	1190099	.	+	.	gene_id "XLOC_000049"; transcript_id "TCONS_00000128"; exon_number "5"; gene_name "NV21653"; oId "CUFF.89.1"; nearest_ref "NV21653-RA"; class_code "j"; tss_id "TSS95";
gnl|Nvit_2.0|Chr1.Scaffold1	Cufflinks	exon	1183685	1184273	.	+	.	gene_id "XLOC_000049"; transcript_id "TCONS_00000130"; exon_number "1"; gene_name "NV21653"; oId "CUFF.89.3"; nearest_ref "NV21653-RA"; class_code "j"; tss_id "TSS96";
gnl|Nvit_2.0|Chr1.Scaffold1	Cufflinks	exon	1185501	1185772	.	+	.	gene_id "XLOC_000049"; transcript_id "TCONS_00000130"; exon_number "2"; gene_name "NV21653"; oId "CUFF.89.3"; nearest_ref "NV21653-RA"; class_code "j"; tss_id "TSS96";
gnl|Nvit_2.0|Chr1.Scaffold1	Cufflinks	exon	1186685	1187280	.	+	.	gene_id "XLOC_000049"; transcript_id "TCONS_00000130"; exon_number "3"; gene_name "NV21653"; oId "CUFF.89.3"; nearest_ref "NV21653-RA"; class_code "j"; tss_id "TSS96";
gnl|Nvit_2.0|Chr1.Scaffold1	Cufflinks	exon	1187361	1188253	.	+	.	gene_id "XLOC_000049"; transcript_id "TCONS_00000130"; exon_number "4"; gene_name "NV21653"; oId "CUFF.89.3"; nearest_ref "NV21653-RA"; class_code "j"; tss_id "TSS96";
gnl|Nvit_2.0|Chr1.Scaffold1	Cufflinks	exon	1188856	1190099	.	+	.	gene_id "XLOC_000049"; transcript_id "TCONS_00000130"; exon_number "5"; gene_name "NV21653"; oId "CUFF.89.3"; nearest_ref "NV21653-RA"; class_code "j"; tss_id "TSS96";
gnl|Nvit_2.0|Chr1.Scaffold1	Cufflinks	exon	1183685	1184269	.	+	.	gene_id "XLOC_000049"; transcript_id "TCONS_00000129"; exon_number "1"; gene_name "NV21653"; oId "CUFF.89.2"; nearest_ref "NV21653-RA"; class_code "j"; tss_id "TSS96";
gnl|Nvit_2.0|Chr1.Scaffold1	Cufflinks	exon	1185501	1185772	.	+	.	gene_id "XLOC_000049"; transcript_id "TCONS_00000129"; exon_number "2"; gene_name "NV21653"; oId "CUFF.89.2"; nearest_ref "NV21653-RA"; class_code "j"; tss_id "TSS96";
gnl|Nvit_2.0|Chr1.Scaffold1	Cufflinks	exon	1186682	1187280	.	+	.	gene_id "XLOC_000049"; transcript_id "TCONS_00000129"; exon_number "3"; gene_name "NV21653"; oId "CUFF.89.2"; nearest_ref "NV21653-RA"; class_code "j"; tss_id "TSS96";
gnl|Nvit_2.0|Chr1.Scaffold1	Cufflinks	exon	1187361	1188253	.	+	.	gene_id "XLOC_000049"; transcript_id "TCONS_00000129"; exon_number "4"; gene_name "NV21653"; oId "CUFF.89.2"; nearest_ref "NV21653-RA"; class_code "j"; tss_id "TSS96";
gnl|Nvit_2.0|Chr1.Scaffold1	Cufflinks	exon	1188856	1190099	.	+	.	gene_id "XLOC_000049"; transcript_id "TCONS_00000129"; exon_number "5"; gene_name "NV21653"; oId "CUFF.89.2"; nearest_ref "NV21653-RA"; class_code "j"; tss_id "TSS96";
gnl|Nvit_2.0|Chr1.Scaffold1	Cufflinks	exon	1196338	1196465	.	+	.	gene_id "XLOC_000051"; transcript_id "TCONS_00000133"; exon_number "1"; gene_name "NV10067"; oId "CUFF.93.1"; nearest_ref "NV10067-RA"; class_code "j"; tss_id "TSS99";
gnl|Nvit_2.0|Chr1.Scaffold1	Cufflinks	exon	1199128	1199288	.	+	.	gene_id "XLOC_000051"; transcript_id "TCONS_00000133"; exon_number "2"; gene_name "NV10067"; oId "CUFF.93.1"; nearest_ref "NV10067-RA"; class_code "j"; tss_id "TSS99";
gnl|Nvit_2.0|Chr1.Scaffold1	Cufflinks	exon	1203143	1204156	.	+	.	gene_id "XLOC_000051"; transcript_id "TCONS_00000133"; exon_number "3"; gene_name "NV10067"; oId "CUFF.93.1"; nearest_ref "NV10067-RA"; class_code "j"; tss_id "TSS99";
gnl|Nvit_2.0|Chr1.Scaffold1	Cufflinks	exon	1198814	1199288	.	+	.	gene_id "XLOC_000051"; transcript_id "TCONS_00000135"; exon_number "1"; gene_name "NV10067"; oId "CUFF.93.2"; nearest_ref "NV10067-RA"; class_code "j"; tss_id "TSS100";
gnl|Nvit_2.0|Chr1.Scaffold1	Cufflinks	exon	1203143	1204156	.	+	.	gene_id "XLOC_000051"; transcript_id "TCONS_00000135"; exon_number "2"; gene_name "NV10067"; oId "CUFF.93.2"; nearest_ref "NV10067-RA"; class_code "j"; tss_id "TSS100";
gnl|Nvit_2.0|Chr1.Scaffold1	Cufflinks	exon	1205826	1206810	.	+	.	gene_id "XLOC_000052"; transcript_id "TCONS_00000137"; exon_number "1"; gene_name "NV10068"; oId "CUFF.95.1"; nearest_ref "NV10068-RA"; class_code "j"; tss_id "TSS102";
gnl|Nvit_2.0|Chr1.Scaffold1	Cufflinks	exon	1207317	1207427	.	+	.	gene_id "XLOC_000052"; transcript_id "TCONS_00000137"; exon_number "2"; gene_name "NV10068"; oId "CUFF.95.1"; nearest_ref "NV10068-RA"; class_code "j"; tss_id "TSS102";
gnl|Nvit_2.0|Chr1.Scaffold1	Cufflinks	exon	1207499	1207921	.	+	.	gene_id "XLOC_000052"; transcript_id "TCONS_00000137"; exon_number "3"; gene_name "NV10068"; oId "CUFF.95.1"; nearest_ref "NV10068-RA"; class_code "j"; tss_id "TSS102";
gnl|Nvit_2.0|Chr1.Scaffold1	Cufflinks	exon	1208236	1208457	.	+	.	gene_id "XLOC_000052"; transcript_id "TCONS_00000137"; exon_number "4"; gene_name "NV10068"; oId "CUFF.95.1"; nearest_ref "NV10068-RA"; class_code "j"; tss_id "TSS102";
gnl|Nvit_2.0|Chr1.Scaffold1	Cufflinks	exon	1207065	1207427	.	+	.	gene_id "XLOC_000052"; transcript_id "TCONS_00000139"; exon_number "1"; gene_name "NV10068"; oId "CUFF.95.3"; nearest_ref "NV10068-RA"; class_code "j"; tss_id "TSS104";
gnl|Nvit_2.0|Chr1.Scaffold1	Cufflinks	exon	1207499	1208457	.	+	.	gene_id "XLOC_000052"; transcript_id "TCONS_00000139"; exon_number "2"; gene_name "NV10068"; oId "CUFF.95.3"; nearest_ref "NV10068-RA"; class_code "j"; tss_id "TSS104";
gnl|Nvit_2.0|Chr1.Scaffold1	Cufflinks	exon	1314661	1314907	.	+	.	gene_id "XLOC_000054"; transcript_id "TCONS_00000141"; exon_number "1"; gene_name "NV10075"; oId "CUFF.101.1"; nearest_ref "NV10075-RA"; class_code "j"; tss_id "TSS106";
gnl|Nvit_2.0|Chr1.Scaffold1	Cufflinks	exon	1317136	1317471	.	+	.	gene_id "XLOC_000054"; transcript_id "TCONS_00000141"; exon_number "2"; gene_name "NV10075"; oId "CUFF.101.1"; nearest_ref "NV10075-RA"; class_code "j"; tss_id "TSS106";
gnl|Nvit_2.0|Chr1.Scaffold1	Cufflinks	exon	1317719	1317913	.	+	.	gene_id "XLOC_000054"; transcript_id "TCONS_00000141"; exon_number "3"; gene_name "NV10075"; oId "CUFF.101.1"; nearest_ref "NV10075-RA"; class_code "j"; tss_id "TSS106";
gnl|Nvit_2.0|Chr1.Scaffold1	Cufflinks	exon	1317990	1318188	.	+	.	gene_id "XLOC_000054"; transcript_id "TCONS_00000141"; exon_number "4"; gene_name "NV10075"; oId "CUFF.101.1"; nearest_ref "NV10075-RA"; class_code "j"; tss_id "TSS106";
gnl|Nvit_2.0|Chr1.Scaffold1	Cufflinks	exon	1318366	1323184	.	+	.	gene_id "XLOC_000054"; transcript_id "TCONS_00000141"; exon_number "5"; gene_name "NV10075"; oId "CUFF.101.1"; nearest_ref "NV10075-RA"; class_code "j"; tss_id "TSS106";
gnl|Nvit_2.0|Chr1.Scaffold1	Cufflinks	exon	1332272	1333197	.	+	.	gene_id "XLOC_000055"; transcript_id "TCONS_00000143"; exon_number "1"; gene_name "NV10079"; oId "CUFF.102.1"; nearest_ref "NV10079-RA"; class_code "j"; tss_id "TSS108";
gnl|Nvit_2.0|Chr1.Scaffold1	Cufflinks	exon	1334328	1334567	.	+	.	gene_id "XLOC_000055"; transcript_id "TCONS_00000143"; exon_number "2"; gene_name "NV10079"; oId "CUFF.102.1"; nearest_ref "NV10079-RA"; class_code "j"; tss_id "TSS108";
gnl|Nvit_2.0|Chr1.Scaffold1	Cufflinks	exon	1334647	1334772	.	+	.	gene_id "XLOC_000055"; transcript_id "TCONS_00000143"; exon_number "3"; gene_name "NV10079"; oId "CUFF.102.1"; nearest_ref "NV10079-RA"; class_code "j"; tss_id "TSS108";
gnl|Nvit_2.0|Chr1.Scaffold1	Cufflinks	exon	1334847	1335083	.	+	.	gene_id "XLOC_000055"; transcript_id "TCONS_00000143"; exon_number "4"; gene_name "NV10079"; oId "CUFF.102.1"; nearest_ref "NV10079-RA"; class_code "j"; tss_id "TSS108";
gnl|Nvit_2.0|Chr1.Scaffold1	Cufflinks	exon	1335166	1335340	.	+	.	gene_id "XLOC_000055"; transcript_id "TCONS_00000143"; exon_number "5"; gene_name "NV10079"; oId "CUFF.102.1"; nearest_ref "NV10079-RA"; class_code "j"; tss_id "TSS108";
gnl|Nvit_2.0|Chr1.Scaffold1	Cufflinks	exon	1335411	1335640	.	+	.	gene_id "XLOC_000055"; transcript_id "TCONS_00000143"; exon_number "6"; gene_name "NV10079"; oId "CUFF.102.1"; nearest_ref "NV10079-RA"; class_code "j"; tss_id "TSS108";
gnl|Nvit_2.0|Chr1.Scaffold1	Cufflinks	exon	1335723	1335850	.	+	.	gene_id "XLOC_000055"; transcript_id "TCONS_00000143"; exon_number "7"; gene_name "NV10079"; oId "CUFF.102.1"; nearest_ref "NV10079-RA"; class_code "j"; tss_id "TSS108";
gnl|Nvit_2.0|Chr1.Scaffold1	Cufflinks	exon	1335926	1336215	.	+	.	gene_id "XLOC_000055"; transcript_id "TCONS_00000143"; exon_number "8"; gene_name "NV10079"; oId "CUFF.102.1"; nearest_ref "NV10079-RA"; class_code "j"; tss_id "TSS108";
gnl|Nvit_2.0|Chr1.Scaffold1	Cufflinks	exon	1336295	1336529	.	+	.	gene_id "XLOC_000055"; transcript_id "TCONS_00000143"; exon_number "9"; gene_name "NV10079"; oId "CUFF.102.1"; nearest_ref "NV10079-RA"; class_code "j"; tss_id "TSS108";
gnl|Nvit_2.0|Chr1.Scaffold1	Cufflinks	exon	1336610	1336829	.	+	.	gene_id "XLOC_000055"; transcript_id "TCONS_00000143"; exon_number "10"; gene_name "NV10079"; oId "CUFF.102.1"; nearest_ref "NV10079-RA"; class_code "j"; tss_id "TSS108";
gnl|Nvit_2.0|Chr1.Scaffold1	Cufflinks	exon	1332474	1334089	.	+	.	gene_id "XLOC_000055"; transcript_id "TCONS_00000144"; exon_number "1"; gene_name "NV10079"; oId "CUFF.102.2"; nearest_ref "NV10079-RA"; class_code "j"; tss_id "TSS109";
gnl|Nvit_2.0|Chr1.Scaffold1	Cufflinks	exon	1334208	1334567	.	+	.	gene_id "XLOC_000055"; transcript_id "TCONS_00000144"; exon_number "2"; gene_name "NV10079"; oId "CUFF.102.2"; nearest_ref "NV10079-RA"; class_code "j"; tss_id "TSS109";
gnl|Nvit_2.0|Chr1.Scaffold1	Cufflinks	exon	1334647	1334772	.	+	.	gene_id "XLOC_000055"; transcript_id "TCONS_00000144"; exon_number "3"; gene_name "NV10079"; oId "CUFF.102.2"; nearest_ref "NV10079-RA"; class_code "j"; tss_id "TSS109";
gnl|Nvit_2.0|Chr1.Scaffold1	Cufflinks	exon	1334847	1335083	.	+	.	gene_id "XLOC_000055"; transcript_id "TCONS_00000144"; exon_number "4"; gene_name "NV10079"; oId "CUFF.102.2"; nearest_ref "NV10079-RA"; class_code "j"; tss_id "TSS109";
gnl|Nvit_2.0|Chr1.Scaffold1	Cufflinks	exon	1335166	1335340	.	+	.	gene_id "XLOC_000055"; transcript_id "TCONS_00000144"; exon_number "5"; gene_name "NV10079"; oId "CUFF.102.2"; nearest_ref "NV10079-RA"; class_code "j"; tss_id "TSS109";
gnl|Nvit_2.0|Chr1.Scaffold1	Cufflinks	exon	1335411	1335640	.	+	.	gene_id "XLOC_000055"; transcript_id "TCONS_00000144"; exon_number "6"; gene_name "NV10079"; oId "CUFF.102.2"; nearest_ref "NV10079-RA"; class_code "j"; tss_id "TSS109";
gnl|Nvit_2.0|Chr1.Scaffold1	Cufflinks	exon	1335723	1335850	.	+	.	gene_id "XLOC_000055"; transcript_id "TCONS_00000144"; exon_number "7"; gene_name "NV10079"; oId "CUFF.102.2"; nearest_ref "NV10079-RA"; class_code "j"; tss_id "TSS109";
gnl|Nvit_2.0|Chr1.Scaffold1	Cufflinks	exon	1335926	1336215	.	+	.	gene_id "XLOC_000055"; transcript_id "TCONS_00000144"; exon_number "8"; gene_name "NV10079"; oId "CUFF.102.2"; nearest_ref "NV10079-RA"; class_code "j"; tss_id "TSS109";
gnl|Nvit_2.0|Chr1.Scaffold1	Cufflinks	exon	1336295	1336529	.	+	.	gene_id "XLOC_000055"; transcript_id "TCONS_00000144"; exon_number "9"; gene_name "NV10079"; oId "CUFF.102.2"; nearest_ref "NV10079-RA"; class_code "j"; tss_id "TSS109";
gnl|Nvit_2.0|Chr1.Scaffold1	Cufflinks	exon	1336610	1336829	.	+	.	gene_id "XLOC_000055"; transcript_id "TCONS_00000144"; exon_number "10"; gene_name "NV10079"; oId "CUFF.102.2"; nearest_ref "NV10079-RA"; class_code "j"; tss_id "TSS109";
gnl|Nvit_2.0|Chr1.Scaffold1	Cufflinks	exon	1338169	1339038	.	+	.	gene_id "XLOC_000056"; transcript_id "TCONS_00000146"; exon_number "1"; gene_name "NV10080"; oId "CUFF.104.1"; nearest_ref "NV10080-RA"; class_code "j"; tss_id "TSS111";
gnl|Nvit_2.0|Chr1.Scaffold1	Cufflinks	exon	1340223	1341137	.	+	.	gene_id "XLOC_000056"; transcript_id "TCONS_00000146"; exon_number "2"; gene_name "NV10080"; oId "CUFF.104.1"; nearest_ref "NV10080-RA"; class_code "j"; tss_id "TSS111";
gnl|Nvit_2.0|Chr1.Scaffold1	Cufflinks	exon	1341519	1342041	.	+	.	gene_id "XLOC_000056"; transcript_id "TCONS_00000146"; exon_number "3"; gene_name "NV10080"; oId "CUFF.104.1"; nearest_ref "NV10080-RA"; class_code "j"; tss_id "TSS111";
gnl|Nvit_2.0|Chr1.Scaffold1	Cufflinks	exon	1342199	1344690	.	+	.	gene_id "XLOC_000056"; transcript_id "TCONS_00000146"; exon_number "4"; gene_name "NV10080"; oId "CUFF.104.1"; nearest_ref "NV10080-RA"; class_code "j"; tss_id "TSS111";
gnl|Nvit_2.0|Chr1.Scaffold1	Cufflinks	exon	1346154	1346620	.	+	.	gene_id "XLOC_000057"; transcript_id "TCONS_00000148"; exon_number "1"; gene_name "NV10081"; oId "CUFF.105.1"; nearest_ref "NV10081-RA"; class_code "j"; tss_id "TSS113";
gnl|Nvit_2.0|Chr1.Scaffold1	Cufflinks	exon	1346738	1346762	.	+	.	gene_id "XLOC_000057"; transcript_id "TCONS_00000148"; exon_number "2"; gene_name "NV10081"; oId "CUFF.105.1"; nearest_ref "NV10081-RA"; class_code "j"; tss_id "TSS113";
gnl|Nvit_2.0|Chr1.Scaffold1	Cufflinks	exon	1346931	1347021	.	+	.	gene_id "XLOC_000057"; transcript_id "TCONS_00000148"; exon_number "3"; gene_name "NV10081"; oId "CUFF.105.1"; nearest_ref "NV10081-RA"; class_code "j"; tss_id "TSS113";
gnl|Nvit_2.0|Chr1.Scaffold1	Cufflinks	exon	1347094	1347223	.	+	.	gene_id "XLOC_000057"; transcript_id "TCONS_00000148"; exon_number "4"; gene_name "NV10081"; oId "CUFF.105.1"; nearest_ref "NV10081-RA"; class_code "j"; tss_id "TSS113";
gnl|Nvit_2.0|Chr1.Scaffold1	Cufflinks	exon	1347297	1347433	.	+	.	gene_id "XLOC_000057"; transcript_id "TCONS_00000148"; exon_number "5"; gene_name "NV10081"; oId "CUFF.105.1"; nearest_ref "NV10081-RA"; class_code "j"; tss_id "TSS113";
gnl|Nvit_2.0|Chr1.Scaffold1	Cufflinks	exon	1347517	1347664	.	+	.	gene_id "XLOC_000057"; transcript_id "TCONS_00000148"; exon_number "6"; gene_name "NV10081"; oId "CUFF.105.1"; nearest_ref "NV10081-RA"; class_code "j"; tss_id "TSS113";
gnl|Nvit_2.0|Chr1.Scaffold1	Cufflinks	exon	1347905	1348219	.	+	.	gene_id "XLOC_000058"; transcript_id "TCONS_00000150"; exon_number "1"; gene_name "NV10082"; oId "CUFF.107.1"; nearest_ref "NV10082-RA"; class_code "j"; tss_id "TSS115";
gnl|Nvit_2.0|Chr1.Scaffold1	Cufflinks	exon	1349027	1349515	.	+	.	gene_id "XLOC_000058"; transcript_id "TCONS_00000150"; exon_number "2"; gene_name "NV10082"; oId "CUFF.107.1"; nearest_ref "NV10082-RA"; class_code "j"; tss_id "TSS115";
gnl|Nvit_2.0|Chr1.Scaffold1	Cufflinks	exon	1349599	1351262	.	+	.	gene_id "XLOC_000058"; transcript_id "TCONS_00000150"; exon_number "3"; gene_name "NV10082"; oId "CUFF.107.1"; nearest_ref "NV10082-RA"; class_code "j"; tss_id "TSS115";
gnl|Nvit_2.0|Chr1.Scaffold1	Cufflinks	exon	1351332	1351942	.	+	.	gene_id "XLOC_000058"; transcript_id "TCONS_00000150"; exon_number "4"; gene_name "NV10082"; oId "CUFF.107.1"; nearest_ref "NV10082-RA"; class_code "j"; tss_id "TSS115";
gnl|Nvit_2.0|Chr1.Scaffold1	Cufflinks	exon	1352226	1354569	.	+	.	gene_id "XLOC_000058"; transcript_id "TCONS_00000150"; exon_number "5"; gene_name "NV10082"; oId "CUFF.107.1"; nearest_ref "NV10082-RA"; class_code "j"; tss_id "TSS115";
gnl|Nvit_2.0|Chr1.Scaffold1	Cufflinks	exon	1389335	1392741	.	+	.	gene_id "XLOC_000059"; transcript_id "TCONS_00000153"; exon_number "1"; gene_name "NV21654"; oId "CUFF.110.1"; nearest_ref "NV21654-RA"; class_code "j"; tss_id "TSS118";
gnl|Nvit_2.0|Chr1.Scaffold1	Cufflinks	exon	1392918	1393005	.	+	.	gene_id "XLOC_000059"; transcript_id "TCONS_00000153"; exon_number "2"; gene_name "NV21654"; oId "CUFF.110.1"; nearest_ref "NV21654-RA"; class_code "j"; tss_id "TSS118";
gnl|Nvit_2.0|Chr1.Scaffold1	Cufflinks	exon	1393101	1394586	.	+	.	gene_id "XLOC_000059"; transcript_id "TCONS_00000153"; exon_number "3"; gene_name "NV21654"; oId "CUFF.110.1"; nearest_ref "NV21654-RA"; class_code "j"; tss_id "TSS118";
gnl|Nvit_2.0|Chr1.Scaffold1	Cufflinks	exon	1394676	1394990	.	+	.	gene_id "XLOC_000059"; transcript_id "TCONS_00000153"; exon_number "4"; gene_name "NV21654"; oId "CUFF.110.1"; nearest_ref "NV21654-RA"; class_code "j"; tss_id "TSS118";
gnl|Nvit_2.0|Chr1.Scaffold1	Cufflinks	exon	1395070	1395485	.	+	.	gene_id "XLOC_000059"; transcript_id "TCONS_00000153"; exon_number "5"; gene_name "NV21654"; oId "CUFF.110.1"; nearest_ref "NV21654-RA"; class_code "j"; tss_id "TSS118";
gnl|Nvit_2.0|Chr1.Scaffold1	Cufflinks	exon	1395582	1395744	.	+	.	gene_id "XLOC_000059"; transcript_id "TCONS_00000153"; exon_number "6"; gene_name "NV21654"; oId "CUFF.110.1"; nearest_ref "NV21654-RA"; class_code "j"; tss_id "TSS118";
gnl|Nvit_2.0|Chr1.Scaffold1	Cufflinks	exon	1395826	1395986	.	+	.	gene_id "XLOC_000059"; transcript_id "TCONS_00000153"; exon_number "7"; gene_name "NV21654"; oId "CUFF.110.1"; nearest_ref "NV21654-RA"; class_code "j"; tss_id "TSS118";
gnl|Nvit_2.0|Chr1.Scaffold1	Cufflinks	exon	1396066	1396273	.	+	.	gene_id "XLOC_000059"; transcript_id "TCONS_00000153"; exon_number "8"; gene_name "NV21654"; oId "CUFF.110.1"; nearest_ref "NV21654-RA"; class_code "j"; tss_id "TSS118";
gnl|Nvit_2.0|Chr1.Scaffold1	Cufflinks	exon	1396348	1396676	.	+	.	gene_id "XLOC_000059"; transcript_id "TCONS_00000153"; exon_number "9"; gene_name "NV21654"; oId "CUFF.110.1"; nearest_ref "NV21654-RA"; class_code "j"; tss_id "TSS118";
gnl|Nvit_2.0|Chr1.Scaffold1	Cufflinks	exon	1396747	1397284	.	+	.	gene_id "XLOC_000059"; transcript_id "TCONS_00000153"; exon_number "10"; gene_name "NV21654"; oId "CUFF.110.1"; nearest_ref "NV21654-RA"; class_code "j"; tss_id "TSS118";
gnl|Nvit_2.0|Chr1.Scaffold1	Cufflinks	exon	1397383	1399524	.	+	.	gene_id "XLOC_000059"; transcript_id "TCONS_00000153"; exon_number "11"; gene_name "NV21654"; oId "CUFF.110.1"; nearest_ref "NV21654-RA"; class_code "j"; tss_id "TSS118";
gnl|Nvit_2.0|Chr1.Scaffold1	Cufflinks	exon	1403957	1405420	.	+	.	gene_id "XLOC_000061"; transcript_id "TCONS_00000156"; exon_number "1"; gene_name "NV10087"; oId "CUFF.114.1"; nearest_ref "NV10087-RA"; class_code "j"; tss_id "TSS121";
gnl|Nvit_2.0|Chr1.Scaffold1	Cufflinks	exon	1405683	1405959	.	+	.	gene_id "XLOC_000061"; transcript_id "TCONS_00000156"; exon_number "2"; gene_name "NV10087"; oId "CUFF.114.1"; nearest_ref "NV10087-RA"; class_code "j"; tss_id "TSS121";
gnl|Nvit_2.0|Chr1.Scaffold1	Cufflinks	exon	1406039	1406394	.	+	.	gene_id "XLOC_000061"; transcript_id "TCONS_00000156"; exon_number "3"; gene_name "NV10087"; oId "CUFF.114.1"; nearest_ref "NV10087-RA"; class_code "j"; tss_id "TSS121";
gnl|Nvit_2.0|Chr1.Scaffold1	Cufflinks	exon	1406491	1409155	.	+	.	gene_id "XLOC_000061"; transcript_id "TCONS_00000156"; exon_number "4"; gene_name "NV10087"; oId "CUFF.114.1"; nearest_ref "NV10087-RA"; class_code "j"; tss_id "TSS121";
gnl|Nvit_2.0|Chr1.Scaffold1	Cufflinks	exon	1457505	1457560	.	+	.	gene_id "XLOC_000068"; transcript_id "TCONS_00000165"; exon_number "1"; gene_name "NV10090"; oId "CUFF.115.2"; nearest_ref "NV10090-RA"; class_code "j"; tss_id "TSS129";
gnl|Nvit_2.0|Chr1.Scaffold1	Cufflinks	exon	1457680	1457880	.	+	.	gene_id "XLOC_000068"; transcript_id "TCONS_00000165"; exon_number "2"; gene_name "NV10090"; oId "CUFF.115.2"; nearest_ref "NV10090-RA"; class_code "j"; tss_id "TSS129";
gnl|Nvit_2.0|Chr1.Scaffold1	Cufflinks	exon	1457963	1458012	.	+	.	gene_id "XLOC_000068"; transcript_id "TCONS_00000165"; exon_number "3"; gene_name "NV10090"; oId "CUFF.115.2"; nearest_ref "NV10090-RA"; class_code "j"; tss_id "TSS129";
gnl|Nvit_2.0|Chr1.Scaffold1	Cufflinks	exon	1458090	1458219	.	+	.	gene_id "XLOC_000068"; transcript_id "TCONS_00000165"; exon_number "4"; gene_name "NV10090"; oId "CUFF.115.2"; nearest_ref "NV10090-RA"; class_code "j"; tss_id "TSS129";
gnl|Nvit_2.0|Chr1.Scaffold1	Cufflinks	exon	1458289	1458502	.	+	.	gene_id "XLOC_000068"; transcript_id "TCONS_00000165"; exon_number "5"; gene_name "NV10090"; oId "CUFF.115.2"; nearest_ref "NV10090-RA"; class_code "j"; tss_id "TSS129";
gnl|Nvit_2.0|Chr1.Scaffold1	Cufflinks	exon	1458593	1458726	.	+	.	gene_id "XLOC_000068"; transcript_id "TCONS_00000165"; exon_number "6"; gene_name "NV10090"; oId "CUFF.115.2"; nearest_ref "NV10090-RA"; class_code "j"; tss_id "TSS129";
gnl|Nvit_2.0|Chr1.Scaffold1	Cufflinks	exon	1458799	1458948	.	+	.	gene_id "XLOC_000068"; transcript_id "TCONS_00000165"; exon_number "7"; gene_name "NV10090"; oId "CUFF.115.2"; nearest_ref "NV10090-RA"; class_code "j"; tss_id "TSS129";
gnl|Nvit_2.0|Chr1.Scaffold1	Cufflinks	exon	1459017	1459176	.	+	.	gene_id "XLOC_000068"; transcript_id "TCONS_00000165"; exon_number "8"; gene_name "NV10090"; oId "CUFF.115.2"; nearest_ref "NV10090-RA"; class_code "j"; tss_id "TSS129";
gnl|Nvit_2.0|Chr1.Scaffold1	Cufflinks	exon	1459246	1459325	.	+	.	gene_id "XLOC_000068"; transcript_id "TCONS_00000165"; exon_number "9"; gene_name "NV10090"; oId "CUFF.115.2"; nearest_ref "NV10090-RA"; class_code "j"; tss_id "TSS129";
gnl|Nvit_2.0|Chr1.Scaffold1	Cufflinks	exon	1459407	1459473	.	+	.	gene_id "XLOC_000068"; transcript_id "TCONS_00000165"; exon_number "10"; gene_name "NV10090"; oId "CUFF.115.2"; nearest_ref "NV10090-RA"; class_code "j"; tss_id "TSS129";
gnl|Nvit_2.0|Chr1.Scaffold1	Cufflinks	exon	1459551	1459756	.	+	.	gene_id "XLOC_000068"; transcript_id "TCONS_00000165"; exon_number "11"; gene_name "NV10090"; oId "CUFF.115.2"; nearest_ref "NV10090-RA"; class_code "j"; tss_id "TSS129";
gnl|Nvit_2.0|Chr1.Scaffold1	Cufflinks	exon	1459835	1460098	.	+	.	gene_id "XLOC_000068"; transcript_id "TCONS_00000165"; exon_number "12"; gene_name "NV10090"; oId "CUFF.115.2"; nearest_ref "NV10090-RA"; class_code "j"; tss_id "TSS129";
gnl|Nvit_2.0|Chr1.Scaffold1	Cufflinks	exon	1460175	1460325	.	+	.	gene_id "XLOC_000068"; transcript_id "TCONS_00000165"; exon_number "13"; gene_name "NV10090"; oId "CUFF.115.2"; nearest_ref "NV10090-RA"; class_code "j"; tss_id "TSS129";
gnl|Nvit_2.0|Chr1.Scaffold1	Cufflinks	exon	1460402	1460595	.	+	.	gene_id "XLOC_000068"; transcript_id "TCONS_00000165"; exon_number "14"; gene_name "NV10090"; oId "CUFF.115.2"; nearest_ref "NV10090-RA"; class_code "j"; tss_id "TSS129";
gnl|Nvit_2.0|Chr1.Scaffold1	Cufflinks	exon	1460667	1460800	.	+	.	gene_id "XLOC_000068"; transcript_id "TCONS_00000165"; exon_number "15"; gene_name "NV10090"; oId "CUFF.115.2"; nearest_ref "NV10090-RA"; class_code "j"; tss_id "TSS129";
gnl|Nvit_2.0|Chr1.Scaffold1	Cufflinks	exon	1460869	1461084	.	+	.	gene_id "XLOC_000068"; transcript_id "TCONS_00000165"; exon_number "16"; gene_name "NV10090"; oId "CUFF.115.2"; nearest_ref "NV10090-RA"; class_code "j"; tss_id "TSS129";
gnl|Nvit_2.0|Chr1.Scaffold1	Cufflinks	exon	1461160	1461286	.	+	.	gene_id "XLOC_000068"; transcript_id "TCONS_00000165"; exon_number "17"; gene_name "NV10090"; oId "CUFF.115.2"; nearest_ref "NV10090-RA"; class_code "j"; tss_id "TSS129";
gnl|Nvit_2.0|Chr1.Scaffold1	Cufflinks	exon	1462105	1462262	.	+	.	gene_id "XLOC_000068"; transcript_id "TCONS_00000165"; exon_number "18"; gene_name "NV10090"; oId "CUFF.115.2"; nearest_ref "NV10090-RA"; class_code "j"; tss_id "TSS129";
gnl|Nvit_2.0|Chr1.Scaffold1	Cufflinks	exon	1462338	1462591	.	+	.	gene_id "XLOC_000068"; transcript_id "TCONS_00000165"; exon_number "19"; gene_name "NV10090"; oId "CUFF.115.2"; nearest_ref "NV10090-RA"; class_code "j"; tss_id "TSS129";
gnl|Nvit_2.0|Chr1.Scaffold1	Cufflinks	exon	1462695	1462897	.	+	.	gene_id "XLOC_000068"; transcript_id "TCONS_00000165"; exon_number "20"; gene_name "NV10090"; oId "CUFF.115.2"; nearest_ref "NV10090-RA"; class_code "j"; tss_id "TSS129";
gnl|Nvit_2.0|Chr1.Scaffold1	Cufflinks	exon	1457505	1457880	.	+	.	gene_id "XLOC_000068"; transcript_id "TCONS_00000164"; exon_number "1"; gene_name "NV10090"; oId "CUFF.115.1"; nearest_ref "NV10090-RA"; class_code "j"; tss_id "TSS129";
gnl|Nvit_2.0|Chr1.Scaffold1	Cufflinks	exon	1457963	1458012	.	+	.	gene_id "XLOC_000068"; transcript_id "TCONS_00000164"; exon_number "2"; gene_name "NV10090"; oId "CUFF.115.1"; nearest_ref "NV10090-RA"; class_code "j"; tss_id "TSS129";
gnl|Nvit_2.0|Chr1.Scaffold1	Cufflinks	exon	1458090	1458219	.	+	.	gene_id "XLOC_000068"; transcript_id "TCONS_00000164"; exon_number "3"; gene_name "NV10090"; oId "CUFF.115.1"; nearest_ref "NV10090-RA"; class_code "j"; tss_id "TSS129";
gnl|Nvit_2.0|Chr1.Scaffold1	Cufflinks	exon	1458289	1458502	.	+	.	gene_id "XLOC_000068"; transcript_id "TCONS_00000164"; exon_number "4"; gene_name "NV10090"; oId "CUFF.115.1"; nearest_ref "NV10090-RA"; class_code "j"; tss_id "TSS129";
gnl|Nvit_2.0|Chr1.Scaffold1	Cufflinks	exon	1458593	1458726	.	+	.	gene_id "XLOC_000068"; transcript_id "TCONS_00000164"; exon_number "5"; gene_name "NV10090"; oId "CUFF.115.1"; nearest_ref "NV10090-RA"; class_code "j"; tss_id "TSS129";
gnl|Nvit_2.0|Chr1.Scaffold1	Cufflinks	exon	1458799	1458948	.	+	.	gene_id "XLOC_000068"; transcript_id "TCONS_00000164"; exon_number "6"; gene_name "NV10090"; oId "CUFF.115.1"; nearest_ref "NV10090-RA"; class_code "j"; tss_id "TSS129";
gnl|Nvit_2.0|Chr1.Scaffold1	Cufflinks	exon	1459017	1459176	.	+	.	gene_id "XLOC_000068"; transcript_id "TCONS_00000164"; exon_number "7"; gene_name "NV10090"; oId "CUFF.115.1"; nearest_ref "NV10090-RA"; class_code "j"; tss_id "TSS129";
gnl|Nvit_2.0|Chr1.Scaffold1	Cufflinks	exon	1459246	1459325	.	+	.	gene_id "XLOC_000068"; transcript_id "TCONS_00000164"; exon_number "8"; gene_name "NV10090"; oId "CUFF.115.1"; nearest_ref "NV10090-RA"; class_code "j"; tss_id "TSS129";
gnl|Nvit_2.0|Chr1.Scaffold1	Cufflinks	exon	1459407	1459473	.	+	.	gene_id "XLOC_000068"; transcript_id "TCONS_00000164"; exon_number "9"; gene_name "NV10090"; oId "CUFF.115.1"; nearest_ref "NV10090-RA"; class_code "j"; tss_id "TSS129";
gnl|Nvit_2.0|Chr1.Scaffold1	Cufflinks	exon	1459551	1459756	.	+	.	gene_id "XLOC_000068"; transcript_id "TCONS_00000164"; exon_number "10"; gene_name "NV10090"; oId "CUFF.115.1"; nearest_ref "NV10090-RA"; class_code "j"; tss_id "TSS129";
gnl|Nvit_2.0|Chr1.Scaffold1	Cufflinks	exon	1459835	1460098	.	+	.	gene_id "XLOC_000068"; transcript_id "TCONS_00000164"; exon_number "11"; gene_name "NV10090"; oId "CUFF.115.1"; nearest_ref "NV10090-RA"; class_code "j"; tss_id "TSS129";
gnl|Nvit_2.0|Chr1.Scaffold1	Cufflinks	exon	1460175	1460325	.	+	.	gene_id "XLOC_000068"; transcript_id "TCONS_00000164"; exon_number "12"; gene_name "NV10090"; oId "CUFF.115.1"; nearest_ref "NV10090-RA"; class_code "j"; tss_id "TSS129";
gnl|Nvit_2.0|Chr1.Scaffold1	Cufflinks	exon	1460402	1460595	.	+	.	gene_id "XLOC_000068"; transcript_id "TCONS_00000164"; exon_number "13"; gene_name "NV10090"; oId "CUFF.115.1"; nearest_ref "NV10090-RA"; class_code "j"; tss_id "TSS129";
gnl|Nvit_2.0|Chr1.Scaffold1	Cufflinks	exon	1460667	1460800	.	+	.	gene_id "XLOC_000068"; transcript_id "TCONS_00000164"; exon_number "14"; gene_name "NV10090"; oId "CUFF.115.1"; nearest_ref "NV10090-RA"; class_code "j"; tss_id "TSS129";
gnl|Nvit_2.0|Chr1.Scaffold1	Cufflinks	exon	1460869	1461084	.	+	.	gene_id "XLOC_000068"; transcript_id "TCONS_00000164"; exon_number "15"; gene_name "NV10090"; oId "CUFF.115.1"; nearest_ref "NV10090-RA"; class_code "j"; tss_id "TSS129";
gnl|Nvit_2.0|Chr1.Scaffold1	Cufflinks	exon	1461160	1461286	.	+	.	gene_id "XLOC_000068"; transcript_id "TCONS_00000164"; exon_number "16"; gene_name "NV10090"; oId "CUFF.115.1"; nearest_ref "NV10090-RA"; class_code "j"; tss_id "TSS129";
gnl|Nvit_2.0|Chr1.Scaffold1	Cufflinks	exon	1461677	1461706	.	+	.	gene_id "XLOC_000068"; transcript_id "TCONS_00000164"; exon_number "17"; gene_name "NV10090"; oId "CUFF.115.1"; nearest_ref "NV10090-RA"; class_code "j"; tss_id "TSS129";
gnl|Nvit_2.0|Chr1.Scaffold1	Cufflinks	exon	1462105	1462262	.	+	.	gene_id "XLOC_000068"; transcript_id "TCONS_00000164"; exon_number "18"; gene_name "NV10090"; oId "CUFF.115.1"; nearest_ref "NV10090-RA"; class_code "j"; tss_id "TSS129";
gnl|Nvit_2.0|Chr1.Scaffold1	Cufflinks	exon	1462338	1462591	.	+	.	gene_id "XLOC_000068"; transcript_id "TCONS_00000164"; exon_number "19"; gene_name "NV10090"; oId "CUFF.115.1"; nearest_ref "NV10090-RA"; class_code "j"; tss_id "TSS129";
gnl|Nvit_2.0|Chr1.Scaffold1	Cufflinks	exon	1462695	1462897	.	+	.	gene_id "XLOC_000068"; transcript_id "TCONS_00000164"; exon_number "20"; gene_name "NV10090"; oId "CUFF.115.1"; nearest_ref "NV10090-RA"; class_code "j"; tss_id "TSS129";
gnl|Nvit_2.0|Chr1.Scaffold1	Cufflinks	exon	1468121	1468745	.	+	.	gene_id "XLOC_000069"; transcript_id "TCONS_00000169"; exon_number "1"; gene_name "NV10093"; oId "CUFF.117.3"; nearest_ref "NV10093-RA"; class_code "j"; tss_id "TSS132";
gnl|Nvit_2.0|Chr1.Scaffold1	Cufflinks	exon	1473661	1474347	.	+	.	gene_id "XLOC_000069"; transcript_id "TCONS_00000169"; exon_number "2"; gene_name "NV10093"; oId "CUFF.117.3"; nearest_ref "NV10093-RA"; class_code "j"; tss_id "TSS132";
gnl|Nvit_2.0|Chr1.Scaffold1	Cufflinks	exon	1474433	1475255	.	+	.	gene_id "XLOC_000069"; transcript_id "TCONS_00000169"; exon_number "3"; gene_name "NV10093"; oId "CUFF.117.3"; nearest_ref "NV10093-RA"; class_code "j"; tss_id "TSS132";
gnl|Nvit_2.0|Chr1.Scaffold1	Cufflinks	exon	1468121	1468555	.	+	.	gene_id "XLOC_000069"; transcript_id "TCONS_00000168"; exon_number "1"; gene_name "NV10093"; oId "CUFF.117.2"; nearest_ref "NV10093-RA"; class_code "j"; tss_id "TSS132";
gnl|Nvit_2.0|Chr1.Scaffold1	Cufflinks	exon	1473661	1474347	.	+	.	gene_id "XLOC_000069"; transcript_id "TCONS_00000168"; exon_number "2"; gene_name "NV10093"; oId "CUFF.117.2"; nearest_ref "NV10093-RA"; class_code "j"; tss_id "TSS132";
gnl|Nvit_2.0|Chr1.Scaffold1	Cufflinks	exon	1474433	1475255	.	+	.	gene_id "XLOC_000069"; transcript_id "TCONS_00000168"; exon_number "3"; gene_name "NV10093"; oId "CUFF.117.2"; nearest_ref "NV10093-RA"; class_code "j"; tss_id "TSS132";
gnl|Nvit_2.0|Chr1.Scaffold1	Cufflinks	exon	1472917	1472974	.	+	.	gene_id "XLOC_000069"; transcript_id "TCONS_00000170"; exon_number "1"; gene_name "NV10093"; oId "CUFF.117.4"; nearest_ref "NV10093-RA"; class_code "j"; tss_id "TSS133";
gnl|Nvit_2.0|Chr1.Scaffold1	Cufflinks	exon	1473050	1473525	.	+	.	gene_id "XLOC_000069"; transcript_id "TCONS_00000170"; exon_number "2"; gene_name "NV10093"; oId "CUFF.117.4"; nearest_ref "NV10093-RA"; class_code "j"; tss_id "TSS133";
gnl|Nvit_2.0|Chr1.Scaffold1	Cufflinks	exon	1473661	1474347	.	+	.	gene_id "XLOC_000069"; transcript_id "TCONS_00000170"; exon_number "3"; gene_name "NV10093"; oId "CUFF.117.4"; nearest_ref "NV10093-RA"; class_code "j"; tss_id "TSS133";
gnl|Nvit_2.0|Chr1.Scaffold1	Cufflinks	exon	1474433	1475255	.	+	.	gene_id "XLOC_000069"; transcript_id "TCONS_00000170"; exon_number "4"; gene_name "NV10093"; oId "CUFF.117.4"; nearest_ref "NV10093-RA"; class_code "j"; tss_id "TSS133";
gnl|Nvit_2.0|Chr1.Scaffold1	Cufflinks	exon	1479666	1479679	.	+	.	gene_id "XLOC_000070"; transcript_id "TCONS_00000173"; exon_number "1"; gene_name "NV21660"; oId "CUFF.119.2"; nearest_ref "NV21660-RA"; class_code "j"; tss_id "TSS135";
gnl|Nvit_2.0|Chr1.Scaffold1	Cufflinks	exon	1480095	1480788	.	+	.	gene_id "XLOC_000070"; transcript_id "TCONS_00000173"; exon_number "2"; gene_name "NV21660"; oId "CUFF.119.2"; nearest_ref "NV21660-RA"; class_code "j"; tss_id "TSS135";
gnl|Nvit_2.0|Chr1.Scaffold1	Cufflinks	exon	1480853	1480924	.	+	.	gene_id "XLOC_000070"; transcript_id "TCONS_00000173"; exon_number "3"; gene_name "NV21660"; oId "CUFF.119.2"; nearest_ref "NV21660-RA"; class_code "j"; tss_id "TSS135";
gnl|Nvit_2.0|Chr1.Scaffold1	Cufflinks	exon	1480998	1481557	.	+	.	gene_id "XLOC_000070"; transcript_id "TCONS_00000173"; exon_number "4"; gene_name "NV21660"; oId "CUFF.119.2"; nearest_ref "NV21660-RA"; class_code "j"; tss_id "TSS135";
gnl|Nvit_2.0|Chr1.Scaffold1	Cufflinks	exon	1483954	1484057	.	+	.	gene_id "XLOC_000071"; transcript_id "TCONS_00000174"; exon_number "1"; gene_name "NV10094"; oId "CUFF.120.1"; nearest_ref "NV10094-RA"; class_code "j"; tss_id "TSS136";
gnl|Nvit_2.0|Chr1.Scaffold1	Cufflinks	exon	1484191	1484631	.	+	.	gene_id "XLOC_000071"; transcript_id "TCONS_00000174"; exon_number "2"; gene_name "NV10094"; oId "CUFF.120.1"; nearest_ref "NV10094-RA"; class_code "j"; tss_id "TSS136";
gnl|Nvit_2.0|Chr1.Scaffold1	Cufflinks	exon	1485096	1489812	.	+	.	gene_id "XLOC_000071"; transcript_id "TCONS_00000174"; exon_number "3"; gene_name "NV10094"; oId "CUFF.120.1"; nearest_ref "NV10094-RA"; class_code "j"; tss_id "TSS136";
gnl|Nvit_2.0|Chr1.Scaffold1	Cufflinks	exon	1497500	1498100	.	+	.	gene_id "XLOC_000072"; transcript_id "TCONS_00000176"; exon_number "1"; gene_name "NV10097"; oId "CUFF.124.1"; nearest_ref "NV10097-RA"; class_code "j"; tss_id "TSS137";
gnl|Nvit_2.0|Chr1.Scaffold1	Cufflinks	exon	1498226	1498864	.	+	.	gene_id "XLOC_000072"; transcript_id "TCONS_00000176"; exon_number "2"; gene_name "NV10097"; oId "CUFF.124.1"; nearest_ref "NV10097-RA"; class_code "j"; tss_id "TSS137";
gnl|Nvit_2.0|Chr1.Scaffold1	Cufflinks	exon	1499514	1499689	.	+	.	gene_id "XLOC_000072"; transcript_id "TCONS_00000176"; exon_number "3"; gene_name "NV10097"; oId "CUFF.124.1"; nearest_ref "NV10097-RA"; class_code "j"; tss_id "TSS137";
gnl|Nvit_2.0|Chr1.Scaffold1	Cufflinks	exon	1499775	1500159	.	+	.	gene_id "XLOC_000072"; transcript_id "TCONS_00000176"; exon_number "4"; gene_name "NV10097"; oId "CUFF.124.1"; nearest_ref "NV10097-RA"; class_code "j"; tss_id "TSS137";
gnl|Nvit_2.0|Chr1.Scaffold1	Cufflinks	exon	1500302	1500484	.	+	.	gene_id "XLOC_000072"; transcript_id "TCONS_00000176"; exon_number "5"; gene_name "NV10097"; oId "CUFF.124.1"; nearest_ref "NV10097-RA"; class_code "j"; tss_id "TSS137";
gnl|Nvit_2.0|Chr1.Scaffold1	Cufflinks	exon	1500576	1500701	.	+	.	gene_id "XLOC_000072"; transcript_id "TCONS_00000176"; exon_number "6"; gene_name "NV10097"; oId "CUFF.124.1"; nearest_ref "NV10097-RA"; class_code "j"; tss_id "TSS137";
gnl|Nvit_2.0|Chr1.Scaffold1	Cufflinks	exon	1500777	1500961	.	+	.	gene_id "XLOC_000072"; transcript_id "TCONS_00000176"; exon_number "7"; gene_name "NV10097"; oId "CUFF.124.1"; nearest_ref "NV10097-RA"; class_code "j"; tss_id "TSS137";
gnl|Nvit_2.0|Chr1.Scaffold1	Cufflinks	exon	1501043	1501127	.	+	.	gene_id "XLOC_000072"; transcript_id "TCONS_00000176"; exon_number "8"; gene_name "NV10097"; oId "CUFF.124.1"; nearest_ref "NV10097-RA"; class_code "j"; tss_id "TSS137";
gnl|Nvit_2.0|Chr1.Scaffold1	Cufflinks	exon	1501216	1501419	.	+	.	gene_id "XLOC_000072"; transcript_id "TCONS_00000176"; exon_number "9"; gene_name "NV10097"; oId "CUFF.124.1"; nearest_ref "NV10097-RA"; class_code "j"; tss_id "TSS137";
gnl|Nvit_2.0|Chr1.Scaffold1	Cufflinks	exon	1501493	1502775	.	+	.	gene_id "XLOC_000072"; transcript_id "TCONS_00000176"; exon_number "10"; gene_name "NV10097"; oId "CUFF.124.1"; nearest_ref "NV10097-RA"; class_code "j"; tss_id "TSS137";
gnl|Nvit_2.0|Chr1.Scaffold1	Cufflinks	exon	1518073	1519567	.	+	.	gene_id "XLOC_000073"; transcript_id "TCONS_00000178"; exon_number "1"; gene_name "NV10100"; oId "CUFF.126.1"; nearest_ref "NV10100-RA"; class_code "j"; tss_id "TSS139";
gnl|Nvit_2.0|Chr1.Scaffold1	Cufflinks	exon	1519677	1519829	.	+	.	gene_id "XLOC_000073"; transcript_id "TCONS_00000178"; exon_number "2"; gene_name "NV10100"; oId "CUFF.126.1"; nearest_ref "NV10100-RA"; class_code "j"; tss_id "TSS139";
gnl|Nvit_2.0|Chr1.Scaffold1	Cufflinks	exon	1519897	1520024	.	+	.	gene_id "XLOC_000073"; transcript_id "TCONS_00000178"; exon_number "3"; gene_name "NV10100"; oId "CUFF.126.1"; nearest_ref "NV10100-RA"; class_code "j"; tss_id "TSS139";
gnl|Nvit_2.0|Chr1.Scaffold1	Cufflinks	exon	1520117	1520248	.	+	.	gene_id "XLOC_000073"; transcript_id "TCONS_00000178"; exon_number "4"; gene_name "NV10100"; oId "CUFF.126.1"; nearest_ref "NV10100-RA"; class_code "j"; tss_id "TSS139";
gnl|Nvit_2.0|Chr1.Scaffold1	Cufflinks	exon	1520310	1520911	.	+	.	gene_id "XLOC_000073"; transcript_id "TCONS_00000178"; exon_number "5"; gene_name "NV10100"; oId "CUFF.126.1"; nearest_ref "NV10100-RA"; class_code "j"; tss_id "TSS139";
gnl|Nvit_2.0|Chr1.Scaffold1	Cufflinks	exon	1518467	1519567	.	+	.	gene_id "XLOC_000073"; transcript_id "TCONS_00000179"; exon_number "1"; gene_name "NV10101"; oId "CUFF.126.2"; nearest_ref "NV10101-RA"; class_code "j"; tss_id "TSS140";
gnl|Nvit_2.0|Chr1.Scaffold1	Cufflinks	exon	1519677	1519829	.	+	.	gene_id "XLOC_000073"; transcript_id "TCONS_00000179"; exon_number "2"; gene_name "NV10101"; oId "CUFF.126.2"; nearest_ref "NV10101-RA"; class_code "j"; tss_id "TSS140";
gnl|Nvit_2.0|Chr1.Scaffold1	Cufflinks	exon	1519897	1520248	.	+	.	gene_id "XLOC_000073"; transcript_id "TCONS_00000179"; exon_number "3"; gene_name "NV10101"; oId "CUFF.126.2"; nearest_ref "NV10101-RA"; class_code "j"; tss_id "TSS140";
gnl|Nvit_2.0|Chr1.Scaffold1	Cufflinks	exon	1520310	1520605	.	+	.	gene_id "XLOC_000073"; transcript_id "TCONS_00000179"; exon_number "4"; gene_name "NV10101"; oId "CUFF.126.2"; nearest_ref "NV10101-RA"; class_code "j"; tss_id "TSS140";
gnl|Nvit_2.0|Chr1.Scaffold1	Cufflinks	exon	1521291	1521828	.	+	.	gene_id "XLOC_000073"; transcript_id "TCONS_00000179"; exon_number "5"; gene_name "NV10101"; oId "CUFF.126.2"; nearest_ref "NV10101-RA"; class_code "j"; tss_id "TSS140";
gnl|Nvit_2.0|Chr1.Scaffold1	Cufflinks	exon	1521908	1522263	.	+	.	gene_id "XLOC_000073"; transcript_id "TCONS_00000179"; exon_number "6"; gene_name "NV10101"; oId "CUFF.126.2"; nearest_ref "NV10101-RA"; class_code "j"; tss_id "TSS140";
gnl|Nvit_2.0|Chr1.Scaffold1	Cufflinks	exon	1522555	1522779	.	+	.	gene_id "XLOC_000073"; transcript_id "TCONS_00000179"; exon_number "7"; gene_name "NV10101"; oId "CUFF.126.2"; nearest_ref "NV10101-RA"; class_code "j"; tss_id "TSS140";
gnl|Nvit_2.0|Chr1.Scaffold1	Cufflinks	exon	1522879	1523509	.	+	.	gene_id "XLOC_000073"; transcript_id "TCONS_00000179"; exon_number "8"; gene_name "NV10101"; oId "CUFF.126.2"; nearest_ref "NV10101-RA"; class_code "j"; tss_id "TSS140";
gnl|Nvit_2.0|Chr1.Scaffold1	Cufflinks	exon	1524197	1524590	.	+	.	gene_id "XLOC_000073"; transcript_id "TCONS_00000179"; exon_number "9"; gene_name "NV10101"; oId "CUFF.126.2"; nearest_ref "NV10101-RA"; class_code "j"; tss_id "TSS140";
gnl|Nvit_2.0|Chr1.Scaffold1	Cufflinks	exon	1524656	1524847	.	+	.	gene_id "XLOC_000073"; transcript_id "TCONS_00000179"; exon_number "10"; gene_name "NV10101"; oId "CUFF.126.2"; nearest_ref "NV10101-RA"; class_code "j"; tss_id "TSS140";
gnl|Nvit_2.0|Chr1.Scaffold1	Cufflinks	exon	1524940	1525079	.	+	.	gene_id "XLOC_000073"; transcript_id "TCONS_00000179"; exon_number "11"; gene_name "NV10101"; oId "CUFF.126.2"; nearest_ref "NV10101-RA"; class_code "j"; tss_id "TSS140";
gnl|Nvit_2.0|Chr1.Scaffold1	Cufflinks	exon	1525144	1525269	.	+	.	gene_id "XLOC_000073"; transcript_id "TCONS_00000179"; exon_number "12"; gene_name "NV10101"; oId "CUFF.126.2"; nearest_ref "NV10101-RA"; class_code "j"; tss_id "TSS140";
gnl|Nvit_2.0|Chr1.Scaffold1	Cufflinks	exon	1525331	1525437	.	+	.	gene_id "XLOC_000073"; transcript_id "TCONS_00000179"; exon_number "13"; gene_name "NV10101"; oId "CUFF.126.2"; nearest_ref "NV10101-RA"; class_code "j"; tss_id "TSS140";
gnl|Nvit_2.0|Chr1.Scaffold1	Cufflinks	exon	1525509	1525743	.	+	.	gene_id "XLOC_000073"; transcript_id "TCONS_00000179"; exon_number "14"; gene_name "NV10101"; oId "CUFF.126.2"; nearest_ref "NV10101-RA"; class_code "j"; tss_id "TSS140";
gnl|Nvit_2.0|Chr1.Scaffold1	Cufflinks	exon	1525824	1526040	.	+	.	gene_id "XLOC_000073"; transcript_id "TCONS_00000179"; exon_number "15"; gene_name "NV10101"; oId "CUFF.126.2"; nearest_ref "NV10101-RA"; class_code "j"; tss_id "TSS140";
gnl|Nvit_2.0|Chr1.Scaffold1	Cufflinks	exon	1519422	1519569	.	+	.	gene_id "XLOC_000073"; transcript_id "TCONS_00000180"; exon_number "1"; gene_name "NV10100"; oId "CUFF.126.4"; nearest_ref "NV10100-RA"; class_code "j"; tss_id "TSS141";
gnl|Nvit_2.0|Chr1.Scaffold1	Cufflinks	exon	1519677	1519829	.	+	.	gene_id "XLOC_000073"; transcript_id "TCONS_00000180"; exon_number "2"; gene_name "NV10100"; oId "CUFF.126.4"; nearest_ref "NV10100-RA"; class_code "j"; tss_id "TSS141";
gnl|Nvit_2.0|Chr1.Scaffold1	Cufflinks	exon	1519897	1520024	.	+	.	gene_id "XLOC_000073"; transcript_id "TCONS_00000180"; exon_number "3"; gene_name "NV10100"; oId "CUFF.126.4"; nearest_ref "NV10100-RA"; class_code "j"; tss_id "TSS141";
gnl|Nvit_2.0|Chr1.Scaffold1	Cufflinks	exon	1520117	1520248	.	+	.	gene_id "XLOC_000073"; transcript_id "TCONS_00000180"; exon_number "4"; gene_name "NV10100"; oId "CUFF.126.4"; nearest_ref "NV10100-RA"; class_code "j"; tss_id "TSS141";
gnl|Nvit_2.0|Chr1.Scaffold1	Cufflinks	exon	1520310	1520911	.	+	.	gene_id "XLOC_000073"; transcript_id "TCONS_00000180"; exon_number "5"; gene_name "NV10100"; oId "CUFF.126.4"; nearest_ref "NV10100-RA"; class_code "j"; tss_id "TSS141";
gnl|Nvit_2.0|Chr1.Scaffold1	Cufflinks	exon	1532746	1533219	.	+	.	gene_id "XLOC_000074"; transcript_id "TCONS_00000183"; exon_number "1"; gene_name "NV10102"; oId "CUFF.127.1"; nearest_ref "NV10102-RA"; class_code "j"; tss_id "TSS143";
gnl|Nvit_2.0|Chr1.Scaffold1	Cufflinks	exon	1533287	1533480	.	+	.	gene_id "XLOC_000074"; transcript_id "TCONS_00000183"; exon_number "2"; gene_name "NV10102"; oId "CUFF.127.1"; nearest_ref "NV10102-RA"; class_code "j"; tss_id "TSS143";
gnl|Nvit_2.0|Chr1.Scaffold1	Cufflinks	exon	1533562	1533722	.	+	.	gene_id "XLOC_000074"; transcript_id "TCONS_00000183"; exon_number "3"; gene_name "NV10102"; oId "CUFF.127.1"; nearest_ref "NV10102-RA"; class_code "j"; tss_id "TSS143";
gnl|Nvit_2.0|Chr1.Scaffold1	Cufflinks	exon	1533791	1534257	.	+	.	gene_id "XLOC_000074"; transcript_id "TCONS_00000183"; exon_number "4"; gene_name "NV10102"; oId "CUFF.127.1"; nearest_ref "NV10102-RA"; class_code "j"; tss_id "TSS143";
gnl|Nvit_2.0|Chr1.Scaffold1	Cufflinks	exon	1534350	1534540	.	+	.	gene_id "XLOC_000074"; transcript_id "TCONS_00000183"; exon_number "5"; gene_name "NV10102"; oId "CUFF.127.1"; nearest_ref "NV10102-RA"; class_code "j"; tss_id "TSS143";
gnl|Nvit_2.0|Chr1.Scaffold1	Cufflinks	exon	1534617	1534755	.	+	.	gene_id "XLOC_000074"; transcript_id "TCONS_00000183"; exon_number "6"; gene_name "NV10102"; oId "CUFF.127.1"; nearest_ref "NV10102-RA"; class_code "j"; tss_id "TSS143";
gnl|Nvit_2.0|Chr1.Scaffold1	Cufflinks	exon	1534830	1535540	.	+	.	gene_id "XLOC_000074"; transcript_id "TCONS_00000183"; exon_number "7"; gene_name "NV10102"; oId "CUFF.127.1"; nearest_ref "NV10102-RA"; class_code "j"; tss_id "TSS143";
gnl|Nvit_2.0|Chr1.Scaffold1	Cufflinks	exon	1532816	1533219	.	+	.	gene_id "XLOC_000074"; transcript_id "TCONS_00000184"; exon_number "1"; gene_name "NV10102"; oId "CUFF.127.2"; nearest_ref "NV10102-RA"; class_code "j"; tss_id "TSS143";
gnl|Nvit_2.0|Chr1.Scaffold1	Cufflinks	exon	1533287	1533480	.	+	.	gene_id "XLOC_000074"; transcript_id "TCONS_00000184"; exon_number "2"; gene_name "NV10102"; oId "CUFF.127.2"; nearest_ref "NV10102-RA"; class_code "j"; tss_id "TSS143";
gnl|Nvit_2.0|Chr1.Scaffold1	Cufflinks	exon	1533562	1533722	.	+	.	gene_id "XLOC_000074"; transcript_id "TCONS_00000184"; exon_number "3"; gene_name "NV10102"; oId "CUFF.127.2"; nearest_ref "NV10102-RA"; class_code "j"; tss_id "TSS143";
gnl|Nvit_2.0|Chr1.Scaffold1	Cufflinks	exon	1533791	1534002	.	+	.	gene_id "XLOC_000074"; transcript_id "TCONS_00000184"; exon_number "4"; gene_name "NV10102"; oId "CUFF.127.2"; nearest_ref "NV10102-RA"; class_code "j"; tss_id "TSS143";
gnl|Nvit_2.0|Chr1.Scaffold1	Cufflinks	exon	1534073	1534194	.	+	.	gene_id "XLOC_000074"; transcript_id "TCONS_00000184"; exon_number "5"; gene_name "NV10102"; oId "CUFF.127.2"; nearest_ref "NV10102-RA"; class_code "j"; tss_id "TSS143";
gnl|Nvit_2.0|Chr1.Scaffold1	Cufflinks	exon	1534350	1534540	.	+	.	gene_id "XLOC_000074"; transcript_id "TCONS_00000184"; exon_number "6"; gene_name "NV10102"; oId "CUFF.127.2"; nearest_ref "NV10102-RA"; class_code "j"; tss_id "TSS143";
gnl|Nvit_2.0|Chr1.Scaffold1	Cufflinks	exon	1534617	1534755	.	+	.	gene_id "XLOC_000074"; transcript_id "TCONS_00000184"; exon_number "7"; gene_name "NV10102"; oId "CUFF.127.2"; nearest_ref "NV10102-RA"; class_code "j"; tss_id "TSS143";
gnl|Nvit_2.0|Chr1.Scaffold1	Cufflinks	exon	1534830	1535540	.	+	.	gene_id "XLOC_000074"; transcript_id "TCONS_00000184"; exon_number "8"; gene_name "NV10102"; oId "CUFF.127.2"; nearest_ref "NV10102-RA"; class_code "j"; tss_id "TSS143";
gnl|Nvit_2.0|Chr1.Scaffold1	Cufflinks	exon	1535720	1536329	.	+	.	gene_id "XLOC_000075"; transcript_id "TCONS_00000186"; exon_number "1"; gene_name "NV10103"; oId "CUFF.128.1"; nearest_ref "NV10103-RA"; class_code "j"; tss_id "TSS145";
gnl|Nvit_2.0|Chr1.Scaffold1	Cufflinks	exon	1537664	1538174	.	+	.	gene_id "XLOC_000075"; transcript_id "TCONS_00000186"; exon_number "2"; gene_name "NV10103"; oId "CUFF.128.1"; nearest_ref "NV10103-RA"; class_code "j"; tss_id "TSS145";
gnl|Nvit_2.0|Chr1.Scaffold1	Cufflinks	exon	1538253	1538469	.	+	.	gene_id "XLOC_000075"; transcript_id "TCONS_00000186"; exon_number "3"; gene_name "NV10103"; oId "CUFF.128.1"; nearest_ref "NV10103-RA"; class_code "j"; tss_id "TSS145";
gnl|Nvit_2.0|Chr1.Scaffold1	Cufflinks	exon	1538550	1538754	.	+	.	gene_id "XLOC_000075"; transcript_id "TCONS_00000186"; exon_number "4"; gene_name "NV10103"; oId "CUFF.128.1"; nearest_ref "NV10103-RA"; class_code "j"; tss_id "TSS145";
gnl|Nvit_2.0|Chr1.Scaffold1	Cufflinks	exon	1538846	1539107	.	+	.	gene_id "XLOC_000075"; transcript_id "TCONS_00000186"; exon_number "5"; gene_name "NV10103"; oId "CUFF.128.1"; nearest_ref "NV10103-RA"; class_code "j"; tss_id "TSS145";
gnl|Nvit_2.0|Chr1.Scaffold1	Cufflinks	exon	1539187	1541369	.	+	.	gene_id "XLOC_000075"; transcript_id "TCONS_00000186"; exon_number "6"; gene_name "NV10103"; oId "CUFF.128.1"; nearest_ref "NV10103-RA"; class_code "j"; tss_id "TSS145";
gnl|Nvit_2.0|Chr1.Scaffold1	Cufflinks	exon	1536350	1536403	.	+	.	gene_id "XLOC_000075"; transcript_id "TCONS_00000187"; exon_number "1"; gene_name "NV10103"; oId "CUFF.128.2"; nearest_ref "NV10103-RA"; class_code "j"; tss_id "TSS146";
gnl|Nvit_2.0|Chr1.Scaffold1	Cufflinks	exon	1537664	1538174	.	+	.	gene_id "XLOC_000075"; transcript_id "TCONS_00000187"; exon_number "2"; gene_name "NV10103"; oId "CUFF.128.2"; nearest_ref "NV10103-RA"; class_code "j"; tss_id "TSS146";
gnl|Nvit_2.0|Chr1.Scaffold1	Cufflinks	exon	1538253	1538469	.	+	.	gene_id "XLOC_000075"; transcript_id "TCONS_00000187"; exon_number "3"; gene_name "NV10103"; oId "CUFF.128.2"; nearest_ref "NV10103-RA"; class_code "j"; tss_id "TSS146";
gnl|Nvit_2.0|Chr1.Scaffold1	Cufflinks	exon	1538550	1538754	.	+	.	gene_id "XLOC_000075"; transcript_id "TCONS_00000187"; exon_number "4"; gene_name "NV10103"; oId "CUFF.128.2"; nearest_ref "NV10103-RA"; class_code "j"; tss_id "TSS146";
gnl|Nvit_2.0|Chr1.Scaffold1	Cufflinks	exon	1538846	1539107	.	+	.	gene_id "XLOC_000075"; transcript_id "TCONS_00000187"; exon_number "5"; gene_name "NV10103"; oId "CUFF.128.2"; nearest_ref "NV10103-RA"; class_code "j"; tss_id "TSS146";
gnl|Nvit_2.0|Chr1.Scaffold1	Cufflinks	exon	1539187	1541369	.	+	.	gene_id "XLOC_000075"; transcript_id "TCONS_00000187"; exon_number "6"; gene_name "NV10103"; oId "CUFF.128.2"; nearest_ref "NV10103-RA"; class_code "j"; tss_id "TSS146";
gnl|Nvit_2.0|Chr1.Scaffold1	Cufflinks	exon	1536404	1537233	.	+	.	gene_id "XLOC_000075"; transcript_id "TCONS_00000188"; exon_number "1"; gene_name "NV10103"; oId "CUFF.128.3"; nearest_ref "NV10103-RA"; class_code "j"; tss_id "TSS146";
gnl|Nvit_2.0|Chr1.Scaffold1	Cufflinks	exon	1537664	1538174	.	+	.	gene_id "XLOC_000075"; transcript_id "TCONS_00000188"; exon_number "2"; gene_name "NV10103"; oId "CUFF.128.3"; nearest_ref "NV10103-RA"; class_code "j"; tss_id "TSS146";
gnl|Nvit_2.0|Chr1.Scaffold1	Cufflinks	exon	1538253	1538469	.	+	.	gene_id "XLOC_000075"; transcript_id "TCONS_00000188"; exon_number "3"; gene_name "NV10103"; oId "CUFF.128.3"; nearest_ref "NV10103-RA"; class_code "j"; tss_id "TSS146";
gnl|Nvit_2.0|Chr1.Scaffold1	Cufflinks	exon	1538550	1538754	.	+	.	gene_id "XLOC_000075"; transcript_id "TCONS_00000188"; exon_number "4"; gene_name "NV10103"; oId "CUFF.128.3"; nearest_ref "NV10103-RA"; class_code "j"; tss_id "TSS146";
gnl|Nvit_2.0|Chr1.Scaffold1	Cufflinks	exon	1538846	1539107	.	+	.	gene_id "XLOC_000075"; transcript_id "TCONS_00000188"; exon_number "5"; gene_name "NV10103"; oId "CUFF.128.3"; nearest_ref "NV10103-RA"; class_code "j"; tss_id "TSS146";
gnl|Nvit_2.0|Chr1.Scaffold1	Cufflinks	exon	1539187	1541369	.	+	.	gene_id "XLOC_000075"; transcript_id "TCONS_00000188"; exon_number "6"; gene_name "NV10103"; oId "CUFF.128.3"; nearest_ref "NV10103-RA"; class_code "j"; tss_id "TSS146";
gnl|Nvit_2.0|Chr1.Scaffold1	Cufflinks	exon	1537774	1538176	.	+	.	gene_id "XLOC_000075"; transcript_id "TCONS_00000190"; exon_number "1"; gene_name "NV10103"; oId "CUFF.128.5"; nearest_ref "NV10103-RA"; class_code "j"; tss_id "TSS147";
gnl|Nvit_2.0|Chr1.Scaffold1	Cufflinks	exon	1538253	1538471	.	+	.	gene_id "XLOC_000075"; transcript_id "TCONS_00000190"; exon_number "2"; gene_name "NV10103"; oId "CUFF.128.5"; nearest_ref "NV10103-RA"; class_code "j"; tss_id "TSS147";
gnl|Nvit_2.0|Chr1.Scaffold1	Cufflinks	exon	1538550	1538756	.	+	.	gene_id "XLOC_000075"; transcript_id "TCONS_00000190"; exon_number "3"; gene_name "NV10103"; oId "CUFF.128.5"; nearest_ref "NV10103-RA"; class_code "j"; tss_id "TSS147";
gnl|Nvit_2.0|Chr1.Scaffold1	Cufflinks	exon	1538846	1539109	.	+	.	gene_id "XLOC_000075"; transcript_id "TCONS_00000190"; exon_number "4"; gene_name "NV10103"; oId "CUFF.128.5"; nearest_ref "NV10103-RA"; class_code "j"; tss_id "TSS147";
gnl|Nvit_2.0|Chr1.Scaffold1	Cufflinks	exon	1539187	1539415	.	+	.	gene_id "XLOC_000075"; transcript_id "TCONS_00000190"; exon_number "5"; gene_name "NV10103"; oId "CUFF.128.5"; nearest_ref "NV10103-RA"; class_code "j"; tss_id "TSS147";
gnl|Nvit_2.0|Chr1.Scaffold1	Cufflinks	exon	1541662	1541825	.	+	.	gene_id "XLOC_000075"; transcript_id "TCONS_00000190"; exon_number "6"; gene_name "NV10103"; oId "CUFF.128.5"; nearest_ref "NV10103-RA"; class_code "j"; tss_id "TSS147";
gnl|Nvit_2.0|Chr1.Scaffold1	Cufflinks	exon	1541896	1542086	.	+	.	gene_id "XLOC_000075"; transcript_id "TCONS_00000190"; exon_number "7"; gene_name "NV10103"; oId "CUFF.128.5"; nearest_ref "NV10103-RA"; class_code "j"; tss_id "TSS147";
gnl|Nvit_2.0|Chr1.Scaffold1	Cufflinks	exon	1542166	1542296	.	+	.	gene_id "XLOC_000075"; transcript_id "TCONS_00000190"; exon_number "8"; gene_name "NV10103"; oId "CUFF.128.5"; nearest_ref "NV10103-RA"; class_code "j"; tss_id "TSS147";
gnl|Nvit_2.0|Chr1.Scaffold1	Cufflinks	exon	1542369	1542451	.	+	.	gene_id "XLOC_000075"; transcript_id "TCONS_00000190"; exon_number "9"; gene_name "NV10103"; oId "CUFF.128.5"; nearest_ref "NV10103-RA"; class_code "j"; tss_id "TSS147";
gnl|Nvit_2.0|Chr1.Scaffold1	Cufflinks	exon	1556264	1556577	.	+	.	gene_id "XLOC_000076"; transcript_id "TCONS_00000191"; exon_number "1"; gene_name "NV10106"; oId "CUFF.131.1"; nearest_ref "NV10106-RA"; class_code "j"; tss_id "TSS148";
gnl|Nvit_2.0|Chr1.Scaffold1	Cufflinks	exon	1556662	1556767	.	+	.	gene_id "XLOC_000076"; transcript_id "TCONS_00000191"; exon_number "2"; gene_name "NV10106"; oId "CUFF.131.1"; nearest_ref "NV10106-RA"; class_code "j"; tss_id "TSS148";
gnl|Nvit_2.0|Chr1.Scaffold1	Cufflinks	exon	1561281	1561375	.	+	.	gene_id "XLOC_000076"; transcript_id "TCONS_00000191"; exon_number "3"; gene_name "NV10106"; oId "CUFF.131.1"; nearest_ref "NV10106-RA"; class_code "j"; tss_id "TSS148";
gnl|Nvit_2.0|Chr1.Scaffold1	Cufflinks	exon	1561462	1561640	.	+	.	gene_id "XLOC_000076"; transcript_id "TCONS_00000191"; exon_number "4"; gene_name "NV10106"; oId "CUFF.131.1"; nearest_ref "NV10106-RA"; class_code "j"; tss_id "TSS148";
gnl|Nvit_2.0|Chr1.Scaffold1	Cufflinks	exon	1561722	1561897	.	+	.	gene_id "XLOC_000076"; transcript_id "TCONS_00000191"; exon_number "5"; gene_name "NV10106"; oId "CUFF.131.1"; nearest_ref "NV10106-RA"; class_code "j"; tss_id "TSS148";
gnl|Nvit_2.0|Chr1.Scaffold1	Cufflinks	exon	1561978	1562168	.	+	.	gene_id "XLOC_000076"; transcript_id "TCONS_00000191"; exon_number "6"; gene_name "NV10106"; oId "CUFF.131.1"; nearest_ref "NV10106-RA"; class_code "j"; tss_id "TSS148";
gnl|Nvit_2.0|Chr1.Scaffold1	Cufflinks	exon	1562249	1563833	.	+	.	gene_id "XLOC_000076"; transcript_id "TCONS_00000191"; exon_number "7"; gene_name "NV10106"; oId "CUFF.131.1"; nearest_ref "NV10106-RA"; class_code "j"; tss_id "TSS148";
gnl|Nvit_2.0|Chr1.Scaffold1	Cufflinks	exon	1559337	1559558	.	+	.	gene_id "XLOC_000076"; transcript_id "TCONS_00000192"; exon_number "1"; gene_name "NV10106"; oId "CUFF.131.2"; nearest_ref "NV10106-RA"; class_code "j"; tss_id "TSS149";
gnl|Nvit_2.0|Chr1.Scaffold1	Cufflinks	exon	1561281	1561375	.	+	.	gene_id "XLOC_000076"; transcript_id "TCONS_00000192"; exon_number "2"; gene_name "NV10106"; oId "CUFF.131.2"; nearest_ref "NV10106-RA"; class_code "j"; tss_id "TSS149";
gnl|Nvit_2.0|Chr1.Scaffold1	Cufflinks	exon	1561462	1561640	.	+	.	gene_id "XLOC_000076"; transcript_id "TCONS_00000192"; exon_number "3"; gene_name "NV10106"; oId "CUFF.131.2"; nearest_ref "NV10106-RA"; class_code "j"; tss_id "TSS149";
gnl|Nvit_2.0|Chr1.Scaffold1	Cufflinks	exon	1561722	1561897	.	+	.	gene_id "XLOC_000076"; transcript_id "TCONS_00000192"; exon_number "4"; gene_name "NV10106"; oId "CUFF.131.2"; nearest_ref "NV10106-RA"; class_code "j"; tss_id "TSS149";
gnl|Nvit_2.0|Chr1.Scaffold1	Cufflinks	exon	1561978	1562168	.	+	.	gene_id "XLOC_000076"; transcript_id "TCONS_00000192"; exon_number "5"; gene_name "NV10106"; oId "CUFF.131.2"; nearest_ref "NV10106-RA"; class_code "j"; tss_id "TSS149";
gnl|Nvit_2.0|Chr1.Scaffold1	Cufflinks	exon	1562249	1563833	.	+	.	gene_id "XLOC_000076"; transcript_id "TCONS_00000192"; exon_number "6"; gene_name "NV10106"; oId "CUFF.131.2"; nearest_ref "NV10106-RA"; class_code "j"; tss_id "TSS149";
gnl|Nvit_2.0|Chr1.Scaffold1	Cufflinks	exon	1564441	1564983	.	+	.	gene_id "XLOC_000077"; transcript_id "TCONS_00000194"; exon_number "1"; gene_name "NV10107"; oId "CUFF.132.1"; nearest_ref "NV10107-RA"; class_code "j"; tss_id "TSS151";
gnl|Nvit_2.0|Chr1.Scaffold1	Cufflinks	exon	1571332	1571986	.	+	.	gene_id "XLOC_000077"; transcript_id "TCONS_00000194"; exon_number "2"; gene_name "NV10107"; oId "CUFF.132.1"; nearest_ref "NV10107-RA"; class_code "j"; tss_id "TSS151";
gnl|Nvit_2.0|Chr1.Scaffold1	Cufflinks	exon	1671671	1671859	.	+	.	gene_id "XLOC_000077"; transcript_id "TCONS_00000194"; exon_number "3"; gene_name "NV10107"; oId "CUFF.132.1"; nearest_ref "NV10107-RA"; class_code "j"; tss_id "TSS151";
gnl|Nvit_2.0|Chr1.Scaffold1	Cufflinks	exon	1715912	1716120	.	+	.	gene_id "XLOC_000077"; transcript_id "TCONS_00000194"; exon_number "4"; gene_name "NV10107"; oId "CUFF.132.1"; nearest_ref "NV10107-RA"; class_code "j"; tss_id "TSS151";
gnl|Nvit_2.0|Chr1.Scaffold1	Cufflinks	exon	1723920	1724149	.	+	.	gene_id "XLOC_000077"; transcript_id "TCONS_00000194"; exon_number "5"; gene_name "NV10107"; oId "CUFF.132.1"; nearest_ref "NV10107-RA"; class_code "j"; tss_id "TSS151";
gnl|Nvit_2.0|Chr1.Scaffold1	Cufflinks	exon	1731066	1731280	.	+	.	gene_id "XLOC_000077"; transcript_id "TCONS_00000194"; exon_number "6"; gene_name "NV10107"; oId "CUFF.132.1"; nearest_ref "NV10107-RA"; class_code "j"; tss_id "TSS151";
gnl|Nvit_2.0|Chr1.Scaffold1	Cufflinks	exon	1732259	1732476	.	+	.	gene_id "XLOC_000077"; transcript_id "TCONS_00000194"; exon_number "7"; gene_name "NV10107"; oId "CUFF.132.1"; nearest_ref "NV10107-RA"; class_code "j"; tss_id "TSS151";
gnl|Nvit_2.0|Chr1.Scaffold1	Cufflinks	exon	1736001	1738352	.	+	.	gene_id "XLOC_000077"; transcript_id "TCONS_00000194"; exon_number "8"; gene_name "NV10107"; oId "CUFF.132.1"; nearest_ref "NV10107-RA"; class_code "j"; tss_id "TSS151";
gnl|Nvit_2.0|Chr1.Scaffold1	Cufflinks	exon	1825372	1825940	.	+	.	gene_id "XLOC_000081"; transcript_id "TCONS_00000199"; exon_number "1"; gene_name "NV10111"; oId "CUFF.136.1"; nearest_ref "NV10111-RA"; class_code "j"; tss_id "TSS156";
gnl|Nvit_2.0|Chr1.Scaffold1	Cufflinks	exon	1833246	1833473	.	+	.	gene_id "XLOC_000081"; transcript_id "TCONS_00000199"; exon_number "2"; gene_name "NV10111"; oId "CUFF.136.1"; nearest_ref "NV10111-RA"; class_code "j"; tss_id "TSS156";
gnl|Nvit_2.0|Chr1.Scaffold1	Cufflinks	exon	1833554	1833907	.	+	.	gene_id "XLOC_000081"; transcript_id "TCONS_00000199"; exon_number "3"; gene_name "NV10111"; oId "CUFF.136.1"; nearest_ref "NV10111-RA"; class_code "j"; tss_id "TSS156";
gnl|Nvit_2.0|Chr1.Scaffold1	Cufflinks	exon	1834258	1835192	.	+	.	gene_id "XLOC_000081"; transcript_id "TCONS_00000199"; exon_number "4"; gene_name "NV10111"; oId "CUFF.136.1"; nearest_ref "NV10111-RA"; class_code "j"; tss_id "TSS156";
gnl|Nvit_2.0|Chr1.Scaffold1	Cufflinks	exon	1835276	1835807	.	+	.	gene_id "XLOC_000081"; transcript_id "TCONS_00000199"; exon_number "5"; gene_name "NV10111"; oId "CUFF.136.1"; nearest_ref "NV10111-RA"; class_code "j"; tss_id "TSS156";
gnl|Nvit_2.0|Chr1.Scaffold1	Cufflinks	exon	1836111	1836387	.	+	.	gene_id "XLOC_000081"; transcript_id "TCONS_00000199"; exon_number "6"; gene_name "NV10111"; oId "CUFF.136.1"; nearest_ref "NV10111-RA"; class_code "j"; tss_id "TSS156";
gnl|Nvit_2.0|Chr1.Scaffold1	Cufflinks	exon	1836463	1837163	.	+	.	gene_id "XLOC_000081"; transcript_id "TCONS_00000199"; exon_number "7"; gene_name "NV10111"; oId "CUFF.136.1"; nearest_ref "NV10111-RA"; class_code "j"; tss_id "TSS156";
gnl|Nvit_2.0|Chr1.Scaffold1	Cufflinks	exon	1837249	1837955	.	+	.	gene_id "XLOC_000081"; transcript_id "TCONS_00000199"; exon_number "8"; gene_name "NV10111"; oId "CUFF.136.1"; nearest_ref "NV10111-RA"; class_code "j"; tss_id "TSS156";
gnl|Nvit_2.0|Chr1.Scaffold1	Cufflinks	exon	1838036	1840340	.	+	.	gene_id "XLOC_000081"; transcript_id "TCONS_00000199"; exon_number "9"; gene_name "NV10111"; oId "CUFF.136.1"; nearest_ref "NV10111-RA"; class_code "j"; tss_id "TSS156";
gnl|Nvit_2.0|Chr1.Scaffold1	Cufflinks	exon	1840428	1841365	.	+	.	gene_id "XLOC_000081"; transcript_id "TCONS_00000199"; exon_number "10"; gene_name "NV10111"; oId "CUFF.136.1"; nearest_ref "NV10111-RA"; class_code "j"; tss_id "TSS156";
gnl|Nvit_2.0|Chr1.Scaffold1	Cufflinks	exon	1841458	1841694	.	+	.	gene_id "XLOC_000081"; transcript_id "TCONS_00000199"; exon_number "11"; gene_name "NV10111"; oId "CUFF.136.1"; nearest_ref "NV10111-RA"; class_code "j"; tss_id "TSS156";
gnl|Nvit_2.0|Chr1.Scaffold1	Cufflinks	exon	1841776	1844481	.	+	.	gene_id "XLOC_000081"; transcript_id "TCONS_00000199"; exon_number "12"; gene_name "NV10111"; oId "CUFF.136.1"; nearest_ref "NV10111-RA"; class_code "j"; tss_id "TSS156";
gnl|Nvit_2.0|Chr1.Scaffold1	Cufflinks	exon	1845342	1845571	.	+	.	gene_id "XLOC_000082"; transcript_id "TCONS_00000201"; exon_number "1"; gene_name "NV10113"; oId "CUFF.138.1"; nearest_ref "NV10113-RA"; class_code "j"; tss_id "TSS158";
gnl|Nvit_2.0|Chr1.Scaffold1	Cufflinks	exon	1845642	1845729	.	+	.	gene_id "XLOC_000082"; transcript_id "TCONS_00000201"; exon_number "2"; gene_name "NV10113"; oId "CUFF.138.1"; nearest_ref "NV10113-RA"; class_code "j"; tss_id "TSS158";
gnl|Nvit_2.0|Chr1.Scaffold1	Cufflinks	exon	1849728	1850147	.	+	.	gene_id "XLOC_000082"; transcript_id "TCONS_00000201"; exon_number "3"; gene_name "NV10113"; oId "CUFF.138.1"; nearest_ref "NV10113-RA"; class_code "j"; tss_id "TSS158";
gnl|Nvit_2.0|Chr1.Scaffold1	Cufflinks	exon	1850238	1850450	.	+	.	gene_id "XLOC_000082"; transcript_id "TCONS_00000201"; exon_number "4"; gene_name "NV10113"; oId "CUFF.138.1"; nearest_ref "NV10113-RA"; class_code "j"; tss_id "TSS158";
gnl|Nvit_2.0|Chr1.Scaffold1	Cufflinks	exon	1850538	1850885	.	+	.	gene_id "XLOC_000082"; transcript_id "TCONS_00000201"; exon_number "5"; gene_name "NV10113"; oId "CUFF.138.1"; nearest_ref "NV10113-RA"; class_code "j"; tss_id "TSS158";
gnl|Nvit_2.0|Chr1.Scaffold1	Cufflinks	exon	1851317	1851511	.	+	.	gene_id "XLOC_000082"; transcript_id "TCONS_00000201"; exon_number "6"; gene_name "NV10113"; oId "CUFF.138.1"; nearest_ref "NV10113-RA"; class_code "j"; tss_id "TSS158";
gnl|Nvit_2.0|Chr1.Scaffold1	Cufflinks	exon	1851995	1852126	.	+	.	gene_id "XLOC_000082"; transcript_id "TCONS_00000201"; exon_number "7"; gene_name "NV10113"; oId "CUFF.138.1"; nearest_ref "NV10113-RA"; class_code "j"; tss_id "TSS158";
gnl|Nvit_2.0|Chr1.Scaffold1	Cufflinks	exon	1852200	1852514	.	+	.	gene_id "XLOC_000082"; transcript_id "TCONS_00000201"; exon_number "8"; gene_name "NV10113"; oId "CUFF.138.1"; nearest_ref "NV10113-RA"; class_code "j"; tss_id "TSS158";
gnl|Nvit_2.0|Chr1.Scaffold1	Cufflinks	exon	1852708	1852994	.	+	.	gene_id "XLOC_000082"; transcript_id "TCONS_00000201"; exon_number "9"; gene_name "NV10113"; oId "CUFF.138.1"; nearest_ref "NV10113-RA"; class_code "j"; tss_id "TSS158";
gnl|Nvit_2.0|Chr1.Scaffold1	Cufflinks	exon	1853474	1853765	.	+	.	gene_id "XLOC_000082"; transcript_id "TCONS_00000201"; exon_number "10"; gene_name "NV10113"; oId "CUFF.138.1"; nearest_ref "NV10113-RA"; class_code "j"; tss_id "TSS158";
gnl|Nvit_2.0|Chr1.Scaffold1	Cufflinks	exon	1853969	1854192	.	+	.	gene_id "XLOC_000082"; transcript_id "TCONS_00000201"; exon_number "11"; gene_name "NV10113"; oId "CUFF.138.1"; nearest_ref "NV10113-RA"; class_code "j"; tss_id "TSS158";
gnl|Nvit_2.0|Chr1.Scaffold1	Cufflinks	exon	1845356	1845571	.	+	.	gene_id "XLOC_000082"; transcript_id "TCONS_00000203"; exon_number "1"; gene_name "NV10113"; oId "CUFF.138.3"; nearest_ref "NV10113-RA"; class_code "j"; tss_id "TSS158";
gnl|Nvit_2.0|Chr1.Scaffold1	Cufflinks	exon	1849728	1850147	.	+	.	gene_id "XLOC_000082"; transcript_id "TCONS_00000203"; exon_number "2"; gene_name "NV10113"; oId "CUFF.138.3"; nearest_ref "NV10113-RA"; class_code "j"; tss_id "TSS158";
gnl|Nvit_2.0|Chr1.Scaffold1	Cufflinks	exon	1850238	1850450	.	+	.	gene_id "XLOC_000082"; transcript_id "TCONS_00000203"; exon_number "3"; gene_name "NV10113"; oId "CUFF.138.3"; nearest_ref "NV10113-RA"; class_code "j"; tss_id "TSS158";
gnl|Nvit_2.0|Chr1.Scaffold1	Cufflinks	exon	1850538	1850885	.	+	.	gene_id "XLOC_000082"; transcript_id "TCONS_00000203"; exon_number "4"; gene_name "NV10113"; oId "CUFF.138.3"; nearest_ref "NV10113-RA"; class_code "j"; tss_id "TSS158";
gnl|Nvit_2.0|Chr1.Scaffold1	Cufflinks	exon	1851317	1851511	.	+	.	gene_id "XLOC_000082"; transcript_id "TCONS_00000203"; exon_number "5"; gene_name "NV10113"; oId "CUFF.138.3"; nearest_ref "NV10113-RA"; class_code "j"; tss_id "TSS158";
gnl|Nvit_2.0|Chr1.Scaffold1	Cufflinks	exon	1851995	1852126	.	+	.	gene_id "XLOC_000082"; transcript_id "TCONS_00000203"; exon_number "6"; gene_name "NV10113"; oId "CUFF.138.3"; nearest_ref "NV10113-RA"; class_code "j"; tss_id "TSS158";
gnl|Nvit_2.0|Chr1.Scaffold1	Cufflinks	exon	1852200	1852514	.	+	.	gene_id "XLOC_000082"; transcript_id "TCONS_00000203"; exon_number "7"; gene_name "NV10113"; oId "CUFF.138.3"; nearest_ref "NV10113-RA"; class_code "j"; tss_id "TSS158";
gnl|Nvit_2.0|Chr1.Scaffold1	Cufflinks	exon	1853474	1853748	.	+	.	gene_id "XLOC_000082"; transcript_id "TCONS_00000203"; exon_number "8"; gene_name "NV10113"; oId "CUFF.138.3"; nearest_ref "NV10113-RA"; class_code "j"; tss_id "TSS158";
gnl|Nvit_2.0|Chr1.Scaffold1	Cufflinks	exon	1853969	1854192	.	+	.	gene_id "XLOC_000082"; transcript_id "TCONS_00000203"; exon_number "9"; gene_name "NV10113"; oId "CUFF.138.3"; nearest_ref "NV10113-RA"; class_code "j"; tss_id "TSS158";
gnl|Nvit_2.0|Chr1.Scaffold1	Cufflinks	exon	1845356	1845571	.	+	.	gene_id "XLOC_000082"; transcript_id "TCONS_00000202"; exon_number "1"; gene_name "NV10113"; oId "CUFF.138.2"; nearest_ref "NV10113-RA"; class_code "j"; tss_id "TSS158";
gnl|Nvit_2.0|Chr1.Scaffold1	Cufflinks	exon	1849728	1850147	.	+	.	gene_id "XLOC_000082"; transcript_id "TCONS_00000202"; exon_number "2"; gene_name "NV10113"; oId "CUFF.138.2"; nearest_ref "NV10113-RA"; class_code "j"; tss_id "TSS158";
gnl|Nvit_2.0|Chr1.Scaffold1	Cufflinks	exon	1850238	1850450	.	+	.	gene_id "XLOC_000082"; transcript_id "TCONS_00000202"; exon_number "3"; gene_name "NV10113"; oId "CUFF.138.2"; nearest_ref "NV10113-RA"; class_code "j"; tss_id "TSS158";
gnl|Nvit_2.0|Chr1.Scaffold1	Cufflinks	exon	1850538	1850885	.	+	.	gene_id "XLOC_000082"; transcript_id "TCONS_00000202"; exon_number "4"; gene_name "NV10113"; oId "CUFF.138.2"; nearest_ref "NV10113-RA"; class_code "j"; tss_id "TSS158";
gnl|Nvit_2.0|Chr1.Scaffold1	Cufflinks	exon	1851317	1851511	.	+	.	gene_id "XLOC_000082"; transcript_id "TCONS_00000202"; exon_number "5"; gene_name "NV10113"; oId "CUFF.138.2"; nearest_ref "NV10113-RA"; class_code "j"; tss_id "TSS158";
gnl|Nvit_2.0|Chr1.Scaffold1	Cufflinks	exon	1851995	1852126	.	+	.	gene_id "XLOC_000082"; transcript_id "TCONS_00000202"; exon_number "6"; gene_name "NV10113"; oId "CUFF.138.2"; nearest_ref "NV10113-RA"; class_code "j"; tss_id "TSS158";
gnl|Nvit_2.0|Chr1.Scaffold1	Cufflinks	exon	1852200	1852514	.	+	.	gene_id "XLOC_000082"; transcript_id "TCONS_00000202"; exon_number "7"; gene_name "NV10113"; oId "CUFF.138.2"; nearest_ref "NV10113-RA"; class_code "j"; tss_id "TSS158";
gnl|Nvit_2.0|Chr1.Scaffold1	Cufflinks	exon	1852708	1853235	.	+	.	gene_id "XLOC_000082"; transcript_id "TCONS_00000202"; exon_number "8"; gene_name "NV10113"; oId "CUFF.138.2"; nearest_ref "NV10113-RA"; class_code "j"; tss_id "TSS158";
gnl|Nvit_2.0|Chr1.Scaffold1	Cufflinks	exon	1853474	1853748	.	+	.	gene_id "XLOC_000082"; transcript_id "TCONS_00000202"; exon_number "9"; gene_name "NV10113"; oId "CUFF.138.2"; nearest_ref "NV10113-RA"; class_code "j"; tss_id "TSS158";
gnl|Nvit_2.0|Chr1.Scaffold1	Cufflinks	exon	1853969	1854192	.	+	.	gene_id "XLOC_000082"; transcript_id "TCONS_00000202"; exon_number "10"; gene_name "NV10113"; oId "CUFF.138.2"; nearest_ref "NV10113-RA"; class_code "j"; tss_id "TSS158";
gnl|Nvit_2.0|Chr1.Scaffold1	Cufflinks	exon	1845379	1845571	.	+	.	gene_id "XLOC_000082"; transcript_id "TCONS_00000204"; exon_number "1"; gene_name "NV10113"; oId "CUFF.138.4"; nearest_ref "NV10113-RA"; class_code "j"; tss_id "TSS158";
gnl|Nvit_2.0|Chr1.Scaffold1	Cufflinks	exon	1849728	1850147	.	+	.	gene_id "XLOC_000082"; transcript_id "TCONS_00000204"; exon_number "2"; gene_name "NV10113"; oId "CUFF.138.4"; nearest_ref "NV10113-RA"; class_code "j"; tss_id "TSS158";
gnl|Nvit_2.0|Chr1.Scaffold1	Cufflinks	exon	1850238	1850450	.	+	.	gene_id "XLOC_000082"; transcript_id "TCONS_00000204"; exon_number "3"; gene_name "NV10113"; oId "CUFF.138.4"; nearest_ref "NV10113-RA"; class_code "j"; tss_id "TSS158";
gnl|Nvit_2.0|Chr1.Scaffold1	Cufflinks	exon	1850538	1850885	.	+	.	gene_id "XLOC_000082"; transcript_id "TCONS_00000204"; exon_number "4"; gene_name "NV10113"; oId "CUFF.138.4"; nearest_ref "NV10113-RA"; class_code "j"; tss_id "TSS158";
gnl|Nvit_2.0|Chr1.Scaffold1	Cufflinks	exon	1851317	1851511	.	+	.	gene_id "XLOC_000082"; transcript_id "TCONS_00000204"; exon_number "5"; gene_name "NV10113"; oId "CUFF.138.4"; nearest_ref "NV10113-RA"; class_code "j"; tss_id "TSS158";
gnl|Nvit_2.0|Chr1.Scaffold1	Cufflinks	exon	1851995	1852126	.	+	.	gene_id "XLOC_000082"; transcript_id "TCONS_00000204"; exon_number "6"; gene_name "NV10113"; oId "CUFF.138.4"; nearest_ref "NV10113-RA"; class_code "j"; tss_id "TSS158";
gnl|Nvit_2.0|Chr1.Scaffold1	Cufflinks	exon	1852200	1852514	.	+	.	gene_id "XLOC_000082"; transcript_id "TCONS_00000204"; exon_number "7"; gene_name "NV10113"; oId "CUFF.138.4"; nearest_ref "NV10113-RA"; class_code "j"; tss_id "TSS158";
gnl|Nvit_2.0|Chr1.Scaffold1	Cufflinks	exon	1852708	1853748	.	+	.	gene_id "XLOC_000082"; transcript_id "TCONS_00000204"; exon_number "8"; gene_name "NV10113"; oId "CUFF.138.4"; nearest_ref "NV10113-RA"; class_code "j"; tss_id "TSS158";
gnl|Nvit_2.0|Chr1.Scaffold1	Cufflinks	exon	1853969	1854192	.	+	.	gene_id "XLOC_000082"; transcript_id "TCONS_00000204"; exon_number "9"; gene_name "NV10113"; oId "CUFF.138.4"; nearest_ref "NV10113-RA"; class_code "j"; tss_id "TSS158";
gnl|Nvit_2.0|Chr1.Scaffold1	Cufflinks	exon	1845394	1845571	.	+	.	gene_id "XLOC_000082"; transcript_id "TCONS_00000205"; exon_number "1"; gene_name "NV10113"; oId "CUFF.138.5"; nearest_ref "NV10113-RA"; class_code "j"; tss_id "TSS158";
gnl|Nvit_2.0|Chr1.Scaffold1	Cufflinks	exon	1845642	1845729	.	+	.	gene_id "XLOC_000082"; transcript_id "TCONS_00000205"; exon_number "2"; gene_name "NV10113"; oId "CUFF.138.5"; nearest_ref "NV10113-RA"; class_code "j"; tss_id "TSS158";
gnl|Nvit_2.0|Chr1.Scaffold1	Cufflinks	exon	1849728	1850147	.	+	.	gene_id "XLOC_000082"; transcript_id "TCONS_00000205"; exon_number "3"; gene_name "NV10113"; oId "CUFF.138.5"; nearest_ref "NV10113-RA"; class_code "j"; tss_id "TSS158";
gnl|Nvit_2.0|Chr1.Scaffold1	Cufflinks	exon	1850238	1850450	.	+	.	gene_id "XLOC_000082"; transcript_id "TCONS_00000205"; exon_number "4"; gene_name "NV10113"; oId "CUFF.138.5"; nearest_ref "NV10113-RA"; class_code "j"; tss_id "TSS158";
gnl|Nvit_2.0|Chr1.Scaffold1	Cufflinks	exon	1850538	1850885	.	+	.	gene_id "XLOC_000082"; transcript_id "TCONS_00000205"; exon_number "5"; gene_name "NV10113"; oId "CUFF.138.5"; nearest_ref "NV10113-RA"; class_code "j"; tss_id "TSS158";
gnl|Nvit_2.0|Chr1.Scaffold1	Cufflinks	exon	1851317	1851511	.	+	.	gene_id "XLOC_000082"; transcript_id "TCONS_00000205"; exon_number "6"; gene_name "NV10113"; oId "CUFF.138.5"; nearest_ref "NV10113-RA"; class_code "j"; tss_id "TSS158";
gnl|Nvit_2.0|Chr1.Scaffold1	Cufflinks	exon	1851995	1852126	.	+	.	gene_id "XLOC_000082"; transcript_id "TCONS_00000205"; exon_number "7"; gene_name "NV10113"; oId "CUFF.138.5"; nearest_ref "NV10113-RA"; class_code "j"; tss_id "TSS158";
gnl|Nvit_2.0|Chr1.Scaffold1	Cufflinks	exon	1852200	1852516	.	+	.	gene_id "XLOC_000082"; transcript_id "TCONS_00000205"; exon_number "8"; gene_name "NV10113"; oId "CUFF.138.5"; nearest_ref "NV10113-RA"; class_code "j"; tss_id "TSS158";
gnl|Nvit_2.0|Chr1.Scaffold1	Cufflinks	exon	1852708	1852994	.	+	.	gene_id "XLOC_000082"; transcript_id "TCONS_00000205"; exon_number "9"; gene_name "NV10113"; oId "CUFF.138.5"; nearest_ref "NV10113-RA"; class_code "j"; tss_id "TSS158";
gnl|Nvit_2.0|Chr1.Scaffold1	Cufflinks	exon	1853474	1853765	.	+	.	gene_id "XLOC_000082"; transcript_id "TCONS_00000205"; exon_number "10"; gene_name "NV10113"; oId "CUFF.138.5"; nearest_ref "NV10113-RA"; class_code "j"; tss_id "TSS158";
gnl|Nvit_2.0|Chr1.Scaffold1	Cufflinks	exon	1853969	1854192	.	+	.	gene_id "XLOC_000082"; transcript_id "TCONS_00000205"; exon_number "11"; gene_name "NV10113"; oId "CUFF.138.5"; nearest_ref "NV10113-RA"; class_code "j"; tss_id "TSS158";
gnl|Nvit_2.0|Chr1.Scaffold1	Cufflinks	exon	1862113	1862843	.	+	.	gene_id "XLOC_000083"; transcript_id "TCONS_00000207"; exon_number "1"; gene_name "NV10115"; oId "CUFF.140.1"; nearest_ref "NV10115-RA"; class_code "j"; tss_id "TSS160";
gnl|Nvit_2.0|Chr1.Scaffold1	Cufflinks	exon	1863502	1863836	.	+	.	gene_id "XLOC_000083"; transcript_id "TCONS_00000207"; exon_number "2"; gene_name "NV10115"; oId "CUFF.140.1"; nearest_ref "NV10115-RA"; class_code "j"; tss_id "TSS160";
gnl|Nvit_2.0|Chr1.Scaffold1	Cufflinks	exon	1863916	1864071	.	+	.	gene_id "XLOC_000083"; transcript_id "TCONS_00000207"; exon_number "3"; gene_name "NV10115"; oId "CUFF.140.1"; nearest_ref "NV10115-RA"; class_code "j"; tss_id "TSS160";
gnl|Nvit_2.0|Chr1.Scaffold1	Cufflinks	exon	1864611	1865739	.	+	.	gene_id "XLOC_000083"; transcript_id "TCONS_00000207"; exon_number "4"; gene_name "NV10115"; oId "CUFF.140.1"; nearest_ref "NV10115-RA"; class_code "j"; tss_id "TSS160";
gnl|Nvit_2.0|Chr1.Scaffold1	Cufflinks	exon	1862113	1862843	.	+	.	gene_id "XLOC_000083"; transcript_id "TCONS_00000208"; exon_number "1"; gene_name "NV10115"; oId "CUFF.140.2"; nearest_ref "NV10115-RA"; class_code "j"; tss_id "TSS160";
gnl|Nvit_2.0|Chr1.Scaffold1	Cufflinks	exon	1863502	1863836	.	+	.	gene_id "XLOC_000083"; transcript_id "TCONS_00000208"; exon_number "2"; gene_name "NV10115"; oId "CUFF.140.2"; nearest_ref "NV10115-RA"; class_code "j"; tss_id "TSS160";
gnl|Nvit_2.0|Chr1.Scaffold1	Cufflinks	exon	1863916	1864071	.	+	.	gene_id "XLOC_000083"; transcript_id "TCONS_00000208"; exon_number "3"; gene_name "NV10115"; oId "CUFF.140.2"; nearest_ref "NV10115-RA"; class_code "j"; tss_id "TSS160";
gnl|Nvit_2.0|Chr1.Scaffold1	Cufflinks	exon	1864611	1864820	.	+	.	gene_id "XLOC_000083"; transcript_id "TCONS_00000208"; exon_number "4"; gene_name "NV10115"; oId "CUFF.140.2"; nearest_ref "NV10115-RA"; class_code "j"; tss_id "TSS160";
gnl|Nvit_2.0|Chr1.Scaffold1	Cufflinks	exon	1867136	1867221	.	+	.	gene_id "XLOC_000083"; transcript_id "TCONS_00000208"; exon_number "5"; gene_name "NV10115"; oId "CUFF.140.2"; nearest_ref "NV10115-RA"; class_code "j"; tss_id "TSS160";
gnl|Nvit_2.0|Chr1.Scaffold1	Cufflinks	exon	1867308	1869169	.	+	.	gene_id "XLOC_000083"; transcript_id "TCONS_00000208"; exon_number "6"; gene_name "NV10115"; oId "CUFF.140.2"; nearest_ref "NV10115-RA"; class_code "j"; tss_id "TSS160";
gnl|Nvit_2.0|Chr1.Scaffold1	Cufflinks	exon	1877357	1877843	.	+	.	gene_id "XLOC_000084"; transcript_id "TCONS_00000210"; exon_number "1"; gene_name "NV10118"; oId "CUFF.143.1"; nearest_ref "NV10118-RA"; class_code "j"; tss_id "TSS162";
gnl|Nvit_2.0|Chr1.Scaffold1	Cufflinks	exon	1877927	1879090	.	+	.	gene_id "XLOC_000084"; transcript_id "TCONS_00000210"; exon_number "2"; gene_name "NV10118"; oId "CUFF.143.1"; nearest_ref "NV10118-RA"; class_code "j"; tss_id "TSS162";
gnl|Nvit_2.0|Chr1.Scaffold1	Cufflinks	exon	1879155	1879230	.	+	.	gene_id "XLOC_000084"; transcript_id "TCONS_00000210"; exon_number "3"; gene_name "NV10118"; oId "CUFF.143.1"; nearest_ref "NV10118-RA"; class_code "j"; tss_id "TSS162";
gnl|Nvit_2.0|Chr1.Scaffold1	Cufflinks	exon	1895271	1895872	.	+	.	gene_id "XLOC_000088"; transcript_id "TCONS_00000215"; exon_number "1"; gene_name "NV10121"; oId "CUFF.144.1"; nearest_ref "NV10121-RA"; class_code "j"; tss_id "TSS167";
gnl|Nvit_2.0|Chr1.Scaffold1	Cufflinks	exon	1896184	1896350	.	+	.	gene_id "XLOC_000088"; transcript_id "TCONS_00000215"; exon_number "2"; gene_name "NV10121"; oId "CUFF.144.1"; nearest_ref "NV10121-RA"; class_code "j"; tss_id "TSS167";
gnl|Nvit_2.0|Chr1.Scaffold1	Cufflinks	exon	1899404	1899450	.	+	.	gene_id "XLOC_000088"; transcript_id "TCONS_00000215"; exon_number "3"; gene_name "NV10121"; oId "CUFF.144.1"; nearest_ref "NV10121-RA"; class_code "j"; tss_id "TSS167";
gnl|Nvit_2.0|Chr1.Scaffold1	Cufflinks	exon	1899933	1900116	.	+	.	gene_id "XLOC_000088"; transcript_id "TCONS_00000215"; exon_number "4"; gene_name "NV10121"; oId "CUFF.144.1"; nearest_ref "NV10121-RA"; class_code "j"; tss_id "TSS167";
gnl|Nvit_2.0|Chr1.Scaffold1	Cufflinks	exon	1900188	1900279	.	+	.	gene_id "XLOC_000088"; transcript_id "TCONS_00000215"; exon_number "5"; gene_name "NV10121"; oId "CUFF.144.1"; nearest_ref "NV10121-RA"; class_code "j"; tss_id "TSS167";
gnl|Nvit_2.0|Chr1.Scaffold1	Cufflinks	exon	1900367	1900559	.	+	.	gene_id "XLOC_000088"; transcript_id "TCONS_00000215"; exon_number "6"; gene_name "NV10121"; oId "CUFF.144.1"; nearest_ref "NV10121-RA"; class_code "j"; tss_id "TSS167";
gnl|Nvit_2.0|Chr1.Scaffold1	Cufflinks	exon	1900742	1901113	.	+	.	gene_id "XLOC_000088"; transcript_id "TCONS_00000215"; exon_number "7"; gene_name "NV10121"; oId "CUFF.144.1"; nearest_ref "NV10121-RA"; class_code "j"; tss_id "TSS167";
gnl|Nvit_2.0|Chr1.Scaffold1	Cufflinks	exon	1901190	1901494	.	+	.	gene_id "XLOC_000088"; transcript_id "TCONS_00000215"; exon_number "8"; gene_name "NV10121"; oId "CUFF.144.1"; nearest_ref "NV10121-RA"; class_code "j"; tss_id "TSS167";
gnl|Nvit_2.0|Chr1.Scaffold1	Cufflinks	exon	1901586	1901839	.	+	.	gene_id "XLOC_000088"; transcript_id "TCONS_00000215"; exon_number "9"; gene_name "NV10121"; oId "CUFF.144.1"; nearest_ref "NV10121-RA"; class_code "j"; tss_id "TSS167";
gnl|Nvit_2.0|Chr1.Scaffold1	Cufflinks	exon	1901927	1902408	.	+	.	gene_id "XLOC_000088"; transcript_id "TCONS_00000215"; exon_number "10"; gene_name "NV10121"; oId "CUFF.144.1"; nearest_ref "NV10121-RA"; class_code "j"; tss_id "TSS167";
gnl|Nvit_2.0|Chr1.Scaffold1	Cufflinks	exon	1902493	1905827	.	+	.	gene_id "XLOC_000088"; transcript_id "TCONS_00000215"; exon_number "11"; gene_name "NV10121"; oId "CUFF.144.1"; nearest_ref "NV10121-RA"; class_code "j"; tss_id "TSS167";
gnl|Nvit_2.0|Chr1.Scaffold1	Cufflinks	exon	1905901	1906291	.	+	.	gene_id "XLOC_000088"; transcript_id "TCONS_00000215"; exon_number "12"; gene_name "NV10121"; oId "CUFF.144.1"; nearest_ref "NV10121-RA"; class_code "j"; tss_id "TSS167";
gnl|Nvit_2.0|Chr1.Scaffold1	Cufflinks	exon	1906598	1906746	.	+	.	gene_id "XLOC_000088"; transcript_id "TCONS_00000215"; exon_number "13"; gene_name "NV10121"; oId "CUFF.144.1"; nearest_ref "NV10121-RA"; class_code "j"; tss_id "TSS167";
gnl|Nvit_2.0|Chr1.Scaffold1	Cufflinks	exon	1909948	1911095	.	+	.	gene_id "XLOC_000089"; transcript_id "TCONS_00000217"; exon_number "1"; gene_name "NV10124"; oId "CUFF.145.1"; nearest_ref "NV10124-RA"; class_code "j"; tss_id "TSS169";
gnl|Nvit_2.0|Chr1.Scaffold1	Cufflinks	exon	1912293	1912587	.	+	.	gene_id "XLOC_000089"; transcript_id "TCONS_00000217"; exon_number "2"; gene_name "NV10124"; oId "CUFF.145.1"; nearest_ref "NV10124-RA"; class_code "j"; tss_id "TSS169";
gnl|Nvit_2.0|Chr1.Scaffold1	Cufflinks	exon	1914002	1914333	.	+	.	gene_id "XLOC_000089"; transcript_id "TCONS_00000217"; exon_number "3"; gene_name "NV10124"; oId "CUFF.145.1"; nearest_ref "NV10124-RA"; class_code "j"; tss_id "TSS169";
gnl|Nvit_2.0|Chr1.Scaffold1	Cufflinks	exon	1914425	1914793	.	+	.	gene_id "XLOC_000089"; transcript_id "TCONS_00000217"; exon_number "4"; gene_name "NV10124"; oId "CUFF.145.1"; nearest_ref "NV10124-RA"; class_code "j"; tss_id "TSS169";
gnl|Nvit_2.0|Chr1.Scaffold1	Cufflinks	exon	1914876	1915376	.	+	.	gene_id "XLOC_000089"; transcript_id "TCONS_00000217"; exon_number "5"; gene_name "NV10124"; oId "CUFF.145.1"; nearest_ref "NV10124-RA"; class_code "j"; tss_id "TSS169";
gnl|Nvit_2.0|Chr1.Scaffold1	Cufflinks	exon	1915466	1915552	.	+	.	gene_id "XLOC_000089"; transcript_id "TCONS_00000217"; exon_number "6"; gene_name "NV10124"; oId "CUFF.145.1"; nearest_ref "NV10124-RA"; class_code "j"; tss_id "TSS169";
gnl|Nvit_2.0|Chr1.Scaffold1	Cufflinks	exon	1915818	1917239	.	+	.	gene_id "XLOC_000089"; transcript_id "TCONS_00000217"; exon_number "7"; gene_name "NV10124"; oId "CUFF.145.1"; nearest_ref "NV10124-RA"; class_code "j"; tss_id "TSS169";
gnl|Nvit_2.0|Chr1.Scaffold1	Cufflinks	exon	1917321	1917862	.	+	.	gene_id "XLOC_000089"; transcript_id "TCONS_00000217"; exon_number "8"; gene_name "NV10124"; oId "CUFF.145.1"; nearest_ref "NV10124-RA"; class_code "j"; tss_id "TSS169";
gnl|Nvit_2.0|Chr1.Scaffold1	Cufflinks	exon	1917933	1918302	.	+	.	gene_id "XLOC_000089"; transcript_id "TCONS_00000217"; exon_number "9"; gene_name "NV10124"; oId "CUFF.145.1"; nearest_ref "NV10124-RA"; class_code "j"; tss_id "TSS169";
gnl|Nvit_2.0|Chr1.Scaffold1	Cufflinks	exon	1918381	1918675	.	+	.	gene_id "XLOC_000089"; transcript_id "TCONS_00000217"; exon_number "10"; gene_name "NV10124"; oId "CUFF.145.1"; nearest_ref "NV10124-RA"; class_code "j"; tss_id "TSS169";
gnl|Nvit_2.0|Chr1.Scaffold1	Cufflinks	exon	1918739	1919623	.	+	.	gene_id "XLOC_000089"; transcript_id "TCONS_00000217"; exon_number "11"; gene_name "NV10124"; oId "CUFF.145.1"; nearest_ref "NV10124-RA"; class_code "j"; tss_id "TSS169";
gnl|Nvit_2.0|Chr1.Scaffold1	Cufflinks	exon	1919705	1920125	.	+	.	gene_id "XLOC_000089"; transcript_id "TCONS_00000217"; exon_number "12"; gene_name "NV10124"; oId "CUFF.145.1"; nearest_ref "NV10124-RA"; class_code "j"; tss_id "TSS169";
gnl|Nvit_2.0|Chr1.Scaffold1	Cufflinks	exon	1920205	1920680	.	+	.	gene_id "XLOC_000089"; transcript_id "TCONS_00000217"; exon_number "13"; gene_name "NV10124"; oId "CUFF.145.1"; nearest_ref "NV10124-RA"; class_code "j"; tss_id "TSS169";
gnl|Nvit_2.0|Chr1.Scaffold1	Cufflinks	exon	1920752	1920944	.	+	.	gene_id "XLOC_000089"; transcript_id "TCONS_00000217"; exon_number "14"; gene_name "NV10124"; oId "CUFF.145.1"; nearest_ref "NV10124-RA"; class_code "j"; tss_id "TSS169";
gnl|Nvit_2.0|Chr1.Scaffold1	Cufflinks	exon	1921009	1921144	.	+	.	gene_id "XLOC_000089"; transcript_id "TCONS_00000217"; exon_number "15"; gene_name "NV10124"; oId "CUFF.145.1"; nearest_ref "NV10124-RA"; class_code "j"; tss_id "TSS169";
gnl|Nvit_2.0|Chr1.Scaffold1	Cufflinks	exon	1921202	1921348	.	+	.	gene_id "XLOC_000089"; transcript_id "TCONS_00000217"; exon_number "16"; gene_name "NV10124"; oId "CUFF.145.1"; nearest_ref "NV10124-RA"; class_code "j"; tss_id "TSS169";
gnl|Nvit_2.0|Chr1.Scaffold1	Cufflinks	exon	1921414	1921602	.	+	.	gene_id "XLOC_000089"; transcript_id "TCONS_00000217"; exon_number "17"; gene_name "NV10124"; oId "CUFF.145.1"; nearest_ref "NV10124-RA"; class_code "j"; tss_id "TSS169";
gnl|Nvit_2.0|Chr1.Scaffold1	Cufflinks	exon	1921675	1921805	.	+	.	gene_id "XLOC_000089"; transcript_id "TCONS_00000217"; exon_number "18"; gene_name "NV10124"; oId "CUFF.145.1"; nearest_ref "NV10124-RA"; class_code "j"; tss_id "TSS169";
gnl|Nvit_2.0|Chr1.Scaffold1	Cufflinks	exon	1910179	1911095	.	+	.	gene_id "XLOC_000089"; transcript_id "TCONS_00000219"; exon_number "1"; gene_name "NV10124"; oId "CUFF.145.3"; nearest_ref "NV10124-RA"; class_code "j"; tss_id "TSS170";
gnl|Nvit_2.0|Chr1.Scaffold1	Cufflinks	exon	1912358	1912587	.	+	.	gene_id "XLOC_000089"; transcript_id "TCONS_00000219"; exon_number "2"; gene_name "NV10124"; oId "CUFF.145.3"; nearest_ref "NV10124-RA"; class_code "j"; tss_id "TSS170";
gnl|Nvit_2.0|Chr1.Scaffold1	Cufflinks	exon	1914002	1914333	.	+	.	gene_id "XLOC_000089"; transcript_id "TCONS_00000219"; exon_number "3"; gene_name "NV10124"; oId "CUFF.145.3"; nearest_ref "NV10124-RA"; class_code "j"; tss_id "TSS170";
gnl|Nvit_2.0|Chr1.Scaffold1	Cufflinks	exon	1914425	1914793	.	+	.	gene_id "XLOC_000089"; transcript_id "TCONS_00000219"; exon_number "4"; gene_name "NV10124"; oId "CUFF.145.3"; nearest_ref "NV10124-RA"; class_code "j"; tss_id "TSS170";
gnl|Nvit_2.0|Chr1.Scaffold1	Cufflinks	exon	1914876	1915376	.	+	.	gene_id "XLOC_000089"; transcript_id "TCONS_00000219"; exon_number "5"; gene_name "NV10124"; oId "CUFF.145.3"; nearest_ref "NV10124-RA"; class_code "j"; tss_id "TSS170";
gnl|Nvit_2.0|Chr1.Scaffold1	Cufflinks	exon	1915466	1915552	.	+	.	gene_id "XLOC_000089"; transcript_id "TCONS_00000219"; exon_number "6"; gene_name "NV10124"; oId "CUFF.145.3"; nearest_ref "NV10124-RA"; class_code "j"; tss_id "TSS170";
gnl|Nvit_2.0|Chr1.Scaffold1	Cufflinks	exon	1915818	1916684	.	+	.	gene_id "XLOC_000089"; transcript_id "TCONS_00000219"; exon_number "7"; gene_name "NV10124"; oId "CUFF.145.3"; nearest_ref "NV10124-RA"; class_code "j"; tss_id "TSS170";
gnl|Nvit_2.0|Chr1.Scaffold1	Cufflinks	exon	1917030	1917239	.	+	.	gene_id "XLOC_000089"; transcript_id "TCONS_00000219"; exon_number "8"; gene_name "NV10124"; oId "CUFF.145.3"; nearest_ref "NV10124-RA"; class_code "j"; tss_id "TSS170";
gnl|Nvit_2.0|Chr1.Scaffold1	Cufflinks	exon	1917321	1917862	.	+	.	gene_id "XLOC_000089"; transcript_id "TCONS_00000219"; exon_number "9"; gene_name "NV10124"; oId "CUFF.145.3"; nearest_ref "NV10124-RA"; class_code "j"; tss_id "TSS170";
gnl|Nvit_2.0|Chr1.Scaffold1	Cufflinks	exon	1917933	1918302	.	+	.	gene_id "XLOC_000089"; transcript_id "TCONS_00000219"; exon_number "10"; gene_name "NV10124"; oId "CUFF.145.3"; nearest_ref "NV10124-RA"; class_code "j"; tss_id "TSS170";
gnl|Nvit_2.0|Chr1.Scaffold1	Cufflinks	exon	1918381	1918675	.	+	.	gene_id "XLOC_000089"; transcript_id "TCONS_00000219"; exon_number "11"; gene_name "NV10124"; oId "CUFF.145.3"; nearest_ref "NV10124-RA"; class_code "j"; tss_id "TSS170";
gnl|Nvit_2.0|Chr1.Scaffold1	Cufflinks	exon	1918739	1919623	.	+	.	gene_id "XLOC_000089"; transcript_id "TCONS_00000219"; exon_number "12"; gene_name "NV10124"; oId "CUFF.145.3"; nearest_ref "NV10124-RA"; class_code "j"; tss_id "TSS170";
gnl|Nvit_2.0|Chr1.Scaffold1	Cufflinks	exon	1919705	1920125	.	+	.	gene_id "XLOC_000089"; transcript_id "TCONS_00000219"; exon_number "13"; gene_name "NV10124"; oId "CUFF.145.3"; nearest_ref "NV10124-RA"; class_code "j"; tss_id "TSS170";
gnl|Nvit_2.0|Chr1.Scaffold1	Cufflinks	exon	1920205	1920458	.	+	.	gene_id "XLOC_000089"; transcript_id "TCONS_00000219"; exon_number "14"; gene_name "NV10124"; oId "CUFF.145.3"; nearest_ref "NV10124-RA"; class_code "j"; tss_id "TSS170";
gnl|Nvit_2.0|Chr1.Scaffold1	Cufflinks	exon	1920521	1920680	.	+	.	gene_id "XLOC_000089"; transcript_id "TCONS_00000219"; exon_number "15"; gene_name "NV10124"; oId "CUFF.145.3"; nearest_ref "NV10124-RA"; class_code "j"; tss_id "TSS170";
gnl|Nvit_2.0|Chr1.Scaffold1	Cufflinks	exon	1920752	1920944	.	+	.	gene_id "XLOC_000089"; transcript_id "TCONS_00000219"; exon_number "16"; gene_name "NV10124"; oId "CUFF.145.3"; nearest_ref "NV10124-RA"; class_code "j"; tss_id "TSS170";
gnl|Nvit_2.0|Chr1.Scaffold1	Cufflinks	exon	1921009	1921144	.	+	.	gene_id "XLOC_000089"; transcript_id "TCONS_00000219"; exon_number "17"; gene_name "NV10124"; oId "CUFF.145.3"; nearest_ref "NV10124-RA"; class_code "j"; tss_id "TSS170";
gnl|Nvit_2.0|Chr1.Scaffold1	Cufflinks	exon	1921202	1921602	.	+	.	gene_id "XLOC_000089"; transcript_id "TCONS_00000219"; exon_number "18"; gene_name "NV10124"; oId "CUFF.145.3"; nearest_ref "NV10124-RA"; class_code "j"; tss_id "TSS170";
gnl|Nvit_2.0|Chr1.Scaffold1	Cufflinks	exon	1921675	1922425	.	+	.	gene_id "XLOC_000089"; transcript_id "TCONS_00000219"; exon_number "19"; gene_name "NV10124"; oId "CUFF.145.3"; nearest_ref "NV10124-RA"; class_code "j"; tss_id "TSS170";
gnl|Nvit_2.0|Chr1.Scaffold1	Cufflinks	exon	1922728	1923640	.	+	.	gene_id "XLOC_000089"; transcript_id "TCONS_00000219"; exon_number "20"; gene_name "NV10124"; oId "CUFF.145.3"; nearest_ref "NV10124-RA"; class_code "j"; tss_id "TSS170";
gnl|Nvit_2.0|Chr1.Scaffold1	Cufflinks	exon	1923704	1923953	.	+	.	gene_id "XLOC_000089"; transcript_id "TCONS_00000219"; exon_number "21"; gene_name "NV10124"; oId "CUFF.145.3"; nearest_ref "NV10124-RA"; class_code "j"; tss_id "TSS170";
gnl|Nvit_2.0|Chr1.Scaffold1	Cufflinks	exon	1924031	1924366	.	+	.	gene_id "XLOC_000089"; transcript_id "TCONS_00000219"; exon_number "22"; gene_name "NV10124"; oId "CUFF.145.3"; nearest_ref "NV10124-RA"; class_code "j"; tss_id "TSS170";
gnl|Nvit_2.0|Chr1.Scaffold1	Cufflinks	exon	1924432	1924999	.	+	.	gene_id "XLOC_000089"; transcript_id "TCONS_00000219"; exon_number "23"; gene_name "NV10124"; oId "CUFF.145.3"; nearest_ref "NV10124-RA"; class_code "j"; tss_id "TSS170";
gnl|Nvit_2.0|Chr1.Scaffold1	Cufflinks	exon	1925076	1925584	.	+	.	gene_id "XLOC_000089"; transcript_id "TCONS_00000219"; exon_number "24"; gene_name "NV10124"; oId "CUFF.145.3"; nearest_ref "NV10124-RA"; class_code "j"; tss_id "TSS170";
gnl|Nvit_2.0|Chr1.Scaffold1	Cufflinks	exon	1925654	1925809	.	+	.	gene_id "XLOC_000089"; transcript_id "TCONS_00000219"; exon_number "25"; gene_name "NV10124"; oId "CUFF.145.3"; nearest_ref "NV10124-RA"; class_code "j"; tss_id "TSS170";
gnl|Nvit_2.0|Chr1.Scaffold1	Cufflinks	exon	1925878	1926329	.	+	.	gene_id "XLOC_000089"; transcript_id "TCONS_00000219"; exon_number "26"; gene_name "NV10124"; oId "CUFF.145.3"; nearest_ref "NV10124-RA"; class_code "j"; tss_id "TSS170";
gnl|Nvit_2.0|Chr1.Scaffold1	Cufflinks	exon	1926396	1927571	.	+	.	gene_id "XLOC_000089"; transcript_id "TCONS_00000219"; exon_number "27"; gene_name "NV10124"; oId "CUFF.145.3"; nearest_ref "NV10124-RA"; class_code "j"; tss_id "TSS170";
gnl|Nvit_2.0|Chr1.Scaffold1	Cufflinks	exon	1910179	1911095	.	+	.	gene_id "XLOC_000089"; transcript_id "TCONS_00000218"; exon_number "1"; gene_name "NV10124"; oId "CUFF.145.2"; nearest_ref "NV10124-RA"; class_code "j"; tss_id "TSS170";
gnl|Nvit_2.0|Chr1.Scaffold1	Cufflinks	exon	1912293	1912587	.	+	.	gene_id "XLOC_000089"; transcript_id "TCONS_00000218"; exon_number "2"; gene_name "NV10124"; oId "CUFF.145.2"; nearest_ref "NV10124-RA"; class_code "j"; tss_id "TSS170";
gnl|Nvit_2.0|Chr1.Scaffold1	Cufflinks	exon	1914002	1914333	.	+	.	gene_id "XLOC_000089"; transcript_id "TCONS_00000218"; exon_number "3"; gene_name "NV10124"; oId "CUFF.145.2"; nearest_ref "NV10124-RA"; class_code "j"; tss_id "TSS170";
gnl|Nvit_2.0|Chr1.Scaffold1	Cufflinks	exon	1914425	1914793	.	+	.	gene_id "XLOC_000089"; transcript_id "TCONS_00000218"; exon_number "4"; gene_name "NV10124"; oId "CUFF.145.2"; nearest_ref "NV10124-RA"; class_code "j"; tss_id "TSS170";
gnl|Nvit_2.0|Chr1.Scaffold1	Cufflinks	exon	1914876	1915376	.	+	.	gene_id "XLOC_000089"; transcript_id "TCONS_00000218"; exon_number "5"; gene_name "NV10124"; oId "CUFF.145.2"; nearest_ref "NV10124-RA"; class_code "j"; tss_id "TSS170";
gnl|Nvit_2.0|Chr1.Scaffold1	Cufflinks	exon	1915466	1915552	.	+	.	gene_id "XLOC_000089"; transcript_id "TCONS_00000218"; exon_number "6"; gene_name "NV10124"; oId "CUFF.145.2"; nearest_ref "NV10124-RA"; class_code "j"; tss_id "TSS170";
gnl|Nvit_2.0|Chr1.Scaffold1	Cufflinks	exon	1915818	1916684	.	+	.	gene_id "XLOC_000089"; transcript_id "TCONS_00000218"; exon_number "7"; gene_name "NV10124"; oId "CUFF.145.2"; nearest_ref "NV10124-RA"; class_code "j"; tss_id "TSS170";
gnl|Nvit_2.0|Chr1.Scaffold1	Cufflinks	exon	1917030	1917239	.	+	.	gene_id "XLOC_000089"; transcript_id "TCONS_00000218"; exon_number "8"; gene_name "NV10124"; oId "CUFF.145.2"; nearest_ref "NV10124-RA"; class_code "j"; tss_id "TSS170";
gnl|Nvit_2.0|Chr1.Scaffold1	Cufflinks	exon	1917321	1917862	.	+	.	gene_id "XLOC_000089"; transcript_id "TCONS_00000218"; exon_number "9"; gene_name "NV10124"; oId "CUFF.145.2"; nearest_ref "NV10124-RA"; class_code "j"; tss_id "TSS170";
gnl|Nvit_2.0|Chr1.Scaffold1	Cufflinks	exon	1917933	1918302	.	+	.	gene_id "XLOC_000089"; transcript_id "TCONS_00000218"; exon_number "10"; gene_name "NV10124"; oId "CUFF.145.2"; nearest_ref "NV10124-RA"; class_code "j"; tss_id "TSS170";
gnl|Nvit_2.0|Chr1.Scaffold1	Cufflinks	exon	1918381	1918675	.	+	.	gene_id "XLOC_000089"; transcript_id "TCONS_00000218"; exon_number "11"; gene_name "NV10124"; oId "CUFF.145.2"; nearest_ref "NV10124-RA"; class_code "j"; tss_id "TSS170";
gnl|Nvit_2.0|Chr1.Scaffold1	Cufflinks	exon	1918739	1919623	.	+	.	gene_id "XLOC_000089"; transcript_id "TCONS_00000218"; exon_number "12"; gene_name "NV10124"; oId "CUFF.145.2"; nearest_ref "NV10124-RA"; class_code "j"; tss_id "TSS170";
gnl|Nvit_2.0|Chr1.Scaffold1	Cufflinks	exon	1919705	1920125	.	+	.	gene_id "XLOC_000089"; transcript_id "TCONS_00000218"; exon_number "13"; gene_name "NV10124"; oId "CUFF.145.2"; nearest_ref "NV10124-RA"; class_code "j"; tss_id "TSS170";
gnl|Nvit_2.0|Chr1.Scaffold1	Cufflinks	exon	1920205	1920458	.	+	.	gene_id "XLOC_000089"; transcript_id "TCONS_00000218"; exon_number "14"; gene_name "NV10124"; oId "CUFF.145.2"; nearest_ref "NV10124-RA"; class_code "j"; tss_id "TSS170";
gnl|Nvit_2.0|Chr1.Scaffold1	Cufflinks	exon	1920521	1920680	.	+	.	gene_id "XLOC_000089"; transcript_id "TCONS_00000218"; exon_number "15"; gene_name "NV10124"; oId "CUFF.145.2"; nearest_ref "NV10124-RA"; class_code "j"; tss_id "TSS170";
gnl|Nvit_2.0|Chr1.Scaffold1	Cufflinks	exon	1920752	1920944	.	+	.	gene_id "XLOC_000089"; transcript_id "TCONS_00000218"; exon_number "16"; gene_name "NV10124"; oId "CUFF.145.2"; nearest_ref "NV10124-RA"; class_code "j"; tss_id "TSS170";
gnl|Nvit_2.0|Chr1.Scaffold1	Cufflinks	exon	1921009	1921144	.	+	.	gene_id "XLOC_000089"; transcript_id "TCONS_00000218"; exon_number "17"; gene_name "NV10124"; oId "CUFF.145.2"; nearest_ref "NV10124-RA"; class_code "j"; tss_id "TSS170";
gnl|Nvit_2.0|Chr1.Scaffold1	Cufflinks	exon	1921202	1921602	.	+	.	gene_id "XLOC_000089"; transcript_id "TCONS_00000218"; exon_number "18"; gene_name "NV10124"; oId "CUFF.145.2"; nearest_ref "NV10124-RA"; class_code "j"; tss_id "TSS170";
gnl|Nvit_2.0|Chr1.Scaffold1	Cufflinks	exon	1921675	1922425	.	+	.	gene_id "XLOC_000089"; transcript_id "TCONS_00000218"; exon_number "19"; gene_name "NV10124"; oId "CUFF.145.2"; nearest_ref "NV10124-RA"; class_code "j"; tss_id "TSS170";
gnl|Nvit_2.0|Chr1.Scaffold1	Cufflinks	exon	1922728	1923640	.	+	.	gene_id "XLOC_000089"; transcript_id "TCONS_00000218"; exon_number "20"; gene_name "NV10124"; oId "CUFF.145.2"; nearest_ref "NV10124-RA"; class_code "j"; tss_id "TSS170";
gnl|Nvit_2.0|Chr1.Scaffold1	Cufflinks	exon	1923704	1923953	.	+	.	gene_id "XLOC_000089"; transcript_id "TCONS_00000218"; exon_number "21"; gene_name "NV10124"; oId "CUFF.145.2"; nearest_ref "NV10124-RA"; class_code "j"; tss_id "TSS170";
gnl|Nvit_2.0|Chr1.Scaffold1	Cufflinks	exon	1924031	1924366	.	+	.	gene_id "XLOC_000089"; transcript_id "TCONS_00000218"; exon_number "22"; gene_name "NV10124"; oId "CUFF.145.2"; nearest_ref "NV10124-RA"; class_code "j"; tss_id "TSS170";
gnl|Nvit_2.0|Chr1.Scaffold1	Cufflinks	exon	1924432	1924664	.	+	.	gene_id "XLOC_000089"; transcript_id "TCONS_00000218"; exon_number "23"; gene_name "NV10124"; oId "CUFF.145.2"; nearest_ref "NV10124-RA"; class_code "j"; tss_id "TSS170";
gnl|Nvit_2.0|Chr1.Scaffold1	Cufflinks	exon	1924738	1924999	.	+	.	gene_id "XLOC_000089"; transcript_id "TCONS_00000218"; exon_number "24"; gene_name "NV10124"; oId "CUFF.145.2"; nearest_ref "NV10124-RA"; class_code "j"; tss_id "TSS170";
gnl|Nvit_2.0|Chr1.Scaffold1	Cufflinks	exon	1925076	1925305	.	+	.	gene_id "XLOC_000089"; transcript_id "TCONS_00000218"; exon_number "25"; gene_name "NV10124"; oId "CUFF.145.2"; nearest_ref "NV10124-RA"; class_code "j"; tss_id "TSS170";
gnl|Nvit_2.0|Chr1.Scaffold1	Cufflinks	exon	1925393	1925584	.	+	.	gene_id "XLOC_000089"; transcript_id "TCONS_00000218"; exon_number "26"; gene_name "NV10124"; oId "CUFF.145.2"; nearest_ref "NV10124-RA"; class_code "j"; tss_id "TSS170";
gnl|Nvit_2.0|Chr1.Scaffold1	Cufflinks	exon	1925654	1925809	.	+	.	gene_id "XLOC_000089"; transcript_id "TCONS_00000218"; exon_number "27"; gene_name "NV10124"; oId "CUFF.145.2"; nearest_ref "NV10124-RA"; class_code "j"; tss_id "TSS170";
gnl|Nvit_2.0|Chr1.Scaffold1	Cufflinks	exon	1925878	1926329	.	+	.	gene_id "XLOC_000089"; transcript_id "TCONS_00000218"; exon_number "28"; gene_name "NV10124"; oId "CUFF.145.2"; nearest_ref "NV10124-RA"; class_code "j"; tss_id "TSS170";
gnl|Nvit_2.0|Chr1.Scaffold1	Cufflinks	exon	1926396	1927571	.	+	.	gene_id "XLOC_000089"; transcript_id "TCONS_00000218"; exon_number "29"; gene_name "NV10124"; oId "CUFF.145.2"; nearest_ref "NV10124-RA"; class_code "j"; tss_id "TSS170";
gnl|Nvit_2.0|Chr1.Scaffold1	Cufflinks	exon	1911133	1912587	.	+	.	gene_id "XLOC_000089"; transcript_id "TCONS_00000220"; exon_number "1"; gene_name "NV10124"; oId "CUFF.145.4"; nearest_ref "NV10124-RA"; class_code "j"; tss_id "TSS171";
gnl|Nvit_2.0|Chr1.Scaffold1	Cufflinks	exon	1914002	1914333	.	+	.	gene_id "XLOC_000089"; transcript_id "TCONS_00000220"; exon_number "2"; gene_name "NV10124"; oId "CUFF.145.4"; nearest_ref "NV10124-RA"; class_code "j"; tss_id "TSS171";
gnl|Nvit_2.0|Chr1.Scaffold1	Cufflinks	exon	1914425	1914793	.	+	.	gene_id "XLOC_000089"; transcript_id "TCONS_00000220"; exon_number "3"; gene_name "NV10124"; oId "CUFF.145.4"; nearest_ref "NV10124-RA"; class_code "j"; tss_id "TSS171";
gnl|Nvit_2.0|Chr1.Scaffold1	Cufflinks	exon	1914876	1915376	.	+	.	gene_id "XLOC_000089"; transcript_id "TCONS_00000220"; exon_number "4"; gene_name "NV10124"; oId "CUFF.145.4"; nearest_ref "NV10124-RA"; class_code "j"; tss_id "TSS171";
gnl|Nvit_2.0|Chr1.Scaffold1	Cufflinks	exon	1915466	1915552	.	+	.	gene_id "XLOC_000089"; transcript_id "TCONS_00000220"; exon_number "5"; gene_name "NV10124"; oId "CUFF.145.4"; nearest_ref "NV10124-RA"; class_code "j"; tss_id "TSS171";
gnl|Nvit_2.0|Chr1.Scaffold1	Cufflinks	exon	1915818	1916684	.	+	.	gene_id "XLOC_000089"; transcript_id "TCONS_00000220"; exon_number "6"; gene_name "NV10124"; oId "CUFF.145.4"; nearest_ref "NV10124-RA"; class_code "j"; tss_id "TSS171";
gnl|Nvit_2.0|Chr1.Scaffold1	Cufflinks	exon	1917030	1917239	.	+	.	gene_id "XLOC_000089"; transcript_id "TCONS_00000220"; exon_number "7"; gene_name "NV10124"; oId "CUFF.145.4"; nearest_ref "NV10124-RA"; class_code "j"; tss_id "TSS171";
gnl|Nvit_2.0|Chr1.Scaffold1	Cufflinks	exon	1917321	1917862	.	+	.	gene_id "XLOC_000089"; transcript_id "TCONS_00000220"; exon_number "8"; gene_name "NV10124"; oId "CUFF.145.4"; nearest_ref "NV10124-RA"; class_code "j"; tss_id "TSS171";
gnl|Nvit_2.0|Chr1.Scaffold1	Cufflinks	exon	1917933	1918302	.	+	.	gene_id "XLOC_000089"; transcript_id "TCONS_00000220"; exon_number "9"; gene_name "NV10124"; oId "CUFF.145.4"; nearest_ref "NV10124-RA"; class_code "j"; tss_id "TSS171";
gnl|Nvit_2.0|Chr1.Scaffold1	Cufflinks	exon	1918381	1918675	.	+	.	gene_id "XLOC_000089"; transcript_id "TCONS_00000220"; exon_number "10"; gene_name "NV10124"; oId "CUFF.145.4"; nearest_ref "NV10124-RA"; class_code "j"; tss_id "TSS171";
gnl|Nvit_2.0|Chr1.Scaffold1	Cufflinks	exon	1918739	1919623	.	+	.	gene_id "XLOC_000089"; transcript_id "TCONS_00000220"; exon_number "11"; gene_name "NV10124"; oId "CUFF.145.4"; nearest_ref "NV10124-RA"; class_code "j"; tss_id "TSS171";
gnl|Nvit_2.0|Chr1.Scaffold1	Cufflinks	exon	1919705	1920125	.	+	.	gene_id "XLOC_000089"; transcript_id "TCONS_00000220"; exon_number "12"; gene_name "NV10124"; oId "CUFF.145.4"; nearest_ref "NV10124-RA"; class_code "j"; tss_id "TSS171";
gnl|Nvit_2.0|Chr1.Scaffold1	Cufflinks	exon	1920205	1920458	.	+	.	gene_id "XLOC_000089"; transcript_id "TCONS_00000220"; exon_number "13"; gene_name "NV10124"; oId "CUFF.145.4"; nearest_ref "NV10124-RA"; class_code "j"; tss_id "TSS171";
gnl|Nvit_2.0|Chr1.Scaffold1	Cufflinks	exon	1920521	1920680	.	+	.	gene_id "XLOC_000089"; transcript_id "TCONS_00000220"; exon_number "14"; gene_name "NV10124"; oId "CUFF.145.4"; nearest_ref "NV10124-RA"; class_code "j"; tss_id "TSS171";
gnl|Nvit_2.0|Chr1.Scaffold1	Cufflinks	exon	1920752	1920944	.	+	.	gene_id "XLOC_000089"; transcript_id "TCONS_00000220"; exon_number "15"; gene_name "NV10124"; oId "CUFF.145.4"; nearest_ref "NV10124-RA"; class_code "j"; tss_id "TSS171";
gnl|Nvit_2.0|Chr1.Scaffold1	Cufflinks	exon	1921009	1921144	.	+	.	gene_id "XLOC_000089"; transcript_id "TCONS_00000220"; exon_number "16"; gene_name "NV10124"; oId "CUFF.145.4"; nearest_ref "NV10124-RA"; class_code "j"; tss_id "TSS171";
gnl|Nvit_2.0|Chr1.Scaffold1	Cufflinks	exon	1921202	1921602	.	+	.	gene_id "XLOC_000089"; transcript_id "TCONS_00000220"; exon_number "17"; gene_name "NV10124"; oId "CUFF.145.4"; nearest_ref "NV10124-RA"; class_code "j"; tss_id "TSS171";
gnl|Nvit_2.0|Chr1.Scaffold1	Cufflinks	exon	1921675	1922425	.	+	.	gene_id "XLOC_000089"; transcript_id "TCONS_00000220"; exon_number "18"; gene_name "NV10124"; oId "CUFF.145.4"; nearest_ref "NV10124-RA"; class_code "j"; tss_id "TSS171";
gnl|Nvit_2.0|Chr1.Scaffold1	Cufflinks	exon	1922728	1923640	.	+	.	gene_id "XLOC_000089"; transcript_id "TCONS_00000220"; exon_number "19"; gene_name "NV10124"; oId "CUFF.145.4"; nearest_ref "NV10124-RA"; class_code "j"; tss_id "TSS171";
gnl|Nvit_2.0|Chr1.Scaffold1	Cufflinks	exon	1923704	1923953	.	+	.	gene_id "XLOC_000089"; transcript_id "TCONS_00000220"; exon_number "20"; gene_name "NV10124"; oId "CUFF.145.4"; nearest_ref "NV10124-RA"; class_code "j"; tss_id "TSS171";
gnl|Nvit_2.0|Chr1.Scaffold1	Cufflinks	exon	1924031	1924366	.	+	.	gene_id "XLOC_000089"; transcript_id "TCONS_00000220"; exon_number "21"; gene_name "NV10124"; oId "CUFF.145.4"; nearest_ref "NV10124-RA"; class_code "j"; tss_id "TSS171";
gnl|Nvit_2.0|Chr1.Scaffold1	Cufflinks	exon	1924432	1924585	.	+	.	gene_id "XLOC_000089"; transcript_id "TCONS_00000220"; exon_number "22"; gene_name "NV10124"; oId "CUFF.145.4"; nearest_ref "NV10124-RA"; class_code "j"; tss_id "TSS171";
gnl|Nvit_2.0|Chr1.Scaffold1	Cufflinks	exon	1924689	1924999	.	+	.	gene_id "XLOC_000089"; transcript_id "TCONS_00000220"; exon_number "23"; gene_name "NV10124"; oId "CUFF.145.4"; nearest_ref "NV10124-RA"; class_code "j"; tss_id "TSS171";
gnl|Nvit_2.0|Chr1.Scaffold1	Cufflinks	exon	1925076	1925305	.	+	.	gene_id "XLOC_000089"; transcript_id "TCONS_00000220"; exon_number "24"; gene_name "NV10124"; oId "CUFF.145.4"; nearest_ref "NV10124-RA"; class_code "j"; tss_id "TSS171";
gnl|Nvit_2.0|Chr1.Scaffold1	Cufflinks	exon	1925393	1925584	.	+	.	gene_id "XLOC_000089"; transcript_id "TCONS_00000220"; exon_number "25"; gene_name "NV10124"; oId "CUFF.145.4"; nearest_ref "NV10124-RA"; class_code "j"; tss_id "TSS171";
gnl|Nvit_2.0|Chr1.Scaffold1	Cufflinks	exon	1925654	1925809	.	+	.	gene_id "XLOC_000089"; transcript_id "TCONS_00000220"; exon_number "26"; gene_name "NV10124"; oId "CUFF.145.4"; nearest_ref "NV10124-RA"; class_code "j"; tss_id "TSS171";
gnl|Nvit_2.0|Chr1.Scaffold1	Cufflinks	exon	1925878	1926329	.	+	.	gene_id "XLOC_000089"; transcript_id "TCONS_00000220"; exon_number "27"; gene_name "NV10124"; oId "CUFF.145.4"; nearest_ref "NV10124-RA"; class_code "j"; tss_id "TSS171";
gnl|Nvit_2.0|Chr1.Scaffold1	Cufflinks	exon	1926396	1927571	.	+	.	gene_id "XLOC_000089"; transcript_id "TCONS_00000220"; exon_number "28"; gene_name "NV10124"; oId "CUFF.145.4"; nearest_ref "NV10124-RA"; class_code "j"; tss_id "TSS171";
gnl|Nvit_2.0|Chr1.Scaffold1	Cufflinks	exon	1911185	1912587	.	+	.	gene_id "XLOC_000089"; transcript_id "TCONS_00000221"; exon_number "1"; gene_name "NV10124"; oId "CUFF.145.5"; nearest_ref "NV10124-RA"; class_code "j"; tss_id "TSS171";
gnl|Nvit_2.0|Chr1.Scaffold1	Cufflinks	exon	1914002	1914333	.	+	.	gene_id "XLOC_000089"; transcript_id "TCONS_00000221"; exon_number "2"; gene_name "NV10124"; oId "CUFF.145.5"; nearest_ref "NV10124-RA"; class_code "j"; tss_id "TSS171";
gnl|Nvit_2.0|Chr1.Scaffold1	Cufflinks	exon	1914425	1914793	.	+	.	gene_id "XLOC_000089"; transcript_id "TCONS_00000221"; exon_number "3"; gene_name "NV10124"; oId "CUFF.145.5"; nearest_ref "NV10124-RA"; class_code "j"; tss_id "TSS171";
gnl|Nvit_2.0|Chr1.Scaffold1	Cufflinks	exon	1914876	1915376	.	+	.	gene_id "XLOC_000089"; transcript_id "TCONS_00000221"; exon_number "4"; gene_name "NV10124"; oId "CUFF.145.5"; nearest_ref "NV10124-RA"; class_code "j"; tss_id "TSS171";
gnl|Nvit_2.0|Chr1.Scaffold1	Cufflinks	exon	1915466	1915552	.	+	.	gene_id "XLOC_000089"; transcript_id "TCONS_00000221"; exon_number "5"; gene_name "NV10124"; oId "CUFF.145.5"; nearest_ref "NV10124-RA"; class_code "j"; tss_id "TSS171";
gnl|Nvit_2.0|Chr1.Scaffold1	Cufflinks	exon	1915818	1917239	.	+	.	gene_id "XLOC_000089"; transcript_id "TCONS_00000221"; exon_number "6"; gene_name "NV10124"; oId "CUFF.145.5"; nearest_ref "NV10124-RA"; class_code "j"; tss_id "TSS171";
gnl|Nvit_2.0|Chr1.Scaffold1	Cufflinks	exon	1917321	1917862	.	+	.	gene_id "XLOC_000089"; transcript_id "TCONS_00000221"; exon_number "7"; gene_name "NV10124"; oId "CUFF.145.5"; nearest_ref "NV10124-RA"; class_code "j"; tss_id "TSS171";
gnl|Nvit_2.0|Chr1.Scaffold1	Cufflinks	exon	1917933	1918302	.	+	.	gene_id "XLOC_000089"; transcript_id "TCONS_00000221"; exon_number "8"; gene_name "NV10124"; oId "CUFF.145.5"; nearest_ref "NV10124-RA"; class_code "j"; tss_id "TSS171";
gnl|Nvit_2.0|Chr1.Scaffold1	Cufflinks	exon	1918381	1918675	.	+	.	gene_id "XLOC_000089"; transcript_id "TCONS_00000221"; exon_number "9"; gene_name "NV10124"; oId "CUFF.145.5"; nearest_ref "NV10124-RA"; class_code "j"; tss_id "TSS171";
gnl|Nvit_2.0|Chr1.Scaffold1	Cufflinks	exon	1918739	1919623	.	+	.	gene_id "XLOC_000089"; transcript_id "TCONS_00000221"; exon_number "10"; gene_name "NV10124"; oId "CUFF.145.5"; nearest_ref "NV10124-RA"; class_code "j"; tss_id "TSS171";
gnl|Nvit_2.0|Chr1.Scaffold1	Cufflinks	exon	1919705	1920125	.	+	.	gene_id "XLOC_000089"; transcript_id "TCONS_00000221"; exon_number "11"; gene_name "NV10124"; oId "CUFF.145.5"; nearest_ref "NV10124-RA"; class_code "j"; tss_id "TSS171";
gnl|Nvit_2.0|Chr1.Scaffold1	Cufflinks	exon	1920205	1920680	.	+	.	gene_id "XLOC_000089"; transcript_id "TCONS_00000221"; exon_number "12"; gene_name "NV10124"; oId "CUFF.145.5"; nearest_ref "NV10124-RA"; class_code "j"; tss_id "TSS171";
gnl|Nvit_2.0|Chr1.Scaffold1	Cufflinks	exon	1920752	1920944	.	+	.	gene_id "XLOC_000089"; transcript_id "TCONS_00000221"; exon_number "13"; gene_name "NV10124"; oId "CUFF.145.5"; nearest_ref "NV10124-RA"; class_code "j"; tss_id "TSS171";
gnl|Nvit_2.0|Chr1.Scaffold1	Cufflinks	exon	1921009	1921144	.	+	.	gene_id "XLOC_000089"; transcript_id "TCONS_00000221"; exon_number "14"; gene_name "NV10124"; oId "CUFF.145.5"; nearest_ref "NV10124-RA"; class_code "j"; tss_id "TSS171";
gnl|Nvit_2.0|Chr1.Scaffold1	Cufflinks	exon	1921202	1921348	.	+	.	gene_id "XLOC_000089"; transcript_id "TCONS_00000221"; exon_number "15"; gene_name "NV10124"; oId "CUFF.145.5"; nearest_ref "NV10124-RA"; class_code "j"; tss_id "TSS171";
gnl|Nvit_2.0|Chr1.Scaffold1	Cufflinks	exon	1921414	1921602	.	+	.	gene_id "XLOC_000089"; transcript_id "TCONS_00000221"; exon_number "16"; gene_name "NV10124"; oId "CUFF.145.5"; nearest_ref "NV10124-RA"; class_code "j"; tss_id "TSS171";
gnl|Nvit_2.0|Chr1.Scaffold1	Cufflinks	exon	1921675	1921805	.	+	.	gene_id "XLOC_000089"; transcript_id "TCONS_00000221"; exon_number "17"; gene_name "NV10124"; oId "CUFF.145.5"; nearest_ref "NV10124-RA"; class_code "j"; tss_id "TSS171";
gnl|Nvit_2.0|Chr1.Scaffold1	Cufflinks	exon	1919147	1919623	.	+	.	gene_id "XLOC_000089"; transcript_id "TCONS_00000224"; exon_number "1"; gene_name "NV10124"; oId "CUFF.145.8"; nearest_ref "NV10124-RA"; class_code "j"; tss_id "TSS174";
gnl|Nvit_2.0|Chr1.Scaffold1	Cufflinks	exon	1919705	1920125	.	+	.	gene_id "XLOC_000089"; transcript_id "TCONS_00000224"; exon_number "2"; gene_name "NV10124"; oId "CUFF.145.8"; nearest_ref "NV10124-RA"; class_code "j"; tss_id "TSS174";
gnl|Nvit_2.0|Chr1.Scaffold1	Cufflinks	exon	1920205	1920458	.	+	.	gene_id "XLOC_000089"; transcript_id "TCONS_00000224"; exon_number "3"; gene_name "NV10124"; oId "CUFF.145.8"; nearest_ref "NV10124-RA"; class_code "j"; tss_id "TSS174";
gnl|Nvit_2.0|Chr1.Scaffold1	Cufflinks	exon	1920521	1920680	.	+	.	gene_id "XLOC_000089"; transcript_id "TCONS_00000224"; exon_number "4"; gene_name "NV10124"; oId "CUFF.145.8"; nearest_ref "NV10124-RA"; class_code "j"; tss_id "TSS174";
gnl|Nvit_2.0|Chr1.Scaffold1	Cufflinks	exon	1920752	1920946	.	+	.	gene_id "XLOC_000089"; transcript_id "TCONS_00000224"; exon_number "5"; gene_name "NV10124"; oId "CUFF.145.8"; nearest_ref "NV10124-RA"; class_code "j"; tss_id "TSS174";
gnl|Nvit_2.0|Chr1.Scaffold1	Cufflinks	exon	1921009	1921146	.	+	.	gene_id "XLOC_000089"; transcript_id "TCONS_00000224"; exon_number "6"; gene_name "NV10124"; oId "CUFF.145.8"; nearest_ref "NV10124-RA"; class_code "j"; tss_id "TSS174";
gnl|Nvit_2.0|Chr1.Scaffold1	Cufflinks	exon	1921202	1921350	.	+	.	gene_id "XLOC_000089"; transcript_id "TCONS_00000224"; exon_number "7"; gene_name "NV10124"; oId "CUFF.145.8"; nearest_ref "NV10124-RA"; class_code "j"; tss_id "TSS174";
gnl|Nvit_2.0|Chr1.Scaffold1	Cufflinks	exon	1921414	1921506	.	+	.	gene_id "XLOC_000089"; transcript_id "TCONS_00000224"; exon_number "8"; gene_name "NV10124"; oId "CUFF.145.8"; nearest_ref "NV10124-RA"; class_code "j"; tss_id "TSS174";
gnl|Nvit_2.0|Chr1.Scaffold1	Cufflinks	exon	1923817	1923955	.	+	.	gene_id "XLOC_000089"; transcript_id "TCONS_00000224"; exon_number "9"; gene_name "NV10124"; oId "CUFF.145.8"; nearest_ref "NV10124-RA"; class_code "j"; tss_id "TSS174";
gnl|Nvit_2.0|Chr1.Scaffold1	Cufflinks	exon	1924031	1924368	.	+	.	gene_id "XLOC_000089"; transcript_id "TCONS_00000224"; exon_number "10"; gene_name "NV10124"; oId "CUFF.145.8"; nearest_ref "NV10124-RA"; class_code "j"; tss_id "TSS174";
gnl|Nvit_2.0|Chr1.Scaffold1	Cufflinks	exon	1924432	1925001	.	+	.	gene_id "XLOC_000089"; transcript_id "TCONS_00000224"; exon_number "11"; gene_name "NV10124"; oId "CUFF.145.8"; nearest_ref "NV10124-RA"; class_code "j"; tss_id "TSS174";
gnl|Nvit_2.0|Chr1.Scaffold1	Cufflinks	exon	1925076	1925586	.	+	.	gene_id "XLOC_000089"; transcript_id "TCONS_00000224"; exon_number "12"; gene_name "NV10124"; oId "CUFF.145.8"; nearest_ref "NV10124-RA"; class_code "j"; tss_id "TSS174";
gnl|Nvit_2.0|Chr1.Scaffold1	Cufflinks	exon	1925654	1925811	.	+	.	gene_id "XLOC_000089"; transcript_id "TCONS_00000224"; exon_number "13"; gene_name "NV10124"; oId "CUFF.145.8"; nearest_ref "NV10124-RA"; class_code "j"; tss_id "TSS174";
gnl|Nvit_2.0|Chr1.Scaffold1	Cufflinks	exon	1925878	1927571	.	+	.	gene_id "XLOC_000089"; transcript_id "TCONS_00000224"; exon_number "14"; gene_name "NV10124"; oId "CUFF.145.8"; nearest_ref "NV10124-RA"; class_code "j"; tss_id "TSS174";
gnl|Nvit_2.0|Chr1.Scaffold1	Cufflinks	exon	1948457	1949772	.	+	.	gene_id "XLOC_000092"; transcript_id "TCONS_00000228"; exon_number "1"; gene_name "NV10130"; oId "CUFF.149.3"; nearest_ref "NV10130-RA"; class_code "j"; tss_id "TSS178";
gnl|Nvit_2.0|Chr1.Scaffold1	Cufflinks	exon	1949958	1950874	.	+	.	gene_id "XLOC_000092"; transcript_id "TCONS_00000228"; exon_number "2"; gene_name "NV10130"; oId "CUFF.149.3"; nearest_ref "NV10130-RA"; class_code "j"; tss_id "TSS178";
gnl|Nvit_2.0|Chr1.Scaffold1	Cufflinks	exon	1950948	1951152	.	+	.	gene_id "XLOC_000092"; transcript_id "TCONS_00000228"; exon_number "3"; gene_name "NV10130"; oId "CUFF.149.3"; nearest_ref "NV10130-RA"; class_code "j"; tss_id "TSS178";
gnl|Nvit_2.0|Chr1.Scaffold1	Cufflinks	exon	1951233	1951496	.	+	.	gene_id "XLOC_000092"; transcript_id "TCONS_00000228"; exon_number "4"; gene_name "NV10130"; oId "CUFF.149.3"; nearest_ref "NV10130-RA"; class_code "j"; tss_id "TSS178";
gnl|Nvit_2.0|Chr1.Scaffold1	Cufflinks	exon	1951567	1951790	.	+	.	gene_id "XLOC_000092"; transcript_id "TCONS_00000228"; exon_number "5"; gene_name "NV10130"; oId "CUFF.149.3"; nearest_ref "NV10130-RA"; class_code "j"; tss_id "TSS178";
gnl|Nvit_2.0|Chr1.Scaffold1	Cufflinks	exon	1952698	1952957	.	+	.	gene_id "XLOC_000092"; transcript_id "TCONS_00000228"; exon_number "6"; gene_name "NV10130"; oId "CUFF.149.3"; nearest_ref "NV10130-RA"; class_code "j"; tss_id "TSS178";
gnl|Nvit_2.0|Chr1.Scaffold1	Cufflinks	exon	1953007	1953041	.	+	.	gene_id "XLOC_000092"; transcript_id "TCONS_00000228"; exon_number "7"; gene_name "NV10130"; oId "CUFF.149.3"; nearest_ref "NV10130-RA"; class_code "j"; tss_id "TSS178";
gnl|Nvit_2.0|Chr1.Scaffold1	Cufflinks	exon	1948457	1949772	.	+	.	gene_id "XLOC_000092"; transcript_id "TCONS_00000229"; exon_number "1"; gene_name "NV10130"; oId "CUFF.149.4"; nearest_ref "NV10130-RA"; class_code "j"; tss_id "TSS178";
gnl|Nvit_2.0|Chr1.Scaffold1	Cufflinks	exon	1949958	1950874	.	+	.	gene_id "XLOC_000092"; transcript_id "TCONS_00000229"; exon_number "2"; gene_name "NV10130"; oId "CUFF.149.4"; nearest_ref "NV10130-RA"; class_code "j"; tss_id "TSS178";
gnl|Nvit_2.0|Chr1.Scaffold1	Cufflinks	exon	1950948	1951152	.	+	.	gene_id "XLOC_000092"; transcript_id "TCONS_00000229"; exon_number "3"; gene_name "NV10130"; oId "CUFF.149.4"; nearest_ref "NV10130-RA"; class_code "j"; tss_id "TSS178";
gnl|Nvit_2.0|Chr1.Scaffold1	Cufflinks	exon	1951233	1951496	.	+	.	gene_id "XLOC_000092"; transcript_id "TCONS_00000229"; exon_number "4"; gene_name "NV10130"; oId "CUFF.149.4"; nearest_ref "NV10130-RA"; class_code "j"; tss_id "TSS178";
gnl|Nvit_2.0|Chr1.Scaffold1	Cufflinks	exon	1951567	1951747	.	+	.	gene_id "XLOC_000092"; transcript_id "TCONS_00000229"; exon_number "5"; gene_name "NV10130"; oId "CUFF.149.4"; nearest_ref "NV10130-RA"; class_code "j"; tss_id "TSS178";
gnl|Nvit_2.0|Chr1.Scaffold1	Cufflinks	exon	1952698	1952955	.	+	.	gene_id "XLOC_000092"; transcript_id "TCONS_00000229"; exon_number "6"; gene_name "NV10130"; oId "CUFF.149.4"; nearest_ref "NV10130-RA"; class_code "j"; tss_id "TSS178";
gnl|Nvit_2.0|Chr1.Scaffold1	Cufflinks	exon	1961793	1961991	.	+	.	gene_id "XLOC_000092"; transcript_id "TCONS_00000229"; exon_number "7"; gene_name "NV10130"; oId "CUFF.149.4"; nearest_ref "NV10130-RA"; class_code "j"; tss_id "TSS178";
gnl|Nvit_2.0|Chr1.Scaffold1	Cufflinks	exon	1984275	1984642	.	+	.	gene_id "XLOC_000092"; transcript_id "TCONS_00000229"; exon_number "8"; gene_name "NV10130"; oId "CUFF.149.4"; nearest_ref "NV10130-RA"; class_code "j"; tss_id "TSS178";
gnl|Nvit_2.0|Chr1.Scaffold1	Cufflinks	exon	1948457	1949561	.	+	.	gene_id "XLOC_000092"; transcript_id "TCONS_00000230"; exon_number "1"; gene_name "NV10130"; oId "CUFF.149.1"; nearest_ref "NV10130-RA"; class_code "j"; tss_id "TSS178";
gnl|Nvit_2.0|Chr1.Scaffold1	Cufflinks	exon	1949660	1949772	.	+	.	gene_id "XLOC_000092"; transcript_id "TCONS_00000230"; exon_number "2"; gene_name "NV10130"; oId "CUFF.149.1"; nearest_ref "NV10130-RA"; class_code "j"; tss_id "TSS178";
gnl|Nvit_2.0|Chr1.Scaffold1	Cufflinks	exon	1949958	1950874	.	+	.	gene_id "XLOC_000092"; transcript_id "TCONS_00000230"; exon_number "3"; gene_name "NV10130"; oId "CUFF.149.1"; nearest_ref "NV10130-RA"; class_code "j"; tss_id "TSS178";
gnl|Nvit_2.0|Chr1.Scaffold1	Cufflinks	exon	1950948	1951152	.	+	.	gene_id "XLOC_000092"; transcript_id "TCONS_00000230"; exon_number "4"; gene_name "NV10130"; oId "CUFF.149.1"; nearest_ref "NV10130-RA"; class_code "j"; tss_id "TSS178";
gnl|Nvit_2.0|Chr1.Scaffold1	Cufflinks	exon	1951233	1951496	.	+	.	gene_id "XLOC_000092"; transcript_id "TCONS_00000230"; exon_number "5"; gene_name "NV10130"; oId "CUFF.149.1"; nearest_ref "NV10130-RA"; class_code "j"; tss_id "TSS178";
gnl|Nvit_2.0|Chr1.Scaffold1	Cufflinks	exon	1951567	1951747	.	+	.	gene_id "XLOC_000092"; transcript_id "TCONS_00000230"; exon_number "6"; gene_name "NV10130"; oId "CUFF.149.1"; nearest_ref "NV10130-RA"; class_code "j"; tss_id "TSS178";
gnl|Nvit_2.0|Chr1.Scaffold1	Cufflinks	exon	1952698	1952955	.	+	.	gene_id "XLOC_000092"; transcript_id "TCONS_00000230"; exon_number "7"; gene_name "NV10130"; oId "CUFF.149.1"; nearest_ref "NV10130-RA"; class_code "j"; tss_id "TSS178";
gnl|Nvit_2.0|Chr1.Scaffold1	Cufflinks	exon	1987074	1987163	.	+	.	gene_id "XLOC_000092"; transcript_id "TCONS_00000230"; exon_number "8"; gene_name "NV10130"; oId "CUFF.149.1"; nearest_ref "NV10130-RA"; class_code "j"; tss_id "TSS178";
gnl|Nvit_2.0|Chr1.Scaffold1	Cufflinks	exon	1948457	1949772	.	+	.	gene_id "XLOC_000092"; transcript_id "TCONS_00000231"; exon_number "1"; gene_name "NV10131"; oId "CUFF.149.2"; nearest_ref "NV10131-RA"; class_code "j"; tss_id "TSS178";
gnl|Nvit_2.0|Chr1.Scaffold1	Cufflinks	exon	1949958	1950874	.	+	.	gene_id "XLOC_000092"; transcript_id "TCONS_00000231"; exon_number "2"; gene_name "NV10131"; oId "CUFF.149.2"; nearest_ref "NV10131-RA"; class_code "j"; tss_id "TSS178";
gnl|Nvit_2.0|Chr1.Scaffold1	Cufflinks	exon	1950948	1951152	.	+	.	gene_id "XLOC_000092"; transcript_id "TCONS_00000231"; exon_number "3"; gene_name "NV10131"; oId "CUFF.149.2"; nearest_ref "NV10131-RA"; class_code "j"; tss_id "TSS178";
gnl|Nvit_2.0|Chr1.Scaffold1	Cufflinks	exon	1951233	1951496	.	+	.	gene_id "XLOC_000092"; transcript_id "TCONS_00000231"; exon_number "4"; gene_name "NV10131"; oId "CUFF.149.2"; nearest_ref "NV10131-RA"; class_code "j"; tss_id "TSS178";
gnl|Nvit_2.0|Chr1.Scaffold1	Cufflinks	exon	1951567	1952252	.	+	.	gene_id "XLOC_000092"; transcript_id "TCONS_00000231"; exon_number "5"; gene_name "NV10131"; oId "CUFF.149.2"; nearest_ref "NV10131-RA"; class_code "j"; tss_id "TSS178";
gnl|Nvit_2.0|Chr1.Scaffold1	Cufflinks	exon	1952698	1952955	.	+	.	gene_id "XLOC_000092"; transcript_id "TCONS_00000231"; exon_number "6"; gene_name "NV10131"; oId "CUFF.149.2"; nearest_ref "NV10131-RA"; class_code "j"; tss_id "TSS178";
gnl|Nvit_2.0|Chr1.Scaffold1	Cufflinks	exon	2038087	2038197	.	+	.	gene_id "XLOC_000092"; transcript_id "TCONS_00000231"; exon_number "7"; gene_name "NV10131"; oId "CUFF.149.2"; nearest_ref "NV10131-RA"; class_code "j"; tss_id "TSS178";
gnl|Nvit_2.0|Chr1.Scaffold1	Cufflinks	exon	2044744	2044831	.	+	.	gene_id "XLOC_000092"; transcript_id "TCONS_00000231"; exon_number "8"; gene_name "NV10131"; oId "CUFF.149.2"; nearest_ref "NV10131-RA"; class_code "j"; tss_id "TSS178";
gnl|Nvit_2.0|Chr1.Scaffold1	Cufflinks	exon	2056396	2056618	.	+	.	gene_id "XLOC_000092"; transcript_id "TCONS_00000231"; exon_number "9"; gene_name "NV10131"; oId "CUFF.149.2"; nearest_ref "NV10131-RA"; class_code "j"; tss_id "TSS178";
gnl|Nvit_2.0|Chr1.Scaffold1	Cufflinks	exon	2069211	2069298	.	+	.	gene_id "XLOC_000092"; transcript_id "TCONS_00000231"; exon_number "10"; gene_name "NV10131"; oId "CUFF.149.2"; nearest_ref "NV10131-RA"; class_code "j"; tss_id "TSS178";
gnl|Nvit_2.0|Chr1.Scaffold1	Cufflinks	exon	2072907	2073083	.	+	.	gene_id "XLOC_000092"; transcript_id "TCONS_00000231"; exon_number "11"; gene_name "NV10131"; oId "CUFF.149.2"; nearest_ref "NV10131-RA"; class_code "j"; tss_id "TSS178";
gnl|Nvit_2.0|Chr1.Scaffold1	Cufflinks	exon	2073520	2074023	.	+	.	gene_id "XLOC_000092"; transcript_id "TCONS_00000231"; exon_number "12"; gene_name "NV10131"; oId "CUFF.149.2"; nearest_ref "NV10131-RA"; class_code "j"; tss_id "TSS178";
gnl|Nvit_2.0|Chr1.Scaffold1	Cufflinks	exon	2074106	2077038	.	+	.	gene_id "XLOC_000092"; transcript_id "TCONS_00000231"; exon_number "13"; gene_name "NV10131"; oId "CUFF.149.2"; nearest_ref "NV10131-RA"; class_code "j"; tss_id "TSS178";
gnl|Nvit_2.0|Chr1.Scaffold1	Cufflinks	exon	2102040	2102348	.	+	.	gene_id "XLOC_000096"; transcript_id "TCONS_00000241"; exon_number "1"; gene_name "NV10135"; oId "CUFF.158.1"; nearest_ref "NV10135-RB"; class_code "j"; tss_id "TSS187";
gnl|Nvit_2.0|Chr1.Scaffold1	Cufflinks	exon	2102672	2102722	.	+	.	gene_id "XLOC_000096"; transcript_id "TCONS_00000241"; exon_number "2"; gene_name "NV10135"; oId "CUFF.158.1"; nearest_ref "NV10135-RB"; class_code "j"; tss_id "TSS187";
gnl|Nvit_2.0|Chr1.Scaffold1	Cufflinks	exon	2103797	2104757	.	+	.	gene_id "XLOC_000096"; transcript_id "TCONS_00000241"; exon_number "3"; gene_name "NV10135"; oId "CUFF.158.1"; nearest_ref "NV10135-RB"; class_code "j"; tss_id "TSS187";
gnl|Nvit_2.0|Chr1.Scaffold1	Cufflinks	exon	2105925	2106495	.	+	.	gene_id "XLOC_000097"; transcript_id "TCONS_00000244"; exon_number "1"; gene_name "NV10136"; oId "CUFF.160.1"; nearest_ref "NV10136-RA"; class_code "j"; tss_id "TSS189";
gnl|Nvit_2.0|Chr1.Scaffold1	Cufflinks	exon	2107025	2107097	.	+	.	gene_id "XLOC_000097"; transcript_id "TCONS_00000244"; exon_number "2"; gene_name "NV10136"; oId "CUFF.160.1"; nearest_ref "NV10136-RA"; class_code "j"; tss_id "TSS189";
gnl|Nvit_2.0|Chr1.Scaffold1	Cufflinks	exon	2107162	2107256	.	+	.	gene_id "XLOC_000097"; transcript_id "TCONS_00000244"; exon_number "3"; gene_name "NV10136"; oId "CUFF.160.1"; nearest_ref "NV10136-RA"; class_code "j"; tss_id "TSS189";
gnl|Nvit_2.0|Chr1.Scaffold1	Cufflinks	exon	2107330	2107386	.	+	.	gene_id "XLOC_000097"; transcript_id "TCONS_00000244"; exon_number "4"; gene_name "NV10136"; oId "CUFF.160.1"; nearest_ref "NV10136-RA"; class_code "j"; tss_id "TSS189";
gnl|Nvit_2.0|Chr1.Scaffold1	Cufflinks	exon	2107545	2107602	.	+	.	gene_id "XLOC_000097"; transcript_id "TCONS_00000244"; exon_number "5"; gene_name "NV10136"; oId "CUFF.160.1"; nearest_ref "NV10136-RA"; class_code "j"; tss_id "TSS189";
gnl|Nvit_2.0|Chr1.Scaffold1	Cufflinks	exon	2107696	2107886	.	+	.	gene_id "XLOC_000097"; transcript_id "TCONS_00000244"; exon_number "6"; gene_name "NV10136"; oId "CUFF.160.1"; nearest_ref "NV10136-RA"; class_code "j"; tss_id "TSS189";
gnl|Nvit_2.0|Chr1.Scaffold1	Cufflinks	exon	2107999	2108236	.	+	.	gene_id "XLOC_000097"; transcript_id "TCONS_00000244"; exon_number "7"; gene_name "NV10136"; oId "CUFF.160.1"; nearest_ref "NV10136-RA"; class_code "j"; tss_id "TSS189";
gnl|Nvit_2.0|Chr1.Scaffold1	Cufflinks	exon	2108302	2108551	.	+	.	gene_id "XLOC_000097"; transcript_id "TCONS_00000244"; exon_number "8"; gene_name "NV10136"; oId "CUFF.160.1"; nearest_ref "NV10136-RA"; class_code "j"; tss_id "TSS189";
gnl|Nvit_2.0|Chr1.Scaffold1	Cufflinks	exon	2108617	2108896	.	+	.	gene_id "XLOC_000097"; transcript_id "TCONS_00000244"; exon_number "9"; gene_name "NV10136"; oId "CUFF.160.1"; nearest_ref "NV10136-RA"; class_code "j"; tss_id "TSS189";
gnl|Nvit_2.0|Chr1.Scaffold1	Cufflinks	exon	2108961	2109116	.	+	.	gene_id "XLOC_000097"; transcript_id "TCONS_00000244"; exon_number "10"; gene_name "NV10136"; oId "CUFF.160.1"; nearest_ref "NV10136-RA"; class_code "j"; tss_id "TSS189";
gnl|Nvit_2.0|Chr1.Scaffold1	Cufflinks	exon	2109179	2109417	.	+	.	gene_id "XLOC_000097"; transcript_id "TCONS_00000244"; exon_number "11"; gene_name "NV10136"; oId "CUFF.160.1"; nearest_ref "NV10136-RA"; class_code "j"; tss_id "TSS189";
gnl|Nvit_2.0|Chr1.Scaffold1	Cufflinks	exon	2109490	2109608	.	+	.	gene_id "XLOC_000097"; transcript_id "TCONS_00000244"; exon_number "12"; gene_name "NV10136"; oId "CUFF.160.1"; nearest_ref "NV10136-RA"; class_code "j"; tss_id "TSS189";
gnl|Nvit_2.0|Chr1.Scaffold1	Cufflinks	exon	2109699	2109757	.	+	.	gene_id "XLOC_000097"; transcript_id "TCONS_00000244"; exon_number "13"; gene_name "NV10136"; oId "CUFF.160.1"; nearest_ref "NV10136-RA"; class_code "j"; tss_id "TSS189";
gnl|Nvit_2.0|Chr1.Scaffold1	Cufflinks	exon	2110234	2110420	.	+	.	gene_id "XLOC_000097"; transcript_id "TCONS_00000244"; exon_number "14"; gene_name "NV10136"; oId "CUFF.160.1"; nearest_ref "NV10136-RA"; class_code "j"; tss_id "TSS189";
gnl|Nvit_2.0|Chr1.Scaffold1	Cufflinks	exon	2110624	2110800	.	+	.	gene_id "XLOC_000097"; transcript_id "TCONS_00000244"; exon_number "15"; gene_name "NV10136"; oId "CUFF.160.1"; nearest_ref "NV10136-RA"; class_code "j"; tss_id "TSS189";
gnl|Nvit_2.0|Chr1.Scaffold1	Cufflinks	exon	2110879	2111165	.	+	.	gene_id "XLOC_000097"; transcript_id "TCONS_00000244"; exon_number "16"; gene_name "NV10136"; oId "CUFF.160.1"; nearest_ref "NV10136-RA"; class_code "j"; tss_id "TSS189";
gnl|Nvit_2.0|Chr1.Scaffold1	Cufflinks	exon	2106474	2106497	.	+	.	gene_id "XLOC_000097"; transcript_id "TCONS_00000246"; exon_number "1"; gene_name "NV10136"; oId "CUFF.160.3"; nearest_ref "NV10136-RA"; class_code "j"; tss_id "TSS190";
gnl|Nvit_2.0|Chr1.Scaffold1	Cufflinks	exon	2107025	2107099	.	+	.	gene_id "XLOC_000097"; transcript_id "TCONS_00000246"; exon_number "2"; gene_name "NV10136"; oId "CUFF.160.3"; nearest_ref "NV10136-RA"; class_code "j"; tss_id "TSS190";
gnl|Nvit_2.0|Chr1.Scaffold1	Cufflinks	exon	2107162	2107258	.	+	.	gene_id "XLOC_000097"; transcript_id "TCONS_00000246"; exon_number "3"; gene_name "NV10136"; oId "CUFF.160.3"; nearest_ref "NV10136-RA"; class_code "j"; tss_id "TSS190";
gnl|Nvit_2.0|Chr1.Scaffold1	Cufflinks	exon	2107330	2107388	.	+	.	gene_id "XLOC_000097"; transcript_id "TCONS_00000246"; exon_number "4"; gene_name "NV10136"; oId "CUFF.160.3"; nearest_ref "NV10136-RA"; class_code "j"; tss_id "TSS190";
gnl|Nvit_2.0|Chr1.Scaffold1	Cufflinks	exon	2107545	2107604	.	+	.	gene_id "XLOC_000097"; transcript_id "TCONS_00000246"; exon_number "5"; gene_name "NV10136"; oId "CUFF.160.3"; nearest_ref "NV10136-RA"; class_code "j"; tss_id "TSS190";
gnl|Nvit_2.0|Chr1.Scaffold1	Cufflinks	exon	2107696	2107888	.	+	.	gene_id "XLOC_000097"; transcript_id "TCONS_00000246"; exon_number "6"; gene_name "NV10136"; oId "CUFF.160.3"; nearest_ref "NV10136-RA"; class_code "j"; tss_id "TSS190";
gnl|Nvit_2.0|Chr1.Scaffold1	Cufflinks	exon	2107999	2108238	.	+	.	gene_id "XLOC_000097"; transcript_id "TCONS_00000246"; exon_number "7"; gene_name "NV10136"; oId "CUFF.160.3"; nearest_ref "NV10136-RA"; class_code "j"; tss_id "TSS190";
gnl|Nvit_2.0|Chr1.Scaffold1	Cufflinks	exon	2108302	2108553	.	+	.	gene_id "XLOC_000097"; transcript_id "TCONS_00000246"; exon_number "8"; gene_name "NV10136"; oId "CUFF.160.3"; nearest_ref "NV10136-RA"; class_code "j"; tss_id "TSS190";
gnl|Nvit_2.0|Chr1.Scaffold1	Cufflinks	exon	2108617	2108898	.	+	.	gene_id "XLOC_000097"; transcript_id "TCONS_00000246"; exon_number "9"; gene_name "NV10136"; oId "CUFF.160.3"; nearest_ref "NV10136-RA"; class_code "j"; tss_id "TSS190";
gnl|Nvit_2.0|Chr1.Scaffold1	Cufflinks	exon	2108961	2109116	.	+	.	gene_id "XLOC_000097"; transcript_id "TCONS_00000246"; exon_number "10"; gene_name "NV10136"; oId "CUFF.160.3"; nearest_ref "NV10136-RA"; class_code "j"; tss_id "TSS190";
gnl|Nvit_2.0|Chr1.Scaffold1	Cufflinks	exon	2109179	2109417	.	+	.	gene_id "XLOC_000097"; transcript_id "TCONS_00000246"; exon_number "11"; gene_name "NV10136"; oId "CUFF.160.3"; nearest_ref "NV10136-RA"; class_code "j"; tss_id "TSS190";
gnl|Nvit_2.0|Chr1.Scaffold1	Cufflinks	exon	2109490	2109608	.	+	.	gene_id "XLOC_000097"; transcript_id "TCONS_00000246"; exon_number "12"; gene_name "NV10136"; oId "CUFF.160.3"; nearest_ref "NV10136-RA"; class_code "j"; tss_id "TSS190";
gnl|Nvit_2.0|Chr1.Scaffold1	Cufflinks	exon	2109699	2109757	.	+	.	gene_id "XLOC_000097"; transcript_id "TCONS_00000246"; exon_number "13"; gene_name "NV10136"; oId "CUFF.160.3"; nearest_ref "NV10136-RA"; class_code "j"; tss_id "TSS190";
gnl|Nvit_2.0|Chr1.Scaffold1	Cufflinks	exon	2110234	2110422	.	+	.	gene_id "XLOC_000097"; transcript_id "TCONS_00000246"; exon_number "14"; gene_name "NV10136"; oId "CUFF.160.3"; nearest_ref "NV10136-RA"; class_code "j"; tss_id "TSS190";
gnl|Nvit_2.0|Chr1.Scaffold1	Cufflinks	exon	2110624	2110802	.	+	.	gene_id "XLOC_000097"; transcript_id "TCONS_00000246"; exon_number "15"; gene_name "NV10136"; oId "CUFF.160.3"; nearest_ref "NV10136-RA"; class_code "j"; tss_id "TSS190";
gnl|Nvit_2.0|Chr1.Scaffold1	Cufflinks	exon	2110879	2111165	.	+	.	gene_id "XLOC_000097"; transcript_id "TCONS_00000246"; exon_number "16"; gene_name "NV10136"; oId "CUFF.160.3"; nearest_ref "NV10136-RA"; class_code "j"; tss_id "TSS190";
gnl|Nvit_2.0|Chr1.Scaffold1	Cufflinks	exon	2161755	2162009	.	+	.	gene_id "XLOC_000100"; transcript_id "TCONS_00000249"; exon_number "1"; gene_name "NV21664"; oId "CUFF.165.1"; nearest_ref "NV21664-RA"; class_code "j"; tss_id "TSS193";
gnl|Nvit_2.0|Chr1.Scaffold1	Cufflinks	exon	2162071	2162227	.	+	.	gene_id "XLOC_000100"; transcript_id "TCONS_00000249"; exon_number "2"; gene_name "NV21664"; oId "CUFF.165.1"; nearest_ref "NV21664-RA"; class_code "j"; tss_id "TSS193";
gnl|Nvit_2.0|Chr1.Scaffold1	Cufflinks	exon	2162472	2162571	.	+	.	gene_id "XLOC_000100"; transcript_id "TCONS_00000249"; exon_number "3"; gene_name "NV21664"; oId "CUFF.165.1"; nearest_ref "NV21664-RA"; class_code "j"; tss_id "TSS193";
gnl|Nvit_2.0|Chr1.Scaffold1	Cufflinks	exon	2162636	2162761	.	+	.	gene_id "XLOC_000100"; transcript_id "TCONS_00000249"; exon_number "4"; gene_name "NV21664"; oId "CUFF.165.1"; nearest_ref "NV21664-RA"; class_code "j"; tss_id "TSS193";
gnl|Nvit_2.0|Chr1.Scaffold1	Cufflinks	exon	2162816	2162955	.	+	.	gene_id "XLOC_000100"; transcript_id "TCONS_00000249"; exon_number "5"; gene_name "NV21664"; oId "CUFF.165.1"; nearest_ref "NV21664-RA"; class_code "j"; tss_id "TSS193";
gnl|Nvit_2.0|Chr1.Scaffold1	Cufflinks	exon	2163459	2163862	.	+	.	gene_id "XLOC_000100"; transcript_id "TCONS_00000249"; exon_number "6"; gene_name "NV21664"; oId "CUFF.165.1"; nearest_ref "NV21664-RA"; class_code "j"; tss_id "TSS193";
gnl|Nvit_2.0|Chr1.Scaffold1	Cufflinks	exon	2212070	2212573	.	+	.	gene_id "XLOC_000102"; transcript_id "TCONS_00000252"; exon_number "1"; gene_name "NV10147"; oId "CUFF.169.1"; nearest_ref "NV10147-RA"; class_code "j"; tss_id "TSS196";
gnl|Nvit_2.0|Chr1.Scaffold1	Cufflinks	exon	2213358	2213569	.	+	.	gene_id "XLOC_000102"; transcript_id "TCONS_00000252"; exon_number "2"; gene_name "NV10147"; oId "CUFF.169.1"; nearest_ref "NV10147-RA"; class_code "j"; tss_id "TSS196";
gnl|Nvit_2.0|Chr1.Scaffold1	Cufflinks	exon	2213709	2213782	.	+	.	gene_id "XLOC_000102"; transcript_id "TCONS_00000252"; exon_number "3"; gene_name "NV10147"; oId "CUFF.169.1"; nearest_ref "NV10147-RA"; class_code "j"; tss_id "TSS196";
gnl|Nvit_2.0|Chr1.Scaffold1	Cufflinks	exon	2213864	2214484	.	+	.	gene_id "XLOC_000102"; transcript_id "TCONS_00000252"; exon_number "4"; gene_name "NV10147"; oId "CUFF.169.1"; nearest_ref "NV10147-RA"; class_code "j"; tss_id "TSS196";
gnl|Nvit_2.0|Chr1.Scaffold1	Cufflinks	exon	2214609	2214639	.	+	.	gene_id "XLOC_000102"; transcript_id "TCONS_00000252"; exon_number "5"; gene_name "NV10147"; oId "CUFF.169.1"; nearest_ref "NV10147-RA"; class_code "j"; tss_id "TSS196";
gnl|Nvit_2.0|Chr1.Scaffold1	Cufflinks	exon	2214717	2214945	.	+	.	gene_id "XLOC_000102"; transcript_id "TCONS_00000252"; exon_number "6"; gene_name "NV10147"; oId "CUFF.169.1"; nearest_ref "NV10147-RA"; class_code "j"; tss_id "TSS196";
gnl|Nvit_2.0|Chr1.Scaffold1	Cufflinks	exon	2215117	2215519	.	+	.	gene_id "XLOC_000102"; transcript_id "TCONS_00000252"; exon_number "7"; gene_name "NV10147"; oId "CUFF.169.1"; nearest_ref "NV10147-RA"; class_code "j"; tss_id "TSS196";
gnl|Nvit_2.0|Chr1.Scaffold1	Cufflinks	exon	2215718	2215955	.	+	.	gene_id "XLOC_000102"; transcript_id "TCONS_00000252"; exon_number "8"; gene_name "NV10147"; oId "CUFF.169.1"; nearest_ref "NV10147-RA"; class_code "j"; tss_id "TSS196";
gnl|Nvit_2.0|Chr1.Scaffold1	Cufflinks	exon	2216047	2216941	.	+	.	gene_id "XLOC_000102"; transcript_id "TCONS_00000252"; exon_number "9"; gene_name "NV10147"; oId "CUFF.169.1"; nearest_ref "NV10147-RA"; class_code "j"; tss_id "TSS196";
gnl|Nvit_2.0|Chr1.Scaffold1	Cufflinks	exon	2217234	2217422	.	+	.	gene_id "XLOC_000102"; transcript_id "TCONS_00000252"; exon_number "10"; gene_name "NV10147"; oId "CUFF.169.1"; nearest_ref "NV10147-RA"; class_code "j"; tss_id "TSS196";
gnl|Nvit_2.0|Chr1.Scaffold1	Cufflinks	exon	2217489	2217655	.	+	.	gene_id "XLOC_000102"; transcript_id "TCONS_00000252"; exon_number "11"; gene_name "NV10147"; oId "CUFF.169.1"; nearest_ref "NV10147-RA"; class_code "j"; tss_id "TSS196";
gnl|Nvit_2.0|Chr1.Scaffold1	Cufflinks	exon	2217897	2218142	.	+	.	gene_id "XLOC_000102"; transcript_id "TCONS_00000252"; exon_number "12"; gene_name "NV10147"; oId "CUFF.169.1"; nearest_ref "NV10147-RA"; class_code "j"; tss_id "TSS196";
gnl|Nvit_2.0|Chr1.Scaffold1	Cufflinks	exon	2218219	2219130	.	+	.	gene_id "XLOC_000102"; transcript_id "TCONS_00000252"; exon_number "13"; gene_name "NV10147"; oId "CUFF.169.1"; nearest_ref "NV10147-RA"; class_code "j"; tss_id "TSS196";
gnl|Nvit_2.0|Chr1.Scaffold1	Cufflinks	exon	2212749	2213569	.	+	.	gene_id "XLOC_000102"; transcript_id "TCONS_00000253"; exon_number "1"; gene_name "NV10147"; oId "CUFF.169.2"; nearest_ref "NV10147-RA"; class_code "j"; tss_id "TSS197";
gnl|Nvit_2.0|Chr1.Scaffold1	Cufflinks	exon	2213709	2213782	.	+	.	gene_id "XLOC_000102"; transcript_id "TCONS_00000253"; exon_number "2"; gene_name "NV10147"; oId "CUFF.169.2"; nearest_ref "NV10147-RA"; class_code "j"; tss_id "TSS197";
gnl|Nvit_2.0|Chr1.Scaffold1	Cufflinks	exon	2213864	2214484	.	+	.	gene_id "XLOC_000102"; transcript_id "TCONS_00000253"; exon_number "3"; gene_name "NV10147"; oId "CUFF.169.2"; nearest_ref "NV10147-RA"; class_code "j"; tss_id "TSS197";
gnl|Nvit_2.0|Chr1.Scaffold1	Cufflinks	exon	2214609	2214639	.	+	.	gene_id "XLOC_000102"; transcript_id "TCONS_00000253"; exon_number "4"; gene_name "NV10147"; oId "CUFF.169.2"; nearest_ref "NV10147-RA"; class_code "j"; tss_id "TSS197";
gnl|Nvit_2.0|Chr1.Scaffold1	Cufflinks	exon	2214717	2214945	.	+	.	gene_id "XLOC_000102"; transcript_id "TCONS_00000253"; exon_number "5"; gene_name "NV10147"; oId "CUFF.169.2"; nearest_ref "NV10147-RA"; class_code "j"; tss_id "TSS197";
gnl|Nvit_2.0|Chr1.Scaffold1	Cufflinks	exon	2215117	2215519	.	+	.	gene_id "XLOC_000102"; transcript_id "TCONS_00000253"; exon_number "6"; gene_name "NV10147"; oId "CUFF.169.2"; nearest_ref "NV10147-RA"; class_code "j"; tss_id "TSS197";
gnl|Nvit_2.0|Chr1.Scaffold1	Cufflinks	exon	2215718	2215955	.	+	.	gene_id "XLOC_000102"; transcript_id "TCONS_00000253"; exon_number "7"; gene_name "NV10147"; oId "CUFF.169.2"; nearest_ref "NV10147-RA"; class_code "j"; tss_id "TSS197";
gnl|Nvit_2.0|Chr1.Scaffold1	Cufflinks	exon	2216047	2216941	.	+	.	gene_id "XLOC_000102"; transcript_id "TCONS_00000253"; exon_number "8"; gene_name "NV10147"; oId "CUFF.169.2"; nearest_ref "NV10147-RA"; class_code "j"; tss_id "TSS197";
gnl|Nvit_2.0|Chr1.Scaffold1	Cufflinks	exon	2217234	2217422	.	+	.	gene_id "XLOC_000102"; transcript_id "TCONS_00000253"; exon_number "9"; gene_name "NV10147"; oId "CUFF.169.2"; nearest_ref "NV10147-RA"; class_code "j"; tss_id "TSS197";
gnl|Nvit_2.0|Chr1.Scaffold1	Cufflinks	exon	2217489	2217655	.	+	.	gene_id "XLOC_000102"; transcript_id "TCONS_00000253"; exon_number "10"; gene_name "NV10147"; oId "CUFF.169.2"; nearest_ref "NV10147-RA"; class_code "j"; tss_id "TSS197";
gnl|Nvit_2.0|Chr1.Scaffold1	Cufflinks	exon	2217897	2218142	.	+	.	gene_id "XLOC_000102"; transcript_id "TCONS_00000253"; exon_number "11"; gene_name "NV10147"; oId "CUFF.169.2"; nearest_ref "NV10147-RA"; class_code "j"; tss_id "TSS197";
gnl|Nvit_2.0|Chr1.Scaffold1	Cufflinks	exon	2218219	2221593	.	+	.	gene_id "XLOC_000102"; transcript_id "TCONS_00000253"; exon_number "12"; gene_name "NV10147"; oId "CUFF.169.2"; nearest_ref "NV10147-RA"; class_code "j"; tss_id "TSS197";
gnl|Nvit_2.0|Chr1.Scaffold1	Cufflinks	exon	2222186	2222388	.	+	.	gene_id "XLOC_000102"; transcript_id "TCONS_00000253"; exon_number "13"; gene_name "NV10147"; oId "CUFF.169.2"; nearest_ref "NV10147-RA"; class_code "j"; tss_id "TSS197";
gnl|Nvit_2.0|Chr1.Scaffold1	Cufflinks	exon	2222830	2223286	.	+	.	gene_id "XLOC_000102"; transcript_id "TCONS_00000253"; exon_number "14"; gene_name "NV10147"; oId "CUFF.169.2"; nearest_ref "NV10147-RA"; class_code "j"; tss_id "TSS197";
gnl|Nvit_2.0|Chr1.Scaffold1	Cufflinks	exon	2223377	2224308	.	+	.	gene_id "XLOC_000102"; transcript_id "TCONS_00000253"; exon_number "15"; gene_name "NV10147"; oId "CUFF.169.2"; nearest_ref "NV10147-RA"; class_code "j"; tss_id "TSS197";
gnl|Nvit_2.0|Chr1.Scaffold1	Cufflinks	exon	2224525	2225165	.	+	.	gene_id "XLOC_000103"; transcript_id "TCONS_00000258"; exon_number "1"; gene_name "NV10150"; oId "CUFF.171.1"; nearest_ref "NV10150-RA"; class_code "j"; tss_id "TSS202";
gnl|Nvit_2.0|Chr1.Scaffold1	Cufflinks	exon	2225247	2225405	.	+	.	gene_id "XLOC_000103"; transcript_id "TCONS_00000258"; exon_number "2"; gene_name "NV10150"; oId "CUFF.171.1"; nearest_ref "NV10150-RA"; class_code "j"; tss_id "TSS202";
gnl|Nvit_2.0|Chr1.Scaffold1	Cufflinks	exon	2225485	2225530	.	+	.	gene_id "XLOC_000103"; transcript_id "TCONS_00000258"; exon_number "3"; gene_name "NV10150"; oId "CUFF.171.1"; nearest_ref "NV10150-RA"; class_code "j"; tss_id "TSS202";
gnl|Nvit_2.0|Chr1.Scaffold1	Cufflinks	exon	2225753	2227443	.	+	.	gene_id "XLOC_000103"; transcript_id "TCONS_00000258"; exon_number "4"; gene_name "NV10150"; oId "CUFF.171.1"; nearest_ref "NV10150-RA"; class_code "j"; tss_id "TSS202";
gnl|Nvit_2.0|Chr1.Scaffold1	Cufflinks	exon	2228187	2228553	.	+	.	gene_id "XLOC_000104"; transcript_id "TCONS_00000260"; exon_number "1"; gene_name "NV10151"; oId "CUFF.172.1"; nearest_ref "NV10151-RA"; class_code "j"; tss_id "TSS204";
gnl|Nvit_2.0|Chr1.Scaffold1	Cufflinks	exon	2228950	2229085	.	+	.	gene_id "XLOC_000104"; transcript_id "TCONS_00000260"; exon_number "2"; gene_name "NV10151"; oId "CUFF.172.1"; nearest_ref "NV10151-RA"; class_code "j"; tss_id "TSS204";
gnl|Nvit_2.0|Chr1.Scaffold1	Cufflinks	exon	2230087	2230354	.	+	.	gene_id "XLOC_000104"; transcript_id "TCONS_00000260"; exon_number "3"; gene_name "NV10151"; oId "CUFF.172.1"; nearest_ref "NV10151-RA"; class_code "j"; tss_id "TSS204";
gnl|Nvit_2.0|Chr1.Scaffold1	Cufflinks	exon	2230436	2230667	.	+	.	gene_id "XLOC_000104"; transcript_id "TCONS_00000260"; exon_number "4"; gene_name "NV10151"; oId "CUFF.172.1"; nearest_ref "NV10151-RA"; class_code "j"; tss_id "TSS204";
gnl|Nvit_2.0|Chr1.Scaffold1	Cufflinks	exon	2230740	2230937	.	+	.	gene_id "XLOC_000104"; transcript_id "TCONS_00000260"; exon_number "5"; gene_name "NV10151"; oId "CUFF.172.1"; nearest_ref "NV10151-RA"; class_code "j"; tss_id "TSS204";
gnl|Nvit_2.0|Chr1.Scaffold1	Cufflinks	exon	2231008	2231278	.	+	.	gene_id "XLOC_000104"; transcript_id "TCONS_00000260"; exon_number "6"; gene_name "NV10151"; oId "CUFF.172.1"; nearest_ref "NV10151-RA"; class_code "j"; tss_id "TSS204";
gnl|Nvit_2.0|Chr1.Scaffold1	Cufflinks	exon	2231364	2231600	.	+	.	gene_id "XLOC_000104"; transcript_id "TCONS_00000260"; exon_number "7"; gene_name "NV10151"; oId "CUFF.172.1"; nearest_ref "NV10151-RA"; class_code "j"; tss_id "TSS204";
gnl|Nvit_2.0|Chr1.Scaffold1	Cufflinks	exon	2231674	2236258	.	+	.	gene_id "XLOC_000104"; transcript_id "TCONS_00000260"; exon_number "8"; gene_name "NV10151"; oId "CUFF.172.1"; nearest_ref "NV10151-RA"; class_code "j"; tss_id "TSS204";
gnl|Nvit_2.0|Chr1.Scaffold1	Cufflinks	exon	2236366	2236555	.	+	.	gene_id "XLOC_000104"; transcript_id "TCONS_00000260"; exon_number "9"; gene_name "NV10151"; oId "CUFF.172.1"; nearest_ref "NV10151-RA"; class_code "j"; tss_id "TSS204";
gnl|Nvit_2.0|Chr1.Scaffold1	Cufflinks	exon	2236834	2237281	.	+	.	gene_id "XLOC_000104"; transcript_id "TCONS_00000260"; exon_number "10"; gene_name "NV10151"; oId "CUFF.172.1"; nearest_ref "NV10151-RA"; class_code "j"; tss_id "TSS204";
gnl|Nvit_2.0|Chr1.Scaffold1	Cufflinks	exon	2237378	2238352	.	+	.	gene_id "XLOC_000104"; transcript_id "TCONS_00000260"; exon_number "11"; gene_name "NV10151"; oId "CUFF.172.1"; nearest_ref "NV10151-RA"; class_code "j"; tss_id "TSS204";
gnl|Nvit_2.0|Chr1.Scaffold1	Cufflinks	exon	2238423	2238999	.	+	.	gene_id "XLOC_000104"; transcript_id "TCONS_00000260"; exon_number "12"; gene_name "NV10151"; oId "CUFF.172.1"; nearest_ref "NV10151-RA"; class_code "j"; tss_id "TSS204";
gnl|Nvit_2.0|Chr1.Scaffold1	Cufflinks	exon	2228681	2229085	.	+	.	gene_id "XLOC_000104"; transcript_id "TCONS_00000261"; exon_number "1"; gene_name "NV10151"; oId "CUFF.172.2"; nearest_ref "NV10151-RA"; class_code "j"; tss_id "TSS205";
gnl|Nvit_2.0|Chr1.Scaffold1	Cufflinks	exon	2230087	2230354	.	+	.	gene_id "XLOC_000104"; transcript_id "TCONS_00000261"; exon_number "2"; gene_name "NV10151"; oId "CUFF.172.2"; nearest_ref "NV10151-RA"; class_code "j"; tss_id "TSS205";
gnl|Nvit_2.0|Chr1.Scaffold1	Cufflinks	exon	2230436	2230667	.	+	.	gene_id "XLOC_000104"; transcript_id "TCONS_00000261"; exon_number "3"; gene_name "NV10151"; oId "CUFF.172.2"; nearest_ref "NV10151-RA"; class_code "j"; tss_id "TSS205";
gnl|Nvit_2.0|Chr1.Scaffold1	Cufflinks	exon	2230740	2230937	.	+	.	gene_id "XLOC_000104"; transcript_id "TCONS_00000261"; exon_number "4"; gene_name "NV10151"; oId "CUFF.172.2"; nearest_ref "NV10151-RA"; class_code "j"; tss_id "TSS205";
gnl|Nvit_2.0|Chr1.Scaffold1	Cufflinks	exon	2231008	2231278	.	+	.	gene_id "XLOC_000104"; transcript_id "TCONS_00000261"; exon_number "5"; gene_name "NV10151"; oId "CUFF.172.2"; nearest_ref "NV10151-RA"; class_code "j"; tss_id "TSS205";
gnl|Nvit_2.0|Chr1.Scaffold1	Cufflinks	exon	2231364	2231600	.	+	.	gene_id "XLOC_000104"; transcript_id "TCONS_00000261"; exon_number "6"; gene_name "NV10151"; oId "CUFF.172.2"; nearest_ref "NV10151-RA"; class_code "j"; tss_id "TSS205";
gnl|Nvit_2.0|Chr1.Scaffold1	Cufflinks	exon	2231674	2236258	.	+	.	gene_id "XLOC_000104"; transcript_id "TCONS_00000261"; exon_number "7"; gene_name "NV10151"; oId "CUFF.172.2"; nearest_ref "NV10151-RA"; class_code "j"; tss_id "TSS205";
gnl|Nvit_2.0|Chr1.Scaffold1	Cufflinks	exon	2236366	2236555	.	+	.	gene_id "XLOC_000104"; transcript_id "TCONS_00000261"; exon_number "8"; gene_name "NV10151"; oId "CUFF.172.2"; nearest_ref "NV10151-RA"; class_code "j"; tss_id "TSS205";
gnl|Nvit_2.0|Chr1.Scaffold1	Cufflinks	exon	2236834	2237281	.	+	.	gene_id "XLOC_000104"; transcript_id "TCONS_00000261"; exon_number "9"; gene_name "NV10151"; oId "CUFF.172.2"; nearest_ref "NV10151-RA"; class_code "j"; tss_id "TSS205";
gnl|Nvit_2.0|Chr1.Scaffold1	Cufflinks	exon	2237378	2238352	.	+	.	gene_id "XLOC_000104"; transcript_id "TCONS_00000261"; exon_number "10"; gene_name "NV10151"; oId "CUFF.172.2"; nearest_ref "NV10151-RA"; class_code "j"; tss_id "TSS205";
gnl|Nvit_2.0|Chr1.Scaffold1	Cufflinks	exon	2238423	2238999	.	+	.	gene_id "XLOC_000104"; transcript_id "TCONS_00000261"; exon_number "11"; gene_name "NV10151"; oId "CUFF.172.2"; nearest_ref "NV10151-RA"; class_code "j"; tss_id "TSS205";
gnl|Nvit_2.0|Chr1.Scaffold1	Cufflinks	exon	2242183	2243628	.	+	.	gene_id "XLOC_000105"; transcript_id "TCONS_00000265"; exon_number "1"; gene_name "NV10155"; oId "CUFF.173.1"; nearest_ref "NV10155-RB"; class_code "j"; tss_id "TSS209";
gnl|Nvit_2.0|Chr1.Scaffold1	Cufflinks	exon	2245584	2246009	.	+	.	gene_id "XLOC_000105"; transcript_id "TCONS_00000265"; exon_number "2"; gene_name "NV10155"; oId "CUFF.173.1"; nearest_ref "NV10155-RB"; class_code "j"; tss_id "TSS209";
gnl|Nvit_2.0|Chr1.Scaffold1	Cufflinks	exon	2246103	2249993	.	+	.	gene_id "XLOC_000105"; transcript_id "TCONS_00000265"; exon_number "3"; gene_name "NV10155"; oId "CUFF.173.1"; nearest_ref "NV10155-RB"; class_code "j"; tss_id "TSS209";
gnl|Nvit_2.0|Chr1.Scaffold1	Cufflinks	exon	2250154	2250479	.	+	.	gene_id "XLOC_000105"; transcript_id "TCONS_00000265"; exon_number "4"; gene_name "NV10155"; oId "CUFF.173.1"; nearest_ref "NV10155-RB"; class_code "j"; tss_id "TSS209";
gnl|Nvit_2.0|Chr1.Scaffold1	Cufflinks	exon	2250687	2250876	.	+	.	gene_id "XLOC_000105"; transcript_id "TCONS_00000265"; exon_number "5"; gene_name "NV10155"; oId "CUFF.173.1"; nearest_ref "NV10155-RB"; class_code "j"; tss_id "TSS209";
gnl|Nvit_2.0|Chr1.Scaffold1	Cufflinks	exon	2252375	2253385	.	+	.	gene_id "XLOC_000106"; transcript_id "TCONS_00000270"; exon_number "1"; gene_name "NV10159"; oId "CUFF.174.2"; nearest_ref "NV10159-RA"; class_code "j"; tss_id "TSS213";
gnl|Nvit_2.0|Chr1.Scaffold1	Cufflinks	exon	2253624	2254490	.	+	.	gene_id "XLOC_000106"; transcript_id "TCONS_00000270"; exon_number "2"; gene_name "NV10159"; oId "CUFF.174.2"; nearest_ref "NV10159-RA"; class_code "j"; tss_id "TSS213";
gnl|Nvit_2.0|Chr1.Scaffold1	Cufflinks	exon	2254558	2254876	.	+	.	gene_id "XLOC_000106"; transcript_id "TCONS_00000270"; exon_number "3"; gene_name "NV10159"; oId "CUFF.174.2"; nearest_ref "NV10159-RA"; class_code "j"; tss_id "TSS213";
gnl|Nvit_2.0|Chr1.Scaffold1	Cufflinks	exon	2254952	2255186	.	+	.	gene_id "XLOC_000106"; transcript_id "TCONS_00000270"; exon_number "4"; gene_name "NV10159"; oId "CUFF.174.2"; nearest_ref "NV10159-RA"; class_code "j"; tss_id "TSS213";
gnl|Nvit_2.0|Chr1.Scaffold1	Cufflinks	exon	2255265	2255686	.	+	.	gene_id "XLOC_000106"; transcript_id "TCONS_00000270"; exon_number "5"; gene_name "NV10159"; oId "CUFF.174.2"; nearest_ref "NV10159-RA"; class_code "j"; tss_id "TSS213";
gnl|Nvit_2.0|Chr1.Scaffold1	Cufflinks	exon	2255788	2256483	.	+	.	gene_id "XLOC_000106"; transcript_id "TCONS_00000270"; exon_number "6"; gene_name "NV10159"; oId "CUFF.174.2"; nearest_ref "NV10159-RA"; class_code "j"; tss_id "TSS213";
gnl|Nvit_2.0|Chr1.Scaffold1	Cufflinks	exon	2256767	2257241	.	+	.	gene_id "XLOC_000106"; transcript_id "TCONS_00000270"; exon_number "7"; gene_name "NV10159"; oId "CUFF.174.2"; nearest_ref "NV10159-RA"; class_code "j"; tss_id "TSS213";
gnl|Nvit_2.0|Chr1.Scaffold1	Cufflinks	exon	2257426	2258310	.	+	.	gene_id "XLOC_000106"; transcript_id "TCONS_00000270"; exon_number "8"; gene_name "NV10159"; oId "CUFF.174.2"; nearest_ref "NV10159-RA"; class_code "j"; tss_id "TSS213";
gnl|Nvit_2.0|Chr1.Scaffold1	Cufflinks	exon	2258381	2258702	.	+	.	gene_id "XLOC_000106"; transcript_id "TCONS_00000270"; exon_number "9"; gene_name "NV10159"; oId "CUFF.174.2"; nearest_ref "NV10159-RA"; class_code "j"; tss_id "TSS213";
gnl|Nvit_2.0|Chr1.Scaffold1	Cufflinks	exon	2258784	2259012	.	+	.	gene_id "XLOC_000106"; transcript_id "TCONS_00000270"; exon_number "10"; gene_name "NV10159"; oId "CUFF.174.2"; nearest_ref "NV10159-RA"; class_code "j"; tss_id "TSS213";
gnl|Nvit_2.0|Chr1.Scaffold1	Cufflinks	exon	2259090	2259508	.	+	.	gene_id "XLOC_000106"; transcript_id "TCONS_00000270"; exon_number "11"; gene_name "NV10159"; oId "CUFF.174.2"; nearest_ref "NV10159-RA"; class_code "j"; tss_id "TSS213";
gnl|Nvit_2.0|Chr1.Scaffold1	Cufflinks	exon	2259577	2259908	.	+	.	gene_id "XLOC_000106"; transcript_id "TCONS_00000270"; exon_number "12"; gene_name "NV10159"; oId "CUFF.174.2"; nearest_ref "NV10159-RA"; class_code "j"; tss_id "TSS213";
gnl|Nvit_2.0|Chr1.Scaffold1	Cufflinks	exon	2252375	2253385	.	+	.	gene_id "XLOC_000106"; transcript_id "TCONS_00000269"; exon_number "1"; gene_name "NV10159"; oId "CUFF.174.1"; nearest_ref "NV10159-RA"; class_code "j"; tss_id "TSS213";
gnl|Nvit_2.0|Chr1.Scaffold1	Cufflinks	exon	2253624	2254490	.	+	.	gene_id "XLOC_000106"; transcript_id "TCONS_00000269"; exon_number "2"; gene_name "NV10159"; oId "CUFF.174.1"; nearest_ref "NV10159-RA"; class_code "j"; tss_id "TSS213";
gnl|Nvit_2.0|Chr1.Scaffold1	Cufflinks	exon	2254558	2254876	.	+	.	gene_id "XLOC_000106"; transcript_id "TCONS_00000269"; exon_number "3"; gene_name "NV10159"; oId "CUFF.174.1"; nearest_ref "NV10159-RA"; class_code "j"; tss_id "TSS213";
gnl|Nvit_2.0|Chr1.Scaffold1	Cufflinks	exon	2254952	2255186	.	+	.	gene_id "XLOC_000106"; transcript_id "TCONS_00000269"; exon_number "4"; gene_name "NV10159"; oId "CUFF.174.1"; nearest_ref "NV10159-RA"; class_code "j"; tss_id "TSS213";
gnl|Nvit_2.0|Chr1.Scaffold1	Cufflinks	exon	2255265	2255686	.	+	.	gene_id "XLOC_000106"; transcript_id "TCONS_00000269"; exon_number "5"; gene_name "NV10159"; oId "CUFF.174.1"; nearest_ref "NV10159-RA"; class_code "j"; tss_id "TSS213";
gnl|Nvit_2.0|Chr1.Scaffold1	Cufflinks	exon	2255788	2257241	.	+	.	gene_id "XLOC_000106"; transcript_id "TCONS_00000269"; exon_number "6"; gene_name "NV10159"; oId "CUFF.174.1"; nearest_ref "NV10159-RA"; class_code "j"; tss_id "TSS213";
gnl|Nvit_2.0|Chr1.Scaffold1	Cufflinks	exon	2257426	2258310	.	+	.	gene_id "XLOC_000106"; transcript_id "TCONS_00000269"; exon_number "7"; gene_name "NV10159"; oId "CUFF.174.1"; nearest_ref "NV10159-RA"; class_code "j"; tss_id "TSS213";
gnl|Nvit_2.0|Chr1.Scaffold1	Cufflinks	exon	2258381	2258702	.	+	.	gene_id "XLOC_000106"; transcript_id "TCONS_00000269"; exon_number "8"; gene_name "NV10159"; oId "CUFF.174.1"; nearest_ref "NV10159-RA"; class_code "j"; tss_id "TSS213";
gnl|Nvit_2.0|Chr1.Scaffold1	Cufflinks	exon	2258784	2259012	.	+	.	gene_id "XLOC_000106"; transcript_id "TCONS_00000269"; exon_number "9"; gene_name "NV10159"; oId "CUFF.174.1"; nearest_ref "NV10159-RA"; class_code "j"; tss_id "TSS213";
gnl|Nvit_2.0|Chr1.Scaffold1	Cufflinks	exon	2259090	2259508	.	+	.	gene_id "XLOC_000106"; transcript_id "TCONS_00000269"; exon_number "10"; gene_name "NV10159"; oId "CUFF.174.1"; nearest_ref "NV10159-RA"; class_code "j"; tss_id "TSS213";
gnl|Nvit_2.0|Chr1.Scaffold1	Cufflinks	exon	2259577	2259908	.	+	.	gene_id "XLOC_000106"; transcript_id "TCONS_00000269"; exon_number "11"; gene_name "NV10159"; oId "CUFF.174.1"; nearest_ref "NV10159-RA"; class_code "j"; tss_id "TSS213";
gnl|Nvit_2.0|Chr1.Scaffold1	Cufflinks	exon	2285359	2285447	.	+	.	gene_id "XLOC_000107"; transcript_id "TCONS_00000273"; exon_number "1"; gene_name "NV10163"; oId "CUFF.179.1"; nearest_ref "NV10163-RA"; class_code "j"; tss_id "TSS216";
gnl|Nvit_2.0|Chr1.Scaffold1	Cufflinks	exon	2286697	2287156	.	+	.	gene_id "XLOC_000107"; transcript_id "TCONS_00000273"; exon_number "2"; gene_name "NV10163"; oId "CUFF.179.1"; nearest_ref "NV10163-RA"; class_code "j"; tss_id "TSS216";
gnl|Nvit_2.0|Chr1.Scaffold1	Cufflinks	exon	2287251	2287644	.	+	.	gene_id "XLOC_000107"; transcript_id "TCONS_00000273"; exon_number "3"; gene_name "NV10163"; oId "CUFF.179.1"; nearest_ref "NV10163-RA"; class_code "j"; tss_id "TSS216";
gnl|Nvit_2.0|Chr1.Scaffold1	Cufflinks	exon	2287734	2287918	.	+	.	gene_id "XLOC_000107"; transcript_id "TCONS_00000273"; exon_number "4"; gene_name "NV10163"; oId "CUFF.179.1"; nearest_ref "NV10163-RA"; class_code "j"; tss_id "TSS216";
gnl|Nvit_2.0|Chr1.Scaffold1	Cufflinks	exon	2288707	2289273	.	+	.	gene_id "XLOC_000107"; transcript_id "TCONS_00000273"; exon_number "5"; gene_name "NV10163"; oId "CUFF.179.1"; nearest_ref "NV10163-RA"; class_code "j"; tss_id "TSS216";
gnl|Nvit_2.0|Chr1.Scaffold1	Cufflinks	exon	2289367	2289696	.	+	.	gene_id "XLOC_000107"; transcript_id "TCONS_00000273"; exon_number "6"; gene_name "NV10163"; oId "CUFF.179.1"; nearest_ref "NV10163-RA"; class_code "j"; tss_id "TSS216";
gnl|Nvit_2.0|Chr1.Scaffold1	Cufflinks	exon	2289770	2290108	.	+	.	gene_id "XLOC_000107"; transcript_id "TCONS_00000273"; exon_number "7"; gene_name "NV10163"; oId "CUFF.179.1"; nearest_ref "NV10163-RA"; class_code "j"; tss_id "TSS216";
gnl|Nvit_2.0|Chr1.Scaffold1	Cufflinks	exon	2294345	2294385	.	+	.	gene_id "XLOC_000108"; transcript_id "TCONS_00000275"; exon_number "1"; gene_name "NV10165"; oId "CUFF.181.1"; nearest_ref "NV10165-RA"; class_code "j"; tss_id "TSS218";
gnl|Nvit_2.0|Chr1.Scaffold1	Cufflinks	exon	2294900	2295046	.	+	.	gene_id "XLOC_000108"; transcript_id "TCONS_00000275"; exon_number "2"; gene_name "NV10165"; oId "CUFF.181.1"; nearest_ref "NV10165-RA"; class_code "j"; tss_id "TSS218";
gnl|Nvit_2.0|Chr1.Scaffold1	Cufflinks	exon	2295118	2295241	.	+	.	gene_id "XLOC_000108"; transcript_id "TCONS_00000275"; exon_number "3"; gene_name "NV10165"; oId "CUFF.181.1"; nearest_ref "NV10165-RA"; class_code "j"; tss_id "TSS218";
gnl|Nvit_2.0|Chr1.Scaffold1	Cufflinks	exon	2295323	2295429	.	+	.	gene_id "XLOC_000108"; transcript_id "TCONS_00000275"; exon_number "4"; gene_name "NV10165"; oId "CUFF.181.1"; nearest_ref "NV10165-RA"; class_code "j"; tss_id "TSS218";
gnl|Nvit_2.0|Chr1.Scaffold1	Cufflinks	exon	2295501	2295674	.	+	.	gene_id "XLOC_000108"; transcript_id "TCONS_00000275"; exon_number "5"; gene_name "NV10165"; oId "CUFF.181.1"; nearest_ref "NV10165-RA"; class_code "j"; tss_id "TSS218";
gnl|Nvit_2.0|Chr1.Scaffold1	Cufflinks	exon	2295953	2296107	.	+	.	gene_id "XLOC_000108"; transcript_id "TCONS_00000275"; exon_number "6"; gene_name "NV10165"; oId "CUFF.181.1"; nearest_ref "NV10165-RA"; class_code "j"; tss_id "TSS218";
gnl|Nvit_2.0|Chr1.Scaffold1	Cufflinks	exon	2296184	2298232	.	+	.	gene_id "XLOC_000108"; transcript_id "TCONS_00000275"; exon_number "7"; gene_name "NV10165"; oId "CUFF.181.1"; nearest_ref "NV10165-RA"; class_code "j"; tss_id "TSS218";
gnl|Nvit_2.0|Chr1.Scaffold1	Cufflinks	exon	2294573	2294590	.	+	.	gene_id "XLOC_000108"; transcript_id "TCONS_00000276"; exon_number "1"; gene_name "NV10165"; oId "CUFF.181.2"; nearest_ref "NV10165-RA"; class_code "j"; tss_id "TSS219";
gnl|Nvit_2.0|Chr1.Scaffold1	Cufflinks	exon	2294900	2295241	.	+	.	gene_id "XLOC_000108"; transcript_id "TCONS_00000276"; exon_number "2"; gene_name "NV10165"; oId "CUFF.181.2"; nearest_ref "NV10165-RA"; class_code "j"; tss_id "TSS219";
gnl|Nvit_2.0|Chr1.Scaffold1	Cufflinks	exon	2295323	2295429	.	+	.	gene_id "XLOC_000108"; transcript_id "TCONS_00000276"; exon_number "3"; gene_name "NV10165"; oId "CUFF.181.2"; nearest_ref "NV10165-RA"; class_code "j"; tss_id "TSS219";
gnl|Nvit_2.0|Chr1.Scaffold1	Cufflinks	exon	2295501	2295674	.	+	.	gene_id "XLOC_000108"; transcript_id "TCONS_00000276"; exon_number "4"; gene_name "NV10165"; oId "CUFF.181.2"; nearest_ref "NV10165-RA"; class_code "j"; tss_id "TSS219";
gnl|Nvit_2.0|Chr1.Scaffold1	Cufflinks	exon	2295953	2296107	.	+	.	gene_id "XLOC_000108"; transcript_id "TCONS_00000276"; exon_number "5"; gene_name "NV10165"; oId "CUFF.181.2"; nearest_ref "NV10165-RA"; class_code "j"; tss_id "TSS219";
gnl|Nvit_2.0|Chr1.Scaffold1	Cufflinks	exon	2296184	2298232	.	+	.	gene_id "XLOC_000108"; transcript_id "TCONS_00000276"; exon_number "6"; gene_name "NV10165"; oId "CUFF.181.2"; nearest_ref "NV10165-RA"; class_code "j"; tss_id "TSS219";
gnl|Nvit_2.0|Chr1.Scaffold1	Cufflinks	exon	2302559	2302759	.	+	.	gene_id "XLOC_000109"; transcript_id "TCONS_00000278"; exon_number "1"; gene_name "NV21667"; oId "CUFF.182.1"; nearest_ref "NV21667-RA"; class_code "j"; tss_id "TSS221";
gnl|Nvit_2.0|Chr1.Scaffold1	Cufflinks	exon	2302879	2303097	.	+	.	gene_id "XLOC_000109"; transcript_id "TCONS_00000278"; exon_number "2"; gene_name "NV21667"; oId "CUFF.182.1"; nearest_ref "NV21667-RA"; class_code "j"; tss_id "TSS221";
gnl|Nvit_2.0|Chr1.Scaffold1	Cufflinks	exon	2303185	2303377	.	+	.	gene_id "XLOC_000109"; transcript_id "TCONS_00000278"; exon_number "3"; gene_name "NV21667"; oId "CUFF.182.1"; nearest_ref "NV21667-RA"; class_code "j"; tss_id "TSS221";
gnl|Nvit_2.0|Chr1.Scaffold1	Cufflinks	exon	2303668	2303797	.	+	.	gene_id "XLOC_000109"; transcript_id "TCONS_00000278"; exon_number "4"; gene_name "NV21667"; oId "CUFF.182.1"; nearest_ref "NV21667-RA"; class_code "j"; tss_id "TSS221";
gnl|Nvit_2.0|Chr1.Scaffold1	Cufflinks	exon	2303894	2304015	.	+	.	gene_id "XLOC_000109"; transcript_id "TCONS_00000278"; exon_number "5"; gene_name "NV21667"; oId "CUFF.182.1"; nearest_ref "NV21667-RA"; class_code "j"; tss_id "TSS221";
gnl|Nvit_2.0|Chr1.Scaffold1	Cufflinks	exon	2304090	2304266	.	+	.	gene_id "XLOC_000109"; transcript_id "TCONS_00000278"; exon_number "6"; gene_name "NV21667"; oId "CUFF.182.1"; nearest_ref "NV21667-RA"; class_code "j"; tss_id "TSS221";
gnl|Nvit_2.0|Chr1.Scaffold1	Cufflinks	exon	2304866	2305005	.	+	.	gene_id "XLOC_000109"; transcript_id "TCONS_00000278"; exon_number "7"; gene_name "NV21667"; oId "CUFF.182.1"; nearest_ref "NV21667-RA"; class_code "j"; tss_id "TSS221";
gnl|Nvit_2.0|Chr1.Scaffold1	Cufflinks	exon	2305592	2305736	.	+	.	gene_id "XLOC_000109"; transcript_id "TCONS_00000278"; exon_number "8"; gene_name "NV21667"; oId "CUFF.182.1"; nearest_ref "NV21667-RA"; class_code "j"; tss_id "TSS221";
gnl|Nvit_2.0|Chr1.Scaffold1	Cufflinks	exon	2305849	2305976	.	+	.	gene_id "XLOC_000109"; transcript_id "TCONS_00000278"; exon_number "9"; gene_name "NV21667"; oId "CUFF.182.1"; nearest_ref "NV21667-RA"; class_code "j"; tss_id "TSS221";
gnl|Nvit_2.0|Chr1.Scaffold1	Cufflinks	exon	2306032	2306228	.	+	.	gene_id "XLOC_000109"; transcript_id "TCONS_00000278"; exon_number "10"; gene_name "NV21667"; oId "CUFF.182.1"; nearest_ref "NV21667-RA"; class_code "j"; tss_id "TSS221";
gnl|Nvit_2.0|Chr1.Scaffold1	Cufflinks	exon	2306312	2306590	.	+	.	gene_id "XLOC_000109"; transcript_id "TCONS_00000278"; exon_number "11"; gene_name "NV21667"; oId "CUFF.182.1"; nearest_ref "NV21667-RA"; class_code "j"; tss_id "TSS221";
gnl|Nvit_2.0|Chr1.Scaffold1	Cufflinks	exon	2326872	2326921	.	+	.	gene_id "XLOC_000110"; transcript_id "TCONS_00000282"; exon_number "1"; gene_name "NV50010"; oId "CUFF.185.3"; nearest_ref "NV50010-RA"; class_code "j"; tss_id "TSS223";
gnl|Nvit_2.0|Chr1.Scaffold1	Cufflinks	exon	2328100	2328303	.	+	.	gene_id "XLOC_000110"; transcript_id "TCONS_00000282"; exon_number "2"; gene_name "NV50010"; oId "CUFF.185.3"; nearest_ref "NV50010-RA"; class_code "j"; tss_id "TSS223";
gnl|Nvit_2.0|Chr1.Scaffold1	Cufflinks	exon	2329266	2329480	.	+	.	gene_id "XLOC_000110"; transcript_id "TCONS_00000282"; exon_number "3"; gene_name "NV50010"; oId "CUFF.185.3"; nearest_ref "NV50010-RA"; class_code "j"; tss_id "TSS223";
gnl|Nvit_2.0|Chr1.Scaffold1	Cufflinks	exon	2333435	2333526	.	+	.	gene_id "XLOC_000110"; transcript_id "TCONS_00000282"; exon_number "4"; gene_name "NV50010"; oId "CUFF.185.3"; nearest_ref "NV50010-RA"; class_code "j"; tss_id "TSS223";
gnl|Nvit_2.0|Chr1.Scaffold1	Cufflinks	exon	2334672	2334864	.	+	.	gene_id "XLOC_000110"; transcript_id "TCONS_00000282"; exon_number "5"; gene_name "NV50010"; oId "CUFF.185.3"; nearest_ref "NV50010-RA"; class_code "j"; tss_id "TSS223";
gnl|Nvit_2.0|Chr1.Scaffold1	Cufflinks	exon	2335926	2337378	.	+	.	gene_id "XLOC_000110"; transcript_id "TCONS_00000282"; exon_number "6"; gene_name "NV50010"; oId "CUFF.185.3"; nearest_ref "NV50010-RA"; class_code "j"; tss_id "TSS223";
gnl|Nvit_2.0|Chr1.Scaffold1	Cufflinks	exon	2326872	2326921	.	+	.	gene_id "XLOC_000110"; transcript_id "TCONS_00000281"; exon_number "1"; gene_name "NV50010"; oId "CUFF.185.2"; nearest_ref "NV50010-RA"; class_code "j"; tss_id "TSS223";
gnl|Nvit_2.0|Chr1.Scaffold1	Cufflinks	exon	2328100	2328326	.	+	.	gene_id "XLOC_000110"; transcript_id "TCONS_00000281"; exon_number "2"; gene_name "NV50010"; oId "CUFF.185.2"; nearest_ref "NV50010-RA"; class_code "j"; tss_id "TSS223";
gnl|Nvit_2.0|Chr1.Scaffold1	Cufflinks	exon	2329297	2329478	.	+	.	gene_id "XLOC_000110"; transcript_id "TCONS_00000281"; exon_number "3"; gene_name "NV50010"; oId "CUFF.185.2"; nearest_ref "NV50010-RA"; class_code "j"; tss_id "TSS223";
gnl|Nvit_2.0|Chr1.Scaffold1	Cufflinks	exon	2333435	2333526	.	+	.	gene_id "XLOC_000110"; transcript_id "TCONS_00000281"; exon_number "4"; gene_name "NV50010"; oId "CUFF.185.2"; nearest_ref "NV50010-RA"; class_code "j"; tss_id "TSS223";
gnl|Nvit_2.0|Chr1.Scaffold1	Cufflinks	exon	2334672	2334864	.	+	.	gene_id "XLOC_000110"; transcript_id "TCONS_00000281"; exon_number "5"; gene_name "NV50010"; oId "CUFF.185.2"; nearest_ref "NV50010-RA"; class_code "j"; tss_id "TSS223";
gnl|Nvit_2.0|Chr1.Scaffold1	Cufflinks	exon	2335926	2337378	.	+	.	gene_id "XLOC_000110"; transcript_id "TCONS_00000281"; exon_number "6"; gene_name "NV50010"; oId "CUFF.185.2"; nearest_ref "NV50010-RA"; class_code "j"; tss_id "TSS223";
gnl|Nvit_2.0|Chr1.Scaffold1	Cufflinks	exon	2341828	2341873	.	+	.	gene_id "XLOC_000111"; transcript_id "TCONS_00000284"; exon_number "1"; gene_name "NV10169"; oId "CUFF.186.2"; nearest_ref "NV10169-RA"; class_code "j"; tss_id "TSS224";
gnl|Nvit_2.0|Chr1.Scaffold1	Cufflinks	exon	2342255	2342529	.	+	.	gene_id "XLOC_000111"; transcript_id "TCONS_00000284"; exon_number "2"; gene_name "NV10169"; oId "CUFF.186.2"; nearest_ref "NV10169-RA"; class_code "j"; tss_id "TSS224";
gnl|Nvit_2.0|Chr1.Scaffold1	Cufflinks	exon	2342649	2342790	.	+	.	gene_id "XLOC_000111"; transcript_id "TCONS_00000284"; exon_number "3"; gene_name "NV10169"; oId "CUFF.186.2"; nearest_ref "NV10169-RA"; class_code "j"; tss_id "TSS224";
gnl|Nvit_2.0|Chr1.Scaffold1	Cufflinks	exon	2342869	2342996	.	+	.	gene_id "XLOC_000111"; transcript_id "TCONS_00000284"; exon_number "4"; gene_name "NV10169"; oId "CUFF.186.2"; nearest_ref "NV10169-RA"; class_code "j"; tss_id "TSS224";
gnl|Nvit_2.0|Chr1.Scaffold1	Cufflinks	exon	2346289	2346608	.	+	.	gene_id "XLOC_000111"; transcript_id "TCONS_00000284"; exon_number "5"; gene_name "NV10169"; oId "CUFF.186.2"; nearest_ref "NV10169-RA"; class_code "j"; tss_id "TSS224";
gnl|Nvit_2.0|Chr1.Scaffold1	Cufflinks	exon	2348638	2348887	.	+	.	gene_id "XLOC_000111"; transcript_id "TCONS_00000284"; exon_number "6"; gene_name "NV10169"; oId "CUFF.186.2"; nearest_ref "NV10169-RA"; class_code "j"; tss_id "TSS224";
gnl|Nvit_2.0|Chr1.Scaffold1	Cufflinks	exon	2349183	2354818	.	+	.	gene_id "XLOC_000111"; transcript_id "TCONS_00000284"; exon_number "7"; gene_name "NV10169"; oId "CUFF.186.2"; nearest_ref "NV10169-RA"; class_code "j"; tss_id "TSS224";
gnl|Nvit_2.0|Chr1.Scaffold1	Cufflinks	exon	2354889	2355698	.	+	.	gene_id "XLOC_000111"; transcript_id "TCONS_00000284"; exon_number "8"; gene_name "NV10169"; oId "CUFF.186.2"; nearest_ref "NV10169-RA"; class_code "j"; tss_id "TSS224";
gnl|Nvit_2.0|Chr1.Scaffold1	Cufflinks	exon	2341828	2341873	.	+	.	gene_id "XLOC_000111"; transcript_id "TCONS_00000283"; exon_number "1"; gene_name "NV10169"; oId "CUFF.186.1"; nearest_ref "NV10169-RA"; class_code "j"; tss_id "TSS224";
gnl|Nvit_2.0|Chr1.Scaffold1	Cufflinks	exon	2342255	2342529	.	+	.	gene_id "XLOC_000111"; transcript_id "TCONS_00000283"; exon_number "2"; gene_name "NV10169"; oId "CUFF.186.1"; nearest_ref "NV10169-RA"; class_code "j"; tss_id "TSS224";
gnl|Nvit_2.0|Chr1.Scaffold1	Cufflinks	exon	2342649	2342790	.	+	.	gene_id "XLOC_000111"; transcript_id "TCONS_00000283"; exon_number "3"; gene_name "NV10169"; oId "CUFF.186.1"; nearest_ref "NV10169-RA"; class_code "j"; tss_id "TSS224";
gnl|Nvit_2.0|Chr1.Scaffold1	Cufflinks	exon	2342869	2342996	.	+	.	gene_id "XLOC_000111"; transcript_id "TCONS_00000283"; exon_number "4"; gene_name "NV10169"; oId "CUFF.186.1"; nearest_ref "NV10169-RA"; class_code "j"; tss_id "TSS224";
gnl|Nvit_2.0|Chr1.Scaffold1	Cufflinks	exon	2346289	2346608	.	+	.	gene_id "XLOC_000111"; transcript_id "TCONS_00000283"; exon_number "5"; gene_name "NV10169"; oId "CUFF.186.1"; nearest_ref "NV10169-RA"; class_code "j"; tss_id "TSS224";
gnl|Nvit_2.0|Chr1.Scaffold1	Cufflinks	exon	2348638	2348887	.	+	.	gene_id "XLOC_000111"; transcript_id "TCONS_00000283"; exon_number "6"; gene_name "NV10169"; oId "CUFF.186.1"; nearest_ref "NV10169-RA"; class_code "j"; tss_id "TSS224";
gnl|Nvit_2.0|Chr1.Scaffold1	Cufflinks	exon	2349162	2354818	.	+	.	gene_id "XLOC_000111"; transcript_id "TCONS_00000283"; exon_number "7"; gene_name "NV10169"; oId "CUFF.186.1"; nearest_ref "NV10169-RA"; class_code "j"; tss_id "TSS224";
gnl|Nvit_2.0|Chr1.Scaffold1	Cufflinks	exon	2354889	2355698	.	+	.	gene_id "XLOC_000111"; transcript_id "TCONS_00000283"; exon_number "8"; gene_name "NV10169"; oId "CUFF.186.1"; nearest_ref "NV10169-RA"; class_code "j"; tss_id "TSS224";
gnl|Nvit_2.0|Chr1.Scaffold1	Cufflinks	exon	2342143	2342529	.	+	.	gene_id "XLOC_000111"; transcript_id "TCONS_00000285"; exon_number "1"; gene_name "NV10169"; oId "CUFF.186.3"; nearest_ref "NV10169-RA"; class_code "j"; tss_id "TSS225";
gnl|Nvit_2.0|Chr1.Scaffold1	Cufflinks	exon	2342649	2342790	.	+	.	gene_id "XLOC_000111"; transcript_id "TCONS_00000285"; exon_number "2"; gene_name "NV10169"; oId "CUFF.186.3"; nearest_ref "NV10169-RA"; class_code "j"; tss_id "TSS225";
gnl|Nvit_2.0|Chr1.Scaffold1	Cufflinks	exon	2342869	2346608	.	+	.	gene_id "XLOC_000111"; transcript_id "TCONS_00000285"; exon_number "3"; gene_name "NV10169"; oId "CUFF.186.3"; nearest_ref "NV10169-RA"; class_code "j"; tss_id "TSS225";
gnl|Nvit_2.0|Chr1.Scaffold1	Cufflinks	exon	2348638	2348887	.	+	.	gene_id "XLOC_000111"; transcript_id "TCONS_00000285"; exon_number "4"; gene_name "NV10169"; oId "CUFF.186.3"; nearest_ref "NV10169-RA"; class_code "j"; tss_id "TSS225";
gnl|Nvit_2.0|Chr1.Scaffold1	Cufflinks	exon	2349183	2351697	.	+	.	gene_id "XLOC_000111"; transcript_id "TCONS_00000285"; exon_number "5"; gene_name "NV10169"; oId "CUFF.186.3"; nearest_ref "NV10169-RA"; class_code "j"; tss_id "TSS225";
gnl|Nvit_2.0|Chr1.Scaffold1	Cufflinks	exon	2352348	2352381	.	+	.	gene_id "XLOC_000111"; transcript_id "TCONS_00000289"; exon_number "1"; gene_name "NV10170"; oId "CUFF.186.8"; nearest_ref "NV10170-RA"; class_code "j"; tss_id "TSS229";
gnl|Nvit_2.0|Chr1.Scaffold1	Cufflinks	exon	2354228	2354818	.	+	.	gene_id "XLOC_000111"; transcript_id "TCONS_00000289"; exon_number "2"; gene_name "NV10170"; oId "CUFF.186.8"; nearest_ref "NV10170-RA"; class_code "j"; tss_id "TSS229";
gnl|Nvit_2.0|Chr1.Scaffold1	Cufflinks	exon	2354889	2355698	.	+	.	gene_id "XLOC_000111"; transcript_id "TCONS_00000289"; exon_number "3"; gene_name "NV10170"; oId "CUFF.186.8"; nearest_ref "NV10170-RA"; class_code "j"; tss_id "TSS229";
gnl|Nvit_2.0|Chr1.Scaffold1	Cufflinks	exon	2503880	2505015	.	+	.	gene_id "XLOC_000112"; transcript_id "TCONS_00000291"; exon_number "1"; gene_name "NV10178"; oId "CUFF.195.1"; nearest_ref "NV10178-RA"; class_code "j"; tss_id "TSS230";
gnl|Nvit_2.0|Chr1.Scaffold1	Cufflinks	exon	2505453	2505608	.	+	.	gene_id "XLOC_000112"; transcript_id "TCONS_00000291"; exon_number "2"; gene_name "NV10178"; oId "CUFF.195.1"; nearest_ref "NV10178-RA"; class_code "j"; tss_id "TSS230";
gnl|Nvit_2.0|Chr1.Scaffold1	Cufflinks	exon	2505831	2509032	.	+	.	gene_id "XLOC_000112"; transcript_id "TCONS_00000291"; exon_number "3"; gene_name "NV10178"; oId "CUFF.195.1"; nearest_ref "NV10178-RA"; class_code "j"; tss_id "TSS230";
gnl|Nvit_2.0|Chr1.Scaffold1	Cufflinks	exon	2558414	2558947	.	+	.	gene_id "XLOC_000113"; transcript_id "TCONS_00000293"; exon_number "1"; gene_name "NV10181"; oId "CUFF.197.1"; nearest_ref "NV10181-RA"; class_code "j"; tss_id "TSS232";
gnl|Nvit_2.0|Chr1.Scaffold1	Cufflinks	exon	2566748	2567342	.	+	.	gene_id "XLOC_000113"; transcript_id "TCONS_00000293"; exon_number "2"; gene_name "NV10181"; oId "CUFF.197.1"; nearest_ref "NV10181-RA"; class_code "j"; tss_id "TSS232";
gnl|Nvit_2.0|Chr1.Scaffold1	Cufflinks	exon	2572398	2572493	.	+	.	gene_id "XLOC_000113"; transcript_id "TCONS_00000293"; exon_number "3"; gene_name "NV10181"; oId "CUFF.197.1"; nearest_ref "NV10181-RA"; class_code "j"; tss_id "TSS232";
gnl|Nvit_2.0|Chr1.Scaffold1	Cufflinks	exon	2578575	2578932	.	+	.	gene_id "XLOC_000113"; transcript_id "TCONS_00000293"; exon_number "4"; gene_name "NV10181"; oId "CUFF.197.1"; nearest_ref "NV10181-RA"; class_code "j"; tss_id "TSS232";
gnl|Nvit_2.0|Chr1.Scaffold1	Cufflinks	exon	2579151	2579513	.	+	.	gene_id "XLOC_000113"; transcript_id "TCONS_00000293"; exon_number "5"; gene_name "NV10181"; oId "CUFF.197.1"; nearest_ref "NV10181-RA"; class_code "j"; tss_id "TSS232";
gnl|Nvit_2.0|Chr1.Scaffold1	Cufflinks	exon	2579902	2580445	.	+	.	gene_id "XLOC_000113"; transcript_id "TCONS_00000293"; exon_number "6"; gene_name "NV10181"; oId "CUFF.197.1"; nearest_ref "NV10181-RA"; class_code "j"; tss_id "TSS232";
gnl|Nvit_2.0|Chr1.Scaffold1	Cufflinks	exon	2580896	2581033	.	+	.	gene_id "XLOC_000113"; transcript_id "TCONS_00000293"; exon_number "7"; gene_name "NV10181"; oId "CUFF.197.1"; nearest_ref "NV10181-RA"; class_code "j"; tss_id "TSS232";
gnl|Nvit_2.0|Chr1.Scaffold1	Cufflinks	exon	2581202	2581330	.	+	.	gene_id "XLOC_000113"; transcript_id "TCONS_00000293"; exon_number "8"; gene_name "NV10181"; oId "CUFF.197.1"; nearest_ref "NV10181-RA"; class_code "j"; tss_id "TSS232";
gnl|Nvit_2.0|Chr1.Scaffold1	Cufflinks	exon	2581869	2586568	.	+	.	gene_id "XLOC_000113"; transcript_id "TCONS_00000293"; exon_number "9"; gene_name "NV10181"; oId "CUFF.197.1"; nearest_ref "NV10181-RA"; class_code "j"; tss_id "TSS232";
gnl|Nvit_2.0|Chr1.Scaffold1	Cufflinks	exon	2566794	2566871	.	+	.	gene_id "XLOC_000113"; transcript_id "TCONS_00000294"; exon_number "1"; gene_name "NV10181"; oId "CUFF.197.2"; nearest_ref "NV10181-RA"; class_code "j"; tss_id "TSS233";
gnl|Nvit_2.0|Chr1.Scaffold1	Cufflinks	exon	2566969	2567348	.	+	.	gene_id "XLOC_000113"; transcript_id "TCONS_00000294"; exon_number "2"; gene_name "NV10181"; oId "CUFF.197.2"; nearest_ref "NV10181-RA"; class_code "j"; tss_id "TSS233";
gnl|Nvit_2.0|Chr1.Scaffold1	Cufflinks	exon	2572398	2572493	.	+	.	gene_id "XLOC_000113"; transcript_id "TCONS_00000294"; exon_number "3"; gene_name "NV10181"; oId "CUFF.197.2"; nearest_ref "NV10181-RA"; class_code "j"; tss_id "TSS233";
gnl|Nvit_2.0|Chr1.Scaffold1	Cufflinks	exon	2578575	2578932	.	+	.	gene_id "XLOC_000113"; transcript_id "TCONS_00000294"; exon_number "4"; gene_name "NV10181"; oId "CUFF.197.2"; nearest_ref "NV10181-RA"; class_code "j"; tss_id "TSS233";
gnl|Nvit_2.0|Chr1.Scaffold1	Cufflinks	exon	2579151	2579513	.	+	.	gene_id "XLOC_000113"; transcript_id "TCONS_00000294"; exon_number "5"; gene_name "NV10181"; oId "CUFF.197.2"; nearest_ref "NV10181-RA"; class_code "j"; tss_id "TSS233";
gnl|Nvit_2.0|Chr1.Scaffold1	Cufflinks	exon	2579902	2580445	.	+	.	gene_id "XLOC_000113"; transcript_id "TCONS_00000294"; exon_number "6"; gene_name "NV10181"; oId "CUFF.197.2"; nearest_ref "NV10181-RA"; class_code "j"; tss_id "TSS233";
gnl|Nvit_2.0|Chr1.Scaffold1	Cufflinks	exon	2580896	2581033	.	+	.	gene_id "XLOC_000113"; transcript_id "TCONS_00000294"; exon_number "7"; gene_name "NV10181"; oId "CUFF.197.2"; nearest_ref "NV10181-RA"; class_code "j"; tss_id "TSS233";
gnl|Nvit_2.0|Chr1.Scaffold1	Cufflinks	exon	2581202	2581330	.	+	.	gene_id "XLOC_000113"; transcript_id "TCONS_00000294"; exon_number "8"; gene_name "NV10181"; oId "CUFF.197.2"; nearest_ref "NV10181-RA"; class_code "j"; tss_id "TSS233";
gnl|Nvit_2.0|Chr1.Scaffold1	Cufflinks	exon	2581869	2586568	.	+	.	gene_id "XLOC_000113"; transcript_id "TCONS_00000294"; exon_number "9"; gene_name "NV10181"; oId "CUFF.197.2"; nearest_ref "NV10181-RA"; class_code "j"; tss_id "TSS233";
gnl|Nvit_2.0|Chr1.Scaffold1	Cufflinks	exon	2631478	2632556	.	+	.	gene_id "XLOC_000116"; transcript_id "TCONS_00000299"; exon_number "1"; gene_name "NV10186"; oId "CUFF.201.1"; nearest_ref "NV10186-RA"; class_code "j"; tss_id "TSS238";
gnl|Nvit_2.0|Chr1.Scaffold1	Cufflinks	exon	2634295	2634445	.	+	.	gene_id "XLOC_000116"; transcript_id "TCONS_00000299"; exon_number "2"; gene_name "NV10186"; oId "CUFF.201.1"; nearest_ref "NV10186-RA"; class_code "j"; tss_id "TSS238";
gnl|Nvit_2.0|Chr1.Scaffold1	Cufflinks	exon	2635768	2635852	.	+	.	gene_id "XLOC_000116"; transcript_id "TCONS_00000299"; exon_number "3"; gene_name "NV10186"; oId "CUFF.201.1"; nearest_ref "NV10186-RA"; class_code "j"; tss_id "TSS238";
gnl|Nvit_2.0|Chr1.Scaffold1	Cufflinks	exon	2636933	2637031	.	+	.	gene_id "XLOC_000116"; transcript_id "TCONS_00000299"; exon_number "4"; gene_name "NV10186"; oId "CUFF.201.1"; nearest_ref "NV10186-RA"; class_code "j"; tss_id "TSS238";
gnl|Nvit_2.0|Chr1.Scaffold1	Cufflinks	exon	2638721	2638973	.	+	.	gene_id "XLOC_000116"; transcript_id "TCONS_00000299"; exon_number "5"; gene_name "NV10186"; oId "CUFF.201.1"; nearest_ref "NV10186-RA"; class_code "j"; tss_id "TSS238";
gnl|Nvit_2.0|Chr1.Scaffold1	Cufflinks	exon	2639602	2639900	.	+	.	gene_id "XLOC_000116"; transcript_id "TCONS_00000299"; exon_number "6"; gene_name "NV10186"; oId "CUFF.201.1"; nearest_ref "NV10186-RA"; class_code "j"; tss_id "TSS238";
gnl|Nvit_2.0|Chr1.Scaffold1	Cufflinks	exon	2640123	2641346	.	+	.	gene_id "XLOC_000116"; transcript_id "TCONS_00000299"; exon_number "7"; gene_name "NV10186"; oId "CUFF.201.1"; nearest_ref "NV10186-RA"; class_code "j"; tss_id "TSS238";
gnl|Nvit_2.0|Chr1.Scaffold1	Cufflinks	exon	2634357	2634447	.	+	.	gene_id "XLOC_000116"; transcript_id "TCONS_00000300"; exon_number "1"; gene_name "NV10186"; oId "CUFF.201.3"; nearest_ref "NV10186-RA"; class_code "j"; tss_id "TSS239";
gnl|Nvit_2.0|Chr1.Scaffold1	Cufflinks	exon	2635768	2635854	.	+	.	gene_id "XLOC_000116"; transcript_id "TCONS_00000300"; exon_number "2"; gene_name "NV10186"; oId "CUFF.201.3"; nearest_ref "NV10186-RA"; class_code "j"; tss_id "TSS239";
gnl|Nvit_2.0|Chr1.Scaffold1	Cufflinks	exon	2636933	2637031	.	+	.	gene_id "XLOC_000116"; transcript_id "TCONS_00000300"; exon_number "3"; gene_name "NV10186"; oId "CUFF.201.3"; nearest_ref "NV10186-RA"; class_code "j"; tss_id "TSS239";
gnl|Nvit_2.0|Chr1.Scaffold1	Cufflinks	exon	2638721	2638973	.	+	.	gene_id "XLOC_000116"; transcript_id "TCONS_00000300"; exon_number "4"; gene_name "NV10186"; oId "CUFF.201.3"; nearest_ref "NV10186-RA"; class_code "j"; tss_id "TSS239";
gnl|Nvit_2.0|Chr1.Scaffold1	Cufflinks	exon	2639602	2639900	.	+	.	gene_id "XLOC_000116"; transcript_id "TCONS_00000300"; exon_number "5"; gene_name "NV10186"; oId "CUFF.201.3"; nearest_ref "NV10186-RA"; class_code "j"; tss_id "TSS239";
gnl|Nvit_2.0|Chr1.Scaffold1	Cufflinks	exon	2640123	2641346	.	+	.	gene_id "XLOC_000116"; transcript_id "TCONS_00000300"; exon_number "6"; gene_name "NV10186"; oId "CUFF.201.3"; nearest_ref "NV10186-RA"; class_code "j"; tss_id "TSS239";
gnl|Nvit_2.0|Chr1.Scaffold1	Cufflinks	exon	2673273	2673388	.	+	.	gene_id "XLOC_000118"; transcript_id "TCONS_00000304"; exon_number "1"; gene_name "NV10188"; oId "CUFF.205.2"; nearest_ref "NV10188-RA"; class_code "j"; tss_id "TSS241";
gnl|Nvit_2.0|Chr1.Scaffold1	Cufflinks	exon	2694672	2694838	.	+	.	gene_id "XLOC_000118"; transcript_id "TCONS_00000304"; exon_number "2"; gene_name "NV10188"; oId "CUFF.205.2"; nearest_ref "NV10188-RA"; class_code "j"; tss_id "TSS241";
gnl|Nvit_2.0|Chr1.Scaffold1	Cufflinks	exon	2702524	2702660	.	+	.	gene_id "XLOC_000118"; transcript_id "TCONS_00000304"; exon_number "3"; gene_name "NV10188"; oId "CUFF.205.2"; nearest_ref "NV10188-RA"; class_code "j"; tss_id "TSS241";
gnl|Nvit_2.0|Chr1.Scaffold1	Cufflinks	exon	2703505	2703963	.	+	.	gene_id "XLOC_000118"; transcript_id "TCONS_00000304"; exon_number "4"; gene_name "NV10188"; oId "CUFF.205.2"; nearest_ref "NV10188-RA"; class_code "j"; tss_id "TSS241";
gnl|Nvit_2.0|Chr1.Scaffold1	Cufflinks	exon	2704428	2704692	.	+	.	gene_id "XLOC_000118"; transcript_id "TCONS_00000304"; exon_number "5"; gene_name "NV10188"; oId "CUFF.205.2"; nearest_ref "NV10188-RA"; class_code "j"; tss_id "TSS241";
gnl|Nvit_2.0|Chr1.Scaffold1	Cufflinks	exon	2704792	2705134	.	+	.	gene_id "XLOC_000118"; transcript_id "TCONS_00000304"; exon_number "6"; gene_name "NV10188"; oId "CUFF.205.2"; nearest_ref "NV10188-RA"; class_code "j"; tss_id "TSS241";
gnl|Nvit_2.0|Chr1.Scaffold1	Cufflinks	exon	2705397	2705532	.	+	.	gene_id "XLOC_000118"; transcript_id "TCONS_00000304"; exon_number "7"; gene_name "NV10188"; oId "CUFF.205.2"; nearest_ref "NV10188-RA"; class_code "j"; tss_id "TSS241";
gnl|Nvit_2.0|Chr1.Scaffold1	Cufflinks	exon	2705607	2705787	.	+	.	gene_id "XLOC_000118"; transcript_id "TCONS_00000304"; exon_number "8"; gene_name "NV10188"; oId "CUFF.205.2"; nearest_ref "NV10188-RA"; class_code "j"; tss_id "TSS241";
gnl|Nvit_2.0|Chr1.Scaffold1	Cufflinks	exon	2705868	2706069	.	+	.	gene_id "XLOC_000118"; transcript_id "TCONS_00000304"; exon_number "9"; gene_name "NV10188"; oId "CUFF.205.2"; nearest_ref "NV10188-RA"; class_code "j"; tss_id "TSS241";
gnl|Nvit_2.0|Chr1.Scaffold1	Cufflinks	exon	2706433	2706544	.	+	.	gene_id "XLOC_000118"; transcript_id "TCONS_00000304"; exon_number "10"; gene_name "NV10188"; oId "CUFF.205.2"; nearest_ref "NV10188-RA"; class_code "j"; tss_id "TSS241";
gnl|Nvit_2.0|Chr1.Scaffold1	Cufflinks	exon	2714297	2714399	.	+	.	gene_id "XLOC_000118"; transcript_id "TCONS_00000304"; exon_number "11"; gene_name "NV10188"; oId "CUFF.205.2"; nearest_ref "NV10188-RA"; class_code "j"; tss_id "TSS241";
gnl|Nvit_2.0|Chr1.Scaffold1	Cufflinks	exon	2714491	2714663	.	+	.	gene_id "XLOC_000118"; transcript_id "TCONS_00000304"; exon_number "12"; gene_name "NV10188"; oId "CUFF.205.2"; nearest_ref "NV10188-RA"; class_code "j"; tss_id "TSS241";
gnl|Nvit_2.0|Chr1.Scaffold1	Cufflinks	exon	2716395	2716684	.	+	.	gene_id "XLOC_000118"; transcript_id "TCONS_00000304"; exon_number "13"; gene_name "NV10188"; oId "CUFF.205.2"; nearest_ref "NV10188-RA"; class_code "j"; tss_id "TSS241";
gnl|Nvit_2.0|Chr1.Scaffold1	Cufflinks	exon	2717019	2717236	.	+	.	gene_id "XLOC_000118"; transcript_id "TCONS_00000304"; exon_number "14"; gene_name "NV10188"; oId "CUFF.205.2"; nearest_ref "NV10188-RA"; class_code "j"; tss_id "TSS241";
gnl|Nvit_2.0|Chr1.Scaffold1	Cufflinks	exon	2717411	2717807	.	+	.	gene_id "XLOC_000118"; transcript_id "TCONS_00000304"; exon_number "15"; gene_name "NV10188"; oId "CUFF.205.2"; nearest_ref "NV10188-RA"; class_code "j"; tss_id "TSS241";
gnl|Nvit_2.0|Chr1.Scaffold1	Cufflinks	exon	2717881	2718115	.	+	.	gene_id "XLOC_000118"; transcript_id "TCONS_00000304"; exon_number "16"; gene_name "NV10188"; oId "CUFF.205.2"; nearest_ref "NV10188-RA"; class_code "j"; tss_id "TSS241";
gnl|Nvit_2.0|Chr1.Scaffold1	Cufflinks	exon	2718205	2718376	.	+	.	gene_id "XLOC_000118"; transcript_id "TCONS_00000304"; exon_number "17"; gene_name "NV10188"; oId "CUFF.205.2"; nearest_ref "NV10188-RA"; class_code "j"; tss_id "TSS241";
gnl|Nvit_2.0|Chr1.Scaffold1	Cufflinks	exon	2718458	2718697	.	+	.	gene_id "XLOC_000118"; transcript_id "TCONS_00000304"; exon_number "18"; gene_name "NV10188"; oId "CUFF.205.2"; nearest_ref "NV10188-RA"; class_code "j"; tss_id "TSS241";
gnl|Nvit_2.0|Chr1.Scaffold1	Cufflinks	exon	2718765	2718920	.	+	.	gene_id "XLOC_000118"; transcript_id "TCONS_00000304"; exon_number "19"; gene_name "NV10188"; oId "CUFF.205.2"; nearest_ref "NV10188-RA"; class_code "j"; tss_id "TSS241";
gnl|Nvit_2.0|Chr1.Scaffold1	Cufflinks	exon	2719623	2719777	.	+	.	gene_id "XLOC_000118"; transcript_id "TCONS_00000304"; exon_number "20"; gene_name "NV10188"; oId "CUFF.205.2"; nearest_ref "NV10188-RA"; class_code "j"; tss_id "TSS241";
gnl|Nvit_2.0|Chr1.Scaffold1	Cufflinks	exon	2719867	2719967	.	+	.	gene_id "XLOC_000118"; transcript_id "TCONS_00000304"; exon_number "21"; gene_name "NV10188"; oId "CUFF.205.2"; nearest_ref "NV10188-RA"; class_code "j"; tss_id "TSS241";
gnl|Nvit_2.0|Chr1.Scaffold1	Cufflinks	exon	2720040	2720558	.	+	.	gene_id "XLOC_000118"; transcript_id "TCONS_00000304"; exon_number "22"; gene_name "NV10188"; oId "CUFF.205.2"; nearest_ref "NV10188-RA"; class_code "j"; tss_id "TSS241";
gnl|Nvit_2.0|Chr1.Scaffold1	Cufflinks	exon	2720629	2720866	.	+	.	gene_id "XLOC_000118"; transcript_id "TCONS_00000304"; exon_number "23"; gene_name "NV10188"; oId "CUFF.205.2"; nearest_ref "NV10188-RA"; class_code "j"; tss_id "TSS241";
gnl|Nvit_2.0|Chr1.Scaffold1	Cufflinks	exon	2673273	2673388	.	+	.	gene_id "XLOC_000118"; transcript_id "TCONS_00000303"; exon_number "1"; gene_name "NV10188"; oId "CUFF.205.1"; nearest_ref "NV10188-RA"; class_code "j"; tss_id "TSS241";
gnl|Nvit_2.0|Chr1.Scaffold1	Cufflinks	exon	2694672	2694838	.	+	.	gene_id "XLOC_000118"; transcript_id "TCONS_00000303"; exon_number "2"; gene_name "NV10188"; oId "CUFF.205.1"; nearest_ref "NV10188-RA"; class_code "j"; tss_id "TSS241";
gnl|Nvit_2.0|Chr1.Scaffold1	Cufflinks	exon	2700991	2701048	.	+	.	gene_id "XLOC_000118"; transcript_id "TCONS_00000303"; exon_number "3"; gene_name "NV10188"; oId "CUFF.205.1"; nearest_ref "NV10188-RA"; class_code "j"; tss_id "TSS241";
gnl|Nvit_2.0|Chr1.Scaffold1	Cufflinks	exon	2702524	2702660	.	+	.	gene_id "XLOC_000118"; transcript_id "TCONS_00000303"; exon_number "4"; gene_name "NV10188"; oId "CUFF.205.1"; nearest_ref "NV10188-RA"; class_code "j"; tss_id "TSS241";
gnl|Nvit_2.0|Chr1.Scaffold1	Cufflinks	exon	2703505	2703963	.	+	.	gene_id "XLOC_000118"; transcript_id "TCONS_00000303"; exon_number "5"; gene_name "NV10188"; oId "CUFF.205.1"; nearest_ref "NV10188-RA"; class_code "j"; tss_id "TSS241";
gnl|Nvit_2.0|Chr1.Scaffold1	Cufflinks	exon	2704428	2704692	.	+	.	gene_id "XLOC_000118"; transcript_id "TCONS_00000303"; exon_number "6"; gene_name "NV10188"; oId "CUFF.205.1"; nearest_ref "NV10188-RA"; class_code "j"; tss_id "TSS241";
gnl|Nvit_2.0|Chr1.Scaffold1	Cufflinks	exon	2704792	2705134	.	+	.	gene_id "XLOC_000118"; transcript_id "TCONS_00000303"; exon_number "7"; gene_name "NV10188"; oId "CUFF.205.1"; nearest_ref "NV10188-RA"; class_code "j"; tss_id "TSS241";
gnl|Nvit_2.0|Chr1.Scaffold1	Cufflinks	exon	2705397	2705532	.	+	.	gene_id "XLOC_000118"; transcript_id "TCONS_00000303"; exon_number "8"; gene_name "NV10188"; oId "CUFF.205.1"; nearest_ref "NV10188-RA"; class_code "j"; tss_id "TSS241";
gnl|Nvit_2.0|Chr1.Scaffold1	Cufflinks	exon	2705607	2705787	.	+	.	gene_id "XLOC_000118"; transcript_id "TCONS_00000303"; exon_number "9"; gene_name "NV10188"; oId "CUFF.205.1"; nearest_ref "NV10188-RA"; class_code "j"; tss_id "TSS241";
gnl|Nvit_2.0|Chr1.Scaffold1	Cufflinks	exon	2705868	2706078	.	+	.	gene_id "XLOC_000118"; transcript_id "TCONS_00000303"; exon_number "10"; gene_name "NV10188"; oId "CUFF.205.1"; nearest_ref "NV10188-RA"; class_code "j"; tss_id "TSS241";
gnl|Nvit_2.0|Chr1.Scaffold1	Cufflinks	exon	2706433	2706544	.	+	.	gene_id "XLOC_000118"; transcript_id "TCONS_00000303"; exon_number "11"; gene_name "NV10188"; oId "CUFF.205.1"; nearest_ref "NV10188-RA"; class_code "j"; tss_id "TSS241";
gnl|Nvit_2.0|Chr1.Scaffold1	Cufflinks	exon	2714297	2714399	.	+	.	gene_id "XLOC_000118"; transcript_id "TCONS_00000303"; exon_number "12"; gene_name "NV10188"; oId "CUFF.205.1"; nearest_ref "NV10188-RA"; class_code "j"; tss_id "TSS241";
gnl|Nvit_2.0|Chr1.Scaffold1	Cufflinks	exon	2714491	2714663	.	+	.	gene_id "XLOC_000118"; transcript_id "TCONS_00000303"; exon_number "13"; gene_name "NV10188"; oId "CUFF.205.1"; nearest_ref "NV10188-RA"; class_code "j"; tss_id "TSS241";
gnl|Nvit_2.0|Chr1.Scaffold1	Cufflinks	exon	2716395	2716684	.	+	.	gene_id "XLOC_000118"; transcript_id "TCONS_00000303"; exon_number "14"; gene_name "NV10188"; oId "CUFF.205.1"; nearest_ref "NV10188-RA"; class_code "j"; tss_id "TSS241";
gnl|Nvit_2.0|Chr1.Scaffold1	Cufflinks	exon	2717019	2717236	.	+	.	gene_id "XLOC_000118"; transcript_id "TCONS_00000303"; exon_number "15"; gene_name "NV10188"; oId "CUFF.205.1"; nearest_ref "NV10188-RA"; class_code "j"; tss_id "TSS241";
gnl|Nvit_2.0|Chr1.Scaffold1	Cufflinks	exon	2717411	2717807	.	+	.	gene_id "XLOC_000118"; transcript_id "TCONS_00000303"; exon_number "16"; gene_name "NV10188"; oId "CUFF.205.1"; nearest_ref "NV10188-RA"; class_code "j"; tss_id "TSS241";
gnl|Nvit_2.0|Chr1.Scaffold1	Cufflinks	exon	2717881	2718115	.	+	.	gene_id "XLOC_000118"; transcript_id "TCONS_00000303"; exon_number "17"; gene_name "NV10188"; oId "CUFF.205.1"; nearest_ref "NV10188-RA"; class_code "j"; tss_id "TSS241";
gnl|Nvit_2.0|Chr1.Scaffold1	Cufflinks	exon	2718205	2718376	.	+	.	gene_id "XLOC_000118"; transcript_id "TCONS_00000303"; exon_number "18"; gene_name "NV10188"; oId "CUFF.205.1"; nearest_ref "NV10188-RA"; class_code "j"; tss_id "TSS241";
gnl|Nvit_2.0|Chr1.Scaffold1	Cufflinks	exon	2718458	2718697	.	+	.	gene_id "XLOC_000118"; transcript_id "TCONS_00000303"; exon_number "19"; gene_name "NV10188"; oId "CUFF.205.1"; nearest_ref "NV10188-RA"; class_code "j"; tss_id "TSS241";
gnl|Nvit_2.0|Chr1.Scaffold1	Cufflinks	exon	2718765	2718920	.	+	.	gene_id "XLOC_000118"; transcript_id "TCONS_00000303"; exon_number "20"; gene_name "NV10188"; oId "CUFF.205.1"; nearest_ref "NV10188-RA"; class_code "j"; tss_id "TSS241";
gnl|Nvit_2.0|Chr1.Scaffold1	Cufflinks	exon	2719623	2719777	.	+	.	gene_id "XLOC_000118"; transcript_id "TCONS_00000303"; exon_number "21"; gene_name "NV10188"; oId "CUFF.205.1"; nearest_ref "NV10188-RA"; class_code "j"; tss_id "TSS241";
gnl|Nvit_2.0|Chr1.Scaffold1	Cufflinks	exon	2719867	2719967	.	+	.	gene_id "XLOC_000118"; transcript_id "TCONS_00000303"; exon_number "22"; gene_name "NV10188"; oId "CUFF.205.1"; nearest_ref "NV10188-RA"; class_code "j"; tss_id "TSS241";
gnl|Nvit_2.0|Chr1.Scaffold1	Cufflinks	exon	2720040	2720558	.	+	.	gene_id "XLOC_000118"; transcript_id "TCONS_00000303"; exon_number "23"; gene_name "NV10188"; oId "CUFF.205.1"; nearest_ref "NV10188-RA"; class_code "j"; tss_id "TSS241";
gnl|Nvit_2.0|Chr1.Scaffold1	Cufflinks	exon	2720629	2720866	.	+	.	gene_id "XLOC_000118"; transcript_id "TCONS_00000303"; exon_number "24"; gene_name "NV10188"; oId "CUFF.205.1"; nearest_ref "NV10188-RA"; class_code "j"; tss_id "TSS241";
gnl|Nvit_2.0|Chr1.Scaffold1	Cufflinks	exon	2694668	2694838	.	+	.	gene_id "XLOC_000118"; transcript_id "TCONS_00000306"; exon_number "1"; gene_name "NV10188"; oId "CUFF.205.4"; nearest_ref "NV10188-RA"; class_code "j"; tss_id "TSS242";
gnl|Nvit_2.0|Chr1.Scaffold1	Cufflinks	exon	2702524	2702660	.	+	.	gene_id "XLOC_000118"; transcript_id "TCONS_00000306"; exon_number "2"; gene_name "NV10188"; oId "CUFF.205.4"; nearest_ref "NV10188-RA"; class_code "j"; tss_id "TSS242";
gnl|Nvit_2.0|Chr1.Scaffold1	Cufflinks	exon	2703505	2703963	.	+	.	gene_id "XLOC_000118"; transcript_id "TCONS_00000306"; exon_number "3"; gene_name "NV10188"; oId "CUFF.205.4"; nearest_ref "NV10188-RA"; class_code "j"; tss_id "TSS242";
gnl|Nvit_2.0|Chr1.Scaffold1	Cufflinks	exon	2704428	2704692	.	+	.	gene_id "XLOC_000118"; transcript_id "TCONS_00000306"; exon_number "4"; gene_name "NV10188"; oId "CUFF.205.4"; nearest_ref "NV10188-RA"; class_code "j"; tss_id "TSS242";
gnl|Nvit_2.0|Chr1.Scaffold1	Cufflinks	exon	2704792	2705134	.	+	.	gene_id "XLOC_000118"; transcript_id "TCONS_00000306"; exon_number "5"; gene_name "NV10188"; oId "CUFF.205.4"; nearest_ref "NV10188-RA"; class_code "j"; tss_id "TSS242";
gnl|Nvit_2.0|Chr1.Scaffold1	Cufflinks	exon	2705397	2705532	.	+	.	gene_id "XLOC_000118"; transcript_id "TCONS_00000306"; exon_number "6"; gene_name "NV10188"; oId "CUFF.205.4"; nearest_ref "NV10188-RA"; class_code "j"; tss_id "TSS242";
gnl|Nvit_2.0|Chr1.Scaffold1	Cufflinks	exon	2705607	2705787	.	+	.	gene_id "XLOC_000118"; transcript_id "TCONS_00000306"; exon_number "7"; gene_name "NV10188"; oId "CUFF.205.4"; nearest_ref "NV10188-RA"; class_code "j"; tss_id "TSS242";
gnl|Nvit_2.0|Chr1.Scaffold1	Cufflinks	exon	2705868	2706078	.	+	.	gene_id "XLOC_000118"; transcript_id "TCONS_00000306"; exon_number "8"; gene_name "NV10188"; oId "CUFF.205.4"; nearest_ref "NV10188-RA"; class_code "j"; tss_id "TSS242";
gnl|Nvit_2.0|Chr1.Scaffold1	Cufflinks	exon	2706433	2706544	.	+	.	gene_id "XLOC_000118"; transcript_id "TCONS_00000306"; exon_number "9"; gene_name "NV10188"; oId "CUFF.205.4"; nearest_ref "NV10188-RA"; class_code "j"; tss_id "TSS242";
gnl|Nvit_2.0|Chr1.Scaffold1	Cufflinks	exon	2714297	2714399	.	+	.	gene_id "XLOC_000118"; transcript_id "TCONS_00000306"; exon_number "10"; gene_name "NV10188"; oId "CUFF.205.4"; nearest_ref "NV10188-RA"; class_code "j"; tss_id "TSS242";
gnl|Nvit_2.0|Chr1.Scaffold1	Cufflinks	exon	2714491	2714663	.	+	.	gene_id "XLOC_000118"; transcript_id "TCONS_00000306"; exon_number "11"; gene_name "NV10188"; oId "CUFF.205.4"; nearest_ref "NV10188-RA"; class_code "j"; tss_id "TSS242";
gnl|Nvit_2.0|Chr1.Scaffold1	Cufflinks	exon	2716395	2716684	.	+	.	gene_id "XLOC_000118"; transcript_id "TCONS_00000306"; exon_number "12"; gene_name "NV10188"; oId "CUFF.205.4"; nearest_ref "NV10188-RA"; class_code "j"; tss_id "TSS242";
gnl|Nvit_2.0|Chr1.Scaffold1	Cufflinks	exon	2717019	2717236	.	+	.	gene_id "XLOC_000118"; transcript_id "TCONS_00000306"; exon_number "13"; gene_name "NV10188"; oId "CUFF.205.4"; nearest_ref "NV10188-RA"; class_code "j"; tss_id "TSS242";
gnl|Nvit_2.0|Chr1.Scaffold1	Cufflinks	exon	2717411	2717807	.	+	.	gene_id "XLOC_000118"; transcript_id "TCONS_00000306"; exon_number "14"; gene_name "NV10188"; oId "CUFF.205.4"; nearest_ref "NV10188-RA"; class_code "j"; tss_id "TSS242";
gnl|Nvit_2.0|Chr1.Scaffold1	Cufflinks	exon	2717881	2718115	.	+	.	gene_id "XLOC_000118"; transcript_id "TCONS_00000306"; exon_number "15"; gene_name "NV10188"; oId "CUFF.205.4"; nearest_ref "NV10188-RA"; class_code "j"; tss_id "TSS242";
gnl|Nvit_2.0|Chr1.Scaffold1	Cufflinks	exon	2718205	2718376	.	+	.	gene_id "XLOC_000118"; transcript_id "TCONS_00000306"; exon_number "16"; gene_name "NV10188"; oId "CUFF.205.4"; nearest_ref "NV10188-RA"; class_code "j"; tss_id "TSS242";
gnl|Nvit_2.0|Chr1.Scaffold1	Cufflinks	exon	2718458	2718697	.	+	.	gene_id "XLOC_000118"; transcript_id "TCONS_00000306"; exon_number "17"; gene_name "NV10188"; oId "CUFF.205.4"; nearest_ref "NV10188-RA"; class_code "j"; tss_id "TSS242";
gnl|Nvit_2.0|Chr1.Scaffold1	Cufflinks	exon	2718765	2718920	.	+	.	gene_id "XLOC_000118"; transcript_id "TCONS_00000306"; exon_number "18"; gene_name "NV10188"; oId "CUFF.205.4"; nearest_ref "NV10188-RA"; class_code "j"; tss_id "TSS242";
gnl|Nvit_2.0|Chr1.Scaffold1	Cufflinks	exon	2719623	2719777	.	+	.	gene_id "XLOC_000118"; transcript_id "TCONS_00000306"; exon_number "19"; gene_name "NV10188"; oId "CUFF.205.4"; nearest_ref "NV10188-RA"; class_code "j"; tss_id "TSS242";
gnl|Nvit_2.0|Chr1.Scaffold1	Cufflinks	exon	2719867	2719967	.	+	.	gene_id "XLOC_000118"; transcript_id "TCONS_00000306"; exon_number "20"; gene_name "NV10188"; oId "CUFF.205.4"; nearest_ref "NV10188-RA"; class_code "j"; tss_id "TSS242";
gnl|Nvit_2.0|Chr1.Scaffold1	Cufflinks	exon	2720040	2720558	.	+	.	gene_id "XLOC_000118"; transcript_id "TCONS_00000306"; exon_number "21"; gene_name "NV10188"; oId "CUFF.205.4"; nearest_ref "NV10188-RA"; class_code "j"; tss_id "TSS242";
gnl|Nvit_2.0|Chr1.Scaffold1	Cufflinks	exon	2720629	2720866	.	+	.	gene_id "XLOC_000118"; transcript_id "TCONS_00000306"; exon_number "22"; gene_name "NV10188"; oId "CUFF.205.4"; nearest_ref "NV10188-RA"; class_code "j"; tss_id "TSS242";
gnl|Nvit_2.0|Chr1.Scaffold1	Cufflinks	exon	2694668	2694838	.	+	.	gene_id "XLOC_000118"; transcript_id "TCONS_00000305"; exon_number "1"; gene_name "NV10188"; oId "CUFF.205.3"; nearest_ref "NV10188-RA"; class_code "j"; tss_id "TSS242";
gnl|Nvit_2.0|Chr1.Scaffold1	Cufflinks	exon	2700991	2701048	.	+	.	gene_id "XLOC_000118"; transcript_id "TCONS_00000305"; exon_number "2"; gene_name "NV10188"; oId "CUFF.205.3"; nearest_ref "NV10188-RA"; class_code "j"; tss_id "TSS242";
gnl|Nvit_2.0|Chr1.Scaffold1	Cufflinks	exon	2702524	2702660	.	+	.	gene_id "XLOC_000118"; transcript_id "TCONS_00000305"; exon_number "3"; gene_name "NV10188"; oId "CUFF.205.3"; nearest_ref "NV10188-RA"; class_code "j"; tss_id "TSS242";
gnl|Nvit_2.0|Chr1.Scaffold1	Cufflinks	exon	2703505	2703963	.	+	.	gene_id "XLOC_000118"; transcript_id "TCONS_00000305"; exon_number "4"; gene_name "NV10188"; oId "CUFF.205.3"; nearest_ref "NV10188-RA"; class_code "j"; tss_id "TSS242";
gnl|Nvit_2.0|Chr1.Scaffold1	Cufflinks	exon	2704428	2704692	.	+	.	gene_id "XLOC_000118"; transcript_id "TCONS_00000305"; exon_number "5"; gene_name "NV10188"; oId "CUFF.205.3"; nearest_ref "NV10188-RA"; class_code "j"; tss_id "TSS242";
gnl|Nvit_2.0|Chr1.Scaffold1	Cufflinks	exon	2704792	2705134	.	+	.	gene_id "XLOC_000118"; transcript_id "TCONS_00000305"; exon_number "6"; gene_name "NV10188"; oId "CUFF.205.3"; nearest_ref "NV10188-RA"; class_code "j"; tss_id "TSS242";
gnl|Nvit_2.0|Chr1.Scaffold1	Cufflinks	exon	2705397	2705532	.	+	.	gene_id "XLOC_000118"; transcript_id "TCONS_00000305"; exon_number "7"; gene_name "NV10188"; oId "CUFF.205.3"; nearest_ref "NV10188-RA"; class_code "j"; tss_id "TSS242";
gnl|Nvit_2.0|Chr1.Scaffold1	Cufflinks	exon	2705607	2705787	.	+	.	gene_id "XLOC_000118"; transcript_id "TCONS_00000305"; exon_number "8"; gene_name "NV10188"; oId "CUFF.205.3"; nearest_ref "NV10188-RA"; class_code "j"; tss_id "TSS242";
gnl|Nvit_2.0|Chr1.Scaffold1	Cufflinks	exon	2705868	2706069	.	+	.	gene_id "XLOC_000118"; transcript_id "TCONS_00000305"; exon_number "9"; gene_name "NV10188"; oId "CUFF.205.3"; nearest_ref "NV10188-RA"; class_code "j"; tss_id "TSS242";
gnl|Nvit_2.0|Chr1.Scaffold1	Cufflinks	exon	2706433	2706544	.	+	.	gene_id "XLOC_000118"; transcript_id "TCONS_00000305"; exon_number "10"; gene_name "NV10188"; oId "CUFF.205.3"; nearest_ref "NV10188-RA"; class_code "j"; tss_id "TSS242";
gnl|Nvit_2.0|Chr1.Scaffold1	Cufflinks	exon	2714297	2714399	.	+	.	gene_id "XLOC_000118"; transcript_id "TCONS_00000305"; exon_number "11"; gene_name "NV10188"; oId "CUFF.205.3"; nearest_ref "NV10188-RA"; class_code "j"; tss_id "TSS242";
gnl|Nvit_2.0|Chr1.Scaffold1	Cufflinks	exon	2714491	2714663	.	+	.	gene_id "XLOC_000118"; transcript_id "TCONS_00000305"; exon_number "12"; gene_name "NV10188"; oId "CUFF.205.3"; nearest_ref "NV10188-RA"; class_code "j"; tss_id "TSS242";
gnl|Nvit_2.0|Chr1.Scaffold1	Cufflinks	exon	2716395	2716684	.	+	.	gene_id "XLOC_000118"; transcript_id "TCONS_00000305"; exon_number "13"; gene_name "NV10188"; oId "CUFF.205.3"; nearest_ref "NV10188-RA"; class_code "j"; tss_id "TSS242";
gnl|Nvit_2.0|Chr1.Scaffold1	Cufflinks	exon	2717019	2717236	.	+	.	gene_id "XLOC_000118"; transcript_id "TCONS_00000305"; exon_number "14"; gene_name "NV10188"; oId "CUFF.205.3"; nearest_ref "NV10188-RA"; class_code "j"; tss_id "TSS242";
gnl|Nvit_2.0|Chr1.Scaffold1	Cufflinks	exon	2717411	2717807	.	+	.	gene_id "XLOC_000118"; transcript_id "TCONS_00000305"; exon_number "15"; gene_name "NV10188"; oId "CUFF.205.3"; nearest_ref "NV10188-RA"; class_code "j"; tss_id "TSS242";
gnl|Nvit_2.0|Chr1.Scaffold1	Cufflinks	exon	2717881	2718115	.	+	.	gene_id "XLOC_000118"; transcript_id "TCONS_00000305"; exon_number "16"; gene_name "NV10188"; oId "CUFF.205.3"; nearest_ref "NV10188-RA"; class_code "j"; tss_id "TSS242";
gnl|Nvit_2.0|Chr1.Scaffold1	Cufflinks	exon	2718205	2718376	.	+	.	gene_id "XLOC_000118"; transcript_id "TCONS_00000305"; exon_number "17"; gene_name "NV10188"; oId "CUFF.205.3"; nearest_ref "NV10188-RA"; class_code "j"; tss_id "TSS242";
gnl|Nvit_2.0|Chr1.Scaffold1	Cufflinks	exon	2718458	2718697	.	+	.	gene_id "XLOC_000118"; transcript_id "TCONS_00000305"; exon_number "18"; gene_name "NV10188"; oId "CUFF.205.3"; nearest_ref "NV10188-RA"; class_code "j"; tss_id "TSS242";
gnl|Nvit_2.0|Chr1.Scaffold1	Cufflinks	exon	2718765	2718920	.	+	.	gene_id "XLOC_000118"; transcript_id "TCONS_00000305"; exon_number "19"; gene_name "NV10188"; oId "CUFF.205.3"; nearest_ref "NV10188-RA"; class_code "j"; tss_id "TSS242";
gnl|Nvit_2.0|Chr1.Scaffold1	Cufflinks	exon	2719623	2719777	.	+	.	gene_id "XLOC_000118"; transcript_id "TCONS_00000305"; exon_number "20"; gene_name "NV10188"; oId "CUFF.205.3"; nearest_ref "NV10188-RA"; class_code "j"; tss_id "TSS242";
gnl|Nvit_2.0|Chr1.Scaffold1	Cufflinks	exon	2719867	2719967	.	+	.	gene_id "XLOC_000118"; transcript_id "TCONS_00000305"; exon_number "21"; gene_name "NV10188"; oId "CUFF.205.3"; nearest_ref "NV10188-RA"; class_code "j"; tss_id "TSS242";
gnl|Nvit_2.0|Chr1.Scaffold1	Cufflinks	exon	2720040	2720558	.	+	.	gene_id "XLOC_000118"; transcript_id "TCONS_00000305"; exon_number "22"; gene_name "NV10188"; oId "CUFF.205.3"; nearest_ref "NV10188-RA"; class_code "j"; tss_id "TSS242";
gnl|Nvit_2.0|Chr1.Scaffold1	Cufflinks	exon	2720629	2720866	.	+	.	gene_id "XLOC_000118"; transcript_id "TCONS_00000305"; exon_number "23"; gene_name "NV10188"; oId "CUFF.205.3"; nearest_ref "NV10188-RA"; class_code "j"; tss_id "TSS242";
gnl|Nvit_2.0|Chr1.Scaffold1	Cufflinks	exon	2706775	2707135	.	+	.	gene_id "XLOC_000118"; transcript_id "TCONS_00000308"; exon_number "1"; gene_name "NV10188"; oId "CUFF.205.6"; nearest_ref "NV10188-RA"; class_code "j"; tss_id "TSS244";
gnl|Nvit_2.0|Chr1.Scaffold1	Cufflinks	exon	2714297	2714399	.	+	.	gene_id "XLOC_000118"; transcript_id "TCONS_00000308"; exon_number "2"; gene_name "NV10188"; oId "CUFF.205.6"; nearest_ref "NV10188-RA"; class_code "j"; tss_id "TSS244";
gnl|Nvit_2.0|Chr1.Scaffold1	Cufflinks	exon	2714491	2714663	.	+	.	gene_id "XLOC_000118"; transcript_id "TCONS_00000308"; exon_number "3"; gene_name "NV10188"; oId "CUFF.205.6"; nearest_ref "NV10188-RA"; class_code "j"; tss_id "TSS244";
gnl|Nvit_2.0|Chr1.Scaffold1	Cufflinks	exon	2716395	2716684	.	+	.	gene_id "XLOC_000118"; transcript_id "TCONS_00000308"; exon_number "4"; gene_name "NV10188"; oId "CUFF.205.6"; nearest_ref "NV10188-RA"; class_code "j"; tss_id "TSS244";
gnl|Nvit_2.0|Chr1.Scaffold1	Cufflinks	exon	2717019	2717138	.	+	.	gene_id "XLOC_000118"; transcript_id "TCONS_00000308"; exon_number "5"; gene_name "NV10188"; oId "CUFF.205.6"; nearest_ref "NV10188-RA"; class_code "j"; tss_id "TSS244";
gnl|Nvit_2.0|Chr1.Scaffold1	Cufflinks	exon	2717219	2717236	.	+	.	gene_id "XLOC_000118"; transcript_id "TCONS_00000308"; exon_number "6"; gene_name "NV10188"; oId "CUFF.205.6"; nearest_ref "NV10188-RA"; class_code "j"; tss_id "TSS244";
gnl|Nvit_2.0|Chr1.Scaffold1	Cufflinks	exon	2717411	2717807	.	+	.	gene_id "XLOC_000118"; transcript_id "TCONS_00000308"; exon_number "7"; gene_name "NV10188"; oId "CUFF.205.6"; nearest_ref "NV10188-RA"; class_code "j"; tss_id "TSS244";
gnl|Nvit_2.0|Chr1.Scaffold1	Cufflinks	exon	2717881	2718115	.	+	.	gene_id "XLOC_000118"; transcript_id "TCONS_00000308"; exon_number "8"; gene_name "NV10188"; oId "CUFF.205.6"; nearest_ref "NV10188-RA"; class_code "j"; tss_id "TSS244";
gnl|Nvit_2.0|Chr1.Scaffold1	Cufflinks	exon	2718205	2718376	.	+	.	gene_id "XLOC_000118"; transcript_id "TCONS_00000308"; exon_number "9"; gene_name "NV10188"; oId "CUFF.205.6"; nearest_ref "NV10188-RA"; class_code "j"; tss_id "TSS244";
gnl|Nvit_2.0|Chr1.Scaffold1	Cufflinks	exon	2718458	2718697	.	+	.	gene_id "XLOC_000118"; transcript_id "TCONS_00000308"; exon_number "10"; gene_name "NV10188"; oId "CUFF.205.6"; nearest_ref "NV10188-RA"; class_code "j"; tss_id "TSS244";
gnl|Nvit_2.0|Chr1.Scaffold1	Cufflinks	exon	2718765	2718920	.	+	.	gene_id "XLOC_000118"; transcript_id "TCONS_00000308"; exon_number "11"; gene_name "NV10188"; oId "CUFF.205.6"; nearest_ref "NV10188-RA"; class_code "j"; tss_id "TSS244";
gnl|Nvit_2.0|Chr1.Scaffold1	Cufflinks	exon	2719623	2719777	.	+	.	gene_id "XLOC_000118"; transcript_id "TCONS_00000308"; exon_number "12"; gene_name "NV10188"; oId "CUFF.205.6"; nearest_ref "NV10188-RA"; class_code "j"; tss_id "TSS244";
gnl|Nvit_2.0|Chr1.Scaffold1	Cufflinks	exon	2719867	2719967	.	+	.	gene_id "XLOC_000118"; transcript_id "TCONS_00000308"; exon_number "13"; gene_name "NV10188"; oId "CUFF.205.6"; nearest_ref "NV10188-RA"; class_code "j"; tss_id "TSS244";
gnl|Nvit_2.0|Chr1.Scaffold1	Cufflinks	exon	2720040	2720558	.	+	.	gene_id "XLOC_000118"; transcript_id "TCONS_00000308"; exon_number "14"; gene_name "NV10188"; oId "CUFF.205.6"; nearest_ref "NV10188-RA"; class_code "j"; tss_id "TSS244";
gnl|Nvit_2.0|Chr1.Scaffold1	Cufflinks	exon	2720629	2720866	.	+	.	gene_id "XLOC_000118"; transcript_id "TCONS_00000308"; exon_number "15"; gene_name "NV10188"; oId "CUFF.205.6"; nearest_ref "NV10188-RA"; class_code "j"; tss_id "TSS244";
gnl|Nvit_2.0|Chr1.Scaffold1	Cufflinks	exon	2706837	2707135	.	+	.	gene_id "XLOC_000118"; transcript_id "TCONS_00000309"; exon_number "1"; gene_name "NV10188"; oId "CUFF.205.7"; nearest_ref "NV10188-RA"; class_code "j"; tss_id "TSS244";
gnl|Nvit_2.0|Chr1.Scaffold1	Cufflinks	exon	2714297	2714399	.	+	.	gene_id "XLOC_000118"; transcript_id "TCONS_00000309"; exon_number "2"; gene_name "NV10188"; oId "CUFF.205.7"; nearest_ref "NV10188-RA"; class_code "j"; tss_id "TSS244";
gnl|Nvit_2.0|Chr1.Scaffold1	Cufflinks	exon	2714491	2714663	.	+	.	gene_id "XLOC_000118"; transcript_id "TCONS_00000309"; exon_number "3"; gene_name "NV10188"; oId "CUFF.205.7"; nearest_ref "NV10188-RA"; class_code "j"; tss_id "TSS244";
gnl|Nvit_2.0|Chr1.Scaffold1	Cufflinks	exon	2716395	2716684	.	+	.	gene_id "XLOC_000118"; transcript_id "TCONS_00000309"; exon_number "4"; gene_name "NV10188"; oId "CUFF.205.7"; nearest_ref "NV10188-RA"; class_code "j"; tss_id "TSS244";
gnl|Nvit_2.0|Chr1.Scaffold1	Cufflinks	exon	2717019	2717138	.	+	.	gene_id "XLOC_000118"; transcript_id "TCONS_00000309"; exon_number "5"; gene_name "NV10188"; oId "CUFF.205.7"; nearest_ref "NV10188-RA"; class_code "j"; tss_id "TSS244";
gnl|Nvit_2.0|Chr1.Scaffold1	Cufflinks	exon	2717411	2717807	.	+	.	gene_id "XLOC_000118"; transcript_id "TCONS_00000309"; exon_number "6"; gene_name "NV10188"; oId "CUFF.205.7"; nearest_ref "NV10188-RA"; class_code "j"; tss_id "TSS244";
gnl|Nvit_2.0|Chr1.Scaffold1	Cufflinks	exon	2717881	2718115	.	+	.	gene_id "XLOC_000118"; transcript_id "TCONS_00000309"; exon_number "7"; gene_name "NV10188"; oId "CUFF.205.7"; nearest_ref "NV10188-RA"; class_code "j"; tss_id "TSS244";
gnl|Nvit_2.0|Chr1.Scaffold1	Cufflinks	exon	2718205	2718376	.	+	.	gene_id "XLOC_000118"; transcript_id "TCONS_00000309"; exon_number "8"; gene_name "NV10188"; oId "CUFF.205.7"; nearest_ref "NV10188-RA"; class_code "j"; tss_id "TSS244";
gnl|Nvit_2.0|Chr1.Scaffold1	Cufflinks	exon	2718458	2718697	.	+	.	gene_id "XLOC_000118"; transcript_id "TCONS_00000309"; exon_number "9"; gene_name "NV10188"; oId "CUFF.205.7"; nearest_ref "NV10188-RA"; class_code "j"; tss_id "TSS244";
gnl|Nvit_2.0|Chr1.Scaffold1	Cufflinks	exon	2718765	2718920	.	+	.	gene_id "XLOC_000118"; transcript_id "TCONS_00000309"; exon_number "10"; gene_name "NV10188"; oId "CUFF.205.7"; nearest_ref "NV10188-RA"; class_code "j"; tss_id "TSS244";
gnl|Nvit_2.0|Chr1.Scaffold1	Cufflinks	exon	2719623	2719777	.	+	.	gene_id "XLOC_000118"; transcript_id "TCONS_00000309"; exon_number "11"; gene_name "NV10188"; oId "CUFF.205.7"; nearest_ref "NV10188-RA"; class_code "j"; tss_id "TSS244";
gnl|Nvit_2.0|Chr1.Scaffold1	Cufflinks	exon	2719867	2719967	.	+	.	gene_id "XLOC_000118"; transcript_id "TCONS_00000309"; exon_number "12"; gene_name "NV10188"; oId "CUFF.205.7"; nearest_ref "NV10188-RA"; class_code "j"; tss_id "TSS244";
gnl|Nvit_2.0|Chr1.Scaffold1	Cufflinks	exon	2720040	2720558	.	+	.	gene_id "XLOC_000118"; transcript_id "TCONS_00000309"; exon_number "13"; gene_name "NV10188"; oId "CUFF.205.7"; nearest_ref "NV10188-RA"; class_code "j"; tss_id "TSS244";
gnl|Nvit_2.0|Chr1.Scaffold1	Cufflinks	exon	2720629	2720866	.	+	.	gene_id "XLOC_000118"; transcript_id "TCONS_00000309"; exon_number "14"; gene_name "NV10188"; oId "CUFF.205.7"; nearest_ref "NV10188-RA"; class_code "j"; tss_id "TSS244";
gnl|Nvit_2.0|Chr1.Scaffold1	Cufflinks	exon	2816479	2816517	.	+	.	gene_id "XLOC_000121"; transcript_id "TCONS_00000316"; exon_number "1"; gene_name "NV21669"; oId "CUFF.211.2"; nearest_ref "NV21669-RA"; class_code "j"; tss_id "TSS249";
gnl|Nvit_2.0|Chr1.Scaffold1	Cufflinks	exon	2825603	2826091	.	+	.	gene_id "XLOC_000121"; transcript_id "TCONS_00000316"; exon_number "2"; gene_name "NV21669"; oId "CUFF.211.2"; nearest_ref "NV21669-RA"; class_code "j"; tss_id "TSS249";
gnl|Nvit_2.0|Chr1.Scaffold1	Cufflinks	exon	2830289	2833582	.	+	.	gene_id "XLOC_000121"; transcript_id "TCONS_00000316"; exon_number "3"; gene_name "NV21669"; oId "CUFF.211.2"; nearest_ref "NV21669-RA"; class_code "j"; tss_id "TSS249";
gnl|Nvit_2.0|Chr1.Scaffold1	Cufflinks	exon	2884054	2884518	.	+	.	gene_id "XLOC_000124"; transcript_id "TCONS_00000320"; exon_number "1"; gene_name "NV21671"; oId "CUFF.214.2"; nearest_ref "NV21671-RA"; class_code "j"; tss_id "TSS252";
gnl|Nvit_2.0|Chr1.Scaffold1	Cufflinks	exon	2884604	2884799	.	+	.	gene_id "XLOC_000124"; transcript_id "TCONS_00000320"; exon_number "2"; gene_name "NV21671"; oId "CUFF.214.2"; nearest_ref "NV21671-RA"; class_code "j"; tss_id "TSS252";
gnl|Nvit_2.0|Chr1.Scaffold1	Cufflinks	exon	2884875	2885387	.	+	.	gene_id "XLOC_000124"; transcript_id "TCONS_00000320"; exon_number "3"; gene_name "NV21671"; oId "CUFF.214.2"; nearest_ref "NV21671-RA"; class_code "j"; tss_id "TSS252";
gnl|Nvit_2.0|Chr1.Scaffold1	Cufflinks	exon	2885949	2886625	.	+	.	gene_id "XLOC_000124"; transcript_id "TCONS_00000320"; exon_number "4"; gene_name "NV21671"; oId "CUFF.214.2"; nearest_ref "NV21671-RA"; class_code "j"; tss_id "TSS252";
gnl|Nvit_2.0|Chr1.Scaffold1	Cufflinks	exon	2886758	2887195	.	+	.	gene_id "XLOC_000124"; transcript_id "TCONS_00000320"; exon_number "5"; gene_name "NV21671"; oId "CUFF.214.2"; nearest_ref "NV21671-RA"; class_code "j"; tss_id "TSS252";
gnl|Nvit_2.0|Chr1.Scaffold1	Cufflinks	exon	2884054	2884518	.	+	.	gene_id "XLOC_000124"; transcript_id "TCONS_00000319"; exon_number "1"; gene_name "NV21671"; oId "CUFF.214.1"; nearest_ref "NV21671-RA"; class_code "j"; tss_id "TSS252";
gnl|Nvit_2.0|Chr1.Scaffold1	Cufflinks	exon	2884604	2884799	.	+	.	gene_id "XLOC_000124"; transcript_id "TCONS_00000319"; exon_number "2"; gene_name "NV21671"; oId "CUFF.214.1"; nearest_ref "NV21671-RA"; class_code "j"; tss_id "TSS252";
gnl|Nvit_2.0|Chr1.Scaffold1	Cufflinks	exon	2884875	2885387	.	+	.	gene_id "XLOC_000124"; transcript_id "TCONS_00000319"; exon_number "3"; gene_name "NV21671"; oId "CUFF.214.1"; nearest_ref "NV21671-RA"; class_code "j"; tss_id "TSS252";
gnl|Nvit_2.0|Chr1.Scaffold1	Cufflinks	exon	2885945	2886625	.	+	.	gene_id "XLOC_000124"; transcript_id "TCONS_00000319"; exon_number "4"; gene_name "NV21671"; oId "CUFF.214.1"; nearest_ref "NV21671-RA"; class_code "j"; tss_id "TSS252";
gnl|Nvit_2.0|Chr1.Scaffold1	Cufflinks	exon	2886758	2887195	.	+	.	gene_id "XLOC_000124"; transcript_id "TCONS_00000319"; exon_number "5"; gene_name "NV21671"; oId "CUFF.214.1"; nearest_ref "NV21671-RA"; class_code "j"; tss_id "TSS252";
gnl|Nvit_2.0|Chr1.Scaffold1	Cufflinks	exon	2908014	2909147	.	+	.	gene_id "XLOC_000125"; transcript_id "TCONS_00000323"; exon_number "1"; gene_name "NV10195"; oId "CUFF.219.2"; nearest_ref "NV10195-RA"; class_code "j"; tss_id "TSS254";
gnl|Nvit_2.0|Chr1.Scaffold1	Cufflinks	exon	2909223	2909430	.	+	.	gene_id "XLOC_000125"; transcript_id "TCONS_00000323"; exon_number "2"; gene_name "NV10195"; oId "CUFF.219.2"; nearest_ref "NV10195-RA"; class_code "j"; tss_id "TSS254";
gnl|Nvit_2.0|Chr1.Scaffold1	Cufflinks	exon	2909552	2909684	.	+	.	gene_id "XLOC_000125"; transcript_id "TCONS_00000323"; exon_number "3"; gene_name "NV10195"; oId "CUFF.219.2"; nearest_ref "NV10195-RA"; class_code "j"; tss_id "TSS254";
gnl|Nvit_2.0|Chr1.Scaffold1	Cufflinks	exon	2909752	2912432	.	+	.	gene_id "XLOC_000125"; transcript_id "TCONS_00000323"; exon_number "4"; gene_name "NV10195"; oId "CUFF.219.2"; nearest_ref "NV10195-RA"; class_code "j"; tss_id "TSS254";
gnl|Nvit_2.0|Chr1.Scaffold1	Cufflinks	exon	2908014	2908837	.	+	.	gene_id "XLOC_000125"; transcript_id "TCONS_00000322"; exon_number "1"; gene_name "NV10195"; oId "CUFF.219.1"; nearest_ref "NV10195-RA"; class_code "j"; tss_id "TSS254";
gnl|Nvit_2.0|Chr1.Scaffold1	Cufflinks	exon	2908938	2909147	.	+	.	gene_id "XLOC_000125"; transcript_id "TCONS_00000322"; exon_number "2"; gene_name "NV10195"; oId "CUFF.219.1"; nearest_ref "NV10195-RA"; class_code "j"; tss_id "TSS254";
gnl|Nvit_2.0|Chr1.Scaffold1	Cufflinks	exon	2909223	2909432	.	+	.	gene_id "XLOC_000125"; transcript_id "TCONS_00000322"; exon_number "3"; gene_name "NV10195"; oId "CUFF.219.1"; nearest_ref "NV10195-RA"; class_code "j"; tss_id "TSS254";
gnl|Nvit_2.0|Chr1.Scaffold1	Cufflinks	exon	2909552	2909686	.	+	.	gene_id "XLOC_000125"; transcript_id "TCONS_00000322"; exon_number "4"; gene_name "NV10195"; oId "CUFF.219.1"; nearest_ref "NV10195-RA"; class_code "j"; tss_id "TSS254";
gnl|Nvit_2.0|Chr1.Scaffold1	Cufflinks	exon	2909752	2912432	.	+	.	gene_id "XLOC_000125"; transcript_id "TCONS_00000322"; exon_number "5"; gene_name "NV10195"; oId "CUFF.219.1"; nearest_ref "NV10195-RA"; class_code "j"; tss_id "TSS254";
gnl|Nvit_2.0|Chr1.Scaffold1	Cufflinks	exon	2961308	2962364	.	+	.	gene_id "XLOC_000126"; transcript_id "TCONS_00000325"; exon_number "1"; gene_name "NV10197"; oId "CUFF.222.1"; nearest_ref "NV10197-RA"; class_code "j"; tss_id "TSS256";
gnl|Nvit_2.0|Chr1.Scaffold1	Cufflinks	exon	3001803	3001980	.	+	.	gene_id "XLOC_000126"; transcript_id "TCONS_00000325"; exon_number "2"; gene_name "NV10197"; oId "CUFF.222.1"; nearest_ref "NV10197-RA"; class_code "j"; tss_id "TSS256";
gnl|Nvit_2.0|Chr1.Scaffold1	Cufflinks	exon	3003279	3003451	.	+	.	gene_id "XLOC_000126"; transcript_id "TCONS_00000325"; exon_number "3"; gene_name "NV10197"; oId "CUFF.222.1"; nearest_ref "NV10197-RA"; class_code "j"; tss_id "TSS256";
gnl|Nvit_2.0|Chr1.Scaffold1	Cufflinks	exon	3003527	3003792	.	+	.	gene_id "XLOC_000126"; transcript_id "TCONS_00000325"; exon_number "4"; gene_name "NV10197"; oId "CUFF.222.1"; nearest_ref "NV10197-RA"; class_code "j"; tss_id "TSS256";
gnl|Nvit_2.0|Chr1.Scaffold1	Cufflinks	exon	3003881	3004404	.	+	.	gene_id "XLOC_000126"; transcript_id "TCONS_00000325"; exon_number "5"; gene_name "NV10197"; oId "CUFF.222.1"; nearest_ref "NV10197-RA"; class_code "j"; tss_id "TSS256";
gnl|Nvit_2.0|Chr1.Scaffold1	Cufflinks	exon	3004473	3005011	.	+	.	gene_id "XLOC_000126"; transcript_id "TCONS_00000325"; exon_number "6"; gene_name "NV10197"; oId "CUFF.222.1"; nearest_ref "NV10197-RA"; class_code "j"; tss_id "TSS256";
gnl|Nvit_2.0|Chr1.Scaffold1	Cufflinks	exon	3005094	3005552	.	+	.	gene_id "XLOC_000126"; transcript_id "TCONS_00000325"; exon_number "7"; gene_name "NV10197"; oId "CUFF.222.1"; nearest_ref "NV10197-RA"; class_code "j"; tss_id "TSS256";
gnl|Nvit_2.0|Chr1.Scaffold1	Cufflinks	exon	3005948	3009384	.	+	.	gene_id "XLOC_000126"; transcript_id "TCONS_00000325"; exon_number "8"; gene_name "NV10197"; oId "CUFF.222.1"; nearest_ref "NV10197-RA"; class_code "j"; tss_id "TSS256";
gnl|Nvit_2.0|Chr1.Scaffold1	Cufflinks	exon	2962295	2962366	.	+	.	gene_id "XLOC_000126"; transcript_id "TCONS_00000327"; exon_number "1"; gene_name "NV10197"; oId "CUFF.222.3"; nearest_ref "NV10197-RA"; class_code "j"; tss_id "TSS257";
gnl|Nvit_2.0|Chr1.Scaffold1	Cufflinks	exon	3001803	3001980	.	+	.	gene_id "XLOC_000126"; transcript_id "TCONS_00000327"; exon_number "2"; gene_name "NV10197"; oId "CUFF.222.3"; nearest_ref "NV10197-RA"; class_code "j"; tss_id "TSS257";
gnl|Nvit_2.0|Chr1.Scaffold1	Cufflinks	exon	3003279	3003451	.	+	.	gene_id "XLOC_000126"; transcript_id "TCONS_00000327"; exon_number "3"; gene_name "NV10197"; oId "CUFF.222.3"; nearest_ref "NV10197-RA"; class_code "j"; tss_id "TSS257";
gnl|Nvit_2.0|Chr1.Scaffold1	Cufflinks	exon	3003527	3003792	.	+	.	gene_id "XLOC_000126"; transcript_id "TCONS_00000327"; exon_number "4"; gene_name "NV10197"; oId "CUFF.222.3"; nearest_ref "NV10197-RA"; class_code "j"; tss_id "TSS257";
gnl|Nvit_2.0|Chr1.Scaffold1	Cufflinks	exon	3003881	3004404	.	+	.	gene_id "XLOC_000126"; transcript_id "TCONS_00000327"; exon_number "5"; gene_name "NV10197"; oId "CUFF.222.3"; nearest_ref "NV10197-RA"; class_code "j"; tss_id "TSS257";
gnl|Nvit_2.0|Chr1.Scaffold1	Cufflinks	exon	3004473	3005011	.	+	.	gene_id "XLOC_000126"; transcript_id "TCONS_00000327"; exon_number "6"; gene_name "NV10197"; oId "CUFF.222.3"; nearest_ref "NV10197-RA"; class_code "j"; tss_id "TSS257";
gnl|Nvit_2.0|Chr1.Scaffold1	Cufflinks	exon	3005094	3005552	.	+	.	gene_id "XLOC_000126"; transcript_id "TCONS_00000327"; exon_number "7"; gene_name "NV10197"; oId "CUFF.222.3"; nearest_ref "NV10197-RA"; class_code "j"; tss_id "TSS257";
gnl|Nvit_2.0|Chr1.Scaffold1	Cufflinks	exon	3005948	3009384	.	+	.	gene_id "XLOC_000126"; transcript_id "TCONS_00000327"; exon_number "8"; gene_name "NV10197"; oId "CUFF.222.3"; nearest_ref "NV10197-RA"; class_code "j"; tss_id "TSS257";
gnl|Nvit_2.0|Chr1.Scaffold1	Cufflinks	exon	3011030	3011104	.	+	.	gene_id "XLOC_000127"; transcript_id "TCONS_00000328"; exon_number "1"; gene_name "NV21672"; oId "CUFF.223.1"; nearest_ref "NV21672-RA"; class_code "j"; tss_id "TSS258";
gnl|Nvit_2.0|Chr1.Scaffold1	Cufflinks	exon	3013306	3016614	.	+	.	gene_id "XLOC_000127"; transcript_id "TCONS_00000328"; exon_number "2"; gene_name "NV21672"; oId "CUFF.223.1"; nearest_ref "NV21672-RA"; class_code "j"; tss_id "TSS258";
gnl|Nvit_2.0|Chr1.Scaffold1	Cufflinks	exon	3030896	3031016	.	+	.	gene_id "XLOC_000129"; transcript_id "TCONS_00000332"; exon_number "1"; gene_name "NV10201"; oId "CUFF.226.2"; nearest_ref "NV10201-RA"; class_code "j"; tss_id "TSS261";
gnl|Nvit_2.0|Chr1.Scaffold1	Cufflinks	exon	3042924	3043136	.	+	.	gene_id "XLOC_000129"; transcript_id "TCONS_00000332"; exon_number "2"; gene_name "NV10201"; oId "CUFF.226.2"; nearest_ref "NV10201-RA"; class_code "j"; tss_id "TSS261";
gnl|Nvit_2.0|Chr1.Scaffold1	Cufflinks	exon	3051211	3051449	.	+	.	gene_id "XLOC_000129"; transcript_id "TCONS_00000332"; exon_number "3"; gene_name "NV10201"; oId "CUFF.226.2"; nearest_ref "NV10201-RA"; class_code "j"; tss_id "TSS261";
gnl|Nvit_2.0|Chr1.Scaffold1	Cufflinks	exon	3051817	3052126	.	+	.	gene_id "XLOC_000129"; transcript_id "TCONS_00000332"; exon_number "4"; gene_name "NV10201"; oId "CUFF.226.2"; nearest_ref "NV10201-RA"; class_code "j"; tss_id "TSS261";
gnl|Nvit_2.0|Chr1.Scaffold1	Cufflinks	exon	3052203	3052696	.	+	.	gene_id "XLOC_000129"; transcript_id "TCONS_00000332"; exon_number "5"; gene_name "NV10201"; oId "CUFF.226.2"; nearest_ref "NV10201-RA"; class_code "j"; tss_id "TSS261";
gnl|Nvit_2.0|Chr1.Scaffold1	Cufflinks	exon	3053011	3054552	.	+	.	gene_id "XLOC_000129"; transcript_id "TCONS_00000332"; exon_number "6"; gene_name "NV10201"; oId "CUFF.226.2"; nearest_ref "NV10201-RA"; class_code "j"; tss_id "TSS261";
gnl|Nvit_2.0|Chr1.Scaffold1	Cufflinks	exon	3030896	3031016	.	+	.	gene_id "XLOC_000129"; transcript_id "TCONS_00000331"; exon_number "1"; gene_name "NV10201"; oId "CUFF.226.1"; nearest_ref "NV10201-RA"; class_code "j"; tss_id "TSS261";
gnl|Nvit_2.0|Chr1.Scaffold1	Cufflinks	exon	3042924	3043136	.	+	.	gene_id "XLOC_000129"; transcript_id "TCONS_00000331"; exon_number "2"; gene_name "NV10201"; oId "CUFF.226.1"; nearest_ref "NV10201-RA"; class_code "j"; tss_id "TSS261";
gnl|Nvit_2.0|Chr1.Scaffold1	Cufflinks	exon	3051211	3051413	.	+	.	gene_id "XLOC_000129"; transcript_id "TCONS_00000331"; exon_number "3"; gene_name "NV10201"; oId "CUFF.226.1"; nearest_ref "NV10201-RA"; class_code "j"; tss_id "TSS261";
gnl|Nvit_2.0|Chr1.Scaffold1	Cufflinks	exon	3051817	3052126	.	+	.	gene_id "XLOC_000129"; transcript_id "TCONS_00000331"; exon_number "4"; gene_name "NV10201"; oId "CUFF.226.1"; nearest_ref "NV10201-RA"; class_code "j"; tss_id "TSS261";
gnl|Nvit_2.0|Chr1.Scaffold1	Cufflinks	exon	3052203	3052698	.	+	.	gene_id "XLOC_000129"; transcript_id "TCONS_00000331"; exon_number "5"; gene_name "NV10201"; oId "CUFF.226.1"; nearest_ref "NV10201-RA"; class_code "j"; tss_id "TSS261";
gnl|Nvit_2.0|Chr1.Scaffold1	Cufflinks	exon	3053011	3054552	.	+	.	gene_id "XLOC_000129"; transcript_id "TCONS_00000331"; exon_number "6"; gene_name "NV10201"; oId "CUFF.226.1"; nearest_ref "NV10201-RA"; class_code "j"; tss_id "TSS261";
gnl|Nvit_2.0|Chr1.Scaffold1	Cufflinks	exon	3075744	3076711	.	+	.	gene_id "XLOC_000131"; transcript_id "TCONS_00000335"; exon_number "1"; gene_name "NV10210"; oId "CUFF.232.1"; nearest_ref "NV10210-RA"; class_code "j"; tss_id "TSS264";
gnl|Nvit_2.0|Chr1.Scaffold1	Cufflinks	exon	3076841	3077185	.	+	.	gene_id "XLOC_000131"; transcript_id "TCONS_00000335"; exon_number "2"; gene_name "NV10210"; oId "CUFF.232.1"; nearest_ref "NV10210-RA"; class_code "j"; tss_id "TSS264";
gnl|Nvit_2.0|Chr1.Scaffold1	Cufflinks	exon	3077271	3077573	.	+	.	gene_id "XLOC_000131"; transcript_id "TCONS_00000335"; exon_number "3"; gene_name "NV10210"; oId "CUFF.232.1"; nearest_ref "NV10210-RA"; class_code "j"; tss_id "TSS264";
gnl|Nvit_2.0|Chr1.Scaffold1	Cufflinks	exon	3077649	3079568	.	+	.	gene_id "XLOC_000131"; transcript_id "TCONS_00000335"; exon_number "4"; gene_name "NV10210"; oId "CUFF.232.1"; nearest_ref "NV10210-RA"; class_code "j"; tss_id "TSS264";
gnl|Nvit_2.0|Chr1.Scaffold1	Cufflinks	exon	3080130	3080205	.	+	.	gene_id "XLOC_000131"; transcript_id "TCONS_00000335"; exon_number "5"; gene_name "NV10210"; oId "CUFF.232.1"; nearest_ref "NV10210-RA"; class_code "j"; tss_id "TSS264";
gnl|Nvit_2.0|Chr1.Scaffold1	Cufflinks	exon	3080307	3080838	.	+	.	gene_id "XLOC_000131"; transcript_id "TCONS_00000335"; exon_number "6"; gene_name "NV10210"; oId "CUFF.232.1"; nearest_ref "NV10210-RA"; class_code "j"; tss_id "TSS264";
gnl|Nvit_2.0|Chr1.Scaffold1	Cufflinks	exon	3080926	3081205	.	+	.	gene_id "XLOC_000131"; transcript_id "TCONS_00000335"; exon_number "7"; gene_name "NV10210"; oId "CUFF.232.1"; nearest_ref "NV10210-RA"; class_code "j"; tss_id "TSS264";
gnl|Nvit_2.0|Chr1.Scaffold1	Cufflinks	exon	3081302	3081490	.	+	.	gene_id "XLOC_000131"; transcript_id "TCONS_00000335"; exon_number "8"; gene_name "NV10210"; oId "CUFF.232.1"; nearest_ref "NV10210-RA"; class_code "j"; tss_id "TSS264";
gnl|Nvit_2.0|Chr1.Scaffold1	Cufflinks	exon	3081588	3081837	.	+	.	gene_id "XLOC_000131"; transcript_id "TCONS_00000335"; exon_number "9"; gene_name "NV10210"; oId "CUFF.232.1"; nearest_ref "NV10210-RA"; class_code "j"; tss_id "TSS264";
gnl|Nvit_2.0|Chr1.Scaffold1	Cufflinks	exon	3081927	3082107	.	+	.	gene_id "XLOC_000131"; transcript_id "TCONS_00000335"; exon_number "10"; gene_name "NV10210"; oId "CUFF.232.1"; nearest_ref "NV10210-RA"; class_code "j"; tss_id "TSS264";
gnl|Nvit_2.0|Chr1.Scaffold1	Cufflinks	exon	3082179	3082532	.	+	.	gene_id "XLOC_000131"; transcript_id "TCONS_00000335"; exon_number "11"; gene_name "NV10210"; oId "CUFF.232.1"; nearest_ref "NV10210-RA"; class_code "j"; tss_id "TSS264";
gnl|Nvit_2.0|Chr1.Scaffold1	Cufflinks	exon	3082619	3082940	.	+	.	gene_id "XLOC_000131"; transcript_id "TCONS_00000335"; exon_number "12"; gene_name "NV10210"; oId "CUFF.232.1"; nearest_ref "NV10210-RA"; class_code "j"; tss_id "TSS264";
gnl|Nvit_2.0|Chr1.Scaffold1	Cufflinks	exon	3083012	3083407	.	+	.	gene_id "XLOC_000131"; transcript_id "TCONS_00000335"; exon_number "13"; gene_name "NV10210"; oId "CUFF.232.1"; nearest_ref "NV10210-RA"; class_code "j"; tss_id "TSS264";
gnl|Nvit_2.0|Chr1.Scaffold1	Cufflinks	exon	3085325	3085511	.	+	.	gene_id "XLOC_000131"; transcript_id "TCONS_00000335"; exon_number "14"; gene_name "NV10210"; oId "CUFF.232.1"; nearest_ref "NV10210-RA"; class_code "j"; tss_id "TSS264";
gnl|Nvit_2.0|Chr1.Scaffold1	Cufflinks	exon	3085582	3085741	.	+	.	gene_id "XLOC_000131"; transcript_id "TCONS_00000335"; exon_number "15"; gene_name "NV10210"; oId "CUFF.232.1"; nearest_ref "NV10210-RA"; class_code "j"; tss_id "TSS264";
gnl|Nvit_2.0|Chr1.Scaffold1	Cufflinks	exon	3086020	3086210	.	+	.	gene_id "XLOC_000131"; transcript_id "TCONS_00000335"; exon_number "16"; gene_name "NV10210"; oId "CUFF.232.1"; nearest_ref "NV10210-RA"; class_code "j"; tss_id "TSS264";
gnl|Nvit_2.0|Chr1.Scaffold1	Cufflinks	exon	3086388	3086774	.	+	.	gene_id "XLOC_000131"; transcript_id "TCONS_00000335"; exon_number "17"; gene_name "NV10210"; oId "CUFF.232.1"; nearest_ref "NV10210-RA"; class_code "j"; tss_id "TSS264";
gnl|Nvit_2.0|Chr1.Scaffold1	Cufflinks	exon	3086861	3087078	.	+	.	gene_id "XLOC_000131"; transcript_id "TCONS_00000335"; exon_number "18"; gene_name "NV10210"; oId "CUFF.232.1"; nearest_ref "NV10210-RA"; class_code "j"; tss_id "TSS264";
gnl|Nvit_2.0|Chr1.Scaffold1	Cufflinks	exon	3087152	3087605	.	+	.	gene_id "XLOC_000131"; transcript_id "TCONS_00000335"; exon_number "19"; gene_name "NV10210"; oId "CUFF.232.1"; nearest_ref "NV10210-RA"; class_code "j"; tss_id "TSS264";
gnl|Nvit_2.0|Chr1.Scaffold1	Cufflinks	exon	3087856	3088293	.	+	.	gene_id "XLOC_000131"; transcript_id "TCONS_00000339"; exon_number "1"; gene_name "NV10210"; oId "CUFF.232.5"; nearest_ref "NV10210-RA"; class_code "j"; tss_id "TSS268";
gnl|Nvit_2.0|Chr1.Scaffold1	Cufflinks	exon	3088759	3089197	.	+	.	gene_id "XLOC_000131"; transcript_id "TCONS_00000339"; exon_number "2"; gene_name "NV10210"; oId "CUFF.232.5"; nearest_ref "NV10210-RA"; class_code "j"; tss_id "TSS268";
gnl|Nvit_2.0|Chr1.Scaffold1	Cufflinks	exon	3089268	3089857	.	+	.	gene_id "XLOC_000131"; transcript_id "TCONS_00000339"; exon_number "3"; gene_name "NV10210"; oId "CUFF.232.5"; nearest_ref "NV10210-RA"; class_code "j"; tss_id "TSS268";
gnl|Nvit_2.0|Chr1.Scaffold1	Cufflinks	exon	3089936	3091220	.	+	.	gene_id "XLOC_000131"; transcript_id "TCONS_00000339"; exon_number "4"; gene_name "NV10210"; oId "CUFF.232.5"; nearest_ref "NV10210-RA"; class_code "j"; tss_id "TSS268";
gnl|Nvit_2.0|Chr1.Scaffold1	Cufflinks	exon	3091294	3091388	.	+	.	gene_id "XLOC_000131"; transcript_id "TCONS_00000339"; exon_number "5"; gene_name "NV10210"; oId "CUFF.232.5"; nearest_ref "NV10210-RA"; class_code "j"; tss_id "TSS268";
gnl|Nvit_2.0|Chr1.Scaffold1	Cufflinks	exon	3091481	3091593	.	+	.	gene_id "XLOC_000131"; transcript_id "TCONS_00000339"; exon_number "6"; gene_name "NV10210"; oId "CUFF.232.5"; nearest_ref "NV10210-RA"; class_code "j"; tss_id "TSS268";
gnl|Nvit_2.0|Chr1.Scaffold1	Cufflinks	exon	3091672	3093916	.	+	.	gene_id "XLOC_000131"; transcript_id "TCONS_00000339"; exon_number "7"; gene_name "NV10210"; oId "CUFF.232.5"; nearest_ref "NV10210-RA"; class_code "j"; tss_id "TSS268";
gnl|Nvit_2.0|Chr1.Scaffold1	Cufflinks	exon	3093990	3094671	.	+	.	gene_id "XLOC_000131"; transcript_id "TCONS_00000339"; exon_number "8"; gene_name "NV10210"; oId "CUFF.232.5"; nearest_ref "NV10210-RA"; class_code "j"; tss_id "TSS268";
gnl|Nvit_2.0|Chr1.Scaffold1	Cufflinks	exon	3094743	3095368	.	+	.	gene_id "XLOC_000131"; transcript_id "TCONS_00000339"; exon_number "9"; gene_name "NV10210"; oId "CUFF.232.5"; nearest_ref "NV10210-RA"; class_code "j"; tss_id "TSS268";
gnl|Nvit_2.0|Chr1.Scaffold1	Cufflinks	exon	3095440	3096006	.	+	.	gene_id "XLOC_000131"; transcript_id "TCONS_00000339"; exon_number "10"; gene_name "NV10210"; oId "CUFF.232.5"; nearest_ref "NV10210-RA"; class_code "j"; tss_id "TSS268";
gnl|Nvit_2.0|Chr1.Scaffold1	Cufflinks	exon	3096086	3096303	.	+	.	gene_id "XLOC_000131"; transcript_id "TCONS_00000339"; exon_number "11"; gene_name "NV10210"; oId "CUFF.232.5"; nearest_ref "NV10210-RA"; class_code "j"; tss_id "TSS268";
gnl|Nvit_2.0|Chr1.Scaffold1	Cufflinks	exon	3096537	3096597	.	+	.	gene_id "XLOC_000131"; transcript_id "TCONS_00000339"; exon_number "12"; gene_name "NV10210"; oId "CUFF.232.5"; nearest_ref "NV10210-RA"; class_code "j"; tss_id "TSS268";
gnl|Nvit_2.0|Chr1.Scaffold1	Cufflinks	exon	3088429	3088670	.	+	.	gene_id "XLOC_000131"; transcript_id "TCONS_00000340"; exon_number "1"; gene_name "NV10210"; oId "CUFF.232.6"; nearest_ref "NV10210-RA"; class_code "j"; tss_id "TSS269";
gnl|Nvit_2.0|Chr1.Scaffold1	Cufflinks	exon	3088759	3089197	.	+	.	gene_id "XLOC_000131"; transcript_id "TCONS_00000340"; exon_number "2"; gene_name "NV10210"; oId "CUFF.232.6"; nearest_ref "NV10210-RA"; class_code "j"; tss_id "TSS269";
gnl|Nvit_2.0|Chr1.Scaffold1	Cufflinks	exon	3089268	3089857	.	+	.	gene_id "XLOC_000131"; transcript_id "TCONS_00000340"; exon_number "3"; gene_name "NV10210"; oId "CUFF.232.6"; nearest_ref "NV10210-RA"; class_code "j"; tss_id "TSS269";
gnl|Nvit_2.0|Chr1.Scaffold1	Cufflinks	exon	3089936	3091388	.	+	.	gene_id "XLOC_000131"; transcript_id "TCONS_00000340"; exon_number "4"; gene_name "NV10210"; oId "CUFF.232.6"; nearest_ref "NV10210-RA"; class_code "j"; tss_id "TSS269";
gnl|Nvit_2.0|Chr1.Scaffold1	Cufflinks	exon	3091481	3091593	.	+	.	gene_id "XLOC_000131"; transcript_id "TCONS_00000340"; exon_number "5"; gene_name "NV10210"; oId "CUFF.232.6"; nearest_ref "NV10210-RA"; class_code "j"; tss_id "TSS269";
gnl|Nvit_2.0|Chr1.Scaffold1	Cufflinks	exon	3091672	3093916	.	+	.	gene_id "XLOC_000131"; transcript_id "TCONS_00000340"; exon_number "6"; gene_name "NV10210"; oId "CUFF.232.6"; nearest_ref "NV10210-RA"; class_code "j"; tss_id "TSS269";
gnl|Nvit_2.0|Chr1.Scaffold1	Cufflinks	exon	3093990	3094671	.	+	.	gene_id "XLOC_000131"; transcript_id "TCONS_00000340"; exon_number "7"; gene_name "NV10210"; oId "CUFF.232.6"; nearest_ref "NV10210-RA"; class_code "j"; tss_id "TSS269";
gnl|Nvit_2.0|Chr1.Scaffold1	Cufflinks	exon	3094743	3095368	.	+	.	gene_id "XLOC_000131"; transcript_id "TCONS_00000340"; exon_number "8"; gene_name "NV10210"; oId "CUFF.232.6"; nearest_ref "NV10210-RA"; class_code "j"; tss_id "TSS269";
gnl|Nvit_2.0|Chr1.Scaffold1	Cufflinks	exon	3095440	3096006	.	+	.	gene_id "XLOC_000131"; transcript_id "TCONS_00000340"; exon_number "9"; gene_name "NV10210"; oId "CUFF.232.6"; nearest_ref "NV10210-RA"; class_code "j"; tss_id "TSS269";
gnl|Nvit_2.0|Chr1.Scaffold1	Cufflinks	exon	3096086	3096303	.	+	.	gene_id "XLOC_000131"; transcript_id "TCONS_00000340"; exon_number "10"; gene_name "NV10210"; oId "CUFF.232.6"; nearest_ref "NV10210-RA"; class_code "j"; tss_id "TSS269";
gnl|Nvit_2.0|Chr1.Scaffold1	Cufflinks	exon	3096537	3096597	.	+	.	gene_id "XLOC_000131"; transcript_id "TCONS_00000340"; exon_number "11"; gene_name "NV10210"; oId "CUFF.232.6"; nearest_ref "NV10210-RA"; class_code "j"; tss_id "TSS269";
gnl|Nvit_2.0|Chr1.Scaffold1	Cufflinks	exon	3109371	3110009	.	+	.	gene_id "XLOC_000134"; transcript_id "TCONS_00000343"; exon_number "1"; gene_name "NV10215"; oId "CUFF.236.1"; nearest_ref "NV10215-RA"; class_code "j"; tss_id "TSS272";
gnl|Nvit_2.0|Chr1.Scaffold1	Cufflinks	exon	3110102	3110425	.	+	.	gene_id "XLOC_000134"; transcript_id "TCONS_00000343"; exon_number "2"; gene_name "NV10215"; oId "CUFF.236.1"; nearest_ref "NV10215-RA"; class_code "j"; tss_id "TSS272";
gnl|Nvit_2.0|Chr1.Scaffold1	Cufflinks	exon	3122356	3122423	.	+	.	gene_id "XLOC_000134"; transcript_id "TCONS_00000343"; exon_number "3"; gene_name "NV10215"; oId "CUFF.236.1"; nearest_ref "NV10215-RA"; class_code "j"; tss_id "TSS272";
gnl|Nvit_2.0|Chr1.Scaffold1	Cufflinks	exon	3137919	3138088	.	+	.	gene_id "XLOC_000134"; transcript_id "TCONS_00000343"; exon_number "4"; gene_name "NV10215"; oId "CUFF.236.1"; nearest_ref "NV10215-RA"; class_code "j"; tss_id "TSS272";
gnl|Nvit_2.0|Chr1.Scaffold1	Cufflinks	exon	3138315	3138388	.	+	.	gene_id "XLOC_000134"; transcript_id "TCONS_00000343"; exon_number "5"; gene_name "NV10215"; oId "CUFF.236.1"; nearest_ref "NV10215-RA"; class_code "j"; tss_id "TSS272";
gnl|Nvit_2.0|Chr1.Scaffold1	Cufflinks	exon	3138863	3138961	.	+	.	gene_id "XLOC_000134"; transcript_id "TCONS_00000343"; exon_number "6"; gene_name "NV10215"; oId "CUFF.236.1"; nearest_ref "NV10215-RA"; class_code "j"; tss_id "TSS272";
gnl|Nvit_2.0|Chr1.Scaffold1	Cufflinks	exon	3140262	3140589	.	+	.	gene_id "XLOC_000134"; transcript_id "TCONS_00000343"; exon_number "7"; gene_name "NV10215"; oId "CUFF.236.1"; nearest_ref "NV10215-RA"; class_code "j"; tss_id "TSS272";
gnl|Nvit_2.0|Chr1.Scaffold1	Cufflinks	exon	3140843	3141106	.	+	.	gene_id "XLOC_000134"; transcript_id "TCONS_00000343"; exon_number "8"; gene_name "NV10215"; oId "CUFF.236.1"; nearest_ref "NV10215-RA"; class_code "j"; tss_id "TSS272";
gnl|Nvit_2.0|Chr1.Scaffold1	Cufflinks	exon	3141293	3141443	.	+	.	gene_id "XLOC_000134"; transcript_id "TCONS_00000343"; exon_number "9"; gene_name "NV10215"; oId "CUFF.236.1"; nearest_ref "NV10215-RA"; class_code "j"; tss_id "TSS272";
gnl|Nvit_2.0|Chr1.Scaffold1	Cufflinks	exon	3141521	3141614	.	+	.	gene_id "XLOC_000134"; transcript_id "TCONS_00000343"; exon_number "10"; gene_name "NV10215"; oId "CUFF.236.1"; nearest_ref "NV10215-RA"; class_code "j"; tss_id "TSS272";
gnl|Nvit_2.0|Chr1.Scaffold1	Cufflinks	exon	3141701	3142160	.	+	.	gene_id "XLOC_000134"; transcript_id "TCONS_00000343"; exon_number "11"; gene_name "NV10215"; oId "CUFF.236.1"; nearest_ref "NV10215-RA"; class_code "j"; tss_id "TSS272";
gnl|Nvit_2.0|Chr1.Scaffold1	Cufflinks	exon	3142259	3142434	.	+	.	gene_id "XLOC_000134"; transcript_id "TCONS_00000343"; exon_number "12"; gene_name "NV10215"; oId "CUFF.236.1"; nearest_ref "NV10215-RA"; class_code "j"; tss_id "TSS272";
gnl|Nvit_2.0|Chr1.Scaffold1	Cufflinks	exon	3142513	3142858	.	+	.	gene_id "XLOC_000134"; transcript_id "TCONS_00000343"; exon_number "13"; gene_name "NV10215"; oId "CUFF.236.1"; nearest_ref "NV10215-RA"; class_code "j"; tss_id "TSS272";
gnl|Nvit_2.0|Chr1.Scaffold1	Cufflinks	exon	3142935	3142982	.	+	.	gene_id "XLOC_000134"; transcript_id "TCONS_00000343"; exon_number "14"; gene_name "NV10215"; oId "CUFF.236.1"; nearest_ref "NV10215-RA"; class_code "j"; tss_id "TSS272";
gnl|Nvit_2.0|Chr1.Scaffold1	Cufflinks	exon	3143061	3143107	.	+	.	gene_id "XLOC_000134"; transcript_id "TCONS_00000343"; exon_number "15"; gene_name "NV10215"; oId "CUFF.236.1"; nearest_ref "NV10215-RA"; class_code "j"; tss_id "TSS272";
gnl|Nvit_2.0|Chr1.Scaffold1	Cufflinks	exon	3143191	3143330	.	+	.	gene_id "XLOC_000134"; transcript_id "TCONS_00000343"; exon_number "16"; gene_name "NV10215"; oId "CUFF.236.1"; nearest_ref "NV10215-RA"; class_code "j"; tss_id "TSS272";
gnl|Nvit_2.0|Chr1.Scaffold1	Cufflinks	exon	3143403	3145788	.	+	.	gene_id "XLOC_000134"; transcript_id "TCONS_00000343"; exon_number "17"; gene_name "NV10215"; oId "CUFF.236.1"; nearest_ref "NV10215-RA"; class_code "j"; tss_id "TSS272";
gnl|Nvit_2.0|Chr1.Scaffold1	Cufflinks	exon	3125672	3125730	.	+	.	gene_id "XLOC_000134"; transcript_id "TCONS_00000344"; exon_number "1"; gene_name "NV10215"; oId "CUFF.236.2"; nearest_ref "NV10215-RA"; class_code "j"; tss_id "TSS273";
gnl|Nvit_2.0|Chr1.Scaffold1	Cufflinks	exon	3137919	3138088	.	+	.	gene_id "XLOC_000134"; transcript_id "TCONS_00000344"; exon_number "2"; gene_name "NV10215"; oId "CUFF.236.2"; nearest_ref "NV10215-RA"; class_code "j"; tss_id "TSS273";
gnl|Nvit_2.0|Chr1.Scaffold1	Cufflinks	exon	3138315	3138388	.	+	.	gene_id "XLOC_000134"; transcript_id "TCONS_00000344"; exon_number "3"; gene_name "NV10215"; oId "CUFF.236.2"; nearest_ref "NV10215-RA"; class_code "j"; tss_id "TSS273";
gnl|Nvit_2.0|Chr1.Scaffold1	Cufflinks	exon	3138863	3138961	.	+	.	gene_id "XLOC_000134"; transcript_id "TCONS_00000344"; exon_number "4"; gene_name "NV10215"; oId "CUFF.236.2"; nearest_ref "NV10215-RA"; class_code "j"; tss_id "TSS273";
gnl|Nvit_2.0|Chr1.Scaffold1	Cufflinks	exon	3140262	3140589	.	+	.	gene_id "XLOC_000134"; transcript_id "TCONS_00000344"; exon_number "5"; gene_name "NV10215"; oId "CUFF.236.2"; nearest_ref "NV10215-RA"; class_code "j"; tss_id "TSS273";
gnl|Nvit_2.0|Chr1.Scaffold1	Cufflinks	exon	3140843	3141106	.	+	.	gene_id "XLOC_000134"; transcript_id "TCONS_00000344"; exon_number "6"; gene_name "NV10215"; oId "CUFF.236.2"; nearest_ref "NV10215-RA"; class_code "j"; tss_id "TSS273";
gnl|Nvit_2.0|Chr1.Scaffold1	Cufflinks	exon	3141293	3141443	.	+	.	gene_id "XLOC_000134"; transcript_id "TCONS_00000344"; exon_number "7"; gene_name "NV10215"; oId "CUFF.236.2"; nearest_ref "NV10215-RA"; class_code "j"; tss_id "TSS273";
gnl|Nvit_2.0|Chr1.Scaffold1	Cufflinks	exon	3141521	3141614	.	+	.	gene_id "XLOC_000134"; transcript_id "TCONS_00000344"; exon_number "8"; gene_name "NV10215"; oId "CUFF.236.2"; nearest_ref "NV10215-RA"; class_code "j"; tss_id "TSS273";
gnl|Nvit_2.0|Chr1.Scaffold1	Cufflinks	exon	3141701	3142160	.	+	.	gene_id "XLOC_000134"; transcript_id "TCONS_00000344"; exon_number "9"; gene_name "NV10215"; oId "CUFF.236.2"; nearest_ref "NV10215-RA"; class_code "j"; tss_id "TSS273";
gnl|Nvit_2.0|Chr1.Scaffold1	Cufflinks	exon	3142259	3142434	.	+	.	gene_id "XLOC_000134"; transcript_id "TCONS_00000344"; exon_number "10"; gene_name "NV10215"; oId "CUFF.236.2"; nearest_ref "NV10215-RA"; class_code "j"; tss_id "TSS273";
gnl|Nvit_2.0|Chr1.Scaffold1	Cufflinks	exon	3142513	3142858	.	+	.	gene_id "XLOC_000134"; transcript_id "TCONS_00000344"; exon_number "11"; gene_name "NV10215"; oId "CUFF.236.2"; nearest_ref "NV10215-RA"; class_code "j"; tss_id "TSS273";
gnl|Nvit_2.0|Chr1.Scaffold1	Cufflinks	exon	3142935	3142982	.	+	.	gene_id "XLOC_000134"; transcript_id "TCONS_00000344"; exon_number "12"; gene_name "NV10215"; oId "CUFF.236.2"; nearest_ref "NV10215-RA"; class_code "j"; tss_id "TSS273";
gnl|Nvit_2.0|Chr1.Scaffold1	Cufflinks	exon	3143061	3143107	.	+	.	gene_id "XLOC_000134"; transcript_id "TCONS_00000344"; exon_number "13"; gene_name "NV10215"; oId "CUFF.236.2"; nearest_ref "NV10215-RA"; class_code "j"; tss_id "TSS273";
gnl|Nvit_2.0|Chr1.Scaffold1	Cufflinks	exon	3143191	3143330	.	+	.	gene_id "XLOC_000134"; transcript_id "TCONS_00000344"; exon_number "14"; gene_name "NV10215"; oId "CUFF.236.2"; nearest_ref "NV10215-RA"; class_code "j"; tss_id "TSS273";
gnl|Nvit_2.0|Chr1.Scaffold1	Cufflinks	exon	3143403	3145788	.	+	.	gene_id "XLOC_000134"; transcript_id "TCONS_00000344"; exon_number "15"; gene_name "NV10215"; oId "CUFF.236.2"; nearest_ref "NV10215-RA"; class_code "j"; tss_id "TSS273";
gnl|Nvit_2.0|Chr1.Scaffold1	Cufflinks	exon	3157143	3157243	.	+	.	gene_id "XLOC_000135"; transcript_id "TCONS_00000347"; exon_number "1"; gene_name "NV10217"; oId "CUFF.239.2"; nearest_ref "NV10217-RA"; class_code "j"; tss_id "TSS275";
gnl|Nvit_2.0|Chr1.Scaffold1	Cufflinks	exon	3157329	3157435	.	+	.	gene_id "XLOC_000135"; transcript_id "TCONS_00000347"; exon_number "2"; gene_name "NV10217"; oId "CUFF.239.2"; nearest_ref "NV10217-RA"; class_code "j"; tss_id "TSS275";
gnl|Nvit_2.0|Chr1.Scaffold1	Cufflinks	exon	3157507	3157719	.	+	.	gene_id "XLOC_000135"; transcript_id "TCONS_00000347"; exon_number "3"; gene_name "NV10217"; oId "CUFF.239.2"; nearest_ref "NV10217-RA"; class_code "j"; tss_id "TSS275";
gnl|Nvit_2.0|Chr1.Scaffold1	Cufflinks	exon	3157969	3158072	.	+	.	gene_id "XLOC_000135"; transcript_id "TCONS_00000347"; exon_number "4"; gene_name "NV10217"; oId "CUFF.239.2"; nearest_ref "NV10217-RA"; class_code "j"; tss_id "TSS275";
gnl|Nvit_2.0|Chr1.Scaffold1	Cufflinks	exon	3158148	3158215	.	+	.	gene_id "XLOC_000135"; transcript_id "TCONS_00000347"; exon_number "5"; gene_name "NV10217"; oId "CUFF.239.2"; nearest_ref "NV10217-RA"; class_code "j"; tss_id "TSS275";
gnl|Nvit_2.0|Chr1.Scaffold1	Cufflinks	exon	3158289	3158339	.	+	.	gene_id "XLOC_000135"; transcript_id "TCONS_00000347"; exon_number "6"; gene_name "NV10217"; oId "CUFF.239.2"; nearest_ref "NV10217-RA"; class_code "j"; tss_id "TSS275";
gnl|Nvit_2.0|Chr1.Scaffold1	Cufflinks	exon	3158854	3158952	.	+	.	gene_id "XLOC_000135"; transcript_id "TCONS_00000347"; exon_number "7"; gene_name "NV10217"; oId "CUFF.239.2"; nearest_ref "NV10217-RA"; class_code "j"; tss_id "TSS275";
gnl|Nvit_2.0|Chr1.Scaffold1	Cufflinks	exon	3159023	3160948	.	+	.	gene_id "XLOC_000135"; transcript_id "TCONS_00000347"; exon_number "8"; gene_name "NV10217"; oId "CUFF.239.2"; nearest_ref "NV10217-RA"; class_code "j"; tss_id "TSS275";
gnl|Nvit_2.0|Chr1.Scaffold1	Cufflinks	exon	3161035	3161163	.	+	.	gene_id "XLOC_000135"; transcript_id "TCONS_00000347"; exon_number "9"; gene_name "NV10217"; oId "CUFF.239.2"; nearest_ref "NV10217-RA"; class_code "j"; tss_id "TSS275";
gnl|Nvit_2.0|Chr1.Scaffold1	Cufflinks	exon	3161325	3161426	.	+	.	gene_id "XLOC_000135"; transcript_id "TCONS_00000347"; exon_number "10"; gene_name "NV10217"; oId "CUFF.239.2"; nearest_ref "NV10217-RA"; class_code "j"; tss_id "TSS275";
gnl|Nvit_2.0|Chr1.Scaffold1	Cufflinks	exon	3161509	3161910	.	+	.	gene_id "XLOC_000135"; transcript_id "TCONS_00000347"; exon_number "11"; gene_name "NV10217"; oId "CUFF.239.2"; nearest_ref "NV10217-RA"; class_code "j"; tss_id "TSS275";
gnl|Nvit_2.0|Chr1.Scaffold1	Cufflinks	exon	3161978	3162324	.	+	.	gene_id "XLOC_000135"; transcript_id "TCONS_00000347"; exon_number "12"; gene_name "NV10217"; oId "CUFF.239.2"; nearest_ref "NV10217-RA"; class_code "j"; tss_id "TSS275";
gnl|Nvit_2.0|Chr1.Scaffold1	Cufflinks	exon	3162463	3162609	.	+	.	gene_id "XLOC_000135"; transcript_id "TCONS_00000347"; exon_number "13"; gene_name "NV10217"; oId "CUFF.239.2"; nearest_ref "NV10217-RA"; class_code "j"; tss_id "TSS275";
gnl|Nvit_2.0|Chr1.Scaffold1	Cufflinks	exon	3162694	3162906	.	+	.	gene_id "XLOC_000135"; transcript_id "TCONS_00000347"; exon_number "14"; gene_name "NV10217"; oId "CUFF.239.2"; nearest_ref "NV10217-RA"; class_code "j"; tss_id "TSS275";
gnl|Nvit_2.0|Chr1.Scaffold1	Cufflinks	exon	3162986	3163128	.	+	.	gene_id "XLOC_000135"; transcript_id "TCONS_00000347"; exon_number "15"; gene_name "NV10217"; oId "CUFF.239.2"; nearest_ref "NV10217-RA"; class_code "j"; tss_id "TSS275";
gnl|Nvit_2.0|Chr1.Scaffold1	Cufflinks	exon	3163229	3163671	.	+	.	gene_id "XLOC_000135"; transcript_id "TCONS_00000347"; exon_number "16"; gene_name "NV10217"; oId "CUFF.239.2"; nearest_ref "NV10217-RA"; class_code "j"; tss_id "TSS275";
gnl|Nvit_2.0|Chr1.Scaffold1	Cufflinks	exon	3221648	3222236	.	+	.	gene_id "XLOC_000139"; transcript_id "TCONS_00000353"; exon_number "1"; gene_name "NV10228"; oId "CUFF.244.2"; nearest_ref "NV10228-RA"; class_code "j"; tss_id "TSS280";
gnl|Nvit_2.0|Chr1.Scaffold1	Cufflinks	exon	3225426	3225564	.	+	.	gene_id "XLOC_000139"; transcript_id "TCONS_00000353"; exon_number "2"; gene_name "NV10228"; oId "CUFF.244.2"; nearest_ref "NV10228-RA"; class_code "j"; tss_id "TSS280";
gnl|Nvit_2.0|Chr1.Scaffold1	Cufflinks	exon	3225856	3225885	.	+	.	gene_id "XLOC_000139"; transcript_id "TCONS_00000353"; exon_number "3"; gene_name "NV10228"; oId "CUFF.244.2"; nearest_ref "NV10228-RA"; class_code "j"; tss_id "TSS280";
gnl|Nvit_2.0|Chr1.Scaffold1	Cufflinks	exon	3225966	3226103	.	+	.	gene_id "XLOC_000139"; transcript_id "TCONS_00000353"; exon_number "4"; gene_name "NV10228"; oId "CUFF.244.2"; nearest_ref "NV10228-RA"; class_code "j"; tss_id "TSS280";
gnl|Nvit_2.0|Chr1.Scaffold1	Cufflinks	exon	3226176	3226275	.	+	.	gene_id "XLOC_000139"; transcript_id "TCONS_00000353"; exon_number "5"; gene_name "NV10228"; oId "CUFF.244.2"; nearest_ref "NV10228-RA"; class_code "j"; tss_id "TSS280";
gnl|Nvit_2.0|Chr1.Scaffold1	Cufflinks	exon	3226359	3226763	.	+	.	gene_id "XLOC_000139"; transcript_id "TCONS_00000353"; exon_number "6"; gene_name "NV10228"; oId "CUFF.244.2"; nearest_ref "NV10228-RA"; class_code "j"; tss_id "TSS280";
gnl|Nvit_2.0|Chr1.Scaffold1	Cufflinks	exon	3226868	3227347	.	+	.	gene_id "XLOC_000139"; transcript_id "TCONS_00000353"; exon_number "7"; gene_name "NV10228"; oId "CUFF.244.2"; nearest_ref "NV10228-RA"; class_code "j"; tss_id "TSS280";
gnl|Nvit_2.0|Chr1.Scaffold1	Cufflinks	exon	3227516	3227717	.	+	.	gene_id "XLOC_000139"; transcript_id "TCONS_00000353"; exon_number "8"; gene_name "NV10228"; oId "CUFF.244.2"; nearest_ref "NV10228-RA"; class_code "j"; tss_id "TSS280";
gnl|Nvit_2.0|Chr1.Scaffold1	Cufflinks	exon	3227792	3228036	.	+	.	gene_id "XLOC_000139"; transcript_id "TCONS_00000353"; exon_number "9"; gene_name "NV10228"; oId "CUFF.244.2"; nearest_ref "NV10228-RA"; class_code "j"; tss_id "TSS280";
gnl|Nvit_2.0|Chr1.Scaffold1	Cufflinks	exon	3228110	3228313	.	+	.	gene_id "XLOC_000139"; transcript_id "TCONS_00000353"; exon_number "10"; gene_name "NV10228"; oId "CUFF.244.2"; nearest_ref "NV10228-RA"; class_code "j"; tss_id "TSS280";
gnl|Nvit_2.0|Chr1.Scaffold1	Cufflinks	exon	3228384	3228558	.	+	.	gene_id "XLOC_000139"; transcript_id "TCONS_00000353"; exon_number "11"; gene_name "NV10228"; oId "CUFF.244.2"; nearest_ref "NV10228-RA"; class_code "j"; tss_id "TSS280";
gnl|Nvit_2.0|Chr1.Scaffold1	Cufflinks	exon	3228638	3228853	.	+	.	gene_id "XLOC_000139"; transcript_id "TCONS_00000353"; exon_number "12"; gene_name "NV10228"; oId "CUFF.244.2"; nearest_ref "NV10228-RA"; class_code "j"; tss_id "TSS280";
gnl|Nvit_2.0|Chr1.Scaffold1	Cufflinks	exon	3228982	3229533	.	+	.	gene_id "XLOC_000139"; transcript_id "TCONS_00000353"; exon_number "13"; gene_name "NV10228"; oId "CUFF.244.2"; nearest_ref "NV10228-RA"; class_code "j"; tss_id "TSS280";
gnl|Nvit_2.0|Chr1.Scaffold1	Cufflinks	exon	3221648	3222236	.	+	.	gene_id "XLOC_000139"; transcript_id "TCONS_00000352"; exon_number "1"; gene_name "NV10228"; oId "CUFF.244.1"; nearest_ref "NV10228-RA"; class_code "j"; tss_id "TSS280";
gnl|Nvit_2.0|Chr1.Scaffold1	Cufflinks	exon	3222412	3222469	.	+	.	gene_id "XLOC_000139"; transcript_id "TCONS_00000352"; exon_number "2"; gene_name "NV10228"; oId "CUFF.244.1"; nearest_ref "NV10228-RA"; class_code "j"; tss_id "TSS280";
gnl|Nvit_2.0|Chr1.Scaffold1	Cufflinks	exon	3225426	3225885	.	+	.	gene_id "XLOC_000139"; transcript_id "TCONS_00000352"; exon_number "3"; gene_name "NV10228"; oId "CUFF.244.1"; nearest_ref "NV10228-RA"; class_code "j"; tss_id "TSS280";
gnl|Nvit_2.0|Chr1.Scaffold1	Cufflinks	exon	3225966	3226103	.	+	.	gene_id "XLOC_000139"; transcript_id "TCONS_00000352"; exon_number "4"; gene_name "NV10228"; oId "CUFF.244.1"; nearest_ref "NV10228-RA"; class_code "j"; tss_id "TSS280";
gnl|Nvit_2.0|Chr1.Scaffold1	Cufflinks	exon	3226176	3226275	.	+	.	gene_id "XLOC_000139"; transcript_id "TCONS_00000352"; exon_number "5"; gene_name "NV10228"; oId "CUFF.244.1"; nearest_ref "NV10228-RA"; class_code "j"; tss_id "TSS280";
gnl|Nvit_2.0|Chr1.Scaffold1	Cufflinks	exon	3226359	3226778	.	+	.	gene_id "XLOC_000139"; transcript_id "TCONS_00000352"; exon_number "6"; gene_name "NV10228"; oId "CUFF.244.1"; nearest_ref "NV10228-RA"; class_code "j"; tss_id "TSS280";
gnl|Nvit_2.0|Chr1.Scaffold1	Cufflinks	exon	3226868	3227347	.	+	.	gene_id "XLOC_000139"; transcript_id "TCONS_00000352"; exon_number "7"; gene_name "NV10228"; oId "CUFF.244.1"; nearest_ref "NV10228-RA"; class_code "j"; tss_id "TSS280";
gnl|Nvit_2.0|Chr1.Scaffold1	Cufflinks	exon	3227516	3227717	.	+	.	gene_id "XLOC_000139"; transcript_id "TCONS_00000352"; exon_number "8"; gene_name "NV10228"; oId "CUFF.244.1"; nearest_ref "NV10228-RA"; class_code "j"; tss_id "TSS280";
gnl|Nvit_2.0|Chr1.Scaffold1	Cufflinks	exon	3227792	3228036	.	+	.	gene_id "XLOC_000139"; transcript_id "TCONS_00000352"; exon_number "9"; gene_name "NV10228"; oId "CUFF.244.1"; nearest_ref "NV10228-RA"; class_code "j"; tss_id "TSS280";
gnl|Nvit_2.0|Chr1.Scaffold1	Cufflinks	exon	3228110	3228313	.	+	.	gene_id "XLOC_000139"; transcript_id "TCONS_00000352"; exon_number "10"; gene_name "NV10228"; oId "CUFF.244.1"; nearest_ref "NV10228-RA"; class_code "j"; tss_id "TSS280";
gnl|Nvit_2.0|Chr1.Scaffold1	Cufflinks	exon	3228384	3228558	.	+	.	gene_id "XLOC_000139"; transcript_id "TCONS_00000352"; exon_number "11"; gene_name "NV10228"; oId "CUFF.244.1"; nearest_ref "NV10228-RA"; class_code "j"; tss_id "TSS280";
gnl|Nvit_2.0|Chr1.Scaffold1	Cufflinks	exon	3228638	3228853	.	+	.	gene_id "XLOC_000139"; transcript_id "TCONS_00000352"; exon_number "12"; gene_name "NV10228"; oId "CUFF.244.1"; nearest_ref "NV10228-RA"; class_code "j"; tss_id "TSS280";
gnl|Nvit_2.0|Chr1.Scaffold1	Cufflinks	exon	3228982	3229533	.	+	.	gene_id "XLOC_000139"; transcript_id "TCONS_00000352"; exon_number "13"; gene_name "NV10228"; oId "CUFF.244.1"; nearest_ref "NV10228-RA"; class_code "j"; tss_id "TSS280";
gnl|Nvit_2.0|Chr1.Scaffold1	Cufflinks	exon	3221938	3222236	.	+	.	gene_id "XLOC_000139"; transcript_id "TCONS_00000354"; exon_number "1"; gene_name "NV10228"; oId "CUFF.244.3"; nearest_ref "NV10228-RA"; class_code "j"; tss_id "TSS281";
gnl|Nvit_2.0|Chr1.Scaffold1	Cufflinks	exon	3225426	3225885	.	+	.	gene_id "XLOC_000139"; transcript_id "TCONS_00000354"; exon_number "2"; gene_name "NV10228"; oId "CUFF.244.3"; nearest_ref "NV10228-RA"; class_code "j"; tss_id "TSS281";
gnl|Nvit_2.0|Chr1.Scaffold1	Cufflinks	exon	3225966	3226103	.	+	.	gene_id "XLOC_000139"; transcript_id "TCONS_00000354"; exon_number "3"; gene_name "NV10228"; oId "CUFF.244.3"; nearest_ref "NV10228-RA"; class_code "j"; tss_id "TSS281";
gnl|Nvit_2.0|Chr1.Scaffold1	Cufflinks	exon	3226176	3226275	.	+	.	gene_id "XLOC_000139"; transcript_id "TCONS_00000354"; exon_number "4"; gene_name "NV10228"; oId "CUFF.244.3"; nearest_ref "NV10228-RA"; class_code "j"; tss_id "TSS281";
gnl|Nvit_2.0|Chr1.Scaffold1	Cufflinks	exon	3226359	3227347	.	+	.	gene_id "XLOC_000139"; transcript_id "TCONS_00000354"; exon_number "5"; gene_name "NV10228"; oId "CUFF.244.3"; nearest_ref "NV10228-RA"; class_code "j"; tss_id "TSS281";
gnl|Nvit_2.0|Chr1.Scaffold1	Cufflinks	exon	3227516	3227717	.	+	.	gene_id "XLOC_000139"; transcript_id "TCONS_00000354"; exon_number "6"; gene_name "NV10228"; oId "CUFF.244.3"; nearest_ref "NV10228-RA"; class_code "j"; tss_id "TSS281";
gnl|Nvit_2.0|Chr1.Scaffold1	Cufflinks	exon	3227792	3228036	.	+	.	gene_id "XLOC_000139"; transcript_id "TCONS_00000354"; exon_number "7"; gene_name "NV10228"; oId "CUFF.244.3"; nearest_ref "NV10228-RA"; class_code "j"; tss_id "TSS281";
gnl|Nvit_2.0|Chr1.Scaffold1	Cufflinks	exon	3228110	3228313	.	+	.	gene_id "XLOC_000139"; transcript_id "TCONS_00000354"; exon_number "8"; gene_name "NV10228"; oId "CUFF.244.3"; nearest_ref "NV10228-RA"; class_code "j"; tss_id "TSS281";
gnl|Nvit_2.0|Chr1.Scaffold1	Cufflinks	exon	3228384	3228558	.	+	.	gene_id "XLOC_000139"; transcript_id "TCONS_00000354"; exon_number "9"; gene_name "NV10228"; oId "CUFF.244.3"; nearest_ref "NV10228-RA"; class_code "j"; tss_id "TSS281";
gnl|Nvit_2.0|Chr1.Scaffold1	Cufflinks	exon	3228638	3228853	.	+	.	gene_id "XLOC_000139"; transcript_id "TCONS_00000354"; exon_number "10"; gene_name "NV10228"; oId "CUFF.244.3"; nearest_ref "NV10228-RA"; class_code "j"; tss_id "TSS281";
gnl|Nvit_2.0|Chr1.Scaffold1	Cufflinks	exon	3228982	3229533	.	+	.	gene_id "XLOC_000139"; transcript_id "TCONS_00000354"; exon_number "11"; gene_name "NV10228"; oId "CUFF.244.3"; nearest_ref "NV10228-RA"; class_code "j"; tss_id "TSS281";
gnl|Nvit_2.0|Chr1.Scaffold1	Cufflinks	exon	3236356	3238355	.	+	.	gene_id "XLOC_000140"; transcript_id "TCONS_00000357"; exon_number "1"; gene_name "NV10230"; oId "CUFF.247.1"; nearest_ref "NV10230-RA"; class_code "j"; tss_id "TSS284";
gnl|Nvit_2.0|Chr1.Scaffold1	Cufflinks	exon	3238533	3238772	.	+	.	gene_id "XLOC_000140"; transcript_id "TCONS_00000357"; exon_number "2"; gene_name "NV10230"; oId "CUFF.247.1"; nearest_ref "NV10230-RA"; class_code "j"; tss_id "TSS284";
gnl|Nvit_2.0|Chr1.Scaffold1	Cufflinks	exon	3238864	3239078	.	+	.	gene_id "XLOC_000140"; transcript_id "TCONS_00000357"; exon_number "3"; gene_name "NV10230"; oId "CUFF.247.1"; nearest_ref "NV10230-RA"; class_code "j"; tss_id "TSS284";
gnl|Nvit_2.0|Chr1.Scaffold1	Cufflinks	exon	3239157	3239293	.	+	.	gene_id "XLOC_000140"; transcript_id "TCONS_00000357"; exon_number "4"; gene_name "NV10230"; oId "CUFF.247.1"; nearest_ref "NV10230-RA"; class_code "j"; tss_id "TSS284";
gnl|Nvit_2.0|Chr1.Scaffold1	Cufflinks	exon	3239367	3240103	.	+	.	gene_id "XLOC_000140"; transcript_id "TCONS_00000357"; exon_number "5"; gene_name "NV10230"; oId "CUFF.247.1"; nearest_ref "NV10230-RA"; class_code "j"; tss_id "TSS284";
gnl|Nvit_2.0|Chr1.Scaffold1	Cufflinks	exon	3243056	3243147	.	+	.	gene_id "XLOC_000141"; transcript_id "TCONS_00000359"; exon_number "1"; gene_name "NV10231"; oId "CUFF.248.1"; nearest_ref "NV10231-RA"; class_code "j"; tss_id "TSS286";
gnl|Nvit_2.0|Chr1.Scaffold1	Cufflinks	exon	3244526	3244842	.	+	.	gene_id "XLOC_000141"; transcript_id "TCONS_00000359"; exon_number "2"; gene_name "NV10231"; oId "CUFF.248.1"; nearest_ref "NV10231-RA"; class_code "j"; tss_id "TSS286";
gnl|Nvit_2.0|Chr1.Scaffold1	Cufflinks	exon	3246030	3246198	.	+	.	gene_id "XLOC_000141"; transcript_id "TCONS_00000359"; exon_number "3"; gene_name "NV10231"; oId "CUFF.248.1"; nearest_ref "NV10231-RA"; class_code "j"; tss_id "TSS286";
gnl|Nvit_2.0|Chr1.Scaffold1	Cufflinks	exon	3246285	3246380	.	+	.	gene_id "XLOC_000141"; transcript_id "TCONS_00000359"; exon_number "4"; gene_name "NV10231"; oId "CUFF.248.1"; nearest_ref "NV10231-RA"; class_code "j"; tss_id "TSS286";
gnl|Nvit_2.0|Chr1.Scaffold1	Cufflinks	exon	3246463	3246654	.	+	.	gene_id "XLOC_000141"; transcript_id "TCONS_00000359"; exon_number "5"; gene_name "NV10231"; oId "CUFF.248.1"; nearest_ref "NV10231-RA"; class_code "j"; tss_id "TSS286";
gnl|Nvit_2.0|Chr1.Scaffold1	Cufflinks	exon	3246737	3246913	.	+	.	gene_id "XLOC_000141"; transcript_id "TCONS_00000359"; exon_number "6"; gene_name "NV10231"; oId "CUFF.248.1"; nearest_ref "NV10231-RA"; class_code "j"; tss_id "TSS286";
gnl|Nvit_2.0|Chr1.Scaffold1	Cufflinks	exon	3247002	3247141	.	+	.	gene_id "XLOC_000141"; transcript_id "TCONS_00000359"; exon_number "7"; gene_name "NV10231"; oId "CUFF.248.1"; nearest_ref "NV10231-RA"; class_code "j"; tss_id "TSS286";
gnl|Nvit_2.0|Chr1.Scaffold1	Cufflinks	exon	3247213	3247518	.	+	.	gene_id "XLOC_000141"; transcript_id "TCONS_00000359"; exon_number "8"; gene_name "NV10231"; oId "CUFF.248.1"; nearest_ref "NV10231-RA"; class_code "j"; tss_id "TSS286";
gnl|Nvit_2.0|Chr1.Scaffold1	Cufflinks	exon	3247599	3247824	.	+	.	gene_id "XLOC_000141"; transcript_id "TCONS_00000359"; exon_number "9"; gene_name "NV10231"; oId "CUFF.248.1"; nearest_ref "NV10231-RA"; class_code "j"; tss_id "TSS286";
gnl|Nvit_2.0|Chr1.Scaffold1	Cufflinks	exon	3247900	3248021	.	+	.	gene_id "XLOC_000141"; transcript_id "TCONS_00000359"; exon_number "10"; gene_name "NV10231"; oId "CUFF.248.1"; nearest_ref "NV10231-RA"; class_code "j"; tss_id "TSS286";
gnl|Nvit_2.0|Chr1.Scaffold1	Cufflinks	exon	3248092	3248227	.	+	.	gene_id "XLOC_000141"; transcript_id "TCONS_00000359"; exon_number "11"; gene_name "NV10231"; oId "CUFF.248.1"; nearest_ref "NV10231-RA"; class_code "j"; tss_id "TSS286";
gnl|Nvit_2.0|Chr1.Scaffold1	Cufflinks	exon	3248305	3248516	.	+	.	gene_id "XLOC_000141"; transcript_id "TCONS_00000359"; exon_number "12"; gene_name "NV10231"; oId "CUFF.248.1"; nearest_ref "NV10231-RA"; class_code "j"; tss_id "TSS286";
gnl|Nvit_2.0|Chr1.Scaffold1	Cufflinks	exon	3248593	3248834	.	+	.	gene_id "XLOC_000141"; transcript_id "TCONS_00000359"; exon_number "13"; gene_name "NV10231"; oId "CUFF.248.1"; nearest_ref "NV10231-RA"; class_code "j"; tss_id "TSS286";
gnl|Nvit_2.0|Chr1.Scaffold1	Cufflinks	exon	3248922	3249476	.	+	.	gene_id "XLOC_000141"; transcript_id "TCONS_00000359"; exon_number "14"; gene_name "NV10231"; oId "CUFF.248.1"; nearest_ref "NV10231-RA"; class_code "j"; tss_id "TSS286";
gnl|Nvit_2.0|Chr1.Scaffold1	Cufflinks	exon	3249551	3249714	.	+	.	gene_id "XLOC_000141"; transcript_id "TCONS_00000359"; exon_number "15"; gene_name "NV10231"; oId "CUFF.248.1"; nearest_ref "NV10231-RA"; class_code "j"; tss_id "TSS286";
gnl|Nvit_2.0|Chr1.Scaffold1	Cufflinks	exon	3249792	3249903	.	+	.	gene_id "XLOC_000141"; transcript_id "TCONS_00000359"; exon_number "16"; gene_name "NV10231"; oId "CUFF.248.1"; nearest_ref "NV10231-RA"; class_code "j"; tss_id "TSS286";
gnl|Nvit_2.0|Chr1.Scaffold1	Cufflinks	exon	3249980	3250756	.	+	.	gene_id "XLOC_000141"; transcript_id "TCONS_00000359"; exon_number "17"; gene_name "NV10231"; oId "CUFF.248.1"; nearest_ref "NV10231-RA"; class_code "j"; tss_id "TSS286";
gnl|Nvit_2.0|Chr1.Scaffold1	Cufflinks	exon	3243744	3244091	.	+	.	gene_id "XLOC_000141"; transcript_id "TCONS_00000360"; exon_number "1"; gene_name "NV10231"; oId "CUFF.248.2"; nearest_ref "NV10231-RA"; class_code "j"; tss_id "TSS287";
gnl|Nvit_2.0|Chr1.Scaffold1	Cufflinks	exon	3244526	3244842	.	+	.	gene_id "XLOC_000141"; transcript_id "TCONS_00000360"; exon_number "2"; gene_name "NV10231"; oId "CUFF.248.2"; nearest_ref "NV10231-RA"; class_code "j"; tss_id "TSS287";
gnl|Nvit_2.0|Chr1.Scaffold1	Cufflinks	exon	3246030	3246198	.	+	.	gene_id "XLOC_000141"; transcript_id "TCONS_00000360"; exon_number "3"; gene_name "NV10231"; oId "CUFF.248.2"; nearest_ref "NV10231-RA"; class_code "j"; tss_id "TSS287";
gnl|Nvit_2.0|Chr1.Scaffold1	Cufflinks	exon	3246285	3246380	.	+	.	gene_id "XLOC_000141"; transcript_id "TCONS_00000360"; exon_number "4"; gene_name "NV10231"; oId "CUFF.248.2"; nearest_ref "NV10231-RA"; class_code "j"; tss_id "TSS287";
gnl|Nvit_2.0|Chr1.Scaffold1	Cufflinks	exon	3246463	3246654	.	+	.	gene_id "XLOC_000141"; transcript_id "TCONS_00000360"; exon_number "5"; gene_name "NV10231"; oId "CUFF.248.2"; nearest_ref "NV10231-RA"; class_code "j"; tss_id "TSS287";
gnl|Nvit_2.0|Chr1.Scaffold1	Cufflinks	exon	3246737	3246913	.	+	.	gene_id "XLOC_000141"; transcript_id "TCONS_00000360"; exon_number "6"; gene_name "NV10231"; oId "CUFF.248.2"; nearest_ref "NV10231-RA"; class_code "j"; tss_id "TSS287";
gnl|Nvit_2.0|Chr1.Scaffold1	Cufflinks	exon	3247002	3247141	.	+	.	gene_id "XLOC_000141"; transcript_id "TCONS_00000360"; exon_number "7"; gene_name "NV10231"; oId "CUFF.248.2"; nearest_ref "NV10231-RA"; class_code "j"; tss_id "TSS287";
gnl|Nvit_2.0|Chr1.Scaffold1	Cufflinks	exon	3247213	3247518	.	+	.	gene_id "XLOC_000141"; transcript_id "TCONS_00000360"; exon_number "8"; gene_name "NV10231"; oId "CUFF.248.2"; nearest_ref "NV10231-RA"; class_code "j"; tss_id "TSS287";
gnl|Nvit_2.0|Chr1.Scaffold1	Cufflinks	exon	3247599	3247824	.	+	.	gene_id "XLOC_000141"; transcript_id "TCONS_00000360"; exon_number "9"; gene_name "NV10231"; oId "CUFF.248.2"; nearest_ref "NV10231-RA"; class_code "j"; tss_id "TSS287";
gnl|Nvit_2.0|Chr1.Scaffold1	Cufflinks	exon	3247900	3248021	.	+	.	gene_id "XLOC_000141"; transcript_id "TCONS_00000360"; exon_number "10"; gene_name "NV10231"; oId "CUFF.248.2"; nearest_ref "NV10231-RA"; class_code "j"; tss_id "TSS287";
gnl|Nvit_2.0|Chr1.Scaffold1	Cufflinks	exon	3248092	3248227	.	+	.	gene_id "XLOC_000141"; transcript_id "TCONS_00000360"; exon_number "11"; gene_name "NV10231"; oId "CUFF.248.2"; nearest_ref "NV10231-RA"; class_code "j"; tss_id "TSS287";
[truncated: 148,495 more rows]
