# Supplementary material for: Transcriptome Profiling of Nasonia vitripennis Testis Reveals Novel Transcripts Expressed from the Selfish B Chromosome, Paternal Sex Ratio
Source: G3 (Bethesda). 2013 Sep 1;3(9):1597–605. doi: 10.1534/g3.113.007583 (PMC3755920; doi:10.1534/g3.113.007583)
Supplement: Supporting Information [file supp_g3.113.007583_FileS2.zip › Supplementary GTF file 2- NTR.nasonia.gtf]

gnl|Nvit_2.0|Chr1.Scaffold1	Cufflinks	exon	174888	175005	.	+	.	gene_id "XLOC_000003"; transcript_id "TCONS_00000014"; exon_number "1"; oId "CUFF.5.2"; class_code "u"; tss_id "TSS4";
gnl|Nvit_2.0|Chr1.Scaffold1	Cufflinks	exon	198948	198950	.	+	.	gene_id "XLOC_000003"; transcript_id "TCONS_00000014"; exon_number "2"; oId "CUFF.5.2"; class_code "u"; tss_id "TSS4";
gnl|Nvit_2.0|Chr1.Scaffold1	Cufflinks	exon	390305	390419	.	+	.	gene_id "XLOC_000005"; transcript_id "TCONS_00000020"; exon_number "1"; oId "CUFF.16.1"; class_code "u"; tss_id "TSS10";
gnl|Nvit_2.0|Chr1.Scaffold1	Cufflinks	exon	391419	391725	.	+	.	gene_id "XLOC_000005"; transcript_id "TCONS_00000020"; exon_number "2"; oId "CUFF.16.1"; class_code "u"; tss_id "TSS10";
gnl|Nvit_2.0|Chr1.Scaffold1	Cufflinks	exon	569576	570503	.	+	.	gene_id "XLOC_000011"; transcript_id "TCONS_00000039"; exon_number "1"; oId "CUFF.29.1"; class_code "u"; tss_id "TSS21";
gnl|Nvit_2.0|Chr1.Scaffold1	Cufflinks	exon	570590	571029	.	+	.	gene_id "XLOC_000011"; transcript_id "TCONS_00000039"; exon_number "2"; oId "CUFF.29.1"; class_code "u"; tss_id "TSS21";
gnl|Nvit_2.0|Chr1.Scaffold1	Cufflinks	exon	569973	570242	.	+	.	gene_id "XLOC_000011"; transcript_id "TCONS_00000040"; exon_number "1"; oId "CUFF.29.2"; class_code "u"; tss_id "TSS22";
gnl|Nvit_2.0|Chr1.Scaffold1	Cufflinks	exon	570590	571029	.	+	.	gene_id "XLOC_000011"; transcript_id "TCONS_00000040"; exon_number "2"; oId "CUFF.29.2"; class_code "u"; tss_id "TSS22";
gnl|Nvit_2.0|Chr1.Scaffold1	Cufflinks	exon	782343	782397	.	+	.	gene_id "XLOC_000024"; transcript_id "TCONS_00000067"; exon_number "1"; oId "CUFF.48.1"; class_code "u"; tss_id "TSS46";
gnl|Nvit_2.0|Chr1.Scaffold1	Cufflinks	exon	782470	782720	.	+	.	gene_id "XLOC_000024"; transcript_id "TCONS_00000067"; exon_number "2"; oId "CUFF.48.1"; class_code "u"; tss_id "TSS46";
gnl|Nvit_2.0|Chr1.Scaffold1	Cufflinks	exon	783048	783272	.	+	.	gene_id "XLOC_000024"; transcript_id "TCONS_00000067"; exon_number "3"; oId "CUFF.48.1"; class_code "u"; tss_id "TSS46";
gnl|Nvit_2.0|Chr1.Scaffold1	Cufflinks	exon	1162498	1163396	.	+	.	gene_id "XLOC_000046"; transcript_id "TCONS_00000121"; exon_number "1"; oId "CUFF.85.1"; class_code "u"; tss_id "TSS88";
gnl|Nvit_2.0|Chr1.Scaffold1	Cufflinks	exon	1163557	1164521	.	+	.	gene_id "XLOC_000046"; transcript_id "TCONS_00000121"; exon_number "2"; oId "CUFF.85.1"; class_code "u"; tss_id "TSS88";
gnl|Nvit_2.0|Chr1.Scaffold1	Cufflinks	exon	1196365	1197021	.	+	.	gene_id "XLOC_000051"; transcript_id "TCONS_00000134"; exon_number "1"; oId "CUFF.94.1"; class_code "u"; tss_id "TSS99";
gnl|Nvit_2.0|Chr1.Scaffold1	Cufflinks	exon	1254572	1255181	.	+	.	gene_id "XLOC_000053"; transcript_id "TCONS_00000140"; exon_number "1"; oId "CUFF.98.1"; class_code "u"; tss_id "TSS105";
gnl|Nvit_2.0|Chr1.Scaffold1	Cufflinks	exon	1256385	1256638	.	+	.	gene_id "XLOC_000053"; transcript_id "TCONS_00000140"; exon_number "2"; oId "CUFF.98.1"; class_code "u"; tss_id "TSS105";
gnl|Nvit_2.0|Chr1.Scaffold1	Cufflinks	exon	2652315	2652542	.	+	.	gene_id "XLOC_000117"; transcript_id "TCONS_00000302"; exon_number "1"; oId "CUFF.204.1"; class_code "u"; tss_id "TSS240";
gnl|Nvit_2.0|Chr1.Scaffold1	Cufflinks	exon	2652640	2652859	.	+	.	gene_id "XLOC_000117"; transcript_id "TCONS_00000302"; exon_number "2"; oId "CUFF.204.1"; class_code "u"; tss_id "TSS240";
gnl|Nvit_2.0|Chr1.Scaffold1	Cufflinks	exon	2728983	2731415	.	+	.	gene_id "XLOC_000119"; transcript_id "TCONS_00000313"; exon_number "1"; oId "CUFF.209.1"; class_code "u"; tss_id "TSS247";
gnl|Nvit_2.0|Chr1.Scaffold1	Cufflinks	exon	2870325	2870499	.	+	.	gene_id "XLOC_000122"; transcript_id "TCONS_00000317"; exon_number "1"; oId "CUFF.213.1"; class_code "u"; tss_id "TSS250";
gnl|Nvit_2.0|Chr1.Scaffold1	Cufflinks	exon	2870568	2870642	.	+	.	gene_id "XLOC_000122"; transcript_id "TCONS_00000317"; exon_number "2"; oId "CUFF.213.1"; class_code "u"; tss_id "TSS250";
gnl|Nvit_2.0|Chr1.Scaffold1	Cufflinks	exon	2870816	2871127	.	+	.	gene_id "XLOC_000122"; transcript_id "TCONS_00000317"; exon_number "3"; oId "CUFF.213.1"; class_code "u"; tss_id "TSS250";
gnl|Nvit_2.0|Chr1.Scaffold1	Cufflinks	exon	3097310	3097505	.	+	.	gene_id "XLOC_000132"; transcript_id "TCONS_00000341"; exon_number "1"; oId "CUFF.233.1"; class_code "u"; tss_id "TSS270";
gnl|Nvit_2.0|Chr1.Scaffold1	Cufflinks	exon	3097667	3098360	.	+	.	gene_id "XLOC_000132"; transcript_id "TCONS_00000341"; exon_number "2"; oId "CUFF.233.1"; class_code "u"; tss_id "TSS270";
gnl|Nvit_2.0|Chr1.Scaffold1	Cufflinks	exon	3486662	3486856	.	+	.	gene_id "XLOC_000152"; transcript_id "TCONS_00000381"; exon_number "1"; oId "CUFF.271.1"; class_code "u"; tss_id "TSS303";
gnl|Nvit_2.0|Chr1.Scaffold1	Cufflinks	exon	3487139	3487246	.	+	.	gene_id "XLOC_000152"; transcript_id "TCONS_00000381"; exon_number "2"; oId "CUFF.271.1"; class_code "u"; tss_id "TSS303";
gnl|Nvit_2.0|Chr1.Scaffold1	Cufflinks	exon	3487784	3488296	.	+	.	gene_id "XLOC_000152"; transcript_id "TCONS_00000381"; exon_number "3"; oId "CUFF.271.1"; class_code "u"; tss_id "TSS303";
gnl|Nvit_2.0|Chr1.Scaffold1	Cufflinks	exon	5299459	5299650	.	+	.	gene_id "XLOC_000199"; transcript_id "TCONS_00000505"; exon_number "1"; oId "CUFF.362.1"; class_code "u"; tss_id "TSS405";
gnl|Nvit_2.0|Chr1.Scaffold1	Cufflinks	exon	5299723	5300281	.	+	.	gene_id "XLOC_000199"; transcript_id "TCONS_00000505"; exon_number "2"; oId "CUFF.362.1"; class_code "u"; tss_id "TSS405";
gnl|Nvit_2.0|Chr1.Scaffold1	Cufflinks	exon	5390565	5390694	.	+	.	gene_id "XLOC_000201"; transcript_id "TCONS_00000507"; exon_number "1"; oId "CUFF.365.1"; class_code "u"; tss_id "TSS407";
gnl|Nvit_2.0|Chr1.Scaffold1	Cufflinks	exon	5390985	5391215	.	+	.	gene_id "XLOC_000201"; transcript_id "TCONS_00000507"; exon_number "2"; oId "CUFF.365.1"; class_code "u"; tss_id "TSS407";
gnl|Nvit_2.0|Chr1.Scaffold1	Cufflinks	exon	5391476	5391783	.	+	.	gene_id "XLOC_000201"; transcript_id "TCONS_00000507"; exon_number "3"; oId "CUFF.365.1"; class_code "u"; tss_id "TSS407";
gnl|Nvit_2.0|Chr1.Scaffold1	Cufflinks	exon	567222	567361	.	-	.	gene_id "XLOC_000230"; transcript_id "TCONS_00000577"; exon_number "1"; oId "CUFF.28.2"; class_code "u"; tss_id "TSS455";
gnl|Nvit_2.0|Chr1.Scaffold1	Cufflinks	exon	569966	570867	.	-	.	gene_id "XLOC_000230"; transcript_id "TCONS_00000577"; exon_number "2"; oId "CUFF.28.2"; class_code "u"; tss_id "TSS455";
gnl|Nvit_2.0|Chr1.Scaffold1	Cufflinks	exon	567222	567352	.	-	.	gene_id "XLOC_000230"; transcript_id "TCONS_00000576"; exon_number "1"; oId "CUFF.28.1"; class_code "u"; tss_id "TSS455";
gnl|Nvit_2.0|Chr1.Scaffold1	Cufflinks	exon	569966	570867	.	-	.	gene_id "XLOC_000230"; transcript_id "TCONS_00000576"; exon_number "2"; oId "CUFF.28.1"; class_code "u"; tss_id "TSS455";
gnl|Nvit_2.0|Chr1.Scaffold1	Cufflinks	exon	594257	594504	.	-	.	gene_id "XLOC_000231"; transcript_id "TCONS_00000578"; exon_number "1"; oId "CUFF.32.1"; class_code "u"; tss_id "TSS456";
gnl|Nvit_2.0|Chr1.Scaffold1	Cufflinks	exon	594809	594945	.	-	.	gene_id "XLOC_000231"; transcript_id "TCONS_00000578"; exon_number "2"; oId "CUFF.32.1"; class_code "u"; tss_id "TSS456";
gnl|Nvit_2.0|Chr1.Scaffold1	Cufflinks	exon	595582	595869	.	-	.	gene_id "XLOC_000231"; transcript_id "TCONS_00000578"; exon_number "3"; oId "CUFF.32.1"; class_code "u"; tss_id "TSS456";
gnl|Nvit_2.0|Chr1.Scaffold1	Cufflinks	exon	596170	596324	.	-	.	gene_id "XLOC_000231"; transcript_id "TCONS_00000578"; exon_number "4"; oId "CUFF.32.1"; class_code "u"; tss_id "TSS456";
gnl|Nvit_2.0|Chr1.Scaffold1	Cufflinks	exon	596398	596626	.	-	.	gene_id "XLOC_000231"; transcript_id "TCONS_00000578"; exon_number "5"; oId "CUFF.32.1"; class_code "u"; tss_id "TSS456";
gnl|Nvit_2.0|Chr1.Scaffold1	Cufflinks	exon	596720	596782	.	-	.	gene_id "XLOC_000231"; transcript_id "TCONS_00000578"; exon_number "6"; oId "CUFF.32.1"; class_code "u"; tss_id "TSS456";
gnl|Nvit_2.0|Chr1.Scaffold1	Cufflinks	exon	596870	596905	.	-	.	gene_id "XLOC_000231"; transcript_id "TCONS_00000578"; exon_number "7"; oId "CUFF.32.1"; class_code "u"; tss_id "TSS456";
gnl|Nvit_2.0|Chr1.Scaffold1	Cufflinks	exon	597008	597096	.	-	.	gene_id "XLOC_000231"; transcript_id "TCONS_00000578"; exon_number "8"; oId "CUFF.32.1"; class_code "u"; tss_id "TSS456";
gnl|Nvit_2.0|Chr1.Scaffold1	Cufflinks	exon	597630	597691	.	-	.	gene_id "XLOC_000231"; transcript_id "TCONS_00000578"; exon_number "9"; oId "CUFF.32.1"; class_code "u"; tss_id "TSS456";
gnl|Nvit_2.0|Chr1.Scaffold1	Cufflinks	exon	794861	795713	.	-	.	gene_id "XLOC_000244"; transcript_id "TCONS_00000606"; exon_number "1"; oId "CUFF.51.1"; class_code "u"; tss_id "TSS478";
gnl|Nvit_2.0|Chr1.Scaffold1	Cufflinks	exon	795860	796014	.	-	.	gene_id "XLOC_000244"; transcript_id "TCONS_00000606"; exon_number "2"; oId "CUFF.51.1"; class_code "u"; tss_id "TSS478";
gnl|Nvit_2.0|Chr1.Scaffold1	Cufflinks	exon	798374	798829	.	-	.	gene_id "XLOC_000244"; transcript_id "TCONS_00000606"; exon_number "3"; oId "CUFF.51.1"; class_code "u"; tss_id "TSS478";
gnl|Nvit_2.0|Chr1.Scaffold1	Cufflinks	exon	794861	796014	.	-	.	gene_id "XLOC_000244"; transcript_id "TCONS_00000607"; exon_number "1"; oId "CUFF.51.2"; class_code "u"; tss_id "TSS479";
gnl|Nvit_2.0|Chr1.Scaffold1	Cufflinks	exon	798374	798582	.	-	.	gene_id "XLOC_000244"; transcript_id "TCONS_00000607"; exon_number "2"; oId "CUFF.51.2"; class_code "u"; tss_id "TSS479";
gnl|Nvit_2.0|Chr1.Scaffold1	Cufflinks	exon	800431	800454	.	-	.	gene_id "XLOC_000244"; transcript_id "TCONS_00000607"; exon_number "3"; oId "CUFF.51.2"; class_code "u"; tss_id "TSS479";
gnl|Nvit_2.0|Chr1.Scaffold1	Cufflinks	exon	1110528	1110671	.	-	.	gene_id "XLOC_000259"; transcript_id "TCONS_00000646"; exon_number "1"; oId "CUFF.76.1"; class_code "u"; tss_id "TSS511";
gnl|Nvit_2.0|Chr1.Scaffold1	Cufflinks	exon	1110836	1111035	.	-	.	gene_id "XLOC_000259"; transcript_id "TCONS_00000646"; exon_number "2"; oId "CUFF.76.1"; class_code "u"; tss_id "TSS511";
gnl|Nvit_2.0|Chr1.Scaffold1	Cufflinks	exon	1254467	1254879	.	-	.	gene_id "XLOC_000266"; transcript_id "TCONS_00000678"; exon_number "1"; oId "CUFF.97.1"; class_code "u"; tss_id "TSS533";
gnl|Nvit_2.0|Chr1.Scaffold1	Cufflinks	exon	1254972	1255562	.	-	.	gene_id "XLOC_000266"; transcript_id "TCONS_00000678"; exon_number "2"; oId "CUFF.97.1"; class_code "u"; tss_id "TSS533";
gnl|Nvit_2.0|Chr1.Scaffold1	Cufflinks	exon	2418267	2418451	.	-	.	gene_id "XLOC_000328"; transcript_id "TCONS_00000819"; exon_number "1"; oId "CUFF.193.1"; class_code "u"; tss_id "TSS656";
gnl|Nvit_2.0|Chr1.Scaffold1	Cufflinks	exon	2418539	2419171	.	-	.	gene_id "XLOC_000328"; transcript_id "TCONS_00000819"; exon_number "2"; oId "CUFF.193.1"; class_code "u"; tss_id "TSS656";
gnl|Nvit_2.0|Chr1.Scaffold1	Cufflinks	exon	2534214	2534315	.	-	.	gene_id "XLOC_000332"; transcript_id "TCONS_00000823"; exon_number "1"; oId "CUFF.196.1"; class_code "u"; tss_id "TSS660";
gnl|Nvit_2.0|Chr1.Scaffold1	Cufflinks	exon	2534394	2534500	.	-	.	gene_id "XLOC_000332"; transcript_id "TCONS_00000823"; exon_number "2"; oId "CUFF.196.1"; class_code "u"; tss_id "TSS660";
gnl|Nvit_2.0|Chr1.Scaffold1	Cufflinks	exon	2535218	2535448	.	-	.	gene_id "XLOC_000332"; transcript_id "TCONS_00000823"; exon_number "3"; oId "CUFF.196.1"; class_code "u"; tss_id "TSS660";
gnl|Nvit_2.0|Chr1.Scaffold1	Cufflinks	exon	2888351	2890349	.	-	.	gene_id "XLOC_000344"; transcript_id "TCONS_00000840"; exon_number "1"; oId "CUFF.216.1"; class_code "u"; tss_id "TSS676";
gnl|Nvit_2.0|Chr1.Scaffold1	Cufflinks	exon	3475528	3475656	.	-	.	gene_id "XLOC_000381"; transcript_id "TCONS_00000934"; exon_number "1"; oId "CUFF.270.1"; class_code "u"; tss_id "TSS748";
gnl|Nvit_2.0|Chr1.Scaffold1	Cufflinks	exon	3476305	3476383	.	-	.	gene_id "XLOC_000381"; transcript_id "TCONS_00000934"; exon_number "2"; oId "CUFF.270.1"; class_code "u"; tss_id "TSS748";
gnl|Nvit_2.0|Chr1.Scaffold1	Cufflinks	exon	3476463	3476600	.	-	.	gene_id "XLOC_000381"; transcript_id "TCONS_00000934"; exon_number "3"; oId "CUFF.270.1"; class_code "u"; tss_id "TSS748";
gnl|Nvit_2.0|Chr1.Scaffold1	Cufflinks	exon	4009490	4009742	.	-	.	gene_id "XLOC_000402"; transcript_id "TCONS_00000983"; exon_number "1"; oId "CUFF.311.1"; class_code "u"; tss_id "TSS787";
gnl|Nvit_2.0|Chr1.Scaffold1	Cufflinks	exon	4010358	4010539	.	-	.	gene_id "XLOC_000402"; transcript_id "TCONS_00000983"; exon_number "2"; oId "CUFF.311.1"; class_code "u"; tss_id "TSS787";
gnl|Nvit_2.0|Chr1.Scaffold1	Cufflinks	exon	4009498	4010683	.	-	.	gene_id "XLOC_000402"; transcript_id "TCONS_00000984"; exon_number "1"; oId "CUFF.312.1"; class_code "u"; tss_id "TSS788";
gnl|Nvit_2.0|Chr1.Scaffold1	Cufflinks	exon	4543940	4544689	.	-	.	gene_id "XLOC_000419"; transcript_id "TCONS_00001039"; exon_number "1"; oId "CUFF.339.1"; class_code "u"; tss_id "TSS827";
gnl|Nvit_2.0|Chr1.Scaffold1	Cufflinks	exon	4545175	4546378	.	-	.	gene_id "XLOC_000419"; transcript_id "TCONS_00001039"; exon_number "2"; oId "CUFF.339.1"; class_code "u"; tss_id "TSS827";
gnl|Nvit_2.0|Chr1.Scaffold1	Cufflinks	exon	5330115	5330172	.	-	.	gene_id "XLOC_000432"; transcript_id "TCONS_00001073"; exon_number "1"; oId "CUFF.364.1"; class_code "u"; tss_id "TSS852";
gnl|Nvit_2.0|Chr1.Scaffold1	Cufflinks	exon	5344924	5345266	.	-	.	gene_id "XLOC_000432"; transcript_id "TCONS_00001073"; exon_number "2"; oId "CUFF.364.1"; class_code "u"; tss_id "TSS852";
gnl|Nvit_2.0|Chr1.Scaffold1	Cufflinks	exon	5345555	5345755	.	-	.	gene_id "XLOC_000432"; transcript_id "TCONS_00001073"; exon_number "3"; oId "CUFF.364.1"; class_code "u"; tss_id "TSS852";
gnl|Nvit_2.0|Chr1.Scaffold1	Cufflinks	exon	321658	322910	.	.	.	gene_id "XLOC_000450"; transcript_id "TCONS_00001133"; exon_number "1"; oId "CUFF.10.1"; class_code "u"; tss_id "TSS893";
gnl|Nvit_2.0|Chr1.Scaffold1	Cufflinks	exon	325439	326475	.	.	.	gene_id "XLOC_000451"; transcript_id "TCONS_00001134"; exon_number "1"; oId "CUFF.11.1"; class_code "u"; tss_id "TSS894";
gnl|Nvit_2.0|Chr1.Scaffold1	Cufflinks	exon	331597	333052	.	.	.	gene_id "XLOC_000452"; transcript_id "TCONS_00001135"; exon_number "1"; oId "CUFF.15.1"; class_code "u"; tss_id "TSS895";
gnl|Nvit_2.0|Chr1.Scaffold1	Cufflinks	exon	1471340	1472429	.	.	.	gene_id "XLOC_000453"; transcript_id "TCONS_00001136"; exon_number "1"; oId "CUFF.118.1"; class_code "u"; tss_id "TSS896";
gnl|Nvit_2.0|Chr1.Scaffold1	Cufflinks	exon	1738584	1740990	.	.	.	gene_id "XLOC_000454"; transcript_id "TCONS_00001137"; exon_number "1"; oId "CUFF.133.1"; class_code "u"; tss_id "TSS897";
gnl|Nvit_2.0|Chr1.Scaffold1	Cufflinks	exon	1963074	1964422	.	.	.	gene_id "XLOC_000455"; transcript_id "TCONS_00001138"; exon_number "1"; oId "CUFF.151.1"; class_code "u"; tss_id "TSS898";
gnl|Nvit_2.0|Chr1.Scaffold1	Cufflinks	exon	2100078	2100757	.	.	.	gene_id "XLOC_000456"; transcript_id "TCONS_00001139"; exon_number "1"; oId "CUFF.156.1"; class_code "u"; tss_id "TSS899";
gnl|Nvit_2.0|Chr1.Scaffold1	Cufflinks	exon	2100919	2101871	.	.	.	gene_id "XLOC_000457"; transcript_id "TCONS_00001140"; exon_number "1"; oId "CUFF.157.1"; class_code "u"; tss_id "TSS900";
gnl|Nvit_2.0|Chr1.Scaffold1	Cufflinks	exon	2498408	2499190	.	.	.	gene_id "XLOC_000458"; transcript_id "TCONS_00001141"; exon_number "1"; oId "CUFF.194.1"; class_code "u"; tss_id "TSS901";
gnl|Nvit_2.0|Chr1.Scaffold1	Cufflinks	exon	2646565	2647684	.	.	.	gene_id "XLOC_000459"; transcript_id "TCONS_00001142"; exon_number "1"; oId "CUFF.202.1"; class_code "u"; tss_id "TSS902";
gnl|Nvit_2.0|Chr1.Scaffold1	Cufflinks	exon	2647864	2649120	.	.	.	gene_id "XLOC_000460"; transcript_id "TCONS_00001143"; exon_number "1"; oId "CUFF.203.1"; class_code "u"; tss_id "TSS903";
gnl|Nvit_2.0|Chr1.Scaffold1	Cufflinks	exon	2743044	2744544	.	.	.	gene_id "XLOC_000461"; transcript_id "TCONS_00001144"; exon_number "1"; oId "CUFF.210.1"; class_code "u"; tss_id "TSS904";
gnl|Nvit_2.0|Chr1.Scaffold1	Cufflinks	exon	2916041	2917161	.	.	.	gene_id "XLOC_000462"; transcript_id "TCONS_00001145"; exon_number "1"; oId "CUFF.220.1"; class_code "u"; tss_id "TSS905";
gnl|Nvit_2.0|Chr1.Scaffold1	Cufflinks	exon	2919301	2921547	.	.	.	gene_id "XLOC_000463"; transcript_id "TCONS_00001146"; exon_number "1"; oId "CUFF.221.1"; class_code "u"; tss_id "TSS906";
gnl|Nvit_2.0|Chr1.Scaffold1	Cufflinks	exon	3124188	3125576	.	.	.	gene_id "XLOC_000464"; transcript_id "TCONS_00001147"; exon_number "1"; oId "CUFF.237.1"; class_code "u"; tss_id "TSS907";
gnl|Nvit_2.0|Chr1.Scaffold1	Cufflinks	exon	3296232	3297119	.	.	.	gene_id "XLOC_000465"; transcript_id "TCONS_00001148"; exon_number "1"; oId "CUFF.252.1"; class_code "u"; tss_id "TSS908";
gnl|Nvit_2.0|Chr1.Scaffold1	Cufflinks	exon	3344176	3344956	.	.	.	gene_id "XLOC_000466"; transcript_id "TCONS_00001149"; exon_number "1"; oId "CUFF.258.1"; class_code "u"; tss_id "TSS909";
gnl|Nvit_2.0|Chr1.Scaffold1	Cufflinks	exon	3345119	3346327	.	.	.	gene_id "XLOC_000467"; transcript_id "TCONS_00001150"; exon_number "1"; oId "CUFF.259.1"; class_code "u"; tss_id "TSS910";
gnl|Nvit_2.0|Chr1.Scaffold1	Cufflinks	exon	3514121	3514918	.	.	.	gene_id "XLOC_000468"; transcript_id "TCONS_00001151"; exon_number "1"; oId "CUFF.277.1"; class_code "u"; tss_id "TSS911";
gnl|Nvit_2.0|Chr1.Scaffold1	Cufflinks	exon	3997410	3998470	.	.	.	gene_id "XLOC_000469"; transcript_id "TCONS_00001152"; exon_number "1"; oId "CUFF.309.1"; class_code "u"; tss_id "TSS912";
gnl|Nvit_2.0|Chr1.Scaffold1	Cufflinks	exon	4000326	4001215	.	.	.	gene_id "XLOC_000470"; transcript_id "TCONS_00001153"; exon_number "1"; oId "CUFF.310.1"; class_code "u"; tss_id "TSS913";
gnl|Nvit_2.0|Chr1.Scaffold1	Cufflinks	exon	4151428	4152111	.	.	.	gene_id "XLOC_000471"; transcript_id "TCONS_00001154"; exon_number "1"; oId "CUFF.323.1"; class_code "u"; tss_id "TSS914";
gnl|Nvit_2.0|Chr1.Scaffold1	Cufflinks	exon	4429711	4432765	.	.	.	gene_id "XLOC_000472"; transcript_id "TCONS_00001155"; exon_number "1"; oId "CUFF.333.1"; class_code "u"; tss_id "TSS915";
gnl|Nvit_2.0|Chr1.Scaffold1	Cufflinks	exon	4939106	4941288	.	.	.	gene_id "XLOC_000473"; transcript_id "TCONS_00001156"; exon_number "1"; oId "CUFF.352.1"; class_code "u"; tss_id "TSS916";
gnl|Nvit_2.0|Chr1.Scaffold1	Cufflinks	exon	5092683	5094156	.	.	.	gene_id "XLOC_000474"; transcript_id "TCONS_00001157"; exon_number "1"; oId "CUFF.356.1"; class_code "u"; tss_id "TSS917";
gnl|Nvit_2.0|Chr1.Scaffold1	Cufflinks	exon	5100959	5101315	.	.	.	gene_id "XLOC_000475"; transcript_id "TCONS_00001158"; exon_number "1"; oId "CUFF.357.1"; class_code "u"; tss_id "TSS918";
gnl|Nvit_2.0|Chr1.Scaffold1	Cufflinks	exon	5124333	5125489	.	.	.	gene_id "XLOC_000476"; transcript_id "TCONS_00001159"; exon_number "1"; oId "CUFF.358.1"; class_code "u"; tss_id "TSS919";
gnl|Nvit_2.0|Chr1.Scaffold1	Cufflinks	exon	5142678	5143191	.	.	.	gene_id "XLOC_000477"; transcript_id "TCONS_00001160"; exon_number "1"; oId "CUFF.359.1"; class_code "u"; tss_id "TSS920";
gnl|Nvit_2.0|Chr1.Scaffold1	Cufflinks	exon	5570242	5572131	.	.	.	gene_id "XLOC_000478"; transcript_id "TCONS_00001161"; exon_number "1"; oId "CUFF.375.1"; class_code "u"; tss_id "TSS921";
gnl|Nvit_2.0|Chr1.Scaffold1	Cufflinks	exon	5598661	5600003	.	.	.	gene_id "XLOC_000479"; transcript_id "TCONS_00001162"; exon_number "1"; oId "CUFF.378.1"; class_code "u"; tss_id "TSS922";
gnl|Nvit_2.0|Chr1.Scaffold100	Cufflinks	exon	218167	219589	.	.	.	gene_id "XLOC_000510"; transcript_id "TCONS_00001207"; exon_number "1"; oId "CUFF.396.1"; class_code "u"; tss_id "TSS962";
gnl|Nvit_2.0|Chr1.Scaffold102	Cufflinks	exon	459225	459443	.	+	.	gene_id "XLOC_000531"; transcript_id "TCONS_00001237"; exon_number "1"; oId "CUFF.429.2"; class_code "u"; tss_id "TSS987";
gnl|Nvit_2.0|Chr1.Scaffold102	Cufflinks	exon	459584	459649	.	+	.	gene_id "XLOC_000531"; transcript_id "TCONS_00001237"; exon_number "2"; oId "CUFF.429.2"; class_code "u"; tss_id "TSS987";
gnl|Nvit_2.0|Chr1.Scaffold102	Cufflinks	exon	459764	460081	.	+	.	gene_id "XLOC_000531"; transcript_id "TCONS_00001237"; exon_number "3"; oId "CUFF.429.2"; class_code "u"; tss_id "TSS987";
gnl|Nvit_2.0|Chr1.Scaffold102	Cufflinks	exon	459225	459443	.	+	.	gene_id "XLOC_000531"; transcript_id "TCONS_00001236"; exon_number "1"; oId "CUFF.429.1"; class_code "u"; tss_id "TSS987";
gnl|Nvit_2.0|Chr1.Scaffold102	Cufflinks	exon	459584	459660	.	+	.	gene_id "XLOC_000531"; transcript_id "TCONS_00001236"; exon_number "2"; oId "CUFF.429.1"; class_code "u"; tss_id "TSS987";
gnl|Nvit_2.0|Chr1.Scaffold102	Cufflinks	exon	459764	460081	.	+	.	gene_id "XLOC_000531"; transcript_id "TCONS_00001236"; exon_number "3"; oId "CUFF.429.1"; class_code "u"; tss_id "TSS987";
gnl|Nvit_2.0|Chr1.Scaffold102	Cufflinks	exon	15694	16875	.	.	.	gene_id "XLOC_000544"; transcript_id "TCONS_00001280"; exon_number "1"; oId "CUFF.406.1"; class_code "u"; tss_id "TSS1017";
gnl|Nvit_2.0|Chr1.Scaffold102	Cufflinks	exon	79499	79972	.	.	.	gene_id "XLOC_000545"; transcript_id "TCONS_00001281"; exon_number "1"; oId "CUFF.409.1"; class_code "u"; tss_id "TSS1018";
gnl|Nvit_2.0|Chr1.Scaffold115	Cufflinks	exon	421208	422252	.	.	.	gene_id "XLOC_000564"; transcript_id "TCONS_00001347"; exon_number "1"; oId "CUFF.442.1"; class_code "u"; tss_id "TSS1065";
gnl|Nvit_2.0|Chr1.Scaffold12	Cufflinks	exon	17633	19030	.	+	.	gene_id "XLOC_000566"; transcript_id "TCONS_00001353"; exon_number "1"; oId "CUFF.451.1"; class_code "u"; tss_id "TSS1070";
gnl|Nvit_2.0|Chr1.Scaffold12	Cufflinks	exon	342761	343898	.	+	.	gene_id "XLOC_000587"; transcript_id "TCONS_00001402"; exon_number "1"; oId "CUFF.478.1"; class_code "u"; tss_id "TSS1108";
gnl|Nvit_2.0|Chr1.Scaffold12	Cufflinks	exon	343996	344127	.	+	.	gene_id "XLOC_000587"; transcript_id "TCONS_00001402"; exon_number "2"; oId "CUFF.478.1"; class_code "u"; tss_id "TSS1108";
gnl|Nvit_2.0|Chr1.Scaffold12	Cufflinks	exon	344952	345247	.	+	.	gene_id "XLOC_000587"; transcript_id "TCONS_00001402"; exon_number "3"; oId "CUFF.478.1"; class_code "u"; tss_id "TSS1108";
gnl|Nvit_2.0|Chr1.Scaffold12	Cufflinks	exon	345320	347718	.	+	.	gene_id "XLOC_000587"; transcript_id "TCONS_00001402"; exon_number "4"; oId "CUFF.478.1"; class_code "u"; tss_id "TSS1108";
gnl|Nvit_2.0|Chr1.Scaffold12	Cufflinks	exon	522210	522688	.	+	.	gene_id "XLOC_000590"; transcript_id "TCONS_00001411"; exon_number "1"; oId "CUFF.488.1"; class_code "u"; tss_id "TSS1115";
gnl|Nvit_2.0|Chr1.Scaffold12	Cufflinks	exon	523755	523777	.	+	.	gene_id "XLOC_000590"; transcript_id "TCONS_00001411"; exon_number "2"; oId "CUFF.488.1"; class_code "u"; tss_id "TSS1115";
gnl|Nvit_2.0|Chr1.Scaffold12	Cufflinks	exon	1873989	1874151	.	+	.	gene_id "XLOC_000619"; transcript_id "TCONS_00001483"; exon_number "1"; oId "CUFF.530.1"; class_code "u"; tss_id "TSS1170";
gnl|Nvit_2.0|Chr1.Scaffold12	Cufflinks	exon	1875193	1875339	.	+	.	gene_id "XLOC_000619"; transcript_id "TCONS_00001483"; exon_number "2"; oId "CUFF.530.1"; class_code "u"; tss_id "TSS1170";
gnl|Nvit_2.0|Chr1.Scaffold12	Cufflinks	exon	1875419	1875787	.	+	.	gene_id "XLOC_000619"; transcript_id "TCONS_00001483"; exon_number "3"; oId "CUFF.530.1"; class_code "u"; tss_id "TSS1170";
gnl|Nvit_2.0|Chr1.Scaffold12	Cufflinks	exon	1885730	1886959	.	+	.	gene_id "XLOC_000621"; transcript_id "TCONS_00001490"; exon_number "1"; oId "CUFF.532.2"; class_code "u"; tss_id "TSS1174";
gnl|Nvit_2.0|Chr1.Scaffold12	Cufflinks	exon	1887098	1887213	.	+	.	gene_id "XLOC_000621"; transcript_id "TCONS_00001490"; exon_number "2"; oId "CUFF.532.2"; class_code "u"; tss_id "TSS1174";
gnl|Nvit_2.0|Chr1.Scaffold12	Cufflinks	exon	1887306	1887625	.	+	.	gene_id "XLOC_000621"; transcript_id "TCONS_00001490"; exon_number "3"; oId "CUFF.532.2"; class_code "u"; tss_id "TSS1174";
gnl|Nvit_2.0|Chr1.Scaffold12	Cufflinks	exon	1885730	1886959	.	+	.	gene_id "XLOC_000621"; transcript_id "TCONS_00001489"; exon_number "1"; oId "CUFF.532.1"; class_code "u"; tss_id "TSS1174";
gnl|Nvit_2.0|Chr1.Scaffold12	Cufflinks	exon	1887098	1887213	.	+	.	gene_id "XLOC_000621"; transcript_id "TCONS_00001489"; exon_number "2"; oId "CUFF.532.1"; class_code "u"; tss_id "TSS1174";
gnl|Nvit_2.0|Chr1.Scaffold12	Cufflinks	exon	1887311	1887625	.	+	.	gene_id "XLOC_000621"; transcript_id "TCONS_00001489"; exon_number "3"; oId "CUFF.532.1"; class_code "u"; tss_id "TSS1174";
gnl|Nvit_2.0|Chr1.Scaffold12	Cufflinks	exon	1919264	1919514	.	+	.	gene_id "XLOC_000623"; transcript_id "TCONS_00001493"; exon_number "1"; oId "CUFF.536.1"; class_code "u"; tss_id "TSS1177";
gnl|Nvit_2.0|Chr1.Scaffold12	Cufflinks	exon	1919596	1919959	.	+	.	gene_id "XLOC_000623"; transcript_id "TCONS_00001493"; exon_number "2"; oId "CUFF.536.1"; class_code "u"; tss_id "TSS1177";
gnl|Nvit_2.0|Chr1.Scaffold12	Cufflinks	exon	1919268	1919514	.	+	.	gene_id "XLOC_000623"; transcript_id "TCONS_00001494"; exon_number "1"; oId "CUFF.536.2"; class_code "u"; tss_id "TSS1177";
gnl|Nvit_2.0|Chr1.Scaffold12	Cufflinks	exon	1919573	1919959	.	+	.	gene_id "XLOC_000623"; transcript_id "TCONS_00001494"; exon_number "2"; oId "CUFF.536.2"; class_code "u"; tss_id "TSS1177";
gnl|Nvit_2.0|Chr1.Scaffold12	Cufflinks	exon	3021873	3022466	.	+	.	gene_id "XLOC_000657"; transcript_id "TCONS_00001597"; exon_number "1"; oId "CUFF.588.2"; class_code "u"; tss_id "TSS1255";
gnl|Nvit_2.0|Chr1.Scaffold12	Cufflinks	exon	3022553	3022699	.	+	.	gene_id "XLOC_000657"; transcript_id "TCONS_00001597"; exon_number "2"; oId "CUFF.588.2"; class_code "u"; tss_id "TSS1255";
gnl|Nvit_2.0|Chr1.Scaffold12	Cufflinks	exon	3126468	3126820	.	+	.	gene_id "XLOC_000665"; transcript_id "TCONS_00001608"; exon_number "1"; oId "CUFF.596.1"; class_code "u"; tss_id "TSS1265";
gnl|Nvit_2.0|Chr1.Scaffold12	Cufflinks	exon	3126889	3127655	.	+	.	gene_id "XLOC_000665"; transcript_id "TCONS_00001608"; exon_number "2"; oId "CUFF.596.1"; class_code "u"; tss_id "TSS1265";
gnl|Nvit_2.0|Chr1.Scaffold12	Cufflinks	exon	425846	425990	.	-	.	gene_id "XLOC_000690"; transcript_id "TCONS_00001664"; exon_number "1"; oId "CUFF.481.1"; class_code "u"; tss_id "TSS1315";
gnl|Nvit_2.0|Chr1.Scaffold12	Cufflinks	exon	426097	426156	.	-	.	gene_id "XLOC_000690"; transcript_id "TCONS_00001664"; exon_number "2"; oId "CUFF.481.1"; class_code "u"; tss_id "TSS1315";
gnl|Nvit_2.0|Chr1.Scaffold12	Cufflinks	exon	427202	428094	.	-	.	gene_id "XLOC_000690"; transcript_id "TCONS_00001664"; exon_number "3"; oId "CUFF.481.1"; class_code "u"; tss_id "TSS1315";
gnl|Nvit_2.0|Chr1.Scaffold12	Cufflinks	exon	1886336	1886394	.	-	.	gene_id "XLOC_000715"; transcript_id "TCONS_00001719"; exon_number "1"; oId "CUFF.533.1"; class_code "u"; tss_id "TSS1358";
gnl|Nvit_2.0|Chr1.Scaffold12	Cufflinks	exon	1886752	1887621	.	-	.	gene_id "XLOC_000715"; transcript_id "TCONS_00001719"; exon_number "2"; oId "CUFF.533.1"; class_code "u"; tss_id "TSS1358";
gnl|Nvit_2.0|Chr1.Scaffold12	Cufflinks	exon	2020127	2020416	.	-	.	gene_id "XLOC_000719"; transcript_id "TCONS_00001724"; exon_number "1"; oId "CUFF.541.1"; class_code "u"; tss_id "TSS1363";
gnl|Nvit_2.0|Chr1.Scaffold12	Cufflinks	exon	2020569	2021143	.	-	.	gene_id "XLOC_000719"; transcript_id "TCONS_00001724"; exon_number "2"; oId "CUFF.541.1"; class_code "u"; tss_id "TSS1363";
gnl|Nvit_2.0|Chr1.Scaffold12	Cufflinks	exon	2021352	2021956	.	-	.	gene_id "XLOC_000719"; transcript_id "TCONS_00001724"; exon_number "3"; oId "CUFF.541.1"; class_code "u"; tss_id "TSS1363";
gnl|Nvit_2.0|Chr1.Scaffold12	Cufflinks	exon	12077	12949	.	.	.	gene_id "XLOC_000752"; transcript_id "TCONS_00001808"; exon_number "1"; oId "CUFF.452.1"; class_code "u"; tss_id "TSS1428";
gnl|Nvit_2.0|Chr1.Scaffold12	Cufflinks	exon	88364	89130	.	.	.	gene_id "XLOC_000753"; transcript_id "TCONS_00001809"; exon_number "1"; oId "CUFF.460.1"; class_code "u"; tss_id "TSS1429";
gnl|Nvit_2.0|Chr1.Scaffold12	Cufflinks	exon	256751	257003	.	.	.	gene_id "XLOC_000754"; transcript_id "TCONS_00001810"; exon_number "1"; oId "CUFF.471.1"; class_code "u"; tss_id "TSS1430";
gnl|Nvit_2.0|Chr1.Scaffold12	Cufflinks	exon	514054	515053	.	.	.	gene_id "XLOC_000755"; transcript_id "TCONS_00001811"; exon_number "1"; oId "CUFF.486.1"; class_code "u"; tss_id "TSS1431";
gnl|Nvit_2.0|Chr1.Scaffold12	Cufflinks	exon	515856	516640	.	.	.	gene_id "XLOC_000756"; transcript_id "TCONS_00001812"; exon_number "1"; oId "CUFF.487.1"; class_code "u"; tss_id "TSS1432";
gnl|Nvit_2.0|Chr1.Scaffold12	Cufflinks	exon	616396	617016	.	.	.	gene_id "XLOC_000757"; transcript_id "TCONS_00001813"; exon_number "1"; oId "CUFF.491.1"; class_code "u"; tss_id "TSS1433";
gnl|Nvit_2.0|Chr1.Scaffold12	Cufflinks	exon	701406	704580	.	.	.	gene_id "XLOC_000758"; transcript_id "TCONS_00001814"; exon_number "1"; oId "CUFF.494.1"; class_code "u"; tss_id "TSS1434";
gnl|Nvit_2.0|Chr1.Scaffold12	Cufflinks	exon	719825	720590	.	.	.	gene_id "XLOC_000759"; transcript_id "TCONS_00001815"; exon_number "1"; oId "CUFF.497.1"; class_code "u"; tss_id "TSS1435";
gnl|Nvit_2.0|Chr1.Scaffold12	Cufflinks	exon	988047	988299	.	.	.	gene_id "XLOC_000760"; transcript_id "TCONS_00001816"; exon_number "1"; oId "CUFF.512.1"; class_code "u"; tss_id "TSS1436";
gnl|Nvit_2.0|Chr1.Scaffold12	Cufflinks	exon	2486259	2488137	.	.	.	gene_id "XLOC_000761"; transcript_id "TCONS_00001817"; exon_number "1"; oId "CUFF.553.1"; class_code "u"; tss_id "TSS1437";
gnl|Nvit_2.0|Chr1.Scaffold12	Cufflinks	exon	2855141	2856976	.	.	.	gene_id "XLOC_000762"; transcript_id "TCONS_00001818"; exon_number "1"; oId "CUFF.578.1"; class_code "u"; tss_id "TSS1438";
gnl|Nvit_2.0|Chr1.Scaffold120	Cufflinks	exon	250273	250546	.	+	.	gene_id "XLOC_000772"; transcript_id "TCONS_00001843"; exon_number "1"; oId "CUFF.618.3"; class_code "u"; tss_id "TSS1457";
gnl|Nvit_2.0|Chr1.Scaffold120	Cufflinks	exon	250643	250699	.	+	.	gene_id "XLOC_000772"; transcript_id "TCONS_00001843"; exon_number "2"; oId "CUFF.618.3"; class_code "u"; tss_id "TSS1457";
gnl|Nvit_2.0|Chr1.Scaffold120	Cufflinks	exon	250796	252370	.	+	.	gene_id "XLOC_000772"; transcript_id "TCONS_00001843"; exon_number "3"; oId "CUFF.618.3"; class_code "u"; tss_id "TSS1457";
gnl|Nvit_2.0|Chr1.Scaffold120	Cufflinks	exon	250273	250546	.	+	.	gene_id "XLOC_000772"; transcript_id "TCONS_00001842"; exon_number "1"; oId "CUFF.618.2"; class_code "u"; tss_id "TSS1457";
gnl|Nvit_2.0|Chr1.Scaffold120	Cufflinks	exon	250643	250695	.	+	.	gene_id "XLOC_000772"; transcript_id "TCONS_00001842"; exon_number "2"; oId "CUFF.618.2"; class_code "u"; tss_id "TSS1457";
gnl|Nvit_2.0|Chr1.Scaffold120	Cufflinks	exon	250796	252370	.	+	.	gene_id "XLOC_000772"; transcript_id "TCONS_00001842"; exon_number "3"; oId "CUFF.618.2"; class_code "u"; tss_id "TSS1457";
gnl|Nvit_2.0|Chr1.Scaffold120	Cufflinks	exon	250273	250546	.	+	.	gene_id "XLOC_000772"; transcript_id "TCONS_00001841"; exon_number "1"; oId "CUFF.618.1"; class_code "u"; tss_id "TSS1457";
gnl|Nvit_2.0|Chr1.Scaffold120	Cufflinks	exon	250643	250726	.	+	.	gene_id "XLOC_000772"; transcript_id "TCONS_00001841"; exon_number "2"; oId "CUFF.618.1"; class_code "u"; tss_id "TSS1457";
gnl|Nvit_2.0|Chr1.Scaffold120	Cufflinks	exon	250796	252370	.	+	.	gene_id "XLOC_000772"; transcript_id "TCONS_00001841"; exon_number "3"; oId "CUFF.618.1"; class_code "u"; tss_id "TSS1457";
gnl|Nvit_2.0|Chr1.Scaffold120	Cufflinks	exon	38100	38658	.	-	.	gene_id "XLOC_000779"; transcript_id "TCONS_00001861"; exon_number "1"; oId "CUFF.601.2"; class_code "u"; tss_id "TSS1473";
gnl|Nvit_2.0|Chr1.Scaffold120	Cufflinks	exon	40567	40839	.	-	.	gene_id "XLOC_000779"; transcript_id "TCONS_00001861"; exon_number "2"; oId "CUFF.601.2"; class_code "u"; tss_id "TSS1473";
gnl|Nvit_2.0|Chr1.Scaffold120	Cufflinks	exon	38100	38536	.	-	.	gene_id "XLOC_000779"; transcript_id "TCONS_00001860"; exon_number "1"; oId "CUFF.601.1"; class_code "u"; tss_id "TSS1473";
gnl|Nvit_2.0|Chr1.Scaffold120	Cufflinks	exon	40567	40839	.	-	.	gene_id "XLOC_000779"; transcript_id "TCONS_00001860"; exon_number "2"; oId "CUFF.601.1"; class_code "u"; tss_id "TSS1473";
gnl|Nvit_2.0|Chr1.Scaffold120	Cufflinks	exon	39426	40839	.	-	.	gene_id "XLOC_000779"; transcript_id "TCONS_00001862"; exon_number "1"; oId "CUFF.602.1"; class_code "u"; tss_id "TSS1473";
gnl|Nvit_2.0|Chr1.Scaffold120	Cufflinks	exon	41179	41207	.	-	.	gene_id "XLOC_000780"; transcript_id "TCONS_00001863"; exon_number "1"; oId "CUFF.603.1"; class_code "u"; tss_id "TSS1474";
gnl|Nvit_2.0|Chr1.Scaffold120	Cufflinks	exon	41293	41816	.	-	.	gene_id "XLOC_000780"; transcript_id "TCONS_00001863"; exon_number "2"; oId "CUFF.603.1"; class_code "u"; tss_id "TSS1474";
gnl|Nvit_2.0|Chr1.Scaffold120	Cufflinks	exon	41958	43055	.	-	.	gene_id "XLOC_000780"; transcript_id "TCONS_00001863"; exon_number "3"; oId "CUFF.603.1"; class_code "u"; tss_id "TSS1474";
gnl|Nvit_2.0|Chr1.Scaffold120	Cufflinks	exon	41329	41821	.	-	.	gene_id "XLOC_000780"; transcript_id "TCONS_00001864"; exon_number "1"; oId "CUFF.603.2"; class_code "u"; tss_id "TSS1475";
gnl|Nvit_2.0|Chr1.Scaffold120	Cufflinks	exon	41958	42463	.	-	.	gene_id "XLOC_000780"; transcript_id "TCONS_00001864"; exon_number "2"; oId "CUFF.603.2"; class_code "u"; tss_id "TSS1475";
gnl|Nvit_2.0|Chr1.Scaffold120	Cufflinks	exon	283053	284608	.	-	.	gene_id "XLOC_000787"; transcript_id "TCONS_00001884"; exon_number "1"; oId "CUFF.620.1"; class_code "u"; tss_id "TSS1490";
gnl|Nvit_2.0|Chr1.Scaffold120	Cufflinks	exon	284737	285296	.	-	.	gene_id "XLOC_000787"; transcript_id "TCONS_00001884"; exon_number "2"; oId "CUFF.620.1"; class_code "u"; tss_id "TSS1490";
gnl|Nvit_2.0|Chr1.Scaffold120	Cufflinks	exon	308626	308848	.	-	.	gene_id "XLOC_000788"; transcript_id "TCONS_00001885"; exon_number "1"; oId "CUFF.626.1"; class_code "u"; tss_id "TSS1491";
gnl|Nvit_2.0|Chr1.Scaffold120	Cufflinks	exon	308961	309340	.	-	.	gene_id "XLOC_000788"; transcript_id "TCONS_00001885"; exon_number "2"; oId "CUFF.626.1"; class_code "u"; tss_id "TSS1491";
gnl|Nvit_2.0|Chr1.Scaffold120	Cufflinks	exon	156111	156551	.	.	.	gene_id "XLOC_000789"; transcript_id "TCONS_00001886"; exon_number "1"; oId "CUFF.614.1"; class_code "u"; tss_id "TSS1492";
gnl|Nvit_2.0|Chr1.Scaffold120	Cufflinks	exon	224930	227666	.	.	.	gene_id "XLOC_000790"; transcript_id "TCONS_00001887"; exon_number "1"; oId "CUFF.616.1"; class_code "u"; tss_id "TSS1493";
gnl|Nvit_2.0|Chr1.Scaffold120	Cufflinks	exon	287855	288974	.	.	.	gene_id "XLOC_000791"; transcript_id "TCONS_00001888"; exon_number "1"; oId "CUFF.624.1"; class_code "u"; tss_id "TSS1494";
gnl|Nvit_2.0|Chr1.Scaffold120	Cufflinks	exon	414521	415694	.	.	.	gene_id "XLOC_000792"; transcript_id "TCONS_00001889"; exon_number "1"; oId "CUFF.630.1"; class_code "u"; tss_id "TSS1495";
gnl|Nvit_2.0|Chr1.Scaffold127	Cufflinks	exon	26982	27177	.	+	.	gene_id "XLOC_000848"; transcript_id "TCONS_00002032"; exon_number "1"; oId "CUFF.683.2"; class_code "u"; tss_id "TSS1613";
gnl|Nvit_2.0|Chr1.Scaffold127	Cufflinks	exon	31700	32031	.	+	.	gene_id "XLOC_000848"; transcript_id "TCONS_00002032"; exon_number "2"; oId "CUFF.683.2"; class_code "u"; tss_id "TSS1613";
gnl|Nvit_2.0|Chr1.Scaffold127	Cufflinks	exon	32129	32405	.	+	.	gene_id "XLOC_000848"; transcript_id "TCONS_00002032"; exon_number "3"; oId "CUFF.683.2"; class_code "u"; tss_id "TSS1613";
gnl|Nvit_2.0|Chr1.Scaffold127	Cufflinks	exon	26982	27177	.	+	.	gene_id "XLOC_000848"; transcript_id "TCONS_00002033"; exon_number "1"; oId "CUFF.683.3"; class_code "u"; tss_id "TSS1613";
gnl|Nvit_2.0|Chr1.Scaffold127	Cufflinks	exon	31700	32087	.	+	.	gene_id "XLOC_000848"; transcript_id "TCONS_00002033"; exon_number "2"; oId "CUFF.683.3"; class_code "u"; tss_id "TSS1613";
gnl|Nvit_2.0|Chr1.Scaffold127	Cufflinks	exon	39607	40762	.	+	.	gene_id "XLOC_000848"; transcript_id "TCONS_00002033"; exon_number "3"; oId "CUFF.683.3"; class_code "u"; tss_id "TSS1613";
gnl|Nvit_2.0|Chr1.Scaffold127	Cufflinks	exon	884736	886208	.	-	.	gene_id "XLOC_000934"; transcript_id "TCONS_00002201"; exon_number "1"; oId "CUFF.728.1"; class_code "u"; tss_id "TSS1760";
gnl|Nvit_2.0|Chr1.Scaffold127	Cufflinks	exon	886269	886348	.	-	.	gene_id "XLOC_000934"; transcript_id "TCONS_00002201"; exon_number "2"; oId "CUFF.728.1"; class_code "u"; tss_id "TSS1760";
gnl|Nvit_2.0|Chr1.Scaffold127	Cufflinks	exon	895640	896081	.	-	.	gene_id "XLOC_000935"; transcript_id "TCONS_00002202"; exon_number "1"; oId "CUFF.731.1"; class_code "u"; tss_id "TSS1761";
gnl|Nvit_2.0|Chr1.Scaffold127	Cufflinks	exon	896840	897659	.	-	.	gene_id "XLOC_000935"; transcript_id "TCONS_00002202"; exon_number "2"; oId "CUFF.731.1"; class_code "u"; tss_id "TSS1761";
gnl|Nvit_2.0|Chr1.Scaffold127	Cufflinks	exon	138546	138918	.	.	.	gene_id "XLOC_000936"; transcript_id "TCONS_00002203"; exon_number "1"; oId "CUFF.693.1"; class_code "u"; tss_id "TSS1762";
gnl|Nvit_2.0|Chr1.Scaffold127	Cufflinks	exon	186973	187677	.	.	.	gene_id "XLOC_000937"; transcript_id "TCONS_00002204"; exon_number "1"; oId "CUFF.698.1"; class_code "u"; tss_id "TSS1763";
gnl|Nvit_2.0|Chr1.Scaffold127	Cufflinks	exon	247599	248540	.	.	.	gene_id "XLOC_000938"; transcript_id "TCONS_00002205"; exon_number "1"; oId "CUFF.701.1"; class_code "u"; tss_id "TSS1764";
gnl|Nvit_2.0|Chr1.Scaffold129	Cufflinks	exon	364256	364659	.	+	.	gene_id "XLOC_000944"; transcript_id "TCONS_00002222"; exon_number "1"; oId "CUFF.753.1"; class_code "u"; tss_id "TSS1778";
gnl|Nvit_2.0|Chr1.Scaffold129	Cufflinks	exon	376826	376946	.	+	.	gene_id "XLOC_000944"; transcript_id "TCONS_00002222"; exon_number "2"; oId "CUFF.753.1"; class_code "u"; tss_id "TSS1778";
gnl|Nvit_2.0|Chr1.Scaffold129	Cufflinks	exon	410785	410844	.	+	.	gene_id "XLOC_000944"; transcript_id "TCONS_00002222"; exon_number "3"; oId "CUFF.753.1"; class_code "u"; tss_id "TSS1778";
gnl|Nvit_2.0|Chr1.Scaffold129	Cufflinks	exon	423434	423541	.	+	.	gene_id "XLOC_000944"; transcript_id "TCONS_00002222"; exon_number "4"; oId "CUFF.753.1"; class_code "u"; tss_id "TSS1778";
gnl|Nvit_2.0|Chr1.Scaffold129	Cufflinks	exon	430285	430445	.	+	.	gene_id "XLOC_000944"; transcript_id "TCONS_00002222"; exon_number "5"; oId "CUFF.753.1"; class_code "u"; tss_id "TSS1778";
gnl|Nvit_2.0|Chr1.Scaffold129	Cufflinks	exon	431172	431214	.	+	.	gene_id "XLOC_000944"; transcript_id "TCONS_00002222"; exon_number "6"; oId "CUFF.753.1"; class_code "u"; tss_id "TSS1778";
gnl|Nvit_2.0|Chr1.Scaffold129	Cufflinks	exon	364256	364659	.	+	.	gene_id "XLOC_000944"; transcript_id "TCONS_00002224"; exon_number "1"; oId "CUFF.753.3"; class_code "u"; tss_id "TSS1778";
gnl|Nvit_2.0|Chr1.Scaffold129	Cufflinks	exon	410785	410844	.	+	.	gene_id "XLOC_000944"; transcript_id "TCONS_00002224"; exon_number "2"; oId "CUFF.753.3"; class_code "u"; tss_id "TSS1778";
gnl|Nvit_2.0|Chr1.Scaffold129	Cufflinks	exon	423434	423541	.	+	.	gene_id "XLOC_000944"; transcript_id "TCONS_00002224"; exon_number "3"; oId "CUFF.753.3"; class_code "u"; tss_id "TSS1778";
gnl|Nvit_2.0|Chr1.Scaffold129	Cufflinks	exon	430285	430445	.	+	.	gene_id "XLOC_000944"; transcript_id "TCONS_00002224"; exon_number "4"; oId "CUFF.753.3"; class_code "u"; tss_id "TSS1778";
gnl|Nvit_2.0|Chr1.Scaffold129	Cufflinks	exon	434614	434650	.	+	.	gene_id "XLOC_000944"; transcript_id "TCONS_00002224"; exon_number "5"; oId "CUFF.753.3"; class_code "u"; tss_id "TSS1778";
gnl|Nvit_2.0|Chr1.Scaffold129	Cufflinks	exon	364256	364659	.	+	.	gene_id "XLOC_000944"; transcript_id "TCONS_00002223"; exon_number "1"; oId "CUFF.753.2"; class_code "u"; tss_id "TSS1778";
gnl|Nvit_2.0|Chr1.Scaffold129	Cufflinks	exon	423434	423541	.	+	.	gene_id "XLOC_000944"; transcript_id "TCONS_00002223"; exon_number "2"; oId "CUFF.753.2"; class_code "u"; tss_id "TSS1778";
gnl|Nvit_2.0|Chr1.Scaffold129	Cufflinks	exon	430285	430445	.	+	.	gene_id "XLOC_000944"; transcript_id "TCONS_00002223"; exon_number "3"; oId "CUFF.753.2"; class_code "u"; tss_id "TSS1778";
gnl|Nvit_2.0|Chr1.Scaffold129	Cufflinks	exon	434614	434650	.	+	.	gene_id "XLOC_000944"; transcript_id "TCONS_00002223"; exon_number "4"; oId "CUFF.753.2"; class_code "u"; tss_id "TSS1778";
gnl|Nvit_2.0|Chr1.Scaffold129	Cufflinks	exon	215834	216250	.	-	.	gene_id "XLOC_000949"; transcript_id "TCONS_00002235"; exon_number "1"; oId "CUFF.745.1"; class_code "u"; tss_id "TSS1788";
gnl|Nvit_2.0|Chr1.Scaffold129	Cufflinks	exon	217038	217134	.	-	.	gene_id "XLOC_000949"; transcript_id "TCONS_00002235"; exon_number "2"; oId "CUFF.745.1"; class_code "u"; tss_id "TSS1788";
gnl|Nvit_2.0|Chr1.Scaffold129	Cufflinks	exon	218783	219092	.	-	.	gene_id "XLOC_000949"; transcript_id "TCONS_00002235"; exon_number "3"; oId "CUFF.745.1"; class_code "u"; tss_id "TSS1788";
gnl|Nvit_2.0|Chr1.Scaffold129	Cufflinks	exon	224040	224170	.	-	.	gene_id "XLOC_000949"; transcript_id "TCONS_00002235"; exon_number "4"; oId "CUFF.745.1"; class_code "u"; tss_id "TSS1788";
gnl|Nvit_2.0|Chr1.Scaffold129	Cufflinks	exon	224254	224806	.	-	.	gene_id "XLOC_000949"; transcript_id "TCONS_00002235"; exon_number "5"; oId "CUFF.745.1"; class_code "u"; tss_id "TSS1788";
gnl|Nvit_2.0|Chr1.Scaffold129	Cufflinks	exon	217221	219092	.	-	.	gene_id "XLOC_000949"; transcript_id "TCONS_00002236"; exon_number "1"; oId "CUFF.745.2"; class_code "u"; tss_id "TSS1789";
gnl|Nvit_2.0|Chr1.Scaffold129	Cufflinks	exon	224040	224170	.	-	.	gene_id "XLOC_000949"; transcript_id "TCONS_00002236"; exon_number "2"; oId "CUFF.745.2"; class_code "u"; tss_id "TSS1789";
gnl|Nvit_2.0|Chr1.Scaffold129	Cufflinks	exon	224254	224324	.	-	.	gene_id "XLOC_000949"; transcript_id "TCONS_00002236"; exon_number "3"; oId "CUFF.745.2"; class_code "u"; tss_id "TSS1789";
gnl|Nvit_2.0|Chr1.Scaffold129	Cufflinks	exon	225686	225731	.	-	.	gene_id "XLOC_000949"; transcript_id "TCONS_00002236"; exon_number "4"; oId "CUFF.745.2"; class_code "u"; tss_id "TSS1789";
gnl|Nvit_2.0|Chr1.Scaffold129	Cufflinks	exon	331972	332180	.	-	.	gene_id "XLOC_000952"; transcript_id "TCONS_00002245"; exon_number "1"; oId "CUFF.752.1"; class_code "u"; tss_id "TSS1796";
gnl|Nvit_2.0|Chr1.Scaffold129	Cufflinks	exon	346336	346495	.	-	.	gene_id "XLOC_000952"; transcript_id "TCONS_00002245"; exon_number "2"; oId "CUFF.752.1"; class_code "u"; tss_id "TSS1796";
gnl|Nvit_2.0|Chr1.Scaffold129	Cufflinks	exon	361483	361793	.	-	.	gene_id "XLOC_000952"; transcript_id "TCONS_00002245"; exon_number "3"; oId "CUFF.752.1"; class_code "u"; tss_id "TSS1796";
gnl|Nvit_2.0|Chr1.Scaffold129	Cufflinks	exon	345921	346168	.	-	.	gene_id "XLOC_000952"; transcript_id "TCONS_00002246"; exon_number "1"; oId "CUFF.752.2"; class_code "u"; tss_id "TSS1796";
gnl|Nvit_2.0|Chr1.Scaffold129	Cufflinks	exon	346336	346495	.	-	.	gene_id "XLOC_000952"; transcript_id "TCONS_00002246"; exon_number "2"; oId "CUFF.752.2"; class_code "u"; tss_id "TSS1796";
gnl|Nvit_2.0|Chr1.Scaffold129	Cufflinks	exon	361483	361793	.	-	.	gene_id "XLOC_000952"; transcript_id "TCONS_00002246"; exon_number "3"; oId "CUFF.752.2"; class_code "u"; tss_id "TSS1796";
gnl|Nvit_2.0|Chr1.Scaffold129	Cufflinks	exon	105175	106792	.	.	.	gene_id "XLOC_000953"; transcript_id "TCONS_00002247"; exon_number "1"; oId "CUFF.736.1"; class_code "u"; tss_id "TSS1797";
gnl|Nvit_2.0|Chr1.Scaffold129	Cufflinks	exon	108348	109870	.	.	.	gene_id "XLOC_000954"; transcript_id "TCONS_00002248"; exon_number "1"; oId "CUFF.737.1"; class_code "u"; tss_id "TSS1798";
gnl|Nvit_2.0|Chr1.Scaffold129	Cufflinks	exon	111692	113715	.	.	.	gene_id "XLOC_000955"; transcript_id "TCONS_00002249"; exon_number "1"; oId "CUFF.738.1"; class_code "u"; tss_id "TSS1799";
gnl|Nvit_2.0|Chr1.Scaffold129	Cufflinks	exon	225180	225631	.	.	.	gene_id "XLOC_000956"; transcript_id "TCONS_00002250"; exon_number "1"; oId "CUFF.746.1"; class_code "u"; tss_id "TSS1800";
gnl|Nvit_2.0|Chr1.Scaffold129	Cufflinks	exon	245528	246682	.	.	.	gene_id "XLOC_000957"; transcript_id "TCONS_00002251"; exon_number "1"; oId "CUFF.747.1"; class_code "u"; tss_id "TSS1801";
gnl|Nvit_2.0|Chr1.Scaffold129	Cufflinks	exon	247750	248196	.	.	.	gene_id "XLOC_000958"; transcript_id "TCONS_00002252"; exon_number "1"; oId "CUFF.748.1"; class_code "u"; tss_id "TSS1802";
gnl|Nvit_2.0|Chr1.Scaffold1329	Cufflinks	exon	11341	11394	.	+	.	gene_id "XLOC_000974"; transcript_id "TCONS_00002272"; exon_number "1"; oId "CUFF.755.4"; class_code "u"; tss_id "TSS1821";
gnl|Nvit_2.0|Chr1.Scaffold1329	Cufflinks	exon	14275	14730	.	+	.	gene_id "XLOC_000974"; transcript_id "TCONS_00002272"; exon_number "2"; oId "CUFF.755.4"; class_code "u"; tss_id "TSS1821";
gnl|Nvit_2.0|Chr1.Scaffold1329	Cufflinks	exon	20054	20196	.	+	.	gene_id "XLOC_000974"; transcript_id "TCONS_00002272"; exon_number "3"; oId "CUFF.755.4"; class_code "u"; tss_id "TSS1821";
gnl|Nvit_2.0|Chr1.Scaffold1329	Cufflinks	exon	13176	14200	.	+	.	gene_id "XLOC_000974"; transcript_id "TCONS_00002273"; exon_number "1"; oId "CUFF.755.5"; class_code "u"; tss_id "TSS1822";
gnl|Nvit_2.0|Chr1.Scaffold1329	Cufflinks	exon	14278	14507	.	+	.	gene_id "XLOC_000974"; transcript_id "TCONS_00002273"; exon_number "2"; oId "CUFF.755.5"; class_code "u"; tss_id "TSS1822";
gnl|Nvit_2.0|Chr1.Scaffold1329	Cufflinks	exon	14612	14730	.	+	.	gene_id "XLOC_000974"; transcript_id "TCONS_00002273"; exon_number "3"; oId "CUFF.755.5"; class_code "u"; tss_id "TSS1822";
gnl|Nvit_2.0|Chr1.Scaffold1329	Cufflinks	exon	20054	20196	.	+	.	gene_id "XLOC_000974"; transcript_id "TCONS_00002273"; exon_number "4"; oId "CUFF.755.5"; class_code "u"; tss_id "TSS1822";
gnl|Nvit_2.0|Chr1.Scaffold135	Cufflinks	exon	431949	433281	.	+	.	gene_id "XLOC_000996"; transcript_id "TCONS_00002322"; exon_number "1"; oId "CUFF.782.1"; class_code "u"; tss_id "TSS1866";
gnl|Nvit_2.0|Chr1.Scaffold135	Cufflinks	exon	433893	434079	.	+	.	gene_id "XLOC_000996"; transcript_id "TCONS_00002322"; exon_number "2"; oId "CUFF.782.1"; class_code "u"; tss_id "TSS1866";
gnl|Nvit_2.0|Chr1.Scaffold135	Cufflinks	exon	60258	60491	.	-	.	gene_id "XLOC_000998"; transcript_id "TCONS_00002325"; exon_number "1"; oId "CUFF.757.1"; class_code "u"; tss_id "TSS1868";
gnl|Nvit_2.0|Chr1.Scaffold135	Cufflinks	exon	60572	60680	.	-	.	gene_id "XLOC_000998"; transcript_id "TCONS_00002325"; exon_number "2"; oId "CUFF.757.1"; class_code "u"; tss_id "TSS1868";
gnl|Nvit_2.0|Chr1.Scaffold135	Cufflinks	exon	60812	60998	.	-	.	gene_id "XLOC_000998"; transcript_id "TCONS_00002325"; exon_number "3"; oId "CUFF.757.1"; class_code "u"; tss_id "TSS1868";
gnl|Nvit_2.0|Chr1.Scaffold135	Cufflinks	exon	61140	61433	.	-	.	gene_id "XLOC_000998"; transcript_id "TCONS_00002325"; exon_number "4"; oId "CUFF.757.1"; class_code "u"; tss_id "TSS1868";
gnl|Nvit_2.0|Chr1.Scaffold135	Cufflinks	exon	61515	62013	.	-	.	gene_id "XLOC_000998"; transcript_id "TCONS_00002325"; exon_number "5"; oId "CUFF.757.1"; class_code "u"; tss_id "TSS1868";
gnl|Nvit_2.0|Chr1.Scaffold135	Cufflinks	exon	62072	62254	.	-	.	gene_id "XLOC_000998"; transcript_id "TCONS_00002325"; exon_number "6"; oId "CUFF.757.1"; class_code "u"; tss_id "TSS1868";
gnl|Nvit_2.0|Chr1.Scaffold135	Cufflinks	exon	62345	62625	.	-	.	gene_id "XLOC_000998"; transcript_id "TCONS_00002325"; exon_number "7"; oId "CUFF.757.1"; class_code "u"; tss_id "TSS1868";
gnl|Nvit_2.0|Chr1.Scaffold135	Cufflinks	exon	60258	60491	.	-	.	gene_id "XLOC_000998"; transcript_id "TCONS_00002328"; exon_number "1"; oId "CUFF.757.4"; class_code "u"; tss_id "TSS1869";
gnl|Nvit_2.0|Chr1.Scaffold135	Cufflinks	exon	60572	60680	.	-	.	gene_id "XLOC_000998"; transcript_id "TCONS_00002328"; exon_number "2"; oId "CUFF.757.4"; class_code "u"; tss_id "TSS1869";
gnl|Nvit_2.0|Chr1.Scaffold135	Cufflinks	exon	60812	60998	.	-	.	gene_id "XLOC_000998"; transcript_id "TCONS_00002328"; exon_number "3"; oId "CUFF.757.4"; class_code "u"; tss_id "TSS1869";
gnl|Nvit_2.0|Chr1.Scaffold135	Cufflinks	exon	61140	61433	.	-	.	gene_id "XLOC_000998"; transcript_id "TCONS_00002328"; exon_number "4"; oId "CUFF.757.4"; class_code "u"; tss_id "TSS1869";
gnl|Nvit_2.0|Chr1.Scaffold135	Cufflinks	exon	61515	62013	.	-	.	gene_id "XLOC_000998"; transcript_id "TCONS_00002328"; exon_number "5"; oId "CUFF.757.4"; class_code "u"; tss_id "TSS1869";
gnl|Nvit_2.0|Chr1.Scaffold135	Cufflinks	exon	62186	62254	.	-	.	gene_id "XLOC_000998"; transcript_id "TCONS_00002328"; exon_number "6"; oId "CUFF.757.4"; class_code "u"; tss_id "TSS1869";
gnl|Nvit_2.0|Chr1.Scaffold135	Cufflinks	exon	62345	62739	.	-	.	gene_id "XLOC_000998"; transcript_id "TCONS_00002328"; exon_number "7"; oId "CUFF.757.4"; class_code "u"; tss_id "TSS1869";
gnl|Nvit_2.0|Chr1.Scaffold135	Cufflinks	exon	60258	60491	.	-	.	gene_id "XLOC_000998"; transcript_id "TCONS_00002327"; exon_number "1"; oId "CUFF.757.3"; class_code "u"; tss_id "TSS1869";
gnl|Nvit_2.0|Chr1.Scaffold135	Cufflinks	exon	60572	60680	.	-	.	gene_id "XLOC_000998"; transcript_id "TCONS_00002327"; exon_number "2"; oId "CUFF.757.3"; class_code "u"; tss_id "TSS1869";
gnl|Nvit_2.0|Chr1.Scaffold135	Cufflinks	exon	60812	60998	.	-	.	gene_id "XLOC_000998"; transcript_id "TCONS_00002327"; exon_number "3"; oId "CUFF.757.3"; class_code "u"; tss_id "TSS1869";
gnl|Nvit_2.0|Chr1.Scaffold135	Cufflinks	exon	61140	61433	.	-	.	gene_id "XLOC_000998"; transcript_id "TCONS_00002327"; exon_number "4"; oId "CUFF.757.3"; class_code "u"; tss_id "TSS1869";
gnl|Nvit_2.0|Chr1.Scaffold135	Cufflinks	exon	61515	62013	.	-	.	gene_id "XLOC_000998"; transcript_id "TCONS_00002327"; exon_number "5"; oId "CUFF.757.3"; class_code "u"; tss_id "TSS1869";
gnl|Nvit_2.0|Chr1.Scaffold135	Cufflinks	exon	62102	62254	.	-	.	gene_id "XLOC_000998"; transcript_id "TCONS_00002327"; exon_number "6"; oId "CUFF.757.3"; class_code "u"; tss_id "TSS1869";
gnl|Nvit_2.0|Chr1.Scaffold135	Cufflinks	exon	62345	62739	.	-	.	gene_id "XLOC_000998"; transcript_id "TCONS_00002327"; exon_number "7"; oId "CUFF.757.3"; class_code "u"; tss_id "TSS1869";
gnl|Nvit_2.0|Chr1.Scaffold135	Cufflinks	exon	60258	60491	.	-	.	gene_id "XLOC_000998"; transcript_id "TCONS_00002326"; exon_number "1"; oId "CUFF.757.2"; class_code "u"; tss_id "TSS1869";
gnl|Nvit_2.0|Chr1.Scaffold135	Cufflinks	exon	60572	60680	.	-	.	gene_id "XLOC_000998"; transcript_id "TCONS_00002326"; exon_number "2"; oId "CUFF.757.2"; class_code "u"; tss_id "TSS1869";
gnl|Nvit_2.0|Chr1.Scaffold135	Cufflinks	exon	60812	61016	.	-	.	gene_id "XLOC_000998"; transcript_id "TCONS_00002326"; exon_number "3"; oId "CUFF.757.2"; class_code "u"; tss_id "TSS1869";
gnl|Nvit_2.0|Chr1.Scaffold135	Cufflinks	exon	61140	61433	.	-	.	gene_id "XLOC_000998"; transcript_id "TCONS_00002326"; exon_number "4"; oId "CUFF.757.2"; class_code "u"; tss_id "TSS1869";
gnl|Nvit_2.0|Chr1.Scaffold135	Cufflinks	exon	61515	62013	.	-	.	gene_id "XLOC_000998"; transcript_id "TCONS_00002326"; exon_number "5"; oId "CUFF.757.2"; class_code "u"; tss_id "TSS1869";
gnl|Nvit_2.0|Chr1.Scaffold135	Cufflinks	exon	62072	62254	.	-	.	gene_id "XLOC_000998"; transcript_id "TCONS_00002326"; exon_number "6"; oId "CUFF.757.2"; class_code "u"; tss_id "TSS1869";
gnl|Nvit_2.0|Chr1.Scaffold135	Cufflinks	exon	62345	62739	.	-	.	gene_id "XLOC_000998"; transcript_id "TCONS_00002326"; exon_number "7"; oId "CUFF.757.2"; class_code "u"; tss_id "TSS1869";
gnl|Nvit_2.0|Chr1.Scaffold135	Cufflinks	exon	179102	180163	.	-	.	gene_id "XLOC_001004"; transcript_id "TCONS_00002348"; exon_number "1"; oId "CUFF.771.1"; class_code "u"; tss_id "TSS1885";
gnl|Nvit_2.0|Chr1.Scaffold135	Cufflinks	exon	180229	180491	.	-	.	gene_id "XLOC_001004"; transcript_id "TCONS_00002348"; exon_number "2"; oId "CUFF.771.1"; class_code "u"; tss_id "TSS1885";
gnl|Nvit_2.0|Chr1.Scaffold135	Cufflinks	exon	256139	261978	.	-	.	gene_id "XLOC_001008"; transcript_id "TCONS_00002354"; exon_number "1"; oId "CUFF.777.1"; class_code "u"; tss_id "TSS1891";
gnl|Nvit_2.0|Chr1.Scaffold135	Cufflinks	exon	256876	261360	.	-	.	gene_id "XLOC_001008"; transcript_id "TCONS_00002355"; exon_number "1"; oId "CUFF.778.1"; class_code "u"; tss_id "TSS1892";
gnl|Nvit_2.0|Chr1.Scaffold135	Cufflinks	exon	280018	280115	.	-	.	gene_id "XLOC_001008"; transcript_id "TCONS_00002355"; exon_number "2"; oId "CUFF.778.1"; class_code "u"; tss_id "TSS1892";
gnl|Nvit_2.0|Chr1.Scaffold135	Cufflinks	exon	280215	280459	.	-	.	gene_id "XLOC_001008"; transcript_id "TCONS_00002355"; exon_number "3"; oId "CUFF.778.1"; class_code "u"; tss_id "TSS1892";
gnl|Nvit_2.0|Chr1.Scaffold135	Cufflinks	exon	280533	280855	.	-	.	gene_id "XLOC_001008"; transcript_id "TCONS_00002355"; exon_number "4"; oId "CUFF.778.1"; class_code "u"; tss_id "TSS1892";
gnl|Nvit_2.0|Chr1.Scaffold135	Cufflinks	exon	77170	78931	.	.	.	gene_id "XLOC_001011"; transcript_id "TCONS_00002360"; exon_number "1"; oId "CUFF.759.1"; class_code "u"; tss_id "TSS1895";
gnl|Nvit_2.0|Chr1.Scaffold139	Cufflinks	exon	324711	325018	.	+	.	gene_id "XLOC_001019"; transcript_id "TCONS_00002388"; exon_number "1"; oId "CUFF.802.2"; class_code "u"; tss_id "TSS1913";
gnl|Nvit_2.0|Chr1.Scaffold139	Cufflinks	exon	325094	325181	.	+	.	gene_id "XLOC_001019"; transcript_id "TCONS_00002388"; exon_number "2"; oId "CUFF.802.2"; class_code "u"; tss_id "TSS1913";
gnl|Nvit_2.0|Chr1.Scaffold139	Cufflinks	exon	325663	326951	.	+	.	gene_id "XLOC_001019"; transcript_id "TCONS_00002388"; exon_number "3"; oId "CUFF.802.2"; class_code "u"; tss_id "TSS1913";
gnl|Nvit_2.0|Chr1.Scaffold139	Cufflinks	exon	324711	325054	.	+	.	gene_id "XLOC_001019"; transcript_id "TCONS_00002387"; exon_number "1"; oId "CUFF.802.1"; class_code "u"; tss_id "TSS1913";
gnl|Nvit_2.0|Chr1.Scaffold139	Cufflinks	exon	325663	326951	.	+	.	gene_id "XLOC_001019"; transcript_id "TCONS_00002387"; exon_number "2"; oId "CUFF.802.1"; class_code "u"; tss_id "TSS1913";
gnl|Nvit_2.0|Chr1.Scaffold139	Cufflinks	exon	80764	81433	.	.	.	gene_id "XLOC_001040"; transcript_id "TCONS_00002441"; exon_number "1"; oId "CUFF.785.1"; class_code "u"; tss_id "TSS1950";
gnl|Nvit_2.0|Chr1.Scaffold144	Cufflinks	exon	220598	220705	.	-	.	gene_id "XLOC_001089"; transcript_id "TCONS_00002523"; exon_number "1"; oId "CUFF.825.1"; class_code "u"; tss_id "TSS2018";
gnl|Nvit_2.0|Chr1.Scaffold144	Cufflinks	exon	220875	221680	.	-	.	gene_id "XLOC_001089"; transcript_id "TCONS_00002523"; exon_number "2"; oId "CUFF.825.1"; class_code "u"; tss_id "TSS2018";
gnl|Nvit_2.0|Chr1.Scaffold144	Cufflinks	exon	417491	418662	.	-	.	gene_id "XLOC_001095"; transcript_id "TCONS_00002546"; exon_number "1"; oId "CUFF.838.1"; class_code "u"; tss_id "TSS2037";
gnl|Nvit_2.0|Chr1.Scaffold144	Cufflinks	exon	419737	419791	.	-	.	gene_id "XLOC_001095"; transcript_id "TCONS_00002546"; exon_number "2"; oId "CUFF.838.1"; class_code "u"; tss_id "TSS2037";
gnl|Nvit_2.0|Chr1.Scaffold144	Cufflinks	exon	7344	9749	.	.	.	gene_id "XLOC_001096"; transcript_id "TCONS_00002547"; exon_number "1"; oId "CUFF.810.1"; class_code "u"; tss_id "TSS2038";
gnl|Nvit_2.0|Chr1.Scaffold144	Cufflinks	exon	68103	68845	.	.	.	gene_id "XLOC_001097"; transcript_id "TCONS_00002548"; exon_number "1"; oId "CUFF.815.1"; class_code "u"; tss_id "TSS2039";
gnl|Nvit_2.0|Chr1.Scaffold149	Cufflinks	exon	80599	81703	.	.	.	gene_id "XLOC_001109"; transcript_id "TCONS_00002564"; exon_number "1"; oId "CUFF.841.1"; class_code "u"; tss_id "TSS2053";
gnl|Nvit_2.0|Chr1.Scaffold1501	Cufflinks	exon	2930	3209	.	.	.	gene_id "XLOC_001110"; transcript_id "TCONS_00002565"; exon_number "1"; oId "CUFF.846.1"; class_code "u"; tss_id "TSS2054";
gnl|Nvit_2.0|Chr1.Scaffold158	Cufflinks	exon	121899	124184	.	-	.	gene_id "XLOC_001122"; transcript_id "TCONS_00002582"; exon_number "1"; oId "CUFF.849.1"; class_code "u"; tss_id "TSS2070";
gnl|Nvit_2.0|Chr1.Scaffold158	Cufflinks	exon	126376	126462	.	-	.	gene_id "XLOC_001122"; transcript_id "TCONS_00002582"; exon_number "2"; oId "CUFF.849.1"; class_code "u"; tss_id "TSS2070";
gnl|Nvit_2.0|Chr1.Scaffold158	Cufflinks	exon	126535	127430	.	-	.	gene_id "XLOC_001122"; transcript_id "TCONS_00002582"; exon_number "3"; oId "CUFF.849.1"; class_code "u"; tss_id "TSS2070";
gnl|Nvit_2.0|Chr1.Scaffold158	Cufflinks	exon	200605	201521	.	.	.	gene_id "XLOC_001129"; transcript_id "TCONS_00002589"; exon_number "1"; oId "CUFF.852.1"; class_code "u"; tss_id "TSS2077";
gnl|Nvit_2.0|Chr1.Scaffold158	Cufflinks	exon	208204	209953	.	.	.	gene_id "XLOC_001130"; transcript_id "TCONS_00002590"; exon_number "1"; oId "CUFF.854.1"; class_code "u"; tss_id "TSS2078";
gnl|Nvit_2.0|Chr1.Scaffold159	Cufflinks	exon	123717	123876	.	+	.	gene_id "XLOC_001135"; transcript_id "TCONS_00002602"; exon_number "1"; oId "CUFF.864.1"; class_code "u"; tss_id "TSS2087";
gnl|Nvit_2.0|Chr1.Scaffold159	Cufflinks	exon	127391	127483	.	+	.	gene_id "XLOC_001135"; transcript_id "TCONS_00002602"; exon_number "2"; oId "CUFF.864.1"; class_code "u"; tss_id "TSS2087";
gnl|Nvit_2.0|Chr1.Scaffold159	Cufflinks	exon	127722	128305	.	+	.	gene_id "XLOC_001135"; transcript_id "TCONS_00002602"; exon_number "3"; oId "CUFF.864.1"; class_code "u"; tss_id "TSS2087";
gnl|Nvit_2.0|Chr1.Scaffold159	Cufflinks	exon	221516	222204	.	-	.	gene_id "XLOC_001148"; transcript_id "TCONS_00002630"; exon_number "1"; oId "CUFF.867.5"; class_code "u"; tss_id "TSS2108";
gnl|Nvit_2.0|Chr1.Scaffold159	Cufflinks	exon	222300	222930	.	-	.	gene_id "XLOC_001148"; transcript_id "TCONS_00002630"; exon_number "2"; oId "CUFF.867.5"; class_code "u"; tss_id "TSS2108";
gnl|Nvit_2.0|Chr1.Scaffold16	Cufflinks	exon	806236	806310	.	+	.	gene_id "XLOC_001200"; transcript_id "TCONS_00002793"; exon_number "1"; oId "CUFF.957.1"; class_code "u"; tss_id "TSS2224";
gnl|Nvit_2.0|Chr1.Scaffold16	Cufflinks	exon	806406	806898	.	+	.	gene_id "XLOC_001200"; transcript_id "TCONS_00002793"; exon_number "2"; oId "CUFF.957.1"; class_code "u"; tss_id "TSS2224";
gnl|Nvit_2.0|Chr1.Scaffold16	Cufflinks	exon	1067629	1067960	.	+	.	gene_id "XLOC_001209"; transcript_id "TCONS_00002814"; exon_number "1"; oId "CUFF.971.1"; class_code "u"; tss_id "TSS2236";
gnl|Nvit_2.0|Chr1.Scaffold16	Cufflinks	exon	1068488	1068649	.	+	.	gene_id "XLOC_001209"; transcript_id "TCONS_00002814"; exon_number "2"; oId "CUFF.971.1"; class_code "u"; tss_id "TSS2236";
gnl|Nvit_2.0|Chr1.Scaffold16	Cufflinks	exon	1068847	1068868	.	+	.	gene_id "XLOC_001209"; transcript_id "TCONS_00002814"; exon_number "3"; oId "CUFF.971.1"; class_code "u"; tss_id "TSS2236";
gnl|Nvit_2.0|Chr1.Scaffold16	Cufflinks	exon	2252478	2252971	.	+	.	gene_id "XLOC_001259"; transcript_id "TCONS_00002922"; exon_number "1"; oId "CUFF.1056.1"; class_code "u"; tss_id "TSS2330";
gnl|Nvit_2.0|Chr1.Scaffold16	Cufflinks	exon	3000300	3001266	.	+	.	gene_id "XLOC_001314"; transcript_id "TCONS_00003037"; exon_number "1"; oId "CUFF.1118.1"; class_code "u"; tss_id "TSS2422";
gnl|Nvit_2.0|Chr1.Scaffold16	Cufflinks	exon	3001345	3001870	.	+	.	gene_id "XLOC_001314"; transcript_id "TCONS_00003037"; exon_number "2"; oId "CUFF.1118.1"; class_code "u"; tss_id "TSS2422";
gnl|Nvit_2.0|Chr1.Scaffold16	Cufflinks	exon	3116591	3117405	.	+	.	gene_id "XLOC_001320"; transcript_id "TCONS_00003052"; exon_number "1"; oId "CUFF.1129.1"; class_code "u"; tss_id "TSS2433";
gnl|Nvit_2.0|Chr1.Scaffold16	Cufflinks	exon	3117573	3118868	.	+	.	gene_id "XLOC_001320"; transcript_id "TCONS_00003052"; exon_number "2"; oId "CUFF.1129.1"; class_code "u"; tss_id "TSS2433";
gnl|Nvit_2.0|Chr1.Scaffold16	Cufflinks	exon	3503592	3507249	.	+	.	gene_id "XLOC_001343"; transcript_id "TCONS_00003112"; exon_number "1"; oId "CUFF.1175.1"; class_code "u"; tss_id "TSS2487";
gnl|Nvit_2.0|Chr1.Scaffold16	Cufflinks	exon	3822507	3822911	.	+	.	gene_id "XLOC_001359"; transcript_id "TCONS_00003156"; exon_number "1"; oId "CUFF.1206.2"; class_code "u"; tss_id "TSS2519";
gnl|Nvit_2.0|Chr1.Scaffold16	Cufflinks	exon	3823375	3823663	.	+	.	gene_id "XLOC_001359"; transcript_id "TCONS_00003156"; exon_number "2"; oId "CUFF.1206.2"; class_code "u"; tss_id "TSS2519";
gnl|Nvit_2.0|Chr1.Scaffold16	Cufflinks	exon	3823772	3824322	.	+	.	gene_id "XLOC_001359"; transcript_id "TCONS_00003156"; exon_number "3"; oId "CUFF.1206.2"; class_code "u"; tss_id "TSS2519";
gnl|Nvit_2.0|Chr1.Scaffold16	Cufflinks	exon	3824399	3824470	.	+	.	gene_id "XLOC_001359"; transcript_id "TCONS_00003156"; exon_number "4"; oId "CUFF.1206.2"; class_code "u"; tss_id "TSS2519";
gnl|Nvit_2.0|Chr1.Scaffold16	Cufflinks	exon	3826050	3826427	.	+	.	gene_id "XLOC_001359"; transcript_id "TCONS_00003156"; exon_number "5"; oId "CUFF.1206.2"; class_code "u"; tss_id "TSS2519";
gnl|Nvit_2.0|Chr1.Scaffold16	Cufflinks	exon	3826509	3826591	.	+	.	gene_id "XLOC_001359"; transcript_id "TCONS_00003156"; exon_number "6"; oId "CUFF.1206.2"; class_code "u"; tss_id "TSS2519";
gnl|Nvit_2.0|Chr1.Scaffold16	Cufflinks	exon	3829516	3829802	.	+	.	gene_id "XLOC_001359"; transcript_id "TCONS_00003156"; exon_number "7"; oId "CUFF.1206.2"; class_code "u"; tss_id "TSS2519";
gnl|Nvit_2.0|Chr1.Scaffold16	Cufflinks	exon	3589348	3589710	.	-	.	gene_id "XLOC_001563"; transcript_id "TCONS_00003651"; exon_number "1"; oId "CUFF.1187.2"; class_code "u"; tss_id "TSS2919";
gnl|Nvit_2.0|Chr1.Scaffold16	Cufflinks	exon	3590438	3590687	.	-	.	gene_id "XLOC_001563"; transcript_id "TCONS_00003651"; exon_number "2"; oId "CUFF.1187.2"; class_code "u"; tss_id "TSS2919";
gnl|Nvit_2.0|Chr1.Scaffold16	Cufflinks	exon	114508	114846	.	.	.	gene_id "XLOC_001589"; transcript_id "TCONS_00003704"; exon_number "1"; oId "CUFF.889.1"; class_code "u"; tss_id "TSS2965";
gnl|Nvit_2.0|Chr1.Scaffold16	Cufflinks	exon	392419	393523	.	.	.	gene_id "XLOC_001590"; transcript_id "TCONS_00003705"; exon_number "1"; oId "CUFF.918.1"; class_code "u"; tss_id "TSS2966";
gnl|Nvit_2.0|Chr1.Scaffold16	Cufflinks	exon	394439	395101	.	.	.	gene_id "XLOC_001591"; transcript_id "TCONS_00003706"; exon_number "1"; oId "CUFF.919.1"; class_code "u"; tss_id "TSS2967";
gnl|Nvit_2.0|Chr1.Scaffold16	Cufflinks	exon	395158	395798	.	.	.	gene_id "XLOC_001592"; transcript_id "TCONS_00003707"; exon_number "1"; oId "CUFF.920.1"; class_code "u"; tss_id "TSS2968";
gnl|Nvit_2.0|Chr1.Scaffold16	Cufflinks	exon	1044965	1045185	.	.	.	gene_id "XLOC_001593"; transcript_id "TCONS_00003708"; exon_number "1"; oId "CUFF.969.1"; class_code "u"; tss_id "TSS2969";
gnl|Nvit_2.0|Chr1.Scaffold16	Cufflinks	exon	1805937	1806449	.	.	.	gene_id "XLOC_001594"; transcript_id "TCONS_00003709"; exon_number "1"; oId "CUFF.1018.1"; class_code "u"; tss_id "TSS2970";
gnl|Nvit_2.0|Chr1.Scaffold16	Cufflinks	exon	1904738	1905373	.	.	.	gene_id "XLOC_001595"; transcript_id "TCONS_00003710"; exon_number "1"; oId "CUFF.1020.1"; class_code "u"; tss_id "TSS2971";
gnl|Nvit_2.0|Chr1.Scaffold16	Cufflinks	exon	1905540	1906758	.	.	.	gene_id "XLOC_001596"; transcript_id "TCONS_00003711"; exon_number "1"; oId "CUFF.1021.1"; class_code "u"; tss_id "TSS2972";
gnl|Nvit_2.0|Chr1.Scaffold16	Cufflinks	exon	1907448	1909294	.	.	.	gene_id "XLOC_001597"; transcript_id "TCONS_00003712"; exon_number "1"; oId "CUFF.1022.1"; class_code "u"; tss_id "TSS2973";
gnl|Nvit_2.0|Chr1.Scaffold16	Cufflinks	exon	2104560	2105345	.	.	.	gene_id "XLOC_001598"; transcript_id "TCONS_00003713"; exon_number "1"; oId "CUFF.1030.1"; class_code "u"; tss_id "TSS2974";
gnl|Nvit_2.0|Chr1.Scaffold16	Cufflinks	exon	2336117	2337883	.	.	.	gene_id "XLOC_001599"; transcript_id "TCONS_00003714"; exon_number "1"; oId "CUFF.1064.1"; class_code "u"; tss_id "TSS2975";
gnl|Nvit_2.0|Chr1.Scaffold16	Cufflinks	exon	2548553	2549154	.	.	.	gene_id "XLOC_001600"; transcript_id "TCONS_00003715"; exon_number "1"; oId "CUFF.1072.1"; class_code "u"; tss_id "TSS2976";
gnl|Nvit_2.0|Chr1.Scaffold16	Cufflinks	exon	2582054	2583110	.	.	.	gene_id "XLOC_001601"; transcript_id "TCONS_00003716"; exon_number "1"; oId "CUFF.1073.1"; class_code "u"; tss_id "TSS2977";
gnl|Nvit_2.0|Chr1.Scaffold16	Cufflinks	exon	3093447	3093720	.	.	.	gene_id "XLOC_001602"; transcript_id "TCONS_00003717"; exon_number "1"; oId "CUFF.1127.1"; class_code "u"; tss_id "TSS2978";
gnl|Nvit_2.0|Chr1.Scaffold16	Cufflinks	exon	3183315	3183745	.	.	.	gene_id "XLOC_001603"; transcript_id "TCONS_00003718"; exon_number "1"; oId "CUFF.1135.1"; class_code "u"; tss_id "TSS2979";
gnl|Nvit_2.0|Chr1.Scaffold16	Cufflinks	exon	3184430	3185585	.	.	.	gene_id "XLOC_001604"; transcript_id "TCONS_00003719"; exon_number "1"; oId "CUFF.1136.1"; class_code "u"; tss_id "TSS2980";
gnl|Nvit_2.0|Chr1.Scaffold16	Cufflinks	exon	3185740	3186345	.	.	.	gene_id "XLOC_001605"; transcript_id "TCONS_00003720"; exon_number "1"; oId "CUFF.1137.1"; class_code "u"; tss_id "TSS2981";
gnl|Nvit_2.0|Chr1.Scaffold16	Cufflinks	exon	3186695	3188503	.	.	.	gene_id "XLOC_001606"; transcript_id "TCONS_00003721"; exon_number "1"; oId "CUFF.1138.1"; class_code "u"; tss_id "TSS2982";
gnl|Nvit_2.0|Chr1.Scaffold16	Cufflinks	exon	3243767	3245025	.	.	.	gene_id "XLOC_001607"; transcript_id "TCONS_00003722"; exon_number "1"; oId "CUFF.1146.1"; class_code "u"; tss_id "TSS2983";
gnl|Nvit_2.0|Chr1.Scaffold16	Cufflinks	exon	3372588	3373415	.	.	.	gene_id "XLOC_001608"; transcript_id "TCONS_00003723"; exon_number "1"; oId "CUFF.1158.1"; class_code "u"; tss_id "TSS2984";
gnl|Nvit_2.0|Chr1.Scaffold16	Cufflinks	exon	3502451	3503159	.	.	.	gene_id "XLOC_001609"; transcript_id "TCONS_00003724"; exon_number "1"; oId "CUFF.1178.1"; class_code "u"; tss_id "TSS2985";
gnl|Nvit_2.0|Chr1.Scaffold16	Cufflinks	exon	3507302	3508458	.	.	.	gene_id "XLOC_001610"; transcript_id "TCONS_00003725"; exon_number "1"; oId "CUFF.1179.1"; class_code "u"; tss_id "TSS2986";
gnl|Nvit_2.0|Chr1.Scaffold16	Cufflinks	exon	3588084	3588807	.	.	.	gene_id "XLOC_001611"; transcript_id "TCONS_00003726"; exon_number "1"; oId "CUFF.1186.1"; class_code "u"; tss_id "TSS2987";
gnl|Nvit_2.0|Chr1.Scaffold161	Cufflinks	exon	22748	23344	.	+	.	gene_id "XLOC_001613"; transcript_id "TCONS_00003728"; exon_number "1"; oId "CUFF.1222.1"; class_code "u"; tss_id "TSS2989";
gnl|Nvit_2.0|Chr1.Scaffold161	Cufflinks	exon	23454	23596	.	+	.	gene_id "XLOC_001613"; transcript_id "TCONS_00003728"; exon_number "2"; oId "CUFF.1222.1"; class_code "u"; tss_id "TSS2989";
gnl|Nvit_2.0|Chr1.Scaffold161	Cufflinks	exon	23667	24178	.	+	.	gene_id "XLOC_001613"; transcript_id "TCONS_00003728"; exon_number "3"; oId "CUFF.1222.1"; class_code "u"; tss_id "TSS2989";
gnl|Nvit_2.0|Chr1.Scaffold161	Cufflinks	exon	72246	73254	.	.	.	gene_id "XLOC_001631"; transcript_id "TCONS_00003774"; exon_number "1"; oId "CUFF.1224.1"; class_code "u"; tss_id "TSS3024";
gnl|Nvit_2.0|Chr1.Scaffold161	Cufflinks	exon	150796	151459	.	.	.	gene_id "XLOC_001632"; transcript_id "TCONS_00003775"; exon_number "1"; oId "CUFF.1231.1"; class_code "u"; tss_id "TSS3025";
gnl|Nvit_2.0|Chr1.Scaffold164	Cufflinks	exon	212928	213460	.	.	.	gene_id "XLOC_001672"; transcript_id "TCONS_00003859"; exon_number "1"; oId "CUFF.1267.1"; class_code "u"; tss_id "TSS3091";
gnl|Nvit_2.0|Chr1.Scaffold175	Cufflinks	exon	23702	24279	.	+	.	gene_id "XLOC_001720"; transcript_id "TCONS_00003914"; exon_number "1"; oId "CUFF.1275.1"; class_code "u"; tss_id "TSS3143";
gnl|Nvit_2.0|Chr1.Scaffold175	Cufflinks	exon	25847	25990	.	+	.	gene_id "XLOC_001720"; transcript_id "TCONS_00003914"; exon_number "2"; oId "CUFF.1275.1"; class_code "u"; tss_id "TSS3143";
gnl|Nvit_2.0|Chr1.Scaffold175	Cufflinks	exon	26106	27427	.	+	.	gene_id "XLOC_001720"; transcript_id "TCONS_00003914"; exon_number "3"; oId "CUFF.1275.1"; class_code "u"; tss_id "TSS3143";
gnl|Nvit_2.0|Chr1.Scaffold175	Cufflinks	exon	252088	252552	.	-	.	gene_id "XLOC_001728"; transcript_id "TCONS_00003931"; exon_number "1"; oId "CUFF.1282.2"; class_code "u"; tss_id "TSS3157";
gnl|Nvit_2.0|Chr1.Scaffold175	Cufflinks	exon	252647	252802	.	-	.	gene_id "XLOC_001728"; transcript_id "TCONS_00003931"; exon_number "2"; oId "CUFF.1282.2"; class_code "u"; tss_id "TSS3157";
gnl|Nvit_2.0|Chr1.Scaffold175	Cufflinks	exon	252966	253450	.	-	.	gene_id "XLOC_001728"; transcript_id "TCONS_00003931"; exon_number "3"; oId "CUFF.1282.2"; class_code "u"; tss_id "TSS3157";
gnl|Nvit_2.0|Chr1.Scaffold175	Cufflinks	exon	78911	79773	.	.	.	gene_id "XLOC_001730"; transcript_id "TCONS_00003933"; exon_number "1"; oId "CUFF.1279.1"; class_code "u"; tss_id "TSS3159";
gnl|Nvit_2.0|Chr1.Scaffold181	Cufflinks	exon	12152	12933	.	.	.	gene_id "XLOC_001742"; transcript_id "TCONS_00003959"; exon_number "1"; oId "CUFF.1283.1"; class_code "u"; tss_id "TSS3175";
gnl|Nvit_2.0|Chr1.Scaffold236	Cufflinks	exon	52430	52989	.	-	.	gene_id "XLOC_001819"; transcript_id "TCONS_00004080"; exon_number "1"; oId "CUFF.1309.4"; class_code "u"; tss_id "TSS3281";
gnl|Nvit_2.0|Chr1.Scaffold236	Cufflinks	exon	53119	53440	.	-	.	gene_id "XLOC_001819"; transcript_id "TCONS_00004080"; exon_number "2"; oId "CUFF.1309.4"; class_code "u"; tss_id "TSS3281";
gnl|Nvit_2.0|Chr1.Scaffold236	Cufflinks	exon	53511	53650	.	-	.	gene_id "XLOC_001819"; transcript_id "TCONS_00004080"; exon_number "3"; oId "CUFF.1309.4"; class_code "u"; tss_id "TSS3281";
gnl|Nvit_2.0|Chr1.Scaffold236	Cufflinks	exon	53724	53941	.	-	.	gene_id "XLOC_001819"; transcript_id "TCONS_00004080"; exon_number "4"; oId "CUFF.1309.4"; class_code "u"; tss_id "TSS3281";
gnl|Nvit_2.0|Chr1.Scaffold236	Cufflinks	exon	54026	54083	.	-	.	gene_id "XLOC_001819"; transcript_id "TCONS_00004080"; exon_number "5"; oId "CUFF.1309.4"; class_code "u"; tss_id "TSS3281";
gnl|Nvit_2.0|Chr1.Scaffold236	Cufflinks	exon	52430	53042	.	-	.	gene_id "XLOC_001819"; transcript_id "TCONS_00004081"; exon_number "1"; oId "CUFF.1309.1"; class_code "u"; tss_id "TSS3281";
gnl|Nvit_2.0|Chr1.Scaffold236	Cufflinks	exon	53119	53440	.	-	.	gene_id "XLOC_001819"; transcript_id "TCONS_00004081"; exon_number "2"; oId "CUFF.1309.1"; class_code "u"; tss_id "TSS3281";
gnl|Nvit_2.0|Chr1.Scaffold236	Cufflinks	exon	53527	53650	.	-	.	gene_id "XLOC_001819"; transcript_id "TCONS_00004081"; exon_number "3"; oId "CUFF.1309.1"; class_code "u"; tss_id "TSS3281";
gnl|Nvit_2.0|Chr1.Scaffold236	Cufflinks	exon	53804	53941	.	-	.	gene_id "XLOC_001819"; transcript_id "TCONS_00004081"; exon_number "4"; oId "CUFF.1309.1"; class_code "u"; tss_id "TSS3281";
gnl|Nvit_2.0|Chr1.Scaffold236	Cufflinks	exon	54026	54099	.	-	.	gene_id "XLOC_001819"; transcript_id "TCONS_00004081"; exon_number "5"; oId "CUFF.1309.1"; class_code "u"; tss_id "TSS3281";
gnl|Nvit_2.0|Chr1.Scaffold236	Cufflinks	exon	52430	52989	.	-	.	gene_id "XLOC_001819"; transcript_id "TCONS_00004082"; exon_number "1"; oId "CUFF.1309.2"; class_code "u"; tss_id "TSS3281";
gnl|Nvit_2.0|Chr1.Scaffold236	Cufflinks	exon	53119	53440	.	-	.	gene_id "XLOC_001819"; transcript_id "TCONS_00004082"; exon_number "2"; oId "CUFF.1309.2"; class_code "u"; tss_id "TSS3281";
gnl|Nvit_2.0|Chr1.Scaffold236	Cufflinks	exon	53527	54130	.	-	.	gene_id "XLOC_001819"; transcript_id "TCONS_00004082"; exon_number "3"; oId "CUFF.1309.2"; class_code "u"; tss_id "TSS3281";
gnl|Nvit_2.0|Chr1.Scaffold236	Cufflinks	exon	52430	52989	.	-	.	gene_id "XLOC_001819"; transcript_id "TCONS_00004083"; exon_number "1"; oId "CUFF.1309.3"; class_code "u"; tss_id "TSS3281";
gnl|Nvit_2.0|Chr1.Scaffold236	Cufflinks	exon	53119	53440	.	-	.	gene_id "XLOC_001819"; transcript_id "TCONS_00004083"; exon_number "2"; oId "CUFF.1309.3"; class_code "u"; tss_id "TSS3281";
gnl|Nvit_2.0|Chr1.Scaffold236	Cufflinks	exon	53548	54141	.	-	.	gene_id "XLOC_001819"; transcript_id "TCONS_00004083"; exon_number "3"; oId "CUFF.1309.3"; class_code "u"; tss_id "TSS3281";
gnl|Nvit_2.0|Chr1.Scaffold237	Cufflinks	exon	131109	132044	.	+	.	gene_id "XLOC_001829"; transcript_id "TCONS_00004103"; exon_number "1"; oId "CUFF.1327.1"; class_code "u"; tss_id "TSS3299";
gnl|Nvit_2.0|Chr1.Scaffold237	Cufflinks	exon	132406	132502	.	+	.	gene_id "XLOC_001829"; transcript_id "TCONS_00004103"; exon_number "2"; oId "CUFF.1327.1"; class_code "u"; tss_id "TSS3299";
gnl|Nvit_2.0|Chr1.Scaffold237	Cufflinks	exon	132950	133428	.	+	.	gene_id "XLOC_001829"; transcript_id "TCONS_00004103"; exon_number "3"; oId "CUFF.1327.1"; class_code "u"; tss_id "TSS3299";
gnl|Nvit_2.0|Chr1.Scaffold237	Cufflinks	exon	171643	172058	.	+	.	gene_id "XLOC_001832"; transcript_id "TCONS_00004111"; exon_number "1"; oId "CUFF.1332.3"; class_code "u"; tss_id "TSS3304";
gnl|Nvit_2.0|Chr1.Scaffold237	Cufflinks	exon	183102	183149	.	+	.	gene_id "XLOC_001832"; transcript_id "TCONS_00004111"; exon_number "2"; oId "CUFF.1332.3"; class_code "u"; tss_id "TSS3304";
gnl|Nvit_2.0|Chr1.Scaffold237	Cufflinks	exon	183233	183331	.	+	.	gene_id "XLOC_001832"; transcript_id "TCONS_00004111"; exon_number "3"; oId "CUFF.1332.3"; class_code "u"; tss_id "TSS3304";
gnl|Nvit_2.0|Chr1.Scaffold237	Cufflinks	exon	183405	183503	.	+	.	gene_id "XLOC_001832"; transcript_id "TCONS_00004111"; exon_number "4"; oId "CUFF.1332.3"; class_code "u"; tss_id "TSS3304";
gnl|Nvit_2.0|Chr1.Scaffold237	Cufflinks	exon	183620	183691	.	+	.	gene_id "XLOC_001832"; transcript_id "TCONS_00004111"; exon_number "5"; oId "CUFF.1332.3"; class_code "u"; tss_id "TSS3304";
gnl|Nvit_2.0|Chr1.Scaffold237	Cufflinks	exon	183769	183849	.	+	.	gene_id "XLOC_001832"; transcript_id "TCONS_00004111"; exon_number "6"; oId "CUFF.1332.3"; class_code "u"; tss_id "TSS3304";
gnl|Nvit_2.0|Chr1.Scaffold237	Cufflinks	exon	183932	184211	.	+	.	gene_id "XLOC_001832"; transcript_id "TCONS_00004111"; exon_number "7"; oId "CUFF.1332.3"; class_code "u"; tss_id "TSS3304";
gnl|Nvit_2.0|Chr1.Scaffold237	Cufflinks	exon	171643	172058	.	+	.	gene_id "XLOC_001832"; transcript_id "TCONS_00004110"; exon_number "1"; oId "CUFF.1332.2"; class_code "u"; tss_id "TSS3304";
gnl|Nvit_2.0|Chr1.Scaffold237	Cufflinks	exon	183102	183149	.	+	.	gene_id "XLOC_001832"; transcript_id "TCONS_00004110"; exon_number "2"; oId "CUFF.1332.2"; class_code "u"; tss_id "TSS3304";
gnl|Nvit_2.0|Chr1.Scaffold237	Cufflinks	exon	183233	183331	.	+	.	gene_id "XLOC_001832"; transcript_id "TCONS_00004110"; exon_number "3"; oId "CUFF.1332.2"; class_code "u"; tss_id "TSS3304";
gnl|Nvit_2.0|Chr1.Scaffold237	Cufflinks	exon	183405	183552	.	+	.	gene_id "XLOC_001832"; transcript_id "TCONS_00004110"; exon_number "4"; oId "CUFF.1332.2"; class_code "u"; tss_id "TSS3304";
gnl|Nvit_2.0|Chr1.Scaffold237	Cufflinks	exon	183620	183691	.	+	.	gene_id "XLOC_001832"; transcript_id "TCONS_00004110"; exon_number "5"; oId "CUFF.1332.2"; class_code "u"; tss_id "TSS3304";
gnl|Nvit_2.0|Chr1.Scaffold237	Cufflinks	exon	183769	183849	.	+	.	gene_id "XLOC_001832"; transcript_id "TCONS_00004110"; exon_number "6"; oId "CUFF.1332.2"; class_code "u"; tss_id "TSS3304";
gnl|Nvit_2.0|Chr1.Scaffold237	Cufflinks	exon	183932	184211	.	+	.	gene_id "XLOC_001832"; transcript_id "TCONS_00004110"; exon_number "7"; oId "CUFF.1332.2"; class_code "u"; tss_id "TSS3304";
gnl|Nvit_2.0|Chr1.Scaffold237	Cufflinks	exon	171643	172058	.	+	.	gene_id "XLOC_001832"; transcript_id "TCONS_00004109"; exon_number "1"; oId "CUFF.1332.1"; class_code "u"; tss_id "TSS3304";
gnl|Nvit_2.0|Chr1.Scaffold237	Cufflinks	exon	183102	183149	.	+	.	gene_id "XLOC_001832"; transcript_id "TCONS_00004109"; exon_number "2"; oId "CUFF.1332.1"; class_code "u"; tss_id "TSS3304";
gnl|Nvit_2.0|Chr1.Scaffold237	Cufflinks	exon	183233	183331	.	+	.	gene_id "XLOC_001832"; transcript_id "TCONS_00004109"; exon_number "3"; oId "CUFF.1332.1"; class_code "u"; tss_id "TSS3304";
gnl|Nvit_2.0|Chr1.Scaffold237	Cufflinks	exon	183405	183535	.	+	.	gene_id "XLOC_001832"; transcript_id "TCONS_00004109"; exon_number "4"; oId "CUFF.1332.1"; class_code "u"; tss_id "TSS3304";
gnl|Nvit_2.0|Chr1.Scaffold237	Cufflinks	exon	183620	183691	.	+	.	gene_id "XLOC_001832"; transcript_id "TCONS_00004109"; exon_number "5"; oId "CUFF.1332.1"; class_code "u"; tss_id "TSS3304";
gnl|Nvit_2.0|Chr1.Scaffold237	Cufflinks	exon	183769	183849	.	+	.	gene_id "XLOC_001832"; transcript_id "TCONS_00004109"; exon_number "6"; oId "CUFF.1332.1"; class_code "u"; tss_id "TSS3304";
gnl|Nvit_2.0|Chr1.Scaffold237	Cufflinks	exon	183932	184211	.	+	.	gene_id "XLOC_001832"; transcript_id "TCONS_00004109"; exon_number "7"; oId "CUFF.1332.1"; class_code "u"; tss_id "TSS3304";
gnl|Nvit_2.0|Chr1.Scaffold237	Cufflinks	exon	184641	184725	.	+	.	gene_id "XLOC_001833"; transcript_id "TCONS_00004112"; exon_number "1"; oId "CUFF.1333.1"; class_code "u"; tss_id "TSS3305";
gnl|Nvit_2.0|Chr1.Scaffold237	Cufflinks	exon	184807	185157	.	+	.	gene_id "XLOC_001833"; transcript_id "TCONS_00004112"; exon_number "2"; oId "CUFF.1333.1"; class_code "u"; tss_id "TSS3305";
gnl|Nvit_2.0|Chr1.Scaffold237	Cufflinks	exon	185232	185281	.	+	.	gene_id "XLOC_001833"; transcript_id "TCONS_00004112"; exon_number "3"; oId "CUFF.1333.1"; class_code "u"; tss_id "TSS3305";
gnl|Nvit_2.0|Chr1.Scaffold237	Cufflinks	exon	185548	185906	.	+	.	gene_id "XLOC_001833"; transcript_id "TCONS_00004112"; exon_number "4"; oId "CUFF.1333.1"; class_code "u"; tss_id "TSS3305";
gnl|Nvit_2.0|Chr1.Scaffold237	Cufflinks	exon	184688	184725	.	+	.	gene_id "XLOC_001833"; transcript_id "TCONS_00004113"; exon_number "1"; oId "CUFF.1333.2"; class_code "u"; tss_id "TSS3305";
gnl|Nvit_2.0|Chr1.Scaffold237	Cufflinks	exon	184807	185157	.	+	.	gene_id "XLOC_001833"; transcript_id "TCONS_00004113"; exon_number "2"; oId "CUFF.1333.2"; class_code "u"; tss_id "TSS3305";
gnl|Nvit_2.0|Chr1.Scaffold237	Cufflinks	exon	185232	185906	.	+	.	gene_id "XLOC_001833"; transcript_id "TCONS_00004113"; exon_number "3"; oId "CUFF.1333.2"; class_code "u"; tss_id "TSS3305";
gnl|Nvit_2.0|Chr1.Scaffold237	Cufflinks	exon	122856	123183	.	-	.	gene_id "XLOC_001842"; transcript_id "TCONS_00004128"; exon_number "1"; oId "CUFF.1325.1"; class_code "u"; tss_id "TSS3318";
gnl|Nvit_2.0|Chr1.Scaffold237	Cufflinks	exon	123257	123397	.	-	.	gene_id "XLOC_001842"; transcript_id "TCONS_00004128"; exon_number "2"; oId "CUFF.1325.1"; class_code "u"; tss_id "TSS3318";
gnl|Nvit_2.0|Chr1.Scaffold237	Cufflinks	exon	123483	123906	.	-	.	gene_id "XLOC_001842"; transcript_id "TCONS_00004128"; exon_number "3"; oId "CUFF.1325.1"; class_code "u"; tss_id "TSS3318";
gnl|Nvit_2.0|Chr1.Scaffold237	Cufflinks	exon	123982	124206	.	-	.	gene_id "XLOC_001842"; transcript_id "TCONS_00004128"; exon_number "4"; oId "CUFF.1325.1"; class_code "u"; tss_id "TSS3318";
gnl|Nvit_2.0|Chr1.Scaffold237	Cufflinks	exon	124286	124430	.	-	.	gene_id "XLOC_001842"; transcript_id "TCONS_00004128"; exon_number "5"; oId "CUFF.1325.1"; class_code "u"; tss_id "TSS3318";
gnl|Nvit_2.0|Chr1.Scaffold237	Cufflinks	exon	124517	124690	.	-	.	gene_id "XLOC_001842"; transcript_id "TCONS_00004128"; exon_number "6"; oId "CUFF.1325.1"; class_code "u"; tss_id "TSS3318";
gnl|Nvit_2.0|Chr1.Scaffold237	Cufflinks	exon	124787	124964	.	-	.	gene_id "XLOC_001842"; transcript_id "TCONS_00004128"; exon_number "7"; oId "CUFF.1325.1"; class_code "u"; tss_id "TSS3318";
gnl|Nvit_2.0|Chr1.Scaffold237	Cufflinks	exon	125064	125393	.	-	.	gene_id "XLOC_001842"; transcript_id "TCONS_00004128"; exon_number "8"; oId "CUFF.1325.1"; class_code "u"; tss_id "TSS3318";
gnl|Nvit_2.0|Chr1.Scaffold237	Cufflinks	exon	166268	166562	.	-	.	gene_id "XLOC_001844"; transcript_id "TCONS_00004131"; exon_number "1"; oId "CUFF.1331.1"; class_code "u"; tss_id "TSS3321";
gnl|Nvit_2.0|Chr1.Scaffold237	Cufflinks	exon	167787	167954	.	-	.	gene_id "XLOC_001844"; transcript_id "TCONS_00004131"; exon_number "2"; oId "CUFF.1331.1"; class_code "u"; tss_id "TSS3321";
gnl|Nvit_2.0|Chr1.Scaffold237	Cufflinks	exon	170736	171003	.	-	.	gene_id "XLOC_001844"; transcript_id "TCONS_00004131"; exon_number "3"; oId "CUFF.1331.1"; class_code "u"; tss_id "TSS3321";
gnl|Nvit_2.0|Chr1.Scaffold237	Cufflinks	exon	39485	39834	.	.	.	gene_id "XLOC_001846"; transcript_id "TCONS_00004135"; exon_number "1"; oId "CUFF.1318.1"; class_code "u"; tss_id "TSS3325";
gnl|Nvit_2.0|Chr1.Scaffold237	Cufflinks	exon	71634	71966	.	.	.	gene_id "XLOC_001847"; transcript_id "TCONS_00004136"; exon_number "1"; oId "CUFF.1319.1"; class_code "u"; tss_id "TSS3326";
gnl|Nvit_2.0|Chr1.Scaffold24	Cufflinks	exon	211689	214016	.	.	.	gene_id "XLOC_001882"; transcript_id "TCONS_00004213"; exon_number "1"; oId "CUFF.1338.1"; class_code "u"; tss_id "TSS3385";
gnl|Nvit_2.0|Chr1.Scaffold24	Cufflinks	exon	214333	215792	.	.	.	gene_id "XLOC_001883"; transcript_id "TCONS_00004214"; exon_number "1"; oId "CUFF.1339.1"; class_code "u"; tss_id "TSS3386";
gnl|Nvit_2.0|Chr1.Scaffold24	Cufflinks	exon	216065	217015	.	.	.	gene_id "XLOC_001884"; transcript_id "TCONS_00004215"; exon_number "1"; oId "CUFF.1340.1"; class_code "u"; tss_id "TSS3387";
gnl|Nvit_2.0|Chr1.Scaffold24	Cufflinks	exon	217197	218749	.	.	.	gene_id "XLOC_001885"; transcript_id "TCONS_00004216"; exon_number "1"; oId "CUFF.1341.1"; class_code "u"; tss_id "TSS3388";
gnl|Nvit_2.0|Chr1.Scaffold25	Cufflinks	exon	86297	86709	.	+	.	gene_id "XLOC_001893"; transcript_id "TCONS_00004230"; exon_number "1"; oId "CUFF.1363.1"; class_code "u"; tss_id "TSS3397";
gnl|Nvit_2.0|Chr1.Scaffold25	Cufflinks	exon	422080	422311	.	+	.	gene_id "XLOC_001902"; transcript_id "TCONS_00004258"; exon_number "1"; oId "CUFF.1380.1"; class_code "u"; tss_id "TSS3416";
gnl|Nvit_2.0|Chr1.Scaffold25	Cufflinks	exon	422385	422903	.	+	.	gene_id "XLOC_001902"; transcript_id "TCONS_00004258"; exon_number "2"; oId "CUFF.1380.1"; class_code "u"; tss_id "TSS3416";
gnl|Nvit_2.0|Chr1.Scaffold25	Cufflinks	exon	423114	423170	.	+	.	gene_id "XLOC_001902"; transcript_id "TCONS_00004258"; exon_number "3"; oId "CUFF.1380.1"; class_code "u"; tss_id "TSS3416";
gnl|Nvit_2.0|Chr1.Scaffold25	Cufflinks	exon	423246	424179	.	+	.	gene_id "XLOC_001902"; transcript_id "TCONS_00004258"; exon_number "4"; oId "CUFF.1380.1"; class_code "u"; tss_id "TSS3416";
gnl|Nvit_2.0|Chr1.Scaffold25	Cufflinks	exon	425657	425732	.	+	.	gene_id "XLOC_001902"; transcript_id "TCONS_00004258"; exon_number "5"; oId "CUFF.1380.1"; class_code "u"; tss_id "TSS3416";
gnl|Nvit_2.0|Chr1.Scaffold25	Cufflinks	exon	425827	425859	.	+	.	gene_id "XLOC_001902"; transcript_id "TCONS_00004258"; exon_number "6"; oId "CUFF.1380.1"; class_code "u"; tss_id "TSS3416";
gnl|Nvit_2.0|Chr1.Scaffold25	Cufflinks	exon	422080	422311	.	+	.	gene_id "XLOC_001902"; transcript_id "TCONS_00004259"; exon_number "1"; oId "CUFF.1380.2"; class_code "u"; tss_id "TSS3416";
gnl|Nvit_2.0|Chr1.Scaffold25	Cufflinks	exon	422385	422903	.	+	.	gene_id "XLOC_001902"; transcript_id "TCONS_00004259"; exon_number "2"; oId "CUFF.1380.2"; class_code "u"; tss_id "TSS3416";
gnl|Nvit_2.0|Chr1.Scaffold25	Cufflinks	exon	423114	423170	.	+	.	gene_id "XLOC_001902"; transcript_id "TCONS_00004259"; exon_number "3"; oId "CUFF.1380.2"; class_code "u"; tss_id "TSS3416";
gnl|Nvit_2.0|Chr1.Scaffold25	Cufflinks	exon	423246	424179	.	+	.	gene_id "XLOC_001902"; transcript_id "TCONS_00004259"; exon_number "4"; oId "CUFF.1380.2"; class_code "u"; tss_id "TSS3416";
gnl|Nvit_2.0|Chr1.Scaffold25	Cufflinks	exon	426294	426442	.	+	.	gene_id "XLOC_001902"; transcript_id "TCONS_00004259"; exon_number "5"; oId "CUFF.1380.2"; class_code "u"; tss_id "TSS3416";
gnl|Nvit_2.0|Chr1.Scaffold25	Cufflinks	exon	374173	374966	.	-	.	gene_id "XLOC_001938"; transcript_id "TCONS_00004338"; exon_number "1"; oId "CUFF.1376.4"; class_code "u"; tss_id "TSS3477";
gnl|Nvit_2.0|Chr1.Scaffold25	Cufflinks	exon	376360	376480	.	-	.	gene_id "XLOC_001938"; transcript_id "TCONS_00004338"; exon_number "2"; oId "CUFF.1376.4"; class_code "u"; tss_id "TSS3477";
gnl|Nvit_2.0|Chr1.Scaffold25	Cufflinks	exon	376545	376665	.	-	.	gene_id "XLOC_001938"; transcript_id "TCONS_00004338"; exon_number "3"; oId "CUFF.1376.4"; class_code "u"; tss_id "TSS3477";
gnl|Nvit_2.0|Chr1.Scaffold25	Cufflinks	exon	376747	377415	.	-	.	gene_id "XLOC_001938"; transcript_id "TCONS_00004338"; exon_number "4"; oId "CUFF.1376.4"; class_code "u"; tss_id "TSS3477";
gnl|Nvit_2.0|Chr1.Scaffold25	Cufflinks	exon	376225	376289	.	-	.	gene_id "XLOC_001938"; transcript_id "TCONS_00004339"; exon_number "1"; oId "CUFF.1376.5"; class_code "u"; tss_id "TSS3477";
gnl|Nvit_2.0|Chr1.Scaffold25	Cufflinks	exon	376360	376665	.	-	.	gene_id "XLOC_001938"; transcript_id "TCONS_00004339"; exon_number "2"; oId "CUFF.1376.5"; class_code "u"; tss_id "TSS3477";
gnl|Nvit_2.0|Chr1.Scaffold25	Cufflinks	exon	376747	377415	.	-	.	gene_id "XLOC_001938"; transcript_id "TCONS_00004339"; exon_number "3"; oId "CUFF.1376.5"; class_code "u"; tss_id "TSS3477";
gnl|Nvit_2.0|Chr1.Scaffold25	Cufflinks	exon	393005	393299	.	-	.	gene_id "XLOC_001939"; transcript_id "TCONS_00004340"; exon_number "1"; oId "CUFF.1377.1"; class_code "u"; tss_id "TSS3479";
gnl|Nvit_2.0|Chr1.Scaffold25	Cufflinks	exon	393568	393613	.	-	.	gene_id "XLOC_001939"; transcript_id "TCONS_00004340"; exon_number "2"; oId "CUFF.1377.1"; class_code "u"; tss_id "TSS3479";
gnl|Nvit_2.0|Chr1.Scaffold25	Cufflinks	exon	396095	396191	.	-	.	gene_id "XLOC_001939"; transcript_id "TCONS_00004340"; exon_number "3"; oId "CUFF.1377.1"; class_code "u"; tss_id "TSS3479";
gnl|Nvit_2.0|Chr1.Scaffold25	Cufflinks	exon	400079	400738	.	-	.	gene_id "XLOC_001939"; transcript_id "TCONS_00004340"; exon_number "4"; oId "CUFF.1377.1"; class_code "u"; tss_id "TSS3479";
gnl|Nvit_2.0|Chr1.Scaffold25	Cufflinks	exon	421938	423526	.	-	.	gene_id "XLOC_001944"; transcript_id "TCONS_00004348"; exon_number "1"; oId "CUFF.1379.1"; class_code "u"; tss_id "TSS3487";
gnl|Nvit_2.0|Chr1.Scaffold25	Cufflinks	exon	423613	424149	.	-	.	gene_id "XLOC_001944"; transcript_id "TCONS_00004348"; exon_number "2"; oId "CUFF.1379.1"; class_code "u"; tss_id "TSS3487";
gnl|Nvit_2.0|Chr1.Scaffold25	Cufflinks	exon	471281	471345	.	-	.	gene_id "XLOC_001946"; transcript_id "TCONS_00004352"; exon_number "1"; oId "CUFF.1383.3"; class_code "u"; tss_id "TSS3489";
gnl|Nvit_2.0|Chr1.Scaffold25	Cufflinks	exon	471436	471546	.	-	.	gene_id "XLOC_001946"; transcript_id "TCONS_00004352"; exon_number "2"; oId "CUFF.1383.3"; class_code "u"; tss_id "TSS3489";
gnl|Nvit_2.0|Chr1.Scaffold25	Cufflinks	exon	471610	471709	.	-	.	gene_id "XLOC_001946"; transcript_id "TCONS_00004352"; exon_number "3"; oId "CUFF.1383.3"; class_code "u"; tss_id "TSS3489";
gnl|Nvit_2.0|Chr1.Scaffold25	Cufflinks	exon	471830	472124	.	-	.	gene_id "XLOC_001946"; transcript_id "TCONS_00004352"; exon_number "4"; oId "CUFF.1383.3"; class_code "u"; tss_id "TSS3489";
gnl|Nvit_2.0|Chr1.Scaffold25	Cufflinks	exon	472210	472490	.	-	.	gene_id "XLOC_001946"; transcript_id "TCONS_00004352"; exon_number "5"; oId "CUFF.1383.3"; class_code "u"; tss_id "TSS3489";
gnl|Nvit_2.0|Chr1.Scaffold25	Cufflinks	exon	472559	472833	.	-	.	gene_id "XLOC_001946"; transcript_id "TCONS_00004352"; exon_number "6"; oId "CUFF.1383.3"; class_code "u"; tss_id "TSS3489";
gnl|Nvit_2.0|Chr1.Scaffold25	Cufflinks	exon	476391	476527	.	-	.	gene_id "XLOC_001946"; transcript_id "TCONS_00004352"; exon_number "7"; oId "CUFF.1383.3"; class_code "u"; tss_id "TSS3489";
gnl|Nvit_2.0|Chr1.Scaffold25	Cufflinks	exon	476629	476734	.	-	.	gene_id "XLOC_001946"; transcript_id "TCONS_00004352"; exon_number "8"; oId "CUFF.1383.3"; class_code "u"; tss_id "TSS3489";
gnl|Nvit_2.0|Chr1.Scaffold25	Cufflinks	exon	1071582	1072062	.	-	.	gene_id "XLOC_001962"; transcript_id "TCONS_00004392"; exon_number "1"; oId "CUFF.1416.1"; class_code "u"; tss_id "TSS3522";
gnl|Nvit_2.0|Chr1.Scaffold25	Cufflinks	exon	1072468	1072545	.	-	.	gene_id "XLOC_001962"; transcript_id "TCONS_00004392"; exon_number "2"; oId "CUFF.1416.1"; class_code "u"; tss_id "TSS3522";
gnl|Nvit_2.0|Chr1.Scaffold25	Cufflinks	exon	1073636	1073802	.	-	.	gene_id "XLOC_001962"; transcript_id "TCONS_00004392"; exon_number "3"; oId "CUFF.1416.1"; class_code "u"; tss_id "TSS3522";
gnl|Nvit_2.0|Chr1.Scaffold25	Cufflinks	exon	52988	53875	.	.	.	gene_id "XLOC_001966"; transcript_id "TCONS_00004406"; exon_number "1"; oId "CUFF.1360.1"; class_code "u"; tss_id "TSS3529";
gnl|Nvit_2.0|Chr1.Scaffold25	Cufflinks	exon	650639	651732	.	.	.	gene_id "XLOC_001967"; transcript_id "TCONS_00004407"; exon_number "1"; oId "CUFF.1392.1"; class_code "u"; tss_id "TSS3530";
gnl|Nvit_2.0|Chr1.Scaffold25	Cufflinks	exon	742409	743326	.	.	.	gene_id "XLOC_001968"; transcript_id "TCONS_00004408"; exon_number "1"; oId "CUFF.1395.1"; class_code "u"; tss_id "TSS3531";
gnl|Nvit_2.0|Chr1.Scaffold25	Cufflinks	exon	749650	750852	.	.	.	gene_id "XLOC_001969"; transcript_id "TCONS_00004409"; exon_number "1"; oId "CUFF.1396.1"; class_code "u"; tss_id "TSS3532";
gnl|Nvit_2.0|Chr1.Scaffold25	Cufflinks	exon	799259	800040	.	.	.	gene_id "XLOC_001970"; transcript_id "TCONS_00004410"; exon_number "1"; oId "CUFF.1404.1"; class_code "u"; tss_id "TSS3533";
gnl|Nvit_2.0|Chr1.Scaffold25	Cufflinks	exon	800553	801729	.	.	.	gene_id "XLOC_001971"; transcript_id "TCONS_00004411"; exon_number "1"; oId "CUFF.1405.1"; class_code "u"; tss_id "TSS3534";
gnl|Nvit_2.0|Chr1.Scaffold25	Cufflinks	exon	1191367	1191836	.	.	.	gene_id "XLOC_001972"; transcript_id "TCONS_00004412"; exon_number "1"; oId "CUFF.1419.1"; class_code "u"; tss_id "TSS3535";
gnl|Nvit_2.0|Chr1.Scaffold251	Cufflinks	exon	123	1081	.	+	.	gene_id "XLOC_001973"; transcript_id "TCONS_00004413"; exon_number "1"; oId "CUFF.1424.1"; class_code "u"; tss_id "TSS3536";
gnl|Nvit_2.0|Chr1.Scaffold251	Cufflinks	exon	14573	14645	.	+	.	gene_id "XLOC_001973"; transcript_id "TCONS_00004413"; exon_number "2"; oId "CUFF.1424.1"; class_code "u"; tss_id "TSS3536";
gnl|Nvit_2.0|Chr1.Scaffold251	Cufflinks	exon	29712	30374	.	+	.	gene_id "XLOC_001973"; transcript_id "TCONS_00004413"; exon_number "3"; oId "CUFF.1424.1"; class_code "u"; tss_id "TSS3536";
gnl|Nvit_2.0|Chr1.Scaffold251	Cufflinks	exon	30608	32144	.	.	.	gene_id "XLOC_001979"; transcript_id "TCONS_00004425"; exon_number "1"; oId "CUFF.1425.1"; class_code "u"; tss_id "TSS3545";
gnl|Nvit_2.0|Chr1.Scaffold251	Cufflinks	exon	32376	33067	.	.	.	gene_id "XLOC_001980"; transcript_id "TCONS_00004426"; exon_number "1"; oId "CUFF.1426.1"; class_code "u"; tss_id "TSS3546";
gnl|Nvit_2.0|Chr1.Scaffold251	Cufflinks	exon	93412	93822	.	.	.	gene_id "XLOC_001981"; transcript_id "TCONS_00004427"; exon_number "1"; oId "CUFF.1430.1"; class_code "u"; tss_id "TSS3547";
gnl|Nvit_2.0|Chr1.Scaffold258	Cufflinks	exon	92997	96471	.	-	.	gene_id "XLOC_001995"; transcript_id "TCONS_00004441"; exon_number "1"; oId "CUFF.1433.1"; class_code "u"; tss_id "TSS3561";
gnl|Nvit_2.0|Chr1.Scaffold258	Cufflinks	exon	103686	103713	.	-	.	gene_id "XLOC_001995"; transcript_id "TCONS_00004441"; exon_number "2"; oId "CUFF.1433.1"; class_code "u"; tss_id "TSS3561";
gnl|Nvit_2.0|Chr1.Scaffold258	Cufflinks	exon	3723	4181	.	.	.	gene_id "XLOC_001997"; transcript_id "TCONS_00004443"; exon_number "1"; oId "CUFF.1432.1"; class_code "u"; tss_id "TSS3563";
gnl|Nvit_2.0|Chr1.Scaffold258	Cufflinks	exon	127317	127789	.	.	.	gene_id "XLOC_001998"; transcript_id "TCONS_00004444"; exon_number "1"; oId "CUFF.1434.1"; class_code "u"; tss_id "TSS3564";
gnl|Nvit_2.0|Chr1.Scaffold286	Cufflinks	exon	19837	21096	.	+	.	gene_id "XLOC_001999"; transcript_id "TCONS_00004445"; exon_number "1"; oId "CUFF.1435.1"; class_code "u"; tss_id "TSS3565";
gnl|Nvit_2.0|Chr1.Scaffold286	Cufflinks	exon	80055	84924	.	+	.	gene_id "XLOC_002003"; transcript_id "TCONS_00004451"; exon_number "1"; oId "CUFF.1438.1"; class_code "u"; tss_id "TSS3570";
gnl|Nvit_2.0|Chr1.Scaffold286	Cufflinks	exon	84997	85084	.	+	.	gene_id "XLOC_002003"; transcript_id "TCONS_00004451"; exon_number "2"; oId "CUFF.1438.1"; class_code "u"; tss_id "TSS3570";
gnl|Nvit_2.0|Chr1.Scaffold286	Cufflinks	exon	86669	86917	.	-	.	gene_id "XLOC_002013"; transcript_id "TCONS_00004474"; exon_number "1"; oId "CUFF.1439.1"; class_code "u"; tss_id "TSS3588";
gnl|Nvit_2.0|Chr1.Scaffold286	Cufflinks	exon	87075	87374	.	-	.	gene_id "XLOC_002013"; transcript_id "TCONS_00004474"; exon_number "2"; oId "CUFF.1439.1"; class_code "u"; tss_id "TSS3588";
gnl|Nvit_2.0|Chr1.Scaffold286	Cufflinks	exon	157243	157844	.	-	.	gene_id "XLOC_002018"; transcript_id "TCONS_00004491"; exon_number "1"; oId "CUFF.1449.1"; class_code "u"; tss_id "TSS3599";
gnl|Nvit_2.0|Chr1.Scaffold286	Cufflinks	exon	157920	158772	.	-	.	gene_id "XLOC_002018"; transcript_id "TCONS_00004491"; exon_number "2"; oId "CUFF.1449.1"; class_code "u"; tss_id "TSS3599";
gnl|Nvit_2.0|Chr1.Scaffold286	Cufflinks	exon	152806	153578	.	.	.	gene_id "XLOC_002019"; transcript_id "TCONS_00004492"; exon_number "1"; oId "CUFF.1448.1"; class_code "u"; tss_id "TSS3600";
gnl|Nvit_2.0|Chr1.Scaffold317	Cufflinks	exon	1195	6305	.	.	.	gene_id "XLOC_002042"; transcript_id "TCONS_00004522"; exon_number "1"; oId "CUFF.1460.1"; class_code "u"; tss_id "TSS3626";
gnl|Nvit_2.0|Chr1.Scaffold32	Cufflinks	exon	66104	68738	.	-	.	gene_id "XLOC_002078"; transcript_id "TCONS_00004607"; exon_number "1"; oId "CUFF.1467.1"; class_code "u"; tss_id "TSS3690";
gnl|Nvit_2.0|Chr1.Scaffold32	Cufflinks	exon	66104	67245	.	-	.	gene_id "XLOC_002078"; transcript_id "TCONS_00004608"; exon_number "1"; oId "CUFF.1466.1"; class_code "u"; tss_id "TSS3691";
gnl|Nvit_2.0|Chr1.Scaffold32	Cufflinks	exon	67980	68390	.	-	.	gene_id "XLOC_002078"; transcript_id "TCONS_00004608"; exon_number "2"; oId "CUFF.1466.1"; class_code "u"; tss_id "TSS3691";
gnl|Nvit_2.0|Chr1.Scaffold32	Cufflinks	exon	69207	69579	.	-	.	gene_id "XLOC_002078"; transcript_id "TCONS_00004608"; exon_number "3"; oId "CUFF.1466.1"; class_code "u"; tss_id "TSS3691";
gnl|Nvit_2.0|Chr1.Scaffold32	Cufflinks	exon	8	449	.	.	.	gene_id "XLOC_002103"; transcript_id "TCONS_00004676"; exon_number "1"; oId "CUFF.1461.1"; class_code "u"; tss_id "TSS3737";
gnl|Nvit_2.0|Chr1.Scaffold32	Cufflinks	exon	789705	790178	.	.	.	gene_id "XLOC_002104"; transcript_id "TCONS_00004677"; exon_number "1"; oId "CUFF.1502.1"; class_code "u"; tss_id "TSS3738";
gnl|Nvit_2.0|Chr1.Scaffold32	Cufflinks	exon	873176	873580	.	.	.	gene_id "XLOC_002105"; transcript_id "TCONS_00004678"; exon_number "1"; oId "CUFF.1508.1"; class_code "u"; tss_id "TSS3739";
gnl|Nvit_2.0|Chr1.Scaffold32	Cufflinks	exon	873759	874710	.	.	.	gene_id "XLOC_002106"; transcript_id "TCONS_00004679"; exon_number "1"; oId "CUFF.1509.1"; class_code "u"; tss_id "TSS3740";
gnl|Nvit_2.0|Chr1.Scaffold32	Cufflinks	exon	1145931	1146874	.	.	.	gene_id "XLOC_002107"; transcript_id "TCONS_00004680"; exon_number "1"; oId "CUFF.1513.1"; class_code "u"; tss_id "TSS3741";
gnl|Nvit_2.0|Chr1.Scaffold32	Cufflinks	exon	1147881	1148437	.	.	.	gene_id "XLOC_002108"; transcript_id "TCONS_00004681"; exon_number "1"; oId "CUFF.1514.1"; class_code "u"; tss_id "TSS3742";
gnl|Nvit_2.0|Chr1.Scaffold32	Cufflinks	exon	1148539	1151844	.	.	.	gene_id "XLOC_002109"; transcript_id "TCONS_00004682"; exon_number "1"; oId "CUFF.1515.1"; class_code "u"; tss_id "TSS3743";
gnl|Nvit_2.0|Chr1.Scaffold33	Cufflinks	exon	19765	20297	.	-	.	gene_id "XLOC_002141"; transcript_id "TCONS_00004743"; exon_number "1"; oId "CUFF.1526.1"; class_code "u"; tss_id "TSS3794";
gnl|Nvit_2.0|Chr1.Scaffold33	Cufflinks	exon	20398	20723	.	-	.	gene_id "XLOC_002141"; transcript_id "TCONS_00004743"; exon_number "2"; oId "CUFF.1526.1"; class_code "u"; tss_id "TSS3794";
gnl|Nvit_2.0|Chr1.Scaffold33	Cufflinks	exon	759568	761233	.	-	.	gene_id "XLOC_002159"; transcript_id "TCONS_00004799"; exon_number "1"; oId "CUFF.1555.1"; class_code "u"; tss_id "TSS3836";
gnl|Nvit_2.0|Chr1.Scaffold33	Cufflinks	exon	761675	762419	.	-	.	gene_id "XLOC_002159"; transcript_id "TCONS_00004799"; exon_number "2"; oId "CUFF.1555.1"; class_code "u"; tss_id "TSS3836";
gnl|Nvit_2.0|Chr1.Scaffold33	Cufflinks	exon	839431	839868	.	-	.	gene_id "XLOC_002162"; transcript_id "TCONS_00004812"; exon_number "1"; oId "CUFF.1560.1"; class_code "u"; tss_id "TSS3847";
gnl|Nvit_2.0|Chr1.Scaffold33	Cufflinks	exon	839954	840079	.	-	.	gene_id "XLOC_002162"; transcript_id "TCONS_00004812"; exon_number "2"; oId "CUFF.1560.1"; class_code "u"; tss_id "TSS3847";
gnl|Nvit_2.0|Chr1.Scaffold33	Cufflinks	exon	840423	840555	.	-	.	gene_id "XLOC_002162"; transcript_id "TCONS_00004812"; exon_number "3"; oId "CUFF.1560.1"; class_code "u"; tss_id "TSS3847";
gnl|Nvit_2.0|Chr1.Scaffold33	Cufflinks	exon	840907	841008	.	-	.	gene_id "XLOC_002162"; transcript_id "TCONS_00004812"; exon_number "4"; oId "CUFF.1560.1"; class_code "u"; tss_id "TSS3847";
gnl|Nvit_2.0|Chr1.Scaffold33	Cufflinks	exon	841079	841978	.	-	.	gene_id "XLOC_002162"; transcript_id "TCONS_00004812"; exon_number "5"; oId "CUFF.1560.1"; class_code "u"; tss_id "TSS3847";
gnl|Nvit_2.0|Chr1.Scaffold33	Cufflinks	exon	839431	839868	.	-	.	gene_id "XLOC_002162"; transcript_id "TCONS_00004813"; exon_number "1"; oId "CUFF.1560.2"; class_code "u"; tss_id "TSS3847";
gnl|Nvit_2.0|Chr1.Scaffold33	Cufflinks	exon	839954	840079	.	-	.	gene_id "XLOC_002162"; transcript_id "TCONS_00004813"; exon_number "2"; oId "CUFF.1560.2"; class_code "u"; tss_id "TSS3847";
gnl|Nvit_2.0|Chr1.Scaffold33	Cufflinks	exon	840423	840555	.	-	.	gene_id "XLOC_002162"; transcript_id "TCONS_00004813"; exon_number "3"; oId "CUFF.1560.2"; class_code "u"; tss_id "TSS3847";
gnl|Nvit_2.0|Chr1.Scaffold33	Cufflinks	exon	840720	840810	.	-	.	gene_id "XLOC_002162"; transcript_id "TCONS_00004813"; exon_number "4"; oId "CUFF.1560.2"; class_code "u"; tss_id "TSS3847";
gnl|Nvit_2.0|Chr1.Scaffold33	Cufflinks	exon	840907	841008	.	-	.	gene_id "XLOC_002162"; transcript_id "TCONS_00004813"; exon_number "5"; oId "CUFF.1560.2"; class_code "u"; tss_id "TSS3847";
gnl|Nvit_2.0|Chr1.Scaffold33	Cufflinks	exon	841079	842074	.	-	.	gene_id "XLOC_002162"; transcript_id "TCONS_00004813"; exon_number "6"; oId "CUFF.1560.2"; class_code "u"; tss_id "TSS3847";
gnl|Nvit_2.0|Chr1.Scaffold33	Cufflinks	exon	1076672	1077021	.	-	.	gene_id "XLOC_002164"; transcript_id "TCONS_00004824"; exon_number "1"; oId "CUFF.1564.1"; class_code "u"; tss_id "TSS3852";
gnl|Nvit_2.0|Chr1.Scaffold33	Cufflinks	exon	1077120	1077246	.	-	.	gene_id "XLOC_002164"; transcript_id "TCONS_00004824"; exon_number "2"; oId "CUFF.1564.1"; class_code "u"; tss_id "TSS3852";
gnl|Nvit_2.0|Chr1.Scaffold33	Cufflinks	exon	1077319	1077398	.	-	.	gene_id "XLOC_002164"; transcript_id "TCONS_00004824"; exon_number "3"; oId "CUFF.1564.1"; class_code "u"; tss_id "TSS3852";
gnl|Nvit_2.0|Chr1.Scaffold33	Cufflinks	exon	1078081	1078243	.	-	.	gene_id "XLOC_002164"; transcript_id "TCONS_00004824"; exon_number "4"; oId "CUFF.1564.1"; class_code "u"; tss_id "TSS3852";
gnl|Nvit_2.0|Chr1.Scaffold33	Cufflinks	exon	115895	116587	.	.	.	gene_id "XLOC_002174"; transcript_id "TCONS_00004844"; exon_number "1"; oId "CUFF.1528.1"; class_code "u"; tss_id "TSS3867";
gnl|Nvit_2.0|Chr1.Scaffold33	Cufflinks	exon	1133744	1134502	.	.	.	gene_id "XLOC_002175"; transcript_id "TCONS_00004845"; exon_number "1"; oId "CUFF.1565.1"; class_code "u"; tss_id "TSS3868";
gnl|Nvit_2.0|Chr1.Scaffold33	Cufflinks	exon	1410884	1412685	.	.	.	gene_id "XLOC_002176"; transcript_id "TCONS_00004846"; exon_number "1"; oId "CUFF.1572.1"; class_code "u"; tss_id "TSS3869";
gnl|Nvit_2.0|Chr1.Scaffold36	Cufflinks	exon	1214514	1216072	.	+	.	gene_id "XLOC_002220"; transcript_id "TCONS_00004938"; exon_number "1"; oId "CUFF.1638.1"; class_code "u"; tss_id "TSS3938";
gnl|Nvit_2.0|Chr1.Scaffold36	Cufflinks	exon	1216184	1216973	.	+	.	gene_id "XLOC_002220"; transcript_id "TCONS_00004938"; exon_number "2"; oId "CUFF.1638.1"; class_code "u"; tss_id "TSS3938";
gnl|Nvit_2.0|Chr1.Scaffold36	Cufflinks	exon	270846	271299	.	-	.	gene_id "XLOC_002229"; transcript_id "TCONS_00004959"; exon_number "1"; oId "CUFF.1599.1"; class_code "u"; tss_id "TSS3954";
gnl|Nvit_2.0|Chr1.Scaffold36	Cufflinks	exon	271368	271899	.	-	.	gene_id "XLOC_002229"; transcript_id "TCONS_00004959"; exon_number "2"; oId "CUFF.1599.1"; class_code "u"; tss_id "TSS3954";
gnl|Nvit_2.0|Chr1.Scaffold36	Cufflinks	exon	488901	489153	.	-	.	gene_id "XLOC_002236"; transcript_id "TCONS_00004974"; exon_number "1"; oId "CUFF.1613.1"; class_code "u"; tss_id "TSS3966";
gnl|Nvit_2.0|Chr1.Scaffold36	Cufflinks	exon	489374	489553	.	-	.	gene_id "XLOC_002236"; transcript_id "TCONS_00004974"; exon_number "2"; oId "CUFF.1613.1"; class_code "u"; tss_id "TSS3966";
gnl|Nvit_2.0|Chr1.Scaffold36	Cufflinks	exon	489886	490209	.	-	.	gene_id "XLOC_002236"; transcript_id "TCONS_00004974"; exon_number "3"; oId "CUFF.1613.1"; class_code "u"; tss_id "TSS3966";
gnl|Nvit_2.0|Chr1.Scaffold36	Cufflinks	exon	490549	492370	.	-	.	gene_id "XLOC_002236"; transcript_id "TCONS_00004974"; exon_number "4"; oId "CUFF.1613.1"; class_code "u"; tss_id "TSS3966";
gnl|Nvit_2.0|Chr1.Scaffold36	Cufflinks	exon	492873	493438	.	-	.	gene_id "XLOC_002236"; transcript_id "TCONS_00004974"; exon_number "5"; oId "CUFF.1613.1"; class_code "u"; tss_id "TSS3966";
gnl|Nvit_2.0|Chr1.Scaffold36	Cufflinks	exon	497405	498428	.	-	.	gene_id "XLOC_002236"; transcript_id "TCONS_00004974"; exon_number "6"; oId "CUFF.1613.1"; class_code "u"; tss_id "TSS3966";
gnl|Nvit_2.0|Chr1.Scaffold36	Cufflinks	exon	217529	218400	.	.	.	gene_id "XLOC_002250"; transcript_id "TCONS_00005013"; exon_number "1"; oId "CUFF.1593.1"; class_code "u"; tss_id "TSS3998";
gnl|Nvit_2.0|Chr1.Scaffold36	Cufflinks	exon	290273	291266	.	.	.	gene_id "XLOC_002251"; transcript_id "TCONS_00005014"; exon_number "1"; oId "CUFF.1603.1"; class_code "u"; tss_id "TSS3999";
gnl|Nvit_2.0|Chr1.Scaffold36	Cufflinks	exon	924138	925230	.	.	.	gene_id "XLOC_002252"; transcript_id "TCONS_00005015"; exon_number "1"; oId "CUFF.1625.1"; class_code "u"; tss_id "TSS4000";
gnl|Nvit_2.0|Chr1.Scaffold369	Cufflinks	exon	62946	65118	.	-	.	gene_id "XLOC_002255"; transcript_id "TCONS_00005025"; exon_number "1"; oId "CUFF.1644.1"; class_code "u"; tss_id "TSS4007";
gnl|Nvit_2.0|Chr1.Scaffold369	Cufflinks	exon	65188	65554	.	-	.	gene_id "XLOC_002255"; transcript_id "TCONS_00005025"; exon_number "2"; oId "CUFF.1644.1"; class_code "u"; tss_id "TSS4007";
gnl|Nvit_2.0|Chr1.Scaffold369	Cufflinks	exon	14950	15543	.	.	.	gene_id "XLOC_002256"; transcript_id "TCONS_00005026"; exon_number "1"; oId "CUFF.1639.1"; class_code "u"; tss_id "TSS4008";
gnl|Nvit_2.0|Chr1.Scaffold39	Cufflinks	exon	977275	977478	.	+	.	gene_id "XLOC_002291"; transcript_id "TCONS_00005112"; exon_number "1"; oId "CUFF.1708.1"; class_code "u"; tss_id "TSS4078";
gnl|Nvit_2.0|Chr1.Scaffold39	Cufflinks	exon	977568	977816	.	+	.	gene_id "XLOC_002291"; transcript_id "TCONS_00005112"; exon_number "2"; oId "CUFF.1708.1"; class_code "u"; tss_id "TSS4078";
gnl|Nvit_2.0|Chr1.Scaffold39	Cufflinks	exon	781	1066	.	-	.	gene_id "XLOC_002294"; transcript_id "TCONS_00005118"; exon_number "1"; oId "CUFF.1647.1"; class_code "u"; tss_id "TSS4084";
gnl|Nvit_2.0|Chr1.Scaffold39	Cufflinks	exon	1141	1232	.	-	.	gene_id "XLOC_002294"; transcript_id "TCONS_00005118"; exon_number "2"; oId "CUFF.1647.1"; class_code "u"; tss_id "TSS4084";
gnl|Nvit_2.0|Chr1.Scaffold39	Cufflinks	exon	92298	92601	.	-	.	gene_id "XLOC_002298"; transcript_id "TCONS_00005123"; exon_number "1"; oId "CUFF.1651.1"; class_code "u"; tss_id "TSS4088";
gnl|Nvit_2.0|Chr1.Scaffold39	Cufflinks	exon	92662	93268	.	-	.	gene_id "XLOC_002298"; transcript_id "TCONS_00005123"; exon_number "2"; oId "CUFF.1651.1"; class_code "u"; tss_id "TSS4088";
gnl|Nvit_2.0|Chr1.Scaffold39	Cufflinks	exon	441211	441352	.	-	.	gene_id "XLOC_002320"; transcript_id "TCONS_00005179"; exon_number "1"; oId "CUFF.1689.1"; class_code "u"; tss_id "TSS4135";
gnl|Nvit_2.0|Chr1.Scaffold39	Cufflinks	exon	441859	442026	.	-	.	gene_id "XLOC_002320"; transcript_id "TCONS_00005179"; exon_number "2"; oId "CUFF.1689.1"; class_code "u"; tss_id "TSS4135";
gnl|Nvit_2.0|Chr1.Scaffold39	Cufflinks	exon	699962	700162	.	-	.	gene_id "XLOC_002328"; transcript_id "TCONS_00005210"; exon_number "1"; oId "CUFF.1707.1"; class_code "u"; tss_id "TSS4156";
gnl|Nvit_2.0|Chr1.Scaffold39	Cufflinks	exon	700457	700557	.	-	.	gene_id "XLOC_002328"; transcript_id "TCONS_00005210"; exon_number "2"; oId "CUFF.1707.1"; class_code "u"; tss_id "TSS4156";
gnl|Nvit_2.0|Chr1.Scaffold39	Cufflinks	exon	764520	764704	.	-	.	gene_id "XLOC_002328"; transcript_id "TCONS_00005210"; exon_number "3"; oId "CUFF.1707.1"; class_code "u"; tss_id "TSS4156";
gnl|Nvit_2.0|Chr1.Scaffold39	Cufflinks	exon	494370	495815	.	.	.	gene_id "XLOC_002330"; transcript_id "TCONS_00005212"; exon_number "1"; oId "CUFF.1698.1"; class_code "u"; tss_id "TSS4158";
gnl|Nvit_2.0|Chr1.Scaffold39	Cufflinks	exon	599157	599901	.	.	.	gene_id "XLOC_002331"; transcript_id "TCONS_00005213"; exon_number "1"; oId "CUFF.1706.1"; class_code "u"; tss_id "TSS4159";
gnl|Nvit_2.0|Chr1.Scaffold4056	Cufflinks	exon	1946	2213	.	-	.	gene_id "XLOC_002347"; transcript_id "TCONS_00005238"; exon_number "1"; oId "CUFF.1716.1"; class_code "u"; tss_id "TSS4182";
gnl|Nvit_2.0|Chr1.Scaffold4056	Cufflinks	exon	3341	3390	.	-	.	gene_id "XLOC_002347"; transcript_id "TCONS_00005238"; exon_number "2"; oId "CUFF.1716.1"; class_code "u"; tss_id "TSS4182";
gnl|Nvit_2.0|Chr1.Scaffold4056	Cufflinks	exon	4220	5008	.	-	.	gene_id "XLOC_002347"; transcript_id "TCONS_00005238"; exon_number "3"; oId "CUFF.1716.1"; class_code "u"; tss_id "TSS4182";
gnl|Nvit_2.0|Chr1.Scaffold41	Cufflinks	exon	318847	318897	.	+	.	gene_id "XLOC_002363"; transcript_id "TCONS_00005271"; exon_number "1"; oId "CUFF.1738.1"; class_code "u"; tss_id "TSS4214";
gnl|Nvit_2.0|Chr1.Scaffold41	Cufflinks	exon	318978	319254	.	+	.	gene_id "XLOC_002363"; transcript_id "TCONS_00005271"; exon_number "2"; oId "CUFF.1738.1"; class_code "u"; tss_id "TSS4214";
gnl|Nvit_2.0|Chr1.Scaffold41	Cufflinks	exon	198833	198968	.	-	.	gene_id "XLOC_002376"; transcript_id "TCONS_00005297"; exon_number "1"; oId "CUFF.1726.1"; class_code "u"; tss_id "TSS4234";
gnl|Nvit_2.0|Chr1.Scaffold41	Cufflinks	exon	203942	204625	.	-	.	gene_id "XLOC_002376"; transcript_id "TCONS_00005297"; exon_number "2"; oId "CUFF.1726.1"; class_code "u"; tss_id "TSS4234";
gnl|Nvit_2.0|Chr1.Scaffold41	Cufflinks	exon	203207	203757	.	-	.	gene_id "XLOC_002376"; transcript_id "TCONS_00005298"; exon_number "1"; oId "CUFF.1726.2"; class_code "u"; tss_id "TSS4234";
gnl|Nvit_2.0|Chr1.Scaffold41	Cufflinks	exon	203942	204104	.	-	.	gene_id "XLOC_002376"; transcript_id "TCONS_00005298"; exon_number "2"; oId "CUFF.1726.2"; class_code "u"; tss_id "TSS4234";
gnl|Nvit_2.0|Chr1.Scaffold41	Cufflinks	exon	204210	204593	.	-	.	gene_id "XLOC_002376"; transcript_id "TCONS_00005298"; exon_number "3"; oId "CUFF.1726.2"; class_code "u"; tss_id "TSS4234";
gnl|Nvit_2.0|Chr1.Scaffold41	Cufflinks	exon	213736	214537	.	-	.	gene_id "XLOC_002377"; transcript_id "TCONS_00005299"; exon_number "1"; oId "CUFF.1727.1"; class_code "u"; tss_id "TSS4235";
gnl|Nvit_2.0|Chr1.Scaffold41	Cufflinks	exon	214608	214807	.	-	.	gene_id "XLOC_002377"; transcript_id "TCONS_00005299"; exon_number "2"; oId "CUFF.1727.1"; class_code "u"; tss_id "TSS4235";
gnl|Nvit_2.0|Chr1.Scaffold41	Cufflinks	exon	214909	215261	.	-	.	gene_id "XLOC_002377"; transcript_id "TCONS_00005299"; exon_number "3"; oId "CUFF.1727.1"; class_code "u"; tss_id "TSS4235";
gnl|Nvit_2.0|Chr1.Scaffold41	Cufflinks	exon	220602	221936	.	.	.	gene_id "XLOC_002388"; transcript_id "TCONS_00005321"; exon_number "1"; oId "CUFF.1732.1"; class_code "u"; tss_id "TSS4252";
gnl|Nvit_2.0|Chr1.Scaffold464	Cufflinks	exon	63310	64615	.	.	.	gene_id "XLOC_002395"; transcript_id "TCONS_00005333"; exon_number "1"; oId "CUFF.1745.1"; class_code "u"; tss_id "TSS4262";
gnl|Nvit_2.0|Chr1.Scaffold47	Cufflinks	exon	441264	443744	.	+	.	gene_id "XLOC_002416"; transcript_id "TCONS_00005378"; exon_number "1"; oId "CUFF.1785.1"; class_code "u"; tss_id "TSS4297";
gnl|Nvit_2.0|Chr1.Scaffold47	Cufflinks	exon	443845	443970	.	+	.	gene_id "XLOC_002416"; transcript_id "TCONS_00005378"; exon_number "2"; oId "CUFF.1785.1"; class_code "u"; tss_id "TSS4297";
gnl|Nvit_2.0|Chr1.Scaffold47	Cufflinks	exon	445677	445832	.	+	.	gene_id "XLOC_002416"; transcript_id "TCONS_00005378"; exon_number "3"; oId "CUFF.1785.1"; class_code "u"; tss_id "TSS4297";
gnl|Nvit_2.0|Chr1.Scaffold47	Cufflinks	exon	445913	446218	.	+	.	gene_id "XLOC_002416"; transcript_id "TCONS_00005378"; exon_number "4"; oId "CUFF.1785.1"; class_code "u"; tss_id "TSS4297";
gnl|Nvit_2.0|Chr1.Scaffold47	Cufflinks	exon	451811	452017	.	+	.	gene_id "XLOC_002417"; transcript_id "TCONS_00005380"; exon_number "1"; oId "CUFF.1788.2"; class_code "u"; tss_id "TSS4298";
gnl|Nvit_2.0|Chr1.Scaffold47	Cufflinks	exon	452108	452440	.	+	.	gene_id "XLOC_002417"; transcript_id "TCONS_00005380"; exon_number "2"; oId "CUFF.1788.2"; class_code "u"; tss_id "TSS4298";
gnl|Nvit_2.0|Chr1.Scaffold47	Cufflinks	exon	452556	453319	.	+	.	gene_id "XLOC_002417"; transcript_id "TCONS_00005380"; exon_number "3"; oId "CUFF.1788.2"; class_code "u"; tss_id "TSS4298";
gnl|Nvit_2.0|Chr1.Scaffold47	Cufflinks	exon	453404	453508	.	+	.	gene_id "XLOC_002417"; transcript_id "TCONS_00005380"; exon_number "4"; oId "CUFF.1788.2"; class_code "u"; tss_id "TSS4298";
gnl|Nvit_2.0|Chr1.Scaffold47	Cufflinks	exon	451811	452017	.	+	.	gene_id "XLOC_002417"; transcript_id "TCONS_00005379"; exon_number "1"; oId "CUFF.1788.1"; class_code "u"; tss_id "TSS4298";
gnl|Nvit_2.0|Chr1.Scaffold47	Cufflinks	exon	452108	452440	.	+	.	gene_id "XLOC_002417"; transcript_id "TCONS_00005379"; exon_number "2"; oId "CUFF.1788.1"; class_code "u"; tss_id "TSS4298";
gnl|Nvit_2.0|Chr1.Scaffold47	Cufflinks	exon	452532	453304	.	+	.	gene_id "XLOC_002417"; transcript_id "TCONS_00005379"; exon_number "3"; oId "CUFF.1788.1"; class_code "u"; tss_id "TSS4298";
gnl|Nvit_2.0|Chr1.Scaffold47	Cufflinks	exon	453375	453508	.	+	.	gene_id "XLOC_002417"; transcript_id "TCONS_00005379"; exon_number "4"; oId "CUFF.1788.1"; class_code "u"; tss_id "TSS4298";
gnl|Nvit_2.0|Chr1.Scaffold47	Cufflinks	exon	451831	452017	.	+	.	gene_id "XLOC_002417"; transcript_id "TCONS_00005382"; exon_number "1"; oId "CUFF.1788.4"; class_code "u"; tss_id "TSS4298";
gnl|Nvit_2.0|Chr1.Scaffold47	Cufflinks	exon	452108	452440	.	+	.	gene_id "XLOC_002417"; transcript_id "TCONS_00005382"; exon_number "2"; oId "CUFF.1788.4"; class_code "u"; tss_id "TSS4298";
gnl|Nvit_2.0|Chr1.Scaffold47	Cufflinks	exon	452556	453114	.	+	.	gene_id "XLOC_002417"; transcript_id "TCONS_00005382"; exon_number "3"; oId "CUFF.1788.4"; class_code "u"; tss_id "TSS4298";
gnl|Nvit_2.0|Chr1.Scaffold47	Cufflinks	exon	453191	453319	.	+	.	gene_id "XLOC_002417"; transcript_id "TCONS_00005382"; exon_number "4"; oId "CUFF.1788.4"; class_code "u"; tss_id "TSS4298";
gnl|Nvit_2.0|Chr1.Scaffold47	Cufflinks	exon	453457	453508	.	+	.	gene_id "XLOC_002417"; transcript_id "TCONS_00005382"; exon_number "5"; oId "CUFF.1788.4"; class_code "u"; tss_id "TSS4298";
gnl|Nvit_2.0|Chr1.Scaffold47	Cufflinks	exon	451831	452017	.	+	.	gene_id "XLOC_002417"; transcript_id "TCONS_00005381"; exon_number "1"; oId "CUFF.1788.3"; class_code "u"; tss_id "TSS4298";
gnl|Nvit_2.0|Chr1.Scaffold47	Cufflinks	exon	452108	452440	.	+	.	gene_id "XLOC_002417"; transcript_id "TCONS_00005381"; exon_number "2"; oId "CUFF.1788.3"; class_code "u"; tss_id "TSS4298";
gnl|Nvit_2.0|Chr1.Scaffold47	Cufflinks	exon	452532	453113	.	+	.	gene_id "XLOC_002417"; transcript_id "TCONS_00005381"; exon_number "3"; oId "CUFF.1788.3"; class_code "u"; tss_id "TSS4298";
gnl|Nvit_2.0|Chr1.Scaffold47	Cufflinks	exon	453191	453319	.	+	.	gene_id "XLOC_002417"; transcript_id "TCONS_00005381"; exon_number "4"; oId "CUFF.1788.3"; class_code "u"; tss_id "TSS4298";
gnl|Nvit_2.0|Chr1.Scaffold47	Cufflinks	exon	453457	453508	.	+	.	gene_id "XLOC_002417"; transcript_id "TCONS_00005381"; exon_number "5"; oId "CUFF.1788.3"; class_code "u"; tss_id "TSS4298";
gnl|Nvit_2.0|Chr1.Scaffold47	Cufflinks	exon	622732	623025	.	+	.	gene_id "XLOC_002432"; transcript_id "TCONS_00005415"; exon_number "1"; oId "CUFF.1807.1"; class_code "u"; tss_id "TSS4326";
gnl|Nvit_2.0|Chr1.Scaffold47	Cufflinks	exon	627494	627585	.	+	.	gene_id "XLOC_002432"; transcript_id "TCONS_00005415"; exon_number "2"; oId "CUFF.1807.1"; class_code "u"; tss_id "TSS4326";
gnl|Nvit_2.0|Chr1.Scaffold47	Cufflinks	exon	627672	627733	.	+	.	gene_id "XLOC_002432"; transcript_id "TCONS_00005415"; exon_number "3"; oId "CUFF.1807.1"; class_code "u"; tss_id "TSS4326";
gnl|Nvit_2.0|Chr1.Scaffold47	Cufflinks	exon	441543	443038	.	-	.	gene_id "XLOC_002491"; transcript_id "TCONS_00005564"; exon_number "1"; oId "CUFF.1786.1"; class_code "u"; tss_id "TSS4436";
gnl|Nvit_2.0|Chr1.Scaffold47	Cufflinks	exon	443125	443284	.	-	.	gene_id "XLOC_002491"; transcript_id "TCONS_00005564"; exon_number "2"; oId "CUFF.1786.1"; class_code "u"; tss_id "TSS4436";
gnl|Nvit_2.0|Chr1.Scaffold47	Cufflinks	exon	443358	443790	.	-	.	gene_id "XLOC_002492"; transcript_id "TCONS_00005565"; exon_number "1"; oId "CUFF.1787.1"; class_code "u"; tss_id "TSS4437";
gnl|Nvit_2.0|Chr1.Scaffold47	Cufflinks	exon	443887	444001	.	-	.	gene_id "XLOC_002492"; transcript_id "TCONS_00005565"; exon_number "2"; oId "CUFF.1787.1"; class_code "u"; tss_id "TSS4437";
gnl|Nvit_2.0|Chr1.Scaffold47	Cufflinks	exon	445532	445762	.	-	.	gene_id "XLOC_002492"; transcript_id "TCONS_00005565"; exon_number "3"; oId "CUFF.1787.1"; class_code "u"; tss_id "TSS4437";
gnl|Nvit_2.0|Chr1.Scaffold47	Cufflinks	exon	445890	446025	.	-	.	gene_id "XLOC_002492"; transcript_id "TCONS_00005565"; exon_number "4"; oId "CUFF.1787.1"; class_code "u"; tss_id "TSS4437";
gnl|Nvit_2.0|Chr1.Scaffold47	Cufflinks	exon	447990	448088	.	-	.	gene_id "XLOC_002492"; transcript_id "TCONS_00005565"; exon_number "5"; oId "CUFF.1787.1"; class_code "u"; tss_id "TSS4437";
gnl|Nvit_2.0|Chr1.Scaffold47	Cufflinks	exon	448171	448283	.	-	.	gene_id "XLOC_002492"; transcript_id "TCONS_00005565"; exon_number "6"; oId "CUFF.1787.1"; class_code "u"; tss_id "TSS4437";
gnl|Nvit_2.0|Chr1.Scaffold47	Cufflinks	exon	443358	443790	.	-	.	gene_id "XLOC_002492"; transcript_id "TCONS_00005566"; exon_number "1"; oId "CUFF.1787.2"; class_code "u"; tss_id "TSS4438";
gnl|Nvit_2.0|Chr1.Scaffold47	Cufflinks	exon	443887	444001	.	-	.	gene_id "XLOC_002492"; transcript_id "TCONS_00005566"; exon_number "2"; oId "CUFF.1787.2"; class_code "u"; tss_id "TSS4438";
gnl|Nvit_2.0|Chr1.Scaffold47	Cufflinks	exon	445506	445762	.	-	.	gene_id "XLOC_002492"; transcript_id "TCONS_00005566"; exon_number "3"; oId "CUFF.1787.2"; class_code "u"; tss_id "TSS4438";
gnl|Nvit_2.0|Chr1.Scaffold47	Cufflinks	exon	445848	446025	.	-	.	gene_id "XLOC_002492"; transcript_id "TCONS_00005566"; exon_number "4"; oId "CUFF.1787.2"; class_code "u"; tss_id "TSS4438";
gnl|Nvit_2.0|Chr1.Scaffold47	Cufflinks	exon	447251	447451	.	-	.	gene_id "XLOC_002492"; transcript_id "TCONS_00005566"; exon_number "5"; oId "CUFF.1787.2"; class_code "u"; tss_id "TSS4438";
gnl|Nvit_2.0|Chr1.Scaffold47	Cufflinks	exon	447531	447649	.	-	.	gene_id "XLOC_002492"; transcript_id "TCONS_00005566"; exon_number "6"; oId "CUFF.1787.2"; class_code "u"; tss_id "TSS4438";
gnl|Nvit_2.0|Chr1.Scaffold47	Cufflinks	exon	447990	448088	.	-	.	gene_id "XLOC_002492"; transcript_id "TCONS_00005566"; exon_number "7"; oId "CUFF.1787.2"; class_code "u"; tss_id "TSS4438";
gnl|Nvit_2.0|Chr1.Scaffold47	Cufflinks	exon	448318	448490	.	-	.	gene_id "XLOC_002492"; transcript_id "TCONS_00005566"; exon_number "8"; oId "CUFF.1787.2"; class_code "u"; tss_id "TSS4438";
gnl|Nvit_2.0|Chr1.Scaffold47	Cufflinks	exon	443358	443790	.	-	.	gene_id "XLOC_002492"; transcript_id "TCONS_00005567"; exon_number "1"; oId "CUFF.1787.3"; class_code "u"; tss_id "TSS4439";
gnl|Nvit_2.0|Chr1.Scaffold47	Cufflinks	exon	443887	444001	.	-	.	gene_id "XLOC_002492"; transcript_id "TCONS_00005567"; exon_number "2"; oId "CUFF.1787.3"; class_code "u"; tss_id "TSS4439";
gnl|Nvit_2.0|Chr1.Scaffold47	Cufflinks	exon	445532	445762	.	-	.	gene_id "XLOC_002492"; transcript_id "TCONS_00005567"; exon_number "3"; oId "CUFF.1787.3"; class_code "u"; tss_id "TSS4439";
gnl|Nvit_2.0|Chr1.Scaffold47	Cufflinks	exon	445868	446025	.	-	.	gene_id "XLOC_002492"; transcript_id "TCONS_00005567"; exon_number "4"; oId "CUFF.1787.3"; class_code "u"; tss_id "TSS4439";
gnl|Nvit_2.0|Chr1.Scaffold47	Cufflinks	exon	447251	447451	.	-	.	gene_id "XLOC_002492"; transcript_id "TCONS_00005567"; exon_number "5"; oId "CUFF.1787.3"; class_code "u"; tss_id "TSS4439";
gnl|Nvit_2.0|Chr1.Scaffold47	Cufflinks	exon	447531	447649	.	-	.	gene_id "XLOC_002492"; transcript_id "TCONS_00005567"; exon_number "6"; oId "CUFF.1787.3"; class_code "u"; tss_id "TSS4439";
gnl|Nvit_2.0|Chr1.Scaffold47	Cufflinks	exon	447990	448675	.	-	.	gene_id "XLOC_002492"; transcript_id "TCONS_00005567"; exon_number "7"; oId "CUFF.1787.3"; class_code "u"; tss_id "TSS4439";
gnl|Nvit_2.0|Chr1.Scaffold47	Cufflinks	exon	461581	462640	.	-	.	gene_id "XLOC_002493"; transcript_id "TCONS_00005568"; exon_number "1"; oId "CUFF.1789.1"; class_code "u"; tss_id "TSS4440";
gnl|Nvit_2.0|Chr1.Scaffold47	Cufflinks	exon	462716	462884	.	-	.	gene_id "XLOC_002493"; transcript_id "TCONS_00005568"; exon_number "2"; oId "CUFF.1789.1"; class_code "u"; tss_id "TSS4440";
gnl|Nvit_2.0|Chr1.Scaffold47	Cufflinks	exon	463200	463784	.	-	.	gene_id "XLOC_002493"; transcript_id "TCONS_00005568"; exon_number "3"; oId "CUFF.1789.1"; class_code "u"; tss_id "TSS4440";
gnl|Nvit_2.0|Chr1.Scaffold47	Cufflinks	exon	463868	464172	.	-	.	gene_id "XLOC_002493"; transcript_id "TCONS_00005568"; exon_number "4"; oId "CUFF.1789.1"; class_code "u"; tss_id "TSS4440";
gnl|Nvit_2.0|Chr1.Scaffold47	Cufflinks	exon	464270	464286	.	-	.	gene_id "XLOC_002493"; transcript_id "TCONS_00005568"; exon_number "5"; oId "CUFF.1789.1"; class_code "u"; tss_id "TSS4440";
gnl|Nvit_2.0|Chr1.Scaffold47	Cufflinks	exon	464387	464975	.	-	.	gene_id "XLOC_002493"; transcript_id "TCONS_00005568"; exon_number "6"; oId "CUFF.1789.1"; class_code "u"; tss_id "TSS4440";
gnl|Nvit_2.0|Chr1.Scaffold47	Cufflinks	exon	462767	464172	.	-	.	gene_id "XLOC_002493"; transcript_id "TCONS_00005569"; exon_number "1"; oId "CUFF.1789.2"; class_code "u"; tss_id "TSS4440";
gnl|Nvit_2.0|Chr1.Scaffold47	Cufflinks	exon	464270	464286	.	-	.	gene_id "XLOC_002493"; transcript_id "TCONS_00005569"; exon_number "2"; oId "CUFF.1789.2"; class_code "u"; tss_id "TSS4440";
gnl|Nvit_2.0|Chr1.Scaffold47	Cufflinks	exon	464387	464975	.	-	.	gene_id "XLOC_002493"; transcript_id "TCONS_00005569"; exon_number "3"; oId "CUFF.1789.2"; class_code "u"; tss_id "TSS4440";
gnl|Nvit_2.0|Chr1.Scaffold47	Cufflinks	exon	1268253	1268575	.	-	.	gene_id "XLOC_002533"; transcript_id "TCONS_00005645"; exon_number "1"; oId "CUFF.1855.1"; class_code "u"; tss_id "TSS4503";
gnl|Nvit_2.0|Chr1.Scaffold47	Cufflinks	exon	1269450	1269711	.	-	.	gene_id "XLOC_002533"; transcript_id "TCONS_00005645"; exon_number "2"; oId "CUFF.1855.1"; class_code "u"; tss_id "TSS4503";
gnl|Nvit_2.0|Chr1.Scaffold47	Cufflinks	exon	1269816	1269933	.	-	.	gene_id "XLOC_002533"; transcript_id "TCONS_00005645"; exon_number "3"; oId "CUFF.1855.1"; class_code "u"; tss_id "TSS4503";
gnl|Nvit_2.0|Chr1.Scaffold47	Cufflinks	exon	1272511	1273171	.	-	.	gene_id "XLOC_002533"; transcript_id "TCONS_00005645"; exon_number "4"; oId "CUFF.1855.1"; class_code "u"; tss_id "TSS4503";
gnl|Nvit_2.0|Chr1.Scaffold47	Cufflinks	exon	1273303	1273521	.	-	.	gene_id "XLOC_002533"; transcript_id "TCONS_00005645"; exon_number "5"; oId "CUFF.1855.1"; class_code "u"; tss_id "TSS4503";
gnl|Nvit_2.0|Chr1.Scaffold47	Cufflinks	exon	1273878	1274030	.	-	.	gene_id "XLOC_002533"; transcript_id "TCONS_00005645"; exon_number "6"; oId "CUFF.1855.1"; class_code "u"; tss_id "TSS4503";
gnl|Nvit_2.0|Chr1.Scaffold47	Cufflinks	exon	1270964	1273908	.	-	.	gene_id "XLOC_002533"; transcript_id "TCONS_00005646"; exon_number "1"; oId "CUFF.1856.1"; class_code "u"; tss_id "TSS4504";
gnl|Nvit_2.0|Chr1.Scaffold47	Cufflinks	exon	1270964	1272957	.	-	.	gene_id "XLOC_002533"; transcript_id "TCONS_00005648"; exon_number "1"; oId "CUFF.1855.3"; class_code "u"; tss_id "TSS4503";
gnl|Nvit_2.0|Chr1.Scaffold47	Cufflinks	exon	1273088	1273171	.	-	.	gene_id "XLOC_002533"; transcript_id "TCONS_00005648"; exon_number "2"; oId "CUFF.1855.3"; class_code "u"; tss_id "TSS4503";
gnl|Nvit_2.0|Chr1.Scaffold47	Cufflinks	exon	1273303	1273521	.	-	.	gene_id "XLOC_002533"; transcript_id "TCONS_00005648"; exon_number "3"; oId "CUFF.1855.3"; class_code "u"; tss_id "TSS4503";
gnl|Nvit_2.0|Chr1.Scaffold47	Cufflinks	exon	1273878	1274030	.	-	.	gene_id "XLOC_002533"; transcript_id "TCONS_00005648"; exon_number "4"; oId "CUFF.1855.3"; class_code "u"; tss_id "TSS4503";
gnl|Nvit_2.0|Chr1.Scaffold47	Cufflinks	exon	1270964	1272957	.	-	.	gene_id "XLOC_002533"; transcript_id "TCONS_00005647"; exon_number "1"; oId "CUFF.1855.2"; class_code "u"; tss_id "TSS4503";
gnl|Nvit_2.0|Chr1.Scaffold47	Cufflinks	exon	1273020	1273171	.	-	.	gene_id "XLOC_002533"; transcript_id "TCONS_00005647"; exon_number "2"; oId "CUFF.1855.2"; class_code "u"; tss_id "TSS4503";
gnl|Nvit_2.0|Chr1.Scaffold47	Cufflinks	exon	1273303	1273521	.	-	.	gene_id "XLOC_002533"; transcript_id "TCONS_00005647"; exon_number "3"; oId "CUFF.1855.2"; class_code "u"; tss_id "TSS4503";
gnl|Nvit_2.0|Chr1.Scaffold47	Cufflinks	exon	1273878	1274030	.	-	.	gene_id "XLOC_002533"; transcript_id "TCONS_00005647"; exon_number "4"; oId "CUFF.1855.2"; class_code "u"; tss_id "TSS4503";
gnl|Nvit_2.0|Chr1.Scaffold47	Cufflinks	exon	133915	134744	.	.	.	gene_id "XLOC_002539"; transcript_id "TCONS_00005678"; exon_number "1"; oId "CUFF.1759.1"; class_code "u"; tss_id "TSS4521";
gnl|Nvit_2.0|Chr1.Scaffold47	Cufflinks	exon	637243	638293	.	.	.	gene_id "XLOC_002540"; transcript_id "TCONS_00005679"; exon_number "1"; oId "CUFF.1808.1"; class_code "u"; tss_id "TSS4522";
gnl|Nvit_2.0|Chr1.Scaffold47	Cufflinks	exon	738571	739403	.	.	.	gene_id "XLOC_002541"; transcript_id "TCONS_00005680"; exon_number "1"; oId "CUFF.1814.1"; class_code "u"; tss_id "TSS4523";
gnl|Nvit_2.0|Chr1.Scaffold47	Cufflinks	exon	922183	922873	.	.	.	gene_id "XLOC_002542"; transcript_id "TCONS_00005681"; exon_number "1"; oId "CUFF.1828.1"; class_code "u"; tss_id "TSS4524";
gnl|Nvit_2.0|Chr1.Scaffold47	Cufflinks	exon	1254644	1255362	.	.	.	gene_id "XLOC_002543"; transcript_id "TCONS_00005682"; exon_number "1"; oId "CUFF.1854.1"; class_code "u"; tss_id "TSS4525";
gnl|Nvit_2.0|Chr1.Scaffold53	Cufflinks	exon	593380	594163	.	-	.	gene_id "XLOC_002584"; transcript_id "TCONS_00005770"; exon_number "1"; oId "CUFF.1894.1"; class_code "u"; tss_id "TSS4598";
gnl|Nvit_2.0|Chr1.Scaffold53	Cufflinks	exon	594349	594587	.	-	.	gene_id "XLOC_002584"; transcript_id "TCONS_00005770"; exon_number "2"; oId "CUFF.1894.1"; class_code "u"; tss_id "TSS4598";
gnl|Nvit_2.0|Chr1.Scaffold53	Cufflinks	exon	604885	605136	.	-	.	gene_id "XLOC_002584"; transcript_id "TCONS_00005770"; exon_number "3"; oId "CUFF.1894.1"; class_code "u"; tss_id "TSS4598";
gnl|Nvit_2.0|Chr1.Scaffold53	Cufflinks	exon	603776	604216	.	-	.	gene_id "XLOC_002584"; transcript_id "TCONS_00005771"; exon_number "1"; oId "CUFF.1894.2"; class_code "u"; tss_id "TSS4598";
gnl|Nvit_2.0|Chr1.Scaffold53	Cufflinks	exon	604885	605136	.	-	.	gene_id "XLOC_002584"; transcript_id "TCONS_00005771"; exon_number "2"; oId "CUFF.1894.2"; class_code "u"; tss_id "TSS4598";
gnl|Nvit_2.0|Chr1.Scaffold53	Cufflinks	exon	723483	723596	.	-	.	gene_id "XLOC_002586"; transcript_id "TCONS_00005775"; exon_number "1"; oId "CUFF.1897.1"; class_code "u"; tss_id "TSS4601";
gnl|Nvit_2.0|Chr1.Scaffold53	Cufflinks	exon	723801	724480	.	-	.	gene_id "XLOC_002586"; transcript_id "TCONS_00005775"; exon_number "2"; oId "CUFF.1897.1"; class_code "u"; tss_id "TSS4601";
gnl|Nvit_2.0|Chr1.Scaffold57	Cufflinks	exon	662172	662410	.	+	.	gene_id "XLOC_002605"; transcript_id "TCONS_00005837"; exon_number "1"; oId "CUFF.1941.1"; class_code "u"; tss_id "TSS4646";
gnl|Nvit_2.0|Chr1.Scaffold57	Cufflinks	exon	662484	663081	.	+	.	gene_id "XLOC_002605"; transcript_id "TCONS_00005837"; exon_number "2"; oId "CUFF.1941.1"; class_code "u"; tss_id "TSS4646";
gnl|Nvit_2.0|Chr1.Scaffold57	Cufflinks	exon	681089	681466	.	+	.	gene_id "XLOC_002605"; transcript_id "TCONS_00005837"; exon_number "3"; oId "CUFF.1941.1"; class_code "u"; tss_id "TSS4646";
gnl|Nvit_2.0|Chr1.Scaffold57	Cufflinks	exon	700692	702191	.	+	.	gene_id "XLOC_002605"; transcript_id "TCONS_00005841"; exon_number "1"; oId "CUFF.1943.1"; class_code "u"; tss_id "TSS4648";
gnl|Nvit_2.0|Chr1.Scaffold57	Cufflinks	exon	724543	725365	.	-	.	gene_id "XLOC_002638"; transcript_id "TCONS_00005925"; exon_number "1"; oId "CUFF.1949.2"; class_code "u"; tss_id "TSS4710";
gnl|Nvit_2.0|Chr1.Scaffold57	Cufflinks	exon	725578	726121	.	-	.	gene_id "XLOC_002638"; transcript_id "TCONS_00005925"; exon_number "2"; oId "CUFF.1949.2"; class_code "u"; tss_id "TSS4710";
gnl|Nvit_2.0|Chr1.Scaffold57	Cufflinks	exon	724543	725132	.	-	.	gene_id "XLOC_002638"; transcript_id "TCONS_00005924"; exon_number "1"; oId "CUFF.1949.1"; class_code "u"; tss_id "TSS4710";
gnl|Nvit_2.0|Chr1.Scaffold57	Cufflinks	exon	725201	725365	.	-	.	gene_id "XLOC_002638"; transcript_id "TCONS_00005924"; exon_number "2"; oId "CUFF.1949.1"; class_code "u"; tss_id "TSS4710";
gnl|Nvit_2.0|Chr1.Scaffold57	Cufflinks	exon	725455	725487	.	-	.	gene_id "XLOC_002638"; transcript_id "TCONS_00005924"; exon_number "3"; oId "CUFF.1949.1"; class_code "u"; tss_id "TSS4710";
gnl|Nvit_2.0|Chr1.Scaffold57	Cufflinks	exon	725578	726121	.	-	.	gene_id "XLOC_002638"; transcript_id "TCONS_00005924"; exon_number "4"; oId "CUFF.1949.1"; class_code "u"; tss_id "TSS4710";
gnl|Nvit_2.0|Chr1.Scaffold57	Cufflinks	exon	753411	754125	.	-	.	gene_id "XLOC_002639"; transcript_id "TCONS_00005928"; exon_number "1"; oId "CUFF.1953.1"; class_code "u"; tss_id "TSS4711";
gnl|Nvit_2.0|Chr1.Scaffold57	Cufflinks	exon	754755	754998	.	-	.	gene_id "XLOC_002640"; transcript_id "TCONS_00005931"; exon_number "1"; oId "CUFF.1954.3"; class_code "u"; tss_id "TSS4712";
gnl|Nvit_2.0|Chr1.Scaffold57	Cufflinks	exon	755142	755302	.	-	.	gene_id "XLOC_002640"; transcript_id "TCONS_00005931"; exon_number "2"; oId "CUFF.1954.3"; class_code "u"; tss_id "TSS4712";
gnl|Nvit_2.0|Chr1.Scaffold57	Cufflinks	exon	756336	756449	.	-	.	gene_id "XLOC_002640"; transcript_id "TCONS_00005931"; exon_number "3"; oId "CUFF.1954.3"; class_code "u"; tss_id "TSS4712";
gnl|Nvit_2.0|Chr1.Scaffold57	Cufflinks	exon	756872	757127	.	-	.	gene_id "XLOC_002640"; transcript_id "TCONS_00005931"; exon_number "4"; oId "CUFF.1954.3"; class_code "u"; tss_id "TSS4712";
gnl|Nvit_2.0|Chr1.Scaffold57	Cufflinks	exon	754755	754998	.	-	.	gene_id "XLOC_002640"; transcript_id "TCONS_00005930"; exon_number "1"; oId "CUFF.1954.2"; class_code "u"; tss_id "TSS4712";
gnl|Nvit_2.0|Chr1.Scaffold57	Cufflinks	exon	755142	755297	.	-	.	gene_id "XLOC_002640"; transcript_id "TCONS_00005930"; exon_number "2"; oId "CUFF.1954.2"; class_code "u"; tss_id "TSS4712";
gnl|Nvit_2.0|Chr1.Scaffold57	Cufflinks	exon	756336	756449	.	-	.	gene_id "XLOC_002640"; transcript_id "TCONS_00005930"; exon_number "3"; oId "CUFF.1954.2"; class_code "u"; tss_id "TSS4712";
gnl|Nvit_2.0|Chr1.Scaffold57	Cufflinks	exon	756953	757127	.	-	.	gene_id "XLOC_002640"; transcript_id "TCONS_00005930"; exon_number "4"; oId "CUFF.1954.2"; class_code "u"; tss_id "TSS4712";
gnl|Nvit_2.0|Chr1.Scaffold57	Cufflinks	exon	754755	754998	.	-	.	gene_id "XLOC_002640"; transcript_id "TCONS_00005929"; exon_number "1"; oId "CUFF.1954.1"; class_code "u"; tss_id "TSS4712";
gnl|Nvit_2.0|Chr1.Scaffold57	Cufflinks	exon	755142	755200	.	-	.	gene_id "XLOC_002640"; transcript_id "TCONS_00005929"; exon_number "2"; oId "CUFF.1954.1"; class_code "u"; tss_id "TSS4712";
gnl|Nvit_2.0|Chr1.Scaffold57	Cufflinks	exon	756336	756665	.	-	.	gene_id "XLOC_002640"; transcript_id "TCONS_00005929"; exon_number "3"; oId "CUFF.1954.1"; class_code "u"; tss_id "TSS4712";
gnl|Nvit_2.0|Chr1.Scaffold57	Cufflinks	exon	756872	757127	.	-	.	gene_id "XLOC_002640"; transcript_id "TCONS_00005929"; exon_number "4"; oId "CUFF.1954.1"; class_code "u"; tss_id "TSS4712";
gnl|Nvit_2.0|Chr1.Scaffold57	Cufflinks	exon	754755	757137	.	-	.	gene_id "XLOC_002640"; transcript_id "TCONS_00005932"; exon_number "1"; oId "CUFF.1955.1"; class_code "u"; tss_id "TSS4712";
gnl|Nvit_2.0|Chr1.Scaffold57	Cufflinks	exon	754755	754998	.	-	.	gene_id "XLOC_002640"; transcript_id "TCONS_00005934"; exon_number "1"; oId "CUFF.1954.5"; class_code "u"; tss_id "TSS4712";
gnl|Nvit_2.0|Chr1.Scaffold57	Cufflinks	exon	755142	755302	.	-	.	gene_id "XLOC_002640"; transcript_id "TCONS_00005934"; exon_number "2"; oId "CUFF.1954.5"; class_code "u"; tss_id "TSS4712";
gnl|Nvit_2.0|Chr1.Scaffold57	Cufflinks	exon	756336	756665	.	-	.	gene_id "XLOC_002640"; transcript_id "TCONS_00005934"; exon_number "3"; oId "CUFF.1954.5"; class_code "u"; tss_id "TSS4712";
gnl|Nvit_2.0|Chr1.Scaffold57	Cufflinks	exon	756872	757175	.	-	.	gene_id "XLOC_002640"; transcript_id "TCONS_00005934"; exon_number "4"; oId "CUFF.1954.5"; class_code "u"; tss_id "TSS4712";
gnl|Nvit_2.0|Chr1.Scaffold57	Cufflinks	exon	754755	754998	.	-	.	gene_id "XLOC_002640"; transcript_id "TCONS_00005933"; exon_number "1"; oId "CUFF.1954.4"; class_code "u"; tss_id "TSS4712";
gnl|Nvit_2.0|Chr1.Scaffold57	Cufflinks	exon	755142	755297	.	-	.	gene_id "XLOC_002640"; transcript_id "TCONS_00005933"; exon_number "2"; oId "CUFF.1954.4"; class_code "u"; tss_id "TSS4712";
gnl|Nvit_2.0|Chr1.Scaffold57	Cufflinks	exon	756336	756665	.	-	.	gene_id "XLOC_002640"; transcript_id "TCONS_00005933"; exon_number "3"; oId "CUFF.1954.4"; class_code "u"; tss_id "TSS4712";
gnl|Nvit_2.0|Chr1.Scaffold57	Cufflinks	exon	756872	757175	.	-	.	gene_id "XLOC_002640"; transcript_id "TCONS_00005933"; exon_number "4"; oId "CUFF.1954.4"; class_code "u"; tss_id "TSS4712";
gnl|Nvit_2.0|Chr1.Scaffold57	Cufflinks	exon	754755	754998	.	-	.	gene_id "XLOC_002640"; transcript_id "TCONS_00005935"; exon_number "1"; oId "CUFF.1954.6"; class_code "u"; tss_id "TSS4713";
gnl|Nvit_2.0|Chr1.Scaffold57	Cufflinks	exon	755142	755302	.	-	.	gene_id "XLOC_002640"; transcript_id "TCONS_00005935"; exon_number "2"; oId "CUFF.1954.6"; class_code "u"; tss_id "TSS4713";
gnl|Nvit_2.0|Chr1.Scaffold57	Cufflinks	exon	760099	760276	.	-	.	gene_id "XLOC_002640"; transcript_id "TCONS_00005935"; exon_number "3"; oId "CUFF.1954.6"; class_code "u"; tss_id "TSS4713";
gnl|Nvit_2.0|Chr1.Scaffold57	Cufflinks	exon	778061	779614	.	-	.	gene_id "XLOC_002641"; transcript_id "TCONS_00005936"; exon_number "1"; oId "CUFF.1958.1"; class_code "u"; tss_id "TSS4714";
gnl|Nvit_2.0|Chr1.Scaffold57	Cufflinks	exon	779680	779819	.	-	.	gene_id "XLOC_002641"; transcript_id "TCONS_00005936"; exon_number "2"; oId "CUFF.1958.1"; class_code "u"; tss_id "TSS4714";
gnl|Nvit_2.0|Chr1.Scaffold57	Cufflinks	exon	779892	780147	.	-	.	gene_id "XLOC_002641"; transcript_id "TCONS_00005936"; exon_number "3"; oId "CUFF.1958.1"; class_code "u"; tss_id "TSS4714";
gnl|Nvit_2.0|Chr1.Scaffold57	Cufflinks	exon	780237	780329	.	-	.	gene_id "XLOC_002641"; transcript_id "TCONS_00005936"; exon_number "4"; oId "CUFF.1958.1"; class_code "u"; tss_id "TSS4714";
gnl|Nvit_2.0|Chr1.Scaffold57	Cufflinks	exon	780571	780851	.	-	.	gene_id "XLOC_002641"; transcript_id "TCONS_00005936"; exon_number "5"; oId "CUFF.1958.1"; class_code "u"; tss_id "TSS4714";
gnl|Nvit_2.0|Chr1.Scaffold57	Cufflinks	exon	780960	781350	.	-	.	gene_id "XLOC_002641"; transcript_id "TCONS_00005936"; exon_number "6"; oId "CUFF.1958.1"; class_code "u"; tss_id "TSS4714";
gnl|Nvit_2.0|Chr1.Scaffold57	Cufflinks	exon	781429	781874	.	-	.	gene_id "XLOC_002641"; transcript_id "TCONS_00005936"; exon_number "7"; oId "CUFF.1958.1"; class_code "u"; tss_id "TSS4714";
gnl|Nvit_2.0|Chr1.Scaffold57	Cufflinks	exon	815481	815562	.	-	.	gene_id "XLOC_002643"; transcript_id "TCONS_00005940"; exon_number "1"; oId "CUFF.1960.1"; class_code "u"; tss_id "TSS4717";
gnl|Nvit_2.0|Chr1.Scaffold57	Cufflinks	exon	816055	816192	.	-	.	gene_id "XLOC_002643"; transcript_id "TCONS_00005940"; exon_number "2"; oId "CUFF.1960.1"; class_code "u"; tss_id "TSS4717";
gnl|Nvit_2.0|Chr1.Scaffold57	Cufflinks	exon	187062	187576	.	.	.	gene_id "XLOC_002644"; transcript_id "TCONS_00005941"; exon_number "1"; oId "CUFF.1913.1"; class_code "u"; tss_id "TSS4718";
gnl|Nvit_2.0|Chr1.Scaffold57	Cufflinks	exon	733097	733616	.	.	.	gene_id "XLOC_002645"; transcript_id "TCONS_00005942"; exon_number "1"; oId "CUFF.1950.1"; class_code "u"; tss_id "TSS4719";
gnl|Nvit_2.0|Chr1.Scaffold58	Cufflinks	exon	535311	535502	.	+	.	gene_id "XLOC_002667"; transcript_id "TCONS_00005984"; exon_number "1"; oId "CUFF.1996.1"; class_code "u"; tss_id "TSS4757";
gnl|Nvit_2.0|Chr1.Scaffold58	Cufflinks	exon	535617	535786	.	+	.	gene_id "XLOC_002667"; transcript_id "TCONS_00005984"; exon_number "2"; oId "CUFF.1996.1"; class_code "u"; tss_id "TSS4757";
gnl|Nvit_2.0|Chr1.Scaffold58	Cufflinks	exon	685242	685437	.	+	.	gene_id "XLOC_002677"; transcript_id "TCONS_00006016"; exon_number "1"; oId "CUFF.2012.7"; class_code "u"; tss_id "TSS4778";
gnl|Nvit_2.0|Chr1.Scaffold58	Cufflinks	exon	685509	685650	.	+	.	gene_id "XLOC_002677"; transcript_id "TCONS_00006016"; exon_number "2"; oId "CUFF.2012.7"; class_code "u"; tss_id "TSS4778";
gnl|Nvit_2.0|Chr1.Scaffold58	Cufflinks	exon	685770	686308	.	+	.	gene_id "XLOC_002677"; transcript_id "TCONS_00006016"; exon_number "3"; oId "CUFF.2012.7"; class_code "u"; tss_id "TSS4778";
gnl|Nvit_2.0|Chr1.Scaffold58	Cufflinks	exon	686397	686685	.	+	.	gene_id "XLOC_002677"; transcript_id "TCONS_00006016"; exon_number "4"; oId "CUFF.2012.7"; class_code "u"; tss_id "TSS4778";
gnl|Nvit_2.0|Chr1.Scaffold58	Cufflinks	exon	686756	687895	.	+	.	gene_id "XLOC_002677"; transcript_id "TCONS_00006016"; exon_number "5"; oId "CUFF.2012.7"; class_code "u"; tss_id "TSS4778";
gnl|Nvit_2.0|Chr1.Scaffold58	Cufflinks	exon	79162	79240	.	-	.	gene_id "XLOC_002683"; transcript_id "TCONS_00006026"; exon_number "1"; oId "CUFF.1963.1"; class_code "u"; tss_id "TSS4785";
gnl|Nvit_2.0|Chr1.Scaffold58	Cufflinks	exon	79838	80553	.	-	.	gene_id "XLOC_002683"; transcript_id "TCONS_00006026"; exon_number "2"; oId "CUFF.1963.1"; class_code "u"; tss_id "TSS4785";
gnl|Nvit_2.0|Chr1.Scaffold58	Cufflinks	exon	80693	80998	.	-	.	gene_id "XLOC_002683"; transcript_id "TCONS_00006026"; exon_number "3"; oId "CUFF.1963.1"; class_code "u"; tss_id "TSS4785";
gnl|Nvit_2.0|Chr1.Scaffold58	Cufflinks	exon	81097	81294	.	-	.	gene_id "XLOC_002683"; transcript_id "TCONS_00006026"; exon_number "4"; oId "CUFF.1963.1"; class_code "u"; tss_id "TSS4785";
gnl|Nvit_2.0|Chr1.Scaffold58	Cufflinks	exon	81367	81471	.	-	.	gene_id "XLOC_002683"; transcript_id "TCONS_00006026"; exon_number "5"; oId "CUFF.1963.1"; class_code "u"; tss_id "TSS4785";
gnl|Nvit_2.0|Chr1.Scaffold58	Cufflinks	exon	81571	81648	.	-	.	gene_id "XLOC_002683"; transcript_id "TCONS_00006026"; exon_number "6"; oId "CUFF.1963.1"; class_code "u"; tss_id "TSS4785";
gnl|Nvit_2.0|Chr1.Scaffold58	Cufflinks	exon	81804	81954	.	-	.	gene_id "XLOC_002683"; transcript_id "TCONS_00006026"; exon_number "7"; oId "CUFF.1963.1"; class_code "u"; tss_id "TSS4785";
gnl|Nvit_2.0|Chr1.Scaffold58	Cufflinks	exon	82050	82374	.	-	.	gene_id "XLOC_002683"; transcript_id "TCONS_00006026"; exon_number "8"; oId "CUFF.1963.1"; class_code "u"; tss_id "TSS4785";
gnl|Nvit_2.0|Chr1.Scaffold58	Cufflinks	exon	82473	82614	.	-	.	gene_id "XLOC_002683"; transcript_id "TCONS_00006026"; exon_number "9"; oId "CUFF.1963.1"; class_code "u"; tss_id "TSS4785";
gnl|Nvit_2.0|Chr1.Scaffold58	Cufflinks	exon	82693	82983	.	-	.	gene_id "XLOC_002683"; transcript_id "TCONS_00006026"; exon_number "10"; oId "CUFF.1963.1"; class_code "u"; tss_id "TSS4785";
gnl|Nvit_2.0|Chr1.Scaffold58	Cufflinks	exon	83066	83220	.	-	.	gene_id "XLOC_002683"; transcript_id "TCONS_00006026"; exon_number "11"; oId "CUFF.1963.1"; class_code "u"; tss_id "TSS4785";
gnl|Nvit_2.0|Chr1.Scaffold58	Cufflinks	exon	83311	83692	.	-	.	gene_id "XLOC_002683"; transcript_id "TCONS_00006026"; exon_number "12"; oId "CUFF.1963.1"; class_code "u"; tss_id "TSS4785";
gnl|Nvit_2.0|Chr1.Scaffold58	Cufflinks	exon	84644	84913	.	-	.	gene_id "XLOC_002683"; transcript_id "TCONS_00006026"; exon_number "13"; oId "CUFF.1963.1"; class_code "u"; tss_id "TSS4785";
gnl|Nvit_2.0|Chr1.Scaffold58	Cufflinks	exon	85000	85436	.	-	.	gene_id "XLOC_002683"; transcript_id "TCONS_00006026"; exon_number "14"; oId "CUFF.1963.1"; class_code "u"; tss_id "TSS4785";
gnl|Nvit_2.0|Chr1.Scaffold58	Cufflinks	exon	85541	85673	.	-	.	gene_id "XLOC_002683"; transcript_id "TCONS_00006026"; exon_number "15"; oId "CUFF.1963.1"; class_code "u"; tss_id "TSS4785";
gnl|Nvit_2.0|Chr1.Scaffold58	Cufflinks	exon	86313	86601	.	-	.	gene_id "XLOC_002683"; transcript_id "TCONS_00006026"; exon_number "16"; oId "CUFF.1963.1"; class_code "u"; tss_id "TSS4785";
gnl|Nvit_2.0|Chr1.Scaffold58	Cufflinks	exon	86693	87008	.	-	.	gene_id "XLOC_002683"; transcript_id "TCONS_00006026"; exon_number "17"; oId "CUFF.1963.1"; class_code "u"; tss_id "TSS4785";
gnl|Nvit_2.0|Chr1.Scaffold58	Cufflinks	exon	87109	87472	.	-	.	gene_id "XLOC_002683"; transcript_id "TCONS_00006026"; exon_number "18"; oId "CUFF.1963.1"; class_code "u"; tss_id "TSS4785";
gnl|Nvit_2.0|Chr1.Scaffold58	Cufflinks	exon	87556	87708	.	-	.	gene_id "XLOC_002683"; transcript_id "TCONS_00006026"; exon_number "19"; oId "CUFF.1963.1"; class_code "u"; tss_id "TSS4785";
gnl|Nvit_2.0|Chr1.Scaffold58	Cufflinks	exon	87777	87884	.	-	.	gene_id "XLOC_002683"; transcript_id "TCONS_00006026"; exon_number "20"; oId "CUFF.1963.1"; class_code "u"; tss_id "TSS4785";
gnl|Nvit_2.0|Chr1.Scaffold58	Cufflinks	exon	88744	88791	.	-	.	gene_id "XLOC_002683"; transcript_id "TCONS_00006026"; exon_number "21"; oId "CUFF.1963.1"; class_code "u"; tss_id "TSS4785";
gnl|Nvit_2.0|Chr1.Scaffold58	Cufflinks	exon	89038	97069	.	-	.	gene_id "XLOC_002683"; transcript_id "TCONS_00006026"; exon_number "22"; oId "CUFF.1963.1"; class_code "u"; tss_id "TSS4785";
gnl|Nvit_2.0|Chr1.Scaffold58	Cufflinks	exon	98654	98679	.	-	.	gene_id "XLOC_002683"; transcript_id "TCONS_00006026"; exon_number "23"; oId "CUFF.1963.1"; class_code "u"; tss_id "TSS4785";
gnl|Nvit_2.0|Chr1.Scaffold58	Cufflinks	exon	98812	109085	.	-	.	gene_id "XLOC_002683"; transcript_id "TCONS_00006026"; exon_number "24"; oId "CUFF.1963.1"; class_code "u"; tss_id "TSS4785";
gnl|Nvit_2.0|Chr1.Scaffold58	Cufflinks	exon	79496	80553	.	-	.	gene_id "XLOC_002683"; transcript_id "TCONS_00006027"; exon_number "1"; oId "CUFF.1963.2"; class_code "u"; tss_id "TSS4786";
gnl|Nvit_2.0|Chr1.Scaffold58	Cufflinks	exon	80693	80998	.	-	.	gene_id "XLOC_002683"; transcript_id "TCONS_00006027"; exon_number "2"; oId "CUFF.1963.2"; class_code "u"; tss_id "TSS4786";
gnl|Nvit_2.0|Chr1.Scaffold58	Cufflinks	exon	81097	81294	.	-	.	gene_id "XLOC_002683"; transcript_id "TCONS_00006027"; exon_number "3"; oId "CUFF.1963.2"; class_code "u"; tss_id "TSS4786";
gnl|Nvit_2.0|Chr1.Scaffold58	Cufflinks	exon	81367	81471	.	-	.	gene_id "XLOC_002683"; transcript_id "TCONS_00006027"; exon_number "4"; oId "CUFF.1963.2"; class_code "u"; tss_id "TSS4786";
gnl|Nvit_2.0|Chr1.Scaffold58	Cufflinks	exon	81804	81954	.	-	.	gene_id "XLOC_002683"; transcript_id "TCONS_00006027"; exon_number "5"; oId "CUFF.1963.2"; class_code "u"; tss_id "TSS4786";
gnl|Nvit_2.0|Chr1.Scaffold58	Cufflinks	exon	82050	82374	.	-	.	gene_id "XLOC_002683"; transcript_id "TCONS_00006027"; exon_number "6"; oId "CUFF.1963.2"; class_code "u"; tss_id "TSS4786";
gnl|Nvit_2.0|Chr1.Scaffold58	Cufflinks	exon	82473	82614	.	-	.	gene_id "XLOC_002683"; transcript_id "TCONS_00006027"; exon_number "7"; oId "CUFF.1963.2"; class_code "u"; tss_id "TSS4786";
gnl|Nvit_2.0|Chr1.Scaffold58	Cufflinks	exon	82693	82983	.	-	.	gene_id "XLOC_002683"; transcript_id "TCONS_00006027"; exon_number "8"; oId "CUFF.1963.2"; class_code "u"; tss_id "TSS4786";
gnl|Nvit_2.0|Chr1.Scaffold58	Cufflinks	exon	83066	83220	.	-	.	gene_id "XLOC_002683"; transcript_id "TCONS_00006027"; exon_number "9"; oId "CUFF.1963.2"; class_code "u"; tss_id "TSS4786";
gnl|Nvit_2.0|Chr1.Scaffold58	Cufflinks	exon	83311	83692	.	-	.	gene_id "XLOC_002683"; transcript_id "TCONS_00006027"; exon_number "10"; oId "CUFF.1963.2"; class_code "u"; tss_id "TSS4786";
gnl|Nvit_2.0|Chr1.Scaffold58	Cufflinks	exon	84644	84913	.	-	.	gene_id "XLOC_002683"; transcript_id "TCONS_00006027"; exon_number "11"; oId "CUFF.1963.2"; class_code "u"; tss_id "TSS4786";
gnl|Nvit_2.0|Chr1.Scaffold58	Cufflinks	exon	85000	85436	.	-	.	gene_id "XLOC_002683"; transcript_id "TCONS_00006027"; exon_number "12"; oId "CUFF.1963.2"; class_code "u"; tss_id "TSS4786";
gnl|Nvit_2.0|Chr1.Scaffold58	Cufflinks	exon	85541	85673	.	-	.	gene_id "XLOC_002683"; transcript_id "TCONS_00006027"; exon_number "13"; oId "CUFF.1963.2"; class_code "u"; tss_id "TSS4786";
gnl|Nvit_2.0|Chr1.Scaffold58	Cufflinks	exon	86079	86124	.	-	.	gene_id "XLOC_002683"; transcript_id "TCONS_00006027"; exon_number "14"; oId "CUFF.1963.2"; class_code "u"; tss_id "TSS4786";
gnl|Nvit_2.0|Chr1.Scaffold58	Cufflinks	exon	79496	80553	.	-	.	gene_id "XLOC_002683"; transcript_id "TCONS_00006029"; exon_number "1"; oId "CUFF.1963.5"; class_code "u"; tss_id "TSS4787";
gnl|Nvit_2.0|Chr1.Scaffold58	Cufflinks	exon	80693	80998	.	-	.	gene_id "XLOC_002683"; transcript_id "TCONS_00006029"; exon_number "2"; oId "CUFF.1963.5"; class_code "u"; tss_id "TSS4787";
gnl|Nvit_2.0|Chr1.Scaffold58	Cufflinks	exon	81097	81294	.	-	.	gene_id "XLOC_002683"; transcript_id "TCONS_00006029"; exon_number "3"; oId "CUFF.1963.5"; class_code "u"; tss_id "TSS4787";
gnl|Nvit_2.0|Chr1.Scaffold58	Cufflinks	exon	81367	81471	.	-	.	gene_id "XLOC_002683"; transcript_id "TCONS_00006029"; exon_number "4"; oId "CUFF.1963.5"; class_code "u"; tss_id "TSS4787";
gnl|Nvit_2.0|Chr1.Scaffold58	Cufflinks	exon	81571	81648	.	-	.	gene_id "XLOC_002683"; transcript_id "TCONS_00006029"; exon_number "5"; oId "CUFF.1963.5"; class_code "u"; tss_id "TSS4787";
gnl|Nvit_2.0|Chr1.Scaffold58	Cufflinks	exon	81804	81954	.	-	.	gene_id "XLOC_002683"; transcript_id "TCONS_00006029"; exon_number "6"; oId "CUFF.1963.5"; class_code "u"; tss_id "TSS4787";
gnl|Nvit_2.0|Chr1.Scaffold58	Cufflinks	exon	82050	82374	.	-	.	gene_id "XLOC_002683"; transcript_id "TCONS_00006029"; exon_number "7"; oId "CUFF.1963.5"; class_code "u"; tss_id "TSS4787";
gnl|Nvit_2.0|Chr1.Scaffold58	Cufflinks	exon	82473	82614	.	-	.	gene_id "XLOC_002683"; transcript_id "TCONS_00006029"; exon_number "8"; oId "CUFF.1963.5"; class_code "u"; tss_id "TSS4787";
gnl|Nvit_2.0|Chr1.Scaffold58	Cufflinks	exon	82693	82983	.	-	.	gene_id "XLOC_002683"; transcript_id "TCONS_00006029"; exon_number "9"; oId "CUFF.1963.5"; class_code "u"; tss_id "TSS4787";
gnl|Nvit_2.0|Chr1.Scaffold58	Cufflinks	exon	83066	83220	.	-	.	gene_id "XLOC_002683"; transcript_id "TCONS_00006029"; exon_number "10"; oId "CUFF.1963.5"; class_code "u"; tss_id "TSS4787";
gnl|Nvit_2.0|Chr1.Scaffold58	Cufflinks	exon	83311	83692	.	-	.	gene_id "XLOC_002683"; transcript_id "TCONS_00006029"; exon_number "11"; oId "CUFF.1963.5"; class_code "u"; tss_id "TSS4787";
gnl|Nvit_2.0|Chr1.Scaffold58	Cufflinks	exon	84644	84913	.	-	.	gene_id "XLOC_002683"; transcript_id "TCONS_00006029"; exon_number "12"; oId "CUFF.1963.5"; class_code "u"; tss_id "TSS4787";
gnl|Nvit_2.0|Chr1.Scaffold58	Cufflinks	exon	85000	85436	.	-	.	gene_id "XLOC_002683"; transcript_id "TCONS_00006029"; exon_number "13"; oId "CUFF.1963.5"; class_code "u"; tss_id "TSS4787";
gnl|Nvit_2.0|Chr1.Scaffold58	Cufflinks	exon	85541	85673	.	-	.	gene_id "XLOC_002683"; transcript_id "TCONS_00006029"; exon_number "14"; oId "CUFF.1963.5"; class_code "u"; tss_id "TSS4787";
gnl|Nvit_2.0|Chr1.Scaffold58	Cufflinks	exon	86079	86159	.	-	.	gene_id "XLOC_002683"; transcript_id "TCONS_00006029"; exon_number "15"; oId "CUFF.1963.5"; class_code "u"; tss_id "TSS4787";
gnl|Nvit_2.0|Chr1.Scaffold58	Cufflinks	exon	86313	86601	.	-	.	gene_id "XLOC_002683"; transcript_id "TCONS_00006029"; exon_number "16"; oId "CUFF.1963.5"; class_code "u"; tss_id "TSS4787";
gnl|Nvit_2.0|Chr1.Scaffold58	Cufflinks	exon	86693	87008	.	-	.	gene_id "XLOC_002683"; transcript_id "TCONS_00006029"; exon_number "17"; oId "CUFF.1963.5"; class_code "u"; tss_id "TSS4787";
gnl|Nvit_2.0|Chr1.Scaffold58	Cufflinks	exon	87109	87472	.	-	.	gene_id "XLOC_002683"; transcript_id "TCONS_00006029"; exon_number "18"; oId "CUFF.1963.5"; class_code "u"; tss_id "TSS4787";
gnl|Nvit_2.0|Chr1.Scaffold58	Cufflinks	exon	87556	87708	.	-	.	gene_id "XLOC_002683"; transcript_id "TCONS_00006029"; exon_number "19"; oId "CUFF.1963.5"; class_code "u"; tss_id "TSS4787";
gnl|Nvit_2.0|Chr1.Scaffold58	Cufflinks	exon	87777	87884	.	-	.	gene_id "XLOC_002683"; transcript_id "TCONS_00006029"; exon_number "20"; oId "CUFF.1963.5"; class_code "u"; tss_id "TSS4787";
gnl|Nvit_2.0|Chr1.Scaffold58	Cufflinks	exon	88744	88791	.	-	.	gene_id "XLOC_002683"; transcript_id "TCONS_00006029"; exon_number "21"; oId "CUFF.1963.5"; class_code "u"; tss_id "TSS4787";
gnl|Nvit_2.0|Chr1.Scaffold58	Cufflinks	exon	89038	97070	.	-	.	gene_id "XLOC_002683"; transcript_id "TCONS_00006029"; exon_number "22"; oId "CUFF.1963.5"; class_code "u"; tss_id "TSS4787";
gnl|Nvit_2.0|Chr1.Scaffold58	Cufflinks	exon	79496	80553	.	-	.	gene_id "XLOC_002683"; transcript_id "TCONS_00006028"; exon_number "1"; oId "CUFF.1963.4"; class_code "u"; tss_id "TSS4787";
gnl|Nvit_2.0|Chr1.Scaffold58	Cufflinks	exon	80693	80998	.	-	.	gene_id "XLOC_002683"; transcript_id "TCONS_00006028"; exon_number "2"; oId "CUFF.1963.4"; class_code "u"; tss_id "TSS4787";
gnl|Nvit_2.0|Chr1.Scaffold58	Cufflinks	exon	81097	81294	.	-	.	gene_id "XLOC_002683"; transcript_id "TCONS_00006028"; exon_number "3"; oId "CUFF.1963.4"; class_code "u"; tss_id "TSS4787";
gnl|Nvit_2.0|Chr1.Scaffold58	Cufflinks	exon	81367	81471	.	-	.	gene_id "XLOC_002683"; transcript_id "TCONS_00006028"; exon_number "4"; oId "CUFF.1963.4"; class_code "u"; tss_id "TSS4787";
gnl|Nvit_2.0|Chr1.Scaffold58	Cufflinks	exon	81804	81954	.	-	.	gene_id "XLOC_002683"; transcript_id "TCONS_00006028"; exon_number "5"; oId "CUFF.1963.4"; class_code "u"; tss_id "TSS4787";
gnl|Nvit_2.0|Chr1.Scaffold58	Cufflinks	exon	82050	82374	.	-	.	gene_id "XLOC_002683"; transcript_id "TCONS_00006028"; exon_number "6"; oId "CUFF.1963.4"; class_code "u"; tss_id "TSS4787";
gnl|Nvit_2.0|Chr1.Scaffold58	Cufflinks	exon	82473	82614	.	-	.	gene_id "XLOC_002683"; transcript_id "TCONS_00006028"; exon_number "7"; oId "CUFF.1963.4"; class_code "u"; tss_id "TSS4787";
gnl|Nvit_2.0|Chr1.Scaffold58	Cufflinks	exon	82693	82983	.	-	.	gene_id "XLOC_002683"; transcript_id "TCONS_00006028"; exon_number "8"; oId "CUFF.1963.4"; class_code "u"; tss_id "TSS4787";
gnl|Nvit_2.0|Chr1.Scaffold58	Cufflinks	exon	83066	83220	.	-	.	gene_id "XLOC_002683"; transcript_id "TCONS_00006028"; exon_number "9"; oId "CUFF.1963.4"; class_code "u"; tss_id "TSS4787";
gnl|Nvit_2.0|Chr1.Scaffold58	Cufflinks	exon	83311	83692	.	-	.	gene_id "XLOC_002683"; transcript_id "TCONS_00006028"; exon_number "10"; oId "CUFF.1963.4"; class_code "u"; tss_id "TSS4787";
gnl|Nvit_2.0|Chr1.Scaffold58	Cufflinks	exon	84644	84913	.	-	.	gene_id "XLOC_002683"; transcript_id "TCONS_00006028"; exon_number "11"; oId "CUFF.1963.4"; class_code "u"; tss_id "TSS4787";
gnl|Nvit_2.0|Chr1.Scaffold58	Cufflinks	exon	85000	85436	.	-	.	gene_id "XLOC_002683"; transcript_id "TCONS_00006028"; exon_number "12"; oId "CUFF.1963.4"; class_code "u"; tss_id "TSS4787";
gnl|Nvit_2.0|Chr1.Scaffold58	Cufflinks	exon	85541	85673	.	-	.	gene_id "XLOC_002683"; transcript_id "TCONS_00006028"; exon_number "13"; oId "CUFF.1963.4"; class_code "u"; tss_id "TSS4787";
gnl|Nvit_2.0|Chr1.Scaffold58	Cufflinks	exon	86313	86601	.	-	.	gene_id "XLOC_002683"; transcript_id "TCONS_00006028"; exon_number "14"; oId "CUFF.1963.4"; class_code "u"; tss_id "TSS4787";
gnl|Nvit_2.0|Chr1.Scaffold58	Cufflinks	exon	86693	87008	.	-	.	gene_id "XLOC_002683"; transcript_id "TCONS_00006028"; exon_number "15"; oId "CUFF.1963.4"; class_code "u"; tss_id "TSS4787";
gnl|Nvit_2.0|Chr1.Scaffold58	Cufflinks	exon	87109	87472	.	-	.	gene_id "XLOC_002683"; transcript_id "TCONS_00006028"; exon_number "16"; oId "CUFF.1963.4"; class_code "u"; tss_id "TSS4787";
gnl|Nvit_2.0|Chr1.Scaffold58	Cufflinks	exon	87556	87708	.	-	.	gene_id "XLOC_002683"; transcript_id "TCONS_00006028"; exon_number "17"; oId "CUFF.1963.4"; class_code "u"; tss_id "TSS4787";
gnl|Nvit_2.0|Chr1.Scaffold58	Cufflinks	exon	87777	87884	.	-	.	gene_id "XLOC_002683"; transcript_id "TCONS_00006028"; exon_number "18"; oId "CUFF.1963.4"; class_code "u"; tss_id "TSS4787";
gnl|Nvit_2.0|Chr1.Scaffold58	Cufflinks	exon	88744	88791	.	-	.	gene_id "XLOC_002683"; transcript_id "TCONS_00006028"; exon_number "19"; oId "CUFF.1963.4"; class_code "u"; tss_id "TSS4787";
gnl|Nvit_2.0|Chr1.Scaffold58	Cufflinks	exon	89038	97070	.	-	.	gene_id "XLOC_002683"; transcript_id "TCONS_00006028"; exon_number "20"; oId "CUFF.1963.4"; class_code "u"; tss_id "TSS4787";
gnl|Nvit_2.0|Chr1.Scaffold58	Cufflinks	exon	79496	80553	.	-	.	gene_id "XLOC_002683"; transcript_id "TCONS_00006030"; exon_number "1"; oId "CUFF.1963.3"; class_code "u"; tss_id "TSS4788";
gnl|Nvit_2.0|Chr1.Scaffold58	Cufflinks	exon	80693	80998	.	-	.	gene_id "XLOC_002683"; transcript_id "TCONS_00006030"; exon_number "2"; oId "CUFF.1963.3"; class_code "u"; tss_id "TSS4788";
gnl|Nvit_2.0|Chr1.Scaffold58	Cufflinks	exon	81097	81294	.	-	.	gene_id "XLOC_002683"; transcript_id "TCONS_00006030"; exon_number "3"; oId "CUFF.1963.3"; class_code "u"; tss_id "TSS4788";
gnl|Nvit_2.0|Chr1.Scaffold58	Cufflinks	exon	81367	81471	.	-	.	gene_id "XLOC_002683"; transcript_id "TCONS_00006030"; exon_number "4"; oId "CUFF.1963.3"; class_code "u"; tss_id "TSS4788";
gnl|Nvit_2.0|Chr1.Scaffold58	Cufflinks	exon	81571	81648	.	-	.	gene_id "XLOC_002683"; transcript_id "TCONS_00006030"; exon_number "5"; oId "CUFF.1963.3"; class_code "u"; tss_id "TSS4788";
gnl|Nvit_2.0|Chr1.Scaffold58	Cufflinks	exon	81804	81954	.	-	.	gene_id "XLOC_002683"; transcript_id "TCONS_00006030"; exon_number "6"; oId "CUFF.1963.3"; class_code "u"; tss_id "TSS4788";
gnl|Nvit_2.0|Chr1.Scaffold58	Cufflinks	exon	82050	82374	.	-	.	gene_id "XLOC_002683"; transcript_id "TCONS_00006030"; exon_number "7"; oId "CUFF.1963.3"; class_code "u"; tss_id "TSS4788";
gnl|Nvit_2.0|Chr1.Scaffold58	Cufflinks	exon	82473	82614	.	-	.	gene_id "XLOC_002683"; transcript_id "TCONS_00006030"; exon_number "8"; oId "CUFF.1963.3"; class_code "u"; tss_id "TSS4788";
gnl|Nvit_2.0|Chr1.Scaffold58	Cufflinks	exon	82693	82983	.	-	.	gene_id "XLOC_002683"; transcript_id "TCONS_00006030"; exon_number "9"; oId "CUFF.1963.3"; class_code "u"; tss_id "TSS4788";
gnl|Nvit_2.0|Chr1.Scaffold58	Cufflinks	exon	83066	83220	.	-	.	gene_id "XLOC_002683"; transcript_id "TCONS_00006030"; exon_number "10"; oId "CUFF.1963.3"; class_code "u"; tss_id "TSS4788";
gnl|Nvit_2.0|Chr1.Scaffold58	Cufflinks	exon	83311	83692	.	-	.	gene_id "XLOC_002683"; transcript_id "TCONS_00006030"; exon_number "11"; oId "CUFF.1963.3"; class_code "u"; tss_id "TSS4788";
gnl|Nvit_2.0|Chr1.Scaffold58	Cufflinks	exon	84644	84913	.	-	.	gene_id "XLOC_002683"; transcript_id "TCONS_00006030"; exon_number "12"; oId "CUFF.1963.3"; class_code "u"; tss_id "TSS4788";
gnl|Nvit_2.0|Chr1.Scaffold58	Cufflinks	exon	85000	85436	.	-	.	gene_id "XLOC_002683"; transcript_id "TCONS_00006030"; exon_number "13"; oId "CUFF.1963.3"; class_code "u"; tss_id "TSS4788";
gnl|Nvit_2.0|Chr1.Scaffold58	Cufflinks	exon	85541	85673	.	-	.	gene_id "XLOC_002683"; transcript_id "TCONS_00006030"; exon_number "14"; oId "CUFF.1963.3"; class_code "u"; tss_id "TSS4788";
gnl|Nvit_2.0|Chr1.Scaffold58	Cufflinks	exon	86313	86601	.	-	.	gene_id "XLOC_002683"; transcript_id "TCONS_00006030"; exon_number "15"; oId "CUFF.1963.3"; class_code "u"; tss_id "TSS4788";
gnl|Nvit_2.0|Chr1.Scaffold58	Cufflinks	exon	86693	87008	.	-	.	gene_id "XLOC_002683"; transcript_id "TCONS_00006030"; exon_number "16"; oId "CUFF.1963.3"; class_code "u"; tss_id "TSS4788";
gnl|Nvit_2.0|Chr1.Scaffold58	Cufflinks	exon	87109	87472	.	-	.	gene_id "XLOC_002683"; transcript_id "TCONS_00006030"; exon_number "17"; oId "CUFF.1963.3"; class_code "u"; tss_id "TSS4788";
gnl|Nvit_2.0|Chr1.Scaffold58	Cufflinks	exon	87556	87708	.	-	.	gene_id "XLOC_002683"; transcript_id "TCONS_00006030"; exon_number "18"; oId "CUFF.1963.3"; class_code "u"; tss_id "TSS4788";
gnl|Nvit_2.0|Chr1.Scaffold58	Cufflinks	exon	87777	87884	.	-	.	gene_id "XLOC_002683"; transcript_id "TCONS_00006030"; exon_number "19"; oId "CUFF.1963.3"; class_code "u"; tss_id "TSS4788";
gnl|Nvit_2.0|Chr1.Scaffold58	Cufflinks	exon	88744	88791	.	-	.	gene_id "XLOC_002683"; transcript_id "TCONS_00006030"; exon_number "20"; oId "CUFF.1963.3"; class_code "u"; tss_id "TSS4788";
gnl|Nvit_2.0|Chr1.Scaffold58	Cufflinks	exon	89038	97069	.	-	.	gene_id "XLOC_002683"; transcript_id "TCONS_00006030"; exon_number "21"; oId "CUFF.1963.3"; class_code "u"; tss_id "TSS4788";
gnl|Nvit_2.0|Chr1.Scaffold58	Cufflinks	exon	98654	98679	.	-	.	gene_id "XLOC_002683"; transcript_id "TCONS_00006030"; exon_number "22"; oId "CUFF.1963.3"; class_code "u"; tss_id "TSS4788";
gnl|Nvit_2.0|Chr1.Scaffold58	Cufflinks	exon	110289	117431	.	-	.	gene_id "XLOC_002683"; transcript_id "TCONS_00006030"; exon_number "23"; oId "CUFF.1963.3"; class_code "u"; tss_id "TSS4788";
gnl|Nvit_2.0|Chr1.Scaffold58	Cufflinks	exon	346946	347253	.	-	.	gene_id "XLOC_002691"; transcript_id "TCONS_00006063"; exon_number "1"; oId "CUFF.1978.2"; class_code "u"; tss_id "TSS4804";
gnl|Nvit_2.0|Chr1.Scaffold58	Cufflinks	exon	347324	347915	.	-	.	gene_id "XLOC_002691"; transcript_id "TCONS_00006063"; exon_number "2"; oId "CUFF.1978.2"; class_code "u"; tss_id "TSS4804";
gnl|Nvit_2.0|Chr1.Scaffold58	Cufflinks	exon	346946	347253	.	-	.	gene_id "XLOC_002691"; transcript_id "TCONS_00006062"; exon_number "1"; oId "CUFF.1978.1"; class_code "u"; tss_id "TSS4804";
gnl|Nvit_2.0|Chr1.Scaffold58	Cufflinks	exon	347320	347915	.	-	.	gene_id "XLOC_002691"; transcript_id "TCONS_00006062"; exon_number "2"; oId "CUFF.1978.1"; class_code "u"; tss_id "TSS4804";
gnl|Nvit_2.0|Chr1.Scaffold58	Cufflinks	exon	120361	121972	.	.	.	gene_id "XLOC_002718"; transcript_id "TCONS_00006121"; exon_number "1"; oId "CUFF.1964.1"; class_code "u"; tss_id "TSS4847";
gnl|Nvit_2.0|Chr1.Scaffold58	Cufflinks	exon	137391	138908	.	.	.	gene_id "XLOC_002719"; transcript_id "TCONS_00006122"; exon_number "1"; oId "CUFF.1966.1"; class_code "u"; tss_id "TSS4848";
gnl|Nvit_2.0|Chr1.Scaffold58	Cufflinks	exon	139014	139905	.	.	.	gene_id "XLOC_002720"; transcript_id "TCONS_00006123"; exon_number "1"; oId "CUFF.1967.1"; class_code "u"; tss_id "TSS4849";
gnl|Nvit_2.0|Chr1.Scaffold58	Cufflinks	exon	143568	144378	.	.	.	gene_id "XLOC_002721"; transcript_id "TCONS_00006124"; exon_number "1"; oId "CUFF.1968.1"; class_code "u"; tss_id "TSS4850";
gnl|Nvit_2.0|Chr1.Scaffold58	Cufflinks	exon	346204	346797	.	.	.	gene_id "XLOC_002722"; transcript_id "TCONS_00006125"; exon_number "1"; oId "CUFF.1977.1"; class_code "u"; tss_id "TSS4851";
gnl|Nvit_2.0|Chr1.Scaffold59	Cufflinks	exon	465478	465508	.	-	.	gene_id "XLOC_002756"; transcript_id "TCONS_00006168"; exon_number "1"; oId "CUFF.2030.1"; class_code "u"; tss_id "TSS4887";
gnl|Nvit_2.0|Chr1.Scaffold59	Cufflinks	exon	465585	467001	.	-	.	gene_id "XLOC_002756"; transcript_id "TCONS_00006168"; exon_number "2"; oId "CUFF.2030.1"; class_code "u"; tss_id "TSS4887";
gnl|Nvit_2.0|Chr1.Scaffold59	Cufflinks	exon	459882	460139	.	.	.	gene_id "XLOC_002762"; transcript_id "TCONS_00006175"; exon_number "1"; oId "CUFF.2029.1"; class_code "u"; tss_id "TSS4894";
gnl|Nvit_2.0|Chr1.Scaffold60	Cufflinks	exon	98620	98854	.	+	.	gene_id "XLOC_002764"; transcript_id "TCONS_00006182"; exon_number "1"; oId "CUFF.2034.6"; class_code "u"; tss_id "TSS4898";
gnl|Nvit_2.0|Chr1.Scaffold60	Cufflinks	exon	98964	99432	.	+	.	gene_id "XLOC_002764"; transcript_id "TCONS_00006182"; exon_number "2"; oId "CUFF.2034.6"; class_code "u"; tss_id "TSS4898";
gnl|Nvit_2.0|Chr1.Scaffold60	Cufflinks	exon	99545	99621	.	+	.	gene_id "XLOC_002764"; transcript_id "TCONS_00006182"; exon_number "3"; oId "CUFF.2034.6"; class_code "u"; tss_id "TSS4898";
gnl|Nvit_2.0|Chr1.Scaffold60	Cufflinks	exon	100432	100633	.	+	.	gene_id "XLOC_002764"; transcript_id "TCONS_00006182"; exon_number "4"; oId "CUFF.2034.6"; class_code "u"; tss_id "TSS4898";
gnl|Nvit_2.0|Chr1.Scaffold60	Cufflinks	exon	100706	100968	.	+	.	gene_id "XLOC_002764"; transcript_id "TCONS_00006182"; exon_number "5"; oId "CUFF.2034.6"; class_code "u"; tss_id "TSS4898";
gnl|Nvit_2.0|Chr1.Scaffold60	Cufflinks	exon	130354	130607	.	-	.	gene_id "XLOC_002782"; transcript_id "TCONS_00006220"; exon_number "1"; oId "CUFF.2036.1"; class_code "u"; tss_id "TSS4923";
gnl|Nvit_2.0|Chr1.Scaffold60	Cufflinks	exon	131336	131609	.	-	.	gene_id "XLOC_002782"; transcript_id "TCONS_00006220"; exon_number "2"; oId "CUFF.2036.1"; class_code "u"; tss_id "TSS4923";
gnl|Nvit_2.0|Chr1.Scaffold60	Cufflinks	exon	750097	750965	.	.	.	gene_id "XLOC_002792"; transcript_id "TCONS_00006241"; exon_number "1"; oId "CUFF.2056.1"; class_code "u"; tss_id "TSS4938";
gnl|Nvit_2.0|Chr1.Scaffold60	Cufflinks	exon	753780	754149	.	.	.	gene_id "XLOC_002793"; transcript_id "TCONS_00006242"; exon_number "1"; oId "CUFF.2057.1"; class_code "u"; tss_id "TSS4939";
gnl|Nvit_2.0|Chr1.Scaffold607	Cufflinks	exon	163949	164169	.	.	.	gene_id "XLOC_002797"; transcript_id "TCONS_00006246"; exon_number "1"; oId "CUFF.2058.1"; class_code "u"; tss_id "TSS4943";
gnl|Nvit_2.0|Chr1.Scaffold61	Cufflinks	exon	662524	662610	.	+	.	gene_id "XLOC_002812"; transcript_id "TCONS_00006264"; exon_number "1"; oId "CUFF.2065.1"; class_code "u"; tss_id "TSS4961";
gnl|Nvit_2.0|Chr1.Scaffold61	Cufflinks	exon	663579	663649	.	+	.	gene_id "XLOC_002812"; transcript_id "TCONS_00006264"; exon_number "2"; oId "CUFF.2065.1"; class_code "u"; tss_id "TSS4961";
gnl|Nvit_2.0|Chr1.Scaffold61	Cufflinks	exon	663743	663896	.	+	.	gene_id "XLOC_002812"; transcript_id "TCONS_00006264"; exon_number "3"; oId "CUFF.2065.1"; class_code "u"; tss_id "TSS4961";
gnl|Nvit_2.0|Chr1.Scaffold61	Cufflinks	exon	325528	326455	.	.	.	gene_id "XLOC_002857"; transcript_id "TCONS_00006366"; exon_number "1"; oId "CUFF.2060.1"; class_code "u"; tss_id "TSS5035";
gnl|Nvit_2.0|Chr1.Scaffold61	Cufflinks	exon	769957	771209	.	.	.	gene_id "XLOC_002858"; transcript_id "TCONS_00006367"; exon_number "1"; oId "CUFF.2074.1"; class_code "u"; tss_id "TSS5036";
gnl|Nvit_2.0|Chr1.Scaffold61	Cufflinks	exon	771502	773958	.	.	.	gene_id "XLOC_002859"; transcript_id "TCONS_00006368"; exon_number "1"; oId "CUFF.2075.1"; class_code "u"; tss_id "TSS5037";
gnl|Nvit_2.0|Chr1.Scaffold61	Cufflinks	exon	774763	775640	.	.	.	gene_id "XLOC_002860"; transcript_id "TCONS_00006369"; exon_number "1"; oId "CUFF.2076.1"; class_code "u"; tss_id "TSS5038";
gnl|Nvit_2.0|Chr1.Scaffold61	Cufflinks	exon	786143	788704	.	.	.	gene_id "XLOC_002861"; transcript_id "TCONS_00006370"; exon_number "1"; oId "CUFF.2079.1"; class_code "u"; tss_id "TSS5039";
gnl|Nvit_2.0|Chr1.Scaffold61	Cufflinks	exon	795715	797095	.	.	.	gene_id "XLOC_002862"; transcript_id "TCONS_00006371"; exon_number "1"; oId "CUFF.2080.1"; class_code "u"; tss_id "TSS5040";
gnl|Nvit_2.0|Chr1.Scaffold62	Cufflinks	exon	70946	71984	.	+	.	gene_id "XLOC_002868"; transcript_id "TCONS_00006382"; exon_number "1"; oId "CUFF.2100.1"; class_code "u"; tss_id "TSS5049";
gnl|Nvit_2.0|Chr1.Scaffold62	Cufflinks	exon	70958	71017	.	+	.	gene_id "XLOC_002868"; transcript_id "TCONS_00006383"; exon_number "1"; oId "CUFF.2101.1"; class_code "u"; tss_id "TSS5049";
gnl|Nvit_2.0|Chr1.Scaffold62	Cufflinks	exon	71872	71995	.	+	.	gene_id "XLOC_002868"; transcript_id "TCONS_00006383"; exon_number "2"; oId "CUFF.2101.1"; class_code "u"; tss_id "TSS5049";
gnl|Nvit_2.0|Chr1.Scaffold62	Cufflinks	exon	72082	73414	.	+	.	gene_id "XLOC_002868"; transcript_id "TCONS_00006383"; exon_number "3"; oId "CUFF.2101.1"; class_code "u"; tss_id "TSS5049";
gnl|Nvit_2.0|Chr1.Scaffold62	Cufflinks	exon	691124	705740	.	-	.	gene_id "XLOC_002960"; transcript_id "TCONS_00006594"; exon_number "1"; oId "CUFF.2165.1"; class_code "u"; tss_id "TSS5210";
gnl|Nvit_2.0|Chr1.Scaffold62	Cufflinks	exon	701252	703209	.	-	.	gene_id "XLOC_002960"; transcript_id "TCONS_00006595"; exon_number "1"; oId "CUFF.2166.1"; class_code "u"; tss_id "TSS5211";
gnl|Nvit_2.0|Chr1.Scaffold62	Cufflinks	exon	703411	704802	.	-	.	gene_id "XLOC_002960"; transcript_id "TCONS_00006595"; exon_number "2"; oId "CUFF.2166.1"; class_code "u"; tss_id "TSS5211";
gnl|Nvit_2.0|Chr1.Scaffold62	Cufflinks	exon	231457	232924	.	.	.	gene_id "XLOC_002967"; transcript_id "TCONS_00006610"; exon_number "1"; oId "CUFF.2120.1"; class_code "u"; tss_id "TSS5225";
gnl|Nvit_2.0|Chr1.Scaffold62	Cufflinks	exon	312260	313391	.	.	.	gene_id "XLOC_002968"; transcript_id "TCONS_00006611"; exon_number "1"; oId "CUFF.2130.1"; class_code "u"; tss_id "TSS5226";
gnl|Nvit_2.0|Chr1.Scaffold62	Cufflinks	exon	315508	317264	.	.	.	gene_id "XLOC_002969"; transcript_id "TCONS_00006612"; exon_number "1"; oId "CUFF.2131.1"; class_code "u"; tss_id "TSS5227";
gnl|Nvit_2.0|Chr1.Scaffold62	Cufflinks	exon	317368	319889	.	.	.	gene_id "XLOC_002970"; transcript_id "TCONS_00006613"; exon_number "1"; oId "CUFF.2132.1"; class_code "u"; tss_id "TSS5228";
gnl|Nvit_2.0|Chr1.Scaffold62	Cufflinks	exon	583518	583978	.	.	.	gene_id "XLOC_002971"; transcript_id "TCONS_00006614"; exon_number "1"; oId "CUFF.2149.1"; class_code "u"; tss_id "TSS5229";
gnl|Nvit_2.0|Chr1.Scaffold62	Cufflinks	exon	706079	706821	.	.	.	gene_id "XLOC_002972"; transcript_id "TCONS_00006615"; exon_number "1"; oId "CUFF.2167.1"; class_code "u"; tss_id "TSS5230";
gnl|Nvit_2.0|Chr1.Scaffold62	Cufflinks	exon	708087	713837	.	.	.	gene_id "XLOC_002973"; transcript_id "TCONS_00006616"; exon_number "1"; oId "CUFF.2168.1"; class_code "u"; tss_id "TSS5231";
gnl|Nvit_2.0|Chr1.Scaffold62	Cufflinks	exon	961667	962690	.	.	.	gene_id "XLOC_002974"; transcript_id "TCONS_00006617"; exon_number "1"; oId "CUFF.2176.1"; class_code "u"; tss_id "TSS5232";
gnl|Nvit_2.0|Chr1.Scaffold63	Cufflinks	exon	162268	163437	.	+	.	gene_id "XLOC_002979"; transcript_id "TCONS_00006626"; exon_number "1"; oId "CUFF.2192.1"; class_code "u"; tss_id "TSS5238";
gnl|Nvit_2.0|Chr1.Scaffold63	Cufflinks	exon	163554	164345	.	+	.	gene_id "XLOC_002979"; transcript_id "TCONS_00006626"; exon_number "2"; oId "CUFF.2192.1"; class_code "u"; tss_id "TSS5238";
gnl|Nvit_2.0|Chr1.Scaffold63	Cufflinks	exon	764560	764842	.	+	.	gene_id "XLOC_002988"; transcript_id "TCONS_00006645"; exon_number "1"; oId "CUFF.2212.1"; class_code "u"; tss_id "TSS5252";
gnl|Nvit_2.0|Chr1.Scaffold63	Cufflinks	exon	764921	766252	.	+	.	gene_id "XLOC_002988"; transcript_id "TCONS_00006645"; exon_number "2"; oId "CUFF.2212.1"; class_code "u"; tss_id "TSS5252";
gnl|Nvit_2.0|Chr1.Scaffold63	Cufflinks	exon	162857	163512	.	-	.	gene_id "XLOC_002994"; transcript_id "TCONS_00006655"; exon_number "1"; oId "CUFF.2193.4"; class_code "u"; tss_id "TSS5259";
gnl|Nvit_2.0|Chr1.Scaffold63	Cufflinks	exon	163727	163862	.	-	.	gene_id "XLOC_002994"; transcript_id "TCONS_00006655"; exon_number "2"; oId "CUFF.2193.4"; class_code "u"; tss_id "TSS5259";
gnl|Nvit_2.0|Chr1.Scaffold63	Cufflinks	exon	164072	164465	.	-	.	gene_id "XLOC_002994"; transcript_id "TCONS_00006655"; exon_number "3"; oId "CUFF.2193.4"; class_code "u"; tss_id "TSS5259";
gnl|Nvit_2.0|Chr1.Scaffold63	Cufflinks	exon	162857	163512	.	-	.	gene_id "XLOC_002994"; transcript_id "TCONS_00006658"; exon_number "1"; oId "CUFF.2193.3"; class_code "u"; tss_id "TSS5259";
gnl|Nvit_2.0|Chr1.Scaffold63	Cufflinks	exon	163586	163660	.	-	.	gene_id "XLOC_002994"; transcript_id "TCONS_00006658"; exon_number "2"; oId "CUFF.2193.3"; class_code "u"; tss_id "TSS5259";
gnl|Nvit_2.0|Chr1.Scaffold63	Cufflinks	exon	163744	164472	.	-	.	gene_id "XLOC_002994"; transcript_id "TCONS_00006658"; exon_number "3"; oId "CUFF.2193.3"; class_code "u"; tss_id "TSS5259";
gnl|Nvit_2.0|Chr1.Scaffold63	Cufflinks	exon	162857	163512	.	-	.	gene_id "XLOC_002994"; transcript_id "TCONS_00006657"; exon_number "1"; oId "CUFF.2193.2"; class_code "u"; tss_id "TSS5259";
gnl|Nvit_2.0|Chr1.Scaffold63	Cufflinks	exon	163727	164472	.	-	.	gene_id "XLOC_002994"; transcript_id "TCONS_00006657"; exon_number "2"; oId "CUFF.2193.2"; class_code "u"; tss_id "TSS5259";
gnl|Nvit_2.0|Chr1.Scaffold63	Cufflinks	exon	162857	163512	.	-	.	gene_id "XLOC_002994"; transcript_id "TCONS_00006656"; exon_number "1"; oId "CUFF.2193.1"; class_code "u"; tss_id "TSS5259";
gnl|Nvit_2.0|Chr1.Scaffold63	Cufflinks	exon	163723	164472	.	-	.	gene_id "XLOC_002994"; transcript_id "TCONS_00006656"; exon_number "2"; oId "CUFF.2193.1"; class_code "u"; tss_id "TSS5259";
gnl|Nvit_2.0|Chr1.Scaffold63	Cufflinks	exon	260135	260221	.	-	.	gene_id "XLOC_002999"; transcript_id "TCONS_00006665"; exon_number "1"; oId "CUFF.2195.1"; class_code "u"; tss_id "TSS5265";
gnl|Nvit_2.0|Chr1.Scaffold63	Cufflinks	exon	260299	261448	.	-	.	gene_id "XLOC_002999"; transcript_id "TCONS_00006665"; exon_number "2"; oId "CUFF.2195.1"; class_code "u"; tss_id "TSS5265";
gnl|Nvit_2.0|Chr1.Scaffold63	Cufflinks	exon	261970	263835	.	-	.	gene_id "XLOC_003000"; transcript_id "TCONS_00006666"; exon_number "1"; oId "CUFF.2196.1"; class_code "u"; tss_id "TSS5266";
gnl|Nvit_2.0|Chr1.Scaffold63	Cufflinks	exon	264935	265124	.	-	.	gene_id "XLOC_003000"; transcript_id "TCONS_00006666"; exon_number "2"; oId "CUFF.2196.1"; class_code "u"; tss_id "TSS5266";
gnl|Nvit_2.0|Chr1.Scaffold63	Cufflinks	exon	264133	265124	.	-	.	gene_id "XLOC_003000"; transcript_id "TCONS_00006667"; exon_number "1"; oId "CUFF.2197.1"; class_code "u"; tss_id "TSS5266";
gnl|Nvit_2.0|Chr1.Scaffold63	Cufflinks	exon	265337	265494	.	-	.	gene_id "XLOC_003001"; transcript_id "TCONS_00006668"; exon_number "1"; oId "CUFF.2198.1"; class_code "u"; tss_id "TSS5267";
gnl|Nvit_2.0|Chr1.Scaffold63	Cufflinks	exon	265624	265887	.	-	.	gene_id "XLOC_003001"; transcript_id "TCONS_00006668"; exon_number "2"; oId "CUFF.2198.1"; class_code "u"; tss_id "TSS5267";
gnl|Nvit_2.0|Chr1.Scaffold64	Cufflinks	exon	77219	77495	.	.	.	gene_id "XLOC_003041"; transcript_id "TCONS_00006724"; exon_number "1"; oId "CUFF.2215.1"; class_code "u"; tss_id "TSS5316";
gnl|Nvit_2.0|Chr1.Scaffold64	Cufflinks	exon	80998	83299	.	.	.	gene_id "XLOC_003042"; transcript_id "TCONS_00006725"; exon_number "1"; oId "CUFF.2216.1"; class_code "u"; tss_id "TSS5317";
gnl|Nvit_2.0|Chr1.Scaffold7	Cufflinks	exon	289162	290624	.	+	.	gene_id "XLOC_003069"; transcript_id "TCONS_00006798"; exon_number "1"; oId "CUFF.2265.1"; class_code "u"; tss_id "TSS5366";
gnl|Nvit_2.0|Chr1.Scaffold7	Cufflinks	exon	289164	289330	.	+	.	gene_id "XLOC_003069"; transcript_id "TCONS_00006801"; exon_number "1"; oId "CUFF.2266.3"; class_code "u"; tss_id "TSS5366";
gnl|Nvit_2.0|Chr1.Scaffold7	Cufflinks	exon	290085	290337	.	+	.	gene_id "XLOC_003069"; transcript_id "TCONS_00006801"; exon_number "2"; oId "CUFF.2266.3"; class_code "u"; tss_id "TSS5366";
gnl|Nvit_2.0|Chr1.Scaffold7	Cufflinks	exon	227924	230084	.	-	.	gene_id "XLOC_003088"; transcript_id "TCONS_00006853"; exon_number "1"; oId "CUFF.2260.2"; class_code "u"; tss_id "TSS5408";
gnl|Nvit_2.0|Chr1.Scaffold7	Cufflinks	exon	230172	230479	.	-	.	gene_id "XLOC_003088"; transcript_id "TCONS_00006853"; exon_number "2"; oId "CUFF.2260.2"; class_code "u"; tss_id "TSS5408";
gnl|Nvit_2.0|Chr1.Scaffold7	Cufflinks	exon	230564	230863	.	-	.	gene_id "XLOC_003088"; transcript_id "TCONS_00006853"; exon_number "3"; oId "CUFF.2260.2"; class_code "u"; tss_id "TSS5408";
gnl|Nvit_2.0|Chr1.Scaffold7	Cufflinks	exon	230941	231437	.	-	.	gene_id "XLOC_003088"; transcript_id "TCONS_00006853"; exon_number "4"; oId "CUFF.2260.2"; class_code "u"; tss_id "TSS5408";
gnl|Nvit_2.0|Chr1.Scaffold7	Cufflinks	exon	231518	232027	.	-	.	gene_id "XLOC_003088"; transcript_id "TCONS_00006853"; exon_number "5"; oId "CUFF.2260.2"; class_code "u"; tss_id "TSS5408";
gnl|Nvit_2.0|Chr1.Scaffold7	Cufflinks	exon	232132	232641	.	-	.	gene_id "XLOC_003088"; transcript_id "TCONS_00006853"; exon_number "6"; oId "CUFF.2260.2"; class_code "u"; tss_id "TSS5408";
gnl|Nvit_2.0|Chr1.Scaffold7	Cufflinks	exon	232810	233093	.	-	.	gene_id "XLOC_003088"; transcript_id "TCONS_00006853"; exon_number "7"; oId "CUFF.2260.2"; class_code "u"; tss_id "TSS5408";
gnl|Nvit_2.0|Chr1.Scaffold7	Cufflinks	exon	233166	233309	.	-	.	gene_id "XLOC_003088"; transcript_id "TCONS_00006853"; exon_number "8"; oId "CUFF.2260.2"; class_code "u"; tss_id "TSS5408";
gnl|Nvit_2.0|Chr1.Scaffold7	Cufflinks	exon	234598	235080	.	-	.	gene_id "XLOC_003088"; transcript_id "TCONS_00006853"; exon_number "9"; oId "CUFF.2260.2"; class_code "u"; tss_id "TSS5408";
gnl|Nvit_2.0|Chr1.Scaffold7	Cufflinks	exon	235164	235652	.	-	.	gene_id "XLOC_003088"; transcript_id "TCONS_00006853"; exon_number "10"; oId "CUFF.2260.2"; class_code "u"; tss_id "TSS5408";
gnl|Nvit_2.0|Chr1.Scaffold7	Cufflinks	exon	237222	237606	.	-	.	gene_id "XLOC_003088"; transcript_id "TCONS_00006853"; exon_number "11"; oId "CUFF.2260.2"; class_code "u"; tss_id "TSS5408";
gnl|Nvit_2.0|Chr1.Scaffold7	Cufflinks	exon	238224	238548	.	-	.	gene_id "XLOC_003088"; transcript_id "TCONS_00006853"; exon_number "12"; oId "CUFF.2260.2"; class_code "u"; tss_id "TSS5408";
gnl|Nvit_2.0|Chr1.Scaffold7	Cufflinks	exon	227924	230084	.	-	.	gene_id "XLOC_003088"; transcript_id "TCONS_00006852"; exon_number "1"; oId "CUFF.2260.1"; class_code "u"; tss_id "TSS5408";
gnl|Nvit_2.0|Chr1.Scaffold7	Cufflinks	exon	230172	230479	.	-	.	gene_id "XLOC_003088"; transcript_id "TCONS_00006852"; exon_number "2"; oId "CUFF.2260.1"; class_code "u"; tss_id "TSS5408";
gnl|Nvit_2.0|Chr1.Scaffold7	Cufflinks	exon	230564	230863	.	-	.	gene_id "XLOC_003088"; transcript_id "TCONS_00006852"; exon_number "3"; oId "CUFF.2260.1"; class_code "u"; tss_id "TSS5408";
gnl|Nvit_2.0|Chr1.Scaffold7	Cufflinks	exon	230941	231437	.	-	.	gene_id "XLOC_003088"; transcript_id "TCONS_00006852"; exon_number "4"; oId "CUFF.2260.1"; class_code "u"; tss_id "TSS5408";
gnl|Nvit_2.0|Chr1.Scaffold7	Cufflinks	exon	231518	232027	.	-	.	gene_id "XLOC_003088"; transcript_id "TCONS_00006852"; exon_number "5"; oId "CUFF.2260.1"; class_code "u"; tss_id "TSS5408";
gnl|Nvit_2.0|Chr1.Scaffold7	Cufflinks	exon	232132	232662	.	-	.	gene_id "XLOC_003088"; transcript_id "TCONS_00006852"; exon_number "6"; oId "CUFF.2260.1"; class_code "u"; tss_id "TSS5408";
gnl|Nvit_2.0|Chr1.Scaffold7	Cufflinks	exon	232810	233093	.	-	.	gene_id "XLOC_003088"; transcript_id "TCONS_00006852"; exon_number "7"; oId "CUFF.2260.1"; class_code "u"; tss_id "TSS5408";
gnl|Nvit_2.0|Chr1.Scaffold7	Cufflinks	exon	233166	233309	.	-	.	gene_id "XLOC_003088"; transcript_id "TCONS_00006852"; exon_number "8"; oId "CUFF.2260.1"; class_code "u"; tss_id "TSS5408";
gnl|Nvit_2.0|Chr1.Scaffold7	Cufflinks	exon	234598	235080	.	-	.	gene_id "XLOC_003088"; transcript_id "TCONS_00006852"; exon_number "9"; oId "CUFF.2260.1"; class_code "u"; tss_id "TSS5408";
gnl|Nvit_2.0|Chr1.Scaffold7	Cufflinks	exon	235164	235652	.	-	.	gene_id "XLOC_003088"; transcript_id "TCONS_00006852"; exon_number "10"; oId "CUFF.2260.1"; class_code "u"; tss_id "TSS5408";
gnl|Nvit_2.0|Chr1.Scaffold7	Cufflinks	exon	237222	237606	.	-	.	gene_id "XLOC_003088"; transcript_id "TCONS_00006852"; exon_number "11"; oId "CUFF.2260.1"; class_code "u"; tss_id "TSS5408";
gnl|Nvit_2.0|Chr1.Scaffold7	Cufflinks	exon	238224	238548	.	-	.	gene_id "XLOC_003088"; transcript_id "TCONS_00006852"; exon_number "12"; oId "CUFF.2260.1"; class_code "u"; tss_id "TSS5408";
gnl|Nvit_2.0|Chr1.Scaffold7	Cufflinks	exon	289164	290155	.	-	.	gene_id "XLOC_003090"; transcript_id "TCONS_00006860"; exon_number "1"; oId "CUFF.2267.1"; class_code "u"; tss_id "TSS5414";
gnl|Nvit_2.0|Chr1.Scaffold7	Cufflinks	exon	290248	290348	.	-	.	gene_id "XLOC_003090"; transcript_id "TCONS_00006860"; exon_number "2"; oId "CUFF.2267.1"; class_code "u"; tss_id "TSS5414";
gnl|Nvit_2.0|Chr1.Scaffold7	Cufflinks	exon	291005	291365	.	-	.	gene_id "XLOC_003090"; transcript_id "TCONS_00006860"; exon_number "3"; oId "CUFF.2267.1"; class_code "u"; tss_id "TSS5414";
gnl|Nvit_2.0|Chr1.Scaffold7	Cufflinks	exon	18476	19596	.	.	.	gene_id "XLOC_003099"; transcript_id "TCONS_00006880"; exon_number "1"; oId "CUFF.2229.1"; class_code "u"; tss_id "TSS5431";
gnl|Nvit_2.0|Chr1.Scaffold7	Cufflinks	exon	28584	30066	.	.	.	gene_id "XLOC_003100"; transcript_id "TCONS_00006881"; exon_number "1"; oId "CUFF.2232.1"; class_code "u"; tss_id "TSS5432";
gnl|Nvit_2.0|Chr1.Scaffold7	Cufflinks	exon	98399	98990	.	.	.	gene_id "XLOC_003101"; transcript_id "TCONS_00006882"; exon_number "1"; oId "CUFF.2246.1"; class_code "u"; tss_id "TSS5433";
gnl|Nvit_2.0|Chr1.Scaffold7	Cufflinks	exon	214573	215245	.	.	.	gene_id "XLOC_003102"; transcript_id "TCONS_00006883"; exon_number "1"; oId "CUFF.2259.1"; class_code "u"; tss_id "TSS5434";
gnl|Nvit_2.0|Chr1.Scaffold7	Cufflinks	exon	251515	252826	.	.	.	gene_id "XLOC_003103"; transcript_id "TCONS_00006884"; exon_number "1"; oId "CUFF.2263.1"; class_code "u"; tss_id "TSS5435";
gnl|Nvit_2.0|Chr1.Scaffold7	Cufflinks	exon	302138	302766	.	.	.	gene_id "XLOC_003104"; transcript_id "TCONS_00006885"; exon_number "1"; oId "CUFF.2269.1"; class_code "u"; tss_id "TSS5436";
gnl|Nvit_2.0|Chr1.Scaffold73	Cufflinks	exon	519094	519681	.	.	.	gene_id "XLOC_003125"; transcript_id "TCONS_00006919"; exon_number "1"; oId "CUFF.2288.1"; class_code "u"; tss_id "TSS5464";
gnl|Nvit_2.0|Chr1.Scaffold74	Cufflinks	exon	1878	3195	.	+	.	gene_id "XLOC_003128"; transcript_id "TCONS_00006923"; exon_number "1"; oId "CUFF.2291.1"; class_code "u"; tss_id "TSS5468";
gnl|Nvit_2.0|Chr1.Scaffold74	Cufflinks	exon	3266	3472	.	+	.	gene_id "XLOC_003128"; transcript_id "TCONS_00006923"; exon_number "2"; oId "CUFF.2291.1"; class_code "u"; tss_id "TSS5468";
gnl|Nvit_2.0|Chr1.Scaffold74	Cufflinks	exon	3557	3803	.	+	.	gene_id "XLOC_003128"; transcript_id "TCONS_00006923"; exon_number "3"; oId "CUFF.2291.1"; class_code "u"; tss_id "TSS5468";
gnl|Nvit_2.0|Chr1.Scaffold74	Cufflinks	exon	3935	4285	.	+	.	gene_id "XLOC_003128"; transcript_id "TCONS_00006923"; exon_number "4"; oId "CUFF.2291.1"; class_code "u"; tss_id "TSS5468";
gnl|Nvit_2.0|Chr1.Scaffold74	Cufflinks	exon	379360	381631	.	+	.	gene_id "XLOC_003139"; transcript_id "TCONS_00006960"; exon_number "1"; oId "CUFF.2323.1"; class_code "u"; tss_id "TSS5497";
gnl|Nvit_2.0|Chr1.Scaffold74	Cufflinks	exon	100994	102528	.	.	.	gene_id "XLOC_003161"; transcript_id "TCONS_00007008"; exon_number "1"; oId "CUFF.2297.1"; class_code "u"; tss_id "TSS5536";
gnl|Nvit_2.0|Chr1.Scaffold74	Cufflinks	exon	173530	175583	.	.	.	gene_id "XLOC_003163"; transcript_id "TCONS_00007010"; exon_number "1"; oId "CUFF.2305.1"; class_code "u"; tss_id "TSS5538";
gnl|Nvit_2.0|Chr1.Scaffold74	Cufflinks	exon	581480	581799	.	.	.	gene_id "XLOC_003164"; transcript_id "TCONS_00007011"; exon_number "1"; oId "CUFF.2327.1"; class_code "u"; tss_id "TSS5539";
gnl|Nvit_2.0|Chr1.Scaffold83	Cufflinks	exon	440543	440600	.	-	.	gene_id "XLOC_003185"; transcript_id "TCONS_00007052"; exon_number "1"; oId "CUFF.2337.1"; class_code "u"; tss_id "TSS5571";
gnl|Nvit_2.0|Chr1.Scaffold83	Cufflinks	exon	455706	455845	.	-	.	gene_id "XLOC_003185"; transcript_id "TCONS_00007052"; exon_number "2"; oId "CUFF.2337.1"; class_code "u"; tss_id "TSS5571";
gnl|Nvit_2.0|Chr1.Scaffold83	Cufflinks	exon	473105	473429	.	-	.	gene_id "XLOC_003185"; transcript_id "TCONS_00007052"; exon_number "3"; oId "CUFF.2337.1"; class_code "u"; tss_id "TSS5571";
gnl|Nvit_2.0|Chr1.Scaffold83	Cufflinks	exon	477797	477913	.	-	.	gene_id "XLOC_003186"; transcript_id "TCONS_00007053"; exon_number "1"; oId "CUFF.2338.3"; class_code "u"; tss_id "TSS5572";
gnl|Nvit_2.0|Chr1.Scaffold83	Cufflinks	exon	488359	488409	.	-	.	gene_id "XLOC_003186"; transcript_id "TCONS_00007053"; exon_number "2"; oId "CUFF.2338.3"; class_code "u"; tss_id "TSS5572";
gnl|Nvit_2.0|Chr1.Scaffold83	Cufflinks	exon	496398	496438	.	-	.	gene_id "XLOC_003186"; transcript_id "TCONS_00007053"; exon_number "3"; oId "CUFF.2338.3"; class_code "u"; tss_id "TSS5572";
gnl|Nvit_2.0|Chr1.Scaffold83	Cufflinks	exon	504286	504459	.	-	.	gene_id "XLOC_003186"; transcript_id "TCONS_00007053"; exon_number "4"; oId "CUFF.2338.3"; class_code "u"; tss_id "TSS5572";
gnl|Nvit_2.0|Chr1.Scaffold83	Cufflinks	exon	477797	477913	.	-	.	gene_id "XLOC_003186"; transcript_id "TCONS_00007055"; exon_number "1"; oId "CUFF.2338.2"; class_code "u"; tss_id "TSS5573";
gnl|Nvit_2.0|Chr1.Scaffold83	Cufflinks	exon	550490	551109	.	-	.	gene_id "XLOC_003186"; transcript_id "TCONS_00007055"; exon_number "2"; oId "CUFF.2338.2"; class_code "u"; tss_id "TSS5573";
gnl|Nvit_2.0|Chr1.Scaffold83	Cufflinks	exon	477797	477913	.	-	.	gene_id "XLOC_003186"; transcript_id "TCONS_00007054"; exon_number "1"; oId "CUFF.2338.1"; class_code "u"; tss_id "TSS5573";
gnl|Nvit_2.0|Chr1.Scaffold83	Cufflinks	exon	488359	488409	.	-	.	gene_id "XLOC_003186"; transcript_id "TCONS_00007054"; exon_number "2"; oId "CUFF.2338.1"; class_code "u"; tss_id "TSS5573";
gnl|Nvit_2.0|Chr1.Scaffold83	Cufflinks	exon	496398	496438	.	-	.	gene_id "XLOC_003186"; transcript_id "TCONS_00007054"; exon_number "3"; oId "CUFF.2338.1"; class_code "u"; tss_id "TSS5573";
gnl|Nvit_2.0|Chr1.Scaffold83	Cufflinks	exon	550490	551109	.	-	.	gene_id "XLOC_003186"; transcript_id "TCONS_00007054"; exon_number "4"; oId "CUFF.2338.1"; class_code "u"; tss_id "TSS5573";
gnl|Nvit_2.0|Chr1.Scaffold84	Cufflinks	exon	712966	713822	.	.	.	gene_id "XLOC_003219"; transcript_id "TCONS_00007088"; exon_number "1"; oId "CUFF.2340.1"; class_code "u"; tss_id "TSS5606";
gnl|Nvit_2.0|Chr1.Scaffold87	Cufflinks	exon	378659	378725	.	-	.	gene_id "XLOC_003268"; transcript_id "TCONS_00007179"; exon_number "1"; oId "CUFF.2366.1"; class_code "u"; tss_id "TSS5687";
gnl|Nvit_2.0|Chr1.Scaffold87	Cufflinks	exon	378821	379181	.	-	.	gene_id "XLOC_003268"; transcript_id "TCONS_00007179"; exon_number "2"; oId "CUFF.2366.1"; class_code "u"; tss_id "TSS5687";
gnl|Nvit_2.0|Chr1.Scaffold87	Cufflinks	exon	27995	29004	.	.	.	gene_id "XLOC_003274"; transcript_id "TCONS_00007190"; exon_number "1"; oId "CUFF.2342.1"; class_code "u"; tss_id "TSS5695";
gnl|Nvit_2.0|Chr1.Scaffold87	Cufflinks	exon	283709	284196	.	.	.	gene_id "XLOC_003275"; transcript_id "TCONS_00007191"; exon_number "1"; oId "CUFF.2354.1"; class_code "u"; tss_id "TSS5696";
gnl|Nvit_2.0|Chr1.Scaffold87	Cufflinks	exon	624333	625116	.	.	.	gene_id "XLOC_003276"; transcript_id "TCONS_00007192"; exon_number "1"; oId "CUFF.2373.1"; class_code "u"; tss_id "TSS5697";
gnl|Nvit_2.0|Chr2.Scaffold11	Cufflinks	exon	179898	180123	.	+	.	gene_id "XLOC_003306"; transcript_id "TCONS_00007255"; exon_number "1"; oId "CUFF.2408.1"; class_code "u"; tss_id "TSS5751";
gnl|Nvit_2.0|Chr2.Scaffold11	Cufflinks	exon	180449	180562	.	+	.	gene_id "XLOC_003306"; transcript_id "TCONS_00007255"; exon_number "2"; oId "CUFF.2408.1"; class_code "u"; tss_id "TSS5751";
gnl|Nvit_2.0|Chr2.Scaffold11	Cufflinks	exon	180635	180860	.	+	.	gene_id "XLOC_003306"; transcript_id "TCONS_00007255"; exon_number "3"; oId "CUFF.2408.1"; class_code "u"; tss_id "TSS5751";
gnl|Nvit_2.0|Chr2.Scaffold11	Cufflinks	exon	180947	181344	.	+	.	gene_id "XLOC_003306"; transcript_id "TCONS_00007255"; exon_number "4"; oId "CUFF.2408.1"; class_code "u"; tss_id "TSS5751";
gnl|Nvit_2.0|Chr2.Scaffold11	Cufflinks	exon	624070	624239	.	+	.	gene_id "XLOC_003322"; transcript_id "TCONS_00007296"; exon_number "1"; oId "CUFF.2435.1"; class_code "u"; tss_id "TSS5785";
gnl|Nvit_2.0|Chr2.Scaffold11	Cufflinks	exon	624342	624461	.	+	.	gene_id "XLOC_003322"; transcript_id "TCONS_00007296"; exon_number "2"; oId "CUFF.2435.1"; class_code "u"; tss_id "TSS5785";
gnl|Nvit_2.0|Chr2.Scaffold11	Cufflinks	exon	624534	624695	.	+	.	gene_id "XLOC_003322"; transcript_id "TCONS_00007296"; exon_number "3"; oId "CUFF.2435.1"; class_code "u"; tss_id "TSS5785";
gnl|Nvit_2.0|Chr2.Scaffold11	Cufflinks	exon	624775	624994	.	+	.	gene_id "XLOC_003322"; transcript_id "TCONS_00007296"; exon_number "4"; oId "CUFF.2435.1"; class_code "u"; tss_id "TSS5785";
gnl|Nvit_2.0|Chr2.Scaffold11	Cufflinks	exon	624070	624199	.	+	.	gene_id "XLOC_003322"; transcript_id "TCONS_00007297"; exon_number "1"; oId "CUFF.2435.2"; class_code "u"; tss_id "TSS5785";
gnl|Nvit_2.0|Chr2.Scaffold11	Cufflinks	exon	624279	624461	.	+	.	gene_id "XLOC_003322"; transcript_id "TCONS_00007297"; exon_number "2"; oId "CUFF.2435.2"; class_code "u"; tss_id "TSS5785";
gnl|Nvit_2.0|Chr2.Scaffold11	Cufflinks	exon	624534	624695	.	+	.	gene_id "XLOC_003322"; transcript_id "TCONS_00007297"; exon_number "3"; oId "CUFF.2435.2"; class_code "u"; tss_id "TSS5785";
gnl|Nvit_2.0|Chr2.Scaffold11	Cufflinks	exon	624775	624975	.	+	.	gene_id "XLOC_003322"; transcript_id "TCONS_00007297"; exon_number "4"; oId "CUFF.2435.2"; class_code "u"; tss_id "TSS5785";
gnl|Nvit_2.0|Chr2.Scaffold11	Cufflinks	exon	625395	625830	.	+	.	gene_id "XLOC_003322"; transcript_id "TCONS_00007297"; exon_number "5"; oId "CUFF.2435.2"; class_code "u"; tss_id "TSS5785";
gnl|Nvit_2.0|Chr2.Scaffold11	Cufflinks	exon	635281	635387	.	+	.	gene_id "XLOC_003324"; transcript_id "TCONS_00007300"; exon_number "1"; oId "CUFF.2438.1"; class_code "u"; tss_id "TSS5788";
gnl|Nvit_2.0|Chr2.Scaffold11	Cufflinks	exon	636058	636210	.	+	.	gene_id "XLOC_003324"; transcript_id "TCONS_00007300"; exon_number "2"; oId "CUFF.2438.1"; class_code "u"; tss_id "TSS5788";
gnl|Nvit_2.0|Chr2.Scaffold11	Cufflinks	exon	636284	636447	.	+	.	gene_id "XLOC_003324"; transcript_id "TCONS_00007300"; exon_number "3"; oId "CUFF.2438.1"; class_code "u"; tss_id "TSS5788";
gnl|Nvit_2.0|Chr2.Scaffold11	Cufflinks	exon	636527	636720	.	+	.	gene_id "XLOC_003324"; transcript_id "TCONS_00007300"; exon_number "4"; oId "CUFF.2438.1"; class_code "u"; tss_id "TSS5788";
gnl|Nvit_2.0|Chr2.Scaffold11	Cufflinks	exon	636803	636956	.	+	.	gene_id "XLOC_003324"; transcript_id "TCONS_00007300"; exon_number "5"; oId "CUFF.2438.1"; class_code "u"; tss_id "TSS5788";
gnl|Nvit_2.0|Chr2.Scaffold11	Cufflinks	exon	637014	637107	.	+	.	gene_id "XLOC_003324"; transcript_id "TCONS_00007300"; exon_number "6"; oId "CUFF.2438.1"; class_code "u"; tss_id "TSS5788";
gnl|Nvit_2.0|Chr2.Scaffold11	Cufflinks	exon	637180	637259	.	+	.	gene_id "XLOC_003324"; transcript_id "TCONS_00007300"; exon_number "7"; oId "CUFF.2438.1"; class_code "u"; tss_id "TSS5788";
gnl|Nvit_2.0|Chr2.Scaffold11	Cufflinks	exon	637329	637398	.	+	.	gene_id "XLOC_003324"; transcript_id "TCONS_00007300"; exon_number "8"; oId "CUFF.2438.1"; class_code "u"; tss_id "TSS5788";
gnl|Nvit_2.0|Chr2.Scaffold11	Cufflinks	exon	637482	637967	.	+	.	gene_id "XLOC_003324"; transcript_id "TCONS_00007300"; exon_number "9"; oId "CUFF.2438.1"; class_code "u"; tss_id "TSS5788";
gnl|Nvit_2.0|Chr2.Scaffold11	Cufflinks	exon	638058	638147	.	+	.	gene_id "XLOC_003324"; transcript_id "TCONS_00007300"; exon_number "10"; oId "CUFF.2438.1"; class_code "u"; tss_id "TSS5788";
gnl|Nvit_2.0|Chr2.Scaffold11	Cufflinks	exon	638240	638350	.	+	.	gene_id "XLOC_003324"; transcript_id "TCONS_00007300"; exon_number "11"; oId "CUFF.2438.1"; class_code "u"; tss_id "TSS5788";
gnl|Nvit_2.0|Chr2.Scaffold11	Cufflinks	exon	638446	638520	.	+	.	gene_id "XLOC_003324"; transcript_id "TCONS_00007300"; exon_number "12"; oId "CUFF.2438.1"; class_code "u"; tss_id "TSS5788";
gnl|Nvit_2.0|Chr2.Scaffold11	Cufflinks	exon	639208	639288	.	+	.	gene_id "XLOC_003324"; transcript_id "TCONS_00007300"; exon_number "13"; oId "CUFF.2438.1"; class_code "u"; tss_id "TSS5788";
gnl|Nvit_2.0|Chr2.Scaffold11	Cufflinks	exon	641451	641523	.	+	.	gene_id "XLOC_003324"; transcript_id "TCONS_00007300"; exon_number "14"; oId "CUFF.2438.1"; class_code "u"; tss_id "TSS5788";
gnl|Nvit_2.0|Chr2.Scaffold11	Cufflinks	exon	1733015	1735648	.	+	.	gene_id "XLOC_003345"; transcript_id "TCONS_00007363"; exon_number "1"; oId "CUFF.2493.1"; class_code "u"; tss_id "TSS5831";
gnl|Nvit_2.0|Chr2.Scaffold11	Cufflinks	exon	1736120	1736403	.	+	.	gene_id "XLOC_003345"; transcript_id "TCONS_00007363"; exon_number "2"; oId "CUFF.2493.1"; class_code "u"; tss_id "TSS5831";
gnl|Nvit_2.0|Chr2.Scaffold11	Cufflinks	exon	1736473	1740307	.	+	.	gene_id "XLOC_003345"; transcript_id "TCONS_00007363"; exon_number "3"; oId "CUFF.2493.1"; class_code "u"; tss_id "TSS5831";
gnl|Nvit_2.0|Chr2.Scaffold11	Cufflinks	exon	1740433	1740874	.	+	.	gene_id "XLOC_003345"; transcript_id "TCONS_00007363"; exon_number "4"; oId "CUFF.2493.1"; class_code "u"; tss_id "TSS5831";
gnl|Nvit_2.0|Chr2.Scaffold11	Cufflinks	exon	2844210	2844941	.	+	.	gene_id "XLOC_003385"; transcript_id "TCONS_00007475"; exon_number "1"; oId "CUFF.2577.1"; class_code "u"; tss_id "TSS5920";
gnl|Nvit_2.0|Chr2.Scaffold11	Cufflinks	exon	2845081	2845450	.	+	.	gene_id "XLOC_003385"; transcript_id "TCONS_00007475"; exon_number "2"; oId "CUFF.2577.1"; class_code "u"; tss_id "TSS5920";
gnl|Nvit_2.0|Chr2.Scaffold11	Cufflinks	exon	2897920	2901015	.	+	.	gene_id "XLOC_003387"; transcript_id "TCONS_00007478"; exon_number "1"; oId "CUFF.2581.2"; class_code "u"; tss_id "TSS5922";
gnl|Nvit_2.0|Chr2.Scaffold11	Cufflinks	exon	2901083	2901916	.	+	.	gene_id "XLOC_003387"; transcript_id "TCONS_00007478"; exon_number "2"; oId "CUFF.2581.2"; class_code "u"; tss_id "TSS5922";
gnl|Nvit_2.0|Chr2.Scaffold11	Cufflinks	exon	2897920	2901015	.	+	.	gene_id "XLOC_003387"; transcript_id "TCONS_00007477"; exon_number "1"; oId "CUFF.2581.1"; class_code "u"; tss_id "TSS5922";
gnl|Nvit_2.0|Chr2.Scaffold11	Cufflinks	exon	2901083	2901167	.	+	.	gene_id "XLOC_003387"; transcript_id "TCONS_00007477"; exon_number "2"; oId "CUFF.2581.1"; class_code "u"; tss_id "TSS5922";
gnl|Nvit_2.0|Chr2.Scaffold11	Cufflinks	exon	2901462	2901916	.	+	.	gene_id "XLOC_003387"; transcript_id "TCONS_00007477"; exon_number "3"; oId "CUFF.2581.1"; class_code "u"; tss_id "TSS5922";
gnl|Nvit_2.0|Chr2.Scaffold11	Cufflinks	exon	960713	960940	.	-	.	gene_id "XLOC_003416"; transcript_id "TCONS_00007585"; exon_number "1"; oId "CUFF.2449.4"; class_code "u"; tss_id "TSS5999";
gnl|Nvit_2.0|Chr2.Scaffold11	Cufflinks	exon	962663	962773	.	-	.	gene_id "XLOC_003416"; transcript_id "TCONS_00007585"; exon_number "2"; oId "CUFF.2449.4"; class_code "u"; tss_id "TSS5999";
gnl|Nvit_2.0|Chr2.Scaffold11	Cufflinks	exon	962854	962932	.	-	.	gene_id "XLOC_003416"; transcript_id "TCONS_00007585"; exon_number "3"; oId "CUFF.2449.4"; class_code "u"; tss_id "TSS5999";
gnl|Nvit_2.0|Chr2.Scaffold11	Cufflinks	exon	963009	963533	.	-	.	gene_id "XLOC_003416"; transcript_id "TCONS_00007585"; exon_number "4"; oId "CUFF.2449.4"; class_code "u"; tss_id "TSS5999";
gnl|Nvit_2.0|Chr2.Scaffold11	Cufflinks	exon	963609	963785	.	-	.	gene_id "XLOC_003416"; transcript_id "TCONS_00007585"; exon_number "5"; oId "CUFF.2449.4"; class_code "u"; tss_id "TSS5999";
gnl|Nvit_2.0|Chr2.Scaffold11	Cufflinks	exon	963926	964261	.	-	.	gene_id "XLOC_003416"; transcript_id "TCONS_00007585"; exon_number "6"; oId "CUFF.2449.4"; class_code "u"; tss_id "TSS5999";
gnl|Nvit_2.0|Chr2.Scaffold11	Cufflinks	exon	964345	964569	.	-	.	gene_id "XLOC_003416"; transcript_id "TCONS_00007585"; exon_number "7"; oId "CUFF.2449.4"; class_code "u"; tss_id "TSS5999";
gnl|Nvit_2.0|Chr2.Scaffold11	Cufflinks	exon	964664	964842	.	-	.	gene_id "XLOC_003416"; transcript_id "TCONS_00007585"; exon_number "8"; oId "CUFF.2449.4"; class_code "u"; tss_id "TSS5999";
gnl|Nvit_2.0|Chr2.Scaffold11	Cufflinks	exon	964929	965064	.	-	.	gene_id "XLOC_003416"; transcript_id "TCONS_00007585"; exon_number "9"; oId "CUFF.2449.4"; class_code "u"; tss_id "TSS5999";
gnl|Nvit_2.0|Chr2.Scaffold11	Cufflinks	exon	965155	965355	.	-	.	gene_id "XLOC_003416"; transcript_id "TCONS_00007585"; exon_number "10"; oId "CUFF.2449.4"; class_code "u"; tss_id "TSS5999";
gnl|Nvit_2.0|Chr2.Scaffold11	Cufflinks	exon	965429	965670	.	-	.	gene_id "XLOC_003416"; transcript_id "TCONS_00007585"; exon_number "11"; oId "CUFF.2449.4"; class_code "u"; tss_id "TSS5999";
gnl|Nvit_2.0|Chr2.Scaffold11	Cufflinks	exon	965831	966097	.	-	.	gene_id "XLOC_003416"; transcript_id "TCONS_00007585"; exon_number "12"; oId "CUFF.2449.4"; class_code "u"; tss_id "TSS5999";
gnl|Nvit_2.0|Chr2.Scaffold11	Cufflinks	exon	966179	966470	.	-	.	gene_id "XLOC_003416"; transcript_id "TCONS_00007585"; exon_number "13"; oId "CUFF.2449.4"; class_code "u"; tss_id "TSS5999";
gnl|Nvit_2.0|Chr2.Scaffold11	Cufflinks	exon	966743	967190	.	-	.	gene_id "XLOC_003416"; transcript_id "TCONS_00007585"; exon_number "14"; oId "CUFF.2449.4"; class_code "u"; tss_id "TSS5999";
gnl|Nvit_2.0|Chr2.Scaffold11	Cufflinks	exon	967844	968183	.	-	.	gene_id "XLOC_003416"; transcript_id "TCONS_00007585"; exon_number "15"; oId "CUFF.2449.4"; class_code "u"; tss_id "TSS5999";
gnl|Nvit_2.0|Chr2.Scaffold11	Cufflinks	exon	1078739	1078754	.	-	.	gene_id "XLOC_003422"; transcript_id "TCONS_00007604"; exon_number "1"; oId "CUFF.2458.4"; class_code "u"; tss_id "TSS6013";
gnl|Nvit_2.0|Chr2.Scaffold11	Cufflinks	exon	1079114	1079162	.	-	.	gene_id "XLOC_003422"; transcript_id "TCONS_00007604"; exon_number "2"; oId "CUFF.2458.4"; class_code "u"; tss_id "TSS6013";
gnl|Nvit_2.0|Chr2.Scaffold11	Cufflinks	exon	1101429	1101884	.	-	.	gene_id "XLOC_003422"; transcript_id "TCONS_00007604"; exon_number "3"; oId "CUFF.2458.4"; class_code "u"; tss_id "TSS6013";
gnl|Nvit_2.0|Chr2.Scaffold11	Cufflinks	exon	1103649	1103812	.	-	.	gene_id "XLOC_003422"; transcript_id "TCONS_00007604"; exon_number "4"; oId "CUFF.2458.4"; class_code "u"; tss_id "TSS6013";
gnl|Nvit_2.0|Chr2.Scaffold11	Cufflinks	exon	1104153	1104262	.	-	.	gene_id "XLOC_003422"; transcript_id "TCONS_00007604"; exon_number "5"; oId "CUFF.2458.4"; class_code "u"; tss_id "TSS6013";
gnl|Nvit_2.0|Chr2.Scaffold11	Cufflinks	exon	1104792	1105350	.	-	.	gene_id "XLOC_003422"; transcript_id "TCONS_00007604"; exon_number "6"; oId "CUFF.2458.4"; class_code "u"; tss_id "TSS6013";
gnl|Nvit_2.0|Chr2.Scaffold11	Cufflinks	exon	1848183	1849405	.	-	.	gene_id "XLOC_003445"; transcript_id "TCONS_00007653"; exon_number "1"; oId "CUFF.2503.1"; class_code "u"; tss_id "TSS6053";
gnl|Nvit_2.0|Chr2.Scaffold11	Cufflinks	exon	1850617	1850898	.	-	.	gene_id "XLOC_003445"; transcript_id "TCONS_00007653"; exon_number "2"; oId "CUFF.2503.1"; class_code "u"; tss_id "TSS6053";
gnl|Nvit_2.0|Chr2.Scaffold11	Cufflinks	exon	2572390	2572865	.	-	.	gene_id "XLOC_003473"; transcript_id "TCONS_00007721"; exon_number "1"; oId "CUFF.2556.1"; class_code "u"; tss_id "TSS6105";
gnl|Nvit_2.0|Chr2.Scaffold11	Cufflinks	exon	2572947	2573419	.	-	.	gene_id "XLOC_003473"; transcript_id "TCONS_00007721"; exon_number "2"; oId "CUFF.2556.1"; class_code "u"; tss_id "TSS6105";
gnl|Nvit_2.0|Chr2.Scaffold11	Cufflinks	exon	2714284	2715516	.	-	.	gene_id "XLOC_003477"; transcript_id "TCONS_00007729"; exon_number "1"; oId "CUFF.2564.1"; class_code "u"; tss_id "TSS6110";
gnl|Nvit_2.0|Chr2.Scaffold11	Cufflinks	exon	2715597	2715957	.	-	.	gene_id "XLOC_003477"; transcript_id "TCONS_00007729"; exon_number "2"; oId "CUFF.2564.1"; class_code "u"; tss_id "TSS6110";
gnl|Nvit_2.0|Chr2.Scaffold11	Cufflinks	exon	2844210	2844748	.	-	.	gene_id "XLOC_003483"; transcript_id "TCONS_00007743"; exon_number "1"; oId "CUFF.2578.1"; class_code "u"; tss_id "TSS6119";
gnl|Nvit_2.0|Chr2.Scaffold11	Cufflinks	exon	2844877	2845446	.	-	.	gene_id "XLOC_003483"; transcript_id "TCONS_00007743"; exon_number "2"; oId "CUFF.2578.1"; class_code "u"; tss_id "TSS6119";
gnl|Nvit_2.0|Chr2.Scaffold11	Cufflinks	exon	42762	43573	.	.	.	gene_id "XLOC_003488"; transcript_id "TCONS_00007758"; exon_number "1"; oId "CUFF.2389.1"; class_code "u"; tss_id "TSS6132";
gnl|Nvit_2.0|Chr2.Scaffold11	Cufflinks	exon	73846	74180	.	.	.	gene_id "XLOC_003489"; transcript_id "TCONS_00007759"; exon_number "1"; oId "CUFF.2390.1"; class_code "u"; tss_id "TSS6133";
gnl|Nvit_2.0|Chr2.Scaffold11	Cufflinks	exon	376667	376940	.	.	.	gene_id "XLOC_003490"; transcript_id "TCONS_00007760"; exon_number "1"; oId "CUFF.2420.1"; class_code "u"; tss_id "TSS6134";
gnl|Nvit_2.0|Chr2.Scaffold11	Cufflinks	exon	378748	379360	.	.	.	gene_id "XLOC_003491"; transcript_id "TCONS_00007761"; exon_number "1"; oId "CUFF.2421.1"; class_code "u"; tss_id "TSS6135";
gnl|Nvit_2.0|Chr2.Scaffold11	Cufflinks	exon	769839	770873	.	.	.	gene_id "XLOC_003492"; transcript_id "TCONS_00007762"; exon_number "1"; oId "CUFF.2445.1"; class_code "u"; tss_id "TSS6136";
gnl|Nvit_2.0|Chr2.Scaffold11	Cufflinks	exon	770984	772132	.	.	.	gene_id "XLOC_003493"; transcript_id "TCONS_00007763"; exon_number "1"; oId "CUFF.2446.1"; class_code "u"; tss_id "TSS6137";
gnl|Nvit_2.0|Chr2.Scaffold11	Cufflinks	exon	774005	774821	.	.	.	gene_id "XLOC_003494"; transcript_id "TCONS_00007764"; exon_number "1"; oId "CUFF.2447.1"; class_code "u"; tss_id "TSS6138";
gnl|Nvit_2.0|Chr2.Scaffold11	Cufflinks	exon	1291752	1293152	.	.	.	gene_id "XLOC_003495"; transcript_id "TCONS_00007765"; exon_number "1"; oId "CUFF.2466.1"; class_code "u"; tss_id "TSS6139";
gnl|Nvit_2.0|Chr2.Scaffold11	Cufflinks	exon	1308107	1309028	.	.	.	gene_id "XLOC_003496"; transcript_id "TCONS_00007766"; exon_number "1"; oId "CUFF.2467.1"; class_code "u"; tss_id "TSS6140";
gnl|Nvit_2.0|Chr2.Scaffold11	Cufflinks	exon	1310039	1310841	.	.	.	gene_id "XLOC_003497"; transcript_id "TCONS_00007767"; exon_number "1"; oId "CUFF.2468.1"; class_code "u"; tss_id "TSS6141";
gnl|Nvit_2.0|Chr2.Scaffold11	Cufflinks	exon	1338733	1340328	.	.	.	gene_id "XLOC_003498"; transcript_id "TCONS_00007768"; exon_number "1"; oId "CUFF.2469.1"; class_code "u"; tss_id "TSS6142";
gnl|Nvit_2.0|Chr2.Scaffold11	Cufflinks	exon	1389623	1390526	.	.	.	gene_id "XLOC_003499"; transcript_id "TCONS_00007769"; exon_number "1"; oId "CUFF.2472.1"; class_code "u"; tss_id "TSS6143";
gnl|Nvit_2.0|Chr2.Scaffold11	Cufflinks	exon	1408277	1409979	.	.	.	gene_id "XLOC_003500"; transcript_id "TCONS_00007770"; exon_number "1"; oId "CUFF.2476.1"; class_code "u"; tss_id "TSS6144";
gnl|Nvit_2.0|Chr2.Scaffold11	Cufflinks	exon	1662255	1663442	.	.	.	gene_id "XLOC_003501"; transcript_id "TCONS_00007771"; exon_number "1"; oId "CUFF.2492.1"; class_code "u"; tss_id "TSS6145";
gnl|Nvit_2.0|Chr2.Scaffold11	Cufflinks	exon	2273214	2274054	.	.	.	gene_id "XLOC_003502"; transcript_id "TCONS_00007772"; exon_number "1"; oId "CUFF.2523.1"; class_code "u"; tss_id "TSS6146";
gnl|Nvit_2.0|Chr2.Scaffold11	Cufflinks	exon	2385177	2385570	.	.	.	gene_id "XLOC_003503"; transcript_id "TCONS_00007773"; exon_number "1"; oId "CUFF.2533.1"; class_code "u"; tss_id "TSS6147";
gnl|Nvit_2.0|Chr2.Scaffold11	Cufflinks	exon	2423645	2423946	.	.	.	gene_id "XLOC_003504"; transcript_id "TCONS_00007774"; exon_number "1"; oId "CUFF.2540.1"; class_code "u"; tss_id "TSS6148";
gnl|Nvit_2.0|Chr2.Scaffold11	Cufflinks	exon	2483149	2484735	.	.	.	gene_id "XLOC_003505"; transcript_id "TCONS_00007775"; exon_number "1"; oId "CUFF.2547.1"; class_code "u"; tss_id "TSS6149";
gnl|Nvit_2.0|Chr2.Scaffold11	Cufflinks	exon	2518106	2518396	.	.	.	gene_id "XLOC_003506"; transcript_id "TCONS_00007776"; exon_number "1"; oId "CUFF.2551.1"; class_code "u"; tss_id "TSS6150";
gnl|Nvit_2.0|Chr2.Scaffold11	Cufflinks	exon	2691855	2692706	.	.	.	gene_id "XLOC_003507"; transcript_id "TCONS_00007777"; exon_number "1"; oId "CUFF.2561.1"; class_code "u"; tss_id "TSS6151";
gnl|Nvit_2.0|Chr2.Scaffold11	Cufflinks	exon	2889978	2892933	.	.	.	gene_id "XLOC_003508"; transcript_id "TCONS_00007778"; exon_number "1"; oId "CUFF.2579.1"; class_code "u"; tss_id "TSS6152";
gnl|Nvit_2.0|Chr2.Scaffold11	Cufflinks	exon	2893517	2897446	.	.	.	gene_id "XLOC_003509"; transcript_id "TCONS_00007779"; exon_number "1"; oId "CUFF.2580.1"; class_code "u"; tss_id "TSS6153";
gnl|Nvit_2.0|Chr2.Scaffold116	Cufflinks	exon	579348	579615	.	+	.	gene_id "XLOC_003523"; transcript_id "TCONS_00007819"; exon_number "1"; oId "CUFF.2634.1"; class_code "u"; tss_id "TSS6186";
gnl|Nvit_2.0|Chr2.Scaffold116	Cufflinks	exon	579688	579819	.	+	.	gene_id "XLOC_003523"; transcript_id "TCONS_00007819"; exon_number "2"; oId "CUFF.2634.1"; class_code "u"; tss_id "TSS6186";
gnl|Nvit_2.0|Chr2.Scaffold116	Cufflinks	exon	619208	619476	.	+	.	gene_id "XLOC_003527"; transcript_id "TCONS_00007835"; exon_number "1"; oId "CUFF.2642.1"; class_code "u"; tss_id "TSS6198";
gnl|Nvit_2.0|Chr2.Scaffold116	Cufflinks	exon	619775	620592	.	+	.	gene_id "XLOC_003527"; transcript_id "TCONS_00007835"; exon_number "2"; oId "CUFF.2642.1"; class_code "u"; tss_id "TSS6198";
gnl|Nvit_2.0|Chr2.Scaffold116	Cufflinks	exon	619208	620592	.	+	.	gene_id "XLOC_003527"; transcript_id "TCONS_00007834"; exon_number "1"; oId "CUFF.2641.1"; class_code "u"; tss_id "TSS6198";
gnl|Nvit_2.0|Chr2.Scaffold116	Cufflinks	exon	14433	15332	.	.	.	gene_id "XLOC_003557"; transcript_id "TCONS_00007920"; exon_number "1"; oId "CUFF.2588.1"; class_code "u"; tss_id "TSS6267";
gnl|Nvit_2.0|Chr2.Scaffold116	Cufflinks	exon	196304	196821	.	.	.	gene_id "XLOC_003558"; transcript_id "TCONS_00007921"; exon_number "1"; oId "CUFF.2606.1"; class_code "u"; tss_id "TSS6268";
gnl|Nvit_2.0|Chr2.Scaffold116	Cufflinks	exon	204947	205602	.	.	.	gene_id "XLOC_003559"; transcript_id "TCONS_00007922"; exon_number "1"; oId "CUFF.2607.1"; class_code "u"; tss_id "TSS6269";
gnl|Nvit_2.0|Chr2.Scaffold116	Cufflinks	exon	237565	238388	.	.	.	gene_id "XLOC_003560"; transcript_id "TCONS_00007923"; exon_number "1"; oId "CUFF.2608.1"; class_code "u"; tss_id "TSS6270";
gnl|Nvit_2.0|Chr2.Scaffold116	Cufflinks	exon	251847	253068	.	.	.	gene_id "XLOC_003561"; transcript_id "TCONS_00007924"; exon_number "1"; oId "CUFF.2609.1"; class_code "u"; tss_id "TSS6271";
gnl|Nvit_2.0|Chr2.Scaffold116	Cufflinks	exon	259934	260526	.	.	.	gene_id "XLOC_003562"; transcript_id "TCONS_00007925"; exon_number "1"; oId "CUFF.2610.1"; class_code "u"; tss_id "TSS6272";
gnl|Nvit_2.0|Chr2.Scaffold116	Cufflinks	exon	480913	481243	.	.	.	gene_id "XLOC_003563"; transcript_id "TCONS_00007926"; exon_number "1"; oId "CUFF.2624.1"; class_code "u"; tss_id "TSS6273";
gnl|Nvit_2.0|Chr2.Scaffold116	Cufflinks	exon	597295	598843	.	.	.	gene_id "XLOC_003564"; transcript_id "TCONS_00007927"; exon_number "1"; oId "CUFF.2638.1"; class_code "u"; tss_id "TSS6274";
gnl|Nvit_2.0|Chr2.Scaffold121	Cufflinks	exon	23595	24162	.	+	.	gene_id "XLOC_003566"; transcript_id "TCONS_00007933"; exon_number "1"; oId "CUFF.2657.1"; class_code "u"; tss_id "TSS6277";
gnl|Nvit_2.0|Chr2.Scaffold121	Cufflinks	exon	24505	24619	.	+	.	gene_id "XLOC_003566"; transcript_id "TCONS_00007933"; exon_number "2"; oId "CUFF.2657.1"; class_code "u"; tss_id "TSS6277";
gnl|Nvit_2.0|Chr2.Scaffold121	Cufflinks	exon	24746	25080	.	+	.	gene_id "XLOC_003566"; transcript_id "TCONS_00007933"; exon_number "3"; oId "CUFF.2657.1"; class_code "u"; tss_id "TSS6277";
gnl|Nvit_2.0|Chr2.Scaffold121	Cufflinks	exon	127586	128181	.	-	.	gene_id "XLOC_003579"; transcript_id "TCONS_00007964"; exon_number "1"; oId "CUFF.2665.1"; class_code "u"; tss_id "TSS6297";
gnl|Nvit_2.0|Chr2.Scaffold121	Cufflinks	exon	128247	128327	.	-	.	gene_id "XLOC_003579"; transcript_id "TCONS_00007964"; exon_number "2"; oId "CUFF.2665.1"; class_code "u"; tss_id "TSS6297";
gnl|Nvit_2.0|Chr2.Scaffold121	Cufflinks	exon	130970	131137	.	-	.	gene_id "XLOC_003579"; transcript_id "TCONS_00007964"; exon_number "3"; oId "CUFF.2665.1"; class_code "u"; tss_id "TSS6297";
gnl|Nvit_2.0|Chr2.Scaffold121	Cufflinks	exon	131227	131281	.	-	.	gene_id "XLOC_003579"; transcript_id "TCONS_00007964"; exon_number "4"; oId "CUFF.2665.1"; class_code "u"; tss_id "TSS6297";
gnl|Nvit_2.0|Chr2.Scaffold121	Cufflinks	exon	131680	131703	.	-	.	gene_id "XLOC_003579"; transcript_id "TCONS_00007964"; exon_number "5"; oId "CUFF.2665.1"; class_code "u"; tss_id "TSS6297";
gnl|Nvit_2.0|Chr2.Scaffold13	Cufflinks	exon	1015940	1016201	.	+	.	gene_id "XLOC_003621"; transcript_id "TCONS_00008060"; exon_number "1"; oId "CUFF.2734.1"; class_code "u"; tss_id "TSS6370";
gnl|Nvit_2.0|Chr2.Scaffold13	Cufflinks	exon	1016349	1016588	.	+	.	gene_id "XLOC_003621"; transcript_id "TCONS_00008060"; exon_number "2"; oId "CUFF.2734.1"; class_code "u"; tss_id "TSS6370";
gnl|Nvit_2.0|Chr2.Scaffold13	Cufflinks	exon	1016672	1016880	.	+	.	gene_id "XLOC_003621"; transcript_id "TCONS_00008060"; exon_number "3"; oId "CUFF.2734.1"; class_code "u"; tss_id "TSS6370";
gnl|Nvit_2.0|Chr2.Scaffold13	Cufflinks	exon	1016979	1018447	.	+	.	gene_id "XLOC_003621"; transcript_id "TCONS_00008060"; exon_number "4"; oId "CUFF.2734.1"; class_code "u"; tss_id "TSS6370";
gnl|Nvit_2.0|Chr2.Scaffold13	Cufflinks	exon	1016202	1016269	.	+	.	gene_id "XLOC_003621"; transcript_id "TCONS_00008061"; exon_number "1"; oId "CUFF.2734.2"; class_code "u"; tss_id "TSS6371";
gnl|Nvit_2.0|Chr2.Scaffold13	Cufflinks	exon	1016349	1016588	.	+	.	gene_id "XLOC_003621"; transcript_id "TCONS_00008061"; exon_number "2"; oId "CUFF.2734.2"; class_code "u"; tss_id "TSS6371";
gnl|Nvit_2.0|Chr2.Scaffold13	Cufflinks	exon	1016672	1016880	.	+	.	gene_id "XLOC_003621"; transcript_id "TCONS_00008061"; exon_number "3"; oId "CUFF.2734.2"; class_code "u"; tss_id "TSS6371";
gnl|Nvit_2.0|Chr2.Scaffold13	Cufflinks	exon	1016979	1018447	.	+	.	gene_id "XLOC_003621"; transcript_id "TCONS_00008061"; exon_number "4"; oId "CUFF.2734.2"; class_code "u"; tss_id "TSS6371";
gnl|Nvit_2.0|Chr2.Scaffold13	Cufflinks	exon	1938773	1938810	.	+	.	gene_id "XLOC_003645"; transcript_id "TCONS_00008130"; exon_number "1"; oId "CUFF.2776.3"; class_code "u"; tss_id "TSS6418";
gnl|Nvit_2.0|Chr2.Scaffold13	Cufflinks	exon	1939014	1939512	.	+	.	gene_id "XLOC_003645"; transcript_id "TCONS_00008130"; exon_number "2"; oId "CUFF.2776.3"; class_code "u"; tss_id "TSS6418";
gnl|Nvit_2.0|Chr2.Scaffold13	Cufflinks	exon	1942250	1942771	.	+	.	gene_id "XLOC_003645"; transcript_id "TCONS_00008130"; exon_number "3"; oId "CUFF.2776.3"; class_code "u"; tss_id "TSS6418";
gnl|Nvit_2.0|Chr2.Scaffold13	Cufflinks	exon	1943032	1943418	.	+	.	gene_id "XLOC_003645"; transcript_id "TCONS_00008130"; exon_number "4"; oId "CUFF.2776.3"; class_code "u"; tss_id "TSS6418";
gnl|Nvit_2.0|Chr2.Scaffold13	Cufflinks	exon	1938879	1939512	.	+	.	gene_id "XLOC_003645"; transcript_id "TCONS_00008131"; exon_number "1"; oId "CUFF.2776.4"; class_code "u"; tss_id "TSS6419";
gnl|Nvit_2.0|Chr2.Scaffold13	Cufflinks	exon	1942255	1942771	.	+	.	gene_id "XLOC_003645"; transcript_id "TCONS_00008131"; exon_number "2"; oId "CUFF.2776.4"; class_code "u"; tss_id "TSS6419";
gnl|Nvit_2.0|Chr2.Scaffold13	Cufflinks	exon	1943032	1943418	.	+	.	gene_id "XLOC_003645"; transcript_id "TCONS_00008131"; exon_number "3"; oId "CUFF.2776.4"; class_code "u"; tss_id "TSS6419";
gnl|Nvit_2.0|Chr2.Scaffold13	Cufflinks	exon	2422521	2422792	.	+	.	gene_id "XLOC_003662"; transcript_id "TCONS_00008180"; exon_number "1"; oId "CUFF.2804.3"; class_code "u"; tss_id "TSS6454";
gnl|Nvit_2.0|Chr2.Scaffold13	Cufflinks	exon	2422874	2423021	.	+	.	gene_id "XLOC_003662"; transcript_id "TCONS_00008180"; exon_number "2"; oId "CUFF.2804.3"; class_code "u"; tss_id "TSS6454";
gnl|Nvit_2.0|Chr2.Scaffold13	Cufflinks	exon	2425516	2427287	.	+	.	gene_id "XLOC_003662"; transcript_id "TCONS_00008180"; exon_number "3"; oId "CUFF.2804.3"; class_code "u"; tss_id "TSS6454";
gnl|Nvit_2.0|Chr2.Scaffold13	Cufflinks	exon	2422521	2422792	.	+	.	gene_id "XLOC_003662"; transcript_id "TCONS_00008179"; exon_number "1"; oId "CUFF.2804.2"; class_code "u"; tss_id "TSS6454";
gnl|Nvit_2.0|Chr2.Scaffold13	Cufflinks	exon	2422899	2423021	.	+	.	gene_id "XLOC_003662"; transcript_id "TCONS_00008179"; exon_number "2"; oId "CUFF.2804.2"; class_code "u"; tss_id "TSS6454";
gnl|Nvit_2.0|Chr2.Scaffold13	Cufflinks	exon	2423373	2424892	.	+	.	gene_id "XLOC_003662"; transcript_id "TCONS_00008179"; exon_number "3"; oId "CUFF.2804.2"; class_code "u"; tss_id "TSS6454";
gnl|Nvit_2.0|Chr2.Scaffold13	Cufflinks	exon	2425516	2427287	.	+	.	gene_id "XLOC_003662"; transcript_id "TCONS_00008179"; exon_number "4"; oId "CUFF.2804.2"; class_code "u"; tss_id "TSS6454";
gnl|Nvit_2.0|Chr2.Scaffold13	Cufflinks	exon	2422521	2422792	.	+	.	gene_id "XLOC_003662"; transcript_id "TCONS_00008178"; exon_number "1"; oId "CUFF.2804.1"; class_code "u"; tss_id "TSS6454";
gnl|Nvit_2.0|Chr2.Scaffold13	Cufflinks	exon	2422874	2423021	.	+	.	gene_id "XLOC_003662"; transcript_id "TCONS_00008178"; exon_number "2"; oId "CUFF.2804.1"; class_code "u"; tss_id "TSS6454";
gnl|Nvit_2.0|Chr2.Scaffold13	Cufflinks	exon	2423373	2424892	.	+	.	gene_id "XLOC_003662"; transcript_id "TCONS_00008178"; exon_number "3"; oId "CUFF.2804.1"; class_code "u"; tss_id "TSS6454";
gnl|Nvit_2.0|Chr2.Scaffold13	Cufflinks	exon	2425516	2427287	.	+	.	gene_id "XLOC_003662"; transcript_id "TCONS_00008178"; exon_number "4"; oId "CUFF.2804.1"; class_code "u"; tss_id "TSS6454";
gnl|Nvit_2.0|Chr2.Scaffold13	Cufflinks	exon	2601216	2601896	.	+	.	gene_id "XLOC_003671"; transcript_id "TCONS_00008198"; exon_number "1"; oId "CUFF.2815.1"; class_code "u"; tss_id "TSS6467";
gnl|Nvit_2.0|Chr2.Scaffold13	Cufflinks	exon	2601974	2602583	.	+	.	gene_id "XLOC_003671"; transcript_id "TCONS_00008198"; exon_number "2"; oId "CUFF.2815.1"; class_code "u"; tss_id "TSS6467";
gnl|Nvit_2.0|Chr2.Scaffold13	Cufflinks	exon	2956291	2957563	.	+	.	gene_id "XLOC_003691"; transcript_id "TCONS_00008245"; exon_number "1"; oId "CUFF.2840.1"; class_code "u"; tss_id "TSS6505";
gnl|Nvit_2.0|Chr2.Scaffold13	Cufflinks	exon	2958094	2958300	.	+	.	gene_id "XLOC_003691"; transcript_id "TCONS_00008245"; exon_number "2"; oId "CUFF.2840.1"; class_code "u"; tss_id "TSS6505";
gnl|Nvit_2.0|Chr2.Scaffold13	Cufflinks	exon	3017034	3017333	.	+	.	gene_id "XLOC_003695"; transcript_id "TCONS_00008253"; exon_number "1"; oId "CUFF.2848.1"; class_code "u"; tss_id "TSS6512";
gnl|Nvit_2.0|Chr2.Scaffold13	Cufflinks	exon	3017456	3017588	.	+	.	gene_id "XLOC_003695"; transcript_id "TCONS_00008253"; exon_number "2"; oId "CUFF.2848.1"; class_code "u"; tss_id "TSS6512";
gnl|Nvit_2.0|Chr2.Scaffold13	Cufflinks	exon	3017675	3018099	.	+	.	gene_id "XLOC_003695"; transcript_id "TCONS_00008253"; exon_number "3"; oId "CUFF.2848.1"; class_code "u"; tss_id "TSS6512";
gnl|Nvit_2.0|Chr2.Scaffold13	Cufflinks	exon	3018233	3018266	.	+	.	gene_id "XLOC_003695"; transcript_id "TCONS_00008253"; exon_number "4"; oId "CUFF.2848.1"; class_code "u"; tss_id "TSS6512";
gnl|Nvit_2.0|Chr2.Scaffold13	Cufflinks	exon	237803	238222	.	-	.	gene_id "XLOC_003710"; transcript_id "TCONS_00008282"; exon_number "1"; oId "CUFF.2689.1"; class_code "u"; tss_id "TSS6537";
gnl|Nvit_2.0|Chr2.Scaffold13	Cufflinks	exon	238304	241000	.	-	.	gene_id "XLOC_003710"; transcript_id "TCONS_00008282"; exon_number "2"; oId "CUFF.2689.1"; class_code "u"; tss_id "TSS6537";
gnl|Nvit_2.0|Chr2.Scaffold13	Cufflinks	exon	2599865	2601044	.	-	.	gene_id "XLOC_003776"; transcript_id "TCONS_00008452"; exon_number "1"; oId "CUFF.2814.2"; class_code "u"; tss_id "TSS6673";
gnl|Nvit_2.0|Chr2.Scaffold13	Cufflinks	exon	2601540	2601571	.	-	.	gene_id "XLOC_003776"; transcript_id "TCONS_00008452"; exon_number "2"; oId "CUFF.2814.2"; class_code "u"; tss_id "TSS6673";
gnl|Nvit_2.0|Chr2.Scaffold13	Cufflinks	exon	2599865	2601098	.	-	.	gene_id "XLOC_003776"; transcript_id "TCONS_00008453"; exon_number "1"; oId "CUFF.2814.1"; class_code "u"; tss_id "TSS6674";
gnl|Nvit_2.0|Chr2.Scaffold13	Cufflinks	exon	2601540	2601838	.	-	.	gene_id "XLOC_003776"; transcript_id "TCONS_00008453"; exon_number "2"; oId "CUFF.2814.1"; class_code "u"; tss_id "TSS6674";
gnl|Nvit_2.0|Chr2.Scaffold13	Cufflinks	exon	2982771	2983227	.	-	.	gene_id "XLOC_003788"; transcript_id "TCONS_00008488"; exon_number "1"; oId "CUFF.2844.1"; class_code "u"; tss_id "TSS6698";
gnl|Nvit_2.0|Chr2.Scaffold13	Cufflinks	exon	2983302	2983736	.	-	.	gene_id "XLOC_003788"; transcript_id "TCONS_00008488"; exon_number "2"; oId "CUFF.2844.1"; class_code "u"; tss_id "TSS6698";
gnl|Nvit_2.0|Chr2.Scaffold13	Cufflinks	exon	28461	29538	.	.	.	gene_id "XLOC_003790"; transcript_id "TCONS_00008490"; exon_number "1"; oId "CUFF.2674.1"; class_code "u"; tss_id "TSS6700";
gnl|Nvit_2.0|Chr2.Scaffold13	Cufflinks	exon	131096	131730	.	.	.	gene_id "XLOC_003791"; transcript_id "TCONS_00008491"; exon_number "1"; oId "CUFF.2679.1"; class_code "u"; tss_id "TSS6701";
gnl|Nvit_2.0|Chr2.Scaffold13	Cufflinks	exon	235070	237638	.	.	.	gene_id "XLOC_003792"; transcript_id "TCONS_00008492"; exon_number "1"; oId "CUFF.2688.1"; class_code "u"; tss_id "TSS6702";
gnl|Nvit_2.0|Chr2.Scaffold13	Cufflinks	exon	285342	286027	.	.	.	gene_id "XLOC_003793"; transcript_id "TCONS_00008493"; exon_number "1"; oId "CUFF.2696.1"; class_code "u"; tss_id "TSS6703";
gnl|Nvit_2.0|Chr2.Scaffold13	Cufflinks	exon	540773	543602	.	.	.	gene_id "XLOC_003794"; transcript_id "TCONS_00008494"; exon_number "1"; oId "CUFF.2719.1"; class_code "u"; tss_id "TSS6704";
gnl|Nvit_2.0|Chr2.Scaffold13	Cufflinks	exon	981630	982745	.	.	.	gene_id "XLOC_003795"; transcript_id "TCONS_00008495"; exon_number "1"; oId "CUFF.2732.1"; class_code "u"; tss_id "TSS6705";
gnl|Nvit_2.0|Chr2.Scaffold13	Cufflinks	exon	1310794	1311969	.	.	.	gene_id "XLOC_003796"; transcript_id "TCONS_00008496"; exon_number "1"; oId "CUFF.2756.1"; class_code "u"; tss_id "TSS6706";
gnl|Nvit_2.0|Chr2.Scaffold13	Cufflinks	exon	1442371	1442695	.	.	.	gene_id "XLOC_003797"; transcript_id "TCONS_00008497"; exon_number "1"; oId "CUFF.2759.1"; class_code "u"; tss_id "TSS6707";
gnl|Nvit_2.0|Chr2.Scaffold13	Cufflinks	exon	1547877	1548169	.	.	.	gene_id "XLOC_003798"; transcript_id "TCONS_00008498"; exon_number "1"; oId "CUFF.2760.1"; class_code "u"; tss_id "TSS6708";
gnl|Nvit_2.0|Chr2.Scaffold13	Cufflinks	exon	1900389	1901242	.	.	.	gene_id "XLOC_003799"; transcript_id "TCONS_00008499"; exon_number "1"; oId "CUFF.2770.1"; class_code "u"; tss_id "TSS6709";
gnl|Nvit_2.0|Chr2.Scaffold13	Cufflinks	exon	2026943	2027806	.	.	.	gene_id "XLOC_003800"; transcript_id "TCONS_00008500"; exon_number "1"; oId "CUFF.2783.1"; class_code "u"; tss_id "TSS6710";
gnl|Nvit_2.0|Chr2.Scaffold13	Cufflinks	exon	2319399	2320900	.	.	.	gene_id "XLOC_003801"; transcript_id "TCONS_00008501"; exon_number "1"; oId "CUFF.2801.1"; class_code "u"; tss_id "TSS6711";
gnl|Nvit_2.0|Chr2.Scaffold13	Cufflinks	exon	2524986	2527318	.	.	.	gene_id "XLOC_003802"; transcript_id "TCONS_00008502"; exon_number "1"; oId "CUFF.2810.1"; class_code "u"; tss_id "TSS6712";
gnl|Nvit_2.0|Chr2.Scaffold13	Cufflinks	exon	2952442	2953531	.	.	.	gene_id "XLOC_003803"; transcript_id "TCONS_00008503"; exon_number "1"; oId "CUFF.2839.1"; class_code "u"; tss_id "TSS6713";
gnl|Nvit_2.0|Chr2.Scaffold13	Cufflinks	exon	2961137	2961577	.	.	.	gene_id "XLOC_003804"; transcript_id "TCONS_00008504"; exon_number "1"; oId "CUFF.2841.1"; class_code "u"; tss_id "TSS6714";
gnl|Nvit_2.0|Chr2.Scaffold141	Cufflinks	exon	66057	66805	.	-	.	gene_id "XLOC_003842"; transcript_id "TCONS_00008573"; exon_number "1"; oId "CUFF.2860.2"; class_code "u"; tss_id "TSS6772";
gnl|Nvit_2.0|Chr2.Scaffold141	Cufflinks	exon	67559	68221	.	-	.	gene_id "XLOC_003842"; transcript_id "TCONS_00008573"; exon_number "2"; oId "CUFF.2860.2"; class_code "u"; tss_id "TSS6772";
gnl|Nvit_2.0|Chr2.Scaffold141	Cufflinks	exon	66057	66805	.	-	.	gene_id "XLOC_003842"; transcript_id "TCONS_00008574"; exon_number "1"; oId "CUFF.2860.1"; class_code "u"; tss_id "TSS6773";
gnl|Nvit_2.0|Chr2.Scaffold141	Cufflinks	exon	69012	69849	.	-	.	gene_id "XLOC_003842"; transcript_id "TCONS_00008574"; exon_number "2"; oId "CUFF.2860.1"; class_code "u"; tss_id "TSS6773";
gnl|Nvit_2.0|Chr2.Scaffold141	Cufflinks	exon	54157	55296	.	.	.	gene_id "XLOC_003850"; transcript_id "TCONS_00008593"; exon_number "1"; oId "CUFF.2856.1"; class_code "u"; tss_id "TSS6789";
gnl|Nvit_2.0|Chr2.Scaffold141	Cufflinks	exon	55409	56410	.	.	.	gene_id "XLOC_003851"; transcript_id "TCONS_00008594"; exon_number "1"; oId "CUFF.2857.1"; class_code "u"; tss_id "TSS6790";
gnl|Nvit_2.0|Chr2.Scaffold141	Cufflinks	exon	56701	57212	.	.	.	gene_id "XLOC_003852"; transcript_id "TCONS_00008595"; exon_number "1"; oId "CUFF.2858.1"; class_code "u"; tss_id "TSS6791";
gnl|Nvit_2.0|Chr2.Scaffold141	Cufflinks	exon	57789	64159	.	.	.	gene_id "XLOC_003853"; transcript_id "TCONS_00008596"; exon_number "1"; oId "CUFF.2859.1"; class_code "u"; tss_id "TSS6792";
gnl|Nvit_2.0|Chr2.Scaffold141	Cufflinks	exon	259890	260379	.	.	.	gene_id "XLOC_003854"; transcript_id "TCONS_00008597"; exon_number "1"; oId "CUFF.2870.1"; class_code "u"; tss_id "TSS6793";
gnl|Nvit_2.0|Chr2.Scaffold15	Cufflinks	exon	1183879	1184466	.	+	.	gene_id "XLOC_003912"; transcript_id "TCONS_00008728"; exon_number "1"; oId "CUFF.2960.1"; class_code "u"; tss_id "TSS6901";
gnl|Nvit_2.0|Chr2.Scaffold15	Cufflinks	exon	1184766	1185900	.	+	.	gene_id "XLOC_003912"; transcript_id "TCONS_00008728"; exon_number "2"; oId "CUFF.2960.1"; class_code "u"; tss_id "TSS6901";
gnl|Nvit_2.0|Chr2.Scaffold15	Cufflinks	exon	1576408	1577077	.	-	.	gene_id "XLOC_003999"; transcript_id "TCONS_00008962"; exon_number "1"; oId "CUFF.2982.1"; class_code "u"; tss_id "TSS7084";
gnl|Nvit_2.0|Chr2.Scaffold15	Cufflinks	exon	15155	18315	.	.	.	gene_id "XLOC_004026"; transcript_id "TCONS_00009042"; exon_number "1"; oId "CUFF.2877.1"; class_code "u"; tss_id "TSS7146";
gnl|Nvit_2.0|Chr2.Scaffold15	Cufflinks	exon	21624	22320	.	.	.	gene_id "XLOC_004027"; transcript_id "TCONS_00009043"; exon_number "1"; oId "CUFF.2878.1"; class_code "u"; tss_id "TSS7147";
gnl|Nvit_2.0|Chr2.Scaffold15	Cufflinks	exon	23255	23403	.	.	.	gene_id "XLOC_004028"; transcript_id "TCONS_00009044"; exon_number "1"; oId "CUFF.2879.1"; class_code "u"; tss_id "TSS7148";
gnl|Nvit_2.0|Chr2.Scaffold15	Cufflinks	exon	153510	154812	.	.	.	gene_id "XLOC_004029"; transcript_id "TCONS_00009045"; exon_number "1"; oId "CUFF.2898.1"; class_code "u"; tss_id "TSS7149";
gnl|Nvit_2.0|Chr2.Scaffold15	Cufflinks	exon	198182	199131	.	.	.	gene_id "XLOC_004030"; transcript_id "TCONS_00009046"; exon_number "1"; oId "CUFF.2908.1"; class_code "u"; tss_id "TSS7150";
gnl|Nvit_2.0|Chr2.Scaffold15	Cufflinks	exon	1182776	1183793	.	.	.	gene_id "XLOC_004031"; transcript_id "TCONS_00009047"; exon_number "1"; oId "CUFF.2959.1"; class_code "u"; tss_id "TSS7151";
gnl|Nvit_2.0|Chr2.Scaffold15	Cufflinks	exon	1186041	1186393	.	.	.	gene_id "XLOC_004032"; transcript_id "TCONS_00009048"; exon_number "1"; oId "CUFF.2961.1"; class_code "u"; tss_id "TSS7152";
gnl|Nvit_2.0|Chr2.Scaffold15	Cufflinks	exon	1652900	1653104	.	.	.	gene_id "XLOC_004033"; transcript_id "TCONS_00009049"; exon_number "1"; oId "CUFF.2990.1"; class_code "u"; tss_id "TSS7153";
gnl|Nvit_2.0|Chr2.Scaffold15	Cufflinks	exon	1744681	1745896	.	.	.	gene_id "XLOC_004034"; transcript_id "TCONS_00009050"; exon_number "1"; oId "CUFF.2991.1"; class_code "u"; tss_id "TSS7154";
gnl|Nvit_2.0|Chr2.Scaffold15	Cufflinks	exon	1780527	1781326	.	.	.	gene_id "XLOC_004035"; transcript_id "TCONS_00009051"; exon_number "1"; oId "CUFF.2992.1"; class_code "u"; tss_id "TSS7155";
gnl|Nvit_2.0|Chr2.Scaffold15	Cufflinks	exon	2048820	2049477	.	.	.	gene_id "XLOC_004036"; transcript_id "TCONS_00009052"; exon_number "1"; oId "CUFF.3007.1"; class_code "u"; tss_id "TSS7156";
gnl|Nvit_2.0|Chr2.Scaffold15	Cufflinks	exon	2050064	2051525	.	.	.	gene_id "XLOC_004037"; transcript_id "TCONS_00009053"; exon_number "1"; oId "CUFF.3008.1"; class_code "u"; tss_id "TSS7157";
gnl|Nvit_2.0|Chr2.Scaffold15	Cufflinks	exon	2051775	2052043	.	.	.	gene_id "XLOC_004038"; transcript_id "TCONS_00009054"; exon_number "1"; oId "CUFF.3009.1"; class_code "u"; tss_id "TSS7158";
gnl|Nvit_2.0|Chr2.Scaffold15	Cufflinks	exon	2052464	2053752	.	.	.	gene_id "XLOC_004039"; transcript_id "TCONS_00009055"; exon_number "1"; oId "CUFF.3010.1"; class_code "u"; tss_id "TSS7159";
gnl|Nvit_2.0|Chr2.Scaffold15	Cufflinks	exon	2054196	2054792	.	.	.	gene_id "XLOC_004040"; transcript_id "TCONS_00009056"; exon_number "1"; oId "CUFF.3011.1"; class_code "u"; tss_id "TSS7160";
gnl|Nvit_2.0|Chr2.Scaffold15	Cufflinks	exon	2055502	2055835	.	.	.	gene_id "XLOC_004041"; transcript_id "TCONS_00009057"; exon_number "1"; oId "CUFF.3012.1"; class_code "u"; tss_id "TSS7161";
gnl|Nvit_2.0|Chr2.Scaffold15	Cufflinks	exon	2068311	2068748	.	.	.	gene_id "XLOC_004042"; transcript_id "TCONS_00009058"; exon_number "1"; oId "CUFF.3014.1"; class_code "u"; tss_id "TSS7162";
gnl|Nvit_2.0|Chr2.Scaffold15	Cufflinks	exon	2068839	2069778	.	.	.	gene_id "XLOC_004043"; transcript_id "TCONS_00009059"; exon_number "1"; oId "CUFF.3015.1"; class_code "u"; tss_id "TSS7163";
gnl|Nvit_2.0|Chr2.Scaffold15	Cufflinks	exon	2132670	2133739	.	.	.	gene_id "XLOC_004044"; transcript_id "TCONS_00009060"; exon_number "1"; oId "CUFF.3024.1"; class_code "u"; tss_id "TSS7164";
gnl|Nvit_2.0|Chr2.Scaffold15	Cufflinks	exon	2133929	2135939	.	.	.	gene_id "XLOC_004045"; transcript_id "TCONS_00009061"; exon_number "1"; oId "CUFF.3025.1"; class_code "u"; tss_id "TSS7165";
gnl|Nvit_2.0|Chr2.Scaffold15	Cufflinks	exon	2671091	2671626	.	.	.	gene_id "XLOC_004046"; transcript_id "TCONS_00009062"; exon_number "1"; oId "CUFF.3035.1"; class_code "u"; tss_id "TSS7166";
gnl|Nvit_2.0|Chr2.Scaffold15	Cufflinks	exon	2688604	2691463	.	.	.	gene_id "XLOC_004047"; transcript_id "TCONS_00009063"; exon_number "1"; oId "CUFF.3036.1"; class_code "u"; tss_id "TSS7167";
gnl|Nvit_2.0|Chr2.Scaffold15	Cufflinks	exon	2692173	2694131	.	.	.	gene_id "XLOC_004048"; transcript_id "TCONS_00009064"; exon_number "1"; oId "CUFF.3037.1"; class_code "u"; tss_id "TSS7168";
gnl|Nvit_2.0|Chr2.Scaffold179	Cufflinks	exon	175072	176208	.	.	.	gene_id "XLOC_004065"; transcript_id "TCONS_00009102"; exon_number "1"; oId "CUFF.3046.1"; class_code "u"; tss_id "TSS7193";
gnl|Nvit_2.0|Chr2.Scaffold179	Cufflinks	exon	180010	181547	.	.	.	gene_id "XLOC_004066"; transcript_id "TCONS_00009103"; exon_number "1"; oId "CUFF.3047.1"; class_code "u"; tss_id "TSS7194";
gnl|Nvit_2.0|Chr2.Scaffold188	Cufflinks	exon	30077	30465	.	-	.	gene_id "XLOC_004076"; transcript_id "TCONS_00009125"; exon_number "1"; oId "CUFF.3058.2"; class_code "u"; tss_id "TSS7212";
gnl|Nvit_2.0|Chr2.Scaffold188	Cufflinks	exon	32124	32316	.	-	.	gene_id "XLOC_004076"; transcript_id "TCONS_00009125"; exon_number "2"; oId "CUFF.3058.2"; class_code "u"; tss_id "TSS7212";
gnl|Nvit_2.0|Chr2.Scaffold188	Cufflinks	exon	32711	32837	.	-	.	gene_id "XLOC_004076"; transcript_id "TCONS_00009125"; exon_number "3"; oId "CUFF.3058.2"; class_code "u"; tss_id "TSS7212";
gnl|Nvit_2.0|Chr2.Scaffold188	Cufflinks	exon	30077	30465	.	-	.	gene_id "XLOC_004076"; transcript_id "TCONS_00009126"; exon_number "1"; oId "CUFF.3058.1"; class_code "u"; tss_id "TSS7213";
gnl|Nvit_2.0|Chr2.Scaffold188	Cufflinks	exon	32124	33322	.	-	.	gene_id "XLOC_004076"; transcript_id "TCONS_00009126"; exon_number "2"; oId "CUFF.3058.1"; class_code "u"; tss_id "TSS7213";
gnl|Nvit_2.0|Chr2.Scaffold188	Cufflinks	exon	13506	14727	.	.	.	gene_id "XLOC_004083"; transcript_id "TCONS_00009140"; exon_number "1"; oId "CUFF.3057.1"; class_code "u"; tss_id "TSS7223";
gnl|Nvit_2.0|Chr2.Scaffold19	Cufflinks	exon	129527	130240	.	+	.	gene_id "XLOC_004093"; transcript_id "TCONS_00009170"; exon_number "1"; oId "CUFF.3083.1"; class_code "u"; tss_id "TSS7245";
gnl|Nvit_2.0|Chr2.Scaffold19	Cufflinks	exon	461388	461709	.	+	.	gene_id "XLOC_004101"; transcript_id "TCONS_00009191"; exon_number "1"; oId "CUFF.3096.1"; class_code "u"; tss_id "TSS7260";
gnl|Nvit_2.0|Chr2.Scaffold19	Cufflinks	exon	462636	462742	.	+	.	gene_id "XLOC_004101"; transcript_id "TCONS_00009191"; exon_number "2"; oId "CUFF.3096.1"; class_code "u"; tss_id "TSS7260";
gnl|Nvit_2.0|Chr2.Scaffold19	Cufflinks	exon	462988	463334	.	+	.	gene_id "XLOC_004101"; transcript_id "TCONS_00009191"; exon_number "3"; oId "CUFF.3096.1"; class_code "u"; tss_id "TSS7260";
gnl|Nvit_2.0|Chr2.Scaffold19	Cufflinks	exon	513143	513525	.	+	.	gene_id "XLOC_004102"; transcript_id "TCONS_00009193"; exon_number "1"; oId "CUFF.3099.2"; class_code "u"; tss_id "TSS7261";
gnl|Nvit_2.0|Chr2.Scaffold19	Cufflinks	exon	513667	513968	.	+	.	gene_id "XLOC_004102"; transcript_id "TCONS_00009193"; exon_number "2"; oId "CUFF.3099.2"; class_code "u"; tss_id "TSS7261";
gnl|Nvit_2.0|Chr2.Scaffold19	Cufflinks	exon	514098	514314	.	+	.	gene_id "XLOC_004102"; transcript_id "TCONS_00009193"; exon_number "3"; oId "CUFF.3099.2"; class_code "u"; tss_id "TSS7261";
gnl|Nvit_2.0|Chr2.Scaffold19	Cufflinks	exon	514904	515166	.	+	.	gene_id "XLOC_004102"; transcript_id "TCONS_00009193"; exon_number "4"; oId "CUFF.3099.2"; class_code "u"; tss_id "TSS7261";
gnl|Nvit_2.0|Chr2.Scaffold19	Cufflinks	exon	516167	520421	.	+	.	gene_id "XLOC_004102"; transcript_id "TCONS_00009193"; exon_number "5"; oId "CUFF.3099.2"; class_code "u"; tss_id "TSS7261";
gnl|Nvit_2.0|Chr2.Scaffold19	Cufflinks	exon	513143	513525	.	+	.	gene_id "XLOC_004102"; transcript_id "TCONS_00009192"; exon_number "1"; oId "CUFF.3099.1"; class_code "u"; tss_id "TSS7261";
gnl|Nvit_2.0|Chr2.Scaffold19	Cufflinks	exon	513667	513968	.	+	.	gene_id "XLOC_004102"; transcript_id "TCONS_00009192"; exon_number "2"; oId "CUFF.3099.1"; class_code "u"; tss_id "TSS7261";
gnl|Nvit_2.0|Chr2.Scaffold19	Cufflinks	exon	514098	514319	.	+	.	gene_id "XLOC_004102"; transcript_id "TCONS_00009192"; exon_number "3"; oId "CUFF.3099.1"; class_code "u"; tss_id "TSS7261";
gnl|Nvit_2.0|Chr2.Scaffold19	Cufflinks	exon	514904	515166	.	+	.	gene_id "XLOC_004102"; transcript_id "TCONS_00009192"; exon_number "4"; oId "CUFF.3099.1"; class_code "u"; tss_id "TSS7261";
gnl|Nvit_2.0|Chr2.Scaffold19	Cufflinks	exon	516167	520421	.	+	.	gene_id "XLOC_004102"; transcript_id "TCONS_00009192"; exon_number "5"; oId "CUFF.3099.1"; class_code "u"; tss_id "TSS7261";
gnl|Nvit_2.0|Chr2.Scaffold19	Cufflinks	exon	514900	520511	.	+	.	gene_id "XLOC_004102"; transcript_id "TCONS_00009194"; exon_number "1"; oId "CUFF.3100.1"; class_code "u"; tss_id "TSS7262";
gnl|Nvit_2.0|Chr2.Scaffold19	Cufflinks	exon	527647	528057	.	+	.	gene_id "XLOC_004103"; transcript_id "TCONS_00009195"; exon_number "1"; oId "CUFF.3102.1"; class_code "u"; tss_id "TSS7263";
gnl|Nvit_2.0|Chr2.Scaffold19	Cufflinks	exon	528143	528346	.	+	.	gene_id "XLOC_004103"; transcript_id "TCONS_00009195"; exon_number "2"; oId "CUFF.3102.1"; class_code "u"; tss_id "TSS7263";
gnl|Nvit_2.0|Chr2.Scaffold19	Cufflinks	exon	528484	528806	.	+	.	gene_id "XLOC_004103"; transcript_id "TCONS_00009195"; exon_number "3"; oId "CUFF.3102.1"; class_code "u"; tss_id "TSS7263";
gnl|Nvit_2.0|Chr2.Scaffold19	Cufflinks	exon	528892	534827	.	+	.	gene_id "XLOC_004103"; transcript_id "TCONS_00009195"; exon_number "4"; oId "CUFF.3102.1"; class_code "u"; tss_id "TSS7263";
gnl|Nvit_2.0|Chr2.Scaffold19	Cufflinks	exon	984808	985125	.	+	.	gene_id "XLOC_004110"; transcript_id "TCONS_00009227"; exon_number "1"; oId "CUFF.3120.1"; class_code "u"; tss_id "TSS7282";
gnl|Nvit_2.0|Chr2.Scaffold19	Cufflinks	exon	996617	996927	.	+	.	gene_id "XLOC_004110"; transcript_id "TCONS_00009227"; exon_number "2"; oId "CUFF.3120.1"; class_code "u"; tss_id "TSS7282";
gnl|Nvit_2.0|Chr2.Scaffold19	Cufflinks	exon	1533715	1534007	.	+	.	gene_id "XLOC_004123"; transcript_id "TCONS_00009261"; exon_number "1"; oId "CUFF.3143.1"; class_code "u"; tss_id "TSS7310";
gnl|Nvit_2.0|Chr2.Scaffold19	Cufflinks	exon	1534619	1536088	.	+	.	gene_id "XLOC_004123"; transcript_id "TCONS_00009261"; exon_number "2"; oId "CUFF.3143.1"; class_code "u"; tss_id "TSS7310";
gnl|Nvit_2.0|Chr2.Scaffold19	Cufflinks	exon	3022329	3022379	.	+	.	gene_id "XLOC_004178"; transcript_id "TCONS_00009398"; exon_number "1"; oId "CUFF.3239.1"; class_code "u"; tss_id "TSS7418";
gnl|Nvit_2.0|Chr2.Scaffold19	Cufflinks	exon	3023194	3023798	.	+	.	gene_id "XLOC_004178"; transcript_id "TCONS_00009398"; exon_number "2"; oId "CUFF.3239.1"; class_code "u"; tss_id "TSS7418";
gnl|Nvit_2.0|Chr2.Scaffold19	Cufflinks	exon	894053	900884	.	-	.	gene_id "XLOC_004203"; transcript_id "TCONS_00009445"; exon_number "1"; oId "CUFF.3116.1"; class_code "u"; tss_id "TSS7455";
gnl|Nvit_2.0|Chr2.Scaffold19	Cufflinks	exon	900970	901342	.	-	.	gene_id "XLOC_004203"; transcript_id "TCONS_00009445"; exon_number "2"; oId "CUFF.3116.1"; class_code "u"; tss_id "TSS7455";
gnl|Nvit_2.0|Chr2.Scaffold19	Cufflinks	exon	1704717	1705692	.	-	.	gene_id "XLOC_004217"; transcript_id "TCONS_00009477"; exon_number "1"; oId "CUFF.3148.1"; class_code "u"; tss_id "TSS7480";
gnl|Nvit_2.0|Chr2.Scaffold19	Cufflinks	exon	2524475	2524744	.	-	.	gene_id "XLOC_004252"; transcript_id "TCONS_00009556"; exon_number "1"; oId "CUFF.3208.1"; class_code "u"; tss_id "TSS7548";
gnl|Nvit_2.0|Chr2.Scaffold19	Cufflinks	exon	2524813	2525490	.	-	.	gene_id "XLOC_004252"; transcript_id "TCONS_00009556"; exon_number "2"; oId "CUFF.3208.1"; class_code "u"; tss_id "TSS7548";
gnl|Nvit_2.0|Chr2.Scaffold19	Cufflinks	exon	2747147	2747306	.	-	.	gene_id "XLOC_004254"; transcript_id "TCONS_00009567"; exon_number "1"; oId "CUFF.3215.2"; class_code "u"; tss_id "TSS7552";
gnl|Nvit_2.0|Chr2.Scaffold19	Cufflinks	exon	2748807	2748860	.	-	.	gene_id "XLOC_004254"; transcript_id "TCONS_00009567"; exon_number "2"; oId "CUFF.3215.2"; class_code "u"; tss_id "TSS7552";
gnl|Nvit_2.0|Chr2.Scaffold19	Cufflinks	exon	2747147	2747306	.	-	.	gene_id "XLOC_004254"; transcript_id "TCONS_00009568"; exon_number "1"; oId "CUFF.3215.1"; class_code "u"; tss_id "TSS7553";
gnl|Nvit_2.0|Chr2.Scaffold19	Cufflinks	exon	2749015	2749458	.	-	.	gene_id "XLOC_004254"; transcript_id "TCONS_00009568"; exon_number "2"; oId "CUFF.3215.1"; class_code "u"; tss_id "TSS7553";
gnl|Nvit_2.0|Chr2.Scaffold19	Cufflinks	exon	2914347	2915065	.	-	.	gene_id "XLOC_004262"; transcript_id "TCONS_00009588"; exon_number "1"; oId "CUFF.3231.2"; class_code "u"; tss_id "TSS7570";
gnl|Nvit_2.0|Chr2.Scaffold19	Cufflinks	exon	2915152	2916983	.	-	.	gene_id "XLOC_004262"; transcript_id "TCONS_00009588"; exon_number "2"; oId "CUFF.3231.2"; class_code "u"; tss_id "TSS7570";
gnl|Nvit_2.0|Chr2.Scaffold19	Cufflinks	exon	2917365	2917994	.	-	.	gene_id "XLOC_004262"; transcript_id "TCONS_00009588"; exon_number "3"; oId "CUFF.3231.2"; class_code "u"; tss_id "TSS7570";
gnl|Nvit_2.0|Chr2.Scaffold19	Cufflinks	exon	2914347	2915065	.	-	.	gene_id "XLOC_004262"; transcript_id "TCONS_00009589"; exon_number "1"; oId "CUFF.3231.1"; class_code "u"; tss_id "TSS7571";
gnl|Nvit_2.0|Chr2.Scaffold19	Cufflinks	exon	2915152	2916983	.	-	.	gene_id "XLOC_004262"; transcript_id "TCONS_00009589"; exon_number "2"; oId "CUFF.3231.1"; class_code "u"; tss_id "TSS7571";
gnl|Nvit_2.0|Chr2.Scaffold19	Cufflinks	exon	2917062	2918137	.	-	.	gene_id "XLOC_004262"; transcript_id "TCONS_00009589"; exon_number "3"; oId "CUFF.3231.1"; class_code "u"; tss_id "TSS7571";
gnl|Nvit_2.0|Chr2.Scaffold19	Cufflinks	exon	18540	21886	.	.	.	gene_id "XLOC_004264"; transcript_id "TCONS_00009593"; exon_number "1"; oId "CUFF.3071.1"; class_code "u"; tss_id "TSS7574";
gnl|Nvit_2.0|Chr2.Scaffold19	Cufflinks	exon	87777	88910	.	.	.	gene_id "XLOC_004265"; transcript_id "TCONS_00009594"; exon_number "1"; oId "CUFF.3078.1"; class_code "u"; tss_id "TSS7575";
gnl|Nvit_2.0|Chr2.Scaffold19	Cufflinks	exon	413055	413797	.	.	.	gene_id "XLOC_004266"; transcript_id "TCONS_00009595"; exon_number "1"; oId "CUFF.3091.1"; class_code "u"; tss_id "TSS7576";
gnl|Nvit_2.0|Chr2.Scaffold19	Cufflinks	exon	418001	418919	.	.	.	gene_id "XLOC_004267"; transcript_id "TCONS_00009596"; exon_number "1"; oId "CUFF.3092.1"; class_code "u"; tss_id "TSS7577";
gnl|Nvit_2.0|Chr2.Scaffold19	Cufflinks	exon	419081	419786	.	.	.	gene_id "XLOC_004268"; transcript_id "TCONS_00009597"; exon_number "1"; oId "CUFF.3093.1"; class_code "u"; tss_id "TSS7578";
gnl|Nvit_2.0|Chr2.Scaffold19	Cufflinks	exon	420184	421806	.	.	.	gene_id "XLOC_004269"; transcript_id "TCONS_00009598"; exon_number "1"; oId "CUFF.3094.1"; class_code "u"; tss_id "TSS7579";
gnl|Nvit_2.0|Chr2.Scaffold19	Cufflinks	exon	524737	525440	.	.	.	gene_id "XLOC_004270"; transcript_id "TCONS_00009599"; exon_number "1"; oId "CUFF.3101.1"; class_code "u"; tss_id "TSS7580";
gnl|Nvit_2.0|Chr2.Scaffold19	Cufflinks	exon	539629	540688	.	.	.	gene_id "XLOC_004271"; transcript_id "TCONS_00009600"; exon_number "1"; oId "CUFF.3103.1"; class_code "u"; tss_id "TSS7581";
gnl|Nvit_2.0|Chr2.Scaffold19	Cufflinks	exon	737103	737776	.	.	.	gene_id "XLOC_004272"; transcript_id "TCONS_00009601"; exon_number "1"; oId "CUFF.3109.1"; class_code "u"; tss_id "TSS7582";
gnl|Nvit_2.0|Chr2.Scaffold19	Cufflinks	exon	745632	746114	.	.	.	gene_id "XLOC_004273"; transcript_id "TCONS_00009602"; exon_number "1"; oId "CUFF.3110.1"; class_code "u"; tss_id "TSS7583";
gnl|Nvit_2.0|Chr2.Scaffold19	Cufflinks	exon	813574	814105	.	.	.	gene_id "XLOC_004274"; transcript_id "TCONS_00009603"; exon_number "1"; oId "CUFF.3113.1"; class_code "u"; tss_id "TSS7584";
gnl|Nvit_2.0|Chr2.Scaffold19	Cufflinks	exon	854426	855699	.	.	.	gene_id "XLOC_004275"; transcript_id "TCONS_00009604"; exon_number "1"; oId "CUFF.3114.1"; class_code "u"; tss_id "TSS7585";
gnl|Nvit_2.0|Chr2.Scaffold19	Cufflinks	exon	862803	863268	.	.	.	gene_id "XLOC_004276"; transcript_id "TCONS_00009605"; exon_number "1"; oId "CUFF.3115.1"; class_code "u"; tss_id "TSS7586";
gnl|Nvit_2.0|Chr2.Scaffold19	Cufflinks	exon	981031	981356	.	.	.	gene_id "XLOC_004277"; transcript_id "TCONS_00009606"; exon_number "1"; oId "CUFF.3119.1"; class_code "u"; tss_id "TSS7587";
gnl|Nvit_2.0|Chr2.Scaffold19	Cufflinks	exon	1195309	1196031	.	.	.	gene_id "XLOC_004278"; transcript_id "TCONS_00009607"; exon_number "1"; oId "CUFF.3130.1"; class_code "u"; tss_id "TSS7588";
gnl|Nvit_2.0|Chr2.Scaffold19	Cufflinks	exon	1261738	1266651	.	.	.	gene_id "XLOC_004279"; transcript_id "TCONS_00009608"; exon_number "1"; oId "CUFF.3137.1"; class_code "u"; tss_id "TSS7589";
gnl|Nvit_2.0|Chr2.Scaffold19	Cufflinks	exon	1284629	1285305	.	.	.	gene_id "XLOC_004280"; transcript_id "TCONS_00009609"; exon_number "1"; oId "CUFF.3139.1"; class_code "u"; tss_id "TSS7590";
gnl|Nvit_2.0|Chr2.Scaffold19	Cufflinks	exon	1774776	1774946	.	.	.	gene_id "XLOC_004281"; transcript_id "TCONS_00009610"; exon_number "1"; oId "CUFF.3153.1"; class_code "u"; tss_id "TSS7591";
gnl|Nvit_2.0|Chr2.Scaffold19	Cufflinks	exon	2049235	2050526	.	.	.	gene_id "XLOC_004282"; transcript_id "TCONS_00009611"; exon_number "1"; oId "CUFF.3175.1"; class_code "u"; tss_id "TSS7592";
gnl|Nvit_2.0|Chr2.Scaffold19	Cufflinks	exon	2070951	2071142	.	.	.	gene_id "XLOC_004283"; transcript_id "TCONS_00009612"; exon_number "1"; oId "CUFF.3179.1"; class_code "u"; tss_id "TSS7593";
gnl|Nvit_2.0|Chr2.Scaffold19	Cufflinks	exon	2173451	2173895	.	.	.	gene_id "XLOC_004284"; transcript_id "TCONS_00009613"; exon_number "1"; oId "CUFF.3184.1"; class_code "u"; tss_id "TSS7594";
gnl|Nvit_2.0|Chr2.Scaffold19	Cufflinks	exon	2174855	2179397	.	.	.	gene_id "XLOC_004285"; transcript_id "TCONS_00009614"; exon_number "1"; oId "CUFF.3185.1"; class_code "u"; tss_id "TSS7595";
gnl|Nvit_2.0|Chr2.Scaffold19	Cufflinks	exon	2359437	2360796	.	.	.	gene_id "XLOC_004286"; transcript_id "TCONS_00009615"; exon_number "1"; oId "CUFF.3198.1"; class_code "u"; tss_id "TSS7596";
gnl|Nvit_2.0|Chr2.Scaffold19	Cufflinks	exon	2525658	2527061	.	.	.	gene_id "XLOC_004287"; transcript_id "TCONS_00009616"; exon_number "1"; oId "CUFF.3209.1"; class_code "u"; tss_id "TSS7597";
gnl|Nvit_2.0|Chr2.Scaffold21	Cufflinks	exon	966384	967171	.	+	.	gene_id "XLOC_004352"; transcript_id "TCONS_00009740"; exon_number "1"; oId "CUFF.3313.1"; class_code "u"; tss_id "TSS7701";
gnl|Nvit_2.0|Chr2.Scaffold21	Cufflinks	exon	2476212	2478878	.	+	.	gene_id "XLOC_004403"; transcript_id "TCONS_00009861"; exon_number "1"; oId "CUFF.3409.1"; class_code "u"; tss_id "TSS7801";
gnl|Nvit_2.0|Chr2.Scaffold21	Cufflinks	exon	2479474	2479539	.	+	.	gene_id "XLOC_004403"; transcript_id "TCONS_00009861"; exon_number "2"; oId "CUFF.3409.1"; class_code "u"; tss_id "TSS7801";
gnl|Nvit_2.0|Chr2.Scaffold21	Cufflinks	exon	2479652	2481038	.	+	.	gene_id "XLOC_004403"; transcript_id "TCONS_00009861"; exon_number "3"; oId "CUFF.3409.1"; class_code "u"; tss_id "TSS7801";
gnl|Nvit_2.0|Chr2.Scaffold21	Cufflinks	exon	2476212	2480422	.	+	.	gene_id "XLOC_004403"; transcript_id "TCONS_00009862"; exon_number "1"; oId "CUFF.3409.2"; class_code "u"; tss_id "TSS7801";
gnl|Nvit_2.0|Chr2.Scaffold21	Cufflinks	exon	2481060	2481465	.	+	.	gene_id "XLOC_004403"; transcript_id "TCONS_00009862"; exon_number "2"; oId "CUFF.3409.2"; class_code "u"; tss_id "TSS7801";
gnl|Nvit_2.0|Chr2.Scaffold21	Cufflinks	exon	1691	1943	.	-	.	gene_id "XLOC_004423"; transcript_id "TCONS_00009901"; exon_number "1"; oId "CUFF.3242.1"; class_code "u"; tss_id "TSS7834";
gnl|Nvit_2.0|Chr2.Scaffold21	Cufflinks	exon	3321	4069	.	-	.	gene_id "XLOC_004423"; transcript_id "TCONS_00009901"; exon_number "2"; oId "CUFF.3242.1"; class_code "u"; tss_id "TSS7834";
gnl|Nvit_2.0|Chr2.Scaffold21	Cufflinks	exon	3094	4044	.	-	.	gene_id "XLOC_004423"; transcript_id "TCONS_00009902"; exon_number "1"; oId "CUFF.3243.1"; class_code "u"; tss_id "TSS7834";
gnl|Nvit_2.0|Chr2.Scaffold21	Cufflinks	exon	836961	837689	.	-	.	gene_id "XLOC_004468"; transcript_id "TCONS_00009990"; exon_number "1"; oId "CUFF.3297.1"; class_code "u"; tss_id "TSS7908";
gnl|Nvit_2.0|Chr2.Scaffold21	Cufflinks	exon	837804	839457	.	-	.	gene_id "XLOC_004468"; transcript_id "TCONS_00009990"; exon_number "2"; oId "CUFF.3297.1"; class_code "u"; tss_id "TSS7908";
gnl|Nvit_2.0|Chr2.Scaffold21	Cufflinks	exon	1210196	1211422	.	-	.	gene_id "XLOC_004493"; transcript_id "TCONS_00010053"; exon_number "1"; oId "CUFF.3339.1"; class_code "u"; tss_id "TSS7954";
gnl|Nvit_2.0|Chr2.Scaffold21	Cufflinks	exon	1210196	1211031	.	-	.	gene_id "XLOC_004493"; transcript_id "TCONS_00010054"; exon_number "1"; oId "CUFF.3340.1"; class_code "u"; tss_id "TSS7955";
gnl|Nvit_2.0|Chr2.Scaffold21	Cufflinks	exon	1215945	1216557	.	-	.	gene_id "XLOC_004493"; transcript_id "TCONS_00010054"; exon_number "2"; oId "CUFF.3340.1"; class_code "u"; tss_id "TSS7955";
gnl|Nvit_2.0|Chr2.Scaffold21	Cufflinks	exon	1216651	1217113	.	-	.	gene_id "XLOC_004493"; transcript_id "TCONS_00010054"; exon_number "3"; oId "CUFF.3340.1"; class_code "u"; tss_id "TSS7955";
gnl|Nvit_2.0|Chr2.Scaffold21	Cufflinks	exon	2477580	2479804	.	-	.	gene_id "XLOC_004535"; transcript_id "TCONS_00010143"; exon_number "1"; oId "CUFF.3410.1"; class_code "u"; tss_id "TSS8029";
gnl|Nvit_2.0|Chr2.Scaffold21	Cufflinks	exon	2479961	2480801	.	-	.	gene_id "XLOC_004535"; transcript_id "TCONS_00010143"; exon_number "2"; oId "CUFF.3410.1"; class_code "u"; tss_id "TSS8029";
gnl|Nvit_2.0|Chr2.Scaffold21	Cufflinks	exon	2856081	2856620	.	-	.	gene_id "XLOC_004555"; transcript_id "TCONS_00010193"; exon_number "1"; oId "CUFF.3431.1"; class_code "u"; tss_id "TSS8065";
gnl|Nvit_2.0|Chr2.Scaffold21	Cufflinks	exon	2856692	2857211	.	-	.	gene_id "XLOC_004555"; transcript_id "TCONS_00010193"; exon_number "2"; oId "CUFF.3431.1"; class_code "u"; tss_id "TSS8065";
gnl|Nvit_2.0|Chr2.Scaffold21	Cufflinks	exon	2857278	2857743	.	-	.	gene_id "XLOC_004555"; transcript_id "TCONS_00010193"; exon_number "3"; oId "CUFF.3431.1"; class_code "u"; tss_id "TSS8065";
gnl|Nvit_2.0|Chr2.Scaffold21	Cufflinks	exon	2857828	2858272	.	-	.	gene_id "XLOC_004555"; transcript_id "TCONS_00010193"; exon_number "4"; oId "CUFF.3431.1"; class_code "u"; tss_id "TSS8065";
gnl|Nvit_2.0|Chr2.Scaffold21	Cufflinks	exon	718606	720566	.	.	.	gene_id "XLOC_004560"; transcript_id "TCONS_00010208"; exon_number "1"; oId "CUFF.3290.1"; class_code "u"; tss_id "TSS8075";
gnl|Nvit_2.0|Chr2.Scaffold21	Cufflinks	exon	867116	867516	.	.	.	gene_id "XLOC_004561"; transcript_id "TCONS_00010209"; exon_number "1"; oId "CUFF.3300.1"; class_code "u"; tss_id "TSS8076";
gnl|Nvit_2.0|Chr2.Scaffold21	Cufflinks	exon	876376	876720	.	.	.	gene_id "XLOC_004562"; transcript_id "TCONS_00010210"; exon_number "1"; oId "CUFF.3302.1"; class_code "u"; tss_id "TSS8077";
gnl|Nvit_2.0|Chr2.Scaffold21	Cufflinks	exon	1189938	1191544	.	.	.	gene_id "XLOC_004563"; transcript_id "TCONS_00010211"; exon_number "1"; oId "CUFF.3338.1"; class_code "u"; tss_id "TSS8078";
gnl|Nvit_2.0|Chr2.Scaffold21	Cufflinks	exon	1979910	1980473	.	.	.	gene_id "XLOC_004564"; transcript_id "TCONS_00010212"; exon_number "1"; oId "CUFF.3371.1"; class_code "u"; tss_id "TSS8079";
gnl|Nvit_2.0|Chr2.Scaffold21	Cufflinks	exon	2258994	2260731	.	.	.	gene_id "XLOC_004565"; transcript_id "TCONS_00010213"; exon_number "1"; oId "CUFF.3401.1"; class_code "u"; tss_id "TSS8080";
gnl|Nvit_2.0|Chr2.Scaffold21	Cufflinks	exon	2259574	2260731	.	.	.	gene_id "XLOC_004565"; transcript_id "TCONS_00010214"; exon_number "1"; oId "CUFF.3401.2"; contained_in "TCONS_00010213"; class_code "u"; tss_id "TSS8081";
gnl|Nvit_2.0|Chr2.Scaffold21	Cufflinks	exon	2469592	2470545	.	.	.	gene_id "XLOC_004566"; transcript_id "TCONS_00010215"; exon_number "1"; oId "CUFF.3407.1"; class_code "u"; tss_id "TSS8082";
gnl|Nvit_2.0|Chr2.Scaffold21	Cufflinks	exon	2474574	2475780	.	.	.	gene_id "XLOC_004567"; transcript_id "TCONS_00010216"; exon_number "1"; oId "CUFF.3408.1"; class_code "u"; tss_id "TSS8083";
gnl|Nvit_2.0|Chr2.Scaffold238	Cufflinks	exon	25854	26556	.	.	.	gene_id "XLOC_004595"; transcript_id "TCONS_00010245"; exon_number "1"; oId "CUFF.3440.1"; class_code "u"; tss_id "TSS8111";
gnl|Nvit_2.0|Chr2.Scaffold24	Cufflinks	exon	14205	14834	.	.	.	gene_id "XLOC_004732"; transcript_id "TCONS_00010612"; exon_number "1"; oId "CUFF.3446.1"; class_code "u"; tss_id "TSS8412";
gnl|Nvit_2.0|Chr2.Scaffold24	Cufflinks	exon	43691	44300	.	.	.	gene_id "XLOC_004733"; transcript_id "TCONS_00010613"; exon_number "1"; oId "CUFF.3448.1"; class_code "u"; tss_id "TSS8413";
gnl|Nvit_2.0|Chr2.Scaffold24	Cufflinks	exon	240690	241845	.	.	.	gene_id "XLOC_004734"; transcript_id "TCONS_00010614"; exon_number "1"; oId "CUFF.3467.1"; class_code "u"; tss_id "TSS8414";
gnl|Nvit_2.0|Chr2.Scaffold24	Cufflinks	exon	333458	333807	.	.	.	gene_id "XLOC_004735"; transcript_id "TCONS_00010615"; exon_number "1"; oId "CUFF.3468.1"; class_code "u"; tss_id "TSS8415";
gnl|Nvit_2.0|Chr2.Scaffold24	Cufflinks	exon	402411	402725	.	.	.	gene_id "XLOC_004736"; transcript_id "TCONS_00010616"; exon_number "1"; oId "CUFF.3480.1"; class_code "u"; tss_id "TSS8416";
gnl|Nvit_2.0|Chr2.Scaffold24	Cufflinks	exon	683890	685153	.	.	.	gene_id "XLOC_004738"; transcript_id "TCONS_00010618"; exon_number "1"; oId "CUFF.3505.1"; class_code "u"; tss_id "TSS8418";
gnl|Nvit_2.0|Chr2.Scaffold24	Cufflinks	exon	685266	687094	.	.	.	gene_id "XLOC_004739"; transcript_id "TCONS_00010619"; exon_number "1"; oId "CUFF.3506.1"; class_code "u"; tss_id "TSS8419";
gnl|Nvit_2.0|Chr2.Scaffold24	Cufflinks	exon	687860	688288	.	.	.	gene_id "XLOC_004740"; transcript_id "TCONS_00010620"; exon_number "1"; oId "CUFF.3507.1"; class_code "u"; tss_id "TSS8420";
gnl|Nvit_2.0|Chr2.Scaffold24	Cufflinks	exon	953706	954951	.	.	.	gene_id "XLOC_004741"; transcript_id "TCONS_00010621"; exon_number "1"; oId "CUFF.3519.1"; class_code "u"; tss_id "TSS8421";
gnl|Nvit_2.0|Chr2.Scaffold24	Cufflinks	exon	1200890	1202913	.	.	.	gene_id "XLOC_004742"; transcript_id "TCONS_00010622"; exon_number "1"; oId "CUFF.3529.1"; class_code "u"; tss_id "TSS8422";
gnl|Nvit_2.0|Chr2.Scaffold24	Cufflinks	exon	1204520	1205383	.	.	.	gene_id "XLOC_004743"; transcript_id "TCONS_00010623"; exon_number "1"; oId "CUFF.3530.1"; class_code "u"; tss_id "TSS8423";
gnl|Nvit_2.0|Chr2.Scaffold24	Cufflinks	exon	1576846	1577265	.	.	.	gene_id "XLOC_004744"; transcript_id "TCONS_00010624"; exon_number "1"; oId "CUFF.3554.1"; class_code "u"; tss_id "TSS8424";
gnl|Nvit_2.0|Chr2.Scaffold266	Cufflinks	exon	25526	25882	.	.	.	gene_id "XLOC_004752"; transcript_id "TCONS_00010641"; exon_number "1"; oId "CUFF.3575.1"; class_code "u"; tss_id "TSS8438";
gnl|Nvit_2.0|Chr2.Scaffold272	Cufflinks	exon	50770	50930	.	+	.	gene_id "XLOC_004762"; transcript_id "TCONS_00010654"; exon_number "1"; oId "CUFF.3583.1"; class_code "u"; tss_id "TSS8449";
gnl|Nvit_2.0|Chr2.Scaffold272	Cufflinks	exon	51093	51221	.	+	.	gene_id "XLOC_004762"; transcript_id "TCONS_00010654"; exon_number "2"; oId "CUFF.3583.1"; class_code "u"; tss_id "TSS8449";
gnl|Nvit_2.0|Chr2.Scaffold3	Cufflinks	exon	1370941	1371352	.	+	.	gene_id "XLOC_004822"; transcript_id "TCONS_00010782"; exon_number "1"; oId "CUFF.3698.1"; class_code "u"; tss_id "TSS8552";
gnl|Nvit_2.0|Chr2.Scaffold3	Cufflinks	exon	2703658	2704253	.	+	.	gene_id "XLOC_004850"; transcript_id "TCONS_00010861"; exon_number "1"; oId "CUFF.3755.1"; class_code "u"; tss_id "TSS8612";
gnl|Nvit_2.0|Chr2.Scaffold3	Cufflinks	exon	2704348	2705068	.	+	.	gene_id "XLOC_004850"; transcript_id "TCONS_00010861"; exon_number "2"; oId "CUFF.3755.1"; class_code "u"; tss_id "TSS8612";
gnl|Nvit_2.0|Chr2.Scaffold3	Cufflinks	exon	4628889	4629535	.	+	.	gene_id "XLOC_004895"; transcript_id "TCONS_00010974"; exon_number "1"; oId "CUFF.3833.1"; class_code "u"; tss_id "TSS8697";
gnl|Nvit_2.0|Chr2.Scaffold3	Cufflinks	exon	4741347	4741469	.	+	.	gene_id "XLOC_004899"; transcript_id "TCONS_00010984"; exon_number "1"; oId "CUFF.3843.1"; class_code "u"; tss_id "TSS8704";
gnl|Nvit_2.0|Chr2.Scaffold3	Cufflinks	exon	4742320	4742730	.	+	.	gene_id "XLOC_004899"; transcript_id "TCONS_00010984"; exon_number "2"; oId "CUFF.3843.1"; class_code "u"; tss_id "TSS8704";
gnl|Nvit_2.0|Chr2.Scaffold3	Cufflinks	exon	4743729	4743897	.	+	.	gene_id "XLOC_004899"; transcript_id "TCONS_00010984"; exon_number "3"; oId "CUFF.3843.1"; class_code "u"; tss_id "TSS8704";
gnl|Nvit_2.0|Chr2.Scaffold3	Cufflinks	exon	4744014	4744119	.	+	.	gene_id "XLOC_004899"; transcript_id "TCONS_00010984"; exon_number "4"; oId "CUFF.3843.1"; class_code "u"; tss_id "TSS8704";
gnl|Nvit_2.0|Chr2.Scaffold3	Cufflinks	exon	4741620	4742730	.	+	.	gene_id "XLOC_004899"; transcript_id "TCONS_00010985"; exon_number "1"; oId "CUFF.3843.2"; class_code "u"; tss_id "TSS8705";
gnl|Nvit_2.0|Chr2.Scaffold3	Cufflinks	exon	4743729	4743897	.	+	.	gene_id "XLOC_004899"; transcript_id "TCONS_00010985"; exon_number "2"; oId "CUFF.3843.2"; class_code "u"; tss_id "TSS8705";
gnl|Nvit_2.0|Chr2.Scaffold3	Cufflinks	exon	4744014	4744119	.	+	.	gene_id "XLOC_004899"; transcript_id "TCONS_00010985"; exon_number "3"; oId "CUFF.3843.2"; class_code "u"; tss_id "TSS8705";
gnl|Nvit_2.0|Chr2.Scaffold3	Cufflinks	exon	4744228	4744350	.	+	.	gene_id "XLOC_004900"; transcript_id "TCONS_00010986"; exon_number "1"; oId "CUFF.3845.1"; class_code "u"; tss_id "TSS8706";
gnl|Nvit_2.0|Chr2.Scaffold3	Cufflinks	exon	4744474	4744584	.	+	.	gene_id "XLOC_004900"; transcript_id "TCONS_00010986"; exon_number "2"; oId "CUFF.3845.1"; class_code "u"; tss_id "TSS8706";
gnl|Nvit_2.0|Chr2.Scaffold3	Cufflinks	exon	4744662	4744789	.	+	.	gene_id "XLOC_004900"; transcript_id "TCONS_00010986"; exon_number "3"; oId "CUFF.3845.1"; class_code "u"; tss_id "TSS8706";
gnl|Nvit_2.0|Chr2.Scaffold3	Cufflinks	exon	5012785	5012998	.	+	.	gene_id "XLOC_004914"; transcript_id "TCONS_00011025"; exon_number "1"; oId "CUFF.3870.1"; class_code "u"; tss_id "TSS8735";
gnl|Nvit_2.0|Chr2.Scaffold3	Cufflinks	exon	5016269	5016584	.	+	.	gene_id "XLOC_004914"; transcript_id "TCONS_00011025"; exon_number "2"; oId "CUFF.3870.1"; class_code "u"; tss_id "TSS8735";
gnl|Nvit_2.0|Chr2.Scaffold3	Cufflinks	exon	5453956	5454865	.	+	.	gene_id "XLOC_004923"; transcript_id "TCONS_00011043"; exon_number "1"; oId "CUFF.3887.1"; class_code "u"; tss_id "TSS8748";
gnl|Nvit_2.0|Chr2.Scaffold3	Cufflinks	exon	5455447	5455644	.	+	.	gene_id "XLOC_004923"; transcript_id "TCONS_00011043"; exon_number "2"; oId "CUFF.3887.1"; class_code "u"; tss_id "TSS8748";
gnl|Nvit_2.0|Chr2.Scaffold3	Cufflinks	exon	5455871	5455974	.	+	.	gene_id "XLOC_004923"; transcript_id "TCONS_00011043"; exon_number "3"; oId "CUFF.3887.1"; class_code "u"; tss_id "TSS8748";
gnl|Nvit_2.0|Chr2.Scaffold3	Cufflinks	exon	5456054	5456227	.	+	.	gene_id "XLOC_004923"; transcript_id "TCONS_00011043"; exon_number "4"; oId "CUFF.3887.1"; class_code "u"; tss_id "TSS8748";
gnl|Nvit_2.0|Chr2.Scaffold3	Cufflinks	exon	5460256	5460429	.	+	.	gene_id "XLOC_004923"; transcript_id "TCONS_00011043"; exon_number "5"; oId "CUFF.3887.1"; class_code "u"; tss_id "TSS8748";
gnl|Nvit_2.0|Chr2.Scaffold3	Cufflinks	exon	5470395	5470709	.	+	.	gene_id "XLOC_004923"; transcript_id "TCONS_00011043"; exon_number "6"; oId "CUFF.3887.1"; class_code "u"; tss_id "TSS8748";
gnl|Nvit_2.0|Chr2.Scaffold3	Cufflinks	exon	5510071	5511707	.	+	.	gene_id "XLOC_004923"; transcript_id "TCONS_00011043"; exon_number "7"; oId "CUFF.3887.1"; class_code "u"; tss_id "TSS8748";
gnl|Nvit_2.0|Chr2.Scaffold3	Cufflinks	exon	863629	866896	.	-	.	gene_id "XLOC_004967"; transcript_id "TCONS_00011173"; exon_number "1"; oId "CUFF.3657.1"; class_code "u"; tss_id "TSS8837";
gnl|Nvit_2.0|Chr2.Scaffold3	Cufflinks	exon	4390347	4390960	.	-	.	gene_id "XLOC_005064"; transcript_id "TCONS_00011428"; exon_number "1"; oId "CUFF.3819.3"; class_code "u"; tss_id "TSS9037";
gnl|Nvit_2.0|Chr2.Scaffold3	Cufflinks	exon	4391061	4391399	.	-	.	gene_id "XLOC_005064"; transcript_id "TCONS_00011428"; exon_number "2"; oId "CUFF.3819.3"; class_code "u"; tss_id "TSS9037";
gnl|Nvit_2.0|Chr2.Scaffold3	Cufflinks	exon	4391746	4391993	.	-	.	gene_id "XLOC_005064"; transcript_id "TCONS_00011428"; exon_number "3"; oId "CUFF.3819.3"; class_code "u"; tss_id "TSS9037";
gnl|Nvit_2.0|Chr2.Scaffold3	Cufflinks	exon	4392169	4392214	.	-	.	gene_id "XLOC_005064"; transcript_id "TCONS_00011428"; exon_number "4"; oId "CUFF.3819.3"; class_code "u"; tss_id "TSS9037";
gnl|Nvit_2.0|Chr2.Scaffold3	Cufflinks	exon	4390347	4390960	.	-	.	gene_id "XLOC_005064"; transcript_id "TCONS_00011430"; exon_number "1"; oId "CUFF.3819.4"; class_code "u"; tss_id "TSS9037";
gnl|Nvit_2.0|Chr2.Scaffold3	Cufflinks	exon	4391051	4391399	.	-	.	gene_id "XLOC_005064"; transcript_id "TCONS_00011430"; exon_number "2"; oId "CUFF.3819.4"; class_code "u"; tss_id "TSS9037";
gnl|Nvit_2.0|Chr2.Scaffold3	Cufflinks	exon	4391746	4391993	.	-	.	gene_id "XLOC_005064"; transcript_id "TCONS_00011430"; exon_number "3"; oId "CUFF.3819.4"; class_code "u"; tss_id "TSS9037";
gnl|Nvit_2.0|Chr2.Scaffold3	Cufflinks	exon	4392169	4392219	.	-	.	gene_id "XLOC_005064"; transcript_id "TCONS_00011430"; exon_number "4"; oId "CUFF.3819.4"; class_code "u"; tss_id "TSS9037";
gnl|Nvit_2.0|Chr2.Scaffold3	Cufflinks	exon	4390347	4390960	.	-	.	gene_id "XLOC_005064"; transcript_id "TCONS_00011429"; exon_number "1"; oId "CUFF.3819.1"; class_code "u"; tss_id "TSS9037";
gnl|Nvit_2.0|Chr2.Scaffold3	Cufflinks	exon	4391061	4391399	.	-	.	gene_id "XLOC_005064"; transcript_id "TCONS_00011429"; exon_number "2"; oId "CUFF.3819.1"; class_code "u"; tss_id "TSS9037";
gnl|Nvit_2.0|Chr2.Scaffold3	Cufflinks	exon	4391489	4391545	.	-	.	gene_id "XLOC_005064"; transcript_id "TCONS_00011429"; exon_number "3"; oId "CUFF.3819.1"; class_code "u"; tss_id "TSS9037";
gnl|Nvit_2.0|Chr2.Scaffold3	Cufflinks	exon	4391746	4391993	.	-	.	gene_id "XLOC_005064"; transcript_id "TCONS_00011429"; exon_number "4"; oId "CUFF.3819.1"; class_code "u"; tss_id "TSS9037";
gnl|Nvit_2.0|Chr2.Scaffold3	Cufflinks	exon	4392169	4392219	.	-	.	gene_id "XLOC_005064"; transcript_id "TCONS_00011429"; exon_number "5"; oId "CUFF.3819.1"; class_code "u"; tss_id "TSS9037";
gnl|Nvit_2.0|Chr2.Scaffold3	Cufflinks	exon	4390347	4390960	.	-	.	gene_id "XLOC_005064"; transcript_id "TCONS_00011431"; exon_number "1"; oId "CUFF.3819.2"; class_code "u"; tss_id "TSS9038";
gnl|Nvit_2.0|Chr2.Scaffold3	Cufflinks	exon	4391061	4391399	.	-	.	gene_id "XLOC_005064"; transcript_id "TCONS_00011431"; exon_number "2"; oId "CUFF.3819.2"; class_code "u"; tss_id "TSS9038";
gnl|Nvit_2.0|Chr2.Scaffold3	Cufflinks	exon	4391746	4391993	.	-	.	gene_id "XLOC_005064"; transcript_id "TCONS_00011431"; exon_number "3"; oId "CUFF.3819.2"; class_code "u"; tss_id "TSS9038";
gnl|Nvit_2.0|Chr2.Scaffold3	Cufflinks	exon	4392675	4392831	.	-	.	gene_id "XLOC_005064"; transcript_id "TCONS_00011431"; exon_number "4"; oId "CUFF.3819.2"; class_code "u"; tss_id "TSS9038";
gnl|Nvit_2.0|Chr2.Scaffold3	Cufflinks	exon	5105228	5105439	.	-	.	gene_id "XLOC_005096"; transcript_id "TCONS_00011515"; exon_number "1"; oId "CUFF.3882.1"; class_code "u"; tss_id "TSS9107";
gnl|Nvit_2.0|Chr2.Scaffold3	Cufflinks	exon	5106439	5106629	.	-	.	gene_id "XLOC_005096"; transcript_id "TCONS_00011515"; exon_number "2"; oId "CUFF.3882.1"; class_code "u"; tss_id "TSS9107";
gnl|Nvit_2.0|Chr2.Scaffold3	Cufflinks	exon	396266	397502	.	.	.	gene_id "XLOC_005107"; transcript_id "TCONS_00011531"; exon_number "1"; oId "CUFF.3601.1"; class_code "u"; tss_id "TSS9120";
gnl|Nvit_2.0|Chr2.Scaffold3	Cufflinks	exon	685318	687377	.	.	.	gene_id "XLOC_005108"; transcript_id "TCONS_00011532"; exon_number "1"; oId "CUFF.3624.1"; class_code "u"; tss_id "TSS9121";
gnl|Nvit_2.0|Chr2.Scaffold3	Cufflinks	exon	702045	702398	.	.	.	gene_id "XLOC_005109"; transcript_id "TCONS_00011533"; exon_number "1"; oId "CUFF.3626.1"; class_code "u"; tss_id "TSS9122";
gnl|Nvit_2.0|Chr2.Scaffold3	Cufflinks	exon	757404	758835	.	.	.	gene_id "XLOC_005110"; transcript_id "TCONS_00011534"; exon_number "1"; oId "CUFF.3636.1"; class_code "u"; tss_id "TSS9123";
gnl|Nvit_2.0|Chr2.Scaffold3	Cufflinks	exon	759214	760293	.	.	.	gene_id "XLOC_005111"; transcript_id "TCONS_00011535"; exon_number "1"; oId "CUFF.3637.1"; class_code "u"; tss_id "TSS9124";
gnl|Nvit_2.0|Chr2.Scaffold3	Cufflinks	exon	767222	768158	.	.	.	gene_id "XLOC_005112"; transcript_id "TCONS_00011536"; exon_number "1"; oId "CUFF.3638.1"; class_code "u"; tss_id "TSS9125";
gnl|Nvit_2.0|Chr2.Scaffold3	Cufflinks	exon	768351	770017	.	.	.	gene_id "XLOC_005113"; transcript_id "TCONS_00011537"; exon_number "1"; oId "CUFF.3639.1"; class_code "u"; tss_id "TSS9126";
gnl|Nvit_2.0|Chr2.Scaffold3	Cufflinks	exon	770436	772380	.	.	.	gene_id "XLOC_005114"; transcript_id "TCONS_00011538"; exon_number "1"; oId "CUFF.3640.1"; class_code "u"; tss_id "TSS9127";
gnl|Nvit_2.0|Chr2.Scaffold3	Cufflinks	exon	772712	773848	.	.	.	gene_id "XLOC_005115"; transcript_id "TCONS_00011539"; exon_number "1"; oId "CUFF.3641.1"; class_code "u"; tss_id "TSS9128";
gnl|Nvit_2.0|Chr2.Scaffold3	Cufflinks	exon	1128569	1130158	.	.	.	gene_id "XLOC_005116"; transcript_id "TCONS_00011540"; exon_number "1"; oId "CUFF.3684.1"; class_code "u"; tss_id "TSS9129";
gnl|Nvit_2.0|Chr2.Scaffold3	Cufflinks	exon	1130328	1131678	.	.	.	gene_id "XLOC_005117"; transcript_id "TCONS_00011541"; exon_number "1"; oId "CUFF.3685.1"; class_code "u"; tss_id "TSS9130";
gnl|Nvit_2.0|Chr2.Scaffold3	Cufflinks	exon	1541491	1541763	.	.	.	gene_id "XLOC_005118"; transcript_id "TCONS_00011542"; exon_number "1"; oId "CUFF.3712.1"; class_code "u"; tss_id "TSS9131";
gnl|Nvit_2.0|Chr2.Scaffold3	Cufflinks	exon	1622264	1624364	.	.	.	gene_id "XLOC_005119"; transcript_id "TCONS_00011543"; exon_number "1"; oId "CUFF.3724.1"; class_code "u"; tss_id "TSS9132";
gnl|Nvit_2.0|Chr2.Scaffold3	Cufflinks	exon	1625822	1626604	.	.	.	gene_id "XLOC_005120"; transcript_id "TCONS_00011544"; exon_number "1"; oId "CUFF.3725.1"; class_code "u"; tss_id "TSS9133";
gnl|Nvit_2.0|Chr2.Scaffold3	Cufflinks	exon	1679904	1680402	.	.	.	gene_id "XLOC_005121"; transcript_id "TCONS_00011545"; exon_number "1"; oId "CUFF.3726.1"; class_code "u"; tss_id "TSS9134";
gnl|Nvit_2.0|Chr2.Scaffold3	Cufflinks	exon	2025746	2030113	.	.	.	gene_id "XLOC_005122"; transcript_id "TCONS_00011546"; exon_number "1"; oId "CUFF.3737.1"; class_code "u"; tss_id "TSS9135";
gnl|Nvit_2.0|Chr2.Scaffold3	Cufflinks	exon	2671844	2672305	.	.	.	gene_id "XLOC_005123"; transcript_id "TCONS_00011547"; exon_number "1"; oId "CUFF.3753.1"; class_code "u"; tss_id "TSS9136";
gnl|Nvit_2.0|Chr2.Scaffold3	Cufflinks	exon	2705233	2707563	.	.	.	gene_id "XLOC_005124"; transcript_id "TCONS_00011548"; exon_number "1"; oId "CUFF.3756.1"; class_code "u"; tss_id "TSS9137";
gnl|Nvit_2.0|Chr2.Scaffold3	Cufflinks	exon	3171539	3172209	.	.	.	gene_id "XLOC_005125"; transcript_id "TCONS_00011549"; exon_number "1"; oId "CUFF.3770.1"; class_code "u"; tss_id "TSS9138";
gnl|Nvit_2.0|Chr2.Scaffold3	Cufflinks	exon	3256616	3257175	.	.	.	gene_id "XLOC_005126"; transcript_id "TCONS_00011550"; exon_number "1"; oId "CUFF.3781.1"; class_code "u"; tss_id "TSS9139";
gnl|Nvit_2.0|Chr2.Scaffold3	Cufflinks	exon	3270300	3270626	.	.	.	gene_id "XLOC_005127"; transcript_id "TCONS_00011551"; exon_number "1"; oId "CUFF.3783.1"; class_code "u"; tss_id "TSS9140";
gnl|Nvit_2.0|Chr2.Scaffold3	Cufflinks	exon	3272027	3272702	.	.	.	gene_id "XLOC_005128"; transcript_id "TCONS_00011552"; exon_number "1"; oId "CUFF.3784.1"; class_code "u"; tss_id "TSS9141";
gnl|Nvit_2.0|Chr2.Scaffold3	Cufflinks	exon	3274362	3276123	.	.	.	gene_id "XLOC_005129"; transcript_id "TCONS_00011553"; exon_number "1"; oId "CUFF.3785.1"; class_code "u"; tss_id "TSS9142";
gnl|Nvit_2.0|Chr2.Scaffold3	Cufflinks	exon	4238937	4240162	.	.	.	gene_id "XLOC_005130"; transcript_id "TCONS_00011554"; exon_number "1"; oId "CUFF.3817.1"; class_code "u"; tss_id "TSS9143";
gnl|Nvit_2.0|Chr2.Scaffold3	Cufflinks	exon	4680193	4680615	.	.	.	gene_id "XLOC_005131"; transcript_id "TCONS_00011555"; exon_number "1"; oId "CUFF.3839.1"; class_code "u"; tss_id "TSS9144";
gnl|Nvit_2.0|Chr2.Scaffold3	Cufflinks	exon	5051289	5052486	.	.	.	gene_id "XLOC_005132"; transcript_id "TCONS_00011556"; exon_number "1"; oId "CUFF.3876.1"; class_code "u"; tss_id "TSS9145";
gnl|Nvit_2.0|Chr2.Scaffold3	Cufflinks	exon	5473118	5473931	.	.	.	gene_id "XLOC_005133"; transcript_id "TCONS_00011557"; exon_number "1"; oId "CUFF.3888.1"; class_code "u"; tss_id "TSS9146";
gnl|Nvit_2.0|Chr2.Scaffold3	Cufflinks	exon	5492922	5493490	.	.	.	gene_id "XLOC_005134"; transcript_id "TCONS_00011558"; exon_number "1"; oId "CUFF.3889.1"; class_code "u"; tss_id "TSS9147";
gnl|Nvit_2.0|Chr2.Scaffold309	Cufflinks	exon	82631	84533	.	.	.	gene_id "XLOC_005164"; transcript_id "TCONS_00011613"; exon_number "1"; oId "CUFF.3910.1"; class_code "u"; tss_id "TSS9191";
gnl|Nvit_2.0|Chr2.Scaffold31	Cufflinks	exon	688258	688288	.	+	.	gene_id "XLOC_005193"; transcript_id "TCONS_00011671"; exon_number "1"; oId "CUFF.3967.1"; class_code "u"; tss_id "TSS9238";
gnl|Nvit_2.0|Chr2.Scaffold31	Cufflinks	exon	688381	688402	.	+	.	gene_id "XLOC_005193"; transcript_id "TCONS_00011671"; exon_number "2"; oId "CUFF.3967.1"; class_code "u"; tss_id "TSS9238";
gnl|Nvit_2.0|Chr2.Scaffold31	Cufflinks	exon	688466	688782	.	+	.	gene_id "XLOC_005193"; transcript_id "TCONS_00011671"; exon_number "3"; oId "CUFF.3967.1"; class_code "u"; tss_id "TSS9238";
gnl|Nvit_2.0|Chr2.Scaffold31	Cufflinks	exon	435726	436277	.	-	.	gene_id "XLOC_005246"; transcript_id "TCONS_00011826"; exon_number "1"; oId "CUFF.3937.1"; class_code "u"; tss_id "TSS9349";
gnl|Nvit_2.0|Chr2.Scaffold31	Cufflinks	exon	436348	437110	.	-	.	gene_id "XLOC_005246"; transcript_id "TCONS_00011826"; exon_number "2"; oId "CUFF.3937.1"; class_code "u"; tss_id "TSS9349";
gnl|Nvit_2.0|Chr2.Scaffold31	Cufflinks	exon	437178	438014	.	-	.	gene_id "XLOC_005246"; transcript_id "TCONS_00011826"; exon_number "3"; oId "CUFF.3937.1"; class_code "u"; tss_id "TSS9349";
gnl|Nvit_2.0|Chr2.Scaffold31	Cufflinks	exon	940236	940920	.	-	.	gene_id "XLOC_005264"; transcript_id "TCONS_00011871"; exon_number "1"; oId "CUFF.3982.1"; class_code "u"; tss_id "TSS9386";
gnl|Nvit_2.0|Chr2.Scaffold31	Cufflinks	exon	941001	941315	.	-	.	gene_id "XLOC_005264"; transcript_id "TCONS_00011871"; exon_number "2"; oId "CUFF.3982.1"; class_code "u"; tss_id "TSS9386";
gnl|Nvit_2.0|Chr2.Scaffold31	Cufflinks	exon	353502	353975	.	.	.	gene_id "XLOC_005301"; transcript_id "TCONS_00011962"; exon_number "1"; oId "CUFF.3935.1"; class_code "u"; tss_id "TSS9460";
gnl|Nvit_2.0|Chr2.Scaffold31	Cufflinks	exon	355997	356393	.	.	.	gene_id "XLOC_005302"; transcript_id "TCONS_00011963"; exon_number "1"; oId "CUFF.3936.1"; class_code "u"; tss_id "TSS9461";
gnl|Nvit_2.0|Chr2.Scaffold31	Cufflinks	exon	515976	518964	.	.	.	gene_id "XLOC_005303"; transcript_id "TCONS_00011964"; exon_number "1"; oId "CUFF.3947.1"; class_code "u"; tss_id "TSS9462";
gnl|Nvit_2.0|Chr2.Scaffold31	Cufflinks	exon	519069	520150	.	.	.	gene_id "XLOC_005304"; transcript_id "TCONS_00011965"; exon_number "1"; oId "CUFF.3948.1"; class_code "u"; tss_id "TSS9463";
gnl|Nvit_2.0|Chr2.Scaffold31	Cufflinks	exon	520347	521514	.	.	.	gene_id "XLOC_005305"; transcript_id "TCONS_00011966"; exon_number "1"; oId "CUFF.3949.1"; class_code "u"; tss_id "TSS9464";
gnl|Nvit_2.0|Chr2.Scaffold31	Cufflinks	exon	660387	662859	.	.	.	gene_id "XLOC_005306"; transcript_id "TCONS_00011967"; exon_number "1"; oId "CUFF.3966.1"; class_code "u"; tss_id "TSS9465";
gnl|Nvit_2.0|Chr2.Scaffold31	Cufflinks	exon	1266243	1266900	.	.	.	gene_id "XLOC_005307"; transcript_id "TCONS_00011968"; exon_number "1"; oId "CUFF.4011.1"; class_code "u"; tss_id "TSS9466";
gnl|Nvit_2.0|Chr2.Scaffold31	Cufflinks	exon	1724030	1725837	.	.	.	gene_id "XLOC_005308"; transcript_id "TCONS_00011969"; exon_number "1"; oId "CUFF.4034.1"; class_code "u"; tss_id "TSS9467";
gnl|Nvit_2.0|Chr2.Scaffold353	Cufflinks	exon	62571	62607	.	+	.	gene_id "XLOC_005320"; transcript_id "TCONS_00011991"; exon_number "1"; oId "CUFF.4058.1"; class_code "u"; tss_id "TSS9483";
gnl|Nvit_2.0|Chr2.Scaffold353	Cufflinks	exon	62792	62976	.	+	.	gene_id "XLOC_005320"; transcript_id "TCONS_00011991"; exon_number "2"; oId "CUFF.4058.1"; class_code "u"; tss_id "TSS9483";
gnl|Nvit_2.0|Chr2.Scaffold416	Cufflinks	exon	138188	138645	.	+	.	gene_id "XLOC_005327"; transcript_id "TCONS_00012004"; exon_number "1"; oId "CUFF.4062.1"; class_code "u"; tss_id "TSS9493";
gnl|Nvit_2.0|Chr2.Scaffold416	Cufflinks	exon	55251	58967	.	.	.	gene_id "XLOC_005329"; transcript_id "TCONS_00012006"; exon_number "1"; oId "CUFF.4063.1"; class_code "u"; tss_id "TSS9495";
gnl|Nvit_2.0|Chr2.Scaffold474	Cufflinks	exon	36743	36995	.	.	.	gene_id "XLOC_005340"; transcript_id "TCONS_00012019"; exon_number "1"; oId "CUFF.4066.1"; class_code "u"; tss_id "TSS9507";
gnl|Nvit_2.0|Chr2.Scaffold479	Cufflinks	exon	63232	64651	.	.	.	gene_id "XLOC_005343"; transcript_id "TCONS_00012022"; exon_number "1"; oId "CUFF.4067.1"; class_code "u"; tss_id "TSS9510";
gnl|Nvit_2.0|Chr2.Scaffold48	Cufflinks	exon	184807	185077	.	+	.	gene_id "XLOC_005353"; transcript_id "TCONS_00012033"; exon_number "1"; oId "CUFF.4071.2"; class_code "u"; tss_id "TSS9520";
gnl|Nvit_2.0|Chr2.Scaffold48	Cufflinks	exon	191132	191340	.	+	.	gene_id "XLOC_005353"; transcript_id "TCONS_00012033"; exon_number "2"; oId "CUFF.4071.2"; class_code "u"; tss_id "TSS9520";
gnl|Nvit_2.0|Chr2.Scaffold48	Cufflinks	exon	191470	191675	.	+	.	gene_id "XLOC_005353"; transcript_id "TCONS_00012033"; exon_number "3"; oId "CUFF.4071.2"; class_code "u"; tss_id "TSS9520";
gnl|Nvit_2.0|Chr2.Scaffold48	Cufflinks	exon	192153	192503	.	+	.	gene_id "XLOC_005353"; transcript_id "TCONS_00012033"; exon_number "4"; oId "CUFF.4071.2"; class_code "u"; tss_id "TSS9520";
gnl|Nvit_2.0|Chr2.Scaffold48	Cufflinks	exon	192587	193040	.	+	.	gene_id "XLOC_005353"; transcript_id "TCONS_00012033"; exon_number "5"; oId "CUFF.4071.2"; class_code "u"; tss_id "TSS9520";
gnl|Nvit_2.0|Chr2.Scaffold48	Cufflinks	exon	184807	185077	.	+	.	gene_id "XLOC_005353"; transcript_id "TCONS_00012032"; exon_number "1"; oId "CUFF.4071.1"; class_code "u"; tss_id "TSS9520";
gnl|Nvit_2.0|Chr2.Scaffold48	Cufflinks	exon	187944	188027	.	+	.	gene_id "XLOC_005353"; transcript_id "TCONS_00012032"; exon_number "2"; oId "CUFF.4071.1"; class_code "u"; tss_id "TSS9520";
gnl|Nvit_2.0|Chr2.Scaffold48	Cufflinks	exon	191132	191340	.	+	.	gene_id "XLOC_005353"; transcript_id "TCONS_00012032"; exon_number "3"; oId "CUFF.4071.1"; class_code "u"; tss_id "TSS9520";
gnl|Nvit_2.0|Chr2.Scaffold48	Cufflinks	exon	191470	193040	.	+	.	gene_id "XLOC_005353"; transcript_id "TCONS_00012032"; exon_number "4"; oId "CUFF.4071.1"; class_code "u"; tss_id "TSS9520";
gnl|Nvit_2.0|Chr2.Scaffold48	Cufflinks	exon	184884	185077	.	+	.	gene_id "XLOC_005353"; transcript_id "TCONS_00012034"; exon_number "1"; oId "CUFF.4071.3"; class_code "u"; tss_id "TSS9520";
gnl|Nvit_2.0|Chr2.Scaffold48	Cufflinks	exon	186113	186456	.	+	.	gene_id "XLOC_005353"; transcript_id "TCONS_00012034"; exon_number "2"; oId "CUFF.4071.3"; class_code "u"; tss_id "TSS9520";
gnl|Nvit_2.0|Chr2.Scaffold48	Cufflinks	exon	187944	188027	.	+	.	gene_id "XLOC_005353"; transcript_id "TCONS_00012034"; exon_number "3"; oId "CUFF.4071.3"; class_code "u"; tss_id "TSS9520";
gnl|Nvit_2.0|Chr2.Scaffold48	Cufflinks	exon	190775	190817	.	+	.	gene_id "XLOC_005353"; transcript_id "TCONS_00012034"; exon_number "4"; oId "CUFF.4071.3"; class_code "u"; tss_id "TSS9520";
gnl|Nvit_2.0|Chr2.Scaffold48	Cufflinks	exon	184884	185077	.	+	.	gene_id "XLOC_005353"; transcript_id "TCONS_00012035"; exon_number "1"; oId "CUFF.4071.4"; class_code "u"; tss_id "TSS9520";
gnl|Nvit_2.0|Chr2.Scaffold48	Cufflinks	exon	191132	191340	.	+	.	gene_id "XLOC_005353"; transcript_id "TCONS_00012035"; exon_number "2"; oId "CUFF.4071.4"; class_code "u"; tss_id "TSS9520";
gnl|Nvit_2.0|Chr2.Scaffold48	Cufflinks	exon	191470	193040	.	+	.	gene_id "XLOC_005353"; transcript_id "TCONS_00012035"; exon_number "3"; oId "CUFF.4071.4"; class_code "u"; tss_id "TSS9520";
gnl|Nvit_2.0|Chr2.Scaffold48	Cufflinks	exon	141494	142312	.	.	.	gene_id "XLOC_005393"; transcript_id "TCONS_00012125"; exon_number "1"; oId "CUFF.4069.1"; class_code "u"; tss_id "TSS9589";
gnl|Nvit_2.0|Chr2.Scaffold48	Cufflinks	exon	490347	490883	.	.	.	gene_id "XLOC_005394"; transcript_id "TCONS_00012126"; exon_number "1"; oId "CUFF.4076.1"; class_code "u"; tss_id "TSS9590";
gnl|Nvit_2.0|Chr2.Scaffold48	Cufflinks	exon	615681	616013	.	.	.	gene_id "XLOC_005395"; transcript_id "TCONS_00012127"; exon_number "1"; oId "CUFF.4082.1"; class_code "u"; tss_id "TSS9591";
gnl|Nvit_2.0|Chr2.Scaffold48	Cufflinks	exon	618140	619006	.	.	.	gene_id "XLOC_005396"; transcript_id "TCONS_00012128"; exon_number "1"; oId "CUFF.4083.1"; class_code "u"; tss_id "TSS9592";
gnl|Nvit_2.0|Chr2.Scaffold48	Cufflinks	exon	879013	880084	.	.	.	gene_id "XLOC_005397"; transcript_id "TCONS_00012129"; exon_number "1"; oId "CUFF.4092.1"; class_code "u"; tss_id "TSS9593";
gnl|Nvit_2.0|Chr2.Scaffold48	Cufflinks	exon	883990	885153	.	.	.	gene_id "XLOC_005398"; transcript_id "TCONS_00012130"; exon_number "1"; oId "CUFF.4093.1"; class_code "u"; tss_id "TSS9594";
gnl|Nvit_2.0|Chr2.Scaffold5	Cufflinks	exon	348560	348918	.	+	.	gene_id "XLOC_005413"; transcript_id "TCONS_00012187"; exon_number "1"; oId "CUFF.4125.1"; class_code "u"; tss_id "TSS9637";
gnl|Nvit_2.0|Chr2.Scaffold5	Cufflinks	exon	349047	349564	.	+	.	gene_id "XLOC_005413"; transcript_id "TCONS_00012187"; exon_number "2"; oId "CUFF.4125.1"; class_code "u"; tss_id "TSS9637";
gnl|Nvit_2.0|Chr2.Scaffold5	Cufflinks	exon	1169355	1169502	.	+	.	gene_id "XLOC_005439"; transcript_id "TCONS_00012271"; exon_number "1"; oId "CUFF.4177.2"; class_code "u"; tss_id "TSS9707";
gnl|Nvit_2.0|Chr2.Scaffold5	Cufflinks	exon	1169576	1170014	.	+	.	gene_id "XLOC_005439"; transcript_id "TCONS_00012271"; exon_number "2"; oId "CUFF.4177.2"; class_code "u"; tss_id "TSS9707";
gnl|Nvit_2.0|Chr2.Scaffold5	Cufflinks	exon	1170083	1170219	.	+	.	gene_id "XLOC_005439"; transcript_id "TCONS_00012271"; exon_number "3"; oId "CUFF.4177.2"; class_code "u"; tss_id "TSS9707";
gnl|Nvit_2.0|Chr2.Scaffold5	Cufflinks	exon	1170423	1170767	.	+	.	gene_id "XLOC_005439"; transcript_id "TCONS_00012271"; exon_number "4"; oId "CUFF.4177.2"; class_code "u"; tss_id "TSS9707";
gnl|Nvit_2.0|Chr2.Scaffold5	Cufflinks	exon	1169355	1169502	.	+	.	gene_id "XLOC_005439"; transcript_id "TCONS_00012270"; exon_number "1"; oId "CUFF.4177.1"; class_code "u"; tss_id "TSS9707";
gnl|Nvit_2.0|Chr2.Scaffold5	Cufflinks	exon	1169576	1170014	.	+	.	gene_id "XLOC_005439"; transcript_id "TCONS_00012270"; exon_number "2"; oId "CUFF.4177.1"; class_code "u"; tss_id "TSS9707";
gnl|Nvit_2.0|Chr2.Scaffold5	Cufflinks	exon	1170423	1170767	.	+	.	gene_id "XLOC_005439"; transcript_id "TCONS_00012270"; exon_number "3"; oId "CUFF.4177.1"; class_code "u"; tss_id "TSS9707";
gnl|Nvit_2.0|Chr2.Scaffold5	Cufflinks	exon	2561182	2561709	.	+	.	gene_id "XLOC_005484"; transcript_id "TCONS_00012395"; exon_number "1"; oId "CUFF.4274.1"; class_code "u"; tss_id "TSS9800";
gnl|Nvit_2.0|Chr2.Scaffold5	Cufflinks	exon	2561796	2561892	.	+	.	gene_id "XLOC_005484"; transcript_id "TCONS_00012395"; exon_number "2"; oId "CUFF.4274.1"; class_code "u"; tss_id "TSS9800";
gnl|Nvit_2.0|Chr2.Scaffold5	Cufflinks	exon	2604608	2605198	.	+	.	gene_id "XLOC_005484"; transcript_id "TCONS_00012395"; exon_number "3"; oId "CUFF.4274.1"; class_code "u"; tss_id "TSS9800";
gnl|Nvit_2.0|Chr2.Scaffold5	Cufflinks	exon	3307999	3309989	.	+	.	gene_id "XLOC_005498"; transcript_id "TCONS_00012431"; exon_number "1"; oId "CUFF.4297.1"; class_code "u"; tss_id "TSS9824";
gnl|Nvit_2.0|Chr2.Scaffold5	Cufflinks	exon	3561151	3561798	.	+	.	gene_id "XLOC_005517"; transcript_id "TCONS_00012470"; exon_number "1"; oId "CUFF.4325.1"; class_code "u"; tss_id "TSS9855";
gnl|Nvit_2.0|Chr2.Scaffold5	Cufflinks	exon	3562194	3563014	.	+	.	gene_id "XLOC_005517"; transcript_id "TCONS_00012470"; exon_number "2"; oId "CUFF.4325.1"; class_code "u"; tss_id "TSS9855";
gnl|Nvit_2.0|Chr2.Scaffold5	Cufflinks	exon	3561155	3561798	.	+	.	gene_id "XLOC_005517"; transcript_id "TCONS_00012471"; exon_number "1"; oId "CUFF.4325.2"; class_code "u"; tss_id "TSS9855";
gnl|Nvit_2.0|Chr2.Scaffold5	Cufflinks	exon	3562221	3562415	.	+	.	gene_id "XLOC_005517"; transcript_id "TCONS_00012471"; exon_number "2"; oId "CUFF.4325.2"; class_code "u"; tss_id "TSS9855";
gnl|Nvit_2.0|Chr2.Scaffold5	Cufflinks	exon	3562515	3563014	.	+	.	gene_id "XLOC_005517"; transcript_id "TCONS_00012471"; exon_number "3"; oId "CUFF.4325.2"; class_code "u"; tss_id "TSS9855";
gnl|Nvit_2.0|Chr2.Scaffold5	Cufflinks	exon	2564229	2564391	.	-	.	gene_id "XLOC_005644"; transcript_id "TCONS_00012816"; exon_number "1"; oId "CUFF.4275.2"; class_code "u"; tss_id "TSS10126";
gnl|Nvit_2.0|Chr2.Scaffold5	Cufflinks	exon	2564731	2564979	.	-	.	gene_id "XLOC_005644"; transcript_id "TCONS_00012816"; exon_number "2"; oId "CUFF.4275.2"; class_code "u"; tss_id "TSS10126";
gnl|Nvit_2.0|Chr2.Scaffold5	Cufflinks	exon	2565295	2565454	.	-	.	gene_id "XLOC_005644"; transcript_id "TCONS_00012816"; exon_number "3"; oId "CUFF.4275.2"; class_code "u"; tss_id "TSS10126";
gnl|Nvit_2.0|Chr2.Scaffold5	Cufflinks	exon	2564229	2564391	.	-	.	gene_id "XLOC_005644"; transcript_id "TCONS_00012817"; exon_number "1"; oId "CUFF.4275.1"; class_code "u"; tss_id "TSS10126";
gnl|Nvit_2.0|Chr2.Scaffold5	Cufflinks	exon	2564731	2565458	.	-	.	gene_id "XLOC_005644"; transcript_id "TCONS_00012817"; exon_number "2"; oId "CUFF.4275.1"; class_code "u"; tss_id "TSS10126";
gnl|Nvit_2.0|Chr2.Scaffold5	Cufflinks	exon	2719881	2720072	.	-	.	gene_id "XLOC_005645"; transcript_id "TCONS_00012818"; exon_number "1"; oId "CUFF.4277.1"; class_code "u"; tss_id "TSS10127";
gnl|Nvit_2.0|Chr2.Scaffold5	Cufflinks	exon	2720134	2721363	.	-	.	gene_id "XLOC_005645"; transcript_id "TCONS_00012818"; exon_number "2"; oId "CUFF.4277.1"; class_code "u"; tss_id "TSS10127";
gnl|Nvit_2.0|Chr2.Scaffold5	Cufflinks	exon	2721434	2721853	.	-	.	gene_id "XLOC_005645"; transcript_id "TCONS_00012818"; exon_number "3"; oId "CUFF.4277.1"; class_code "u"; tss_id "TSS10127";
gnl|Nvit_2.0|Chr2.Scaffold5	Cufflinks	exon	2986837	2987207	.	-	.	gene_id "XLOC_005646"; transcript_id "TCONS_00012819"; exon_number "1"; oId "CUFF.4280.2"; class_code "u"; tss_id "TSS10128";
gnl|Nvit_2.0|Chr2.Scaffold5	Cufflinks	exon	2987523	2987684	.	-	.	gene_id "XLOC_005646"; transcript_id "TCONS_00012819"; exon_number "2"; oId "CUFF.4280.2"; class_code "u"; tss_id "TSS10128";
gnl|Nvit_2.0|Chr2.Scaffold5	Cufflinks	exon	2987929	2988479	.	-	.	gene_id "XLOC_005646"; transcript_id "TCONS_00012819"; exon_number "3"; oId "CUFF.4280.2"; class_code "u"; tss_id "TSS10128";
gnl|Nvit_2.0|Chr2.Scaffold5	Cufflinks	exon	2986837	2987207	.	-	.	gene_id "XLOC_005646"; transcript_id "TCONS_00012820"; exon_number "1"; oId "CUFF.4280.1"; class_code "u"; tss_id "TSS10129";
gnl|Nvit_2.0|Chr2.Scaffold5	Cufflinks	exon	2987523	2987684	.	-	.	gene_id "XLOC_005646"; transcript_id "TCONS_00012820"; exon_number "2"; oId "CUFF.4280.1"; class_code "u"; tss_id "TSS10129";
gnl|Nvit_2.0|Chr2.Scaffold5	Cufflinks	exon	2990516	2990649	.	-	.	gene_id "XLOC_005646"; transcript_id "TCONS_00012820"; exon_number "3"; oId "CUFF.4280.1"; class_code "u"; tss_id "TSS10129";
gnl|Nvit_2.0|Chr2.Scaffold5	Cufflinks	exon	3413071	3414091	.	-	.	gene_id "XLOC_005663"; transcript_id "TCONS_00012854"; exon_number "1"; oId "CUFF.4313.1"; class_code "u"; tss_id "TSS10157";
gnl|Nvit_2.0|Chr2.Scaffold5	Cufflinks	exon	3414679	3415170	.	-	.	gene_id "XLOC_005663"; transcript_id "TCONS_00012854"; exon_number "2"; oId "CUFF.4313.1"; class_code "u"; tss_id "TSS10157";
gnl|Nvit_2.0|Chr2.Scaffold5	Cufflinks	exon	3413071	3415170	.	-	.	gene_id "XLOC_005663"; transcript_id "TCONS_00012853"; exon_number "1"; oId "CUFF.4312.1"; class_code "u"; tss_id "TSS10157";
gnl|Nvit_2.0|Chr2.Scaffold5	Cufflinks	exon	3561155	3561377	.	-	.	gene_id "XLOC_005669"; transcript_id "TCONS_00012867"; exon_number "1"; oId "CUFF.4326.1"; class_code "u"; tss_id "TSS10167";
gnl|Nvit_2.0|Chr2.Scaffold5	Cufflinks	exon	3561450	3563053	.	-	.	gene_id "XLOC_005669"; transcript_id "TCONS_00012867"; exon_number "2"; oId "CUFF.4326.1"; class_code "u"; tss_id "TSS10167";
gnl|Nvit_2.0|Chr2.Scaffold5	Cufflinks	exon	4069767	4070111	.	-	.	gene_id "XLOC_005701"; transcript_id "TCONS_00012943"; exon_number "1"; oId "CUFF.4372.1"; class_code "u"; tss_id "TSS10228";
gnl|Nvit_2.0|Chr2.Scaffold5	Cufflinks	exon	4070579	4071107	.	-	.	gene_id "XLOC_005701"; transcript_id "TCONS_00012943"; exon_number "2"; oId "CUFF.4372.1"; class_code "u"; tss_id "TSS10228";
gnl|Nvit_2.0|Chr2.Scaffold5	Cufflinks	exon	4069767	4070111	.	-	.	gene_id "XLOC_005701"; transcript_id "TCONS_00012944"; exon_number "1"; oId "CUFF.4372.2"; class_code "u"; tss_id "TSS10229";
gnl|Nvit_2.0|Chr2.Scaffold5	Cufflinks	exon	4070600	4071222	.	-	.	gene_id "XLOC_005701"; transcript_id "TCONS_00012944"; exon_number "2"; oId "CUFF.4372.2"; class_code "u"; tss_id "TSS10229";
gnl|Nvit_2.0|Chr2.Scaffold5	Cufflinks	exon	4186438	4187818	.	-	.	gene_id "XLOC_005707"; transcript_id "TCONS_00012957"; exon_number "1"; oId "CUFF.4383.1"; class_code "u"; tss_id "TSS10237";
gnl|Nvit_2.0|Chr2.Scaffold5	Cufflinks	exon	4187903	4188028	.	-	.	gene_id "XLOC_005707"; transcript_id "TCONS_00012957"; exon_number "2"; oId "CUFF.4383.1"; class_code "u"; tss_id "TSS10237";
gnl|Nvit_2.0|Chr2.Scaffold5	Cufflinks	exon	4190046	4190164	.	-	.	gene_id "XLOC_005707"; transcript_id "TCONS_00012957"; exon_number "3"; oId "CUFF.4383.1"; class_code "u"; tss_id "TSS10237";
gnl|Nvit_2.0|Chr2.Scaffold5	Cufflinks	exon	52433	52731	.	.	.	gene_id "XLOC_005725"; transcript_id "TCONS_00013000"; exon_number "1"; oId "CUFF.4104.1"; class_code "u"; tss_id "TSS10271";
gnl|Nvit_2.0|Chr2.Scaffold5	Cufflinks	exon	534374	534863	.	.	.	gene_id "XLOC_005726"; transcript_id "TCONS_00013001"; exon_number "1"; oId "CUFF.4133.1"; class_code "u"; tss_id "TSS10272";
gnl|Nvit_2.0|Chr2.Scaffold5	Cufflinks	exon	1229818	1231220	.	.	.	gene_id "XLOC_005727"; transcript_id "TCONS_00013002"; exon_number "1"; oId "CUFF.4181.1"; class_code "u"; tss_id "TSS10273";
gnl|Nvit_2.0|Chr2.Scaffold5	Cufflinks	exon	1298479	1299283	.	.	.	gene_id "XLOC_005728"; transcript_id "TCONS_00013003"; exon_number "1"; oId "CUFF.4191.1"; class_code "u"; tss_id "TSS10274";
gnl|Nvit_2.0|Chr2.Scaffold5	Cufflinks	exon	1491039	1491829	.	.	.	gene_id "XLOC_005729"; transcript_id "TCONS_00013004"; exon_number "1"; oId "CUFF.4204.1"; class_code "u"; tss_id "TSS10275";
gnl|Nvit_2.0|Chr2.Scaffold5	Cufflinks	exon	1492511	1493112	.	.	.	gene_id "XLOC_005730"; transcript_id "TCONS_00013005"; exon_number "1"; oId "CUFF.4205.1"; class_code "u"; tss_id "TSS10276";
gnl|Nvit_2.0|Chr2.Scaffold5	Cufflinks	exon	1494185	1495098	.	.	.	gene_id "XLOC_005731"; transcript_id "TCONS_00013006"; exon_number "1"; oId "CUFF.4206.1"; class_code "u"; tss_id "TSS10277";
gnl|Nvit_2.0|Chr2.Scaffold5	Cufflinks	exon	1496333	1497539	.	.	.	gene_id "XLOC_005732"; transcript_id "TCONS_00013007"; exon_number "1"; oId "CUFF.4207.1"; class_code "u"; tss_id "TSS10278";
gnl|Nvit_2.0|Chr2.Scaffold5	Cufflinks	exon	1547892	1548544	.	.	.	gene_id "XLOC_005733"; transcript_id "TCONS_00013008"; exon_number "1"; oId "CUFF.4211.1"; class_code "u"; tss_id "TSS10279";
gnl|Nvit_2.0|Chr2.Scaffold5	Cufflinks	exon	1548693	1549571	.	.	.	gene_id "XLOC_005734"; transcript_id "TCONS_00013009"; exon_number "1"; oId "CUFF.4212.1"; class_code "u"; tss_id "TSS10280";
gnl|Nvit_2.0|Chr2.Scaffold5	Cufflinks	exon	1716836	1718151	.	.	.	gene_id "XLOC_005735"; transcript_id "TCONS_00013010"; exon_number "1"; oId "CUFF.4214.1"; class_code "u"; tss_id "TSS10281";
gnl|Nvit_2.0|Chr2.Scaffold5	Cufflinks	exon	2100873	2101838	.	.	.	gene_id "XLOC_005736"; transcript_id "TCONS_00013011"; exon_number "1"; oId "CUFF.4226.1"; class_code "u"; tss_id "TSS10282";
gnl|Nvit_2.0|Chr2.Scaffold5	Cufflinks	exon	3255907	3256911	.	.	.	gene_id "XLOC_005737"; transcript_id "TCONS_00013012"; exon_number "1"; oId "CUFF.4289.1"; class_code "u"; tss_id "TSS10283";
gnl|Nvit_2.0|Chr2.Scaffold5	Cufflinks	exon	3344674	3346136	.	.	.	gene_id "XLOC_005738"; transcript_id "TCONS_00013013"; exon_number "1"; oId "CUFF.4304.1"; class_code "u"; tss_id "TSS10284";
gnl|Nvit_2.0|Chr2.Scaffold5	Cufflinks	exon	3693590	3694371	.	.	.	gene_id "XLOC_005739"; transcript_id "TCONS_00013014"; exon_number "1"; oId "CUFF.4342.1"; class_code "u"; tss_id "TSS10285";
gnl|Nvit_2.0|Chr2.Scaffold5	Cufflinks	exon	3973497	3975341	.	.	.	gene_id "XLOC_005740"; transcript_id "TCONS_00013015"; exon_number "1"; oId "CUFF.4363.1"; class_code "u"; tss_id "TSS10286";
gnl|Nvit_2.0|Chr2.Scaffold54	Cufflinks	exon	378123	381442	.	.	.	gene_id "XLOC_005784"; transcript_id "TCONS_00013093"; exon_number "1"; oId "CUFF.4415.1"; class_code "u"; tss_id "TSS10350";
gnl|Nvit_2.0|Chr2.Scaffold54	Cufflinks	exon	429413	430825	.	.	.	gene_id "XLOC_005785"; transcript_id "TCONS_00013094"; exon_number "1"; oId "CUFF.4419.1"; class_code "u"; tss_id "TSS10351";
gnl|Nvit_2.0|Chr2.Scaffold54	Cufflinks	exon	432552	433523	.	.	.	gene_id "XLOC_005786"; transcript_id "TCONS_00013095"; exon_number "1"; oId "CUFF.4420.1"; class_code "u"; tss_id "TSS10352";
gnl|Nvit_2.0|Chr2.Scaffold682	Cufflinks	exon	18863	19706	.	+	.	gene_id "XLOC_005792"; transcript_id "TCONS_00013109"; exon_number "1"; oId "CUFF.4428.1"; class_code "u"; tss_id "TSS10360";
gnl|Nvit_2.0|Chr2.Scaffold682	Cufflinks	exon	19930	20265	.	+	.	gene_id "XLOC_005792"; transcript_id "TCONS_00013109"; exon_number "2"; oId "CUFF.4428.1"; class_code "u"; tss_id "TSS10360";
gnl|Nvit_2.0|Chr2.Scaffold710	Cufflinks	exon	4149	4445	.	.	.	gene_id "XLOC_005798"; transcript_id "TCONS_00013121"; exon_number "1"; oId "CUFF.4431.1"; class_code "u"; tss_id "TSS10369";
gnl|Nvit_2.0|Chr2.Scaffold76	Cufflinks	exon	3381	4514	.	+	.	gene_id "XLOC_005799"; transcript_id "TCONS_00013124"; exon_number "1"; oId "CUFF.4435.3"; class_code "u"; tss_id "TSS10370";
gnl|Nvit_2.0|Chr2.Scaffold76	Cufflinks	exon	4584	4749	.	+	.	gene_id "XLOC_005799"; transcript_id "TCONS_00013124"; exon_number "2"; oId "CUFF.4435.3"; class_code "u"; tss_id "TSS10370";
gnl|Nvit_2.0|Chr2.Scaffold76	Cufflinks	exon	4838	5578	.	+	.	gene_id "XLOC_005799"; transcript_id "TCONS_00013124"; exon_number "3"; oId "CUFF.4435.3"; class_code "u"; tss_id "TSS10370";
gnl|Nvit_2.0|Chr2.Scaffold76	Cufflinks	exon	7337	7563	.	+	.	gene_id "XLOC_005799"; transcript_id "TCONS_00013124"; exon_number "4"; oId "CUFF.4435.3"; class_code "u"; tss_id "TSS10370";
gnl|Nvit_2.0|Chr2.Scaffold76	Cufflinks	exon	7792	8173	.	+	.	gene_id "XLOC_005799"; transcript_id "TCONS_00013124"; exon_number "5"; oId "CUFF.4435.3"; class_code "u"; tss_id "TSS10370";
gnl|Nvit_2.0|Chr2.Scaffold76	Cufflinks	exon	3381	5578	.	+	.	gene_id "XLOC_005799"; transcript_id "TCONS_00013123"; exon_number "1"; oId "CUFF.4435.2"; class_code "u"; tss_id "TSS10370";
gnl|Nvit_2.0|Chr2.Scaffold76	Cufflinks	exon	7337	8173	.	+	.	gene_id "XLOC_005799"; transcript_id "TCONS_00013123"; exon_number "2"; oId "CUFF.4435.2"; class_code "u"; tss_id "TSS10370";
gnl|Nvit_2.0|Chr2.Scaffold76	Cufflinks	exon	3381	4774	.	+	.	gene_id "XLOC_005799"; transcript_id "TCONS_00013122"; exon_number "1"; oId "CUFF.4435.1"; class_code "u"; tss_id "TSS10370";
gnl|Nvit_2.0|Chr2.Scaffold76	Cufflinks	exon	4838	5578	.	+	.	gene_id "XLOC_005799"; transcript_id "TCONS_00013122"; exon_number "2"; oId "CUFF.4435.1"; class_code "u"; tss_id "TSS10370";
gnl|Nvit_2.0|Chr2.Scaffold76	Cufflinks	exon	7337	7563	.	+	.	gene_id "XLOC_005799"; transcript_id "TCONS_00013122"; exon_number "3"; oId "CUFF.4435.1"; class_code "u"; tss_id "TSS10370";
gnl|Nvit_2.0|Chr2.Scaffold76	Cufflinks	exon	7792	8173	.	+	.	gene_id "XLOC_005799"; transcript_id "TCONS_00013122"; exon_number "4"; oId "CUFF.4435.1"; class_code "u"; tss_id "TSS10370";
gnl|Nvit_2.0|Chr2.Scaffold76	Cufflinks	exon	4144	5809	.	+	.	gene_id "XLOC_005799"; transcript_id "TCONS_00013125"; exon_number "1"; oId "CUFF.4436.1"; class_code "u"; tss_id "TSS10371";
gnl|Nvit_2.0|Chr2.Scaffold76	Cufflinks	exon	182448	182509	.	+	.	gene_id "XLOC_005802"; transcript_id "TCONS_00013137"; exon_number "1"; oId "CUFF.4453.1"; class_code "u"; tss_id "TSS10377";
gnl|Nvit_2.0|Chr2.Scaffold76	Cufflinks	exon	182571	183123	.	+	.	gene_id "XLOC_005802"; transcript_id "TCONS_00013137"; exon_number "2"; oId "CUFF.4453.1"; class_code "u"; tss_id "TSS10377";
gnl|Nvit_2.0|Chr2.Scaffold76	Cufflinks	exon	183365	183572	.	+	.	gene_id "XLOC_005802"; transcript_id "TCONS_00013137"; exon_number "3"; oId "CUFF.4453.1"; class_code "u"; tss_id "TSS10377";
gnl|Nvit_2.0|Chr2.Scaffold76	Cufflinks	exon	182662	182875	.	+	.	gene_id "XLOC_005802"; transcript_id "TCONS_00013138"; exon_number "1"; oId "CUFF.4453.2"; class_code "u"; tss_id "TSS10378";
gnl|Nvit_2.0|Chr2.Scaffold76	Cufflinks	exon	182958	183123	.	+	.	gene_id "XLOC_005802"; transcript_id "TCONS_00013138"; exon_number "2"; oId "CUFF.4453.2"; class_code "u"; tss_id "TSS10378";
gnl|Nvit_2.0|Chr2.Scaffold76	Cufflinks	exon	183368	183450	.	+	.	gene_id "XLOC_005802"; transcript_id "TCONS_00013138"; exon_number "3"; oId "CUFF.4453.2"; class_code "u"; tss_id "TSS10378";
gnl|Nvit_2.0|Chr2.Scaffold76	Cufflinks	exon	183513	183572	.	+	.	gene_id "XLOC_005802"; transcript_id "TCONS_00013138"; exon_number "4"; oId "CUFF.4453.2"; class_code "u"; tss_id "TSS10378";
gnl|Nvit_2.0|Chr2.Scaffold76	Cufflinks	exon	85107	85494	.	-	.	gene_id "XLOC_005807"; transcript_id "TCONS_00013161"; exon_number "1"; oId "CUFF.4440.5"; class_code "u"; tss_id "TSS10392";
gnl|Nvit_2.0|Chr2.Scaffold76	Cufflinks	exon	85566	85812	.	-	.	gene_id "XLOC_005807"; transcript_id "TCONS_00013161"; exon_number "2"; oId "CUFF.4440.5"; class_code "u"; tss_id "TSS10392";
gnl|Nvit_2.0|Chr2.Scaffold76	Cufflinks	exon	86036	86256	.	-	.	gene_id "XLOC_005807"; transcript_id "TCONS_00013161"; exon_number "3"; oId "CUFF.4440.5"; class_code "u"; tss_id "TSS10392";
gnl|Nvit_2.0|Chr2.Scaffold76	Cufflinks	exon	168041	169388	.	-	.	gene_id "XLOC_005810"; transcript_id "TCONS_00013168"; exon_number "1"; oId "CUFF.4452.1"; class_code "u"; tss_id "TSS10397";
gnl|Nvit_2.0|Chr2.Scaffold76	Cufflinks	exon	169507	169540	.	-	.	gene_id "XLOC_005810"; transcript_id "TCONS_00013168"; exon_number "2"; oId "CUFF.4452.1"; class_code "u"; tss_id "TSS10397";
gnl|Nvit_2.0|Chr2.Scaffold76	Cufflinks	exon	9428	10453	.	.	.	gene_id "XLOC_005818"; transcript_id "TCONS_00013182"; exon_number "1"; oId "CUFF.4437.1"; class_code "u"; tss_id "TSS10408";
gnl|Nvit_2.0|Chr2.Scaffold76	Cufflinks	exon	70224	71735	.	.	.	gene_id "XLOC_005819"; transcript_id "TCONS_00013183"; exon_number "1"; oId "CUFF.4438.1"; class_code "u"; tss_id "TSS10409";
gnl|Nvit_2.0|Chr2.Scaffold76	Cufflinks	exon	71879	73117	.	.	.	gene_id "XLOC_005820"; transcript_id "TCONS_00013184"; exon_number "1"; oId "CUFF.4439.1"; class_code "u"; tss_id "TSS10410";
gnl|Nvit_2.0|Chr2.Scaffold79	Cufflinks	exon	181790	182279	.	+	.	gene_id "XLOC_005823"; transcript_id "TCONS_00013188"; exon_number "1"; oId "CUFF.4474.1"; class_code "u"; tss_id "TSS10414";
gnl|Nvit_2.0|Chr2.Scaffold79	Cufflinks	exon	194934	195162	.	+	.	gene_id "XLOC_005823"; transcript_id "TCONS_00013188"; exon_number "2"; oId "CUFF.4474.1"; class_code "u"; tss_id "TSS10414";
gnl|Nvit_2.0|Chr2.Scaffold79	Cufflinks	exon	283748	283951	.	+	.	gene_id "XLOC_005828"; transcript_id "TCONS_00013196"; exon_number "1"; oId "CUFF.4484.1"; class_code "u"; tss_id "TSS10422";
gnl|Nvit_2.0|Chr2.Scaffold79	Cufflinks	exon	284052	284172	.	+	.	gene_id "XLOC_005828"; transcript_id "TCONS_00013196"; exon_number "2"; oId "CUFF.4484.1"; class_code "u"; tss_id "TSS10422";
gnl|Nvit_2.0|Chr2.Scaffold79	Cufflinks	exon	284268	285112	.	+	.	gene_id "XLOC_005828"; transcript_id "TCONS_00013196"; exon_number "3"; oId "CUFF.4484.1"; class_code "u"; tss_id "TSS10422";
gnl|Nvit_2.0|Chr2.Scaffold79	Cufflinks	exon	532335	532534	.	+	.	gene_id "XLOC_005833"; transcript_id "TCONS_00013208"; exon_number "1"; oId "CUFF.4497.2"; class_code "u"; tss_id "TSS10432";
gnl|Nvit_2.0|Chr2.Scaffold79	Cufflinks	exon	532610	533037	.	+	.	gene_id "XLOC_005833"; transcript_id "TCONS_00013208"; exon_number "2"; oId "CUFF.4497.2"; class_code "u"; tss_id "TSS10432";
gnl|Nvit_2.0|Chr2.Scaffold79	Cufflinks	exon	532335	532534	.	+	.	gene_id "XLOC_005833"; transcript_id "TCONS_00013207"; exon_number "1"; oId "CUFF.4497.1"; class_code "u"; tss_id "TSS10432";
gnl|Nvit_2.0|Chr2.Scaffold79	Cufflinks	exon	532613	533037	.	+	.	gene_id "XLOC_005833"; transcript_id "TCONS_00013207"; exon_number "2"; oId "CUFF.4497.1"; class_code "u"; tss_id "TSS10432";
gnl|Nvit_2.0|Chr2.Scaffold79	Cufflinks	exon	558790	558972	.	+	.	gene_id "XLOC_005834"; transcript_id "TCONS_00013209"; exon_number "1"; oId "CUFF.4499.1"; class_code "u"; tss_id "TSS10433";
gnl|Nvit_2.0|Chr2.Scaffold79	Cufflinks	exon	559084	559356	.	+	.	gene_id "XLOC_005834"; transcript_id "TCONS_00013209"; exon_number "2"; oId "CUFF.4499.1"; class_code "u"; tss_id "TSS10433";
gnl|Nvit_2.0|Chr2.Scaffold79	Cufflinks	exon	558816	558972	.	+	.	gene_id "XLOC_005834"; transcript_id "TCONS_00013210"; exon_number "1"; oId "CUFF.4499.2"; class_code "u"; tss_id "TSS10433";
gnl|Nvit_2.0|Chr2.Scaffold79	Cufflinks	exon	563758	564255	.	+	.	gene_id "XLOC_005834"; transcript_id "TCONS_00013210"; exon_number "2"; oId "CUFF.4499.2"; class_code "u"; tss_id "TSS10433";
gnl|Nvit_2.0|Chr2.Scaffold79	Cufflinks	exon	561750	561909	.	+	.	gene_id "XLOC_005834"; transcript_id "TCONS_00013212"; exon_number "1"; oId "CUFF.4499.4"; class_code "u"; tss_id "TSS10434";
gnl|Nvit_2.0|Chr2.Scaffold79	Cufflinks	exon	563018	563289	.	+	.	gene_id "XLOC_005834"; transcript_id "TCONS_00013212"; exon_number "2"; oId "CUFF.4499.4"; class_code "u"; tss_id "TSS10434";
gnl|Nvit_2.0|Chr2.Scaffold79	Cufflinks	exon	563758	564053	.	+	.	gene_id "XLOC_005834"; transcript_id "TCONS_00013212"; exon_number "3"; oId "CUFF.4499.4"; class_code "u"; tss_id "TSS10434";
gnl|Nvit_2.0|Chr2.Scaffold79	Cufflinks	exon	564403	564447	.	+	.	gene_id "XLOC_005834"; transcript_id "TCONS_00013212"; exon_number "4"; oId "CUFF.4499.4"; class_code "u"; tss_id "TSS10434";
gnl|Nvit_2.0|Chr2.Scaffold79	Cufflinks	exon	564961	565842	.	+	.	gene_id "XLOC_005834"; transcript_id "TCONS_00013212"; exon_number "5"; oId "CUFF.4499.4"; class_code "u"; tss_id "TSS10434";
gnl|Nvit_2.0|Chr2.Scaffold79	Cufflinks	exon	561750	561909	.	+	.	gene_id "XLOC_005834"; transcript_id "TCONS_00013211"; exon_number "1"; oId "CUFF.4499.3"; class_code "u"; tss_id "TSS10434";
gnl|Nvit_2.0|Chr2.Scaffold79	Cufflinks	exon	563758	564053	.	+	.	gene_id "XLOC_005834"; transcript_id "TCONS_00013211"; exon_number "2"; oId "CUFF.4499.3"; class_code "u"; tss_id "TSS10434";
gnl|Nvit_2.0|Chr2.Scaffold79	Cufflinks	exon	564403	564447	.	+	.	gene_id "XLOC_005834"; transcript_id "TCONS_00013211"; exon_number "3"; oId "CUFF.4499.3"; class_code "u"; tss_id "TSS10434";
gnl|Nvit_2.0|Chr2.Scaffold79	Cufflinks	exon	564961	565842	.	+	.	gene_id "XLOC_005834"; transcript_id "TCONS_00013211"; exon_number "4"; oId "CUFF.4499.3"; class_code "u"; tss_id "TSS10434";
gnl|Nvit_2.0|Chr2.Scaffold79	Cufflinks	exon	561897	562273	.	+	.	gene_id "XLOC_005834"; transcript_id "TCONS_00013213"; exon_number "1"; oId "CUFF.4499.5"; class_code "u"; tss_id "TSS10435";
gnl|Nvit_2.0|Chr2.Scaffold79	Cufflinks	exon	562341	562714	.	+	.	gene_id "XLOC_005834"; transcript_id "TCONS_00013213"; exon_number "2"; oId "CUFF.4499.5"; class_code "u"; tss_id "TSS10435";
gnl|Nvit_2.0|Chr2.Scaffold79	Cufflinks	exon	59537	59988	.	-	.	gene_id "XLOC_005841"; transcript_id "TCONS_00013225"; exon_number "1"; oId "CUFF.4469.1"; class_code "u"; tss_id "TSS10444";
gnl|Nvit_2.0|Chr2.Scaffold79	Cufflinks	exon	60265	60615	.	-	.	gene_id "XLOC_005841"; transcript_id "TCONS_00013225"; exon_number "2"; oId "CUFF.4469.1"; class_code "u"; tss_id "TSS10444";
gnl|Nvit_2.0|Chr2.Scaffold79	Cufflinks	exon	60683	64816	.	-	.	gene_id "XLOC_005841"; transcript_id "TCONS_00013225"; exon_number "3"; oId "CUFF.4469.1"; class_code "u"; tss_id "TSS10444";
gnl|Nvit_2.0|Chr2.Scaffold79	Cufflinks	exon	375389	376228	.	-	.	gene_id "XLOC_005850"; transcript_id "TCONS_00013245"; exon_number "1"; oId "CUFF.4490.1"; class_code "u"; tss_id "TSS10459";
gnl|Nvit_2.0|Chr2.Scaffold79	Cufflinks	exon	376665	377046	.	-	.	gene_id "XLOC_005850"; transcript_id "TCONS_00013245"; exon_number "2"; oId "CUFF.4490.1"; class_code "u"; tss_id "TSS10459";
gnl|Nvit_2.0|Chr2.Scaffold79	Cufflinks	exon	376365	376597	.	-	.	gene_id "XLOC_005850"; transcript_id "TCONS_00013246"; exon_number "1"; oId "CUFF.4490.2"; class_code "u"; tss_id "TSS10459";
gnl|Nvit_2.0|Chr2.Scaffold79	Cufflinks	exon	376665	377046	.	-	.	gene_id "XLOC_005850"; transcript_id "TCONS_00013246"; exon_number "2"; oId "CUFF.4490.2"; class_code "u"; tss_id "TSS10459";
gnl|Nvit_2.0|Chr2.Scaffold79	Cufflinks	exon	664627	664672	.	-	.	gene_id "XLOC_005852"; transcript_id "TCONS_00013252"; exon_number "1"; oId "CUFF.4501.1"; class_code "u"; tss_id "TSS10461";
gnl|Nvit_2.0|Chr2.Scaffold79	Cufflinks	exon	665053	665259	.	-	.	gene_id "XLOC_005852"; transcript_id "TCONS_00013252"; exon_number "2"; oId "CUFF.4501.1"; class_code "u"; tss_id "TSS10461";
gnl|Nvit_2.0|Chr2.Scaffold79	Cufflinks	exon	670368	670461	.	-	.	gene_id "XLOC_005852"; transcript_id "TCONS_00013252"; exon_number "3"; oId "CUFF.4501.1"; class_code "u"; tss_id "TSS10461";
gnl|Nvit_2.0|Chr2.Scaffold79	Cufflinks	exon	703753	703867	.	-	.	gene_id "XLOC_005856"; transcript_id "TCONS_00013256"; exon_number "1"; oId "CUFF.4502.1"; class_code "u"; tss_id "TSS10465";
gnl|Nvit_2.0|Chr2.Scaffold79	Cufflinks	exon	703968	704094	.	-	.	gene_id "XLOC_005856"; transcript_id "TCONS_00013256"; exon_number "2"; oId "CUFF.4502.1"; class_code "u"; tss_id "TSS10465";
gnl|Nvit_2.0|Chr2.Scaffold79	Cufflinks	exon	704182	704741	.	-	.	gene_id "XLOC_005856"; transcript_id "TCONS_00013256"; exon_number "3"; oId "CUFF.4502.1"; class_code "u"; tss_id "TSS10465";
gnl|Nvit_2.0|Chr2.Scaffold79	Cufflinks	exon	704823	704858	.	-	.	gene_id "XLOC_005856"; transcript_id "TCONS_00013256"; exon_number "4"; oId "CUFF.4502.1"; class_code "u"; tss_id "TSS10465";
gnl|Nvit_2.0|Chr2.Scaffold79	Cufflinks	exon	704190	704764	.	-	.	gene_id "XLOC_005856"; transcript_id "TCONS_00013257"; exon_number "1"; oId "CUFF.4502.2"; class_code "u"; tss_id "TSS10465";
gnl|Nvit_2.0|Chr2.Scaffold79	Cufflinks	exon	704823	704923	.	-	.	gene_id "XLOC_005856"; transcript_id "TCONS_00013257"; exon_number "2"; oId "CUFF.4502.2"; class_code "u"; tss_id "TSS10465";
gnl|Nvit_2.0|Chr2.Scaffold79	Cufflinks	exon	22441	23010	.	.	.	gene_id "XLOC_005857"; transcript_id "TCONS_00013258"; exon_number "1"; oId "CUFF.4467.1"; class_code "u"; tss_id "TSS10466";
gnl|Nvit_2.0|Chr2.Scaffold79	Cufflinks	exon	23270	23928	.	.	.	gene_id "XLOC_005858"; transcript_id "TCONS_00013259"; exon_number "1"; oId "CUFF.4468.1"; class_code "u"; tss_id "TSS10467";
gnl|Nvit_2.0|Chr2.Scaffold79	Cufflinks	exon	69138	72151	.	.	.	gene_id "XLOC_005859"; transcript_id "TCONS_00013260"; exon_number "1"; oId "CUFF.4470.1"; class_code "u"; tss_id "TSS10468";
gnl|Nvit_2.0|Chr2.Scaffold79	Cufflinks	exon	86349	87538	.	.	.	gene_id "XLOC_005860"; transcript_id "TCONS_00013261"; exon_number "1"; oId "CUFF.4471.1"; class_code "u"; tss_id "TSS10469";
gnl|Nvit_2.0|Chr2.Scaffold79	Cufflinks	exon	132693	132966	.	.	.	gene_id "XLOC_005861"; transcript_id "TCONS_00013262"; exon_number "1"; oId "CUFF.4472.1"; class_code "u"; tss_id "TSS10470";
gnl|Nvit_2.0|Chr2.Scaffold79	Cufflinks	exon	155437	157245	.	.	.	gene_id "XLOC_005862"; transcript_id "TCONS_00013263"; exon_number "1"; oId "CUFF.4473.1"; class_code "u"; tss_id "TSS10471";
gnl|Nvit_2.0|Chr2.Scaffold79	Cufflinks	exon	411159	411924	.	.	.	gene_id "XLOC_005863"; transcript_id "TCONS_00013264"; exon_number "1"; oId "CUFF.4492.1"; class_code "u"; tss_id "TSS10472";
gnl|Nvit_2.0|Chr2.Scaffold79	Cufflinks	exon	412710	413578	.	.	.	gene_id "XLOC_005864"; transcript_id "TCONS_00013265"; exon_number "1"; oId "CUFF.4493.1"; class_code "u"; tss_id "TSS10473";
gnl|Nvit_2.0|Chr2.Scaffold79	Cufflinks	exon	512999	513479	.	.	.	gene_id "XLOC_005865"; transcript_id "TCONS_00013266"; exon_number "1"; oId "CUFF.4496.1"; class_code "u"; tss_id "TSS10474";
gnl|Nvit_2.0|Chr2.Scaffold79	Cufflinks	exon	537742	538017	.	.	.	gene_id "XLOC_005866"; transcript_id "TCONS_00013267"; exon_number "1"; oId "CUFF.4498.1"; class_code "u"; tss_id "TSS10475";
gnl|Nvit_2.0|Chr2.Scaffold797	Cufflinks	exon	10318	11217	.	+	.	gene_id "XLOC_005867"; transcript_id "TCONS_00013270"; exon_number "1"; oId "CUFF.4506.1"; class_code "u"; tss_id "TSS10478";
gnl|Nvit_2.0|Chr2.Scaffold8	Cufflinks	exon	10	1495	.	+	.	gene_id "XLOC_005871"; transcript_id "TCONS_00013284"; exon_number "1"; oId "CUFF.4509.1"; class_code "u"; tss_id "TSS10487";
gnl|Nvit_2.0|Chr2.Scaffold8	Cufflinks	exon	214248	221980	.	+	.	gene_id "XLOC_005881"; transcript_id "TCONS_00013320"; exon_number "1"; oId "CUFF.4527.1"; class_code "u"; tss_id "TSS10517";
gnl|Nvit_2.0|Chr2.Scaffold8	Cufflinks	exon	472743	473423	.	+	.	gene_id "XLOC_005900"; transcript_id "TCONS_00013367"; exon_number "1"; oId "CUFF.4554.1"; class_code "u"; tss_id "TSS10557";
gnl|Nvit_2.0|Chr2.Scaffold8	Cufflinks	exon	497008	497136	.	+	.	gene_id "XLOC_005900"; transcript_id "TCONS_00013367"; exon_number "2"; oId "CUFF.4554.1"; class_code "u"; tss_id "TSS10557";
gnl|Nvit_2.0|Chr2.Scaffold8	Cufflinks	exon	513510	513538	.	+	.	gene_id "XLOC_005900"; transcript_id "TCONS_00013367"; exon_number "3"; oId "CUFF.4554.1"; class_code "u"; tss_id "TSS10557";
gnl|Nvit_2.0|Chr2.Scaffold8	Cufflinks	exon	472938	473423	.	+	.	gene_id "XLOC_005900"; transcript_id "TCONS_00013368"; exon_number "1"; oId "CUFF.4554.2"; class_code "u"; tss_id "TSS10558";
gnl|Nvit_2.0|Chr2.Scaffold8	Cufflinks	exon	497008	497136	.	+	.	gene_id "XLOC_005900"; transcript_id "TCONS_00013368"; exon_number "2"; oId "CUFF.4554.2"; class_code "u"; tss_id "TSS10558";
gnl|Nvit_2.0|Chr2.Scaffold8	Cufflinks	exon	506128	506451	.	+	.	gene_id "XLOC_005900"; transcript_id "TCONS_00013368"; exon_number "3"; oId "CUFF.4554.2"; class_code "u"; tss_id "TSS10558";
gnl|Nvit_2.0|Chr2.Scaffold8	Cufflinks	exon	513596	513936	.	+	.	gene_id "XLOC_005901"; transcript_id "TCONS_00013370"; exon_number "1"; oId "CUFF.4555.2"; class_code "u"; tss_id "TSS10559";
gnl|Nvit_2.0|Chr2.Scaffold8	Cufflinks	exon	514762	516145	.	+	.	gene_id "XLOC_005901"; transcript_id "TCONS_00013370"; exon_number "2"; oId "CUFF.4555.2"; class_code "u"; tss_id "TSS10559";
gnl|Nvit_2.0|Chr2.Scaffold8	Cufflinks	exon	513596	514062	.	+	.	gene_id "XLOC_005901"; transcript_id "TCONS_00013369"; exon_number "1"; oId "CUFF.4555.1"; class_code "u"; tss_id "TSS10559";
gnl|Nvit_2.0|Chr2.Scaffold8	Cufflinks	exon	514762	516145	.	+	.	gene_id "XLOC_005901"; transcript_id "TCONS_00013369"; exon_number "2"; oId "CUFF.4555.1"; class_code "u"; tss_id "TSS10559";
gnl|Nvit_2.0|Chr2.Scaffold8	Cufflinks	exon	514408	516145	.	+	.	gene_id "XLOC_005901"; transcript_id "TCONS_00013371"; exon_number "1"; oId "CUFF.4556.1"; class_code "u"; tss_id "TSS10560";
gnl|Nvit_2.0|Chr2.Scaffold8	Cufflinks	exon	815943	816232	.	+	.	gene_id "XLOC_005918"; transcript_id "TCONS_00013407"; exon_number "1"; oId "CUFF.4586.1"; class_code "u"; tss_id "TSS10587";
gnl|Nvit_2.0|Chr2.Scaffold8	Cufflinks	exon	819205	820211	.	+	.	gene_id "XLOC_005918"; transcript_id "TCONS_00013407"; exon_number "2"; oId "CUFF.4586.1"; class_code "u"; tss_id "TSS10587";
gnl|Nvit_2.0|Chr2.Scaffold8	Cufflinks	exon	802844	802953	.	-	.	gene_id "XLOC_005963"; transcript_id "TCONS_00013531"; exon_number "1"; oId "CUFF.4584.1"; class_code "u"; tss_id "TSS10681";
gnl|Nvit_2.0|Chr2.Scaffold8	Cufflinks	exon	803036	804549	.	-	.	gene_id "XLOC_005963"; transcript_id "TCONS_00013531"; exon_number "2"; oId "CUFF.4584.1"; class_code "u"; tss_id "TSS10681";
gnl|Nvit_2.0|Chr2.Scaffold8	Cufflinks	exon	201213	201915	.	.	.	gene_id "XLOC_005969"; transcript_id "TCONS_00013541"; exon_number "1"; oId "CUFF.4528.1"; class_code "u"; tss_id "TSS10690";
gnl|Nvit_2.0|Chr2.Scaffold8	Cufflinks	exon	243186	244756	.	.	.	gene_id "XLOC_005970"; transcript_id "TCONS_00013542"; exon_number "1"; oId "CUFF.4532.1"; class_code "u"; tss_id "TSS10691";
gnl|Nvit_2.0|Chr2.Scaffold8	Cufflinks	exon	519010	520464	.	.	.	gene_id "XLOC_005971"; transcript_id "TCONS_00013543"; exon_number "1"; oId "CUFF.4557.1"; class_code "u"; tss_id "TSS10692";
gnl|Nvit_2.0|Chr2.Scaffold8	Cufflinks	exon	568030	571185	.	.	.	gene_id "XLOC_005972"; transcript_id "TCONS_00013544"; exon_number "1"; oId "CUFF.4561.1"; class_code "u"; tss_id "TSS10693";
gnl|Nvit_2.0|Chr2.Scaffold8	Cufflinks	exon	709923	710574	.	.	.	gene_id "XLOC_005973"; transcript_id "TCONS_00013545"; exon_number "1"; oId "CUFF.4571.1"; class_code "u"; tss_id "TSS10694";
gnl|Nvit_2.0|Chr2.Scaffold8	Cufflinks	exon	784370	786016	.	.	.	gene_id "XLOC_005974"; transcript_id "TCONS_00013546"; exon_number "1"; oId "CUFF.4582.1"; class_code "u"; tss_id "TSS10695";
gnl|Nvit_2.0|Chr2.Scaffold8	Cufflinks	exon	786208	787775	.	.	.	gene_id "XLOC_005975"; transcript_id "TCONS_00013547"; exon_number "1"; oId "CUFF.4583.1"; class_code "u"; tss_id "TSS10696";
gnl|Nvit_2.0|Chr2.Scaffold80	Cufflinks	exon	220503	220778	.	-	.	gene_id "XLOC_005983"; transcript_id "TCONS_00013562"; exon_number "1"; oId "CUFF.4600.1"; class_code "u"; tss_id "TSS10710";
gnl|Nvit_2.0|Chr2.Scaffold80	Cufflinks	exon	220893	221347	.	-	.	gene_id "XLOC_005983"; transcript_id "TCONS_00013562"; exon_number "2"; oId "CUFF.4600.1"; class_code "u"; tss_id "TSS10710";
gnl|Nvit_2.0|Chr2.Scaffold80	Cufflinks	exon	70732	72371	.	.	.	gene_id "XLOC_005989"; transcript_id "TCONS_00013568"; exon_number "1"; oId "CUFF.4596.1"; class_code "u"; tss_id "TSS10716";
gnl|Nvit_2.0|Chr2.Scaffold80	Cufflinks	exon	72564	72762	.	.	.	gene_id "XLOC_005990"; transcript_id "TCONS_00013569"; exon_number "1"; oId "CUFF.4597.1"; class_code "u"; tss_id "TSS10717";
gnl|Nvit_2.0|Chr2.Scaffold80	Cufflinks	exon	72942	74827	.	.	.	gene_id "XLOC_005991"; transcript_id "TCONS_00013570"; exon_number "1"; oId "CUFF.4598.1"; class_code "u"; tss_id "TSS10718";
gnl|Nvit_2.0|Chr2.Scaffold81	Cufflinks	exon	470770	471462	.	+	.	gene_id "XLOC_006006"; transcript_id "TCONS_00013603"; exon_number "1"; oId "CUFF.4615.1"; class_code "u"; tss_id "TSS10743";
gnl|Nvit_2.0|Chr2.Scaffold81	Cufflinks	exon	527717	527750	.	+	.	gene_id "XLOC_006006"; transcript_id "TCONS_00013603"; exon_number "2"; oId "CUFF.4615.1"; class_code "u"; tss_id "TSS10743";
gnl|Nvit_2.0|Chr2.Scaffold81	Cufflinks	exon	470803	471462	.	+	.	gene_id "XLOC_006006"; transcript_id "TCONS_00013604"; exon_number "1"; oId "CUFF.4615.2"; class_code "u"; tss_id "TSS10743";
gnl|Nvit_2.0|Chr2.Scaffold81	Cufflinks	exon	501876	502073	.	+	.	gene_id "XLOC_006006"; transcript_id "TCONS_00013604"; exon_number "2"; oId "CUFF.4615.2"; class_code "u"; tss_id "TSS10743";
gnl|Nvit_2.0|Chr2.Scaffold81	Cufflinks	exon	510425	510467	.	+	.	gene_id "XLOC_006006"; transcript_id "TCONS_00013604"; exon_number "3"; oId "CUFF.4615.2"; class_code "u"; tss_id "TSS10743";
gnl|Nvit_2.0|Chr2.Scaffold81	Cufflinks	exon	527717	527750	.	+	.	gene_id "XLOC_006006"; transcript_id "TCONS_00013604"; exon_number "4"; oId "CUFF.4615.2"; class_code "u"; tss_id "TSS10743";
gnl|Nvit_2.0|Chr2.Scaffold81	Cufflinks	exon	526089	526613	.	+	.	gene_id "XLOC_006006"; transcript_id "TCONS_00013605"; exon_number "1"; oId "CUFF.4615.3"; class_code "u"; tss_id "TSS10744";
gnl|Nvit_2.0|Chr2.Scaffold81	Cufflinks	exon	527717	527750	.	+	.	gene_id "XLOC_006006"; transcript_id "TCONS_00013605"; exon_number "2"; oId "CUFF.4615.3"; class_code "u"; tss_id "TSS10744";
gnl|Nvit_2.0|Chr2.Scaffold81	Cufflinks	exon	327755	327979	.	-	.	gene_id "XLOC_006014"; transcript_id "TCONS_00013626"; exon_number "1"; oId "CUFF.4612.2"; class_code "u"; tss_id "TSS10757";
gnl|Nvit_2.0|Chr2.Scaffold81	Cufflinks	exon	328052	328263	.	-	.	gene_id "XLOC_006014"; transcript_id "TCONS_00013626"; exon_number "2"; oId "CUFF.4612.2"; class_code "u"; tss_id "TSS10757";
gnl|Nvit_2.0|Chr2.Scaffold81	Cufflinks	exon	328350	329764	.	-	.	gene_id "XLOC_006014"; transcript_id "TCONS_00013626"; exon_number "3"; oId "CUFF.4612.2"; class_code "u"; tss_id "TSS10757";
gnl|Nvit_2.0|Chr2.Scaffold81	Cufflinks	exon	327755	328482	.	-	.	gene_id "XLOC_006014"; transcript_id "TCONS_00013625"; exon_number "1"; oId "CUFF.4612.1"; class_code "u"; tss_id "TSS10757";
gnl|Nvit_2.0|Chr2.Scaffold81	Cufflinks	exon	328727	329764	.	-	.	gene_id "XLOC_006014"; transcript_id "TCONS_00013625"; exon_number "2"; oId "CUFF.4612.1"; class_code "u"; tss_id "TSS10757";
gnl|Nvit_2.0|Chr2.Scaffold81	Cufflinks	exon	336969	339019	.	.	.	gene_id "XLOC_006017"; transcript_id "TCONS_00013629"; exon_number "1"; oId "CUFF.4613.1"; class_code "u"; tss_id "TSS10760";
gnl|Nvit_2.0|Chr2.Scaffold81	Cufflinks	exon	457262	457883	.	.	.	gene_id "XLOC_006018"; transcript_id "TCONS_00013630"; exon_number "1"; oId "CUFF.4614.1"; class_code "u"; tss_id "TSS10761";
gnl|Nvit_2.0|Chr2.Scaffold81	Cufflinks	exon	521380	522528	.	.	.	gene_id "XLOC_006019"; transcript_id "TCONS_00013631"; exon_number "1"; oId "CUFF.4616.1"; class_code "u"; tss_id "TSS10762";
gnl|Nvit_2.0|Chr2.Scaffold818	Cufflinks	exon	46692	48075	.	+	.	gene_id "XLOC_006020"; transcript_id "TCONS_00013632"; exon_number "1"; oId "CUFF.4617.1"; class_code "u"; tss_id "TSS10763";
gnl|Nvit_2.0|Chr2.Scaffold818	Cufflinks	exon	50077	50126	.	+	.	gene_id "XLOC_006020"; transcript_id "TCONS_00013632"; exon_number "2"; oId "CUFF.4617.1"; class_code "u"; tss_id "TSS10763";
gnl|Nvit_2.0|Chr2.Scaffold818	Cufflinks	exon	46916	47728	.	-	.	gene_id "XLOC_006022"; transcript_id "TCONS_00013634"; exon_number "1"; oId "CUFF.4618.1"; class_code "u"; tss_id "TSS10765";
gnl|Nvit_2.0|Chr2.Scaffold818	Cufflinks	exon	47808	48079	.	-	.	gene_id "XLOC_006022"; transcript_id "TCONS_00013634"; exon_number "2"; oId "CUFF.4618.1"; class_code "u"; tss_id "TSS10765";
gnl|Nvit_2.0|Chr2.Scaffold818	Cufflinks	exon	50081	50126	.	-	.	gene_id "XLOC_006022"; transcript_id "TCONS_00013634"; exon_number "3"; oId "CUFF.4618.1"; class_code "u"; tss_id "TSS10765";
gnl|Nvit_2.0|Chr2.Scaffold93	Cufflinks	exon	44776	45313	.	+	.	gene_id "XLOC_006028"; transcript_id "TCONS_00013645"; exon_number "1"; oId "CUFF.4626.2"; class_code "u"; tss_id "TSS10772";
gnl|Nvit_2.0|Chr2.Scaffold93	Cufflinks	exon	45574	45789	.	+	.	gene_id "XLOC_006028"; transcript_id "TCONS_00013645"; exon_number "2"; oId "CUFF.4626.2"; class_code "u"; tss_id "TSS10772";
gnl|Nvit_2.0|Chr2.Scaffold93	Cufflinks	exon	45872	46052	.	+	.	gene_id "XLOC_006028"; transcript_id "TCONS_00013645"; exon_number "3"; oId "CUFF.4626.2"; class_code "u"; tss_id "TSS10772";
gnl|Nvit_2.0|Chr2.Scaffold93	Cufflinks	exon	44776	45313	.	+	.	gene_id "XLOC_006028"; transcript_id "TCONS_00013644"; exon_number "1"; oId "CUFF.4626.1"; class_code "u"; tss_id "TSS10772";
gnl|Nvit_2.0|Chr2.Scaffold93	Cufflinks	exon	45574	45790	.	+	.	gene_id "XLOC_006028"; transcript_id "TCONS_00013644"; exon_number "2"; oId "CUFF.4626.1"; class_code "u"; tss_id "TSS10772";
gnl|Nvit_2.0|Chr2.Scaffold93	Cufflinks	exon	45872	46052	.	+	.	gene_id "XLOC_006028"; transcript_id "TCONS_00013644"; exon_number "3"; oId "CUFF.4626.1"; class_code "u"; tss_id "TSS10772";
gnl|Nvit_2.0|Chr2.Scaffold93	Cufflinks	exon	291234	291429	.	+	.	gene_id "XLOC_006043"; transcript_id "TCONS_00013677"; exon_number "1"; oId "CUFF.4649.2"; class_code "u"; tss_id "TSS10796";
gnl|Nvit_2.0|Chr2.Scaffold93	Cufflinks	exon	291671	291744	.	+	.	gene_id "XLOC_006043"; transcript_id "TCONS_00013677"; exon_number "2"; oId "CUFF.4649.2"; class_code "u"; tss_id "TSS10796";
gnl|Nvit_2.0|Chr2.Scaffold93	Cufflinks	exon	292175	292333	.	+	.	gene_id "XLOC_006043"; transcript_id "TCONS_00013677"; exon_number "3"; oId "CUFF.4649.2"; class_code "u"; tss_id "TSS10796";
gnl|Nvit_2.0|Chr2.Scaffold93	Cufflinks	exon	292414	292628	.	+	.	gene_id "XLOC_006043"; transcript_id "TCONS_00013677"; exon_number "4"; oId "CUFF.4649.2"; class_code "u"; tss_id "TSS10796";
gnl|Nvit_2.0|Chr2.Scaffold93	Cufflinks	exon	292708	295067	.	+	.	gene_id "XLOC_006043"; transcript_id "TCONS_00013677"; exon_number "5"; oId "CUFF.4649.2"; class_code "u"; tss_id "TSS10796";
gnl|Nvit_2.0|Chr2.Scaffold93	Cufflinks	exon	291234	291429	.	+	.	gene_id "XLOC_006043"; transcript_id "TCONS_00013676"; exon_number "1"; oId "CUFF.4649.1"; class_code "u"; tss_id "TSS10796";
gnl|Nvit_2.0|Chr2.Scaffold93	Cufflinks	exon	291671	291744	.	+	.	gene_id "XLOC_006043"; transcript_id "TCONS_00013676"; exon_number "2"; oId "CUFF.4649.1"; class_code "u"; tss_id "TSS10796";
gnl|Nvit_2.0|Chr2.Scaffold93	Cufflinks	exon	292374	292628	.	+	.	gene_id "XLOC_006043"; transcript_id "TCONS_00013676"; exon_number "3"; oId "CUFF.4649.1"; class_code "u"; tss_id "TSS10796";
gnl|Nvit_2.0|Chr2.Scaffold93	Cufflinks	exon	292702	295067	.	+	.	gene_id "XLOC_006043"; transcript_id "TCONS_00013676"; exon_number "4"; oId "CUFF.4649.1"; class_code "u"; tss_id "TSS10796";
gnl|Nvit_2.0|Chr2.Scaffold93	Cufflinks	exon	119487	120309	.	.	.	gene_id "XLOC_006065"; transcript_id "TCONS_00013737"; exon_number "1"; oId "CUFF.4636.1"; class_code "u"; tss_id "TSS10841";
gnl|Nvit_2.0|Chr2.Scaffold93	Cufflinks	exon	137898	139767	.	.	.	gene_id "XLOC_006066"; transcript_id "TCONS_00013738"; exon_number "1"; oId "CUFF.4637.1"; class_code "u"; tss_id "TSS10842";
gnl|Nvit_2.0|Chr2.Scaffold93	Cufflinks	exon	165344	167107	.	.	.	gene_id "XLOC_006067"; transcript_id "TCONS_00013739"; exon_number "1"; oId "CUFF.4640.1"; class_code "u"; tss_id "TSS10843";
gnl|Nvit_2.0|Chr2.Scaffold93	Cufflinks	exon	212309	214448	.	.	.	gene_id "XLOC_006068"; transcript_id "TCONS_00013740"; exon_number "1"; oId "CUFF.4648.1"; class_code "u"; tss_id "TSS10844";
gnl|Nvit_2.0|Chr2.Scaffold93	Cufflinks	exon	306811	307379	.	.	.	gene_id "XLOC_006069"; transcript_id "TCONS_00013741"; exon_number "1"; oId "CUFF.4650.1"; class_code "u"; tss_id "TSS10845";
gnl|Nvit_2.0|Chr2.Scaffold93	Cufflinks	exon	347818	348598	.	.	.	gene_id "XLOC_006070"; transcript_id "TCONS_00013742"; exon_number "1"; oId "CUFF.4652.1"; class_code "u"; tss_id "TSS10846";
gnl|Nvit_2.0|Chr2.Scaffold93	Cufflinks	exon	430130	431476	.	.	.	gene_id "XLOC_006071"; transcript_id "TCONS_00013743"; exon_number "1"; oId "CUFF.4654.1"; class_code "u"; tss_id "TSS10847";
gnl|Nvit_2.0|Chr2.Scaffold93	Cufflinks	exon	474672	474948	.	.	.	gene_id "XLOC_006072"; transcript_id "TCONS_00013744"; exon_number "1"; oId "CUFF.4655.1"; class_code "u"; tss_id "TSS10848";
gnl|Nvit_2.0|Chr3.Scaffold111	Cufflinks	exon	44	629	.	-	.	gene_id "XLOC_006082"; transcript_id "TCONS_00013761"; exon_number "1"; oId "CUFF.4659.2"; class_code "u"; tss_id "TSS10862";
gnl|Nvit_2.0|Chr3.Scaffold111	Cufflinks	exon	1397	1589	.	-	.	gene_id "XLOC_006082"; transcript_id "TCONS_00013761"; exon_number "2"; oId "CUFF.4659.2"; class_code "u"; tss_id "TSS10862";
gnl|Nvit_2.0|Chr3.Scaffold111	Cufflinks	exon	1724	1885	.	-	.	gene_id "XLOC_006082"; transcript_id "TCONS_00013761"; exon_number "3"; oId "CUFF.4659.2"; class_code "u"; tss_id "TSS10862";
gnl|Nvit_2.0|Chr3.Scaffold111	Cufflinks	exon	1956	2652	.	-	.	gene_id "XLOC_006082"; transcript_id "TCONS_00013761"; exon_number "4"; oId "CUFF.4659.2"; class_code "u"; tss_id "TSS10862";
gnl|Nvit_2.0|Chr3.Scaffold111	Cufflinks	exon	44	629	.	-	.	gene_id "XLOC_006082"; transcript_id "TCONS_00013760"; exon_number "1"; oId "CUFF.4659.1"; class_code "u"; tss_id "TSS10862";
gnl|Nvit_2.0|Chr3.Scaffold111	Cufflinks	exon	1397	1636	.	-	.	gene_id "XLOC_006082"; transcript_id "TCONS_00013760"; exon_number "2"; oId "CUFF.4659.1"; class_code "u"; tss_id "TSS10862";
gnl|Nvit_2.0|Chr3.Scaffold111	Cufflinks	exon	1724	2652	.	-	.	gene_id "XLOC_006082"; transcript_id "TCONS_00013760"; exon_number "3"; oId "CUFF.4659.1"; class_code "u"; tss_id "TSS10862";
gnl|Nvit_2.0|Chr3.Scaffold111	Cufflinks	exon	16529	17275	.	.	.	gene_id "XLOC_006088"; transcript_id "TCONS_00013776"; exon_number "1"; oId "CUFF.4664.1"; class_code "u"; tss_id "TSS10874";
gnl|Nvit_2.0|Chr3.Scaffold111	Cufflinks	exon	19016	19879	.	.	.	gene_id "XLOC_006089"; transcript_id "TCONS_00013777"; exon_number "1"; oId "CUFF.4665.1"; class_code "u"; tss_id "TSS10875";
gnl|Nvit_2.0|Chr3.Scaffold111	Cufflinks	exon	28284	29269	.	.	.	gene_id "XLOC_006090"; transcript_id "TCONS_00013778"; exon_number "1"; oId "CUFF.4666.1"; class_code "u"; tss_id "TSS10876";
gnl|Nvit_2.0|Chr3.Scaffold111	Cufflinks	exon	33608	34543	.	.	.	gene_id "XLOC_006091"; transcript_id "TCONS_00013779"; exon_number "1"; oId "CUFF.4667.1"; class_code "u"; tss_id "TSS10877";
gnl|Nvit_2.0|Chr3.Scaffold111	Cufflinks	exon	121642	121968	.	.	.	gene_id "XLOC_006092"; transcript_id "TCONS_00013780"; exon_number "1"; oId "CUFF.4671.1"; class_code "u"; tss_id "TSS10878";
gnl|Nvit_2.0|Chr3.Scaffold140	Cufflinks	exon	27566	27822	.	.	.	gene_id "XLOC_006103"; transcript_id "TCONS_00013805"; exon_number "1"; oId "CUFF.4672.1"; class_code "u"; tss_id "TSS10897";
gnl|Nvit_2.0|Chr3.Scaffold140	Cufflinks	exon	403863	404878	.	.	.	gene_id "XLOC_006104"; transcript_id "TCONS_00013806"; exon_number "1"; oId "CUFF.4679.1"; class_code "u"; tss_id "TSS10898";
gnl|Nvit_2.0|Chr3.Scaffold140	Cufflinks	exon	405124	406368	.	.	.	gene_id "XLOC_006105"; transcript_id "TCONS_00013807"; exon_number "1"; oId "CUFF.4680.1"; class_code "u"; tss_id "TSS10899";
gnl|Nvit_2.0|Chr3.Scaffold140	Cufflinks	exon	406796	408016	.	.	.	gene_id "XLOC_006106"; transcript_id "TCONS_00013808"; exon_number "1"; oId "CUFF.4681.1"; class_code "u"; tss_id "TSS10900";
gnl|Nvit_2.0|Chr3.Scaffold140	Cufflinks	exon	408745	409216	.	.	.	gene_id "XLOC_006107"; transcript_id "TCONS_00013809"; exon_number "1"; oId "CUFF.4682.1"; class_code "u"; tss_id "TSS10901";
gnl|Nvit_2.0|Chr3.Scaffold155	Cufflinks	exon	281502	281838	.	.	.	gene_id "XLOC_006136"; transcript_id "TCONS_00013845"; exon_number "1"; oId "CUFF.4688.1"; class_code "u"; tss_id "TSS10931";
gnl|Nvit_2.0|Chr3.Scaffold17	Cufflinks	exon	32667	33402	.	+	.	gene_id "XLOC_006139"; transcript_id "TCONS_00013852"; exon_number "1"; oId "CUFF.4692.1"; class_code "u"; tss_id "TSS10936";
gnl|Nvit_2.0|Chr3.Scaffold17	Cufflinks	exon	33482	33608	.	+	.	gene_id "XLOC_006139"; transcript_id "TCONS_00013852"; exon_number "2"; oId "CUFF.4692.1"; class_code "u"; tss_id "TSS10936";
gnl|Nvit_2.0|Chr3.Scaffold17	Cufflinks	exon	33680	33925	.	+	.	gene_id "XLOC_006139"; transcript_id "TCONS_00013852"; exon_number "3"; oId "CUFF.4692.1"; class_code "u"; tss_id "TSS10936";
gnl|Nvit_2.0|Chr3.Scaffold17	Cufflinks	exon	202351	202392	.	+	.	gene_id "XLOC_006143"; transcript_id "TCONS_00013861"; exon_number "1"; oId "CUFF.4702.1"; class_code "u"; tss_id "TSS10944";
gnl|Nvit_2.0|Chr3.Scaffold17	Cufflinks	exon	202486	202791	.	+	.	gene_id "XLOC_006143"; transcript_id "TCONS_00013861"; exon_number "2"; oId "CUFF.4702.1"; class_code "u"; tss_id "TSS10944";
gnl|Nvit_2.0|Chr3.Scaffold17	Cufflinks	exon	202359	202392	.	+	.	gene_id "XLOC_006143"; transcript_id "TCONS_00013862"; exon_number "1"; oId "CUFF.4702.2"; class_code "u"; tss_id "TSS10944";
gnl|Nvit_2.0|Chr3.Scaffold17	Cufflinks	exon	202463	202791	.	+	.	gene_id "XLOC_006143"; transcript_id "TCONS_00013862"; exon_number "2"; oId "CUFF.4702.2"; class_code "u"; tss_id "TSS10944";
gnl|Nvit_2.0|Chr3.Scaffold17	Cufflinks	exon	2319190	2319319	.	+	.	gene_id "XLOC_006221"; transcript_id "TCONS_00014074"; exon_number "1"; oId "CUFF.4866.1"; class_code "u"; tss_id "TSS11115";
gnl|Nvit_2.0|Chr3.Scaffold17	Cufflinks	exon	2324082	2324281	.	+	.	gene_id "XLOC_006221"; transcript_id "TCONS_00014074"; exon_number "2"; oId "CUFF.4866.1"; class_code "u"; tss_id "TSS11115";
gnl|Nvit_2.0|Chr3.Scaffold17	Cufflinks	exon	2324350	2324900	.	+	.	gene_id "XLOC_006221"; transcript_id "TCONS_00014074"; exon_number "3"; oId "CUFF.4866.1"; class_code "u"; tss_id "TSS11115";
gnl|Nvit_2.0|Chr3.Scaffold17	Cufflinks	exon	2319292	2319319	.	+	.	gene_id "XLOC_006221"; transcript_id "TCONS_00014075"; exon_number "1"; oId "CUFF.4866.2"; class_code "u"; tss_id "TSS11116";
gnl|Nvit_2.0|Chr3.Scaffold17	Cufflinks	exon	2321906	2322129	.	+	.	gene_id "XLOC_006221"; transcript_id "TCONS_00014075"; exon_number "2"; oId "CUFF.4866.2"; class_code "u"; tss_id "TSS11116";
gnl|Nvit_2.0|Chr3.Scaffold17	Cufflinks	exon	2324082	2324900	.	+	.	gene_id "XLOC_006221"; transcript_id "TCONS_00014075"; exon_number "3"; oId "CUFF.4866.2"; class_code "u"; tss_id "TSS11116";
gnl|Nvit_2.0|Chr3.Scaffold17	Cufflinks	exon	2369107	2370025	.	+	.	gene_id "XLOC_006224"; transcript_id "TCONS_00014083"; exon_number "1"; oId "CUFF.4877.1"; class_code "u"; tss_id "TSS11122";
gnl|Nvit_2.0|Chr3.Scaffold17	Cufflinks	exon	2371580	2372078	.	+	.	gene_id "XLOC_006225"; transcript_id "TCONS_00014084"; exon_number "1"; oId "CUFF.4878.1"; class_code "u"; tss_id "TSS11124";
gnl|Nvit_2.0|Chr3.Scaffold17	Cufflinks	exon	2372179	2372625	.	+	.	gene_id "XLOC_006225"; transcript_id "TCONS_00014084"; exon_number "2"; oId "CUFF.4878.1"; class_code "u"; tss_id "TSS11124";
gnl|Nvit_2.0|Chr3.Scaffold17	Cufflinks	exon	598921	598989	.	-	.	gene_id "XLOC_006244"; transcript_id "TCONS_00014145"; exon_number "1"; oId "CUFF.4718.1"; class_code "u"; tss_id "TSS11170";
gnl|Nvit_2.0|Chr3.Scaffold17	Cufflinks	exon	599064	599231	.	-	.	gene_id "XLOC_006244"; transcript_id "TCONS_00014145"; exon_number "2"; oId "CUFF.4718.1"; class_code "u"; tss_id "TSS11170";
gnl|Nvit_2.0|Chr3.Scaffold17	Cufflinks	exon	599308	599544	.	-	.	gene_id "XLOC_006244"; transcript_id "TCONS_00014145"; exon_number "3"; oId "CUFF.4718.1"; class_code "u"; tss_id "TSS11170";
gnl|Nvit_2.0|Chr3.Scaffold17	Cufflinks	exon	1063981	1064420	.	-	.	gene_id "XLOC_006264"; transcript_id "TCONS_00014194"; exon_number "1"; oId "CUFF.4760.1"; class_code "u"; tss_id "TSS11210";
gnl|Nvit_2.0|Chr3.Scaffold17	Cufflinks	exon	1064520	1064803	.	-	.	gene_id "XLOC_006264"; transcript_id "TCONS_00014194"; exon_number "2"; oId "CUFF.4760.1"; class_code "u"; tss_id "TSS11210";
gnl|Nvit_2.0|Chr3.Scaffold17	Cufflinks	exon	1200595	1202473	.	-	.	gene_id "XLOC_006271"; transcript_id "TCONS_00014218"; exon_number "1"; oId "CUFF.4776.1"; class_code "u"; tss_id "TSS11226";
gnl|Nvit_2.0|Chr3.Scaffold17	Cufflinks	exon	2020667	2020687	.	-	.	gene_id "XLOC_006310"; transcript_id "TCONS_00014317"; exon_number "1"; oId "CUFF.4845.1"; class_code "u"; tss_id "TSS11309";
gnl|Nvit_2.0|Chr3.Scaffold17	Cufflinks	exon	2021094	2023098	.	-	.	gene_id "XLOC_006310"; transcript_id "TCONS_00014317"; exon_number "2"; oId "CUFF.4845.1"; class_code "u"; tss_id "TSS11309";
gnl|Nvit_2.0|Chr3.Scaffold17	Cufflinks	exon	589357	590876	.	.	.	gene_id "XLOC_006336"; transcript_id "TCONS_00014376"; exon_number "1"; oId "CUFF.4715.1"; class_code "u"; tss_id "TSS11351";
gnl|Nvit_2.0|Chr3.Scaffold17	Cufflinks	exon	895682	898024	.	.	.	gene_id "XLOC_006337"; transcript_id "TCONS_00014377"; exon_number "1"; oId "CUFF.4745.1"; class_code "u"; tss_id "TSS11352";
gnl|Nvit_2.0|Chr3.Scaffold17	Cufflinks	exon	983645	984340	.	.	.	gene_id "XLOC_006338"; transcript_id "TCONS_00014378"; exon_number "1"; oId "CUFF.4753.1"; class_code "u"; tss_id "TSS11353";
gnl|Nvit_2.0|Chr3.Scaffold17	Cufflinks	exon	1230555	1231603	.	.	.	gene_id "XLOC_006339"; transcript_id "TCONS_00014379"; exon_number "1"; oId "CUFF.4780.1"; class_code "u"; tss_id "TSS11354";
gnl|Nvit_2.0|Chr3.Scaffold17	Cufflinks	exon	1420852	1421397	.	.	.	gene_id "XLOC_006340"; transcript_id "TCONS_00014380"; exon_number "1"; oId "CUFF.4804.1"; class_code "u"; tss_id "TSS11355";
gnl|Nvit_2.0|Chr3.Scaffold17	Cufflinks	exon	1808554	1808968	.	.	.	gene_id "XLOC_006341"; transcript_id "TCONS_00014381"; exon_number "1"; oId "CUFF.4840.1"; class_code "u"; tss_id "TSS11356";
gnl|Nvit_2.0|Chr3.Scaffold17	Cufflinks	exon	2023315	2025837	.	.	.	gene_id "XLOC_006342"; transcript_id "TCONS_00014382"; exon_number "1"; oId "CUFF.4846.1"; class_code "u"; tss_id "TSS11357";
gnl|Nvit_2.0|Chr3.Scaffold17	Cufflinks	exon	2355829	2358883	.	.	.	gene_id "XLOC_006343"; transcript_id "TCONS_00014383"; exon_number "1"; oId "CUFF.4872.1"; class_code "u"; tss_id "TSS11358";
gnl|Nvit_2.0|Chr3.Scaffold17	Cufflinks	exon	2359013	2359602	.	.	.	gene_id "XLOC_006344"; transcript_id "TCONS_00014384"; exon_number "1"; oId "CUFF.4873.1"; class_code "u"; tss_id "TSS11359";
gnl|Nvit_2.0|Chr3.Scaffold17	Cufflinks	exon	2359768	2364576	.	.	.	gene_id "XLOC_006345"; transcript_id "TCONS_00014385"; exon_number "1"; oId "CUFF.4874.1"; class_code "u"; tss_id "TSS11360";
gnl|Nvit_2.0|Chr3.Scaffold17	Cufflinks	exon	2365171	2366059	.	.	.	gene_id "XLOC_006346"; transcript_id "TCONS_00014386"; exon_number "1"; oId "CUFF.4875.1"; class_code "u"; tss_id "TSS11361";
gnl|Nvit_2.0|Chr3.Scaffold17	Cufflinks	exon	2379851	2380702	.	.	.	gene_id "XLOC_006347"; transcript_id "TCONS_00014387"; exon_number "1"; oId "CUFF.4879.1"; class_code "u"; tss_id "TSS11362";
gnl|Nvit_2.0|Chr3.Scaffold17	Cufflinks	exon	2381154	2381899	.	.	.	gene_id "XLOC_006348"; transcript_id "TCONS_00014388"; exon_number "1"; oId "CUFF.4880.1"; class_code "u"; tss_id "TSS11363";
gnl|Nvit_2.0|Chr3.Scaffold17	Cufflinks	exon	2382025	2382833	.	.	.	gene_id "XLOC_006349"; transcript_id "TCONS_00014389"; exon_number "1"; oId "CUFF.4881.1"; class_code "u"; tss_id "TSS11364";
gnl|Nvit_2.0|Chr3.Scaffold17	Cufflinks	exon	2383579	2384993	.	.	.	gene_id "XLOC_006350"; transcript_id "TCONS_00014390"; exon_number "1"; oId "CUFF.4882.1"; class_code "u"; tss_id "TSS11365";
gnl|Nvit_2.0|Chr3.Scaffold17	Cufflinks	exon	2389081	2389742	.	.	.	gene_id "XLOC_006351"; transcript_id "TCONS_00014391"; exon_number "1"; oId "CUFF.4883.1"; class_code "u"; tss_id "TSS11366";
gnl|Nvit_2.0|Chr3.Scaffold17	Cufflinks	exon	2390054	2391636	.	.	.	gene_id "XLOC_006352"; transcript_id "TCONS_00014392"; exon_number "1"; oId "CUFF.4884.1"; class_code "u"; tss_id "TSS11367";
gnl|Nvit_2.0|Chr3.Scaffold17	Cufflinks	exon	2414732	2415185	.	.	.	gene_id "XLOC_006353"; transcript_id "TCONS_00014393"; exon_number "1"; oId "CUFF.4885.1"; class_code "u"; tss_id "TSS11368";
gnl|Nvit_2.0|Chr3.Scaffold17	Cufflinks	exon	2610678	2612177	.	.	.	gene_id "XLOC_006354"; transcript_id "TCONS_00014394"; exon_number "1"; oId "CUFF.4897.1"; class_code "u"; tss_id "TSS11369";
gnl|Nvit_2.0|Chr3.Scaffold17	Cufflinks	exon	2612869	2613995	.	.	.	gene_id "XLOC_006355"; transcript_id "TCONS_00014395"; exon_number "1"; oId "CUFF.4898.1"; class_code "u"; tss_id "TSS11370";
gnl|Nvit_2.0|Chr3.Scaffold17	Cufflinks	exon	2635221	2635656	.	.	.	gene_id "XLOC_006356"; transcript_id "TCONS_00014396"; exon_number "1"; oId "CUFF.4900.1"; class_code "u"; tss_id "TSS11371";
gnl|Nvit_2.0|Chr3.Scaffold172	Cufflinks	exon	262136	262512	.	+	.	gene_id "XLOC_006360"; transcript_id "TCONS_00014410"; exon_number "1"; oId "CUFF.4911.1"; class_code "u"; tss_id "TSS11382";
gnl|Nvit_2.0|Chr3.Scaffold172	Cufflinks	exon	262587	262979	.	+	.	gene_id "XLOC_006360"; transcript_id "TCONS_00014410"; exon_number "2"; oId "CUFF.4911.1"; class_code "u"; tss_id "TSS11382";
gnl|Nvit_2.0|Chr3.Scaffold172	Cufflinks	exon	263054	263110	.	+	.	gene_id "XLOC_006360"; transcript_id "TCONS_00014410"; exon_number "3"; oId "CUFF.4911.1"; class_code "u"; tss_id "TSS11382";
gnl|Nvit_2.0|Chr3.Scaffold18	Cufflinks	exon	237264	237883	.	+	.	gene_id "XLOC_006376"; transcript_id "TCONS_00014459"; exon_number "1"; oId "CUFF.4936.1"; class_code "u"; tss_id "TSS11420";
gnl|Nvit_2.0|Chr3.Scaffold18	Cufflinks	exon	238182	238568	.	+	.	gene_id "XLOC_006376"; transcript_id "TCONS_00014459"; exon_number "2"; oId "CUFF.4936.1"; class_code "u"; tss_id "TSS11420";
gnl|Nvit_2.0|Chr3.Scaffold18	Cufflinks	exon	240243	240358	.	+	.	gene_id "XLOC_006376"; transcript_id "TCONS_00014459"; exon_number "3"; oId "CUFF.4936.1"; class_code "u"; tss_id "TSS11420";
gnl|Nvit_2.0|Chr3.Scaffold18	Cufflinks	exon	240652	240744	.	+	.	gene_id "XLOC_006376"; transcript_id "TCONS_00014459"; exon_number "4"; oId "CUFF.4936.1"; class_code "u"; tss_id "TSS11420";
gnl|Nvit_2.0|Chr3.Scaffold18	Cufflinks	exon	243763	243906	.	+	.	gene_id "XLOC_006376"; transcript_id "TCONS_00014459"; exon_number "5"; oId "CUFF.4936.1"; class_code "u"; tss_id "TSS11420";
gnl|Nvit_2.0|Chr3.Scaffold18	Cufflinks	exon	248272	248395	.	+	.	gene_id "XLOC_006376"; transcript_id "TCONS_00014459"; exon_number "6"; oId "CUFF.4936.1"; class_code "u"; tss_id "TSS11420";
gnl|Nvit_2.0|Chr3.Scaffold18	Cufflinks	exon	248468	248711	.	+	.	gene_id "XLOC_006376"; transcript_id "TCONS_00014459"; exon_number "7"; oId "CUFF.4936.1"; class_code "u"; tss_id "TSS11420";
gnl|Nvit_2.0|Chr3.Scaffold18	Cufflinks	exon	250390	250890	.	+	.	gene_id "XLOC_006376"; transcript_id "TCONS_00014459"; exon_number "8"; oId "CUFF.4936.1"; class_code "u"; tss_id "TSS11420";
gnl|Nvit_2.0|Chr3.Scaffold18	Cufflinks	exon	256814	256842	.	+	.	gene_id "XLOC_006376"; transcript_id "TCONS_00014459"; exon_number "9"; oId "CUFF.4936.1"; class_code "u"; tss_id "TSS11420";
gnl|Nvit_2.0|Chr3.Scaffold18	Cufflinks	exon	239563	248742	.	+	.	gene_id "XLOC_006376"; transcript_id "TCONS_00014460"; exon_number "1"; oId "CUFF.4937.1"; class_code "u"; tss_id "TSS11421";
gnl|Nvit_2.0|Chr3.Scaffold18	Cufflinks	exon	1203369	1203731	.	+	.	gene_id "XLOC_006408"; transcript_id "TCONS_00014557"; exon_number "1"; oId "CUFF.4987.3"; class_code "u"; tss_id "TSS11496";
gnl|Nvit_2.0|Chr3.Scaffold18	Cufflinks	exon	1207610	1207722	.	+	.	gene_id "XLOC_006408"; transcript_id "TCONS_00014557"; exon_number "2"; oId "CUFF.4987.3"; class_code "u"; tss_id "TSS11496";
gnl|Nvit_2.0|Chr3.Scaffold18	Cufflinks	exon	1215355	1215456	.	+	.	gene_id "XLOC_006408"; transcript_id "TCONS_00014557"; exon_number "3"; oId "CUFF.4987.3"; class_code "u"; tss_id "TSS11496";
gnl|Nvit_2.0|Chr3.Scaffold18	Cufflinks	exon	1219699	1219941	.	+	.	gene_id "XLOC_006408"; transcript_id "TCONS_00014557"; exon_number "4"; oId "CUFF.4987.3"; class_code "u"; tss_id "TSS11496";
gnl|Nvit_2.0|Chr3.Scaffold18	Cufflinks	exon	1864506	1865795	.	+	.	gene_id "XLOC_006431"; transcript_id "TCONS_00014610"; exon_number "1"; oId "CUFF.5024.1"; class_code "u"; tss_id "TSS11538";
gnl|Nvit_2.0|Chr3.Scaffold18	Cufflinks	exon	1866620	1866762	.	+	.	gene_id "XLOC_006431"; transcript_id "TCONS_00014610"; exon_number "2"; oId "CUFF.5024.1"; class_code "u"; tss_id "TSS11538";
gnl|Nvit_2.0|Chr3.Scaffold18	Cufflinks	exon	1866842	1866919	.	+	.	gene_id "XLOC_006431"; transcript_id "TCONS_00014610"; exon_number "3"; oId "CUFF.5024.1"; class_code "u"; tss_id "TSS11538";
gnl|Nvit_2.0|Chr3.Scaffold18	Cufflinks	exon	1866992	1867180	.	+	.	gene_id "XLOC_006431"; transcript_id "TCONS_00014610"; exon_number "4"; oId "CUFF.5024.1"; class_code "u"; tss_id "TSS11538";
gnl|Nvit_2.0|Chr3.Scaffold18	Cufflinks	exon	1867253	1867427	.	+	.	gene_id "XLOC_006431"; transcript_id "TCONS_00014610"; exon_number "5"; oId "CUFF.5024.1"; class_code "u"; tss_id "TSS11538";
gnl|Nvit_2.0|Chr3.Scaffold18	Cufflinks	exon	1867771	1869195	.	+	.	gene_id "XLOC_006431"; transcript_id "TCONS_00014610"; exon_number "6"; oId "CUFF.5024.1"; class_code "u"; tss_id "TSS11538";
gnl|Nvit_2.0|Chr3.Scaffold18	Cufflinks	exon	1869270	1869298	.	+	.	gene_id "XLOC_006431"; transcript_id "TCONS_00014610"; exon_number "7"; oId "CUFF.5024.1"; class_code "u"; tss_id "TSS11538";
gnl|Nvit_2.0|Chr3.Scaffold18	Cufflinks	exon	1869358	1869488	.	+	.	gene_id "XLOC_006431"; transcript_id "TCONS_00014610"; exon_number "8"; oId "CUFF.5024.1"; class_code "u"; tss_id "TSS11538";
gnl|Nvit_2.0|Chr3.Scaffold18	Cufflinks	exon	1869564	1869655	.	+	.	gene_id "XLOC_006431"; transcript_id "TCONS_00014610"; exon_number "9"; oId "CUFF.5024.1"; class_code "u"; tss_id "TSS11538";
gnl|Nvit_2.0|Chr3.Scaffold18	Cufflinks	exon	1869757	1870238	.	+	.	gene_id "XLOC_006431"; transcript_id "TCONS_00014610"; exon_number "10"; oId "CUFF.5024.1"; class_code "u"; tss_id "TSS11538";
gnl|Nvit_2.0|Chr3.Scaffold18	Cufflinks	exon	1866327	1866460	.	+	.	gene_id "XLOC_006431"; transcript_id "TCONS_00014611"; exon_number "1"; oId "CUFF.5024.2"; class_code "u"; tss_id "TSS11539";
gnl|Nvit_2.0|Chr3.Scaffold18	Cufflinks	exon	1866620	1866762	.	+	.	gene_id "XLOC_006431"; transcript_id "TCONS_00014611"; exon_number "2"; oId "CUFF.5024.2"; class_code "u"; tss_id "TSS11539";
gnl|Nvit_2.0|Chr3.Scaffold18	Cufflinks	exon	1866842	1866919	.	+	.	gene_id "XLOC_006431"; transcript_id "TCONS_00014611"; exon_number "3"; oId "CUFF.5024.2"; class_code "u"; tss_id "TSS11539";
gnl|Nvit_2.0|Chr3.Scaffold18	Cufflinks	exon	1866992	1867180	.	+	.	gene_id "XLOC_006431"; transcript_id "TCONS_00014611"; exon_number "4"; oId "CUFF.5024.2"; class_code "u"; tss_id "TSS11539";
gnl|Nvit_2.0|Chr3.Scaffold18	Cufflinks	exon	1867253	1867427	.	+	.	gene_id "XLOC_006431"; transcript_id "TCONS_00014611"; exon_number "5"; oId "CUFF.5024.2"; class_code "u"; tss_id "TSS11539";
gnl|Nvit_2.0|Chr3.Scaffold18	Cufflinks	exon	1867771	1869488	.	+	.	gene_id "XLOC_006431"; transcript_id "TCONS_00014611"; exon_number "6"; oId "CUFF.5024.2"; class_code "u"; tss_id "TSS11539";
gnl|Nvit_2.0|Chr3.Scaffold18	Cufflinks	exon	1869564	1869655	.	+	.	gene_id "XLOC_006431"; transcript_id "TCONS_00014611"; exon_number "7"; oId "CUFF.5024.2"; class_code "u"; tss_id "TSS11539";
gnl|Nvit_2.0|Chr3.Scaffold18	Cufflinks	exon	1869757	1870238	.	+	.	gene_id "XLOC_006431"; transcript_id "TCONS_00014611"; exon_number "8"; oId "CUFF.5024.2"; class_code "u"; tss_id "TSS11539";
gnl|Nvit_2.0|Chr3.Scaffold18	Cufflinks	exon	2580354	2580659	.	+	.	gene_id "XLOC_006444"; transcript_id "TCONS_00014636"; exon_number "1"; oId "CUFF.5059.1"; class_code "u"; tss_id "TSS11560";
gnl|Nvit_2.0|Chr3.Scaffold18	Cufflinks	exon	2580783	2580872	.	+	.	gene_id "XLOC_006444"; transcript_id "TCONS_00014636"; exon_number "2"; oId "CUFF.5059.1"; class_code "u"; tss_id "TSS11560";
gnl|Nvit_2.0|Chr3.Scaffold18	Cufflinks	exon	2580946	2581502	.	+	.	gene_id "XLOC_006444"; transcript_id "TCONS_00014636"; exon_number "3"; oId "CUFF.5059.1"; class_code "u"; tss_id "TSS11560";
gnl|Nvit_2.0|Chr3.Scaffold18	Cufflinks	exon	2581583	2581940	.	+	.	gene_id "XLOC_006444"; transcript_id "TCONS_00014636"; exon_number "4"; oId "CUFF.5059.1"; class_code "u"; tss_id "TSS11560";
gnl|Nvit_2.0|Chr3.Scaffold18	Cufflinks	exon	3584544	3585298	.	+	.	gene_id "XLOC_006472"; transcript_id "TCONS_00014709"; exon_number "1"; oId "CUFF.5109.2"; class_code "u"; tss_id "TSS11615";
gnl|Nvit_2.0|Chr3.Scaffold18	Cufflinks	exon	3625127	3625272	.	+	.	gene_id "XLOC_006472"; transcript_id "TCONS_00014709"; exon_number "2"; oId "CUFF.5109.2"; class_code "u"; tss_id "TSS11615";
gnl|Nvit_2.0|Chr3.Scaffold18	Cufflinks	exon	3631443	3631530	.	+	.	gene_id "XLOC_006472"; transcript_id "TCONS_00014709"; exon_number "3"; oId "CUFF.5109.2"; class_code "u"; tss_id "TSS11615";
gnl|Nvit_2.0|Chr3.Scaffold18	Cufflinks	exon	3584544	3585298	.	+	.	gene_id "XLOC_006472"; transcript_id "TCONS_00014708"; exon_number "1"; oId "CUFF.5109.1"; class_code "u"; tss_id "TSS11615";
gnl|Nvit_2.0|Chr3.Scaffold18	Cufflinks	exon	3631443	3631530	.	+	.	gene_id "XLOC_006472"; transcript_id "TCONS_00014708"; exon_number "2"; oId "CUFF.5109.1"; class_code "u"; tss_id "TSS11615";
gnl|Nvit_2.0|Chr3.Scaffold18	Cufflinks	exon	573632	573871	.	-	.	gene_id "XLOC_006500"; transcript_id "TCONS_00014773"; exon_number "1"; oId "CUFF.4961.1"; class_code "u"; tss_id "TSS11669";
gnl|Nvit_2.0|Chr3.Scaffold18	Cufflinks	exon	573992	574170	.	-	.	gene_id "XLOC_006500"; transcript_id "TCONS_00014773"; exon_number "2"; oId "CUFF.4961.1"; class_code "u"; tss_id "TSS11669";
gnl|Nvit_2.0|Chr3.Scaffold18	Cufflinks	exon	1369515	1369567	.	-	.	gene_id "XLOC_006520"; transcript_id "TCONS_00014820"; exon_number "1"; oId "CUFF.5004.4"; class_code "u"; tss_id "TSS11706";
gnl|Nvit_2.0|Chr3.Scaffold18	Cufflinks	exon	1369643	1369785	.	-	.	gene_id "XLOC_006520"; transcript_id "TCONS_00014820"; exon_number "2"; oId "CUFF.5004.4"; class_code "u"; tss_id "TSS11706";
gnl|Nvit_2.0|Chr3.Scaffold18	Cufflinks	exon	1369856	1370044	.	-	.	gene_id "XLOC_006520"; transcript_id "TCONS_00014820"; exon_number "3"; oId "CUFF.5004.4"; class_code "u"; tss_id "TSS11706";
gnl|Nvit_2.0|Chr3.Scaffold18	Cufflinks	exon	1370139	1370526	.	-	.	gene_id "XLOC_006520"; transcript_id "TCONS_00014820"; exon_number "4"; oId "CUFF.5004.4"; class_code "u"; tss_id "TSS11706";
gnl|Nvit_2.0|Chr3.Scaffold18	Cufflinks	exon	1370635	1370777	.	-	.	gene_id "XLOC_006520"; transcript_id "TCONS_00014820"; exon_number "5"; oId "CUFF.5004.4"; class_code "u"; tss_id "TSS11706";
gnl|Nvit_2.0|Chr3.Scaffold18	Cufflinks	exon	1370848	1371024	.	-	.	gene_id "XLOC_006520"; transcript_id "TCONS_00014820"; exon_number "6"; oId "CUFF.5004.4"; class_code "u"; tss_id "TSS11706";
gnl|Nvit_2.0|Chr3.Scaffold18	Cufflinks	exon	1371092	1371311	.	-	.	gene_id "XLOC_006520"; transcript_id "TCONS_00014820"; exon_number "7"; oId "CUFF.5004.4"; class_code "u"; tss_id "TSS11706";
gnl|Nvit_2.0|Chr3.Scaffold18	Cufflinks	exon	1371381	1371529	.	-	.	gene_id "XLOC_006520"; transcript_id "TCONS_00014820"; exon_number "8"; oId "CUFF.5004.4"; class_code "u"; tss_id "TSS11706";
gnl|Nvit_2.0|Chr3.Scaffold18	Cufflinks	exon	1371594	1371770	.	-	.	gene_id "XLOC_006520"; transcript_id "TCONS_00014820"; exon_number "9"; oId "CUFF.5004.4"; class_code "u"; tss_id "TSS11706";
gnl|Nvit_2.0|Chr3.Scaffold18	Cufflinks	exon	1371836	1372055	.	-	.	gene_id "XLOC_006520"; transcript_id "TCONS_00014820"; exon_number "10"; oId "CUFF.5004.4"; class_code "u"; tss_id "TSS11706";
gnl|Nvit_2.0|Chr3.Scaffold18	Cufflinks	exon	1372131	1372175	.	-	.	gene_id "XLOC_006520"; transcript_id "TCONS_00014820"; exon_number "11"; oId "CUFF.5004.4"; class_code "u"; tss_id "TSS11706";
gnl|Nvit_2.0|Chr3.Scaffold18	Cufflinks	exon	1372259	1372574	.	-	.	gene_id "XLOC_006520"; transcript_id "TCONS_00014820"; exon_number "12"; oId "CUFF.5004.4"; class_code "u"; tss_id "TSS11706";
gnl|Nvit_2.0|Chr3.Scaffold18	Cufflinks	exon	1372657	1372836	.	-	.	gene_id "XLOC_006520"; transcript_id "TCONS_00014820"; exon_number "13"; oId "CUFF.5004.4"; class_code "u"; tss_id "TSS11706";
gnl|Nvit_2.0|Chr3.Scaffold18	Cufflinks	exon	1372906	1373088	.	-	.	gene_id "XLOC_006520"; transcript_id "TCONS_00014820"; exon_number "14"; oId "CUFF.5004.4"; class_code "u"; tss_id "TSS11706";
gnl|Nvit_2.0|Chr3.Scaffold18	Cufflinks	exon	1373185	1373428	.	-	.	gene_id "XLOC_006520"; transcript_id "TCONS_00014820"; exon_number "15"; oId "CUFF.5004.4"; class_code "u"; tss_id "TSS11706";
gnl|Nvit_2.0|Chr3.Scaffold18	Cufflinks	exon	1373502	1373712	.	-	.	gene_id "XLOC_006520"; transcript_id "TCONS_00014820"; exon_number "16"; oId "CUFF.5004.4"; class_code "u"; tss_id "TSS11706";
gnl|Nvit_2.0|Chr3.Scaffold18	Cufflinks	exon	1378461	1378609	.	-	.	gene_id "XLOC_006520"; transcript_id "TCONS_00014820"; exon_number "17"; oId "CUFF.5004.4"; class_code "u"; tss_id "TSS11706";
gnl|Nvit_2.0|Chr3.Scaffold18	Cufflinks	exon	1863887	1863971	.	-	.	gene_id "XLOC_006529"; transcript_id "TCONS_00014857"; exon_number "1"; oId "CUFF.5023.1"; class_code "u"; tss_id "TSS11730";
gnl|Nvit_2.0|Chr3.Scaffold18	Cufflinks	exon	1864547	1864832	.	-	.	gene_id "XLOC_006529"; transcript_id "TCONS_00014857"; exon_number "2"; oId "CUFF.5023.1"; class_code "u"; tss_id "TSS11730";
gnl|Nvit_2.0|Chr3.Scaffold18	Cufflinks	exon	1864920	1865797	.	-	.	gene_id "XLOC_006529"; transcript_id "TCONS_00014857"; exon_number "3"; oId "CUFF.5023.1"; class_code "u"; tss_id "TSS11730";
gnl|Nvit_2.0|Chr3.Scaffold18	Cufflinks	exon	2019148	2020502	.	-	.	gene_id "XLOC_006533"; transcript_id "TCONS_00014867"; exon_number "1"; oId "CUFF.5033.5"; class_code "u"; tss_id "TSS11735";
gnl|Nvit_2.0|Chr3.Scaffold18	Cufflinks	exon	2021144	2021255	.	-	.	gene_id "XLOC_006533"; transcript_id "TCONS_00014867"; exon_number "2"; oId "CUFF.5033.5"; class_code "u"; tss_id "TSS11735";
gnl|Nvit_2.0|Chr3.Scaffold18	Cufflinks	exon	2021386	2022034	.	-	.	gene_id "XLOC_006533"; transcript_id "TCONS_00014867"; exon_number "3"; oId "CUFF.5033.5"; class_code "u"; tss_id "TSS11735";
gnl|Nvit_2.0|Chr3.Scaffold18	Cufflinks	exon	2022467	2022671	.	-	.	gene_id "XLOC_006533"; transcript_id "TCONS_00014867"; exon_number "4"; oId "CUFF.5033.5"; class_code "u"; tss_id "TSS11735";
gnl|Nvit_2.0|Chr3.Scaffold18	Cufflinks	exon	57054	58200	.	.	.	gene_id "XLOC_006595"; transcript_id "TCONS_00015000"; exon_number "1"; oId "CUFF.4920.1"; class_code "u"; tss_id "TSS11849";
gnl|Nvit_2.0|Chr3.Scaffold18	Cufflinks	exon	58608	59639	.	.	.	gene_id "XLOC_006596"; transcript_id "TCONS_00015001"; exon_number "1"; oId "CUFF.4921.1"; class_code "u"; tss_id "TSS11850";
gnl|Nvit_2.0|Chr3.Scaffold18	Cufflinks	exon	175874	177194	.	.	.	gene_id "XLOC_006597"; transcript_id "TCONS_00015002"; exon_number "1"; oId "CUFF.4932.1"; class_code "u"; tss_id "TSS11851";
gnl|Nvit_2.0|Chr3.Scaffold18	Cufflinks	exon	177375	178971	.	.	.	gene_id "XLOC_006598"; transcript_id "TCONS_00015003"; exon_number "1"; oId "CUFF.4933.1"; class_code "u"; tss_id "TSS11852";
gnl|Nvit_2.0|Chr3.Scaffold18	Cufflinks	exon	1037864	1039051	.	.	.	gene_id "XLOC_006599"; transcript_id "TCONS_00015004"; exon_number "1"; oId "CUFF.4981.1"; class_code "u"; tss_id "TSS11853";
gnl|Nvit_2.0|Chr3.Scaffold18	Cufflinks	exon	1280657	1281055	.	.	.	gene_id "XLOC_006600"; transcript_id "TCONS_00015005"; exon_number "1"; oId "CUFF.4995.1"; class_code "u"; tss_id "TSS11854";
gnl|Nvit_2.0|Chr3.Scaffold18	Cufflinks	exon	1853783	1854503	.	.	.	gene_id "XLOC_006601"; transcript_id "TCONS_00015006"; exon_number "1"; oId "CUFF.5021.1"; class_code "u"; tss_id "TSS11855";
gnl|Nvit_2.0|Chr3.Scaffold18	Cufflinks	exon	1946988	1947534	.	.	.	gene_id "XLOC_006602"; transcript_id "TCONS_00015007"; exon_number "1"; oId "CUFF.5030.1"; class_code "u"; tss_id "TSS11856";
gnl|Nvit_2.0|Chr3.Scaffold18	Cufflinks	exon	3129417	3131081	.	.	.	gene_id "XLOC_006603"; transcript_id "TCONS_00015008"; exon_number "1"; oId "CUFF.5095.1"; class_code "u"; tss_id "TSS11857";
gnl|Nvit_2.0|Chr3.Scaffold18	Cufflinks	exon	3131984	3134594	.	.	.	gene_id "XLOC_006604"; transcript_id "TCONS_00015009"; exon_number "1"; oId "CUFF.5096.1"; class_code "u"; tss_id "TSS11858";
gnl|Nvit_2.0|Chr3.Scaffold20	Cufflinks	exon	948716	949007	.	+	.	gene_id "XLOC_006627"; transcript_id "TCONS_00015064"; exon_number "1"; oId "CUFF.5138.1"; class_code "u"; tss_id "TSS11900";
gnl|Nvit_2.0|Chr3.Scaffold20	Cufflinks	exon	949100	949407	.	+	.	gene_id "XLOC_006627"; transcript_id "TCONS_00015064"; exon_number "2"; oId "CUFF.5138.1"; class_code "u"; tss_id "TSS11900";
gnl|Nvit_2.0|Chr3.Scaffold20	Cufflinks	exon	949476	949640	.	+	.	gene_id "XLOC_006627"; transcript_id "TCONS_00015064"; exon_number "3"; oId "CUFF.5138.1"; class_code "u"; tss_id "TSS11900";
gnl|Nvit_2.0|Chr3.Scaffold20	Cufflinks	exon	949709	950141	.	+	.	gene_id "XLOC_006627"; transcript_id "TCONS_00015064"; exon_number "4"; oId "CUFF.5138.1"; class_code "u"; tss_id "TSS11900";
gnl|Nvit_2.0|Chr3.Scaffold20	Cufflinks	exon	950877	950991	.	+	.	gene_id "XLOC_006627"; transcript_id "TCONS_00015064"; exon_number "5"; oId "CUFF.5138.1"; class_code "u"; tss_id "TSS11900";
gnl|Nvit_2.0|Chr3.Scaffold20	Cufflinks	exon	1251220	1252015	.	+	.	gene_id "XLOC_006634"; transcript_id "TCONS_00015079"; exon_number "1"; oId "CUFF.5155.1"; class_code "u"; tss_id "TSS11912";
gnl|Nvit_2.0|Chr3.Scaffold20	Cufflinks	exon	1252855	1252889	.	+	.	gene_id "XLOC_006634"; transcript_id "TCONS_00015079"; exon_number "2"; oId "CUFF.5155.1"; class_code "u"; tss_id "TSS11912";
gnl|Nvit_2.0|Chr3.Scaffold20	Cufflinks	exon	1251222	1252176	.	+	.	gene_id "XLOC_006634"; transcript_id "TCONS_00015080"; exon_number "1"; oId "CUFF.5155.2"; class_code "u"; tss_id "TSS11912";
gnl|Nvit_2.0|Chr3.Scaffold20	Cufflinks	exon	1252652	1252670	.	+	.	gene_id "XLOC_006634"; transcript_id "TCONS_00015080"; exon_number "2"; oId "CUFF.5155.2"; class_code "u"; tss_id "TSS11912";
gnl|Nvit_2.0|Chr3.Scaffold20	Cufflinks	exon	1947620	1947949	.	+	.	gene_id "XLOC_006656"; transcript_id "TCONS_00015132"; exon_number "1"; oId "CUFF.5201.1"; class_code "u"; tss_id "TSS11955";
gnl|Nvit_2.0|Chr3.Scaffold20	Cufflinks	exon	1948024	1948187	.	+	.	gene_id "XLOC_006656"; transcript_id "TCONS_00015132"; exon_number "2"; oId "CUFF.5201.1"; class_code "u"; tss_id "TSS11955";
gnl|Nvit_2.0|Chr3.Scaffold20	Cufflinks	exon	1948502	1948587	.	+	.	gene_id "XLOC_006656"; transcript_id "TCONS_00015132"; exon_number "3"; oId "CUFF.5201.1"; class_code "u"; tss_id "TSS11955";
gnl|Nvit_2.0|Chr3.Scaffold20	Cufflinks	exon	1251220	1252147	.	-	.	gene_id "XLOC_006684"; transcript_id "TCONS_00015204"; exon_number "1"; oId "CUFF.5156.1"; class_code "u"; tss_id "TSS12012";
gnl|Nvit_2.0|Chr3.Scaffold20	Cufflinks	exon	1252216	1252693	.	-	.	gene_id "XLOC_006684"; transcript_id "TCONS_00015204"; exon_number "2"; oId "CUFF.5156.1"; class_code "u"; tss_id "TSS12012";
gnl|Nvit_2.0|Chr3.Scaffold20	Cufflinks	exon	1252772	1252855	.	-	.	gene_id "XLOC_006684"; transcript_id "TCONS_00015204"; exon_number "3"; oId "CUFF.5156.1"; class_code "u"; tss_id "TSS12012";
gnl|Nvit_2.0|Chr3.Scaffold20	Cufflinks	exon	414488	414863	.	.	.	gene_id "XLOC_006711"; transcript_id "TCONS_00015275"; exon_number "1"; oId "CUFF.5123.1"; class_code "u"; tss_id "TSS12068";
gnl|Nvit_2.0|Chr3.Scaffold20	Cufflinks	exon	585683	586031	.	.	.	gene_id "XLOC_006712"; transcript_id "TCONS_00015276"; exon_number "1"; oId "CUFF.5129.1"; class_code "u"; tss_id "TSS12069";
gnl|Nvit_2.0|Chr3.Scaffold20	Cufflinks	exon	612777	613272	.	.	.	gene_id "XLOC_006713"; transcript_id "TCONS_00015277"; exon_number "1"; oId "CUFF.5130.1"; class_code "u"; tss_id "TSS12070";
gnl|Nvit_2.0|Chr3.Scaffold20	Cufflinks	exon	624773	625794	.	.	.	gene_id "XLOC_006714"; transcript_id "TCONS_00015278"; exon_number "1"; oId "CUFF.5132.1"; class_code "u"; tss_id "TSS12071";
gnl|Nvit_2.0|Chr3.Scaffold20	Cufflinks	exon	628292	628905	.	.	.	gene_id "XLOC_006715"; transcript_id "TCONS_00015279"; exon_number "1"; oId "CUFF.5133.1"; class_code "u"; tss_id "TSS12072";
gnl|Nvit_2.0|Chr3.Scaffold20	Cufflinks	exon	1080242	1080826	.	.	.	gene_id "XLOC_006716"; transcript_id "TCONS_00015280"; exon_number "1"; oId "CUFF.5144.1"; class_code "u"; tss_id "TSS12073";
gnl|Nvit_2.0|Chr3.Scaffold20	Cufflinks	exon	1102678	1104821	.	.	.	gene_id "XLOC_006717"; transcript_id "TCONS_00015281"; exon_number "1"; oId "CUFF.5145.1"; class_code "u"; tss_id "TSS12074";
gnl|Nvit_2.0|Chr3.Scaffold20	Cufflinks	exon	1150910	1152127	.	.	.	gene_id "XLOC_006718"; transcript_id "TCONS_00015282"; exon_number "1"; oId "CUFF.5149.1"; class_code "u"; tss_id "TSS12075";
gnl|Nvit_2.0|Chr3.Scaffold20	Cufflinks	exon	1249365	1250481	.	.	.	gene_id "XLOC_006719"; transcript_id "TCONS_00015283"; exon_number "1"; oId "CUFF.5154.1"; class_code "u"; tss_id "TSS12076";
gnl|Nvit_2.0|Chr3.Scaffold20	Cufflinks	exon	1512657	1513121	.	.	.	gene_id "XLOC_006720"; transcript_id "TCONS_00015284"; exon_number "1"; oId "CUFF.5174.1"; class_code "u"; tss_id "TSS12077";
gnl|Nvit_2.0|Chr3.Scaffold20	Cufflinks	exon	1877839	1878426	.	.	.	gene_id "XLOC_006721"; transcript_id "TCONS_00015285"; exon_number "1"; oId "CUFF.5195.1"; class_code "u"; tss_id "TSS12078";
gnl|Nvit_2.0|Chr3.Scaffold20	Cufflinks	exon	1948830	1949190	.	.	.	gene_id "XLOC_006722"; transcript_id "TCONS_00015286"; exon_number "1"; oId "CUFF.5202.1"; class_code "u"; tss_id "TSS12079";
gnl|Nvit_2.0|Chr3.Scaffold218	Cufflinks	exon	182837	183315	.	+	.	gene_id "XLOC_006737"; transcript_id "TCONS_00015311"; exon_number "1"; oId "CUFF.5215.1"; class_code "u"; tss_id "TSS12097";
gnl|Nvit_2.0|Chr3.Scaffold218	Cufflinks	exon	183412	183480	.	+	.	gene_id "XLOC_006737"; transcript_id "TCONS_00015311"; exon_number "2"; oId "CUFF.5215.1"; class_code "u"; tss_id "TSS12097";
gnl|Nvit_2.0|Chr3.Scaffold218	Cufflinks	exon	253956	254678	.	-	.	gene_id "XLOC_006748"; transcript_id "TCONS_00015334"; exon_number "1"; oId "CUFF.5218.1"; class_code "u"; tss_id "TSS12117";
gnl|Nvit_2.0|Chr3.Scaffold218	Cufflinks	exon	254741	255508	.	-	.	gene_id "XLOC_006748"; transcript_id "TCONS_00015334"; exon_number "2"; oId "CUFF.5218.1"; class_code "u"; tss_id "TSS12117";
gnl|Nvit_2.0|Chr3.Scaffold218	Cufflinks	exon	294516	295144	.	-	.	gene_id "XLOC_006749"; transcript_id "TCONS_00015335"; exon_number "1"; oId "CUFF.5221.1"; class_code "u"; tss_id "TSS12118";
gnl|Nvit_2.0|Chr3.Scaffold218	Cufflinks	exon	295325	295462	.	-	.	gene_id "XLOC_006749"; transcript_id "TCONS_00015335"; exon_number "2"; oId "CUFF.5221.1"; class_code "u"; tss_id "TSS12118";
gnl|Nvit_2.0|Chr3.Scaffold218	Cufflinks	exon	295539	296225	.	-	.	gene_id "XLOC_006749"; transcript_id "TCONS_00015335"; exon_number "3"; oId "CUFF.5221.1"; class_code "u"; tss_id "TSS12118";
gnl|Nvit_2.0|Chr3.Scaffold22	Cufflinks	exon	593755	596085	.	+	.	gene_id "XLOC_006767"; transcript_id "TCONS_00015391"; exon_number "1"; oId "CUFF.5259.1"; class_code "u"; tss_id "TSS12156";
gnl|Nvit_2.0|Chr3.Scaffold22	Cufflinks	exon	593764	594621	.	+	.	gene_id "XLOC_006767"; transcript_id "TCONS_00015392"; exon_number "1"; oId "CUFF.5260.1"; class_code "u"; tss_id "TSS12156";
gnl|Nvit_2.0|Chr3.Scaffold22	Cufflinks	exon	595057	596085	.	+	.	gene_id "XLOC_006767"; transcript_id "TCONS_00015392"; exon_number "2"; oId "CUFF.5260.1"; class_code "u"; tss_id "TSS12156";
gnl|Nvit_2.0|Chr3.Scaffold22	Cufflinks	exon	604294	605468	.	+	.	gene_id "XLOC_006768"; transcript_id "TCONS_00015393"; exon_number "1"; oId "CUFF.5261.1"; class_code "u"; tss_id "TSS12157";
gnl|Nvit_2.0|Chr3.Scaffold22	Cufflinks	exon	605574	605724	.	+	.	gene_id "XLOC_006768"; transcript_id "TCONS_00015393"; exon_number "2"; oId "CUFF.5261.1"; class_code "u"; tss_id "TSS12157";
gnl|Nvit_2.0|Chr3.Scaffold22	Cufflinks	exon	606560	606891	.	+	.	gene_id "XLOC_006768"; transcript_id "TCONS_00015393"; exon_number "3"; oId "CUFF.5261.1"; class_code "u"; tss_id "TSS12157";
gnl|Nvit_2.0|Chr3.Scaffold22	Cufflinks	exon	607138	607158	.	+	.	gene_id "XLOC_006768"; transcript_id "TCONS_00015393"; exon_number "4"; oId "CUFF.5261.1"; class_code "u"; tss_id "TSS12157";
gnl|Nvit_2.0|Chr3.Scaffold22	Cufflinks	exon	604889	605468	.	+	.	gene_id "XLOC_006768"; transcript_id "TCONS_00015394"; exon_number "1"; oId "CUFF.5261.2"; class_code "u"; tss_id "TSS12158";
gnl|Nvit_2.0|Chr3.Scaffold22	Cufflinks	exon	605552	605724	.	+	.	gene_id "XLOC_006768"; transcript_id "TCONS_00015394"; exon_number "2"; oId "CUFF.5261.2"; class_code "u"; tss_id "TSS12158";
gnl|Nvit_2.0|Chr3.Scaffold22	Cufflinks	exon	606560	607030	.	+	.	gene_id "XLOC_006768"; transcript_id "TCONS_00015394"; exon_number "3"; oId "CUFF.5261.2"; class_code "u"; tss_id "TSS12158";
gnl|Nvit_2.0|Chr3.Scaffold22	Cufflinks	exon	1213049	1213587	.	+	.	gene_id "XLOC_006775"; transcript_id "TCONS_00015414"; exon_number "1"; oId "CUFF.5275.2"; class_code "u"; tss_id "TSS12168";
gnl|Nvit_2.0|Chr3.Scaffold22	Cufflinks	exon	1213680	1213728	.	+	.	gene_id "XLOC_006775"; transcript_id "TCONS_00015414"; exon_number "2"; oId "CUFF.5275.2"; class_code "u"; tss_id "TSS12168";
gnl|Nvit_2.0|Chr3.Scaffold22	Cufflinks	exon	1213790	1214679	.	+	.	gene_id "XLOC_006775"; transcript_id "TCONS_00015414"; exon_number "3"; oId "CUFF.5275.2"; class_code "u"; tss_id "TSS12168";
gnl|Nvit_2.0|Chr3.Scaffold22	Cufflinks	exon	1213049	1213421	.	+	.	gene_id "XLOC_006775"; transcript_id "TCONS_00015413"; exon_number "1"; oId "CUFF.5275.1"; class_code "u"; tss_id "TSS12168";
gnl|Nvit_2.0|Chr3.Scaffold22	Cufflinks	exon	1213490	1213587	.	+	.	gene_id "XLOC_006775"; transcript_id "TCONS_00015413"; exon_number "2"; oId "CUFF.5275.1"; class_code "u"; tss_id "TSS12168";
gnl|Nvit_2.0|Chr3.Scaffold22	Cufflinks	exon	1213665	1213728	.	+	.	gene_id "XLOC_006775"; transcript_id "TCONS_00015413"; exon_number "3"; oId "CUFF.5275.1"; class_code "u"; tss_id "TSS12168";
gnl|Nvit_2.0|Chr3.Scaffold22	Cufflinks	exon	1213790	1214679	.	+	.	gene_id "XLOC_006775"; transcript_id "TCONS_00015413"; exon_number "4"; oId "CUFF.5275.1"; class_code "u"; tss_id "TSS12168";
gnl|Nvit_2.0|Chr3.Scaffold22	Cufflinks	exon	2162219	2162244	.	+	.	gene_id "XLOC_006815"; transcript_id "TCONS_00015522"; exon_number "1"; oId "CUFF.5347.1"; class_code "u"; tss_id "TSS12250";
gnl|Nvit_2.0|Chr3.Scaffold22	Cufflinks	exon	2167403	2167750	.	+	.	gene_id "XLOC_006815"; transcript_id "TCONS_00015522"; exon_number "2"; oId "CUFF.5347.1"; class_code "u"; tss_id "TSS12250";
gnl|Nvit_2.0|Chr3.Scaffold22	Cufflinks	exon	2166863	2167060	.	+	.	gene_id "XLOC_006815"; transcript_id "TCONS_00015523"; exon_number "1"; oId "CUFF.5347.2"; class_code "u"; tss_id "TSS12251";
gnl|Nvit_2.0|Chr3.Scaffold22	Cufflinks	exon	2167233	2167750	.	+	.	gene_id "XLOC_006815"; transcript_id "TCONS_00015523"; exon_number "2"; oId "CUFF.5347.2"; class_code "u"; tss_id "TSS12251";
gnl|Nvit_2.0|Chr3.Scaffold22	Cufflinks	exon	406728	411771	.	-	.	gene_id "XLOC_006844"; transcript_id "TCONS_00015612"; exon_number "1"; oId "CUFF.5251.1"; class_code "u"; tss_id "TSS12322";
gnl|Nvit_2.0|Chr3.Scaffold22	Cufflinks	exon	411833	412028	.	-	.	gene_id "XLOC_006844"; transcript_id "TCONS_00015612"; exon_number "2"; oId "CUFF.5251.1"; class_code "u"; tss_id "TSS12322";
gnl|Nvit_2.0|Chr3.Scaffold22	Cufflinks	exon	737523	737563	.	-	.	gene_id "XLOC_006850"; transcript_id "TCONS_00015627"; exon_number "1"; oId "CUFF.5266.1"; class_code "u"; tss_id "TSS12332";
gnl|Nvit_2.0|Chr3.Scaffold22	Cufflinks	exon	738180	738526	.	-	.	gene_id "XLOC_006850"; transcript_id "TCONS_00015627"; exon_number "2"; oId "CUFF.5266.1"; class_code "u"; tss_id "TSS12332";
gnl|Nvit_2.0|Chr3.Scaffold22	Cufflinks	exon	752327	753489	.	-	.	gene_id "XLOC_006850"; transcript_id "TCONS_00015627"; exon_number "3"; oId "CUFF.5266.1"; class_code "u"; tss_id "TSS12332";
gnl|Nvit_2.0|Chr3.Scaffold22	Cufflinks	exon	790846	791102	.	-	.	gene_id "XLOC_006851"; transcript_id "TCONS_00015628"; exon_number "1"; oId "CUFF.5268.2"; class_code "u"; tss_id "TSS12333";
gnl|Nvit_2.0|Chr3.Scaffold22	Cufflinks	exon	791205	791278	.	-	.	gene_id "XLOC_006851"; transcript_id "TCONS_00015628"; exon_number "2"; oId "CUFF.5268.2"; class_code "u"; tss_id "TSS12333";
gnl|Nvit_2.0|Chr3.Scaffold22	Cufflinks	exon	791484	791753	.	-	.	gene_id "XLOC_006851"; transcript_id "TCONS_00015628"; exon_number "3"; oId "CUFF.5268.2"; class_code "u"; tss_id "TSS12333";
gnl|Nvit_2.0|Chr3.Scaffold22	Cufflinks	exon	791818	791985	.	-	.	gene_id "XLOC_006851"; transcript_id "TCONS_00015628"; exon_number "4"; oId "CUFF.5268.2"; class_code "u"; tss_id "TSS12333";
gnl|Nvit_2.0|Chr3.Scaffold22	Cufflinks	exon	790846	791102	.	-	.	gene_id "XLOC_006851"; transcript_id "TCONS_00015632"; exon_number "1"; oId "CUFF.5268.5"; class_code "u"; tss_id "TSS12333";
gnl|Nvit_2.0|Chr3.Scaffold22	Cufflinks	exon	791226	791278	.	-	.	gene_id "XLOC_006851"; transcript_id "TCONS_00015632"; exon_number "2"; oId "CUFF.5268.5"; class_code "u"; tss_id "TSS12333";
gnl|Nvit_2.0|Chr3.Scaffold22	Cufflinks	exon	791484	791753	.	-	.	gene_id "XLOC_006851"; transcript_id "TCONS_00015632"; exon_number "3"; oId "CUFF.5268.5"; class_code "u"; tss_id "TSS12333";
gnl|Nvit_2.0|Chr3.Scaffold22	Cufflinks	exon	791818	791991	.	-	.	gene_id "XLOC_006851"; transcript_id "TCONS_00015632"; exon_number "4"; oId "CUFF.5268.5"; class_code "u"; tss_id "TSS12333";
gnl|Nvit_2.0|Chr3.Scaffold22	Cufflinks	exon	790846	791102	.	-	.	gene_id "XLOC_006851"; transcript_id "TCONS_00015631"; exon_number "1"; oId "CUFF.5268.4"; class_code "u"; tss_id "TSS12333";
gnl|Nvit_2.0|Chr3.Scaffold22	Cufflinks	exon	791181	791278	.	-	.	gene_id "XLOC_006851"; transcript_id "TCONS_00015631"; exon_number "2"; oId "CUFF.5268.4"; class_code "u"; tss_id "TSS12333";
gnl|Nvit_2.0|Chr3.Scaffold22	Cufflinks	exon	791460	791753	.	-	.	gene_id "XLOC_006851"; transcript_id "TCONS_00015631"; exon_number "3"; oId "CUFF.5268.4"; class_code "u"; tss_id "TSS12333";
gnl|Nvit_2.0|Chr3.Scaffold22	Cufflinks	exon	791818	791991	.	-	.	gene_id "XLOC_006851"; transcript_id "TCONS_00015631"; exon_number "4"; oId "CUFF.5268.4"; class_code "u"; tss_id "TSS12333";
gnl|Nvit_2.0|Chr3.Scaffold22	Cufflinks	exon	790846	791102	.	-	.	gene_id "XLOC_006851"; transcript_id "TCONS_00015630"; exon_number "1"; oId "CUFF.5268.3"; class_code "u"; tss_id "TSS12333";
gnl|Nvit_2.0|Chr3.Scaffold22	Cufflinks	exon	791226	791278	.	-	.	gene_id "XLOC_006851"; transcript_id "TCONS_00015630"; exon_number "2"; oId "CUFF.5268.3"; class_code "u"; tss_id "TSS12333";
gnl|Nvit_2.0|Chr3.Scaffold22	Cufflinks	exon	791460	791753	.	-	.	gene_id "XLOC_006851"; transcript_id "TCONS_00015630"; exon_number "3"; oId "CUFF.5268.3"; class_code "u"; tss_id "TSS12333";
gnl|Nvit_2.0|Chr3.Scaffold22	Cufflinks	exon	791818	791991	.	-	.	gene_id "XLOC_006851"; transcript_id "TCONS_00015630"; exon_number "4"; oId "CUFF.5268.3"; class_code "u"; tss_id "TSS12333";
gnl|Nvit_2.0|Chr3.Scaffold22	Cufflinks	exon	790846	791102	.	-	.	gene_id "XLOC_006851"; transcript_id "TCONS_00015629"; exon_number "1"; oId "CUFF.5268.1"; class_code "u"; tss_id "TSS12333";
gnl|Nvit_2.0|Chr3.Scaffold22	Cufflinks	exon	791205	791278	.	-	.	gene_id "XLOC_006851"; transcript_id "TCONS_00015629"; exon_number "2"; oId "CUFF.5268.1"; class_code "u"; tss_id "TSS12333";
gnl|Nvit_2.0|Chr3.Scaffold22	Cufflinks	exon	791460	791753	.	-	.	gene_id "XLOC_006851"; transcript_id "TCONS_00015629"; exon_number "3"; oId "CUFF.5268.1"; class_code "u"; tss_id "TSS12333";
gnl|Nvit_2.0|Chr3.Scaffold22	Cufflinks	exon	791818	791991	.	-	.	gene_id "XLOC_006851"; transcript_id "TCONS_00015629"; exon_number "4"; oId "CUFF.5268.1"; class_code "u"; tss_id "TSS12333";
gnl|Nvit_2.0|Chr3.Scaffold22	Cufflinks	exon	1201973	1202020	.	-	.	gene_id "XLOC_006855"; transcript_id "TCONS_00015643"; exon_number "1"; oId "CUFF.5274.2"; class_code "u"; tss_id "TSS12340";
gnl|Nvit_2.0|Chr3.Scaffold22	Cufflinks	exon	1202215	1202647	.	-	.	gene_id "XLOC_006855"; transcript_id "TCONS_00015643"; exon_number "2"; oId "CUFF.5274.2"; class_code "u"; tss_id "TSS12340";
gnl|Nvit_2.0|Chr3.Scaffold22	Cufflinks	exon	1203285	1203715	.	-	.	gene_id "XLOC_006855"; transcript_id "TCONS_00015643"; exon_number "3"; oId "CUFF.5274.2"; class_code "u"; tss_id "TSS12340";
gnl|Nvit_2.0|Chr3.Scaffold22	Cufflinks	exon	1201973	1202020	.	-	.	gene_id "XLOC_006855"; transcript_id "TCONS_00015644"; exon_number "1"; oId "CUFF.5274.1"; class_code "u"; tss_id "TSS12341";
gnl|Nvit_2.0|Chr3.Scaffold22	Cufflinks	exon	1202215	1202647	.	-	.	gene_id "XLOC_006855"; transcript_id "TCONS_00015644"; exon_number "2"; oId "CUFF.5274.1"; class_code "u"; tss_id "TSS12341";
gnl|Nvit_2.0|Chr3.Scaffold22	Cufflinks	exon	1202733	1202824	.	-	.	gene_id "XLOC_006855"; transcript_id "TCONS_00015644"; exon_number "3"; oId "CUFF.5274.1"; class_code "u"; tss_id "TSS12341";
gnl|Nvit_2.0|Chr3.Scaffold22	Cufflinks	exon	1203285	1203487	.	-	.	gene_id "XLOC_006855"; transcript_id "TCONS_00015644"; exon_number "4"; oId "CUFF.5274.1"; class_code "u"; tss_id "TSS12341";
gnl|Nvit_2.0|Chr3.Scaffold22	Cufflinks	exon	1204307	1204500	.	-	.	gene_id "XLOC_006855"; transcript_id "TCONS_00015644"; exon_number "5"; oId "CUFF.5274.1"; class_code "u"; tss_id "TSS12341";
gnl|Nvit_2.0|Chr3.Scaffold22	Cufflinks	exon	1202221	1202647	.	-	.	gene_id "XLOC_006855"; transcript_id "TCONS_00015645"; exon_number "1"; oId "CUFF.5274.3"; class_code "u"; tss_id "TSS12341";
gnl|Nvit_2.0|Chr3.Scaffold22	Cufflinks	exon	1202733	1202824	.	-	.	gene_id "XLOC_006855"; transcript_id "TCONS_00015645"; exon_number "2"; oId "CUFF.5274.3"; class_code "u"; tss_id "TSS12341";
gnl|Nvit_2.0|Chr3.Scaffold22	Cufflinks	exon	1203285	1203487	.	-	.	gene_id "XLOC_006855"; transcript_id "TCONS_00015645"; exon_number "3"; oId "CUFF.5274.3"; class_code "u"; tss_id "TSS12341";
gnl|Nvit_2.0|Chr3.Scaffold22	Cufflinks	exon	1204311	1204500	.	-	.	gene_id "XLOC_006855"; transcript_id "TCONS_00015645"; exon_number "4"; oId "CUFF.5274.3"; class_code "u"; tss_id "TSS12341";
gnl|Nvit_2.0|Chr3.Scaffold22	Cufflinks	exon	1752680	1752934	.	-	.	gene_id "XLOC_006881"; transcript_id "TCONS_00015715"; exon_number "1"; oId "CUFF.5316.1"; class_code "u"; tss_id "TSS12408";
gnl|Nvit_2.0|Chr3.Scaffold22	Cufflinks	exon	1753188	1753382	.	-	.	gene_id "XLOC_006881"; transcript_id "TCONS_00015715"; exon_number "2"; oId "CUFF.5316.1"; class_code "u"; tss_id "TSS12408";
gnl|Nvit_2.0|Chr3.Scaffold22	Cufflinks	exon	2013329	2013635	.	-	.	gene_id "XLOC_006889"; transcript_id "TCONS_00015744"; exon_number "1"; oId "CUFF.5332.4"; class_code "u"; tss_id "TSS12422";
gnl|Nvit_2.0|Chr3.Scaffold22	Cufflinks	exon	2013715	2013921	.	-	.	gene_id "XLOC_006889"; transcript_id "TCONS_00015744"; exon_number "2"; oId "CUFF.5332.4"; class_code "u"; tss_id "TSS12422";
gnl|Nvit_2.0|Chr3.Scaffold22	Cufflinks	exon	2014006	2014210	.	-	.	gene_id "XLOC_006889"; transcript_id "TCONS_00015744"; exon_number "3"; oId "CUFF.5332.4"; class_code "u"; tss_id "TSS12422";
gnl|Nvit_2.0|Chr3.Scaffold22	Cufflinks	exon	2013329	2013635	.	-	.	gene_id "XLOC_006889"; transcript_id "TCONS_00015748"; exon_number "1"; oId "CUFF.5332.5"; class_code "u"; tss_id "TSS12423";
gnl|Nvit_2.0|Chr3.Scaffold22	Cufflinks	exon	2013715	2013837	.	-	.	gene_id "XLOC_006889"; transcript_id "TCONS_00015748"; exon_number "2"; oId "CUFF.5332.5"; class_code "u"; tss_id "TSS12423";
gnl|Nvit_2.0|Chr3.Scaffold22	Cufflinks	exon	2014660	2015382	.	-	.	gene_id "XLOC_006889"; transcript_id "TCONS_00015748"; exon_number "3"; oId "CUFF.5332.5"; class_code "u"; tss_id "TSS12423";
gnl|Nvit_2.0|Chr3.Scaffold22	Cufflinks	exon	2015463	2016091	.	-	.	gene_id "XLOC_006889"; transcript_id "TCONS_00015748"; exon_number "4"; oId "CUFF.5332.5"; class_code "u"; tss_id "TSS12423";
gnl|Nvit_2.0|Chr3.Scaffold22	Cufflinks	exon	2013329	2013635	.	-	.	gene_id "XLOC_006889"; transcript_id "TCONS_00015747"; exon_number "1"; oId "CUFF.5332.3"; class_code "u"; tss_id "TSS12423";
gnl|Nvit_2.0|Chr3.Scaffold22	Cufflinks	exon	2013715	2013840	.	-	.	gene_id "XLOC_006889"; transcript_id "TCONS_00015747"; exon_number "2"; oId "CUFF.5332.3"; class_code "u"; tss_id "TSS12423";
gnl|Nvit_2.0|Chr3.Scaffold22	Cufflinks	exon	2014660	2015382	.	-	.	gene_id "XLOC_006889"; transcript_id "TCONS_00015747"; exon_number "3"; oId "CUFF.5332.3"; class_code "u"; tss_id "TSS12423";
gnl|Nvit_2.0|Chr3.Scaffold22	Cufflinks	exon	2015463	2016091	.	-	.	gene_id "XLOC_006889"; transcript_id "TCONS_00015747"; exon_number "4"; oId "CUFF.5332.3"; class_code "u"; tss_id "TSS12423";
gnl|Nvit_2.0|Chr3.Scaffold22	Cufflinks	exon	2013329	2013635	.	-	.	gene_id "XLOC_006889"; transcript_id "TCONS_00015746"; exon_number "1"; oId "CUFF.5332.2"; class_code "u"; tss_id "TSS12423";
gnl|Nvit_2.0|Chr3.Scaffold22	Cufflinks	exon	2013715	2013817	.	-	.	gene_id "XLOC_006889"; transcript_id "TCONS_00015746"; exon_number "2"; oId "CUFF.5332.2"; class_code "u"; tss_id "TSS12423";
gnl|Nvit_2.0|Chr3.Scaffold22	Cufflinks	exon	2014660	2015382	.	-	.	gene_id "XLOC_006889"; transcript_id "TCONS_00015746"; exon_number "3"; oId "CUFF.5332.2"; class_code "u"; tss_id "TSS12423";
gnl|Nvit_2.0|Chr3.Scaffold22	Cufflinks	exon	2015463	2016091	.	-	.	gene_id "XLOC_006889"; transcript_id "TCONS_00015746"; exon_number "4"; oId "CUFF.5332.2"; class_code "u"; tss_id "TSS12423";
gnl|Nvit_2.0|Chr3.Scaffold22	Cufflinks	exon	2013329	2013614	.	-	.	gene_id "XLOC_006889"; transcript_id "TCONS_00015745"; exon_number "1"; oId "CUFF.5332.1"; class_code "u"; tss_id "TSS12423";
gnl|Nvit_2.0|Chr3.Scaffold22	Cufflinks	exon	2013715	2013840	.	-	.	gene_id "XLOC_006889"; transcript_id "TCONS_00015745"; exon_number "2"; oId "CUFF.5332.1"; class_code "u"; tss_id "TSS12423";
gnl|Nvit_2.0|Chr3.Scaffold22	Cufflinks	exon	2014660	2015382	.	-	.	gene_id "XLOC_006889"; transcript_id "TCONS_00015745"; exon_number "3"; oId "CUFF.5332.1"; class_code "u"; tss_id "TSS12423";
gnl|Nvit_2.0|Chr3.Scaffold22	Cufflinks	exon	2015463	2016091	.	-	.	gene_id "XLOC_006889"; transcript_id "TCONS_00015745"; exon_number "4"; oId "CUFF.5332.1"; class_code "u"; tss_id "TSS12423";
gnl|Nvit_2.0|Chr3.Scaffold22	Cufflinks	exon	259949	260550	.	.	.	gene_id "XLOC_006911"; transcript_id "TCONS_00015803"; exon_number "1"; oId "CUFF.5248.1"; class_code "u"; tss_id "TSS12470";
gnl|Nvit_2.0|Chr3.Scaffold22	Cufflinks	exon	261322	261850	.	.	.	gene_id "XLOC_006912"; transcript_id "TCONS_00015804"; exon_number "1"; oId "CUFF.5249.1"; class_code "u"; tss_id "TSS12471";
gnl|Nvit_2.0|Chr3.Scaffold22	Cufflinks	exon	724579	726274	.	.	.	gene_id "XLOC_006913"; transcript_id "TCONS_00015805"; exon_number "1"; oId "CUFF.5265.1"; class_code "u"; tss_id "TSS12472";
gnl|Nvit_2.0|Chr3.Scaffold22	Cufflinks	exon	789732	790535	.	.	.	gene_id "XLOC_006914"; transcript_id "TCONS_00015806"; exon_number "1"; oId "CUFF.5267.1"; class_code "u"; tss_id "TSS12473";
gnl|Nvit_2.0|Chr3.Scaffold22	Cufflinks	exon	2221220	2221465	.	.	.	gene_id "XLOC_006915"; transcript_id "TCONS_00015807"; exon_number "1"; oId "CUFF.5350.1"; class_code "u"; tss_id "TSS12474";
gnl|Nvit_2.0|Chr3.Scaffold22	Cufflinks	exon	2245985	2247267	.	.	.	gene_id "XLOC_006916"; transcript_id "TCONS_00015808"; exon_number "1"; oId "CUFF.5354.1"; class_code "u"; tss_id "TSS12475";
gnl|Nvit_2.0|Chr3.Scaffold22	Cufflinks	exon	2563037	2563425	.	.	.	gene_id "XLOC_006917"; transcript_id "TCONS_00015809"; exon_number "1"; oId "CUFF.5367.1"; class_code "u"; tss_id "TSS12476";
gnl|Nvit_2.0|Chr3.Scaffold253	Cufflinks	exon	221582	222331	.	.	.	gene_id "XLOC_006930"; transcript_id "TCONS_00015825"; exon_number "1"; oId "CUFF.5375.1"; class_code "u"; tss_id "TSS12492";
gnl|Nvit_2.0|Chr3.Scaffold254	Cufflinks	exon	180732	181821	.	-	.	gene_id "XLOC_006933"; transcript_id "TCONS_00015830"; exon_number "1"; oId "CUFF.5377.1"; class_code "u"; tss_id "TSS12496";
gnl|Nvit_2.0|Chr3.Scaffold254	Cufflinks	exon	182034	182344	.	-	.	gene_id "XLOC_006933"; transcript_id "TCONS_00015830"; exon_number "2"; oId "CUFF.5377.1"; class_code "u"; tss_id "TSS12496";
gnl|Nvit_2.0|Chr3.Scaffold28	Cufflinks	exon	1468833	1469028	.	+	.	gene_id "XLOC_007005"; transcript_id "TCONS_00016031"; exon_number "1"; oId "CUFF.5530.1"; class_code "u"; tss_id "TSS12660";
gnl|Nvit_2.0|Chr3.Scaffold28	Cufflinks	exon	1469101	1470077	.	+	.	gene_id "XLOC_007005"; transcript_id "TCONS_00016031"; exon_number "2"; oId "CUFF.5530.1"; class_code "u"; tss_id "TSS12660";
gnl|Nvit_2.0|Chr3.Scaffold28	Cufflinks	exon	1786078	1787451	.	+	.	gene_id "XLOC_007023"; transcript_id "TCONS_00016080"; exon_number "1"; oId "CUFF.5570.8"; class_code "u"; tss_id "TSS12699";
gnl|Nvit_2.0|Chr3.Scaffold28	Cufflinks	exon	1793945	1794354	.	+	.	gene_id "XLOC_007023"; transcript_id "TCONS_00016080"; exon_number "2"; oId "CUFF.5570.8"; class_code "u"; tss_id "TSS12699";
gnl|Nvit_2.0|Chr3.Scaffold28	Cufflinks	exon	274793	274852	.	-	.	gene_id "XLOC_007042"; transcript_id "TCONS_00016136"; exon_number "1"; oId "CUFF.5398.1"; class_code "u"; tss_id "TSS12742";
gnl|Nvit_2.0|Chr3.Scaffold28	Cufflinks	exon	274921	275157	.	-	.	gene_id "XLOC_007042"; transcript_id "TCONS_00016136"; exon_number "2"; oId "CUFF.5398.1"; class_code "u"; tss_id "TSS12742";
gnl|Nvit_2.0|Chr3.Scaffold28	Cufflinks	exon	275312	275572	.	-	.	gene_id "XLOC_007042"; transcript_id "TCONS_00016136"; exon_number "3"; oId "CUFF.5398.1"; class_code "u"; tss_id "TSS12742";
gnl|Nvit_2.0|Chr3.Scaffold28	Cufflinks	exon	321965	322028	.	-	.	gene_id "XLOC_007047"; transcript_id "TCONS_00016150"; exon_number "1"; oId "CUFF.5408.2"; class_code "u"; tss_id "TSS12753";
gnl|Nvit_2.0|Chr3.Scaffold28	Cufflinks	exon	322108	322333	.	-	.	gene_id "XLOC_007047"; transcript_id "TCONS_00016150"; exon_number "2"; oId "CUFF.5408.2"; class_code "u"; tss_id "TSS12753";
gnl|Nvit_2.0|Chr3.Scaffold28	Cufflinks	exon	322403	322608	.	-	.	gene_id "XLOC_007047"; transcript_id "TCONS_00016150"; exon_number "3"; oId "CUFF.5408.2"; class_code "u"; tss_id "TSS12753";
gnl|Nvit_2.0|Chr3.Scaffold28	Cufflinks	exon	322680	322880	.	-	.	gene_id "XLOC_007047"; transcript_id "TCONS_00016150"; exon_number "4"; oId "CUFF.5408.2"; class_code "u"; tss_id "TSS12753";
gnl|Nvit_2.0|Chr3.Scaffold28	Cufflinks	exon	322965	323044	.	-	.	gene_id "XLOC_007047"; transcript_id "TCONS_00016150"; exon_number "5"; oId "CUFF.5408.2"; class_code "u"; tss_id "TSS12753";
gnl|Nvit_2.0|Chr3.Scaffold28	Cufflinks	exon	323522	323725	.	-	.	gene_id "XLOC_007047"; transcript_id "TCONS_00016150"; exon_number "6"; oId "CUFF.5408.2"; class_code "u"; tss_id "TSS12753";
gnl|Nvit_2.0|Chr3.Scaffold28	Cufflinks	exon	324325	324346	.	-	.	gene_id "XLOC_007047"; transcript_id "TCONS_00016150"; exon_number "7"; oId "CUFF.5408.2"; class_code "u"; tss_id "TSS12753";
gnl|Nvit_2.0|Chr3.Scaffold28	Cufflinks	exon	321965	322028	.	-	.	gene_id "XLOC_007047"; transcript_id "TCONS_00016149"; exon_number "1"; oId "CUFF.5408.1"; class_code "u"; tss_id "TSS12753";
gnl|Nvit_2.0|Chr3.Scaffold28	Cufflinks	exon	322108	322333	.	-	.	gene_id "XLOC_007047"; transcript_id "TCONS_00016149"; exon_number "2"; oId "CUFF.5408.1"; class_code "u"; tss_id "TSS12753";
gnl|Nvit_2.0|Chr3.Scaffold28	Cufflinks	exon	322403	322608	.	-	.	gene_id "XLOC_007047"; transcript_id "TCONS_00016149"; exon_number "3"; oId "CUFF.5408.1"; class_code "u"; tss_id "TSS12753";
gnl|Nvit_2.0|Chr3.Scaffold28	Cufflinks	exon	322680	322880	.	-	.	gene_id "XLOC_007047"; transcript_id "TCONS_00016149"; exon_number "4"; oId "CUFF.5408.1"; class_code "u"; tss_id "TSS12753";
gnl|Nvit_2.0|Chr3.Scaffold28	Cufflinks	exon	322965	323044	.	-	.	gene_id "XLOC_007047"; transcript_id "TCONS_00016149"; exon_number "5"; oId "CUFF.5408.1"; class_code "u"; tss_id "TSS12753";
gnl|Nvit_2.0|Chr3.Scaffold28	Cufflinks	exon	323522	323725	.	-	.	gene_id "XLOC_007047"; transcript_id "TCONS_00016149"; exon_number "6"; oId "CUFF.5408.1"; class_code "u"; tss_id "TSS12753";
gnl|Nvit_2.0|Chr3.Scaffold28	Cufflinks	exon	324292	324346	.	-	.	gene_id "XLOC_007047"; transcript_id "TCONS_00016149"; exon_number "7"; oId "CUFF.5408.1"; class_code "u"; tss_id "TSS12753";
gnl|Nvit_2.0|Chr3.Scaffold28	Cufflinks	exon	924373	925548	.	-	.	gene_id "XLOC_007081"; transcript_id "TCONS_00016235"; exon_number "1"; oId "CUFF.5470.1"; class_code "u"; tss_id "TSS12817";
gnl|Nvit_2.0|Chr3.Scaffold28	Cufflinks	exon	925657	925969	.	-	.	gene_id "XLOC_007081"; transcript_id "TCONS_00016235"; exon_number "2"; oId "CUFF.5470.1"; class_code "u"; tss_id "TSS12817";
gnl|Nvit_2.0|Chr3.Scaffold28	Cufflinks	exon	1102269	1103180	.	-	.	gene_id "XLOC_007091"; transcript_id "TCONS_00016266"; exon_number "1"; oId "CUFF.5487.1"; class_code "u"; tss_id "TSS12844";
gnl|Nvit_2.0|Chr3.Scaffold28	Cufflinks	exon	1103241	1103727	.	-	.	gene_id "XLOC_007091"; transcript_id "TCONS_00016266"; exon_number "2"; oId "CUFF.5487.1"; class_code "u"; tss_id "TSS12844";
gnl|Nvit_2.0|Chr3.Scaffold28	Cufflinks	exon	237960	238793	.	.	.	gene_id "XLOC_007143"; transcript_id "TCONS_00016425"; exon_number "1"; oId "CUFF.5394.1"; class_code "u"; tss_id "TSS12974";
gnl|Nvit_2.0|Chr3.Scaffold28	Cufflinks	exon	525156	525975	.	.	.	gene_id "XLOC_007144"; transcript_id "TCONS_00016426"; exon_number "1"; oId "CUFF.5441.1"; class_code "u"; tss_id "TSS12975";
gnl|Nvit_2.0|Chr3.Scaffold28	Cufflinks	exon	727283	728022	.	.	.	gene_id "XLOC_007145"; transcript_id "TCONS_00016427"; exon_number "1"; oId "CUFF.5459.1"; class_code "u"; tss_id "TSS12976";
gnl|Nvit_2.0|Chr3.Scaffold28	Cufflinks	exon	730111	731991	.	.	.	gene_id "XLOC_007146"; transcript_id "TCONS_00016428"; exon_number "1"; oId "CUFF.5460.1"; class_code "u"; tss_id "TSS12977";
gnl|Nvit_2.0|Chr3.Scaffold28	Cufflinks	exon	851839	852375	.	.	.	gene_id "XLOC_007147"; transcript_id "TCONS_00016429"; exon_number "1"; oId "CUFF.5461.1"; class_code "u"; tss_id "TSS12978";
gnl|Nvit_2.0|Chr3.Scaffold28	Cufflinks	exon	1342956	1344367	.	.	.	gene_id "XLOC_007148"; transcript_id "TCONS_00016430"; exon_number "1"; oId "CUFF.5512.1"; class_code "u"; tss_id "TSS12979";
gnl|Nvit_2.0|Chr3.Scaffold28	Cufflinks	exon	1370657	1371829	.	.	.	gene_id "XLOC_007149"; transcript_id "TCONS_00016431"; exon_number "1"; oId "CUFF.5516.1"; class_code "u"; tss_id "TSS12980";
gnl|Nvit_2.0|Chr3.Scaffold28	Cufflinks	exon	1372963	1374970	.	.	.	gene_id "XLOC_007150"; transcript_id "TCONS_00016432"; exon_number "1"; oId "CUFF.5517.1"; class_code "u"; tss_id "TSS12981";
gnl|Nvit_2.0|Chr3.Scaffold28	Cufflinks	exon	1435185	1435420	.	.	.	gene_id "XLOC_007151"; transcript_id "TCONS_00016433"; exon_number "1"; oId "CUFF.5528.1"; class_code "u"; tss_id "TSS12982";
gnl|Nvit_2.0|Chr3.Scaffold28	Cufflinks	exon	1483984	1484622	.	.	.	gene_id "XLOC_007152"; transcript_id "TCONS_00016434"; exon_number "1"; oId "CUFF.5533.1"; class_code "u"; tss_id "TSS12983";
gnl|Nvit_2.0|Chr3.Scaffold28	Cufflinks	exon	1498548	1499205	.	.	.	gene_id "XLOC_007153"; transcript_id "TCONS_00016435"; exon_number "1"; oId "CUFF.5534.1"; class_code "u"; tss_id "TSS12984";
gnl|Nvit_2.0|Chr3.Scaffold28	Cufflinks	exon	1620771	1621460	.	.	.	gene_id "XLOC_007154"; transcript_id "TCONS_00016436"; exon_number "1"; oId "CUFF.5554.1"; class_code "u"; tss_id "TSS12985";
gnl|Nvit_2.0|Chr3.Scaffold28	Cufflinks	exon	1634406	1635067	.	.	.	gene_id "XLOC_007155"; transcript_id "TCONS_00016437"; exon_number "1"; oId "CUFF.5555.1"; class_code "u"; tss_id "TSS12986";
gnl|Nvit_2.0|Chr3.Scaffold28	Cufflinks	exon	1640463	1642169	.	.	.	gene_id "XLOC_007156"; transcript_id "TCONS_00016438"; exon_number "1"; oId "CUFF.5556.1"; class_code "u"; tss_id "TSS12987";
gnl|Nvit_2.0|Chr3.Scaffold28	Cufflinks	exon	1794897	1798833	.	.	.	gene_id "XLOC_007157"; transcript_id "TCONS_00016439"; exon_number "1"; oId "CUFF.5571.1"; class_code "u"; tss_id "TSS12988";
gnl|Nvit_2.0|Chr3.Scaffold292	Cufflinks	exon	7765	8212	.	+	.	gene_id "XLOC_007158"; transcript_id "TCONS_00016440"; exon_number "1"; oId "CUFF.5583.1"; class_code "u"; tss_id "TSS12989";
gnl|Nvit_2.0|Chr3.Scaffold292	Cufflinks	exon	8311	8678	.	+	.	gene_id "XLOC_007158"; transcript_id "TCONS_00016440"; exon_number "2"; oId "CUFF.5583.1"; class_code "u"; tss_id "TSS12989";
gnl|Nvit_2.0|Chr3.Scaffold292	Cufflinks	exon	8775	8888	.	+	.	gene_id "XLOC_007158"; transcript_id "TCONS_00016440"; exon_number "3"; oId "CUFF.5583.1"; class_code "u"; tss_id "TSS12989";
gnl|Nvit_2.0|Chr3.Scaffold292	Cufflinks	exon	7765	8212	.	+	.	gene_id "XLOC_007158"; transcript_id "TCONS_00016441"; exon_number "1"; oId "CUFF.5583.2"; class_code "u"; tss_id "TSS12989";
gnl|Nvit_2.0|Chr3.Scaffold292	Cufflinks	exon	8311	8609	.	+	.	gene_id "XLOC_007158"; transcript_id "TCONS_00016441"; exon_number "2"; oId "CUFF.5583.2"; class_code "u"; tss_id "TSS12989";
gnl|Nvit_2.0|Chr3.Scaffold292	Cufflinks	exon	8967	9158	.	+	.	gene_id "XLOC_007158"; transcript_id "TCONS_00016441"; exon_number "3"; oId "CUFF.5583.2"; class_code "u"; tss_id "TSS12989";
gnl|Nvit_2.0|Chr3.Scaffold292	Cufflinks	exon	46866	49500	.	+	.	gene_id "XLOC_007161"; transcript_id "TCONS_00016446"; exon_number "1"; oId "CUFF.5587.1"; class_code "u"; tss_id "TSS12994";
gnl|Nvit_2.0|Chr3.Scaffold292	Cufflinks	exon	49666	49845	.	+	.	gene_id "XLOC_007161"; transcript_id "TCONS_00016446"; exon_number "2"; oId "CUFF.5587.1"; class_code "u"; tss_id "TSS12994";
gnl|Nvit_2.0|Chr3.Scaffold292	Cufflinks	exon	111842	112357	.	.	.	gene_id "XLOC_007171"; transcript_id "TCONS_00016474"; exon_number "1"; oId "CUFF.5597.1"; class_code "u"; tss_id "TSS13013";
gnl|Nvit_2.0|Chr3.Scaffold30	Cufflinks	exon	820490	821483	.	-	.	gene_id "XLOC_007240"; transcript_id "TCONS_00016647"; exon_number "1"; oId "CUFF.5644.7"; class_code "u"; tss_id "TSS13142";
gnl|Nvit_2.0|Chr3.Scaffold30	Cufflinks	exon	838716	838795	.	-	.	gene_id "XLOC_007240"; transcript_id "TCONS_00016647"; exon_number "2"; oId "CUFF.5644.7"; class_code "u"; tss_id "TSS13142";
gnl|Nvit_2.0|Chr3.Scaffold30	Cufflinks	exon	896417	896452	.	-	.	gene_id "XLOC_007240"; transcript_id "TCONS_00016647"; exon_number "3"; oId "CUFF.5644.7"; class_code "u"; tss_id "TSS13142";
gnl|Nvit_2.0|Chr3.Scaffold30	Cufflinks	exon	936254	936315	.	-	.	gene_id "XLOC_007240"; transcript_id "TCONS_00016647"; exon_number "4"; oId "CUFF.5644.7"; class_code "u"; tss_id "TSS13142";
gnl|Nvit_2.0|Chr3.Scaffold30	Cufflinks	exon	953516	953555	.	-	.	gene_id "XLOC_007240"; transcript_id "TCONS_00016647"; exon_number "5"; oId "CUFF.5644.7"; class_code "u"; tss_id "TSS13142";
gnl|Nvit_2.0|Chr3.Scaffold30	Cufflinks	exon	973733	973828	.	-	.	gene_id "XLOC_007240"; transcript_id "TCONS_00016647"; exon_number "6"; oId "CUFF.5644.7"; class_code "u"; tss_id "TSS13142";
gnl|Nvit_2.0|Chr3.Scaffold30	Cufflinks	exon	1038464	1038512	.	-	.	gene_id "XLOC_007240"; transcript_id "TCONS_00016647"; exon_number "7"; oId "CUFF.5644.7"; class_code "u"; tss_id "TSS13142";
gnl|Nvit_2.0|Chr3.Scaffold30	Cufflinks	exon	1058203	1058326	.	-	.	gene_id "XLOC_007240"; transcript_id "TCONS_00016647"; exon_number "8"; oId "CUFF.5644.7"; class_code "u"; tss_id "TSS13142";
gnl|Nvit_2.0|Chr3.Scaffold30	Cufflinks	exon	1058727	1058957	.	-	.	gene_id "XLOC_007240"; transcript_id "TCONS_00016647"; exon_number "9"; oId "CUFF.5644.7"; class_code "u"; tss_id "TSS13142";
gnl|Nvit_2.0|Chr3.Scaffold30	Cufflinks	exon	868954	869035	.	-	.	gene_id "XLOC_007240"; transcript_id "TCONS_00016648"; exon_number "1"; oId "CUFF.5644.8"; class_code "u"; tss_id "TSS13142";
gnl|Nvit_2.0|Chr3.Scaffold30	Cufflinks	exon	896417	896452	.	-	.	gene_id "XLOC_007240"; transcript_id "TCONS_00016648"; exon_number "2"; oId "CUFF.5644.8"; class_code "u"; tss_id "TSS13142";
gnl|Nvit_2.0|Chr3.Scaffold30	Cufflinks	exon	936254	936315	.	-	.	gene_id "XLOC_007240"; transcript_id "TCONS_00016648"; exon_number "3"; oId "CUFF.5644.8"; class_code "u"; tss_id "TSS13142";
gnl|Nvit_2.0|Chr3.Scaffold30	Cufflinks	exon	973733	973828	.	-	.	gene_id "XLOC_007240"; transcript_id "TCONS_00016648"; exon_number "4"; oId "CUFF.5644.8"; class_code "u"; tss_id "TSS13142";
gnl|Nvit_2.0|Chr3.Scaffold30	Cufflinks	exon	1038464	1038512	.	-	.	gene_id "XLOC_007240"; transcript_id "TCONS_00016648"; exon_number "5"; oId "CUFF.5644.8"; class_code "u"; tss_id "TSS13142";
gnl|Nvit_2.0|Chr3.Scaffold30	Cufflinks	exon	1058203	1058326	.	-	.	gene_id "XLOC_007240"; transcript_id "TCONS_00016648"; exon_number "6"; oId "CUFF.5644.8"; class_code "u"; tss_id "TSS13142";
gnl|Nvit_2.0|Chr3.Scaffold30	Cufflinks	exon	1058727	1058934	.	-	.	gene_id "XLOC_007240"; transcript_id "TCONS_00016648"; exon_number "7"; oId "CUFF.5644.8"; class_code "u"; tss_id "TSS13142";
gnl|Nvit_2.0|Chr3.Scaffold30	Cufflinks	exon	495048	495348	.	.	.	gene_id "XLOC_007248"; transcript_id "TCONS_00016660"; exon_number "1"; oId "CUFF.5633.1"; class_code "u"; tss_id "TSS13155";
gnl|Nvit_2.0|Chr3.Scaffold30	Cufflinks	exon	653010	653552	.	.	.	gene_id "XLOC_007249"; transcript_id "TCONS_00016661"; exon_number "1"; oId "CUFF.5635.1"; class_code "u"; tss_id "TSS13156";
gnl|Nvit_2.0|Chr3.Scaffold30	Cufflinks	exon	870914	871323	.	.	.	gene_id "XLOC_007250"; transcript_id "TCONS_00016662"; exon_number "1"; oId "CUFF.5647.1"; class_code "u"; tss_id "TSS13157";
gnl|Nvit_2.0|Chr3.Scaffold30	Cufflinks	exon	986721	987116	.	.	.	gene_id "XLOC_007251"; transcript_id "TCONS_00016663"; exon_number "1"; oId "CUFF.5648.1"; class_code "u"; tss_id "TSS13158";
gnl|Nvit_2.0|Chr3.Scaffold37	Cufflinks	exon	161345	161448	.	+	.	gene_id "XLOC_007275"; transcript_id "TCONS_00016695"; exon_number "1"; oId "CUFF.5667.1"; class_code "u"; tss_id "TSS13186";
gnl|Nvit_2.0|Chr3.Scaffold37	Cufflinks	exon	170632	171314	.	+	.	gene_id "XLOC_007275"; transcript_id "TCONS_00016695"; exon_number "2"; oId "CUFF.5667.1"; class_code "u"; tss_id "TSS13186";
gnl|Nvit_2.0|Chr3.Scaffold37	Cufflinks	exon	162406	162457	.	+	.	gene_id "XLOC_007275"; transcript_id "TCONS_00016697"; exon_number "1"; oId "CUFF.5667.3"; class_code "u"; tss_id "TSS13187";
gnl|Nvit_2.0|Chr3.Scaffold37	Cufflinks	exon	170637	171314	.	+	.	gene_id "XLOC_007275"; transcript_id "TCONS_00016697"; exon_number "2"; oId "CUFF.5667.3"; class_code "u"; tss_id "TSS13187";
gnl|Nvit_2.0|Chr3.Scaffold37	Cufflinks	exon	162406	162452	.	+	.	gene_id "XLOC_007275"; transcript_id "TCONS_00016696"; exon_number "1"; oId "CUFF.5667.2"; class_code "u"; tss_id "TSS13187";
gnl|Nvit_2.0|Chr3.Scaffold37	Cufflinks	exon	170632	171314	.	+	.	gene_id "XLOC_007275"; transcript_id "TCONS_00016696"; exon_number "2"; oId "CUFF.5667.2"; class_code "u"; tss_id "TSS13187";
gnl|Nvit_2.0|Chr3.Scaffold37	Cufflinks	exon	1309620	1309962	.	+	.	gene_id "XLOC_007298"; transcript_id "TCONS_00016779"; exon_number "1"; oId "CUFF.5715.1"; class_code "u"; tss_id "TSS13240";
gnl|Nvit_2.0|Chr3.Scaffold37	Cufflinks	exon	1310046	1310266	.	+	.	gene_id "XLOC_007298"; transcript_id "TCONS_00016779"; exon_number "2"; oId "CUFF.5715.1"; class_code "u"; tss_id "TSS13240";
gnl|Nvit_2.0|Chr3.Scaffold37	Cufflinks	exon	1310353	1310766	.	+	.	gene_id "XLOC_007298"; transcript_id "TCONS_00016779"; exon_number "3"; oId "CUFF.5715.1"; class_code "u"; tss_id "TSS13240";
gnl|Nvit_2.0|Chr3.Scaffold37	Cufflinks	exon	433654	436091	.	-	.	gene_id "XLOC_007305"; transcript_id "TCONS_00016793"; exon_number "1"; oId "CUFF.5669.1"; class_code "u"; tss_id "TSS13249";
gnl|Nvit_2.0|Chr3.Scaffold37	Cufflinks	exon	146490	147128	.	.	.	gene_id "XLOC_007331"; transcript_id "TCONS_00016853"; exon_number "1"; oId "CUFF.5666.1"; class_code "u"; tss_id "TSS13301";
gnl|Nvit_2.0|Chr3.Scaffold37	Cufflinks	exon	436237	437300	.	.	.	gene_id "XLOC_007332"; transcript_id "TCONS_00016854"; exon_number "1"; oId "CUFF.5673.1"; class_code "u"; tss_id "TSS13302";
gnl|Nvit_2.0|Chr3.Scaffold37	Cufflinks	exon	657318	657889	.	.	.	gene_id "XLOC_007333"; transcript_id "TCONS_00016855"; exon_number "1"; oId "CUFF.5697.1"; class_code "u"; tss_id "TSS13303";
gnl|Nvit_2.0|Chr3.Scaffold37	Cufflinks	exon	1315385	1315682	.	.	.	gene_id "XLOC_007334"; transcript_id "TCONS_00016856"; exon_number "1"; oId "CUFF.5716.1"; class_code "u"; tss_id "TSS13304";
gnl|Nvit_2.0|Chr3.Scaffold42	Cufflinks	exon	1610146	1610815	.	+	.	gene_id "XLOC_007391"; transcript_id "TCONS_00016972"; exon_number "1"; oId "CUFF.5812.1"; class_code "u"; tss_id "TSS13400";
gnl|Nvit_2.0|Chr3.Scaffold42	Cufflinks	exon	1610938	1611093	.	+	.	gene_id "XLOC_007391"; transcript_id "TCONS_00016972"; exon_number "2"; oId "CUFF.5812.1"; class_code "u"; tss_id "TSS13400";
gnl|Nvit_2.0|Chr3.Scaffold42	Cufflinks	exon	1611581	1611847	.	+	.	gene_id "XLOC_007391"; transcript_id "TCONS_00016972"; exon_number "3"; oId "CUFF.5812.1"; class_code "u"; tss_id "TSS13400";
gnl|Nvit_2.0|Chr3.Scaffold42	Cufflinks	exon	1613502	1614097	.	+	.	gene_id "XLOC_007391"; transcript_id "TCONS_00016972"; exon_number "4"; oId "CUFF.5812.1"; class_code "u"; tss_id "TSS13400";
gnl|Nvit_2.0|Chr3.Scaffold42	Cufflinks	exon	424872	425527	.	-	.	gene_id "XLOC_007422"; transcript_id "TCONS_00017060"; exon_number "1"; oId "CUFF.5754.1"; class_code "u"; tss_id "TSS13468";
gnl|Nvit_2.0|Chr3.Scaffold42	Cufflinks	exon	425612	425647	.	-	.	gene_id "XLOC_007422"; transcript_id "TCONS_00017060"; exon_number "2"; oId "CUFF.5754.1"; class_code "u"; tss_id "TSS13468";
gnl|Nvit_2.0|Chr3.Scaffold42	Cufflinks	exon	213339	214173	.	.	.	gene_id "XLOC_007470"; transcript_id "TCONS_00017181"; exon_number "1"; oId "CUFF.5734.1"; class_code "u"; tss_id "TSS13565";
gnl|Nvit_2.0|Chr3.Scaffold42	Cufflinks	exon	259022	260456	.	.	.	gene_id "XLOC_007471"; transcript_id "TCONS_00017182"; exon_number "1"; oId "CUFF.5738.1"; class_code "u"; tss_id "TSS13566";
gnl|Nvit_2.0|Chr3.Scaffold42	Cufflinks	exon	286599	287343	.	.	.	gene_id "XLOC_007472"; transcript_id "TCONS_00017183"; exon_number "1"; oId "CUFF.5739.1"; class_code "u"; tss_id "TSS13567";
gnl|Nvit_2.0|Chr3.Scaffold42	Cufflinks	exon	499881	500962	.	.	.	gene_id "XLOC_007473"; transcript_id "TCONS_00017184"; exon_number "1"; oId "CUFF.5757.1"; class_code "u"; tss_id "TSS13568";
gnl|Nvit_2.0|Chr3.Scaffold42	Cufflinks	exon	590861	591411	.	.	.	gene_id "XLOC_007474"; transcript_id "TCONS_00017185"; exon_number "1"; oId "CUFF.5760.1"; class_code "u"; tss_id "TSS13569";
gnl|Nvit_2.0|Chr3.Scaffold42	Cufflinks	exon	760171	761692	.	.	.	gene_id "XLOC_007475"; transcript_id "TCONS_00017186"; exon_number "1"; oId "CUFF.5763.1"; class_code "u"; tss_id "TSS13570";
gnl|Nvit_2.0|Chr3.Scaffold42	Cufflinks	exon	1171705	1172117	.	.	.	gene_id "XLOC_007476"; transcript_id "TCONS_00017187"; exon_number "1"; oId "CUFF.5785.1"; class_code "u"; tss_id "TSS13571";
gnl|Nvit_2.0|Chr3.Scaffold44	Cufflinks	exon	557866	558505	.	+	.	gene_id "XLOC_007488"; transcript_id "TCONS_00017217"; exon_number "1"; oId "CUFF.5842.1"; class_code "u"; tss_id "TSS13590";
gnl|Nvit_2.0|Chr3.Scaffold44	Cufflinks	exon	558607	558773	.	+	.	gene_id "XLOC_007488"; transcript_id "TCONS_00017217"; exon_number "2"; oId "CUFF.5842.1"; class_code "u"; tss_id "TSS13590";
gnl|Nvit_2.0|Chr3.Scaffold44	Cufflinks	exon	559167	559402	.	+	.	gene_id "XLOC_007488"; transcript_id "TCONS_00017217"; exon_number "3"; oId "CUFF.5842.1"; class_code "u"; tss_id "TSS13590";
gnl|Nvit_2.0|Chr3.Scaffold44	Cufflinks	exon	559823	560816	.	+	.	gene_id "XLOC_007488"; transcript_id "TCONS_00017217"; exon_number "4"; oId "CUFF.5842.1"; class_code "u"; tss_id "TSS13590";
gnl|Nvit_2.0|Chr3.Scaffold44	Cufflinks	exon	942677	945594	.	+	.	gene_id "XLOC_007503"; transcript_id "TCONS_00017258"; exon_number "1"; oId "CUFF.5870.1"; class_code "u"; tss_id "TSS13619";
gnl|Nvit_2.0|Chr3.Scaffold44	Cufflinks	exon	942683	942859	.	+	.	gene_id "XLOC_007503"; transcript_id "TCONS_00017261"; exon_number "1"; oId "CUFF.5871.3"; class_code "u"; tss_id "TSS13619";
gnl|Nvit_2.0|Chr3.Scaffold44	Cufflinks	exon	968972	969117	.	+	.	gene_id "XLOC_007503"; transcript_id "TCONS_00017261"; exon_number "2"; oId "CUFF.5871.3"; class_code "u"; tss_id "TSS13619";
gnl|Nvit_2.0|Chr3.Scaffold44	Cufflinks	exon	1172367	1172554	.	+	.	gene_id "XLOC_007509"; transcript_id "TCONS_00017272"; exon_number "1"; oId "CUFF.5876.1"; class_code "u"; tss_id "TSS13629";
gnl|Nvit_2.0|Chr3.Scaffold44	Cufflinks	exon	1172714	1172991	.	+	.	gene_id "XLOC_007509"; transcript_id "TCONS_00017272"; exon_number "2"; oId "CUFF.5876.1"; class_code "u"; tss_id "TSS13629";
gnl|Nvit_2.0|Chr3.Scaffold44	Cufflinks	exon	271616	271780	.	-	.	gene_id "XLOC_007519"; transcript_id "TCONS_00017303"; exon_number "1"; oId "CUFF.5840.1"; class_code "u"; tss_id "TSS13653";
gnl|Nvit_2.0|Chr3.Scaffold44	Cufflinks	exon	275485	275988	.	-	.	gene_id "XLOC_007519"; transcript_id "TCONS_00017303"; exon_number "2"; oId "CUFF.5840.1"; class_code "u"; tss_id "TSS13653";
gnl|Nvit_2.0|Chr3.Scaffold44	Cufflinks	exon	941242	942376	.	.	.	gene_id "XLOC_007546"; transcript_id "TCONS_00017361"; exon_number "1"; oId "CUFF.5869.1"; class_code "u"; tss_id "TSS13698";
gnl|Nvit_2.0|Chr3.Scaffold44	Cufflinks	exon	1230025	1230528	.	.	.	gene_id "XLOC_007547"; transcript_id "TCONS_00017362"; exon_number "1"; oId "CUFF.5880.1"; class_code "u"; tss_id "TSS13699";
gnl|Nvit_2.0|Chr3.Scaffold49	Cufflinks	exon	387676	387932	.	.	.	gene_id "XLOC_007583"; transcript_id "TCONS_00017403"; exon_number "1"; oId "CUFF.5886.1"; class_code "u"; tss_id "TSS13737";
gnl|Nvit_2.0|Chr3.Scaffold49	Cufflinks	exon	1222546	1223622	.	.	.	gene_id "XLOC_007584"; transcript_id "TCONS_00017404"; exon_number "1"; oId "CUFF.5888.1"; class_code "u"; tss_id "TSS13738";
gnl|Nvit_2.0|Chr3.Scaffold55	Cufflinks	exon	362017	362131	.	+	.	gene_id "XLOC_007593"; transcript_id "TCONS_00017428"; exon_number "1"; oId "CUFF.5910.2"; class_code "u"; tss_id "TSS13755";
gnl|Nvit_2.0|Chr3.Scaffold55	Cufflinks	exon	362481	362708	.	+	.	gene_id "XLOC_007593"; transcript_id "TCONS_00017428"; exon_number "2"; oId "CUFF.5910.2"; class_code "u"; tss_id "TSS13755";
gnl|Nvit_2.0|Chr3.Scaffold55	Cufflinks	exon	365690	366144	.	+	.	gene_id "XLOC_007593"; transcript_id "TCONS_00017428"; exon_number "3"; oId "CUFF.5910.2"; class_code "u"; tss_id "TSS13755";
gnl|Nvit_2.0|Chr3.Scaffold55	Cufflinks	exon	362017	362131	.	+	.	gene_id "XLOC_007593"; transcript_id "TCONS_00017427"; exon_number "1"; oId "CUFF.5910.1"; class_code "u"; tss_id "TSS13755";
gnl|Nvit_2.0|Chr3.Scaffold55	Cufflinks	exon	362481	362760	.	+	.	gene_id "XLOC_007593"; transcript_id "TCONS_00017427"; exon_number "2"; oId "CUFF.5910.1"; class_code "u"; tss_id "TSS13755";
gnl|Nvit_2.0|Chr3.Scaffold55	Cufflinks	exon	365690	366144	.	+	.	gene_id "XLOC_007593"; transcript_id "TCONS_00017427"; exon_number "3"; oId "CUFF.5910.1"; class_code "u"; tss_id "TSS13755";
gnl|Nvit_2.0|Chr3.Scaffold55	Cufflinks	exon	373808	374220	.	+	.	gene_id "XLOC_007594"; transcript_id "TCONS_00017429"; exon_number "1"; oId "CUFF.5911.1"; class_code "u"; tss_id "TSS13756";
gnl|Nvit_2.0|Chr3.Scaffold55	Cufflinks	exon	374596	375035	.	+	.	gene_id "XLOC_007594"; transcript_id "TCONS_00017429"; exon_number "2"; oId "CUFF.5911.1"; class_code "u"; tss_id "TSS13756";
gnl|Nvit_2.0|Chr3.Scaffold55	Cufflinks	exon	622629	622865	.	+	.	gene_id "XLOC_007600"; transcript_id "TCONS_00017442"; exon_number "1"; oId "CUFF.5919.1"; class_code "u"; tss_id "TSS13764";
gnl|Nvit_2.0|Chr3.Scaffold55	Cufflinks	exon	622948	623170	.	+	.	gene_id "XLOC_007600"; transcript_id "TCONS_00017442"; exon_number "2"; oId "CUFF.5919.1"; class_code "u"; tss_id "TSS13764";
gnl|Nvit_2.0|Chr3.Scaffold55	Cufflinks	exon	240258	240362	.	-	.	gene_id "XLOC_007610"; transcript_id "TCONS_00017466"; exon_number "1"; oId "CUFF.5901.1"; class_code "u"; tss_id "TSS13786";
gnl|Nvit_2.0|Chr3.Scaffold55	Cufflinks	exon	240433	240714	.	-	.	gene_id "XLOC_007610"; transcript_id "TCONS_00017466"; exon_number "2"; oId "CUFF.5901.1"; class_code "u"; tss_id "TSS13786";
gnl|Nvit_2.0|Chr3.Scaffold55	Cufflinks	exon	241196	241459	.	-	.	gene_id "XLOC_007610"; transcript_id "TCONS_00017466"; exon_number "3"; oId "CUFF.5901.1"; class_code "u"; tss_id "TSS13786";
gnl|Nvit_2.0|Chr3.Scaffold55	Cufflinks	exon	241968	242087	.	-	.	gene_id "XLOC_007610"; transcript_id "TCONS_00017466"; exon_number "4"; oId "CUFF.5901.1"; class_code "u"; tss_id "TSS13786";
gnl|Nvit_2.0|Chr3.Scaffold55	Cufflinks	exon	240258	240362	.	-	.	gene_id "XLOC_007610"; transcript_id "TCONS_00017467"; exon_number "1"; oId "CUFF.5901.3"; class_code "u"; tss_id "TSS13787";
gnl|Nvit_2.0|Chr3.Scaffold55	Cufflinks	exon	240433	240714	.	-	.	gene_id "XLOC_007610"; transcript_id "TCONS_00017467"; exon_number "2"; oId "CUFF.5901.3"; class_code "u"; tss_id "TSS13787";
gnl|Nvit_2.0|Chr3.Scaffold55	Cufflinks	exon	241196	241459	.	-	.	gene_id "XLOC_007610"; transcript_id "TCONS_00017467"; exon_number "3"; oId "CUFF.5901.3"; class_code "u"; tss_id "TSS13787";
gnl|Nvit_2.0|Chr3.Scaffold55	Cufflinks	exon	242678	242701	.	-	.	gene_id "XLOC_007610"; transcript_id "TCONS_00017467"; exon_number "4"; oId "CUFF.5901.3"; class_code "u"; tss_id "TSS13787";
gnl|Nvit_2.0|Chr3.Scaffold55	Cufflinks	exon	240258	240362	.	-	.	gene_id "XLOC_007610"; transcript_id "TCONS_00017468"; exon_number "1"; oId "CUFF.5901.2"; class_code "u"; tss_id "TSS13788";
gnl|Nvit_2.0|Chr3.Scaffold55	Cufflinks	exon	240433	240714	.	-	.	gene_id "XLOC_007610"; transcript_id "TCONS_00017468"; exon_number "2"; oId "CUFF.5901.2"; class_code "u"; tss_id "TSS13788";
gnl|Nvit_2.0|Chr3.Scaffold55	Cufflinks	exon	241223	241459	.	-	.	gene_id "XLOC_007610"; transcript_id "TCONS_00017468"; exon_number "3"; oId "CUFF.5901.2"; class_code "u"; tss_id "TSS13788";
gnl|Nvit_2.0|Chr3.Scaffold55	Cufflinks	exon	242678	242827	.	-	.	gene_id "XLOC_007610"; transcript_id "TCONS_00017468"; exon_number "4"; oId "CUFF.5901.2"; class_code "u"; tss_id "TSS13788";
gnl|Nvit_2.0|Chr3.Scaffold55	Cufflinks	exon	401869	402509	.	-	.	gene_id "XLOC_007613"; transcript_id "TCONS_00017472"; exon_number "1"; oId "CUFF.5913.3"; class_code "u"; tss_id "TSS13792";
gnl|Nvit_2.0|Chr3.Scaffold55	Cufflinks	exon	402970	403196	.	-	.	gene_id "XLOC_007613"; transcript_id "TCONS_00017472"; exon_number "2"; oId "CUFF.5913.3"; class_code "u"; tss_id "TSS13792";
gnl|Nvit_2.0|Chr3.Scaffold55	Cufflinks	exon	401869	402509	.	-	.	gene_id "XLOC_007613"; transcript_id "TCONS_00017474"; exon_number "1"; oId "CUFF.5913.2"; class_code "u"; tss_id "TSS13793";
gnl|Nvit_2.0|Chr3.Scaffold55	Cufflinks	exon	405113	405605	.	-	.	gene_id "XLOC_007613"; transcript_id "TCONS_00017474"; exon_number "2"; oId "CUFF.5913.2"; class_code "u"; tss_id "TSS13793";
gnl|Nvit_2.0|Chr3.Scaffold55	Cufflinks	exon	401869	402509	.	-	.	gene_id "XLOC_007613"; transcript_id "TCONS_00017473"; exon_number "1"; oId "CUFF.5913.1"; class_code "u"; tss_id "TSS13793";
gnl|Nvit_2.0|Chr3.Scaffold55	Cufflinks	exon	405043	405605	.	-	.	gene_id "XLOC_007613"; transcript_id "TCONS_00017473"; exon_number "2"; oId "CUFF.5913.1"; class_code "u"; tss_id "TSS13793";
gnl|Nvit_2.0|Chr3.Scaffold55	Cufflinks	exon	424513	424912	.	-	.	gene_id "XLOC_007614"; transcript_id "TCONS_00017475"; exon_number "1"; oId "CUFF.5914.1"; class_code "u"; tss_id "TSS13794";
gnl|Nvit_2.0|Chr3.Scaffold55	Cufflinks	exon	425026	425146	.	-	.	gene_id "XLOC_007614"; transcript_id "TCONS_00017475"; exon_number "2"; oId "CUFF.5914.1"; class_code "u"; tss_id "TSS13794";
gnl|Nvit_2.0|Chr3.Scaffold55	Cufflinks	exon	425219	425413	.	-	.	gene_id "XLOC_007614"; transcript_id "TCONS_00017475"; exon_number "3"; oId "CUFF.5914.1"; class_code "u"; tss_id "TSS13794";
gnl|Nvit_2.0|Chr3.Scaffold55	Cufflinks	exon	171923	172642	.	.	.	gene_id "XLOC_007619"; transcript_id "TCONS_00017482"; exon_number "1"; oId "CUFF.5896.1"; class_code "u"; tss_id "TSS13801";
gnl|Nvit_2.0|Chr3.Scaffold55	Cufflinks	exon	330848	334002	.	.	.	gene_id "XLOC_007620"; transcript_id "TCONS_00017483"; exon_number "1"; oId "CUFF.5908.1"; class_code "u"; tss_id "TSS13802";
gnl|Nvit_2.0|Chr3.Scaffold55	Cufflinks	exon	334406	336911	.	.	.	gene_id "XLOC_007621"; transcript_id "TCONS_00017484"; exon_number "1"; oId "CUFF.5909.1"; class_code "u"; tss_id "TSS13803";
gnl|Nvit_2.0|Chr3.Scaffold55	Cufflinks	exon	440769	442447	.	.	.	gene_id "XLOC_007622"; transcript_id "TCONS_00017485"; exon_number "1"; oId "CUFF.5915.1"; class_code "u"; tss_id "TSS13804";
gnl|Nvit_2.0|Chr3.Scaffold55	Cufflinks	exon	497383	498237	.	.	.	gene_id "XLOC_007623"; transcript_id "TCONS_00017486"; exon_number "1"; oId "CUFF.5917.1"; class_code "u"; tss_id "TSS13805";
gnl|Nvit_2.0|Chr3.Scaffold55	Cufflinks	exon	642083	642899	.	.	.	gene_id "XLOC_007624"; transcript_id "TCONS_00017487"; exon_number "1"; oId "CUFF.5920.1"; class_code "u"; tss_id "TSS13806";
[truncated: 2,450 more rows]
