# Supplementary material for: Transcriptome Profiling of Nasonia vitripennis Testis Reveals Novel Transcripts Expressed from the Selfish B Chromosome, Paternal Sex Ratio
Source: G3 (Bethesda). 2013 Sep 1;3(9):1597–605. doi: 10.1534/g3.113.007583 (PMC3755920; doi:10.1534/g3.113.007583)
Supplement: Supporting Information [file supp_g3.113.007583_FileS3.zip]

Archive with 1 entries (1 files):
- Supplementary GFT file 3 -NTR.nasonia.nohits.gtf
