# Supplementary material for: Transcriptome Profiling of Nasonia vitripennis Testis Reveals Novel Transcripts Expressed from the Selfish B Chromosome, Paternal Sex Ratio
Source: G3 (Bethesda). 2013 Sep 1;3(9):1597–605. doi: 10.1534/g3.113.007583 (PMC3755920; doi:10.1534/g3.113.007583)
Supplement: Supporting Information [file supp_g3.113.007583_FileS3.zip › Supplementary GFT file 3 -NTR.nasonia.nohits.gtf]

gnl|Nvit_2.0|Chr1.Scaffold1	Cufflinks	exon	174888	175005	.	+	.	gene_id "XLOC_000003"; transcript_id "TCONS_00000014"; exon_number "1"; oId "CUFF.5.2"; class_code "u"; tss_id "TSS4";
gnl|Nvit_2.0|Chr1.Scaffold1	Cufflinks	exon	198948	198950	.	+	.	gene_id "XLOC_000003"; transcript_id "TCONS_00000014"; exon_number "2"; oId "CUFF.5.2"; class_code "u"; tss_id "TSS4";
gnl|Nvit_2.0|Chr1.Scaffold1	Cufflinks	exon	390305	390419	.	+	.	gene_id "XLOC_000005"; transcript_id "TCONS_00000020"; exon_number "1"; oId "CUFF.16.1"; class_code "u"; tss_id "TSS10";
gnl|Nvit_2.0|Chr1.Scaffold1	Cufflinks	exon	391419	391725	.	+	.	gene_id "XLOC_000005"; transcript_id "TCONS_00000020"; exon_number "2"; oId "CUFF.16.1"; class_code "u"; tss_id "TSS10";
gnl|Nvit_2.0|Chr1.Scaffold1	Cufflinks	exon	569576	570503	.	+	.	gene_id "XLOC_000011"; transcript_id "TCONS_00000039"; exon_number "1"; oId "CUFF.29.1"; class_code "u"; tss_id "TSS21";
gnl|Nvit_2.0|Chr1.Scaffold1	Cufflinks	exon	570590	571029	.	+	.	gene_id "XLOC_000011"; transcript_id "TCONS_00000039"; exon_number "2"; oId "CUFF.29.1"; class_code "u"; tss_id "TSS21";
gnl|Nvit_2.0|Chr1.Scaffold1	Cufflinks	exon	569973	570242	.	+	.	gene_id "XLOC_000011"; transcript_id "TCONS_00000040"; exon_number "1"; oId "CUFF.29.2"; class_code "u"; tss_id "TSS22";
gnl|Nvit_2.0|Chr1.Scaffold1	Cufflinks	exon	570590	571029	.	+	.	gene_id "XLOC_000011"; transcript_id "TCONS_00000040"; exon_number "2"; oId "CUFF.29.2"; class_code "u"; tss_id "TSS22";
gnl|Nvit_2.0|Chr1.Scaffold1	Cufflinks	exon	782343	782397	.	+	.	gene_id "XLOC_000024"; transcript_id "TCONS_00000067"; exon_number "1"; oId "CUFF.48.1"; class_code "u"; tss_id "TSS46";
gnl|Nvit_2.0|Chr1.Scaffold1	Cufflinks	exon	782470	782720	.	+	.	gene_id "XLOC_000024"; transcript_id "TCONS_00000067"; exon_number "2"; oId "CUFF.48.1"; class_code "u"; tss_id "TSS46";
gnl|Nvit_2.0|Chr1.Scaffold1	Cufflinks	exon	783048	783272	.	+	.	gene_id "XLOC_000024"; transcript_id "TCONS_00000067"; exon_number "3"; oId "CUFF.48.1"; class_code "u"; tss_id "TSS46";
gnl|Nvit_2.0|Chr1.Scaffold1	Cufflinks	exon	1162498	1163396	.	+	.	gene_id "XLOC_000046"; transcript_id "TCONS_00000121"; exon_number "1"; oId "CUFF.85.1"; class_code "u"; tss_id "TSS88";
gnl|Nvit_2.0|Chr1.Scaffold1	Cufflinks	exon	1163557	1164521	.	+	.	gene_id "XLOC_000046"; transcript_id "TCONS_00000121"; exon_number "2"; oId "CUFF.85.1"; class_code "u"; tss_id "TSS88";
gnl|Nvit_2.0|Chr1.Scaffold1	Cufflinks	exon	1196365	1197021	.	+	.	gene_id "XLOC_000051"; transcript_id "TCONS_00000134"; exon_number "1"; oId "CUFF.94.1"; class_code "u"; tss_id "TSS99";
gnl|Nvit_2.0|Chr1.Scaffold1	Cufflinks	exon	1254572	1255181	.	+	.	gene_id "XLOC_000053"; transcript_id "TCONS_00000140"; exon_number "1"; oId "CUFF.98.1"; class_code "u"; tss_id "TSS105";
gnl|Nvit_2.0|Chr1.Scaffold1	Cufflinks	exon	1256385	1256638	.	+	.	gene_id "XLOC_000053"; transcript_id "TCONS_00000140"; exon_number "2"; oId "CUFF.98.1"; class_code "u"; tss_id "TSS105";
gnl|Nvit_2.0|Chr1.Scaffold1	Cufflinks	exon	2652315	2652542	.	+	.	gene_id "XLOC_000117"; transcript_id "TCONS_00000302"; exon_number "1"; oId "CUFF.204.1"; class_code "u"; tss_id "TSS240";
gnl|Nvit_2.0|Chr1.Scaffold1	Cufflinks	exon	2652640	2652859	.	+	.	gene_id "XLOC_000117"; transcript_id "TCONS_00000302"; exon_number "2"; oId "CUFF.204.1"; class_code "u"; tss_id "TSS240";
gnl|Nvit_2.0|Chr1.Scaffold1	Cufflinks	exon	2728983	2731415	.	+	.	gene_id "XLOC_000119"; transcript_id "TCONS_00000313"; exon_number "1"; oId "CUFF.209.1"; class_code "u"; tss_id "TSS247";
gnl|Nvit_2.0|Chr1.Scaffold1	Cufflinks	exon	2870325	2870499	.	+	.	gene_id "XLOC_000122"; transcript_id "TCONS_00000317"; exon_number "1"; oId "CUFF.213.1"; class_code "u"; tss_id "TSS250";
gnl|Nvit_2.0|Chr1.Scaffold1	Cufflinks	exon	2870568	2870642	.	+	.	gene_id "XLOC_000122"; transcript_id "TCONS_00000317"; exon_number "2"; oId "CUFF.213.1"; class_code "u"; tss_id "TSS250";
gnl|Nvit_2.0|Chr1.Scaffold1	Cufflinks	exon	2870816	2871127	.	+	.	gene_id "XLOC_000122"; transcript_id "TCONS_00000317"; exon_number "3"; oId "CUFF.213.1"; class_code "u"; tss_id "TSS250";
gnl|Nvit_2.0|Chr1.Scaffold1	Cufflinks	exon	5299459	5299650	.	+	.	gene_id "XLOC_000199"; transcript_id "TCONS_00000505"; exon_number "1"; oId "CUFF.362.1"; class_code "u"; tss_id "TSS405";
gnl|Nvit_2.0|Chr1.Scaffold1	Cufflinks	exon	5299723	5300281	.	+	.	gene_id "XLOC_000199"; transcript_id "TCONS_00000505"; exon_number "2"; oId "CUFF.362.1"; class_code "u"; tss_id "TSS405";
gnl|Nvit_2.0|Chr1.Scaffold1	Cufflinks	exon	5390565	5390694	.	+	.	gene_id "XLOC_000201"; transcript_id "TCONS_00000507"; exon_number "1"; oId "CUFF.365.1"; class_code "u"; tss_id "TSS407";
gnl|Nvit_2.0|Chr1.Scaffold1	Cufflinks	exon	5390985	5391215	.	+	.	gene_id "XLOC_000201"; transcript_id "TCONS_00000507"; exon_number "2"; oId "CUFF.365.1"; class_code "u"; tss_id "TSS407";
gnl|Nvit_2.0|Chr1.Scaffold1	Cufflinks	exon	5391476	5391783	.	+	.	gene_id "XLOC_000201"; transcript_id "TCONS_00000507"; exon_number "3"; oId "CUFF.365.1"; class_code "u"; tss_id "TSS407";
gnl|Nvit_2.0|Chr1.Scaffold1	Cufflinks	exon	794861	795713	.	-	.	gene_id "XLOC_000244"; transcript_id "TCONS_00000606"; exon_number "1"; oId "CUFF.51.1"; class_code "u"; tss_id "TSS478";
gnl|Nvit_2.0|Chr1.Scaffold1	Cufflinks	exon	795860	796014	.	-	.	gene_id "XLOC_000244"; transcript_id "TCONS_00000606"; exon_number "2"; oId "CUFF.51.1"; class_code "u"; tss_id "TSS478";
gnl|Nvit_2.0|Chr1.Scaffold1	Cufflinks	exon	798374	798829	.	-	.	gene_id "XLOC_000244"; transcript_id "TCONS_00000606"; exon_number "3"; oId "CUFF.51.1"; class_code "u"; tss_id "TSS478";
gnl|Nvit_2.0|Chr1.Scaffold1	Cufflinks	exon	794861	796014	.	-	.	gene_id "XLOC_000244"; transcript_id "TCONS_00000607"; exon_number "1"; oId "CUFF.51.2"; class_code "u"; tss_id "TSS479";
gnl|Nvit_2.0|Chr1.Scaffold1	Cufflinks	exon	798374	798582	.	-	.	gene_id "XLOC_000244"; transcript_id "TCONS_00000607"; exon_number "2"; oId "CUFF.51.2"; class_code "u"; tss_id "TSS479";
gnl|Nvit_2.0|Chr1.Scaffold1	Cufflinks	exon	800431	800454	.	-	.	gene_id "XLOC_000244"; transcript_id "TCONS_00000607"; exon_number "3"; oId "CUFF.51.2"; class_code "u"; tss_id "TSS479";
gnl|Nvit_2.0|Chr1.Scaffold1	Cufflinks	exon	1110528	1110671	.	-	.	gene_id "XLOC_000259"; transcript_id "TCONS_00000646"; exon_number "1"; oId "CUFF.76.1"; class_code "u"; tss_id "TSS511";
gnl|Nvit_2.0|Chr1.Scaffold1	Cufflinks	exon	1110836	1111035	.	-	.	gene_id "XLOC_000259"; transcript_id "TCONS_00000646"; exon_number "2"; oId "CUFF.76.1"; class_code "u"; tss_id "TSS511";
gnl|Nvit_2.0|Chr1.Scaffold1	Cufflinks	exon	1254467	1254879	.	-	.	gene_id "XLOC_000266"; transcript_id "TCONS_00000678"; exon_number "1"; oId "CUFF.97.1"; class_code "u"; tss_id "TSS533";
gnl|Nvit_2.0|Chr1.Scaffold1	Cufflinks	exon	1254972	1255562	.	-	.	gene_id "XLOC_000266"; transcript_id "TCONS_00000678"; exon_number "2"; oId "CUFF.97.1"; class_code "u"; tss_id "TSS533";
gnl|Nvit_2.0|Chr1.Scaffold1	Cufflinks	exon	2888351	2890349	.	-	.	gene_id "XLOC_000344"; transcript_id "TCONS_00000840"; exon_number "1"; oId "CUFF.216.1"; class_code "u"; tss_id "TSS676";
gnl|Nvit_2.0|Chr1.Scaffold1	Cufflinks	exon	3475528	3475656	.	-	.	gene_id "XLOC_000381"; transcript_id "TCONS_00000934"; exon_number "1"; oId "CUFF.270.1"; class_code "u"; tss_id "TSS748";
gnl|Nvit_2.0|Chr1.Scaffold1	Cufflinks	exon	3476305	3476383	.	-	.	gene_id "XLOC_000381"; transcript_id "TCONS_00000934"; exon_number "2"; oId "CUFF.270.1"; class_code "u"; tss_id "TSS748";
gnl|Nvit_2.0|Chr1.Scaffold1	Cufflinks	exon	3476463	3476600	.	-	.	gene_id "XLOC_000381"; transcript_id "TCONS_00000934"; exon_number "3"; oId "CUFF.270.1"; class_code "u"; tss_id "TSS748";
gnl|Nvit_2.0|Chr1.Scaffold1	Cufflinks	exon	4009498	4010683	.	-	.	gene_id "XLOC_000402"; transcript_id "TCONS_00000984"; exon_number "1"; oId "CUFF.312.1"; class_code "u"; tss_id "TSS788";
gnl|Nvit_2.0|Chr1.Scaffold1	Cufflinks	exon	4543940	4544689	.	-	.	gene_id "XLOC_000419"; transcript_id "TCONS_00001039"; exon_number "1"; oId "CUFF.339.1"; class_code "u"; tss_id "TSS827";
gnl|Nvit_2.0|Chr1.Scaffold1	Cufflinks	exon	4545175	4546378	.	-	.	gene_id "XLOC_000419"; transcript_id "TCONS_00001039"; exon_number "2"; oId "CUFF.339.1"; class_code "u"; tss_id "TSS827";
gnl|Nvit_2.0|Chr1.Scaffold1	Cufflinks	exon	5330115	5330172	.	-	.	gene_id "XLOC_000432"; transcript_id "TCONS_00001073"; exon_number "1"; oId "CUFF.364.1"; class_code "u"; tss_id "TSS852";
gnl|Nvit_2.0|Chr1.Scaffold1	Cufflinks	exon	5344924	5345266	.	-	.	gene_id "XLOC_000432"; transcript_id "TCONS_00001073"; exon_number "2"; oId "CUFF.364.1"; class_code "u"; tss_id "TSS852";
gnl|Nvit_2.0|Chr1.Scaffold1	Cufflinks	exon	5345555	5345755	.	-	.	gene_id "XLOC_000432"; transcript_id "TCONS_00001073"; exon_number "3"; oId "CUFF.364.1"; class_code "u"; tss_id "TSS852";
gnl|Nvit_2.0|Chr1.Scaffold1	Cufflinks	exon	321658	322910	.	.	.	gene_id "XLOC_000450"; transcript_id "TCONS_00001133"; exon_number "1"; oId "CUFF.10.1"; class_code "u"; tss_id "TSS893";
gnl|Nvit_2.0|Chr1.Scaffold1	Cufflinks	exon	325439	326475	.	.	.	gene_id "XLOC_000451"; transcript_id "TCONS_00001134"; exon_number "1"; oId "CUFF.11.1"; class_code "u"; tss_id "TSS894";
gnl|Nvit_2.0|Chr1.Scaffold1	Cufflinks	exon	331597	333052	.	.	.	gene_id "XLOC_000452"; transcript_id "TCONS_00001135"; exon_number "1"; oId "CUFF.15.1"; class_code "u"; tss_id "TSS895";
gnl|Nvit_2.0|Chr1.Scaffold1	Cufflinks	exon	1471340	1472429	.	.	.	gene_id "XLOC_000453"; transcript_id "TCONS_00001136"; exon_number "1"; oId "CUFF.118.1"; class_code "u"; tss_id "TSS896";
gnl|Nvit_2.0|Chr1.Scaffold1	Cufflinks	exon	1738584	1740990	.	.	.	gene_id "XLOC_000454"; transcript_id "TCONS_00001137"; exon_number "1"; oId "CUFF.133.1"; class_code "u"; tss_id "TSS897";
gnl|Nvit_2.0|Chr1.Scaffold1	Cufflinks	exon	1963074	1964422	.	.	.	gene_id "XLOC_000455"; transcript_id "TCONS_00001138"; exon_number "1"; oId "CUFF.151.1"; class_code "u"; tss_id "TSS898";
gnl|Nvit_2.0|Chr1.Scaffold1	Cufflinks	exon	2100078	2100757	.	.	.	gene_id "XLOC_000456"; transcript_id "TCONS_00001139"; exon_number "1"; oId "CUFF.156.1"; class_code "u"; tss_id "TSS899";
gnl|Nvit_2.0|Chr1.Scaffold1	Cufflinks	exon	2100919	2101871	.	.	.	gene_id "XLOC_000457"; transcript_id "TCONS_00001140"; exon_number "1"; oId "CUFF.157.1"; class_code "u"; tss_id "TSS900";
gnl|Nvit_2.0|Chr1.Scaffold1	Cufflinks	exon	2498408	2499190	.	.	.	gene_id "XLOC_000458"; transcript_id "TCONS_00001141"; exon_number "1"; oId "CUFF.194.1"; class_code "u"; tss_id "TSS901";
gnl|Nvit_2.0|Chr1.Scaffold1	Cufflinks	exon	2646565	2647684	.	.	.	gene_id "XLOC_000459"; transcript_id "TCONS_00001142"; exon_number "1"; oId "CUFF.202.1"; class_code "u"; tss_id "TSS902";
gnl|Nvit_2.0|Chr1.Scaffold1	Cufflinks	exon	2647864	2649120	.	.	.	gene_id "XLOC_000460"; transcript_id "TCONS_00001143"; exon_number "1"; oId "CUFF.203.1"; class_code "u"; tss_id "TSS903";
gnl|Nvit_2.0|Chr1.Scaffold1	Cufflinks	exon	2743044	2744544	.	.	.	gene_id "XLOC_000461"; transcript_id "TCONS_00001144"; exon_number "1"; oId "CUFF.210.1"; class_code "u"; tss_id "TSS904";
gnl|Nvit_2.0|Chr1.Scaffold1	Cufflinks	exon	2916041	2917161	.	.	.	gene_id "XLOC_000462"; transcript_id "TCONS_00001145"; exon_number "1"; oId "CUFF.220.1"; class_code "u"; tss_id "TSS905";
gnl|Nvit_2.0|Chr1.Scaffold1	Cufflinks	exon	3124188	3125576	.	.	.	gene_id "XLOC_000464"; transcript_id "TCONS_00001147"; exon_number "1"; oId "CUFF.237.1"; class_code "u"; tss_id "TSS907";
gnl|Nvit_2.0|Chr1.Scaffold1	Cufflinks	exon	3296232	3297119	.	.	.	gene_id "XLOC_000465"; transcript_id "TCONS_00001148"; exon_number "1"; oId "CUFF.252.1"; class_code "u"; tss_id "TSS908";
gnl|Nvit_2.0|Chr1.Scaffold1	Cufflinks	exon	3344176	3344956	.	.	.	gene_id "XLOC_000466"; transcript_id "TCONS_00001149"; exon_number "1"; oId "CUFF.258.1"; class_code "u"; tss_id "TSS909";
gnl|Nvit_2.0|Chr1.Scaffold1	Cufflinks	exon	3345119	3346327	.	.	.	gene_id "XLOC_000467"; transcript_id "TCONS_00001150"; exon_number "1"; oId "CUFF.259.1"; class_code "u"; tss_id "TSS910";
gnl|Nvit_2.0|Chr1.Scaffold1	Cufflinks	exon	3514121	3514918	.	.	.	gene_id "XLOC_000468"; transcript_id "TCONS_00001151"; exon_number "1"; oId "CUFF.277.1"; class_code "u"; tss_id "TSS911";
gnl|Nvit_2.0|Chr1.Scaffold1	Cufflinks	exon	3997410	3998470	.	.	.	gene_id "XLOC_000469"; transcript_id "TCONS_00001152"; exon_number "1"; oId "CUFF.309.1"; class_code "u"; tss_id "TSS912";
gnl|Nvit_2.0|Chr1.Scaffold1	Cufflinks	exon	4000326	4001215	.	.	.	gene_id "XLOC_000470"; transcript_id "TCONS_00001153"; exon_number "1"; oId "CUFF.310.1"; class_code "u"; tss_id "TSS913";
gnl|Nvit_2.0|Chr1.Scaffold1	Cufflinks	exon	4151428	4152111	.	.	.	gene_id "XLOC_000471"; transcript_id "TCONS_00001154"; exon_number "1"; oId "CUFF.323.1"; class_code "u"; tss_id "TSS914";
gnl|Nvit_2.0|Chr1.Scaffold1	Cufflinks	exon	4429711	4432765	.	.	.	gene_id "XLOC_000472"; transcript_id "TCONS_00001155"; exon_number "1"; oId "CUFF.333.1"; class_code "u"; tss_id "TSS915";
gnl|Nvit_2.0|Chr1.Scaffold1	Cufflinks	exon	4939106	4941288	.	.	.	gene_id "XLOC_000473"; transcript_id "TCONS_00001156"; exon_number "1"; oId "CUFF.352.1"; class_code "u"; tss_id "TSS916";
gnl|Nvit_2.0|Chr1.Scaffold1	Cufflinks	exon	5092683	5094156	.	.	.	gene_id "XLOC_000474"; transcript_id "TCONS_00001157"; exon_number "1"; oId "CUFF.356.1"; class_code "u"; tss_id "TSS917";
gnl|Nvit_2.0|Chr1.Scaffold1	Cufflinks	exon	5100959	5101315	.	.	.	gene_id "XLOC_000475"; transcript_id "TCONS_00001158"; exon_number "1"; oId "CUFF.357.1"; class_code "u"; tss_id "TSS918";
gnl|Nvit_2.0|Chr1.Scaffold1	Cufflinks	exon	5124333	5125489	.	.	.	gene_id "XLOC_000476"; transcript_id "TCONS_00001159"; exon_number "1"; oId "CUFF.358.1"; class_code "u"; tss_id "TSS919";
gnl|Nvit_2.0|Chr1.Scaffold1	Cufflinks	exon	5142678	5143191	.	.	.	gene_id "XLOC_000477"; transcript_id "TCONS_00001160"; exon_number "1"; oId "CUFF.359.1"; class_code "u"; tss_id "TSS920";
gnl|Nvit_2.0|Chr1.Scaffold1	Cufflinks	exon	5570242	5572131	.	.	.	gene_id "XLOC_000478"; transcript_id "TCONS_00001161"; exon_number "1"; oId "CUFF.375.1"; class_code "u"; tss_id "TSS921";
gnl|Nvit_2.0|Chr1.Scaffold100	Cufflinks	exon	218167	219589	.	.	.	gene_id "XLOC_000510"; transcript_id "TCONS_00001207"; exon_number "1"; oId "CUFF.396.1"; class_code "u"; tss_id "TSS962";
gnl|Nvit_2.0|Chr1.Scaffold102	Cufflinks	exon	459225	459443	.	+	.	gene_id "XLOC_000531"; transcript_id "TCONS_00001237"; exon_number "1"; oId "CUFF.429.2"; class_code "u"; tss_id "TSS987";
gnl|Nvit_2.0|Chr1.Scaffold102	Cufflinks	exon	459584	459649	.	+	.	gene_id "XLOC_000531"; transcript_id "TCONS_00001237"; exon_number "2"; oId "CUFF.429.2"; class_code "u"; tss_id "TSS987";
gnl|Nvit_2.0|Chr1.Scaffold102	Cufflinks	exon	459764	460081	.	+	.	gene_id "XLOC_000531"; transcript_id "TCONS_00001237"; exon_number "3"; oId "CUFF.429.2"; class_code "u"; tss_id "TSS987";
gnl|Nvit_2.0|Chr1.Scaffold102	Cufflinks	exon	459225	459443	.	+	.	gene_id "XLOC_000531"; transcript_id "TCONS_00001236"; exon_number "1"; oId "CUFF.429.1"; class_code "u"; tss_id "TSS987";
gnl|Nvit_2.0|Chr1.Scaffold102	Cufflinks	exon	459584	459660	.	+	.	gene_id "XLOC_000531"; transcript_id "TCONS_00001236"; exon_number "2"; oId "CUFF.429.1"; class_code "u"; tss_id "TSS987";
gnl|Nvit_2.0|Chr1.Scaffold102	Cufflinks	exon	459764	460081	.	+	.	gene_id "XLOC_000531"; transcript_id "TCONS_00001236"; exon_number "3"; oId "CUFF.429.1"; class_code "u"; tss_id "TSS987";
gnl|Nvit_2.0|Chr1.Scaffold102	Cufflinks	exon	15694	16875	.	.	.	gene_id "XLOC_000544"; transcript_id "TCONS_00001280"; exon_number "1"; oId "CUFF.406.1"; class_code "u"; tss_id "TSS1017";
gnl|Nvit_2.0|Chr1.Scaffold102	Cufflinks	exon	79499	79972	.	.	.	gene_id "XLOC_000545"; transcript_id "TCONS_00001281"; exon_number "1"; oId "CUFF.409.1"; class_code "u"; tss_id "TSS1018";
gnl|Nvit_2.0|Chr1.Scaffold115	Cufflinks	exon	421208	422252	.	.	.	gene_id "XLOC_000564"; transcript_id "TCONS_00001347"; exon_number "1"; oId "CUFF.442.1"; class_code "u"; tss_id "TSS1065";
gnl|Nvit_2.0|Chr1.Scaffold12	Cufflinks	exon	17633	19030	.	+	.	gene_id "XLOC_000566"; transcript_id "TCONS_00001353"; exon_number "1"; oId "CUFF.451.1"; class_code "u"; tss_id "TSS1070";
gnl|Nvit_2.0|Chr1.Scaffold12	Cufflinks	exon	342761	343898	.	+	.	gene_id "XLOC_000587"; transcript_id "TCONS_00001402"; exon_number "1"; oId "CUFF.478.1"; class_code "u"; tss_id "TSS1108";
gnl|Nvit_2.0|Chr1.Scaffold12	Cufflinks	exon	343996	344127	.	+	.	gene_id "XLOC_000587"; transcript_id "TCONS_00001402"; exon_number "2"; oId "CUFF.478.1"; class_code "u"; tss_id "TSS1108";
gnl|Nvit_2.0|Chr1.Scaffold12	Cufflinks	exon	344952	345247	.	+	.	gene_id "XLOC_000587"; transcript_id "TCONS_00001402"; exon_number "3"; oId "CUFF.478.1"; class_code "u"; tss_id "TSS1108";
gnl|Nvit_2.0|Chr1.Scaffold12	Cufflinks	exon	345320	347718	.	+	.	gene_id "XLOC_000587"; transcript_id "TCONS_00001402"; exon_number "4"; oId "CUFF.478.1"; class_code "u"; tss_id "TSS1108";
gnl|Nvit_2.0|Chr1.Scaffold12	Cufflinks	exon	522210	522688	.	+	.	gene_id "XLOC_000590"; transcript_id "TCONS_00001411"; exon_number "1"; oId "CUFF.488.1"; class_code "u"; tss_id "TSS1115";
gnl|Nvit_2.0|Chr1.Scaffold12	Cufflinks	exon	523755	523777	.	+	.	gene_id "XLOC_000590"; transcript_id "TCONS_00001411"; exon_number "2"; oId "CUFF.488.1"; class_code "u"; tss_id "TSS1115";
gnl|Nvit_2.0|Chr1.Scaffold12	Cufflinks	exon	1873989	1874151	.	+	.	gene_id "XLOC_000619"; transcript_id "TCONS_00001483"; exon_number "1"; oId "CUFF.530.1"; class_code "u"; tss_id "TSS1170";
gnl|Nvit_2.0|Chr1.Scaffold12	Cufflinks	exon	1875193	1875339	.	+	.	gene_id "XLOC_000619"; transcript_id "TCONS_00001483"; exon_number "2"; oId "CUFF.530.1"; class_code "u"; tss_id "TSS1170";
gnl|Nvit_2.0|Chr1.Scaffold12	Cufflinks	exon	1875419	1875787	.	+	.	gene_id "XLOC_000619"; transcript_id "TCONS_00001483"; exon_number "3"; oId "CUFF.530.1"; class_code "u"; tss_id "TSS1170";
gnl|Nvit_2.0|Chr1.Scaffold12	Cufflinks	exon	1885730	1886959	.	+	.	gene_id "XLOC_000621"; transcript_id "TCONS_00001490"; exon_number "1"; oId "CUFF.532.2"; class_code "u"; tss_id "TSS1174";
gnl|Nvit_2.0|Chr1.Scaffold12	Cufflinks	exon	1887098	1887213	.	+	.	gene_id "XLOC_000621"; transcript_id "TCONS_00001490"; exon_number "2"; oId "CUFF.532.2"; class_code "u"; tss_id "TSS1174";
gnl|Nvit_2.0|Chr1.Scaffold12	Cufflinks	exon	1887306	1887625	.	+	.	gene_id "XLOC_000621"; transcript_id "TCONS_00001490"; exon_number "3"; oId "CUFF.532.2"; class_code "u"; tss_id "TSS1174";
gnl|Nvit_2.0|Chr1.Scaffold12	Cufflinks	exon	1885730	1886959	.	+	.	gene_id "XLOC_000621"; transcript_id "TCONS_00001489"; exon_number "1"; oId "CUFF.532.1"; class_code "u"; tss_id "TSS1174";
gnl|Nvit_2.0|Chr1.Scaffold12	Cufflinks	exon	1887098	1887213	.	+	.	gene_id "XLOC_000621"; transcript_id "TCONS_00001489"; exon_number "2"; oId "CUFF.532.1"; class_code "u"; tss_id "TSS1174";
gnl|Nvit_2.0|Chr1.Scaffold12	Cufflinks	exon	1887311	1887625	.	+	.	gene_id "XLOC_000621"; transcript_id "TCONS_00001489"; exon_number "3"; oId "CUFF.532.1"; class_code "u"; tss_id "TSS1174";
gnl|Nvit_2.0|Chr1.Scaffold12	Cufflinks	exon	1919264	1919514	.	+	.	gene_id "XLOC_000623"; transcript_id "TCONS_00001493"; exon_number "1"; oId "CUFF.536.1"; class_code "u"; tss_id "TSS1177";
gnl|Nvit_2.0|Chr1.Scaffold12	Cufflinks	exon	1919596	1919959	.	+	.	gene_id "XLOC_000623"; transcript_id "TCONS_00001493"; exon_number "2"; oId "CUFF.536.1"; class_code "u"; tss_id "TSS1177";
gnl|Nvit_2.0|Chr1.Scaffold12	Cufflinks	exon	1919268	1919514	.	+	.	gene_id "XLOC_000623"; transcript_id "TCONS_00001494"; exon_number "1"; oId "CUFF.536.2"; class_code "u"; tss_id "TSS1177";
gnl|Nvit_2.0|Chr1.Scaffold12	Cufflinks	exon	1919573	1919959	.	+	.	gene_id "XLOC_000623"; transcript_id "TCONS_00001494"; exon_number "2"; oId "CUFF.536.2"; class_code "u"; tss_id "TSS1177";
gnl|Nvit_2.0|Chr1.Scaffold12	Cufflinks	exon	3021873	3022466	.	+	.	gene_id "XLOC_000657"; transcript_id "TCONS_00001597"; exon_number "1"; oId "CUFF.588.2"; class_code "u"; tss_id "TSS1255";
gnl|Nvit_2.0|Chr1.Scaffold12	Cufflinks	exon	3022553	3022699	.	+	.	gene_id "XLOC_000657"; transcript_id "TCONS_00001597"; exon_number "2"; oId "CUFF.588.2"; class_code "u"; tss_id "TSS1255";
gnl|Nvit_2.0|Chr1.Scaffold12	Cufflinks	exon	425846	425990	.	-	.	gene_id "XLOC_000690"; transcript_id "TCONS_00001664"; exon_number "1"; oId "CUFF.481.1"; class_code "u"; tss_id "TSS1315";
gnl|Nvit_2.0|Chr1.Scaffold12	Cufflinks	exon	426097	426156	.	-	.	gene_id "XLOC_000690"; transcript_id "TCONS_00001664"; exon_number "2"; oId "CUFF.481.1"; class_code "u"; tss_id "TSS1315";
gnl|Nvit_2.0|Chr1.Scaffold12	Cufflinks	exon	427202	428094	.	-	.	gene_id "XLOC_000690"; transcript_id "TCONS_00001664"; exon_number "3"; oId "CUFF.481.1"; class_code "u"; tss_id "TSS1315";
gnl|Nvit_2.0|Chr1.Scaffold12	Cufflinks	exon	1886336	1886394	.	-	.	gene_id "XLOC_000715"; transcript_id "TCONS_00001719"; exon_number "1"; oId "CUFF.533.1"; class_code "u"; tss_id "TSS1358";
gnl|Nvit_2.0|Chr1.Scaffold12	Cufflinks	exon	1886752	1887621	.	-	.	gene_id "XLOC_000715"; transcript_id "TCONS_00001719"; exon_number "2"; oId "CUFF.533.1"; class_code "u"; tss_id "TSS1358";
gnl|Nvit_2.0|Chr1.Scaffold12	Cufflinks	exon	2020127	2020416	.	-	.	gene_id "XLOC_000719"; transcript_id "TCONS_00001724"; exon_number "1"; oId "CUFF.541.1"; class_code "u"; tss_id "TSS1363";
gnl|Nvit_2.0|Chr1.Scaffold12	Cufflinks	exon	2020569	2021143	.	-	.	gene_id "XLOC_000719"; transcript_id "TCONS_00001724"; exon_number "2"; oId "CUFF.541.1"; class_code "u"; tss_id "TSS1363";
gnl|Nvit_2.0|Chr1.Scaffold12	Cufflinks	exon	2021352	2021956	.	-	.	gene_id "XLOC_000719"; transcript_id "TCONS_00001724"; exon_number "3"; oId "CUFF.541.1"; class_code "u"; tss_id "TSS1363";
gnl|Nvit_2.0|Chr1.Scaffold12	Cufflinks	exon	12077	12949	.	.	.	gene_id "XLOC_000752"; transcript_id "TCONS_00001808"; exon_number "1"; oId "CUFF.452.1"; class_code "u"; tss_id "TSS1428";
gnl|Nvit_2.0|Chr1.Scaffold12	Cufflinks	exon	256751	257003	.	.	.	gene_id "XLOC_000754"; transcript_id "TCONS_00001810"; exon_number "1"; oId "CUFF.471.1"; class_code "u"; tss_id "TSS1430";
gnl|Nvit_2.0|Chr1.Scaffold12	Cufflinks	exon	514054	515053	.	.	.	gene_id "XLOC_000755"; transcript_id "TCONS_00001811"; exon_number "1"; oId "CUFF.486.1"; class_code "u"; tss_id "TSS1431";
gnl|Nvit_2.0|Chr1.Scaffold12	Cufflinks	exon	515856	516640	.	.	.	gene_id "XLOC_000756"; transcript_id "TCONS_00001812"; exon_number "1"; oId "CUFF.487.1"; class_code "u"; tss_id "TSS1432";
gnl|Nvit_2.0|Chr1.Scaffold12	Cufflinks	exon	701406	704580	.	.	.	gene_id "XLOC_000758"; transcript_id "TCONS_00001814"; exon_number "1"; oId "CUFF.494.1"; class_code "u"; tss_id "TSS1434";
gnl|Nvit_2.0|Chr1.Scaffold12	Cufflinks	exon	719825	720590	.	.	.	gene_id "XLOC_000759"; transcript_id "TCONS_00001815"; exon_number "1"; oId "CUFF.497.1"; class_code "u"; tss_id "TSS1435";
gnl|Nvit_2.0|Chr1.Scaffold12	Cufflinks	exon	988047	988299	.	.	.	gene_id "XLOC_000760"; transcript_id "TCONS_00001816"; exon_number "1"; oId "CUFF.512.1"; class_code "u"; tss_id "TSS1436";
gnl|Nvit_2.0|Chr1.Scaffold12	Cufflinks	exon	2486259	2488137	.	.	.	gene_id "XLOC_000761"; transcript_id "TCONS_00001817"; exon_number "1"; oId "CUFF.553.1"; class_code "u"; tss_id "TSS1437";
gnl|Nvit_2.0|Chr1.Scaffold12	Cufflinks	exon	2855141	2856976	.	.	.	gene_id "XLOC_000762"; transcript_id "TCONS_00001818"; exon_number "1"; oId "CUFF.578.1"; class_code "u"; tss_id "TSS1438";
gnl|Nvit_2.0|Chr1.Scaffold120	Cufflinks	exon	250273	250546	.	+	.	gene_id "XLOC_000772"; transcript_id "TCONS_00001843"; exon_number "1"; oId "CUFF.618.3"; class_code "u"; tss_id "TSS1457";
gnl|Nvit_2.0|Chr1.Scaffold120	Cufflinks	exon	250643	250699	.	+	.	gene_id "XLOC_000772"; transcript_id "TCONS_00001843"; exon_number "2"; oId "CUFF.618.3"; class_code "u"; tss_id "TSS1457";
gnl|Nvit_2.0|Chr1.Scaffold120	Cufflinks	exon	250796	252370	.	+	.	gene_id "XLOC_000772"; transcript_id "TCONS_00001843"; exon_number "3"; oId "CUFF.618.3"; class_code "u"; tss_id "TSS1457";
gnl|Nvit_2.0|Chr1.Scaffold120	Cufflinks	exon	250273	250546	.	+	.	gene_id "XLOC_000772"; transcript_id "TCONS_00001842"; exon_number "1"; oId "CUFF.618.2"; class_code "u"; tss_id "TSS1457";
gnl|Nvit_2.0|Chr1.Scaffold120	Cufflinks	exon	250643	250695	.	+	.	gene_id "XLOC_000772"; transcript_id "TCONS_00001842"; exon_number "2"; oId "CUFF.618.2"; class_code "u"; tss_id "TSS1457";
gnl|Nvit_2.0|Chr1.Scaffold120	Cufflinks	exon	250796	252370	.	+	.	gene_id "XLOC_000772"; transcript_id "TCONS_00001842"; exon_number "3"; oId "CUFF.618.2"; class_code "u"; tss_id "TSS1457";
gnl|Nvit_2.0|Chr1.Scaffold120	Cufflinks	exon	250273	250546	.	+	.	gene_id "XLOC_000772"; transcript_id "TCONS_00001841"; exon_number "1"; oId "CUFF.618.1"; class_code "u"; tss_id "TSS1457";
gnl|Nvit_2.0|Chr1.Scaffold120	Cufflinks	exon	250643	250726	.	+	.	gene_id "XLOC_000772"; transcript_id "TCONS_00001841"; exon_number "2"; oId "CUFF.618.1"; class_code "u"; tss_id "TSS1457";
gnl|Nvit_2.0|Chr1.Scaffold120	Cufflinks	exon	250796	252370	.	+	.	gene_id "XLOC_000772"; transcript_id "TCONS_00001841"; exon_number "3"; oId "CUFF.618.1"; class_code "u"; tss_id "TSS1457";
gnl|Nvit_2.0|Chr1.Scaffold120	Cufflinks	exon	38100	38658	.	-	.	gene_id "XLOC_000779"; transcript_id "TCONS_00001861"; exon_number "1"; oId "CUFF.601.2"; class_code "u"; tss_id "TSS1473";
gnl|Nvit_2.0|Chr1.Scaffold120	Cufflinks	exon	40567	40839	.	-	.	gene_id "XLOC_000779"; transcript_id "TCONS_00001861"; exon_number "2"; oId "CUFF.601.2"; class_code "u"; tss_id "TSS1473";
gnl|Nvit_2.0|Chr1.Scaffold120	Cufflinks	exon	38100	38536	.	-	.	gene_id "XLOC_000779"; transcript_id "TCONS_00001860"; exon_number "1"; oId "CUFF.601.1"; class_code "u"; tss_id "TSS1473";
gnl|Nvit_2.0|Chr1.Scaffold120	Cufflinks	exon	40567	40839	.	-	.	gene_id "XLOC_000779"; transcript_id "TCONS_00001860"; exon_number "2"; oId "CUFF.601.1"; class_code "u"; tss_id "TSS1473";
gnl|Nvit_2.0|Chr1.Scaffold120	Cufflinks	exon	39426	40839	.	-	.	gene_id "XLOC_000779"; transcript_id "TCONS_00001862"; exon_number "1"; oId "CUFF.602.1"; class_code "u"; tss_id "TSS1473";
gnl|Nvit_2.0|Chr1.Scaffold120	Cufflinks	exon	41179	41207	.	-	.	gene_id "XLOC_000780"; transcript_id "TCONS_00001863"; exon_number "1"; oId "CUFF.603.1"; class_code "u"; tss_id "TSS1474";
gnl|Nvit_2.0|Chr1.Scaffold120	Cufflinks	exon	41293	41816	.	-	.	gene_id "XLOC_000780"; transcript_id "TCONS_00001863"; exon_number "2"; oId "CUFF.603.1"; class_code "u"; tss_id "TSS1474";
gnl|Nvit_2.0|Chr1.Scaffold120	Cufflinks	exon	41958	43055	.	-	.	gene_id "XLOC_000780"; transcript_id "TCONS_00001863"; exon_number "3"; oId "CUFF.603.1"; class_code "u"; tss_id "TSS1474";
gnl|Nvit_2.0|Chr1.Scaffold120	Cufflinks	exon	41329	41821	.	-	.	gene_id "XLOC_000780"; transcript_id "TCONS_00001864"; exon_number "1"; oId "CUFF.603.2"; class_code "u"; tss_id "TSS1475";
gnl|Nvit_2.0|Chr1.Scaffold120	Cufflinks	exon	41958	42463	.	-	.	gene_id "XLOC_000780"; transcript_id "TCONS_00001864"; exon_number "2"; oId "CUFF.603.2"; class_code "u"; tss_id "TSS1475";
gnl|Nvit_2.0|Chr1.Scaffold120	Cufflinks	exon	308626	308848	.	-	.	gene_id "XLOC_000788"; transcript_id "TCONS_00001885"; exon_number "1"; oId "CUFF.626.1"; class_code "u"; tss_id "TSS1491";
gnl|Nvit_2.0|Chr1.Scaffold120	Cufflinks	exon	308961	309340	.	-	.	gene_id "XLOC_000788"; transcript_id "TCONS_00001885"; exon_number "2"; oId "CUFF.626.1"; class_code "u"; tss_id "TSS1491";
gnl|Nvit_2.0|Chr1.Scaffold120	Cufflinks	exon	224930	227666	.	.	.	gene_id "XLOC_000790"; transcript_id "TCONS_00001887"; exon_number "1"; oId "CUFF.616.1"; class_code "u"; tss_id "TSS1493";
gnl|Nvit_2.0|Chr1.Scaffold120	Cufflinks	exon	287855	288974	.	.	.	gene_id "XLOC_000791"; transcript_id "TCONS_00001888"; exon_number "1"; oId "CUFF.624.1"; class_code "u"; tss_id "TSS1494";
gnl|Nvit_2.0|Chr1.Scaffold127	Cufflinks	exon	26982	27177	.	+	.	gene_id "XLOC_000848"; transcript_id "TCONS_00002032"; exon_number "1"; oId "CUFF.683.2"; class_code "u"; tss_id "TSS1613";
gnl|Nvit_2.0|Chr1.Scaffold127	Cufflinks	exon	31700	32031	.	+	.	gene_id "XLOC_000848"; transcript_id "TCONS_00002032"; exon_number "2"; oId "CUFF.683.2"; class_code "u"; tss_id "TSS1613";
gnl|Nvit_2.0|Chr1.Scaffold127	Cufflinks	exon	32129	32405	.	+	.	gene_id "XLOC_000848"; transcript_id "TCONS_00002032"; exon_number "3"; oId "CUFF.683.2"; class_code "u"; tss_id "TSS1613";
gnl|Nvit_2.0|Chr1.Scaffold127	Cufflinks	exon	26982	27177	.	+	.	gene_id "XLOC_000848"; transcript_id "TCONS_00002033"; exon_number "1"; oId "CUFF.683.3"; class_code "u"; tss_id "TSS1613";
gnl|Nvit_2.0|Chr1.Scaffold127	Cufflinks	exon	31700	32087	.	+	.	gene_id "XLOC_000848"; transcript_id "TCONS_00002033"; exon_number "2"; oId "CUFF.683.3"; class_code "u"; tss_id "TSS1613";
gnl|Nvit_2.0|Chr1.Scaffold127	Cufflinks	exon	39607	40762	.	+	.	gene_id "XLOC_000848"; transcript_id "TCONS_00002033"; exon_number "3"; oId "CUFF.683.3"; class_code "u"; tss_id "TSS1613";
gnl|Nvit_2.0|Chr1.Scaffold127	Cufflinks	exon	884736	886208	.	-	.	gene_id "XLOC_000934"; transcript_id "TCONS_00002201"; exon_number "1"; oId "CUFF.728.1"; class_code "u"; tss_id "TSS1760";
gnl|Nvit_2.0|Chr1.Scaffold127	Cufflinks	exon	886269	886348	.	-	.	gene_id "XLOC_000934"; transcript_id "TCONS_00002201"; exon_number "2"; oId "CUFF.728.1"; class_code "u"; tss_id "TSS1760";
gnl|Nvit_2.0|Chr1.Scaffold127	Cufflinks	exon	895640	896081	.	-	.	gene_id "XLOC_000935"; transcript_id "TCONS_00002202"; exon_number "1"; oId "CUFF.731.1"; class_code "u"; tss_id "TSS1761";
gnl|Nvit_2.0|Chr1.Scaffold127	Cufflinks	exon	896840	897659	.	-	.	gene_id "XLOC_000935"; transcript_id "TCONS_00002202"; exon_number "2"; oId "CUFF.731.1"; class_code "u"; tss_id "TSS1761";
gnl|Nvit_2.0|Chr1.Scaffold127	Cufflinks	exon	138546	138918	.	.	.	gene_id "XLOC_000936"; transcript_id "TCONS_00002203"; exon_number "1"; oId "CUFF.693.1"; class_code "u"; tss_id "TSS1762";
gnl|Nvit_2.0|Chr1.Scaffold127	Cufflinks	exon	186973	187677	.	.	.	gene_id "XLOC_000937"; transcript_id "TCONS_00002204"; exon_number "1"; oId "CUFF.698.1"; class_code "u"; tss_id "TSS1763";
gnl|Nvit_2.0|Chr1.Scaffold127	Cufflinks	exon	247599	248540	.	.	.	gene_id "XLOC_000938"; transcript_id "TCONS_00002205"; exon_number "1"; oId "CUFF.701.1"; class_code "u"; tss_id "TSS1764";
gnl|Nvit_2.0|Chr1.Scaffold129	Cufflinks	exon	215834	216250	.	-	.	gene_id "XLOC_000949"; transcript_id "TCONS_00002235"; exon_number "1"; oId "CUFF.745.1"; class_code "u"; tss_id "TSS1788";
gnl|Nvit_2.0|Chr1.Scaffold129	Cufflinks	exon	217038	217134	.	-	.	gene_id "XLOC_000949"; transcript_id "TCONS_00002235"; exon_number "2"; oId "CUFF.745.1"; class_code "u"; tss_id "TSS1788";
gnl|Nvit_2.0|Chr1.Scaffold129	Cufflinks	exon	218783	219092	.	-	.	gene_id "XLOC_000949"; transcript_id "TCONS_00002235"; exon_number "3"; oId "CUFF.745.1"; class_code "u"; tss_id "TSS1788";
gnl|Nvit_2.0|Chr1.Scaffold129	Cufflinks	exon	224040	224170	.	-	.	gene_id "XLOC_000949"; transcript_id "TCONS_00002235"; exon_number "4"; oId "CUFF.745.1"; class_code "u"; tss_id "TSS1788";
gnl|Nvit_2.0|Chr1.Scaffold129	Cufflinks	exon	224254	224806	.	-	.	gene_id "XLOC_000949"; transcript_id "TCONS_00002235"; exon_number "5"; oId "CUFF.745.1"; class_code "u"; tss_id "TSS1788";
gnl|Nvit_2.0|Chr1.Scaffold129	Cufflinks	exon	217221	219092	.	-	.	gene_id "XLOC_000949"; transcript_id "TCONS_00002236"; exon_number "1"; oId "CUFF.745.2"; class_code "u"; tss_id "TSS1789";
gnl|Nvit_2.0|Chr1.Scaffold129	Cufflinks	exon	224040	224170	.	-	.	gene_id "XLOC_000949"; transcript_id "TCONS_00002236"; exon_number "2"; oId "CUFF.745.2"; class_code "u"; tss_id "TSS1789";
gnl|Nvit_2.0|Chr1.Scaffold129	Cufflinks	exon	224254	224324	.	-	.	gene_id "XLOC_000949"; transcript_id "TCONS_00002236"; exon_number "3"; oId "CUFF.745.2"; class_code "u"; tss_id "TSS1789";
gnl|Nvit_2.0|Chr1.Scaffold129	Cufflinks	exon	225686	225731	.	-	.	gene_id "XLOC_000949"; transcript_id "TCONS_00002236"; exon_number "4"; oId "CUFF.745.2"; class_code "u"; tss_id "TSS1789";
gnl|Nvit_2.0|Chr1.Scaffold129	Cufflinks	exon	331972	332180	.	-	.	gene_id "XLOC_000952"; transcript_id "TCONS_00002245"; exon_number "1"; oId "CUFF.752.1"; class_code "u"; tss_id "TSS1796";
gnl|Nvit_2.0|Chr1.Scaffold129	Cufflinks	exon	346336	346495	.	-	.	gene_id "XLOC_000952"; transcript_id "TCONS_00002245"; exon_number "2"; oId "CUFF.752.1"; class_code "u"; tss_id "TSS1796";
gnl|Nvit_2.0|Chr1.Scaffold129	Cufflinks	exon	361483	361793	.	-	.	gene_id "XLOC_000952"; transcript_id "TCONS_00002245"; exon_number "3"; oId "CUFF.752.1"; class_code "u"; tss_id "TSS1796";
gnl|Nvit_2.0|Chr1.Scaffold129	Cufflinks	exon	345921	346168	.	-	.	gene_id "XLOC_000952"; transcript_id "TCONS_00002246"; exon_number "1"; oId "CUFF.752.2"; class_code "u"; tss_id "TSS1796";
gnl|Nvit_2.0|Chr1.Scaffold129	Cufflinks	exon	346336	346495	.	-	.	gene_id "XLOC_000952"; transcript_id "TCONS_00002246"; exon_number "2"; oId "CUFF.752.2"; class_code "u"; tss_id "TSS1796";
gnl|Nvit_2.0|Chr1.Scaffold129	Cufflinks	exon	361483	361793	.	-	.	gene_id "XLOC_000952"; transcript_id "TCONS_00002246"; exon_number "3"; oId "CUFF.752.2"; class_code "u"; tss_id "TSS1796";
gnl|Nvit_2.0|Chr1.Scaffold129	Cufflinks	exon	105175	106792	.	.	.	gene_id "XLOC_000953"; transcript_id "TCONS_00002247"; exon_number "1"; oId "CUFF.736.1"; class_code "u"; tss_id "TSS1797";
gnl|Nvit_2.0|Chr1.Scaffold129	Cufflinks	exon	108348	109870	.	.	.	gene_id "XLOC_000954"; transcript_id "TCONS_00002248"; exon_number "1"; oId "CUFF.737.1"; class_code "u"; tss_id "TSS1798";
gnl|Nvit_2.0|Chr1.Scaffold129	Cufflinks	exon	111692	113715	.	.	.	gene_id "XLOC_000955"; transcript_id "TCONS_00002249"; exon_number "1"; oId "CUFF.738.1"; class_code "u"; tss_id "TSS1799";
gnl|Nvit_2.0|Chr1.Scaffold129	Cufflinks	exon	245528	246682	.	.	.	gene_id "XLOC_000957"; transcript_id "TCONS_00002251"; exon_number "1"; oId "CUFF.747.1"; class_code "u"; tss_id "TSS1801";
gnl|Nvit_2.0|Chr1.Scaffold129	Cufflinks	exon	247750	248196	.	.	.	gene_id "XLOC_000958"; transcript_id "TCONS_00002252"; exon_number "1"; oId "CUFF.748.1"; class_code "u"; tss_id "TSS1802";
gnl|Nvit_2.0|Chr1.Scaffold1329	Cufflinks	exon	11341	11394	.	+	.	gene_id "XLOC_000974"; transcript_id "TCONS_00002272"; exon_number "1"; oId "CUFF.755.4"; class_code "u"; tss_id "TSS1821";
gnl|Nvit_2.0|Chr1.Scaffold1329	Cufflinks	exon	14275	14730	.	+	.	gene_id "XLOC_000974"; transcript_id "TCONS_00002272"; exon_number "2"; oId "CUFF.755.4"; class_code "u"; tss_id "TSS1821";
gnl|Nvit_2.0|Chr1.Scaffold1329	Cufflinks	exon	20054	20196	.	+	.	gene_id "XLOC_000974"; transcript_id "TCONS_00002272"; exon_number "3"; oId "CUFF.755.4"; class_code "u"; tss_id "TSS1821";
gnl|Nvit_2.0|Chr1.Scaffold1329	Cufflinks	exon	13176	14200	.	+	.	gene_id "XLOC_000974"; transcript_id "TCONS_00002273"; exon_number "1"; oId "CUFF.755.5"; class_code "u"; tss_id "TSS1822";
gnl|Nvit_2.0|Chr1.Scaffold1329	Cufflinks	exon	14278	14507	.	+	.	gene_id "XLOC_000974"; transcript_id "TCONS_00002273"; exon_number "2"; oId "CUFF.755.5"; class_code "u"; tss_id "TSS1822";
gnl|Nvit_2.0|Chr1.Scaffold1329	Cufflinks	exon	14612	14730	.	+	.	gene_id "XLOC_000974"; transcript_id "TCONS_00002273"; exon_number "3"; oId "CUFF.755.5"; class_code "u"; tss_id "TSS1822";
gnl|Nvit_2.0|Chr1.Scaffold1329	Cufflinks	exon	20054	20196	.	+	.	gene_id "XLOC_000974"; transcript_id "TCONS_00002273"; exon_number "4"; oId "CUFF.755.5"; class_code "u"; tss_id "TSS1822";
gnl|Nvit_2.0|Chr1.Scaffold135	Cufflinks	exon	256139	261978	.	-	.	gene_id "XLOC_001008"; transcript_id "TCONS_00002354"; exon_number "1"; oId "CUFF.777.1"; class_code "u"; tss_id "TSS1891";
gnl|Nvit_2.0|Chr1.Scaffold135	Cufflinks	exon	256876	261360	.	-	.	gene_id "XLOC_001008"; transcript_id "TCONS_00002355"; exon_number "1"; oId "CUFF.778.1"; class_code "u"; tss_id "TSS1892";
gnl|Nvit_2.0|Chr1.Scaffold135	Cufflinks	exon	280018	280115	.	-	.	gene_id "XLOC_001008"; transcript_id "TCONS_00002355"; exon_number "2"; oId "CUFF.778.1"; class_code "u"; tss_id "TSS1892";
gnl|Nvit_2.0|Chr1.Scaffold135	Cufflinks	exon	280215	280459	.	-	.	gene_id "XLOC_001008"; transcript_id "TCONS_00002355"; exon_number "3"; oId "CUFF.778.1"; class_code "u"; tss_id "TSS1892";
gnl|Nvit_2.0|Chr1.Scaffold135	Cufflinks	exon	280533	280855	.	-	.	gene_id "XLOC_001008"; transcript_id "TCONS_00002355"; exon_number "4"; oId "CUFF.778.1"; class_code "u"; tss_id "TSS1892";
gnl|Nvit_2.0|Chr1.Scaffold139	Cufflinks	exon	324711	325018	.	+	.	gene_id "XLOC_001019"; transcript_id "TCONS_00002388"; exon_number "1"; oId "CUFF.802.2"; class_code "u"; tss_id "TSS1913";
gnl|Nvit_2.0|Chr1.Scaffold139	Cufflinks	exon	325094	325181	.	+	.	gene_id "XLOC_001019"; transcript_id "TCONS_00002388"; exon_number "2"; oId "CUFF.802.2"; class_code "u"; tss_id "TSS1913";
gnl|Nvit_2.0|Chr1.Scaffold139	Cufflinks	exon	325663	326951	.	+	.	gene_id "XLOC_001019"; transcript_id "TCONS_00002388"; exon_number "3"; oId "CUFF.802.2"; class_code "u"; tss_id "TSS1913";
gnl|Nvit_2.0|Chr1.Scaffold139	Cufflinks	exon	324711	325054	.	+	.	gene_id "XLOC_001019"; transcript_id "TCONS_00002387"; exon_number "1"; oId "CUFF.802.1"; class_code "u"; tss_id "TSS1913";
gnl|Nvit_2.0|Chr1.Scaffold139	Cufflinks	exon	325663	326951	.	+	.	gene_id "XLOC_001019"; transcript_id "TCONS_00002387"; exon_number "2"; oId "CUFF.802.1"; class_code "u"; tss_id "TSS1913";
gnl|Nvit_2.0|Chr1.Scaffold144	Cufflinks	exon	220598	220705	.	-	.	gene_id "XLOC_001089"; transcript_id "TCONS_00002523"; exon_number "1"; oId "CUFF.825.1"; class_code "u"; tss_id "TSS2018";
gnl|Nvit_2.0|Chr1.Scaffold144	Cufflinks	exon	220875	221680	.	-	.	gene_id "XLOC_001089"; transcript_id "TCONS_00002523"; exon_number "2"; oId "CUFF.825.1"; class_code "u"; tss_id "TSS2018";
gnl|Nvit_2.0|Chr1.Scaffold144	Cufflinks	exon	417491	418662	.	-	.	gene_id "XLOC_001095"; transcript_id "TCONS_00002546"; exon_number "1"; oId "CUFF.838.1"; class_code "u"; tss_id "TSS2037";
gnl|Nvit_2.0|Chr1.Scaffold144	Cufflinks	exon	419737	419791	.	-	.	gene_id "XLOC_001095"; transcript_id "TCONS_00002546"; exon_number "2"; oId "CUFF.838.1"; class_code "u"; tss_id "TSS2037";
gnl|Nvit_2.0|Chr1.Scaffold144	Cufflinks	exon	7344	9749	.	.	.	gene_id "XLOC_001096"; transcript_id "TCONS_00002547"; exon_number "1"; oId "CUFF.810.1"; class_code "u"; tss_id "TSS2038";
gnl|Nvit_2.0|Chr1.Scaffold144	Cufflinks	exon	68103	68845	.	.	.	gene_id "XLOC_001097"; transcript_id "TCONS_00002548"; exon_number "1"; oId "CUFF.815.1"; class_code "u"; tss_id "TSS2039";
gnl|Nvit_2.0|Chr1.Scaffold149	Cufflinks	exon	80599	81703	.	.	.	gene_id "XLOC_001109"; transcript_id "TCONS_00002564"; exon_number "1"; oId "CUFF.841.1"; class_code "u"; tss_id "TSS2053";
gnl|Nvit_2.0|Chr1.Scaffold158	Cufflinks	exon	200605	201521	.	.	.	gene_id "XLOC_001129"; transcript_id "TCONS_00002589"; exon_number "1"; oId "CUFF.852.1"; class_code "u"; tss_id "TSS2077";
gnl|Nvit_2.0|Chr1.Scaffold159	Cufflinks	exon	123717	123876	.	+	.	gene_id "XLOC_001135"; transcript_id "TCONS_00002602"; exon_number "1"; oId "CUFF.864.1"; class_code "u"; tss_id "TSS2087";
gnl|Nvit_2.0|Chr1.Scaffold159	Cufflinks	exon	127391	127483	.	+	.	gene_id "XLOC_001135"; transcript_id "TCONS_00002602"; exon_number "2"; oId "CUFF.864.1"; class_code "u"; tss_id "TSS2087";
gnl|Nvit_2.0|Chr1.Scaffold159	Cufflinks	exon	127722	128305	.	+	.	gene_id "XLOC_001135"; transcript_id "TCONS_00002602"; exon_number "3"; oId "CUFF.864.1"; class_code "u"; tss_id "TSS2087";
gnl|Nvit_2.0|Chr1.Scaffold16	Cufflinks	exon	806236	806310	.	+	.	gene_id "XLOC_001200"; transcript_id "TCONS_00002793"; exon_number "1"; oId "CUFF.957.1"; class_code "u"; tss_id "TSS2224";
gnl|Nvit_2.0|Chr1.Scaffold16	Cufflinks	exon	806406	806898	.	+	.	gene_id "XLOC_001200"; transcript_id "TCONS_00002793"; exon_number "2"; oId "CUFF.957.1"; class_code "u"; tss_id "TSS2224";
gnl|Nvit_2.0|Chr1.Scaffold16	Cufflinks	exon	2252478	2252971	.	+	.	gene_id "XLOC_001259"; transcript_id "TCONS_00002922"; exon_number "1"; oId "CUFF.1056.1"; class_code "u"; tss_id "TSS2330";
gnl|Nvit_2.0|Chr1.Scaffold16	Cufflinks	exon	3116591	3117405	.	+	.	gene_id "XLOC_001320"; transcript_id "TCONS_00003052"; exon_number "1"; oId "CUFF.1129.1"; class_code "u"; tss_id "TSS2433";
gnl|Nvit_2.0|Chr1.Scaffold16	Cufflinks	exon	3117573	3118868	.	+	.	gene_id "XLOC_001320"; transcript_id "TCONS_00003052"; exon_number "2"; oId "CUFF.1129.1"; class_code "u"; tss_id "TSS2433";
gnl|Nvit_2.0|Chr1.Scaffold16	Cufflinks	exon	3503592	3507249	.	+	.	gene_id "XLOC_001343"; transcript_id "TCONS_00003112"; exon_number "1"; oId "CUFF.1175.1"; class_code "u"; tss_id "TSS2487";
gnl|Nvit_2.0|Chr1.Scaffold16	Cufflinks	exon	3822507	3822911	.	+	.	gene_id "XLOC_001359"; transcript_id "TCONS_00003156"; exon_number "1"; oId "CUFF.1206.2"; class_code "u"; tss_id "TSS2519";
gnl|Nvit_2.0|Chr1.Scaffold16	Cufflinks	exon	3823375	3823663	.	+	.	gene_id "XLOC_001359"; transcript_id "TCONS_00003156"; exon_number "2"; oId "CUFF.1206.2"; class_code "u"; tss_id "TSS2519";
gnl|Nvit_2.0|Chr1.Scaffold16	Cufflinks	exon	3823772	3824322	.	+	.	gene_id "XLOC_001359"; transcript_id "TCONS_00003156"; exon_number "3"; oId "CUFF.1206.2"; class_code "u"; tss_id "TSS2519";
gnl|Nvit_2.0|Chr1.Scaffold16	Cufflinks	exon	3824399	3824470	.	+	.	gene_id "XLOC_001359"; transcript_id "TCONS_00003156"; exon_number "4"; oId "CUFF.1206.2"; class_code "u"; tss_id "TSS2519";
gnl|Nvit_2.0|Chr1.Scaffold16	Cufflinks	exon	3826050	3826427	.	+	.	gene_id "XLOC_001359"; transcript_id "TCONS_00003156"; exon_number "5"; oId "CUFF.1206.2"; class_code "u"; tss_id "TSS2519";
gnl|Nvit_2.0|Chr1.Scaffold16	Cufflinks	exon	3826509	3826591	.	+	.	gene_id "XLOC_001359"; transcript_id "TCONS_00003156"; exon_number "6"; oId "CUFF.1206.2"; class_code "u"; tss_id "TSS2519";
gnl|Nvit_2.0|Chr1.Scaffold16	Cufflinks	exon	3829516	3829802	.	+	.	gene_id "XLOC_001359"; transcript_id "TCONS_00003156"; exon_number "7"; oId "CUFF.1206.2"; class_code "u"; tss_id "TSS2519";
gnl|Nvit_2.0|Chr1.Scaffold16	Cufflinks	exon	3589348	3589710	.	-	.	gene_id "XLOC_001563"; transcript_id "TCONS_00003651"; exon_number "1"; oId "CUFF.1187.2"; class_code "u"; tss_id "TSS2919";
gnl|Nvit_2.0|Chr1.Scaffold16	Cufflinks	exon	3590438	3590687	.	-	.	gene_id "XLOC_001563"; transcript_id "TCONS_00003651"; exon_number "2"; oId "CUFF.1187.2"; class_code "u"; tss_id "TSS2919";
gnl|Nvit_2.0|Chr1.Scaffold16	Cufflinks	exon	114508	114846	.	.	.	gene_id "XLOC_001589"; transcript_id "TCONS_00003704"; exon_number "1"; oId "CUFF.889.1"; class_code "u"; tss_id "TSS2965";
gnl|Nvit_2.0|Chr1.Scaffold16	Cufflinks	exon	392419	393523	.	.	.	gene_id "XLOC_001590"; transcript_id "TCONS_00003705"; exon_number "1"; oId "CUFF.918.1"; class_code "u"; tss_id "TSS2966";
gnl|Nvit_2.0|Chr1.Scaffold16	Cufflinks	exon	394439	395101	.	.	.	gene_id "XLOC_001591"; transcript_id "TCONS_00003706"; exon_number "1"; oId "CUFF.919.1"; class_code "u"; tss_id "TSS2967";
gnl|Nvit_2.0|Chr1.Scaffold16	Cufflinks	exon	1044965	1045185	.	.	.	gene_id "XLOC_001593"; transcript_id "TCONS_00003708"; exon_number "1"; oId "CUFF.969.1"; class_code "u"; tss_id "TSS2969";
gnl|Nvit_2.0|Chr1.Scaffold16	Cufflinks	exon	1805937	1806449	.	.	.	gene_id "XLOC_001594"; transcript_id "TCONS_00003709"; exon_number "1"; oId "CUFF.1018.1"; class_code "u"; tss_id "TSS2970";
gnl|Nvit_2.0|Chr1.Scaffold16	Cufflinks	exon	1904738	1905373	.	.	.	gene_id "XLOC_001595"; transcript_id "TCONS_00003710"; exon_number "1"; oId "CUFF.1020.1"; class_code "u"; tss_id "TSS2971";
gnl|Nvit_2.0|Chr1.Scaffold16	Cufflinks	exon	1905540	1906758	.	.	.	gene_id "XLOC_001596"; transcript_id "TCONS_00003711"; exon_number "1"; oId "CUFF.1021.1"; class_code "u"; tss_id "TSS2972";
gnl|Nvit_2.0|Chr1.Scaffold16	Cufflinks	exon	1907448	1909294	.	.	.	gene_id "XLOC_001597"; transcript_id "TCONS_00003712"; exon_number "1"; oId "CUFF.1022.1"; class_code "u"; tss_id "TSS2973";
gnl|Nvit_2.0|Chr1.Scaffold16	Cufflinks	exon	2104560	2105345	.	.	.	gene_id "XLOC_001598"; transcript_id "TCONS_00003713"; exon_number "1"; oId "CUFF.1030.1"; class_code "u"; tss_id "TSS2974";
gnl|Nvit_2.0|Chr1.Scaffold16	Cufflinks	exon	2336117	2337883	.	.	.	gene_id "XLOC_001599"; transcript_id "TCONS_00003714"; exon_number "1"; oId "CUFF.1064.1"; class_code "u"; tss_id "TSS2975";
gnl|Nvit_2.0|Chr1.Scaffold16	Cufflinks	exon	3093447	3093720	.	.	.	gene_id "XLOC_001602"; transcript_id "TCONS_00003717"; exon_number "1"; oId "CUFF.1127.1"; class_code "u"; tss_id "TSS2978";
gnl|Nvit_2.0|Chr1.Scaffold16	Cufflinks	exon	3183315	3183745	.	.	.	gene_id "XLOC_001603"; transcript_id "TCONS_00003718"; exon_number "1"; oId "CUFF.1135.1"; class_code "u"; tss_id "TSS2979";
gnl|Nvit_2.0|Chr1.Scaffold16	Cufflinks	exon	3184430	3185585	.	.	.	gene_id "XLOC_001604"; transcript_id "TCONS_00003719"; exon_number "1"; oId "CUFF.1136.1"; class_code "u"; tss_id "TSS2980";
gnl|Nvit_2.0|Chr1.Scaffold16	Cufflinks	exon	3185740	3186345	.	.	.	gene_id "XLOC_001605"; transcript_id "TCONS_00003720"; exon_number "1"; oId "CUFF.1137.1"; class_code "u"; tss_id "TSS2981";
gnl|Nvit_2.0|Chr1.Scaffold16	Cufflinks	exon	3186695	3188503	.	.	.	gene_id "XLOC_001606"; transcript_id "TCONS_00003721"; exon_number "1"; oId "CUFF.1138.1"; class_code "u"; tss_id "TSS2982";
gnl|Nvit_2.0|Chr1.Scaffold16	Cufflinks	exon	3243767	3245025	.	.	.	gene_id "XLOC_001607"; transcript_id "TCONS_00003722"; exon_number "1"; oId "CUFF.1146.1"; class_code "u"; tss_id "TSS2983";
gnl|Nvit_2.0|Chr1.Scaffold16	Cufflinks	exon	3372588	3373415	.	.	.	gene_id "XLOC_001608"; transcript_id "TCONS_00003723"; exon_number "1"; oId "CUFF.1158.1"; class_code "u"; tss_id "TSS2984";
gnl|Nvit_2.0|Chr1.Scaffold16	Cufflinks	exon	3502451	3503159	.	.	.	gene_id "XLOC_001609"; transcript_id "TCONS_00003724"; exon_number "1"; oId "CUFF.1178.1"; class_code "u"; tss_id "TSS2985";
gnl|Nvit_2.0|Chr1.Scaffold16	Cufflinks	exon	3507302	3508458	.	.	.	gene_id "XLOC_001610"; transcript_id "TCONS_00003725"; exon_number "1"; oId "CUFF.1179.1"; class_code "u"; tss_id "TSS2986";
gnl|Nvit_2.0|Chr1.Scaffold16	Cufflinks	exon	3588084	3588807	.	.	.	gene_id "XLOC_001611"; transcript_id "TCONS_00003726"; exon_number "1"; oId "CUFF.1186.1"; class_code "u"; tss_id "TSS2987";
gnl|Nvit_2.0|Chr1.Scaffold161	Cufflinks	exon	22748	23344	.	+	.	gene_id "XLOC_001613"; transcript_id "TCONS_00003728"; exon_number "1"; oId "CUFF.1222.1"; class_code "u"; tss_id "TSS2989";
gnl|Nvit_2.0|Chr1.Scaffold161	Cufflinks	exon	23454	23596	.	+	.	gene_id "XLOC_001613"; transcript_id "TCONS_00003728"; exon_number "2"; oId "CUFF.1222.1"; class_code "u"; tss_id "TSS2989";
gnl|Nvit_2.0|Chr1.Scaffold161	Cufflinks	exon	23667	24178	.	+	.	gene_id "XLOC_001613"; transcript_id "TCONS_00003728"; exon_number "3"; oId "CUFF.1222.1"; class_code "u"; tss_id "TSS2989";
gnl|Nvit_2.0|Chr1.Scaffold161	Cufflinks	exon	72246	73254	.	.	.	gene_id "XLOC_001631"; transcript_id "TCONS_00003774"; exon_number "1"; oId "CUFF.1224.1"; class_code "u"; tss_id "TSS3024";
gnl|Nvit_2.0|Chr1.Scaffold161	Cufflinks	exon	150796	151459	.	.	.	gene_id "XLOC_001632"; transcript_id "TCONS_00003775"; exon_number "1"; oId "CUFF.1231.1"; class_code "u"; tss_id "TSS3025";
gnl|Nvit_2.0|Chr1.Scaffold175	Cufflinks	exon	252088	252552	.	-	.	gene_id "XLOC_001728"; transcript_id "TCONS_00003931"; exon_number "1"; oId "CUFF.1282.2"; class_code "u"; tss_id "TSS3157";
gnl|Nvit_2.0|Chr1.Scaffold175	Cufflinks	exon	252647	252802	.	-	.	gene_id "XLOC_001728"; transcript_id "TCONS_00003931"; exon_number "2"; oId "CUFF.1282.2"; class_code "u"; tss_id "TSS3157";
gnl|Nvit_2.0|Chr1.Scaffold175	Cufflinks	exon	252966	253450	.	-	.	gene_id "XLOC_001728"; transcript_id "TCONS_00003931"; exon_number "3"; oId "CUFF.1282.2"; class_code "u"; tss_id "TSS3157";
gnl|Nvit_2.0|Chr1.Scaffold175	Cufflinks	exon	78911	79773	.	.	.	gene_id "XLOC_001730"; transcript_id "TCONS_00003933"; exon_number "1"; oId "CUFF.1279.1"; class_code "u"; tss_id "TSS3159";
gnl|Nvit_2.0|Chr1.Scaffold181	Cufflinks	exon	12152	12933	.	.	.	gene_id "XLOC_001742"; transcript_id "TCONS_00003959"; exon_number "1"; oId "CUFF.1283.1"; class_code "u"; tss_id "TSS3175";
gnl|Nvit_2.0|Chr1.Scaffold236	Cufflinks	exon	52430	52989	.	-	.	gene_id "XLOC_001819"; transcript_id "TCONS_00004082"; exon_number "1"; oId "CUFF.1309.2"; class_code "u"; tss_id "TSS3281";
gnl|Nvit_2.0|Chr1.Scaffold236	Cufflinks	exon	53119	53440	.	-	.	gene_id "XLOC_001819"; transcript_id "TCONS_00004082"; exon_number "2"; oId "CUFF.1309.2"; class_code "u"; tss_id "TSS3281";
gnl|Nvit_2.0|Chr1.Scaffold236	Cufflinks	exon	53527	54130	.	-	.	gene_id "XLOC_001819"; transcript_id "TCONS_00004082"; exon_number "3"; oId "CUFF.1309.2"; class_code "u"; tss_id "TSS3281";
gnl|Nvit_2.0|Chr1.Scaffold236	Cufflinks	exon	52430	52989	.	-	.	gene_id "XLOC_001819"; transcript_id "TCONS_00004083"; exon_number "1"; oId "CUFF.1309.3"; class_code "u"; tss_id "TSS3281";
gnl|Nvit_2.0|Chr1.Scaffold236	Cufflinks	exon	53119	53440	.	-	.	gene_id "XLOC_001819"; transcript_id "TCONS_00004083"; exon_number "2"; oId "CUFF.1309.3"; class_code "u"; tss_id "TSS3281";
gnl|Nvit_2.0|Chr1.Scaffold236	Cufflinks	exon	53548	54141	.	-	.	gene_id "XLOC_001819"; transcript_id "TCONS_00004083"; exon_number "3"; oId "CUFF.1309.3"; class_code "u"; tss_id "TSS3281";
gnl|Nvit_2.0|Chr1.Scaffold237	Cufflinks	exon	171643	172058	.	+	.	gene_id "XLOC_001832"; transcript_id "TCONS_00004110"; exon_number "1"; oId "CUFF.1332.2"; class_code "u"; tss_id "TSS3304";
gnl|Nvit_2.0|Chr1.Scaffold237	Cufflinks	exon	183102	183149	.	+	.	gene_id "XLOC_001832"; transcript_id "TCONS_00004110"; exon_number "2"; oId "CUFF.1332.2"; class_code "u"; tss_id "TSS3304";
gnl|Nvit_2.0|Chr1.Scaffold237	Cufflinks	exon	183233	183331	.	+	.	gene_id "XLOC_001832"; transcript_id "TCONS_00004110"; exon_number "3"; oId "CUFF.1332.2"; class_code "u"; tss_id "TSS3304";
gnl|Nvit_2.0|Chr1.Scaffold237	Cufflinks	exon	183405	183552	.	+	.	gene_id "XLOC_001832"; transcript_id "TCONS_00004110"; exon_number "4"; oId "CUFF.1332.2"; class_code "u"; tss_id "TSS3304";
gnl|Nvit_2.0|Chr1.Scaffold237	Cufflinks	exon	183620	183691	.	+	.	gene_id "XLOC_001832"; transcript_id "TCONS_00004110"; exon_number "5"; oId "CUFF.1332.2"; class_code "u"; tss_id "TSS3304";
gnl|Nvit_2.0|Chr1.Scaffold237	Cufflinks	exon	183769	183849	.	+	.	gene_id "XLOC_001832"; transcript_id "TCONS_00004110"; exon_number "6"; oId "CUFF.1332.2"; class_code "u"; tss_id "TSS3304";
gnl|Nvit_2.0|Chr1.Scaffold237	Cufflinks	exon	183932	184211	.	+	.	gene_id "XLOC_001832"; transcript_id "TCONS_00004110"; exon_number "7"; oId "CUFF.1332.2"; class_code "u"; tss_id "TSS3304";
gnl|Nvit_2.0|Chr1.Scaffold237	Cufflinks	exon	171643	172058	.	+	.	gene_id "XLOC_001832"; transcript_id "TCONS_00004109"; exon_number "1"; oId "CUFF.1332.1"; class_code "u"; tss_id "TSS3304";
gnl|Nvit_2.0|Chr1.Scaffold237	Cufflinks	exon	183102	183149	.	+	.	gene_id "XLOC_001832"; transcript_id "TCONS_00004109"; exon_number "2"; oId "CUFF.1332.1"; class_code "u"; tss_id "TSS3304";
gnl|Nvit_2.0|Chr1.Scaffold237	Cufflinks	exon	183233	183331	.	+	.	gene_id "XLOC_001832"; transcript_id "TCONS_00004109"; exon_number "3"; oId "CUFF.1332.1"; class_code "u"; tss_id "TSS3304";
gnl|Nvit_2.0|Chr1.Scaffold237	Cufflinks	exon	183405	183535	.	+	.	gene_id "XLOC_001832"; transcript_id "TCONS_00004109"; exon_number "4"; oId "CUFF.1332.1"; class_code "u"; tss_id "TSS3304";
gnl|Nvit_2.0|Chr1.Scaffold237	Cufflinks	exon	183620	183691	.	+	.	gene_id "XLOC_001832"; transcript_id "TCONS_00004109"; exon_number "5"; oId "CUFF.1332.1"; class_code "u"; tss_id "TSS3304";
gnl|Nvit_2.0|Chr1.Scaffold237	Cufflinks	exon	183769	183849	.	+	.	gene_id "XLOC_001832"; transcript_id "TCONS_00004109"; exon_number "6"; oId "CUFF.1332.1"; class_code "u"; tss_id "TSS3304";
gnl|Nvit_2.0|Chr1.Scaffold237	Cufflinks	exon	183932	184211	.	+	.	gene_id "XLOC_001832"; transcript_id "TCONS_00004109"; exon_number "7"; oId "CUFF.1332.1"; class_code "u"; tss_id "TSS3304";
gnl|Nvit_2.0|Chr1.Scaffold237	Cufflinks	exon	39485	39834	.	.	.	gene_id "XLOC_001846"; transcript_id "TCONS_00004135"; exon_number "1"; oId "CUFF.1318.1"; class_code "u"; tss_id "TSS3325";
gnl|Nvit_2.0|Chr1.Scaffold237	Cufflinks	exon	71634	71966	.	.	.	gene_id "XLOC_001847"; transcript_id "TCONS_00004136"; exon_number "1"; oId "CUFF.1319.1"; class_code "u"; tss_id "TSS3326";
gnl|Nvit_2.0|Chr1.Scaffold24	Cufflinks	exon	211689	214016	.	.	.	gene_id "XLOC_001882"; transcript_id "TCONS_00004213"; exon_number "1"; oId "CUFF.1338.1"; class_code "u"; tss_id "TSS3385";
gnl|Nvit_2.0|Chr1.Scaffold24	Cufflinks	exon	214333	215792	.	.	.	gene_id "XLOC_001883"; transcript_id "TCONS_00004214"; exon_number "1"; oId "CUFF.1339.1"; class_code "u"; tss_id "TSS3386";
gnl|Nvit_2.0|Chr1.Scaffold24	Cufflinks	exon	216065	217015	.	.	.	gene_id "XLOC_001884"; transcript_id "TCONS_00004215"; exon_number "1"; oId "CUFF.1340.1"; class_code "u"; tss_id "TSS3387";
gnl|Nvit_2.0|Chr1.Scaffold24	Cufflinks	exon	217197	218749	.	.	.	gene_id "XLOC_001885"; transcript_id "TCONS_00004216"; exon_number "1"; oId "CUFF.1341.1"; class_code "u"; tss_id "TSS3388";
gnl|Nvit_2.0|Chr1.Scaffold25	Cufflinks	exon	86297	86709	.	+	.	gene_id "XLOC_001893"; transcript_id "TCONS_00004230"; exon_number "1"; oId "CUFF.1363.1"; class_code "u"; tss_id "TSS3397";
gnl|Nvit_2.0|Chr1.Scaffold25	Cufflinks	exon	376225	376289	.	-	.	gene_id "XLOC_001938"; transcript_id "TCONS_00004339"; exon_number "1"; oId "CUFF.1376.5"; class_code "u"; tss_id "TSS3477";
gnl|Nvit_2.0|Chr1.Scaffold25	Cufflinks	exon	376360	376665	.	-	.	gene_id "XLOC_001938"; transcript_id "TCONS_00004339"; exon_number "2"; oId "CUFF.1376.5"; class_code "u"; tss_id "TSS3477";
gnl|Nvit_2.0|Chr1.Scaffold25	Cufflinks	exon	376747	377415	.	-	.	gene_id "XLOC_001938"; transcript_id "TCONS_00004339"; exon_number "3"; oId "CUFF.1376.5"; class_code "u"; tss_id "TSS3477";
gnl|Nvit_2.0|Chr1.Scaffold25	Cufflinks	exon	1071582	1072062	.	-	.	gene_id "XLOC_001962"; transcript_id "TCONS_00004392"; exon_number "1"; oId "CUFF.1416.1"; class_code "u"; tss_id "TSS3522";
gnl|Nvit_2.0|Chr1.Scaffold25	Cufflinks	exon	1072468	1072545	.	-	.	gene_id "XLOC_001962"; transcript_id "TCONS_00004392"; exon_number "2"; oId "CUFF.1416.1"; class_code "u"; tss_id "TSS3522";
gnl|Nvit_2.0|Chr1.Scaffold25	Cufflinks	exon	1073636	1073802	.	-	.	gene_id "XLOC_001962"; transcript_id "TCONS_00004392"; exon_number "3"; oId "CUFF.1416.1"; class_code "u"; tss_id "TSS3522";
gnl|Nvit_2.0|Chr1.Scaffold25	Cufflinks	exon	52988	53875	.	.	.	gene_id "XLOC_001966"; transcript_id "TCONS_00004406"; exon_number "1"; oId "CUFF.1360.1"; class_code "u"; tss_id "TSS3529";
gnl|Nvit_2.0|Chr1.Scaffold25	Cufflinks	exon	650639	651732	.	.	.	gene_id "XLOC_001967"; transcript_id "TCONS_00004407"; exon_number "1"; oId "CUFF.1392.1"; class_code "u"; tss_id "TSS3530";
gnl|Nvit_2.0|Chr1.Scaffold25	Cufflinks	exon	742409	743326	.	.	.	gene_id "XLOC_001968"; transcript_id "TCONS_00004408"; exon_number "1"; oId "CUFF.1395.1"; class_code "u"; tss_id "TSS3531";
gnl|Nvit_2.0|Chr1.Scaffold25	Cufflinks	exon	749650	750852	.	.	.	gene_id "XLOC_001969"; transcript_id "TCONS_00004409"; exon_number "1"; oId "CUFF.1396.1"; class_code "u"; tss_id "TSS3532";
gnl|Nvit_2.0|Chr1.Scaffold25	Cufflinks	exon	799259	800040	.	.	.	gene_id "XLOC_001970"; transcript_id "TCONS_00004410"; exon_number "1"; oId "CUFF.1404.1"; class_code "u"; tss_id "TSS3533";
gnl|Nvit_2.0|Chr1.Scaffold25	Cufflinks	exon	800553	801729	.	.	.	gene_id "XLOC_001971"; transcript_id "TCONS_00004411"; exon_number "1"; oId "CUFF.1405.1"; class_code "u"; tss_id "TSS3534";
gnl|Nvit_2.0|Chr1.Scaffold25	Cufflinks	exon	1191367	1191836	.	.	.	gene_id "XLOC_001972"; transcript_id "TCONS_00004412"; exon_number "1"; oId "CUFF.1419.1"; class_code "u"; tss_id "TSS3535";
gnl|Nvit_2.0|Chr1.Scaffold251	Cufflinks	exon	123	1081	.	+	.	gene_id "XLOC_001973"; transcript_id "TCONS_00004413"; exon_number "1"; oId "CUFF.1424.1"; class_code "u"; tss_id "TSS3536";
gnl|Nvit_2.0|Chr1.Scaffold251	Cufflinks	exon	14573	14645	.	+	.	gene_id "XLOC_001973"; transcript_id "TCONS_00004413"; exon_number "2"; oId "CUFF.1424.1"; class_code "u"; tss_id "TSS3536";
gnl|Nvit_2.0|Chr1.Scaffold251	Cufflinks	exon	29712	30374	.	+	.	gene_id "XLOC_001973"; transcript_id "TCONS_00004413"; exon_number "3"; oId "CUFF.1424.1"; class_code "u"; tss_id "TSS3536";
gnl|Nvit_2.0|Chr1.Scaffold251	Cufflinks	exon	30608	32144	.	.	.	gene_id "XLOC_001979"; transcript_id "TCONS_00004425"; exon_number "1"; oId "CUFF.1425.1"; class_code "u"; tss_id "TSS3545";
gnl|Nvit_2.0|Chr1.Scaffold251	Cufflinks	exon	32376	33067	.	.	.	gene_id "XLOC_001980"; transcript_id "TCONS_00004426"; exon_number "1"; oId "CUFF.1426.1"; class_code "u"; tss_id "TSS3546";
gnl|Nvit_2.0|Chr1.Scaffold251	Cufflinks	exon	93412	93822	.	.	.	gene_id "XLOC_001981"; transcript_id "TCONS_00004427"; exon_number "1"; oId "CUFF.1430.1"; class_code "u"; tss_id "TSS3547";
gnl|Nvit_2.0|Chr1.Scaffold258	Cufflinks	exon	127317	127789	.	.	.	gene_id "XLOC_001998"; transcript_id "TCONS_00004444"; exon_number "1"; oId "CUFF.1434.1"; class_code "u"; tss_id "TSS3564";
gnl|Nvit_2.0|Chr1.Scaffold286	Cufflinks	exon	86669	86917	.	-	.	gene_id "XLOC_002013"; transcript_id "TCONS_00004474"; exon_number "1"; oId "CUFF.1439.1"; class_code "u"; tss_id "TSS3588";
gnl|Nvit_2.0|Chr1.Scaffold286	Cufflinks	exon	87075	87374	.	-	.	gene_id "XLOC_002013"; transcript_id "TCONS_00004474"; exon_number "2"; oId "CUFF.1439.1"; class_code "u"; tss_id "TSS3588";
gnl|Nvit_2.0|Chr1.Scaffold286	Cufflinks	exon	152806	153578	.	.	.	gene_id "XLOC_002019"; transcript_id "TCONS_00004492"; exon_number "1"; oId "CUFF.1448.1"; class_code "u"; tss_id "TSS3600";
gnl|Nvit_2.0|Chr1.Scaffold32	Cufflinks	exon	66104	68738	.	-	.	gene_id "XLOC_002078"; transcript_id "TCONS_00004607"; exon_number "1"; oId "CUFF.1467.1"; class_code "u"; tss_id "TSS3690";
gnl|Nvit_2.0|Chr1.Scaffold32	Cufflinks	exon	8	449	.	.	.	gene_id "XLOC_002103"; transcript_id "TCONS_00004676"; exon_number "1"; oId "CUFF.1461.1"; class_code "u"; tss_id "TSS3737";
gnl|Nvit_2.0|Chr1.Scaffold32	Cufflinks	exon	789705	790178	.	.	.	gene_id "XLOC_002104"; transcript_id "TCONS_00004677"; exon_number "1"; oId "CUFF.1502.1"; class_code "u"; tss_id "TSS3738";
gnl|Nvit_2.0|Chr1.Scaffold32	Cufflinks	exon	873176	873580	.	.	.	gene_id "XLOC_002105"; transcript_id "TCONS_00004678"; exon_number "1"; oId "CUFF.1508.1"; class_code "u"; tss_id "TSS3739";
gnl|Nvit_2.0|Chr1.Scaffold32	Cufflinks	exon	873759	874710	.	.	.	gene_id "XLOC_002106"; transcript_id "TCONS_00004679"; exon_number "1"; oId "CUFF.1509.1"; class_code "u"; tss_id "TSS3740";
gnl|Nvit_2.0|Chr1.Scaffold32	Cufflinks	exon	1145931	1146874	.	.	.	gene_id "XLOC_002107"; transcript_id "TCONS_00004680"; exon_number "1"; oId "CUFF.1513.1"; class_code "u"; tss_id "TSS3741";
gnl|Nvit_2.0|Chr1.Scaffold32	Cufflinks	exon	1147881	1148437	.	.	.	gene_id "XLOC_002108"; transcript_id "TCONS_00004681"; exon_number "1"; oId "CUFF.1514.1"; class_code "u"; tss_id "TSS3742";
gnl|Nvit_2.0|Chr1.Scaffold32	Cufflinks	exon	1148539	1151844	.	.	.	gene_id "XLOC_002109"; transcript_id "TCONS_00004682"; exon_number "1"; oId "CUFF.1515.1"; class_code "u"; tss_id "TSS3743";
gnl|Nvit_2.0|Chr1.Scaffold33	Cufflinks	exon	1076672	1077021	.	-	.	gene_id "XLOC_002164"; transcript_id "TCONS_00004824"; exon_number "1"; oId "CUFF.1564.1"; class_code "u"; tss_id "TSS3852";
gnl|Nvit_2.0|Chr1.Scaffold33	Cufflinks	exon	1077120	1077246	.	-	.	gene_id "XLOC_002164"; transcript_id "TCONS_00004824"; exon_number "2"; oId "CUFF.1564.1"; class_code "u"; tss_id "TSS3852";
gnl|Nvit_2.0|Chr1.Scaffold33	Cufflinks	exon	1077319	1077398	.	-	.	gene_id "XLOC_002164"; transcript_id "TCONS_00004824"; exon_number "3"; oId "CUFF.1564.1"; class_code "u"; tss_id "TSS3852";
gnl|Nvit_2.0|Chr1.Scaffold33	Cufflinks	exon	1078081	1078243	.	-	.	gene_id "XLOC_002164"; transcript_id "TCONS_00004824"; exon_number "4"; oId "CUFF.1564.1"; class_code "u"; tss_id "TSS3852";
gnl|Nvit_2.0|Chr1.Scaffold33	Cufflinks	exon	115895	116587	.	.	.	gene_id "XLOC_002174"; transcript_id "TCONS_00004844"; exon_number "1"; oId "CUFF.1528.1"; class_code "u"; tss_id "TSS3867";
gnl|Nvit_2.0|Chr1.Scaffold33	Cufflinks	exon	1133744	1134502	.	.	.	gene_id "XLOC_002175"; transcript_id "TCONS_00004845"; exon_number "1"; oId "CUFF.1565.1"; class_code "u"; tss_id "TSS3868";
gnl|Nvit_2.0|Chr1.Scaffold36	Cufflinks	exon	1214514	1216072	.	+	.	gene_id "XLOC_002220"; transcript_id "TCONS_00004938"; exon_number "1"; oId "CUFF.1638.1"; class_code "u"; tss_id "TSS3938";
gnl|Nvit_2.0|Chr1.Scaffold36	Cufflinks	exon	1216184	1216973	.	+	.	gene_id "XLOC_002220"; transcript_id "TCONS_00004938"; exon_number "2"; oId "CUFF.1638.1"; class_code "u"; tss_id "TSS3938";
gnl|Nvit_2.0|Chr1.Scaffold36	Cufflinks	exon	270846	271299	.	-	.	gene_id "XLOC_002229"; transcript_id "TCONS_00004959"; exon_number "1"; oId "CUFF.1599.1"; class_code "u"; tss_id "TSS3954";
gnl|Nvit_2.0|Chr1.Scaffold36	Cufflinks	exon	271368	271899	.	-	.	gene_id "XLOC_002229"; transcript_id "TCONS_00004959"; exon_number "2"; oId "CUFF.1599.1"; class_code "u"; tss_id "TSS3954";
gnl|Nvit_2.0|Chr1.Scaffold36	Cufflinks	exon	217529	218400	.	.	.	gene_id "XLOC_002250"; transcript_id "TCONS_00005013"; exon_number "1"; oId "CUFF.1593.1"; class_code "u"; tss_id "TSS3998";
gnl|Nvit_2.0|Chr1.Scaffold36	Cufflinks	exon	290273	291266	.	.	.	gene_id "XLOC_002251"; transcript_id "TCONS_00005014"; exon_number "1"; oId "CUFF.1603.1"; class_code "u"; tss_id "TSS3999";
gnl|Nvit_2.0|Chr1.Scaffold36	Cufflinks	exon	924138	925230	.	.	.	gene_id "XLOC_002252"; transcript_id "TCONS_00005015"; exon_number "1"; oId "CUFF.1625.1"; class_code "u"; tss_id "TSS4000";
gnl|Nvit_2.0|Chr1.Scaffold369	Cufflinks	exon	14950	15543	.	.	.	gene_id "XLOC_002256"; transcript_id "TCONS_00005026"; exon_number "1"; oId "CUFF.1639.1"; class_code "u"; tss_id "TSS4008";
gnl|Nvit_2.0|Chr1.Scaffold39	Cufflinks	exon	781	1066	.	-	.	gene_id "XLOC_002294"; transcript_id "TCONS_00005118"; exon_number "1"; oId "CUFF.1647.1"; class_code "u"; tss_id "TSS4084";
gnl|Nvit_2.0|Chr1.Scaffold39	Cufflinks	exon	1141	1232	.	-	.	gene_id "XLOC_002294"; transcript_id "TCONS_00005118"; exon_number "2"; oId "CUFF.1647.1"; class_code "u"; tss_id "TSS4084";
gnl|Nvit_2.0|Chr1.Scaffold39	Cufflinks	exon	441211	441352	.	-	.	gene_id "XLOC_002320"; transcript_id "TCONS_00005179"; exon_number "1"; oId "CUFF.1689.1"; class_code "u"; tss_id "TSS4135";
gnl|Nvit_2.0|Chr1.Scaffold39	Cufflinks	exon	441859	442026	.	-	.	gene_id "XLOC_002320"; transcript_id "TCONS_00005179"; exon_number "2"; oId "CUFF.1689.1"; class_code "u"; tss_id "TSS4135";
gnl|Nvit_2.0|Chr1.Scaffold39	Cufflinks	exon	699962	700162	.	-	.	gene_id "XLOC_002328"; transcript_id "TCONS_00005210"; exon_number "1"; oId "CUFF.1707.1"; class_code "u"; tss_id "TSS4156";
gnl|Nvit_2.0|Chr1.Scaffold39	Cufflinks	exon	700457	700557	.	-	.	gene_id "XLOC_002328"; transcript_id "TCONS_00005210"; exon_number "2"; oId "CUFF.1707.1"; class_code "u"; tss_id "TSS4156";
gnl|Nvit_2.0|Chr1.Scaffold39	Cufflinks	exon	764520	764704	.	-	.	gene_id "XLOC_002328"; transcript_id "TCONS_00005210"; exon_number "3"; oId "CUFF.1707.1"; class_code "u"; tss_id "TSS4156";
gnl|Nvit_2.0|Chr1.Scaffold39	Cufflinks	exon	494370	495815	.	.	.	gene_id "XLOC_002330"; transcript_id "TCONS_00005212"; exon_number "1"; oId "CUFF.1698.1"; class_code "u"; tss_id "TSS4158";
gnl|Nvit_2.0|Chr1.Scaffold41	Cufflinks	exon	198833	198968	.	-	.	gene_id "XLOC_002376"; transcript_id "TCONS_00005297"; exon_number "1"; oId "CUFF.1726.1"; class_code "u"; tss_id "TSS4234";
gnl|Nvit_2.0|Chr1.Scaffold41	Cufflinks	exon	203942	204625	.	-	.	gene_id "XLOC_002376"; transcript_id "TCONS_00005297"; exon_number "2"; oId "CUFF.1726.1"; class_code "u"; tss_id "TSS4234";
gnl|Nvit_2.0|Chr1.Scaffold41	Cufflinks	exon	203207	203757	.	-	.	gene_id "XLOC_002376"; transcript_id "TCONS_00005298"; exon_number "1"; oId "CUFF.1726.2"; class_code "u"; tss_id "TSS4234";
gnl|Nvit_2.0|Chr1.Scaffold41	Cufflinks	exon	203942	204104	.	-	.	gene_id "XLOC_002376"; transcript_id "TCONS_00005298"; exon_number "2"; oId "CUFF.1726.2"; class_code "u"; tss_id "TSS4234";
gnl|Nvit_2.0|Chr1.Scaffold41	Cufflinks	exon	204210	204593	.	-	.	gene_id "XLOC_002376"; transcript_id "TCONS_00005298"; exon_number "3"; oId "CUFF.1726.2"; class_code "u"; tss_id "TSS4234";
gnl|Nvit_2.0|Chr1.Scaffold41	Cufflinks	exon	213736	214537	.	-	.	gene_id "XLOC_002377"; transcript_id "TCONS_00005299"; exon_number "1"; oId "CUFF.1727.1"; class_code "u"; tss_id "TSS4235";
gnl|Nvit_2.0|Chr1.Scaffold41	Cufflinks	exon	214608	214807	.	-	.	gene_id "XLOC_002377"; transcript_id "TCONS_00005299"; exon_number "2"; oId "CUFF.1727.1"; class_code "u"; tss_id "TSS4235";
gnl|Nvit_2.0|Chr1.Scaffold41	Cufflinks	exon	214909	215261	.	-	.	gene_id "XLOC_002377"; transcript_id "TCONS_00005299"; exon_number "3"; oId "CUFF.1727.1"; class_code "u"; tss_id "TSS4235";
gnl|Nvit_2.0|Chr1.Scaffold41	Cufflinks	exon	220602	221936	.	.	.	gene_id "XLOC_002388"; transcript_id "TCONS_00005321"; exon_number "1"; oId "CUFF.1732.1"; class_code "u"; tss_id "TSS4252";
gnl|Nvit_2.0|Chr1.Scaffold464	Cufflinks	exon	63310	64615	.	.	.	gene_id "XLOC_002395"; transcript_id "TCONS_00005333"; exon_number "1"; oId "CUFF.1745.1"; class_code "u"; tss_id "TSS4262";
gnl|Nvit_2.0|Chr1.Scaffold47	Cufflinks	exon	622732	623025	.	+	.	gene_id "XLOC_002432"; transcript_id "TCONS_00005415"; exon_number "1"; oId "CUFF.1807.1"; class_code "u"; tss_id "TSS4326";
gnl|Nvit_2.0|Chr1.Scaffold47	Cufflinks	exon	627494	627585	.	+	.	gene_id "XLOC_002432"; transcript_id "TCONS_00005415"; exon_number "2"; oId "CUFF.1807.1"; class_code "u"; tss_id "TSS4326";
gnl|Nvit_2.0|Chr1.Scaffold47	Cufflinks	exon	627672	627733	.	+	.	gene_id "XLOC_002432"; transcript_id "TCONS_00005415"; exon_number "3"; oId "CUFF.1807.1"; class_code "u"; tss_id "TSS4326";
gnl|Nvit_2.0|Chr1.Scaffold47	Cufflinks	exon	133915	134744	.	.	.	gene_id "XLOC_002539"; transcript_id "TCONS_00005678"; exon_number "1"; oId "CUFF.1759.1"; class_code "u"; tss_id "TSS4521";
gnl|Nvit_2.0|Chr1.Scaffold47	Cufflinks	exon	637243	638293	.	.	.	gene_id "XLOC_002540"; transcript_id "TCONS_00005679"; exon_number "1"; oId "CUFF.1808.1"; class_code "u"; tss_id "TSS4522";
gnl|Nvit_2.0|Chr1.Scaffold47	Cufflinks	exon	738571	739403	.	.	.	gene_id "XLOC_002541"; transcript_id "TCONS_00005680"; exon_number "1"; oId "CUFF.1814.1"; class_code "u"; tss_id "TSS4523";
gnl|Nvit_2.0|Chr1.Scaffold47	Cufflinks	exon	922183	922873	.	.	.	gene_id "XLOC_002542"; transcript_id "TCONS_00005681"; exon_number "1"; oId "CUFF.1828.1"; class_code "u"; tss_id "TSS4524";
gnl|Nvit_2.0|Chr1.Scaffold47	Cufflinks	exon	1254644	1255362	.	.	.	gene_id "XLOC_002543"; transcript_id "TCONS_00005682"; exon_number "1"; oId "CUFF.1854.1"; class_code "u"; tss_id "TSS4525";
gnl|Nvit_2.0|Chr1.Scaffold53	Cufflinks	exon	593380	594163	.	-	.	gene_id "XLOC_002584"; transcript_id "TCONS_00005770"; exon_number "1"; oId "CUFF.1894.1"; class_code "u"; tss_id "TSS4598";
gnl|Nvit_2.0|Chr1.Scaffold53	Cufflinks	exon	594349	594587	.	-	.	gene_id "XLOC_002584"; transcript_id "TCONS_00005770"; exon_number "2"; oId "CUFF.1894.1"; class_code "u"; tss_id "TSS4598";
gnl|Nvit_2.0|Chr1.Scaffold53	Cufflinks	exon	604885	605136	.	-	.	gene_id "XLOC_002584"; transcript_id "TCONS_00005770"; exon_number "3"; oId "CUFF.1894.1"; class_code "u"; tss_id "TSS4598";
gnl|Nvit_2.0|Chr1.Scaffold53	Cufflinks	exon	603776	604216	.	-	.	gene_id "XLOC_002584"; transcript_id "TCONS_00005771"; exon_number "1"; oId "CUFF.1894.2"; class_code "u"; tss_id "TSS4598";
gnl|Nvit_2.0|Chr1.Scaffold53	Cufflinks	exon	604885	605136	.	-	.	gene_id "XLOC_002584"; transcript_id "TCONS_00005771"; exon_number "2"; oId "CUFF.1894.2"; class_code "u"; tss_id "TSS4598";
gnl|Nvit_2.0|Chr1.Scaffold53	Cufflinks	exon	723483	723596	.	-	.	gene_id "XLOC_002586"; transcript_id "TCONS_00005775"; exon_number "1"; oId "CUFF.1897.1"; class_code "u"; tss_id "TSS4601";
gnl|Nvit_2.0|Chr1.Scaffold53	Cufflinks	exon	723801	724480	.	-	.	gene_id "XLOC_002586"; transcript_id "TCONS_00005775"; exon_number "2"; oId "CUFF.1897.1"; class_code "u"; tss_id "TSS4601";
gnl|Nvit_2.0|Chr1.Scaffold57	Cufflinks	exon	662172	662410	.	+	.	gene_id "XLOC_002605"; transcript_id "TCONS_00005837"; exon_number "1"; oId "CUFF.1941.1"; class_code "u"; tss_id "TSS4646";
gnl|Nvit_2.0|Chr1.Scaffold57	Cufflinks	exon	662484	663081	.	+	.	gene_id "XLOC_002605"; transcript_id "TCONS_00005837"; exon_number "2"; oId "CUFF.1941.1"; class_code "u"; tss_id "TSS4646";
gnl|Nvit_2.0|Chr1.Scaffold57	Cufflinks	exon	681089	681466	.	+	.	gene_id "XLOC_002605"; transcript_id "TCONS_00005837"; exon_number "3"; oId "CUFF.1941.1"; class_code "u"; tss_id "TSS4646";
gnl|Nvit_2.0|Chr1.Scaffold57	Cufflinks	exon	700692	702191	.	+	.	gene_id "XLOC_002605"; transcript_id "TCONS_00005841"; exon_number "1"; oId "CUFF.1943.1"; class_code "u"; tss_id "TSS4648";
gnl|Nvit_2.0|Chr1.Scaffold57	Cufflinks	exon	724543	725365	.	-	.	gene_id "XLOC_002638"; transcript_id "TCONS_00005925"; exon_number "1"; oId "CUFF.1949.2"; class_code "u"; tss_id "TSS4710";
gnl|Nvit_2.0|Chr1.Scaffold57	Cufflinks	exon	725578	726121	.	-	.	gene_id "XLOC_002638"; transcript_id "TCONS_00005925"; exon_number "2"; oId "CUFF.1949.2"; class_code "u"; tss_id "TSS4710";
gnl|Nvit_2.0|Chr1.Scaffold57	Cufflinks	exon	724543	725132	.	-	.	gene_id "XLOC_002638"; transcript_id "TCONS_00005924"; exon_number "1"; oId "CUFF.1949.1"; class_code "u"; tss_id "TSS4710";
gnl|Nvit_2.0|Chr1.Scaffold57	Cufflinks	exon	725201	725365	.	-	.	gene_id "XLOC_002638"; transcript_id "TCONS_00005924"; exon_number "2"; oId "CUFF.1949.1"; class_code "u"; tss_id "TSS4710";
gnl|Nvit_2.0|Chr1.Scaffold57	Cufflinks	exon	725455	725487	.	-	.	gene_id "XLOC_002638"; transcript_id "TCONS_00005924"; exon_number "3"; oId "CUFF.1949.1"; class_code "u"; tss_id "TSS4710";
gnl|Nvit_2.0|Chr1.Scaffold57	Cufflinks	exon	725578	726121	.	-	.	gene_id "XLOC_002638"; transcript_id "TCONS_00005924"; exon_number "4"; oId "CUFF.1949.1"; class_code "u"; tss_id "TSS4710";
gnl|Nvit_2.0|Chr1.Scaffold57	Cufflinks	exon	187062	187576	.	.	.	gene_id "XLOC_002644"; transcript_id "TCONS_00005941"; exon_number "1"; oId "CUFF.1913.1"; class_code "u"; tss_id "TSS4718";
gnl|Nvit_2.0|Chr1.Scaffold58	Cufflinks	exon	535311	535502	.	+	.	gene_id "XLOC_002667"; transcript_id "TCONS_00005984"; exon_number "1"; oId "CUFF.1996.1"; class_code "u"; tss_id "TSS4757";
gnl|Nvit_2.0|Chr1.Scaffold58	Cufflinks	exon	535617	535786	.	+	.	gene_id "XLOC_002667"; transcript_id "TCONS_00005984"; exon_number "2"; oId "CUFF.1996.1"; class_code "u"; tss_id "TSS4757";
gnl|Nvit_2.0|Chr1.Scaffold58	Cufflinks	exon	346946	347253	.	-	.	gene_id "XLOC_002691"; transcript_id "TCONS_00006063"; exon_number "1"; oId "CUFF.1978.2"; class_code "u"; tss_id "TSS4804";
gnl|Nvit_2.0|Chr1.Scaffold58	Cufflinks	exon	347324	347915	.	-	.	gene_id "XLOC_002691"; transcript_id "TCONS_00006063"; exon_number "2"; oId "CUFF.1978.2"; class_code "u"; tss_id "TSS4804";
gnl|Nvit_2.0|Chr1.Scaffold58	Cufflinks	exon	346946	347253	.	-	.	gene_id "XLOC_002691"; transcript_id "TCONS_00006062"; exon_number "1"; oId "CUFF.1978.1"; class_code "u"; tss_id "TSS4804";
gnl|Nvit_2.0|Chr1.Scaffold58	Cufflinks	exon	347320	347915	.	-	.	gene_id "XLOC_002691"; transcript_id "TCONS_00006062"; exon_number "2"; oId "CUFF.1978.1"; class_code "u"; tss_id "TSS4804";
gnl|Nvit_2.0|Chr1.Scaffold58	Cufflinks	exon	346204	346797	.	.	.	gene_id "XLOC_002722"; transcript_id "TCONS_00006125"; exon_number "1"; oId "CUFF.1977.1"; class_code "u"; tss_id "TSS4851";
gnl|Nvit_2.0|Chr1.Scaffold59	Cufflinks	exon	465478	465508	.	-	.	gene_id "XLOC_002756"; transcript_id "TCONS_00006168"; exon_number "1"; oId "CUFF.2030.1"; class_code "u"; tss_id "TSS4887";
gnl|Nvit_2.0|Chr1.Scaffold59	Cufflinks	exon	465585	467001	.	-	.	gene_id "XLOC_002756"; transcript_id "TCONS_00006168"; exon_number "2"; oId "CUFF.2030.1"; class_code "u"; tss_id "TSS4887";
gnl|Nvit_2.0|Chr1.Scaffold60	Cufflinks	exon	98620	98854	.	+	.	gene_id "XLOC_002764"; transcript_id "TCONS_00006182"; exon_number "1"; oId "CUFF.2034.6"; class_code "u"; tss_id "TSS4898";
gnl|Nvit_2.0|Chr1.Scaffold60	Cufflinks	exon	98964	99432	.	+	.	gene_id "XLOC_002764"; transcript_id "TCONS_00006182"; exon_number "2"; oId "CUFF.2034.6"; class_code "u"; tss_id "TSS4898";
gnl|Nvit_2.0|Chr1.Scaffold60	Cufflinks	exon	99545	99621	.	+	.	gene_id "XLOC_002764"; transcript_id "TCONS_00006182"; exon_number "3"; oId "CUFF.2034.6"; class_code "u"; tss_id "TSS4898";
gnl|Nvit_2.0|Chr1.Scaffold60	Cufflinks	exon	100432	100633	.	+	.	gene_id "XLOC_002764"; transcript_id "TCONS_00006182"; exon_number "4"; oId "CUFF.2034.6"; class_code "u"; tss_id "TSS4898";
gnl|Nvit_2.0|Chr1.Scaffold60	Cufflinks	exon	100706	100968	.	+	.	gene_id "XLOC_002764"; transcript_id "TCONS_00006182"; exon_number "5"; oId "CUFF.2034.6"; class_code "u"; tss_id "TSS4898";
gnl|Nvit_2.0|Chr1.Scaffold60	Cufflinks	exon	750097	750965	.	.	.	gene_id "XLOC_002792"; transcript_id "TCONS_00006241"; exon_number "1"; oId "CUFF.2056.1"; class_code "u"; tss_id "TSS4938";
gnl|Nvit_2.0|Chr1.Scaffold60	Cufflinks	exon	753780	754149	.	.	.	gene_id "XLOC_002793"; transcript_id "TCONS_00006242"; exon_number "1"; oId "CUFF.2057.1"; class_code "u"; tss_id "TSS4939";
gnl|Nvit_2.0|Chr1.Scaffold61	Cufflinks	exon	662524	662610	.	+	.	gene_id "XLOC_002812"; transcript_id "TCONS_00006264"; exon_number "1"; oId "CUFF.2065.1"; class_code "u"; tss_id "TSS4961";
gnl|Nvit_2.0|Chr1.Scaffold61	Cufflinks	exon	663579	663649	.	+	.	gene_id "XLOC_002812"; transcript_id "TCONS_00006264"; exon_number "2"; oId "CUFF.2065.1"; class_code "u"; tss_id "TSS4961";
gnl|Nvit_2.0|Chr1.Scaffold61	Cufflinks	exon	663743	663896	.	+	.	gene_id "XLOC_002812"; transcript_id "TCONS_00006264"; exon_number "3"; oId "CUFF.2065.1"; class_code "u"; tss_id "TSS4961";
gnl|Nvit_2.0|Chr1.Scaffold61	Cufflinks	exon	325528	326455	.	.	.	gene_id "XLOC_002857"; transcript_id "TCONS_00006366"; exon_number "1"; oId "CUFF.2060.1"; class_code "u"; tss_id "TSS5035";
gnl|Nvit_2.0|Chr1.Scaffold61	Cufflinks	exon	769957	771209	.	.	.	gene_id "XLOC_002858"; transcript_id "TCONS_00006367"; exon_number "1"; oId "CUFF.2074.1"; class_code "u"; tss_id "TSS5036";
gnl|Nvit_2.0|Chr1.Scaffold61	Cufflinks	exon	771502	773958	.	.	.	gene_id "XLOC_002859"; transcript_id "TCONS_00006368"; exon_number "1"; oId "CUFF.2075.1"; class_code "u"; tss_id "TSS5037";
gnl|Nvit_2.0|Chr1.Scaffold61	Cufflinks	exon	774763	775640	.	.	.	gene_id "XLOC_002860"; transcript_id "TCONS_00006369"; exon_number "1"; oId "CUFF.2076.1"; class_code "u"; tss_id "TSS5038";
gnl|Nvit_2.0|Chr1.Scaffold61	Cufflinks	exon	795715	797095	.	.	.	gene_id "XLOC_002862"; transcript_id "TCONS_00006371"; exon_number "1"; oId "CUFF.2080.1"; class_code "u"; tss_id "TSS5040";
gnl|Nvit_2.0|Chr1.Scaffold62	Cufflinks	exon	70946	71984	.	+	.	gene_id "XLOC_002868"; transcript_id "TCONS_00006382"; exon_number "1"; oId "CUFF.2100.1"; class_code "u"; tss_id "TSS5049";
gnl|Nvit_2.0|Chr1.Scaffold62	Cufflinks	exon	70958	71017	.	+	.	gene_id "XLOC_002868"; transcript_id "TCONS_00006383"; exon_number "1"; oId "CUFF.2101.1"; class_code "u"; tss_id "TSS5049";
gnl|Nvit_2.0|Chr1.Scaffold62	Cufflinks	exon	71872	71995	.	+	.	gene_id "XLOC_002868"; transcript_id "TCONS_00006383"; exon_number "2"; oId "CUFF.2101.1"; class_code "u"; tss_id "TSS5049";
gnl|Nvit_2.0|Chr1.Scaffold62	Cufflinks	exon	72082	73414	.	+	.	gene_id "XLOC_002868"; transcript_id "TCONS_00006383"; exon_number "3"; oId "CUFF.2101.1"; class_code "u"; tss_id "TSS5049";
gnl|Nvit_2.0|Chr1.Scaffold62	Cufflinks	exon	691124	705740	.	-	.	gene_id "XLOC_002960"; transcript_id "TCONS_00006594"; exon_number "1"; oId "CUFF.2165.1"; class_code "u"; tss_id "TSS5210";
gnl|Nvit_2.0|Chr1.Scaffold62	Cufflinks	exon	701252	703209	.	-	.	gene_id "XLOC_002960"; transcript_id "TCONS_00006595"; exon_number "1"; oId "CUFF.2166.1"; class_code "u"; tss_id "TSS5211";
gnl|Nvit_2.0|Chr1.Scaffold62	Cufflinks	exon	703411	704802	.	-	.	gene_id "XLOC_002960"; transcript_id "TCONS_00006595"; exon_number "2"; oId "CUFF.2166.1"; class_code "u"; tss_id "TSS5211";
gnl|Nvit_2.0|Chr1.Scaffold62	Cufflinks	exon	231457	232924	.	.	.	gene_id "XLOC_002967"; transcript_id "TCONS_00006610"; exon_number "1"; oId "CUFF.2120.1"; class_code "u"; tss_id "TSS5225";
gnl|Nvit_2.0|Chr1.Scaffold62	Cufflinks	exon	312260	313391	.	.	.	gene_id "XLOC_002968"; transcript_id "TCONS_00006611"; exon_number "1"; oId "CUFF.2130.1"; class_code "u"; tss_id "TSS5226";
gnl|Nvit_2.0|Chr1.Scaffold62	Cufflinks	exon	315508	317264	.	.	.	gene_id "XLOC_002969"; transcript_id "TCONS_00006612"; exon_number "1"; oId "CUFF.2131.1"; class_code "u"; tss_id "TSS5227";
gnl|Nvit_2.0|Chr1.Scaffold62	Cufflinks	exon	317368	319889	.	.	.	gene_id "XLOC_002970"; transcript_id "TCONS_00006613"; exon_number "1"; oId "CUFF.2132.1"; class_code "u"; tss_id "TSS5228";
gnl|Nvit_2.0|Chr1.Scaffold62	Cufflinks	exon	583518	583978	.	.	.	gene_id "XLOC_002971"; transcript_id "TCONS_00006614"; exon_number "1"; oId "CUFF.2149.1"; class_code "u"; tss_id "TSS5229";
gnl|Nvit_2.0|Chr1.Scaffold62	Cufflinks	exon	706079	706821	.	.	.	gene_id "XLOC_002972"; transcript_id "TCONS_00006615"; exon_number "1"; oId "CUFF.2167.1"; class_code "u"; tss_id "TSS5230";
gnl|Nvit_2.0|Chr1.Scaffold62	Cufflinks	exon	708087	713837	.	.	.	gene_id "XLOC_002973"; transcript_id "TCONS_00006616"; exon_number "1"; oId "CUFF.2168.1"; class_code "u"; tss_id "TSS5231";
gnl|Nvit_2.0|Chr1.Scaffold63	Cufflinks	exon	261970	263835	.	-	.	gene_id "XLOC_003000"; transcript_id "TCONS_00006666"; exon_number "1"; oId "CUFF.2196.1"; class_code "u"; tss_id "TSS5266";
gnl|Nvit_2.0|Chr1.Scaffold63	Cufflinks	exon	264935	265124	.	-	.	gene_id "XLOC_003000"; transcript_id "TCONS_00006666"; exon_number "2"; oId "CUFF.2196.1"; class_code "u"; tss_id "TSS5266";
gnl|Nvit_2.0|Chr1.Scaffold63	Cufflinks	exon	264133	265124	.	-	.	gene_id "XLOC_003000"; transcript_id "TCONS_00006667"; exon_number "1"; oId "CUFF.2197.1"; class_code "u"; tss_id "TSS5266";
gnl|Nvit_2.0|Chr1.Scaffold7	Cufflinks	exon	289162	290624	.	+	.	gene_id "XLOC_003069"; transcript_id "TCONS_00006798"; exon_number "1"; oId "CUFF.2265.1"; class_code "u"; tss_id "TSS5366";
gnl|Nvit_2.0|Chr1.Scaffold7	Cufflinks	exon	289164	289330	.	+	.	gene_id "XLOC_003069"; transcript_id "TCONS_00006801"; exon_number "1"; oId "CUFF.2266.3"; class_code "u"; tss_id "TSS5366";
gnl|Nvit_2.0|Chr1.Scaffold7	Cufflinks	exon	290085	290337	.	+	.	gene_id "XLOC_003069"; transcript_id "TCONS_00006801"; exon_number "2"; oId "CUFF.2266.3"; class_code "u"; tss_id "TSS5366";
gnl|Nvit_2.0|Chr1.Scaffold7	Cufflinks	exon	289164	290155	.	-	.	gene_id "XLOC_003090"; transcript_id "TCONS_00006860"; exon_number "1"; oId "CUFF.2267.1"; class_code "u"; tss_id "TSS5414";
gnl|Nvit_2.0|Chr1.Scaffold7	Cufflinks	exon	290248	290348	.	-	.	gene_id "XLOC_003090"; transcript_id "TCONS_00006860"; exon_number "2"; oId "CUFF.2267.1"; class_code "u"; tss_id "TSS5414";
gnl|Nvit_2.0|Chr1.Scaffold7	Cufflinks	exon	291005	291365	.	-	.	gene_id "XLOC_003090"; transcript_id "TCONS_00006860"; exon_number "3"; oId "CUFF.2267.1"; class_code "u"; tss_id "TSS5414";
gnl|Nvit_2.0|Chr1.Scaffold7	Cufflinks	exon	18476	19596	.	.	.	gene_id "XLOC_003099"; transcript_id "TCONS_00006880"; exon_number "1"; oId "CUFF.2229.1"; class_code "u"; tss_id "TSS5431";
gnl|Nvit_2.0|Chr1.Scaffold7	Cufflinks	exon	28584	30066	.	.	.	gene_id "XLOC_003100"; transcript_id "TCONS_00006881"; exon_number "1"; oId "CUFF.2232.1"; class_code "u"; tss_id "TSS5432";
gnl|Nvit_2.0|Chr1.Scaffold7	Cufflinks	exon	98399	98990	.	.	.	gene_id "XLOC_003101"; transcript_id "TCONS_00006882"; exon_number "1"; oId "CUFF.2246.1"; class_code "u"; tss_id "TSS5433";
gnl|Nvit_2.0|Chr1.Scaffold7	Cufflinks	exon	214573	215245	.	.	.	gene_id "XLOC_003102"; transcript_id "TCONS_00006883"; exon_number "1"; oId "CUFF.2259.1"; class_code "u"; tss_id "TSS5434";
gnl|Nvit_2.0|Chr1.Scaffold7	Cufflinks	exon	251515	252826	.	.	.	gene_id "XLOC_003103"; transcript_id "TCONS_00006884"; exon_number "1"; oId "CUFF.2263.1"; class_code "u"; tss_id "TSS5435";
gnl|Nvit_2.0|Chr1.Scaffold7	Cufflinks	exon	302138	302766	.	.	.	gene_id "XLOC_003104"; transcript_id "TCONS_00006885"; exon_number "1"; oId "CUFF.2269.1"; class_code "u"; tss_id "TSS5436";
gnl|Nvit_2.0|Chr1.Scaffold73	Cufflinks	exon	519094	519681	.	.	.	gene_id "XLOC_003125"; transcript_id "TCONS_00006919"; exon_number "1"; oId "CUFF.2288.1"; class_code "u"; tss_id "TSS5464";
gnl|Nvit_2.0|Chr1.Scaffold74	Cufflinks	exon	100994	102528	.	.	.	gene_id "XLOC_003161"; transcript_id "TCONS_00007008"; exon_number "1"; oId "CUFF.2297.1"; class_code "u"; tss_id "TSS5536";
gnl|Nvit_2.0|Chr1.Scaffold74	Cufflinks	exon	173530	175583	.	.	.	gene_id "XLOC_003163"; transcript_id "TCONS_00007010"; exon_number "1"; oId "CUFF.2305.1"; class_code "u"; tss_id "TSS5538";
gnl|Nvit_2.0|Chr1.Scaffold74	Cufflinks	exon	581480	581799	.	.	.	gene_id "XLOC_003164"; transcript_id "TCONS_00007011"; exon_number "1"; oId "CUFF.2327.1"; class_code "u"; tss_id "TSS5539";
gnl|Nvit_2.0|Chr1.Scaffold83	Cufflinks	exon	477797	477913	.	-	.	gene_id "XLOC_003186"; transcript_id "TCONS_00007053"; exon_number "1"; oId "CUFF.2338.3"; class_code "u"; tss_id "TSS5572";
gnl|Nvit_2.0|Chr1.Scaffold83	Cufflinks	exon	488359	488409	.	-	.	gene_id "XLOC_003186"; transcript_id "TCONS_00007053"; exon_number "2"; oId "CUFF.2338.3"; class_code "u"; tss_id "TSS5572";
gnl|Nvit_2.0|Chr1.Scaffold83	Cufflinks	exon	496398	496438	.	-	.	gene_id "XLOC_003186"; transcript_id "TCONS_00007053"; exon_number "3"; oId "CUFF.2338.3"; class_code "u"; tss_id "TSS5572";
gnl|Nvit_2.0|Chr1.Scaffold83	Cufflinks	exon	504286	504459	.	-	.	gene_id "XLOC_003186"; transcript_id "TCONS_00007053"; exon_number "4"; oId "CUFF.2338.3"; class_code "u"; tss_id "TSS5572";
gnl|Nvit_2.0|Chr1.Scaffold83	Cufflinks	exon	477797	477913	.	-	.	gene_id "XLOC_003186"; transcript_id "TCONS_00007055"; exon_number "1"; oId "CUFF.2338.2"; class_code "u"; tss_id "TSS5573";
gnl|Nvit_2.0|Chr1.Scaffold83	Cufflinks	exon	550490	551109	.	-	.	gene_id "XLOC_003186"; transcript_id "TCONS_00007055"; exon_number "2"; oId "CUFF.2338.2"; class_code "u"; tss_id "TSS5573";
gnl|Nvit_2.0|Chr1.Scaffold83	Cufflinks	exon	477797	477913	.	-	.	gene_id "XLOC_003186"; transcript_id "TCONS_00007054"; exon_number "1"; oId "CUFF.2338.1"; class_code "u"; tss_id "TSS5573";
gnl|Nvit_2.0|Chr1.Scaffold83	Cufflinks	exon	488359	488409	.	-	.	gene_id "XLOC_003186"; transcript_id "TCONS_00007054"; exon_number "2"; oId "CUFF.2338.1"; class_code "u"; tss_id "TSS5573";
gnl|Nvit_2.0|Chr1.Scaffold83	Cufflinks	exon	496398	496438	.	-	.	gene_id "XLOC_003186"; transcript_id "TCONS_00007054"; exon_number "3"; oId "CUFF.2338.1"; class_code "u"; tss_id "TSS5573";
gnl|Nvit_2.0|Chr1.Scaffold83	Cufflinks	exon	550490	551109	.	-	.	gene_id "XLOC_003186"; transcript_id "TCONS_00007054"; exon_number "4"; oId "CUFF.2338.1"; class_code "u"; tss_id "TSS5573";
gnl|Nvit_2.0|Chr1.Scaffold87	Cufflinks	exon	378659	378725	.	-	.	gene_id "XLOC_003268"; transcript_id "TCONS_00007179"; exon_number "1"; oId "CUFF.2366.1"; class_code "u"; tss_id "TSS5687";
gnl|Nvit_2.0|Chr1.Scaffold87	Cufflinks	exon	378821	379181	.	-	.	gene_id "XLOC_003268"; transcript_id "TCONS_00007179"; exon_number "2"; oId "CUFF.2366.1"; class_code "u"; tss_id "TSS5687";
gnl|Nvit_2.0|Chr1.Scaffold87	Cufflinks	exon	27995	29004	.	.	.	gene_id "XLOC_003274"; transcript_id "TCONS_00007190"; exon_number "1"; oId "CUFF.2342.1"; class_code "u"; tss_id "TSS5695";
gnl|Nvit_2.0|Chr1.Scaffold87	Cufflinks	exon	283709	284196	.	.	.	gene_id "XLOC_003275"; transcript_id "TCONS_00007191"; exon_number "1"; oId "CUFF.2354.1"; class_code "u"; tss_id "TSS5696";
gnl|Nvit_2.0|Chr2.Scaffold11	Cufflinks	exon	624070	624199	.	+	.	gene_id "XLOC_003322"; transcript_id "TCONS_00007297"; exon_number "1"; oId "CUFF.2435.2"; class_code "u"; tss_id "TSS5785";
gnl|Nvit_2.0|Chr2.Scaffold11	Cufflinks	exon	624279	624461	.	+	.	gene_id "XLOC_003322"; transcript_id "TCONS_00007297"; exon_number "2"; oId "CUFF.2435.2"; class_code "u"; tss_id "TSS5785";
gnl|Nvit_2.0|Chr2.Scaffold11	Cufflinks	exon	624534	624695	.	+	.	gene_id "XLOC_003322"; transcript_id "TCONS_00007297"; exon_number "3"; oId "CUFF.2435.2"; class_code "u"; tss_id "TSS5785";
gnl|Nvit_2.0|Chr2.Scaffold11	Cufflinks	exon	624775	624975	.	+	.	gene_id "XLOC_003322"; transcript_id "TCONS_00007297"; exon_number "4"; oId "CUFF.2435.2"; class_code "u"; tss_id "TSS5785";
gnl|Nvit_2.0|Chr2.Scaffold11	Cufflinks	exon	625395	625830	.	+	.	gene_id "XLOC_003322"; transcript_id "TCONS_00007297"; exon_number "5"; oId "CUFF.2435.2"; class_code "u"; tss_id "TSS5785";
gnl|Nvit_2.0|Chr2.Scaffold11	Cufflinks	exon	2897920	2901015	.	+	.	gene_id "XLOC_003387"; transcript_id "TCONS_00007478"; exon_number "1"; oId "CUFF.2581.2"; class_code "u"; tss_id "TSS5922";
gnl|Nvit_2.0|Chr2.Scaffold11	Cufflinks	exon	2901083	2901916	.	+	.	gene_id "XLOC_003387"; transcript_id "TCONS_00007478"; exon_number "2"; oId "CUFF.2581.2"; class_code "u"; tss_id "TSS5922";
gnl|Nvit_2.0|Chr2.Scaffold11	Cufflinks	exon	2897920	2901015	.	+	.	gene_id "XLOC_003387"; transcript_id "TCONS_00007477"; exon_number "1"; oId "CUFF.2581.1"; class_code "u"; tss_id "TSS5922";
gnl|Nvit_2.0|Chr2.Scaffold11	Cufflinks	exon	2901083	2901167	.	+	.	gene_id "XLOC_003387"; transcript_id "TCONS_00007477"; exon_number "2"; oId "CUFF.2581.1"; class_code "u"; tss_id "TSS5922";
gnl|Nvit_2.0|Chr2.Scaffold11	Cufflinks	exon	2901462	2901916	.	+	.	gene_id "XLOC_003387"; transcript_id "TCONS_00007477"; exon_number "3"; oId "CUFF.2581.1"; class_code "u"; tss_id "TSS5922";
gnl|Nvit_2.0|Chr2.Scaffold11	Cufflinks	exon	1848183	1849405	.	-	.	gene_id "XLOC_003445"; transcript_id "TCONS_00007653"; exon_number "1"; oId "CUFF.2503.1"; class_code "u"; tss_id "TSS6053";
gnl|Nvit_2.0|Chr2.Scaffold11	Cufflinks	exon	1850617	1850898	.	-	.	gene_id "XLOC_003445"; transcript_id "TCONS_00007653"; exon_number "2"; oId "CUFF.2503.1"; class_code "u"; tss_id "TSS6053";
gnl|Nvit_2.0|Chr2.Scaffold11	Cufflinks	exon	2572390	2572865	.	-	.	gene_id "XLOC_003473"; transcript_id "TCONS_00007721"; exon_number "1"; oId "CUFF.2556.1"; class_code "u"; tss_id "TSS6105";
gnl|Nvit_2.0|Chr2.Scaffold11	Cufflinks	exon	2572947	2573419	.	-	.	gene_id "XLOC_003473"; transcript_id "TCONS_00007721"; exon_number "2"; oId "CUFF.2556.1"; class_code "u"; tss_id "TSS6105";
gnl|Nvit_2.0|Chr2.Scaffold11	Cufflinks	exon	2714284	2715516	.	-	.	gene_id "XLOC_003477"; transcript_id "TCONS_00007729"; exon_number "1"; oId "CUFF.2564.1"; class_code "u"; tss_id "TSS6110";
gnl|Nvit_2.0|Chr2.Scaffold11	Cufflinks	exon	2715597	2715957	.	-	.	gene_id "XLOC_003477"; transcript_id "TCONS_00007729"; exon_number "2"; oId "CUFF.2564.1"; class_code "u"; tss_id "TSS6110";
gnl|Nvit_2.0|Chr2.Scaffold11	Cufflinks	exon	42762	43573	.	.	.	gene_id "XLOC_003488"; transcript_id "TCONS_00007758"; exon_number "1"; oId "CUFF.2389.1"; class_code "u"; tss_id "TSS6132";
gnl|Nvit_2.0|Chr2.Scaffold11	Cufflinks	exon	73846	74180	.	.	.	gene_id "XLOC_003489"; transcript_id "TCONS_00007759"; exon_number "1"; oId "CUFF.2390.1"; class_code "u"; tss_id "TSS6133";
gnl|Nvit_2.0|Chr2.Scaffold11	Cufflinks	exon	378748	379360	.	.	.	gene_id "XLOC_003491"; transcript_id "TCONS_00007761"; exon_number "1"; oId "CUFF.2421.1"; class_code "u"; tss_id "TSS6135";
gnl|Nvit_2.0|Chr2.Scaffold11	Cufflinks	exon	769839	770873	.	.	.	gene_id "XLOC_003492"; transcript_id "TCONS_00007762"; exon_number "1"; oId "CUFF.2445.1"; class_code "u"; tss_id "TSS6136";
gnl|Nvit_2.0|Chr2.Scaffold11	Cufflinks	exon	770984	772132	.	.	.	gene_id "XLOC_003493"; transcript_id "TCONS_00007763"; exon_number "1"; oId "CUFF.2446.1"; class_code "u"; tss_id "TSS6137";
gnl|Nvit_2.0|Chr2.Scaffold11	Cufflinks	exon	774005	774821	.	.	.	gene_id "XLOC_003494"; transcript_id "TCONS_00007764"; exon_number "1"; oId "CUFF.2447.1"; class_code "u"; tss_id "TSS6138";
gnl|Nvit_2.0|Chr2.Scaffold11	Cufflinks	exon	1308107	1309028	.	.	.	gene_id "XLOC_003496"; transcript_id "TCONS_00007766"; exon_number "1"; oId "CUFF.2467.1"; class_code "u"; tss_id "TSS6140";
gnl|Nvit_2.0|Chr2.Scaffold11	Cufflinks	exon	1310039	1310841	.	.	.	gene_id "XLOC_003497"; transcript_id "TCONS_00007767"; exon_number "1"; oId "CUFF.2468.1"; class_code "u"; tss_id "TSS6141";
gnl|Nvit_2.0|Chr2.Scaffold11	Cufflinks	exon	1338733	1340328	.	.	.	gene_id "XLOC_003498"; transcript_id "TCONS_00007768"; exon_number "1"; oId "CUFF.2469.1"; class_code "u"; tss_id "TSS6142";
gnl|Nvit_2.0|Chr2.Scaffold11	Cufflinks	exon	1389623	1390526	.	.	.	gene_id "XLOC_003499"; transcript_id "TCONS_00007769"; exon_number "1"; oId "CUFF.2472.1"; class_code "u"; tss_id "TSS6143";
gnl|Nvit_2.0|Chr2.Scaffold11	Cufflinks	exon	1408277	1409979	.	.	.	gene_id "XLOC_003500"; transcript_id "TCONS_00007770"; exon_number "1"; oId "CUFF.2476.1"; class_code "u"; tss_id "TSS6144";
gnl|Nvit_2.0|Chr2.Scaffold11	Cufflinks	exon	2273214	2274054	.	.	.	gene_id "XLOC_003502"; transcript_id "TCONS_00007772"; exon_number "1"; oId "CUFF.2523.1"; class_code "u"; tss_id "TSS6146";
gnl|Nvit_2.0|Chr2.Scaffold11	Cufflinks	exon	2385177	2385570	.	.	.	gene_id "XLOC_003503"; transcript_id "TCONS_00007773"; exon_number "1"; oId "CUFF.2533.1"; class_code "u"; tss_id "TSS6147";
gnl|Nvit_2.0|Chr2.Scaffold11	Cufflinks	exon	2423645	2423946	.	.	.	gene_id "XLOC_003504"; transcript_id "TCONS_00007774"; exon_number "1"; oId "CUFF.2540.1"; class_code "u"; tss_id "TSS6148";
gnl|Nvit_2.0|Chr2.Scaffold11	Cufflinks	exon	2483149	2484735	.	.	.	gene_id "XLOC_003505"; transcript_id "TCONS_00007775"; exon_number "1"; oId "CUFF.2547.1"; class_code "u"; tss_id "TSS6149";
gnl|Nvit_2.0|Chr2.Scaffold11	Cufflinks	exon	2518106	2518396	.	.	.	gene_id "XLOC_003506"; transcript_id "TCONS_00007776"; exon_number "1"; oId "CUFF.2551.1"; class_code "u"; tss_id "TSS6150";
gnl|Nvit_2.0|Chr2.Scaffold11	Cufflinks	exon	2691855	2692706	.	.	.	gene_id "XLOC_003507"; transcript_id "TCONS_00007777"; exon_number "1"; oId "CUFF.2561.1"; class_code "u"; tss_id "TSS6151";
gnl|Nvit_2.0|Chr2.Scaffold11	Cufflinks	exon	2889978	2892933	.	.	.	gene_id "XLOC_003508"; transcript_id "TCONS_00007778"; exon_number "1"; oId "CUFF.2579.1"; class_code "u"; tss_id "TSS6152";
gnl|Nvit_2.0|Chr2.Scaffold11	Cufflinks	exon	2893517	2897446	.	.	.	gene_id "XLOC_003509"; transcript_id "TCONS_00007779"; exon_number "1"; oId "CUFF.2580.1"; class_code "u"; tss_id "TSS6153";
gnl|Nvit_2.0|Chr2.Scaffold116	Cufflinks	exon	619208	619476	.	+	.	gene_id "XLOC_003527"; transcript_id "TCONS_00007835"; exon_number "1"; oId "CUFF.2642.1"; class_code "u"; tss_id "TSS6198";
gnl|Nvit_2.0|Chr2.Scaffold116	Cufflinks	exon	619775	620592	.	+	.	gene_id "XLOC_003527"; transcript_id "TCONS_00007835"; exon_number "2"; oId "CUFF.2642.1"; class_code "u"; tss_id "TSS6198";
gnl|Nvit_2.0|Chr2.Scaffold116	Cufflinks	exon	619208	620592	.	+	.	gene_id "XLOC_003527"; transcript_id "TCONS_00007834"; exon_number "1"; oId "CUFF.2641.1"; class_code "u"; tss_id "TSS6198";
gnl|Nvit_2.0|Chr2.Scaffold116	Cufflinks	exon	14433	15332	.	.	.	gene_id "XLOC_003557"; transcript_id "TCONS_00007920"; exon_number "1"; oId "CUFF.2588.1"; class_code "u"; tss_id "TSS6267";
gnl|Nvit_2.0|Chr2.Scaffold116	Cufflinks	exon	196304	196821	.	.	.	gene_id "XLOC_003558"; transcript_id "TCONS_00007921"; exon_number "1"; oId "CUFF.2606.1"; class_code "u"; tss_id "TSS6268";
gnl|Nvit_2.0|Chr2.Scaffold116	Cufflinks	exon	204947	205602	.	.	.	gene_id "XLOC_003559"; transcript_id "TCONS_00007922"; exon_number "1"; oId "CUFF.2607.1"; class_code "u"; tss_id "TSS6269";
gnl|Nvit_2.0|Chr2.Scaffold116	Cufflinks	exon	237565	238388	.	.	.	gene_id "XLOC_003560"; transcript_id "TCONS_00007923"; exon_number "1"; oId "CUFF.2608.1"; class_code "u"; tss_id "TSS6270";
gnl|Nvit_2.0|Chr2.Scaffold116	Cufflinks	exon	251847	253068	.	.	.	gene_id "XLOC_003561"; transcript_id "TCONS_00007924"; exon_number "1"; oId "CUFF.2609.1"; class_code "u"; tss_id "TSS6271";
gnl|Nvit_2.0|Chr2.Scaffold116	Cufflinks	exon	259934	260526	.	.	.	gene_id "XLOC_003562"; transcript_id "TCONS_00007925"; exon_number "1"; oId "CUFF.2610.1"; class_code "u"; tss_id "TSS6272";
gnl|Nvit_2.0|Chr2.Scaffold116	Cufflinks	exon	480913	481243	.	.	.	gene_id "XLOC_003563"; transcript_id "TCONS_00007926"; exon_number "1"; oId "CUFF.2624.1"; class_code "u"; tss_id "TSS6273";
gnl|Nvit_2.0|Chr2.Scaffold116	Cufflinks	exon	597295	598843	.	.	.	gene_id "XLOC_003564"; transcript_id "TCONS_00007927"; exon_number "1"; oId "CUFF.2638.1"; class_code "u"; tss_id "TSS6274";
gnl|Nvit_2.0|Chr2.Scaffold13	Cufflinks	exon	2422521	2422792	.	+	.	gene_id "XLOC_003662"; transcript_id "TCONS_00008180"; exon_number "1"; oId "CUFF.2804.3"; class_code "u"; tss_id "TSS6454";
gnl|Nvit_2.0|Chr2.Scaffold13	Cufflinks	exon	2422874	2423021	.	+	.	gene_id "XLOC_003662"; transcript_id "TCONS_00008180"; exon_number "2"; oId "CUFF.2804.3"; class_code "u"; tss_id "TSS6454";
gnl|Nvit_2.0|Chr2.Scaffold13	Cufflinks	exon	2425516	2427287	.	+	.	gene_id "XLOC_003662"; transcript_id "TCONS_00008180"; exon_number "3"; oId "CUFF.2804.3"; class_code "u"; tss_id "TSS6454";
gnl|Nvit_2.0|Chr2.Scaffold13	Cufflinks	exon	2601216	2601896	.	+	.	gene_id "XLOC_003671"; transcript_id "TCONS_00008198"; exon_number "1"; oId "CUFF.2815.1"; class_code "u"; tss_id "TSS6467";
gnl|Nvit_2.0|Chr2.Scaffold13	Cufflinks	exon	2601974	2602583	.	+	.	gene_id "XLOC_003671"; transcript_id "TCONS_00008198"; exon_number "2"; oId "CUFF.2815.1"; class_code "u"; tss_id "TSS6467";
gnl|Nvit_2.0|Chr2.Scaffold13	Cufflinks	exon	2956291	2957563	.	+	.	gene_id "XLOC_003691"; transcript_id "TCONS_00008245"; exon_number "1"; oId "CUFF.2840.1"; class_code "u"; tss_id "TSS6505";
gnl|Nvit_2.0|Chr2.Scaffold13	Cufflinks	exon	2958094	2958300	.	+	.	gene_id "XLOC_003691"; transcript_id "TCONS_00008245"; exon_number "2"; oId "CUFF.2840.1"; class_code "u"; tss_id "TSS6505";
gnl|Nvit_2.0|Chr2.Scaffold13	Cufflinks	exon	3017034	3017333	.	+	.	gene_id "XLOC_003695"; transcript_id "TCONS_00008253"; exon_number "1"; oId "CUFF.2848.1"; class_code "u"; tss_id "TSS6512";
gnl|Nvit_2.0|Chr2.Scaffold13	Cufflinks	exon	3017456	3017588	.	+	.	gene_id "XLOC_003695"; transcript_id "TCONS_00008253"; exon_number "2"; oId "CUFF.2848.1"; class_code "u"; tss_id "TSS6512";
gnl|Nvit_2.0|Chr2.Scaffold13	Cufflinks	exon	3017675	3018099	.	+	.	gene_id "XLOC_003695"; transcript_id "TCONS_00008253"; exon_number "3"; oId "CUFF.2848.1"; class_code "u"; tss_id "TSS6512";
gnl|Nvit_2.0|Chr2.Scaffold13	Cufflinks	exon	3018233	3018266	.	+	.	gene_id "XLOC_003695"; transcript_id "TCONS_00008253"; exon_number "4"; oId "CUFF.2848.1"; class_code "u"; tss_id "TSS6512";
gnl|Nvit_2.0|Chr2.Scaffold13	Cufflinks	exon	2599865	2601044	.	-	.	gene_id "XLOC_003776"; transcript_id "TCONS_00008452"; exon_number "1"; oId "CUFF.2814.2"; class_code "u"; tss_id "TSS6673";
gnl|Nvit_2.0|Chr2.Scaffold13	Cufflinks	exon	2601540	2601571	.	-	.	gene_id "XLOC_003776"; transcript_id "TCONS_00008452"; exon_number "2"; oId "CUFF.2814.2"; class_code "u"; tss_id "TSS6673";
gnl|Nvit_2.0|Chr2.Scaffold13	Cufflinks	exon	2599865	2601098	.	-	.	gene_id "XLOC_003776"; transcript_id "TCONS_00008453"; exon_number "1"; oId "CUFF.2814.1"; class_code "u"; tss_id "TSS6674";
gnl|Nvit_2.0|Chr2.Scaffold13	Cufflinks	exon	2601540	2601838	.	-	.	gene_id "XLOC_003776"; transcript_id "TCONS_00008453"; exon_number "2"; oId "CUFF.2814.1"; class_code "u"; tss_id "TSS6674";
gnl|Nvit_2.0|Chr2.Scaffold13	Cufflinks	exon	2982771	2983227	.	-	.	gene_id "XLOC_003788"; transcript_id "TCONS_00008488"; exon_number "1"; oId "CUFF.2844.1"; class_code "u"; tss_id "TSS6698";
gnl|Nvit_2.0|Chr2.Scaffold13	Cufflinks	exon	2983302	2983736	.	-	.	gene_id "XLOC_003788"; transcript_id "TCONS_00008488"; exon_number "2"; oId "CUFF.2844.1"; class_code "u"; tss_id "TSS6698";
gnl|Nvit_2.0|Chr2.Scaffold13	Cufflinks	exon	28461	29538	.	.	.	gene_id "XLOC_003790"; transcript_id "TCONS_00008490"; exon_number "1"; oId "CUFF.2674.1"; class_code "u"; tss_id "TSS6700";
gnl|Nvit_2.0|Chr2.Scaffold13	Cufflinks	exon	131096	131730	.	.	.	gene_id "XLOC_003791"; transcript_id "TCONS_00008491"; exon_number "1"; oId "CUFF.2679.1"; class_code "u"; tss_id "TSS6701";
gnl|Nvit_2.0|Chr2.Scaffold13	Cufflinks	exon	285342	286027	.	.	.	gene_id "XLOC_003793"; transcript_id "TCONS_00008493"; exon_number "1"; oId "CUFF.2696.1"; class_code "u"; tss_id "TSS6703";
gnl|Nvit_2.0|Chr2.Scaffold13	Cufflinks	exon	981630	982745	.	.	.	gene_id "XLOC_003795"; transcript_id "TCONS_00008495"; exon_number "1"; oId "CUFF.2732.1"; class_code "u"; tss_id "TSS6705";
gnl|Nvit_2.0|Chr2.Scaffold13	Cufflinks	exon	1310794	1311969	.	.	.	gene_id "XLOC_003796"; transcript_id "TCONS_00008496"; exon_number "1"; oId "CUFF.2756.1"; class_code "u"; tss_id "TSS6706";
gnl|Nvit_2.0|Chr2.Scaffold13	Cufflinks	exon	1442371	1442695	.	.	.	gene_id "XLOC_003797"; transcript_id "TCONS_00008497"; exon_number "1"; oId "CUFF.2759.1"; class_code "u"; tss_id "TSS6707";
gnl|Nvit_2.0|Chr2.Scaffold13	Cufflinks	exon	1547877	1548169	.	.	.	gene_id "XLOC_003798"; transcript_id "TCONS_00008498"; exon_number "1"; oId "CUFF.2760.1"; class_code "u"; tss_id "TSS6708";
gnl|Nvit_2.0|Chr2.Scaffold13	Cufflinks	exon	1900389	1901242	.	.	.	gene_id "XLOC_003799"; transcript_id "TCONS_00008499"; exon_number "1"; oId "CUFF.2770.1"; class_code "u"; tss_id "TSS6709";
gnl|Nvit_2.0|Chr2.Scaffold13	Cufflinks	exon	2026943	2027806	.	.	.	gene_id "XLOC_003800"; transcript_id "TCONS_00008500"; exon_number "1"; oId "CUFF.2783.1"; class_code "u"; tss_id "TSS6710";
gnl|Nvit_2.0|Chr2.Scaffold13	Cufflinks	exon	2319399	2320900	.	.	.	gene_id "XLOC_003801"; transcript_id "TCONS_00008501"; exon_number "1"; oId "CUFF.2801.1"; class_code "u"; tss_id "TSS6711";
gnl|Nvit_2.0|Chr2.Scaffold13	Cufflinks	exon	2524986	2527318	.	.	.	gene_id "XLOC_003802"; transcript_id "TCONS_00008502"; exon_number "1"; oId "CUFF.2810.1"; class_code "u"; tss_id "TSS6712";
gnl|Nvit_2.0|Chr2.Scaffold13	Cufflinks	exon	2952442	2953531	.	.	.	gene_id "XLOC_003803"; transcript_id "TCONS_00008503"; exon_number "1"; oId "CUFF.2839.1"; class_code "u"; tss_id "TSS6713";
gnl|Nvit_2.0|Chr2.Scaffold13	Cufflinks	exon	2961137	2961577	.	.	.	gene_id "XLOC_003804"; transcript_id "TCONS_00008504"; exon_number "1"; oId "CUFF.2841.1"; class_code "u"; tss_id "TSS6714";
gnl|Nvit_2.0|Chr2.Scaffold141	Cufflinks	exon	66057	66805	.	-	.	gene_id "XLOC_003842"; transcript_id "TCONS_00008573"; exon_number "1"; oId "CUFF.2860.2"; class_code "u"; tss_id "TSS6772";
gnl|Nvit_2.0|Chr2.Scaffold141	Cufflinks	exon	67559	68221	.	-	.	gene_id "XLOC_003842"; transcript_id "TCONS_00008573"; exon_number "2"; oId "CUFF.2860.2"; class_code "u"; tss_id "TSS6772";
gnl|Nvit_2.0|Chr2.Scaffold141	Cufflinks	exon	66057	66805	.	-	.	gene_id "XLOC_003842"; transcript_id "TCONS_00008574"; exon_number "1"; oId "CUFF.2860.1"; class_code "u"; tss_id "TSS6773";
gnl|Nvit_2.0|Chr2.Scaffold141	Cufflinks	exon	69012	69849	.	-	.	gene_id "XLOC_003842"; transcript_id "TCONS_00008574"; exon_number "2"; oId "CUFF.2860.1"; class_code "u"; tss_id "TSS6773";
gnl|Nvit_2.0|Chr2.Scaffold141	Cufflinks	exon	54157	55296	.	.	.	gene_id "XLOC_003850"; transcript_id "TCONS_00008593"; exon_number "1"; oId "CUFF.2856.1"; class_code "u"; tss_id "TSS6789";
gnl|Nvit_2.0|Chr2.Scaffold141	Cufflinks	exon	55409	56410	.	.	.	gene_id "XLOC_003851"; transcript_id "TCONS_00008594"; exon_number "1"; oId "CUFF.2857.1"; class_code "u"; tss_id "TSS6790";
gnl|Nvit_2.0|Chr2.Scaffold141	Cufflinks	exon	56701	57212	.	.	.	gene_id "XLOC_003852"; transcript_id "TCONS_00008595"; exon_number "1"; oId "CUFF.2858.1"; class_code "u"; tss_id "TSS6791";
gnl|Nvit_2.0|Chr2.Scaffold141	Cufflinks	exon	259890	260379	.	.	.	gene_id "XLOC_003854"; transcript_id "TCONS_00008597"; exon_number "1"; oId "CUFF.2870.1"; class_code "u"; tss_id "TSS6793";
gnl|Nvit_2.0|Chr2.Scaffold15	Cufflinks	exon	1576408	1577077	.	-	.	gene_id "XLOC_003999"; transcript_id "TCONS_00008962"; exon_number "1"; oId "CUFF.2982.1"; class_code "u"; tss_id "TSS7084";
gnl|Nvit_2.0|Chr2.Scaffold15	Cufflinks	exon	15155	18315	.	.	.	gene_id "XLOC_004026"; transcript_id "TCONS_00009042"; exon_number "1"; oId "CUFF.2877.1"; class_code "u"; tss_id "TSS7146";
gnl|Nvit_2.0|Chr2.Scaffold15	Cufflinks	exon	21624	22320	.	.	.	gene_id "XLOC_004027"; transcript_id "TCONS_00009043"; exon_number "1"; oId "CUFF.2878.1"; class_code "u"; tss_id "TSS7147";
gnl|Nvit_2.0|Chr2.Scaffold15	Cufflinks	exon	23255	23403	.	.	.	gene_id "XLOC_004028"; transcript_id "TCONS_00009044"; exon_number "1"; oId "CUFF.2879.1"; class_code "u"; tss_id "TSS7148";
gnl|Nvit_2.0|Chr2.Scaffold15	Cufflinks	exon	153510	154812	.	.	.	gene_id "XLOC_004029"; transcript_id "TCONS_00009045"; exon_number "1"; oId "CUFF.2898.1"; class_code "u"; tss_id "TSS7149";
gnl|Nvit_2.0|Chr2.Scaffold15	Cufflinks	exon	198182	199131	.	.	.	gene_id "XLOC_004030"; transcript_id "TCONS_00009046"; exon_number "1"; oId "CUFF.2908.1"; class_code "u"; tss_id "TSS7150";
gnl|Nvit_2.0|Chr2.Scaffold15	Cufflinks	exon	1182776	1183793	.	.	.	gene_id "XLOC_004031"; transcript_id "TCONS_00009047"; exon_number "1"; oId "CUFF.2959.1"; class_code "u"; tss_id "TSS7151";
gnl|Nvit_2.0|Chr2.Scaffold15	Cufflinks	exon	1780527	1781326	.	.	.	gene_id "XLOC_004035"; transcript_id "TCONS_00009051"; exon_number "1"; oId "CUFF.2992.1"; class_code "u"; tss_id "TSS7155";
gnl|Nvit_2.0|Chr2.Scaffold15	Cufflinks	exon	2048820	2049477	.	.	.	gene_id "XLOC_004036"; transcript_id "TCONS_00009052"; exon_number "1"; oId "CUFF.3007.1"; class_code "u"; tss_id "TSS7156";
gnl|Nvit_2.0|Chr2.Scaffold15	Cufflinks	exon	2050064	2051525	.	.	.	gene_id "XLOC_004037"; transcript_id "TCONS_00009053"; exon_number "1"; oId "CUFF.3008.1"; class_code "u"; tss_id "TSS7157";
gnl|Nvit_2.0|Chr2.Scaffold15	Cufflinks	exon	2051775	2052043	.	.	.	gene_id "XLOC_004038"; transcript_id "TCONS_00009054"; exon_number "1"; oId "CUFF.3009.1"; class_code "u"; tss_id "TSS7158";
gnl|Nvit_2.0|Chr2.Scaffold15	Cufflinks	exon	2052464	2053752	.	.	.	gene_id "XLOC_004039"; transcript_id "TCONS_00009055"; exon_number "1"; oId "CUFF.3010.1"; class_code "u"; tss_id "TSS7159";
gnl|Nvit_2.0|Chr2.Scaffold15	Cufflinks	exon	2054196	2054792	.	.	.	gene_id "XLOC_004040"; transcript_id "TCONS_00009056"; exon_number "1"; oId "CUFF.3011.1"; class_code "u"; tss_id "TSS7160";
gnl|Nvit_2.0|Chr2.Scaffold15	Cufflinks	exon	2055502	2055835	.	.	.	gene_id "XLOC_004041"; transcript_id "TCONS_00009057"; exon_number "1"; oId "CUFF.3012.1"; class_code "u"; tss_id "TSS7161";
gnl|Nvit_2.0|Chr2.Scaffold15	Cufflinks	exon	2068311	2068748	.	.	.	gene_id "XLOC_004042"; transcript_id "TCONS_00009058"; exon_number "1"; oId "CUFF.3014.1"; class_code "u"; tss_id "TSS7162";
gnl|Nvit_2.0|Chr2.Scaffold15	Cufflinks	exon	2068839	2069778	.	.	.	gene_id "XLOC_004043"; transcript_id "TCONS_00009059"; exon_number "1"; oId "CUFF.3015.1"; class_code "u"; tss_id "TSS7163";
gnl|Nvit_2.0|Chr2.Scaffold15	Cufflinks	exon	2132670	2133739	.	.	.	gene_id "XLOC_004044"; transcript_id "TCONS_00009060"; exon_number "1"; oId "CUFF.3024.1"; class_code "u"; tss_id "TSS7164";
gnl|Nvit_2.0|Chr2.Scaffold15	Cufflinks	exon	2133929	2135939	.	.	.	gene_id "XLOC_004045"; transcript_id "TCONS_00009061"; exon_number "1"; oId "CUFF.3025.1"; class_code "u"; tss_id "TSS7165";
gnl|Nvit_2.0|Chr2.Scaffold15	Cufflinks	exon	2671091	2671626	.	.	.	gene_id "XLOC_004046"; transcript_id "TCONS_00009062"; exon_number "1"; oId "CUFF.3035.1"; class_code "u"; tss_id "TSS7166";
gnl|Nvit_2.0|Chr2.Scaffold15	Cufflinks	exon	2688604	2691463	.	.	.	gene_id "XLOC_004047"; transcript_id "TCONS_00009063"; exon_number "1"; oId "CUFF.3036.1"; class_code "u"; tss_id "TSS7167";
gnl|Nvit_2.0|Chr2.Scaffold15	Cufflinks	exon	2692173	2694131	.	.	.	gene_id "XLOC_004048"; transcript_id "TCONS_00009064"; exon_number "1"; oId "CUFF.3037.1"; class_code "u"; tss_id "TSS7168";
gnl|Nvit_2.0|Chr2.Scaffold179	Cufflinks	exon	175072	176208	.	.	.	gene_id "XLOC_004065"; transcript_id "TCONS_00009102"; exon_number "1"; oId "CUFF.3046.1"; class_code "u"; tss_id "TSS7193";
gnl|Nvit_2.0|Chr2.Scaffold179	Cufflinks	exon	180010	181547	.	.	.	gene_id "XLOC_004066"; transcript_id "TCONS_00009103"; exon_number "1"; oId "CUFF.3047.1"; class_code "u"; tss_id "TSS7194";
gnl|Nvit_2.0|Chr2.Scaffold188	Cufflinks	exon	30077	30465	.	-	.	gene_id "XLOC_004076"; transcript_id "TCONS_00009125"; exon_number "1"; oId "CUFF.3058.2"; class_code "u"; tss_id "TSS7212";
gnl|Nvit_2.0|Chr2.Scaffold188	Cufflinks	exon	32124	32316	.	-	.	gene_id "XLOC_004076"; transcript_id "TCONS_00009125"; exon_number "2"; oId "CUFF.3058.2"; class_code "u"; tss_id "TSS7212";
gnl|Nvit_2.0|Chr2.Scaffold188	Cufflinks	exon	32711	32837	.	-	.	gene_id "XLOC_004076"; transcript_id "TCONS_00009125"; exon_number "3"; oId "CUFF.3058.2"; class_code "u"; tss_id "TSS7212";
gnl|Nvit_2.0|Chr2.Scaffold188	Cufflinks	exon	30077	30465	.	-	.	gene_id "XLOC_004076"; transcript_id "TCONS_00009126"; exon_number "1"; oId "CUFF.3058.1"; class_code "u"; tss_id "TSS7213";
gnl|Nvit_2.0|Chr2.Scaffold188	Cufflinks	exon	32124	33322	.	-	.	gene_id "XLOC_004076"; transcript_id "TCONS_00009126"; exon_number "2"; oId "CUFF.3058.1"; class_code "u"; tss_id "TSS7213";
gnl|Nvit_2.0|Chr2.Scaffold188	Cufflinks	exon	13506	14727	.	.	.	gene_id "XLOC_004083"; transcript_id "TCONS_00009140"; exon_number "1"; oId "CUFF.3057.1"; class_code "u"; tss_id "TSS7223";
gnl|Nvit_2.0|Chr2.Scaffold19	Cufflinks	exon	129527	130240	.	+	.	gene_id "XLOC_004093"; transcript_id "TCONS_00009170"; exon_number "1"; oId "CUFF.3083.1"; class_code "u"; tss_id "TSS7245";
gnl|Nvit_2.0|Chr2.Scaffold19	Cufflinks	exon	461388	461709	.	+	.	gene_id "XLOC_004101"; transcript_id "TCONS_00009191"; exon_number "1"; oId "CUFF.3096.1"; class_code "u"; tss_id "TSS7260";
gnl|Nvit_2.0|Chr2.Scaffold19	Cufflinks	exon	462636	462742	.	+	.	gene_id "XLOC_004101"; transcript_id "TCONS_00009191"; exon_number "2"; oId "CUFF.3096.1"; class_code "u"; tss_id "TSS7260";
gnl|Nvit_2.0|Chr2.Scaffold19	Cufflinks	exon	462988	463334	.	+	.	gene_id "XLOC_004101"; transcript_id "TCONS_00009191"; exon_number "3"; oId "CUFF.3096.1"; class_code "u"; tss_id "TSS7260";
gnl|Nvit_2.0|Chr2.Scaffold19	Cufflinks	exon	513143	513525	.	+	.	gene_id "XLOC_004102"; transcript_id "TCONS_00009193"; exon_number "1"; oId "CUFF.3099.2"; class_code "u"; tss_id "TSS7261";
gnl|Nvit_2.0|Chr2.Scaffold19	Cufflinks	exon	513667	513968	.	+	.	gene_id "XLOC_004102"; transcript_id "TCONS_00009193"; exon_number "2"; oId "CUFF.3099.2"; class_code "u"; tss_id "TSS7261";
gnl|Nvit_2.0|Chr2.Scaffold19	Cufflinks	exon	514098	514314	.	+	.	gene_id "XLOC_004102"; transcript_id "TCONS_00009193"; exon_number "3"; oId "CUFF.3099.2"; class_code "u"; tss_id "TSS7261";
gnl|Nvit_2.0|Chr2.Scaffold19	Cufflinks	exon	514904	515166	.	+	.	gene_id "XLOC_004102"; transcript_id "TCONS_00009193"; exon_number "4"; oId "CUFF.3099.2"; class_code "u"; tss_id "TSS7261";
gnl|Nvit_2.0|Chr2.Scaffold19	Cufflinks	exon	516167	520421	.	+	.	gene_id "XLOC_004102"; transcript_id "TCONS_00009193"; exon_number "5"; oId "CUFF.3099.2"; class_code "u"; tss_id "TSS7261";
gnl|Nvit_2.0|Chr2.Scaffold19	Cufflinks	exon	513143	513525	.	+	.	gene_id "XLOC_004102"; transcript_id "TCONS_00009192"; exon_number "1"; oId "CUFF.3099.1"; class_code "u"; tss_id "TSS7261";
gnl|Nvit_2.0|Chr2.Scaffold19	Cufflinks	exon	513667	513968	.	+	.	gene_id "XLOC_004102"; transcript_id "TCONS_00009192"; exon_number "2"; oId "CUFF.3099.1"; class_code "u"; tss_id "TSS7261";
gnl|Nvit_2.0|Chr2.Scaffold19	Cufflinks	exon	514098	514319	.	+	.	gene_id "XLOC_004102"; transcript_id "TCONS_00009192"; exon_number "3"; oId "CUFF.3099.1"; class_code "u"; tss_id "TSS7261";
gnl|Nvit_2.0|Chr2.Scaffold19	Cufflinks	exon	514904	515166	.	+	.	gene_id "XLOC_004102"; transcript_id "TCONS_00009192"; exon_number "4"; oId "CUFF.3099.1"; class_code "u"; tss_id "TSS7261";
gnl|Nvit_2.0|Chr2.Scaffold19	Cufflinks	exon	516167	520421	.	+	.	gene_id "XLOC_004102"; transcript_id "TCONS_00009192"; exon_number "5"; oId "CUFF.3099.1"; class_code "u"; tss_id "TSS7261";
gnl|Nvit_2.0|Chr2.Scaffold19	Cufflinks	exon	514900	520511	.	+	.	gene_id "XLOC_004102"; transcript_id "TCONS_00009194"; exon_number "1"; oId "CUFF.3100.1"; class_code "u"; tss_id "TSS7262";
gnl|Nvit_2.0|Chr2.Scaffold19	Cufflinks	exon	1533715	1534007	.	+	.	gene_id "XLOC_004123"; transcript_id "TCONS_00009261"; exon_number "1"; oId "CUFF.3143.1"; class_code "u"; tss_id "TSS7310";
gnl|Nvit_2.0|Chr2.Scaffold19	Cufflinks	exon	1534619	1536088	.	+	.	gene_id "XLOC_004123"; transcript_id "TCONS_00009261"; exon_number "2"; oId "CUFF.3143.1"; class_code "u"; tss_id "TSS7310";
gnl|Nvit_2.0|Chr2.Scaffold19	Cufflinks	exon	894053	900884	.	-	.	gene_id "XLOC_004203"; transcript_id "TCONS_00009445"; exon_number "1"; oId "CUFF.3116.1"; class_code "u"; tss_id "TSS7455";
gnl|Nvit_2.0|Chr2.Scaffold19	Cufflinks	exon	900970	901342	.	-	.	gene_id "XLOC_004203"; transcript_id "TCONS_00009445"; exon_number "2"; oId "CUFF.3116.1"; class_code "u"; tss_id "TSS7455";
gnl|Nvit_2.0|Chr2.Scaffold19	Cufflinks	exon	1704717	1705692	.	-	.	gene_id "XLOC_004217"; transcript_id "TCONS_00009477"; exon_number "1"; oId "CUFF.3148.1"; class_code "u"; tss_id "TSS7480";
gnl|Nvit_2.0|Chr2.Scaffold19	Cufflinks	exon	2524475	2524744	.	-	.	gene_id "XLOC_004252"; transcript_id "TCONS_00009556"; exon_number "1"; oId "CUFF.3208.1"; class_code "u"; tss_id "TSS7548";
gnl|Nvit_2.0|Chr2.Scaffold19	Cufflinks	exon	2524813	2525490	.	-	.	gene_id "XLOC_004252"; transcript_id "TCONS_00009556"; exon_number "2"; oId "CUFF.3208.1"; class_code "u"; tss_id "TSS7548";
gnl|Nvit_2.0|Chr2.Scaffold19	Cufflinks	exon	2747147	2747306	.	-	.	gene_id "XLOC_004254"; transcript_id "TCONS_00009567"; exon_number "1"; oId "CUFF.3215.2"; class_code "u"; tss_id "TSS7552";
gnl|Nvit_2.0|Chr2.Scaffold19	Cufflinks	exon	2748807	2748860	.	-	.	gene_id "XLOC_004254"; transcript_id "TCONS_00009567"; exon_number "2"; oId "CUFF.3215.2"; class_code "u"; tss_id "TSS7552";
gnl|Nvit_2.0|Chr2.Scaffold19	Cufflinks	exon	2747147	2747306	.	-	.	gene_id "XLOC_004254"; transcript_id "TCONS_00009568"; exon_number "1"; oId "CUFF.3215.1"; class_code "u"; tss_id "TSS7553";
gnl|Nvit_2.0|Chr2.Scaffold19	Cufflinks	exon	2749015	2749458	.	-	.	gene_id "XLOC_004254"; transcript_id "TCONS_00009568"; exon_number "2"; oId "CUFF.3215.1"; class_code "u"; tss_id "TSS7553";
gnl|Nvit_2.0|Chr2.Scaffold19	Cufflinks	exon	18540	21886	.	.	.	gene_id "XLOC_004264"; transcript_id "TCONS_00009593"; exon_number "1"; oId "CUFF.3071.1"; class_code "u"; tss_id "TSS7574";
gnl|Nvit_2.0|Chr2.Scaffold19	Cufflinks	exon	87777	88910	.	.	.	gene_id "XLOC_004265"; transcript_id "TCONS_00009594"; exon_number "1"; oId "CUFF.3078.1"; class_code "u"; tss_id "TSS7575";
gnl|Nvit_2.0|Chr2.Scaffold19	Cufflinks	exon	413055	413797	.	.	.	gene_id "XLOC_004266"; transcript_id "TCONS_00009595"; exon_number "1"; oId "CUFF.3091.1"; class_code "u"; tss_id "TSS7576";
gnl|Nvit_2.0|Chr2.Scaffold19	Cufflinks	exon	418001	418919	.	.	.	gene_id "XLOC_004267"; transcript_id "TCONS_00009596"; exon_number "1"; oId "CUFF.3092.1"; class_code "u"; tss_id "TSS7577";
gnl|Nvit_2.0|Chr2.Scaffold19	Cufflinks	exon	419081	419786	.	.	.	gene_id "XLOC_004268"; transcript_id "TCONS_00009597"; exon_number "1"; oId "CUFF.3093.1"; class_code "u"; tss_id "TSS7578";
gnl|Nvit_2.0|Chr2.Scaffold19	Cufflinks	exon	420184	421806	.	.	.	gene_id "XLOC_004269"; transcript_id "TCONS_00009598"; exon_number "1"; oId "CUFF.3094.1"; class_code "u"; tss_id "TSS7579";
gnl|Nvit_2.0|Chr2.Scaffold19	Cufflinks	exon	524737	525440	.	.	.	gene_id "XLOC_004270"; transcript_id "TCONS_00009599"; exon_number "1"; oId "CUFF.3101.1"; class_code "u"; tss_id "TSS7580";
gnl|Nvit_2.0|Chr2.Scaffold19	Cufflinks	exon	539629	540688	.	.	.	gene_id "XLOC_004271"; transcript_id "TCONS_00009600"; exon_number "1"; oId "CUFF.3103.1"; class_code "u"; tss_id "TSS7581";
gnl|Nvit_2.0|Chr2.Scaffold19	Cufflinks	exon	737103	737776	.	.	.	gene_id "XLOC_004272"; transcript_id "TCONS_00009601"; exon_number "1"; oId "CUFF.3109.1"; class_code "u"; tss_id "TSS7582";
gnl|Nvit_2.0|Chr2.Scaffold19	Cufflinks	exon	745632	746114	.	.	.	gene_id "XLOC_004273"; transcript_id "TCONS_00009602"; exon_number "1"; oId "CUFF.3110.1"; class_code "u"; tss_id "TSS7583";
gnl|Nvit_2.0|Chr2.Scaffold19	Cufflinks	exon	813574	814105	.	.	.	gene_id "XLOC_004274"; transcript_id "TCONS_00009603"; exon_number "1"; oId "CUFF.3113.1"; class_code "u"; tss_id "TSS7584";
gnl|Nvit_2.0|Chr2.Scaffold19	Cufflinks	exon	854426	855699	.	.	.	gene_id "XLOC_004275"; transcript_id "TCONS_00009604"; exon_number "1"; oId "CUFF.3114.1"; class_code "u"; tss_id "TSS7585";
gnl|Nvit_2.0|Chr2.Scaffold19	Cufflinks	exon	981031	981356	.	.	.	gene_id "XLOC_004277"; transcript_id "TCONS_00009606"; exon_number "1"; oId "CUFF.3119.1"; class_code "u"; tss_id "TSS7587";
gnl|Nvit_2.0|Chr2.Scaffold19	Cufflinks	exon	1195309	1196031	.	.	.	gene_id "XLOC_004278"; transcript_id "TCONS_00009607"; exon_number "1"; oId "CUFF.3130.1"; class_code "u"; tss_id "TSS7588";
gnl|Nvit_2.0|Chr2.Scaffold19	Cufflinks	exon	1261738	1266651	.	.	.	gene_id "XLOC_004279"; transcript_id "TCONS_00009608"; exon_number "1"; oId "CUFF.3137.1"; class_code "u"; tss_id "TSS7589";
gnl|Nvit_2.0|Chr2.Scaffold19	Cufflinks	exon	1284629	1285305	.	.	.	gene_id "XLOC_004280"; transcript_id "TCONS_00009609"; exon_number "1"; oId "CUFF.3139.1"; class_code "u"; tss_id "TSS7590";
gnl|Nvit_2.0|Chr2.Scaffold19	Cufflinks	exon	1774776	1774946	.	.	.	gene_id "XLOC_004281"; transcript_id "TCONS_00009610"; exon_number "1"; oId "CUFF.3153.1"; class_code "u"; tss_id "TSS7591";
gnl|Nvit_2.0|Chr2.Scaffold19	Cufflinks	exon	2049235	2050526	.	.	.	gene_id "XLOC_004282"; transcript_id "TCONS_00009611"; exon_number "1"; oId "CUFF.3175.1"; class_code "u"; tss_id "TSS7592";
gnl|Nvit_2.0|Chr2.Scaffold19	Cufflinks	exon	2070951	2071142	.	.	.	gene_id "XLOC_004283"; transcript_id "TCONS_00009612"; exon_number "1"; oId "CUFF.3179.1"; class_code "u"; tss_id "TSS7593";
gnl|Nvit_2.0|Chr2.Scaffold19	Cufflinks	exon	2173451	2173895	.	.	.	gene_id "XLOC_004284"; transcript_id "TCONS_00009613"; exon_number "1"; oId "CUFF.3184.1"; class_code "u"; tss_id "TSS7594";
gnl|Nvit_2.0|Chr2.Scaffold19	Cufflinks	exon	2174855	2179397	.	.	.	gene_id "XLOC_004285"; transcript_id "TCONS_00009614"; exon_number "1"; oId "CUFF.3185.1"; class_code "u"; tss_id "TSS7595";
gnl|Nvit_2.0|Chr2.Scaffold19	Cufflinks	exon	2525658	2527061	.	.	.	gene_id "XLOC_004287"; transcript_id "TCONS_00009616"; exon_number "1"; oId "CUFF.3209.1"; class_code "u"; tss_id "TSS7597";
gnl|Nvit_2.0|Chr2.Scaffold21	Cufflinks	exon	966384	967171	.	+	.	gene_id "XLOC_004352"; transcript_id "TCONS_00009740"; exon_number "1"; oId "CUFF.3313.1"; class_code "u"; tss_id "TSS7701";
gnl|Nvit_2.0|Chr2.Scaffold21	Cufflinks	exon	836961	837689	.	-	.	gene_id "XLOC_004468"; transcript_id "TCONS_00009990"; exon_number "1"; oId "CUFF.3297.1"; class_code "u"; tss_id "TSS7908";
gnl|Nvit_2.0|Chr2.Scaffold21	Cufflinks	exon	837804	839457	.	-	.	gene_id "XLOC_004468"; transcript_id "TCONS_00009990"; exon_number "2"; oId "CUFF.3297.1"; class_code "u"; tss_id "TSS7908";
gnl|Nvit_2.0|Chr2.Scaffold21	Cufflinks	exon	1210196	1211422	.	-	.	gene_id "XLOC_004493"; transcript_id "TCONS_00010053"; exon_number "1"; oId "CUFF.3339.1"; class_code "u"; tss_id "TSS7954";
gnl|Nvit_2.0|Chr2.Scaffold21	Cufflinks	exon	1210196	1211031	.	-	.	gene_id "XLOC_004493"; transcript_id "TCONS_00010054"; exon_number "1"; oId "CUFF.3340.1"; class_code "u"; tss_id "TSS7955";
gnl|Nvit_2.0|Chr2.Scaffold21	Cufflinks	exon	1215945	1216557	.	-	.	gene_id "XLOC_004493"; transcript_id "TCONS_00010054"; exon_number "2"; oId "CUFF.3340.1"; class_code "u"; tss_id "TSS7955";
gnl|Nvit_2.0|Chr2.Scaffold21	Cufflinks	exon	1216651	1217113	.	-	.	gene_id "XLOC_004493"; transcript_id "TCONS_00010054"; exon_number "3"; oId "CUFF.3340.1"; class_code "u"; tss_id "TSS7955";
gnl|Nvit_2.0|Chr2.Scaffold21	Cufflinks	exon	2477580	2479804	.	-	.	gene_id "XLOC_004535"; transcript_id "TCONS_00010143"; exon_number "1"; oId "CUFF.3410.1"; class_code "u"; tss_id "TSS8029";
gnl|Nvit_2.0|Chr2.Scaffold21	Cufflinks	exon	2479961	2480801	.	-	.	gene_id "XLOC_004535"; transcript_id "TCONS_00010143"; exon_number "2"; oId "CUFF.3410.1"; class_code "u"; tss_id "TSS8029";
gnl|Nvit_2.0|Chr2.Scaffold21	Cufflinks	exon	718606	720566	.	.	.	gene_id "XLOC_004560"; transcript_id "TCONS_00010208"; exon_number "1"; oId "CUFF.3290.1"; class_code "u"; tss_id "TSS8075";
gnl|Nvit_2.0|Chr2.Scaffold21	Cufflinks	exon	867116	867516	.	.	.	gene_id "XLOC_004561"; transcript_id "TCONS_00010209"; exon_number "1"; oId "CUFF.3300.1"; class_code "u"; tss_id "TSS8076";
gnl|Nvit_2.0|Chr2.Scaffold21	Cufflinks	exon	876376	876720	.	.	.	gene_id "XLOC_004562"; transcript_id "TCONS_00010210"; exon_number "1"; oId "CUFF.3302.1"; class_code "u"; tss_id "TSS8077";
gnl|Nvit_2.0|Chr2.Scaffold21	Cufflinks	exon	1189938	1191544	.	.	.	gene_id "XLOC_004563"; transcript_id "TCONS_00010211"; exon_number "1"; oId "CUFF.3338.1"; class_code "u"; tss_id "TSS8078";
gnl|Nvit_2.0|Chr2.Scaffold21	Cufflinks	exon	1979910	1980473	.	.	.	gene_id "XLOC_004564"; transcript_id "TCONS_00010212"; exon_number "1"; oId "CUFF.3371.1"; class_code "u"; tss_id "TSS8079";
gnl|Nvit_2.0|Chr2.Scaffold21	Cufflinks	exon	2258994	2260731	.	.	.	gene_id "XLOC_004565"; transcript_id "TCONS_00010213"; exon_number "1"; oId "CUFF.3401.1"; class_code "u"; tss_id "TSS8080";
gnl|Nvit_2.0|Chr2.Scaffold21	Cufflinks	exon	2259574	2260731	.	.	.	gene_id "XLOC_004565"; transcript_id "TCONS_00010214"; exon_number "1"; oId "CUFF.3401.2"; contained_in "TCONS_00010213"; class_code "u"; tss_id "TSS8081";
gnl|Nvit_2.0|Chr2.Scaffold21	Cufflinks	exon	2474574	2475780	.	.	.	gene_id "XLOC_004567"; transcript_id "TCONS_00010216"; exon_number "1"; oId "CUFF.3408.1"; class_code "u"; tss_id "TSS8083";
gnl|Nvit_2.0|Chr2.Scaffold238	Cufflinks	exon	25854	26556	.	.	.	gene_id "XLOC_004595"; transcript_id "TCONS_00010245"; exon_number "1"; oId "CUFF.3440.1"; class_code "u"; tss_id "TSS8111";
gnl|Nvit_2.0|Chr2.Scaffold24	Cufflinks	exon	14205	14834	.	.	.	gene_id "XLOC_004732"; transcript_id "TCONS_00010612"; exon_number "1"; oId "CUFF.3446.1"; class_code "u"; tss_id "TSS8412";
gnl|Nvit_2.0|Chr2.Scaffold24	Cufflinks	exon	240690	241845	.	.	.	gene_id "XLOC_004734"; transcript_id "TCONS_00010614"; exon_number "1"; oId "CUFF.3467.1"; class_code "u"; tss_id "TSS8414";
gnl|Nvit_2.0|Chr2.Scaffold24	Cufflinks	exon	333458	333807	.	.	.	gene_id "XLOC_004735"; transcript_id "TCONS_00010615"; exon_number "1"; oId "CUFF.3468.1"; class_code "u"; tss_id "TSS8415";
gnl|Nvit_2.0|Chr2.Scaffold24	Cufflinks	exon	402411	402725	.	.	.	gene_id "XLOC_004736"; transcript_id "TCONS_00010616"; exon_number "1"; oId "CUFF.3480.1"; class_code "u"; tss_id "TSS8416";
gnl|Nvit_2.0|Chr2.Scaffold24	Cufflinks	exon	683890	685153	.	.	.	gene_id "XLOC_004738"; transcript_id "TCONS_00010618"; exon_number "1"; oId "CUFF.3505.1"; class_code "u"; tss_id "TSS8418";
gnl|Nvit_2.0|Chr2.Scaffold24	Cufflinks	exon	685266	687094	.	.	.	gene_id "XLOC_004739"; transcript_id "TCONS_00010619"; exon_number "1"; oId "CUFF.3506.1"; class_code "u"; tss_id "TSS8419";
gnl|Nvit_2.0|Chr2.Scaffold24	Cufflinks	exon	687860	688288	.	.	.	gene_id "XLOC_004740"; transcript_id "TCONS_00010620"; exon_number "1"; oId "CUFF.3507.1"; class_code "u"; tss_id "TSS8420";
gnl|Nvit_2.0|Chr2.Scaffold24	Cufflinks	exon	953706	954951	.	.	.	gene_id "XLOC_004741"; transcript_id "TCONS_00010621"; exon_number "1"; oId "CUFF.3519.1"; class_code "u"; tss_id "TSS8421";
gnl|Nvit_2.0|Chr2.Scaffold24	Cufflinks	exon	1200890	1202913	.	.	.	gene_id "XLOC_004742"; transcript_id "TCONS_00010622"; exon_number "1"; oId "CUFF.3529.1"; class_code "u"; tss_id "TSS8422";
gnl|Nvit_2.0|Chr2.Scaffold24	Cufflinks	exon	1204520	1205383	.	.	.	gene_id "XLOC_004743"; transcript_id "TCONS_00010623"; exon_number "1"; oId "CUFF.3530.1"; class_code "u"; tss_id "TSS8423";
gnl|Nvit_2.0|Chr2.Scaffold24	Cufflinks	exon	1576846	1577265	.	.	.	gene_id "XLOC_004744"; transcript_id "TCONS_00010624"; exon_number "1"; oId "CUFF.3554.1"; class_code "u"; tss_id "TSS8424";
gnl|Nvit_2.0|Chr2.Scaffold3	Cufflinks	exon	1370941	1371352	.	+	.	gene_id "XLOC_004822"; transcript_id "TCONS_00010782"; exon_number "1"; oId "CUFF.3698.1"; class_code "u"; tss_id "TSS8552";
gnl|Nvit_2.0|Chr2.Scaffold3	Cufflinks	exon	2703658	2704253	.	+	.	gene_id "XLOC_004850"; transcript_id "TCONS_00010861"; exon_number "1"; oId "CUFF.3755.1"; class_code "u"; tss_id "TSS8612";
gnl|Nvit_2.0|Chr2.Scaffold3	Cufflinks	exon	2704348	2705068	.	+	.	gene_id "XLOC_004850"; transcript_id "TCONS_00010861"; exon_number "2"; oId "CUFF.3755.1"; class_code "u"; tss_id "TSS8612";
gnl|Nvit_2.0|Chr2.Scaffold3	Cufflinks	exon	4628889	4629535	.	+	.	gene_id "XLOC_004895"; transcript_id "TCONS_00010974"; exon_number "1"; oId "CUFF.3833.1"; class_code "u"; tss_id "TSS8697";
gnl|Nvit_2.0|Chr2.Scaffold3	Cufflinks	exon	5012785	5012998	.	+	.	gene_id "XLOC_004914"; transcript_id "TCONS_00011025"; exon_number "1"; oId "CUFF.3870.1"; class_code "u"; tss_id "TSS8735";
gnl|Nvit_2.0|Chr2.Scaffold3	Cufflinks	exon	5016269	5016584	.	+	.	gene_id "XLOC_004914"; transcript_id "TCONS_00011025"; exon_number "2"; oId "CUFF.3870.1"; class_code "u"; tss_id "TSS8735";
gnl|Nvit_2.0|Chr2.Scaffold3	Cufflinks	exon	863629	866896	.	-	.	gene_id "XLOC_004967"; transcript_id "TCONS_00011173"; exon_number "1"; oId "CUFF.3657.1"; class_code "u"; tss_id "TSS8837";
gnl|Nvit_2.0|Chr2.Scaffold3	Cufflinks	exon	4390347	4390960	.	-	.	gene_id "XLOC_005064"; transcript_id "TCONS_00011429"; exon_number "1"; oId "CUFF.3819.1"; class_code "u"; tss_id "TSS9037";
gnl|Nvit_2.0|Chr2.Scaffold3	Cufflinks	exon	4391061	4391399	.	-	.	gene_id "XLOC_005064"; transcript_id "TCONS_00011429"; exon_number "2"; oId "CUFF.3819.1"; class_code "u"; tss_id "TSS9037";
gnl|Nvit_2.0|Chr2.Scaffold3	Cufflinks	exon	4391489	4391545	.	-	.	gene_id "XLOC_005064"; transcript_id "TCONS_00011429"; exon_number "3"; oId "CUFF.3819.1"; class_code "u"; tss_id "TSS9037";
gnl|Nvit_2.0|Chr2.Scaffold3	Cufflinks	exon	4391746	4391993	.	-	.	gene_id "XLOC_005064"; transcript_id "TCONS_00011429"; exon_number "4"; oId "CUFF.3819.1"; class_code "u"; tss_id "TSS9037";
gnl|Nvit_2.0|Chr2.Scaffold3	Cufflinks	exon	4392169	4392219	.	-	.	gene_id "XLOC_005064"; transcript_id "TCONS_00011429"; exon_number "5"; oId "CUFF.3819.1"; class_code "u"; tss_id "TSS9037";
gnl|Nvit_2.0|Chr2.Scaffold3	Cufflinks	exon	5105228	5105439	.	-	.	gene_id "XLOC_005096"; transcript_id "TCONS_00011515"; exon_number "1"; oId "CUFF.3882.1"; class_code "u"; tss_id "TSS9107";
gnl|Nvit_2.0|Chr2.Scaffold3	Cufflinks	exon	5106439	5106629	.	-	.	gene_id "XLOC_005096"; transcript_id "TCONS_00011515"; exon_number "2"; oId "CUFF.3882.1"; class_code "u"; tss_id "TSS9107";
gnl|Nvit_2.0|Chr2.Scaffold3	Cufflinks	exon	396266	397502	.	.	.	gene_id "XLOC_005107"; transcript_id "TCONS_00011531"; exon_number "1"; oId "CUFF.3601.1"; class_code "u"; tss_id "TSS9120";
gnl|Nvit_2.0|Chr2.Scaffold3	Cufflinks	exon	685318	687377	.	.	.	gene_id "XLOC_005108"; transcript_id "TCONS_00011532"; exon_number "1"; oId "CUFF.3624.1"; class_code "u"; tss_id "TSS9121";
gnl|Nvit_2.0|Chr2.Scaffold3	Cufflinks	exon	702045	702398	.	.	.	gene_id "XLOC_005109"; transcript_id "TCONS_00011533"; exon_number "1"; oId "CUFF.3626.1"; class_code "u"; tss_id "TSS9122";
gnl|Nvit_2.0|Chr2.Scaffold3	Cufflinks	exon	757404	758835	.	.	.	gene_id "XLOC_005110"; transcript_id "TCONS_00011534"; exon_number "1"; oId "CUFF.3636.1"; class_code "u"; tss_id "TSS9123";
gnl|Nvit_2.0|Chr2.Scaffold3	Cufflinks	exon	759214	760293	.	.	.	gene_id "XLOC_005111"; transcript_id "TCONS_00011535"; exon_number "1"; oId "CUFF.3637.1"; class_code "u"; tss_id "TSS9124";
gnl|Nvit_2.0|Chr2.Scaffold3	Cufflinks	exon	767222	768158	.	.	.	gene_id "XLOC_005112"; transcript_id "TCONS_00011536"; exon_number "1"; oId "CUFF.3638.1"; class_code "u"; tss_id "TSS9125";
gnl|Nvit_2.0|Chr2.Scaffold3	Cufflinks	exon	768351	770017	.	.	.	gene_id "XLOC_005113"; transcript_id "TCONS_00011537"; exon_number "1"; oId "CUFF.3639.1"; class_code "u"; tss_id "TSS9126";
gnl|Nvit_2.0|Chr2.Scaffold3	Cufflinks	exon	770436	772380	.	.	.	gene_id "XLOC_005114"; transcript_id "TCONS_00011538"; exon_number "1"; oId "CUFF.3640.1"; class_code "u"; tss_id "TSS9127";
gnl|Nvit_2.0|Chr2.Scaffold3	Cufflinks	exon	772712	773848	.	.	.	gene_id "XLOC_005115"; transcript_id "TCONS_00011539"; exon_number "1"; oId "CUFF.3641.1"; class_code "u"; tss_id "TSS9128";
gnl|Nvit_2.0|Chr2.Scaffold3	Cufflinks	exon	1128569	1130158	.	.	.	gene_id "XLOC_005116"; transcript_id "TCONS_00011540"; exon_number "1"; oId "CUFF.3684.1"; class_code "u"; tss_id "TSS9129";
gnl|Nvit_2.0|Chr2.Scaffold3	Cufflinks	exon	1130328	1131678	.	.	.	gene_id "XLOC_005117"; transcript_id "TCONS_00011541"; exon_number "1"; oId "CUFF.3685.1"; class_code "u"; tss_id "TSS9130";
gnl|Nvit_2.0|Chr2.Scaffold3	Cufflinks	exon	1541491	1541763	.	.	.	gene_id "XLOC_005118"; transcript_id "TCONS_00011542"; exon_number "1"; oId "CUFF.3712.1"; class_code "u"; tss_id "TSS9131";
gnl|Nvit_2.0|Chr2.Scaffold3	Cufflinks	exon	1622264	1624364	.	.	.	gene_id "XLOC_005119"; transcript_id "TCONS_00011543"; exon_number "1"; oId "CUFF.3724.1"; class_code "u"; tss_id "TSS9132";
gnl|Nvit_2.0|Chr2.Scaffold3	Cufflinks	exon	1625822	1626604	.	.	.	gene_id "XLOC_005120"; transcript_id "TCONS_00011544"; exon_number "1"; oId "CUFF.3725.1"; class_code "u"; tss_id "TSS9133";
gnl|Nvit_2.0|Chr2.Scaffold3	Cufflinks	exon	1679904	1680402	.	.	.	gene_id "XLOC_005121"; transcript_id "TCONS_00011545"; exon_number "1"; oId "CUFF.3726.1"; class_code "u"; tss_id "TSS9134";
gnl|Nvit_2.0|Chr2.Scaffold3	Cufflinks	exon	2671844	2672305	.	.	.	gene_id "XLOC_005123"; transcript_id "TCONS_00011547"; exon_number "1"; oId "CUFF.3753.1"; class_code "u"; tss_id "TSS9136";
gnl|Nvit_2.0|Chr2.Scaffold3	Cufflinks	exon	2705233	2707563	.	.	.	gene_id "XLOC_005124"; transcript_id "TCONS_00011548"; exon_number "1"; oId "CUFF.3756.1"; class_code "u"; tss_id "TSS9137";
gnl|Nvit_2.0|Chr2.Scaffold3	Cufflinks	exon	3171539	3172209	.	.	.	gene_id "XLOC_005125"; transcript_id "TCONS_00011549"; exon_number "1"; oId "CUFF.3770.1"; class_code "u"; tss_id "TSS9138";
gnl|Nvit_2.0|Chr2.Scaffold3	Cufflinks	exon	3256616	3257175	.	.	.	gene_id "XLOC_005126"; transcript_id "TCONS_00011550"; exon_number "1"; oId "CUFF.3781.1"; class_code "u"; tss_id "TSS9139";
gnl|Nvit_2.0|Chr2.Scaffold3	Cufflinks	exon	3270300	3270626	.	.	.	gene_id "XLOC_005127"; transcript_id "TCONS_00011551"; exon_number "1"; oId "CUFF.3783.1"; class_code "u"; tss_id "TSS9140";
gnl|Nvit_2.0|Chr2.Scaffold3	Cufflinks	exon	3272027	3272702	.	.	.	gene_id "XLOC_005128"; transcript_id "TCONS_00011552"; exon_number "1"; oId "CUFF.3784.1"; class_code "u"; tss_id "TSS9141";
gnl|Nvit_2.0|Chr2.Scaffold3	Cufflinks	exon	3274362	3276123	.	.	.	gene_id "XLOC_005129"; transcript_id "TCONS_00011553"; exon_number "1"; oId "CUFF.3785.1"; class_code "u"; tss_id "TSS9142";
gnl|Nvit_2.0|Chr2.Scaffold3	Cufflinks	exon	4238937	4240162	.	.	.	gene_id "XLOC_005130"; transcript_id "TCONS_00011554"; exon_number "1"; oId "CUFF.3817.1"; class_code "u"; tss_id "TSS9143";
gnl|Nvit_2.0|Chr2.Scaffold3	Cufflinks	exon	4680193	4680615	.	.	.	gene_id "XLOC_005131"; transcript_id "TCONS_00011555"; exon_number "1"; oId "CUFF.3839.1"; class_code "u"; tss_id "TSS9144";
gnl|Nvit_2.0|Chr2.Scaffold3	Cufflinks	exon	5051289	5052486	.	.	.	gene_id "XLOC_005132"; transcript_id "TCONS_00011556"; exon_number "1"; oId "CUFF.3876.1"; class_code "u"; tss_id "TSS9145";
gnl|Nvit_2.0|Chr2.Scaffold3	Cufflinks	exon	5473118	5473931	.	.	.	gene_id "XLOC_005133"; transcript_id "TCONS_00011557"; exon_number "1"; oId "CUFF.3888.1"; class_code "u"; tss_id "TSS9146";
gnl|Nvit_2.0|Chr2.Scaffold3	Cufflinks	exon	5492922	5493490	.	.	.	gene_id "XLOC_005134"; transcript_id "TCONS_00011558"; exon_number "1"; oId "CUFF.3889.1"; class_code "u"; tss_id "TSS9147";
gnl|Nvit_2.0|Chr2.Scaffold309	Cufflinks	exon	82631	84533	.	.	.	gene_id "XLOC_005164"; transcript_id "TCONS_00011613"; exon_number "1"; oId "CUFF.3910.1"; class_code "u"; tss_id "TSS9191";
gnl|Nvit_2.0|Chr2.Scaffold31	Cufflinks	exon	688258	688288	.	+	.	gene_id "XLOC_005193"; transcript_id "TCONS_00011671"; exon_number "1"; oId "CUFF.3967.1"; class_code "u"; tss_id "TSS9238";
gnl|Nvit_2.0|Chr2.Scaffold31	Cufflinks	exon	688381	688402	.	+	.	gene_id "XLOC_005193"; transcript_id "TCONS_00011671"; exon_number "2"; oId "CUFF.3967.1"; class_code "u"; tss_id "TSS9238";
gnl|Nvit_2.0|Chr2.Scaffold31	Cufflinks	exon	688466	688782	.	+	.	gene_id "XLOC_005193"; transcript_id "TCONS_00011671"; exon_number "3"; oId "CUFF.3967.1"; class_code "u"; tss_id "TSS9238";
gnl|Nvit_2.0|Chr2.Scaffold31	Cufflinks	exon	435726	436277	.	-	.	gene_id "XLOC_005246"; transcript_id "TCONS_00011826"; exon_number "1"; oId "CUFF.3937.1"; class_code "u"; tss_id "TSS9349";
gnl|Nvit_2.0|Chr2.Scaffold31	Cufflinks	exon	436348	437110	.	-	.	gene_id "XLOC_005246"; transcript_id "TCONS_00011826"; exon_number "2"; oId "CUFF.3937.1"; class_code "u"; tss_id "TSS9349";
gnl|Nvit_2.0|Chr2.Scaffold31	Cufflinks	exon	437178	438014	.	-	.	gene_id "XLOC_005246"; transcript_id "TCONS_00011826"; exon_number "3"; oId "CUFF.3937.1"; class_code "u"; tss_id "TSS9349";
gnl|Nvit_2.0|Chr2.Scaffold31	Cufflinks	exon	940236	940920	.	-	.	gene_id "XLOC_005264"; transcript_id "TCONS_00011871"; exon_number "1"; oId "CUFF.3982.1"; class_code "u"; tss_id "TSS9386";
gnl|Nvit_2.0|Chr2.Scaffold31	Cufflinks	exon	941001	941315	.	-	.	gene_id "XLOC_005264"; transcript_id "TCONS_00011871"; exon_number "2"; oId "CUFF.3982.1"; class_code "u"; tss_id "TSS9386";
gnl|Nvit_2.0|Chr2.Scaffold31	Cufflinks	exon	515976	518964	.	.	.	gene_id "XLOC_005303"; transcript_id "TCONS_00011964"; exon_number "1"; oId "CUFF.3947.1"; class_code "u"; tss_id "TSS9462";
gnl|Nvit_2.0|Chr2.Scaffold31	Cufflinks	exon	519069	520150	.	.	.	gene_id "XLOC_005304"; transcript_id "TCONS_00011965"; exon_number "1"; oId "CUFF.3948.1"; class_code "u"; tss_id "TSS9463";
gnl|Nvit_2.0|Chr2.Scaffold31	Cufflinks	exon	520347	521514	.	.	.	gene_id "XLOC_005305"; transcript_id "TCONS_00011966"; exon_number "1"; oId "CUFF.3949.1"; class_code "u"; tss_id "TSS9464";
gnl|Nvit_2.0|Chr2.Scaffold31	Cufflinks	exon	660387	662859	.	.	.	gene_id "XLOC_005306"; transcript_id "TCONS_00011967"; exon_number "1"; oId "CUFF.3966.1"; class_code "u"; tss_id "TSS9465";
gnl|Nvit_2.0|Chr2.Scaffold31	Cufflinks	exon	1266243	1266900	.	.	.	gene_id "XLOC_005307"; transcript_id "TCONS_00011968"; exon_number "1"; oId "CUFF.4011.1"; class_code "u"; tss_id "TSS9466";
gnl|Nvit_2.0|Chr2.Scaffold353	Cufflinks	exon	62571	62607	.	+	.	gene_id "XLOC_005320"; transcript_id "TCONS_00011991"; exon_number "1"; oId "CUFF.4058.1"; class_code "u"; tss_id "TSS9483";
gnl|Nvit_2.0|Chr2.Scaffold353	Cufflinks	exon	62792	62976	.	+	.	gene_id "XLOC_005320"; transcript_id "TCONS_00011991"; exon_number "2"; oId "CUFF.4058.1"; class_code "u"; tss_id "TSS9483";
gnl|Nvit_2.0|Chr2.Scaffold416	Cufflinks	exon	138188	138645	.	+	.	gene_id "XLOC_005327"; transcript_id "TCONS_00012004"; exon_number "1"; oId "CUFF.4062.1"; class_code "u"; tss_id "TSS9493";
gnl|Nvit_2.0|Chr2.Scaffold474	Cufflinks	exon	36743	36995	.	.	.	gene_id "XLOC_005340"; transcript_id "TCONS_00012019"; exon_number "1"; oId "CUFF.4066.1"; class_code "u"; tss_id "TSS9507";
gnl|Nvit_2.0|Chr2.Scaffold48	Cufflinks	exon	184807	185077	.	+	.	gene_id "XLOC_005353"; transcript_id "TCONS_00012033"; exon_number "1"; oId "CUFF.4071.2"; class_code "u"; tss_id "TSS9520";
gnl|Nvit_2.0|Chr2.Scaffold48	Cufflinks	exon	191132	191340	.	+	.	gene_id "XLOC_005353"; transcript_id "TCONS_00012033"; exon_number "2"; oId "CUFF.4071.2"; class_code "u"; tss_id "TSS9520";
gnl|Nvit_2.0|Chr2.Scaffold48	Cufflinks	exon	191470	191675	.	+	.	gene_id "XLOC_005353"; transcript_id "TCONS_00012033"; exon_number "3"; oId "CUFF.4071.2"; class_code "u"; tss_id "TSS9520";
gnl|Nvit_2.0|Chr2.Scaffold48	Cufflinks	exon	192153	192503	.	+	.	gene_id "XLOC_005353"; transcript_id "TCONS_00012033"; exon_number "4"; oId "CUFF.4071.2"; class_code "u"; tss_id "TSS9520";
gnl|Nvit_2.0|Chr2.Scaffold48	Cufflinks	exon	192587	193040	.	+	.	gene_id "XLOC_005353"; transcript_id "TCONS_00012033"; exon_number "5"; oId "CUFF.4071.2"; class_code "u"; tss_id "TSS9520";
gnl|Nvit_2.0|Chr2.Scaffold48	Cufflinks	exon	184807	185077	.	+	.	gene_id "XLOC_005353"; transcript_id "TCONS_00012032"; exon_number "1"; oId "CUFF.4071.1"; class_code "u"; tss_id "TSS9520";
gnl|Nvit_2.0|Chr2.Scaffold48	Cufflinks	exon	187944	188027	.	+	.	gene_id "XLOC_005353"; transcript_id "TCONS_00012032"; exon_number "2"; oId "CUFF.4071.1"; class_code "u"; tss_id "TSS9520";
gnl|Nvit_2.0|Chr2.Scaffold48	Cufflinks	exon	191132	191340	.	+	.	gene_id "XLOC_005353"; transcript_id "TCONS_00012032"; exon_number "3"; oId "CUFF.4071.1"; class_code "u"; tss_id "TSS9520";
gnl|Nvit_2.0|Chr2.Scaffold48	Cufflinks	exon	191470	193040	.	+	.	gene_id "XLOC_005353"; transcript_id "TCONS_00012032"; exon_number "4"; oId "CUFF.4071.1"; class_code "u"; tss_id "TSS9520";
gnl|Nvit_2.0|Chr2.Scaffold48	Cufflinks	exon	184884	185077	.	+	.	gene_id "XLOC_005353"; transcript_id "TCONS_00012034"; exon_number "1"; oId "CUFF.4071.3"; class_code "u"; tss_id "TSS9520";
gnl|Nvit_2.0|Chr2.Scaffold48	Cufflinks	exon	186113	186456	.	+	.	gene_id "XLOC_005353"; transcript_id "TCONS_00012034"; exon_number "2"; oId "CUFF.4071.3"; class_code "u"; tss_id "TSS9520";
gnl|Nvit_2.0|Chr2.Scaffold48	Cufflinks	exon	187944	188027	.	+	.	gene_id "XLOC_005353"; transcript_id "TCONS_00012034"; exon_number "3"; oId "CUFF.4071.3"; class_code "u"; tss_id "TSS9520";
gnl|Nvit_2.0|Chr2.Scaffold48	Cufflinks	exon	190775	190817	.	+	.	gene_id "XLOC_005353"; transcript_id "TCONS_00012034"; exon_number "4"; oId "CUFF.4071.3"; class_code "u"; tss_id "TSS9520";
gnl|Nvit_2.0|Chr2.Scaffold48	Cufflinks	exon	184884	185077	.	+	.	gene_id "XLOC_005353"; transcript_id "TCONS_00012035"; exon_number "1"; oId "CUFF.4071.4"; class_code "u"; tss_id "TSS9520";
gnl|Nvit_2.0|Chr2.Scaffold48	Cufflinks	exon	191132	191340	.	+	.	gene_id "XLOC_005353"; transcript_id "TCONS_00012035"; exon_number "2"; oId "CUFF.4071.4"; class_code "u"; tss_id "TSS9520";
gnl|Nvit_2.0|Chr2.Scaffold48	Cufflinks	exon	191470	193040	.	+	.	gene_id "XLOC_005353"; transcript_id "TCONS_00012035"; exon_number "3"; oId "CUFF.4071.4"; class_code "u"; tss_id "TSS9520";
gnl|Nvit_2.0|Chr2.Scaffold48	Cufflinks	exon	141494	142312	.	.	.	gene_id "XLOC_005393"; transcript_id "TCONS_00012125"; exon_number "1"; oId "CUFF.4069.1"; class_code "u"; tss_id "TSS9589";
gnl|Nvit_2.0|Chr2.Scaffold48	Cufflinks	exon	490347	490883	.	.	.	gene_id "XLOC_005394"; transcript_id "TCONS_00012126"; exon_number "1"; oId "CUFF.4076.1"; class_code "u"; tss_id "TSS9590";
gnl|Nvit_2.0|Chr2.Scaffold48	Cufflinks	exon	615681	616013	.	.	.	gene_id "XLOC_005395"; transcript_id "TCONS_00012127"; exon_number "1"; oId "CUFF.4082.1"; class_code "u"; tss_id "TSS9591";
gnl|Nvit_2.0|Chr2.Scaffold48	Cufflinks	exon	618140	619006	.	.	.	gene_id "XLOC_005396"; transcript_id "TCONS_00012128"; exon_number "1"; oId "CUFF.4083.1"; class_code "u"; tss_id "TSS9592";
gnl|Nvit_2.0|Chr2.Scaffold48	Cufflinks	exon	879013	880084	.	.	.	gene_id "XLOC_005397"; transcript_id "TCONS_00012129"; exon_number "1"; oId "CUFF.4092.1"; class_code "u"; tss_id "TSS9593";
gnl|Nvit_2.0|Chr2.Scaffold48	Cufflinks	exon	883990	885153	.	.	.	gene_id "XLOC_005398"; transcript_id "TCONS_00012130"; exon_number "1"; oId "CUFF.4093.1"; class_code "u"; tss_id "TSS9594";
gnl|Nvit_2.0|Chr2.Scaffold5	Cufflinks	exon	348560	348918	.	+	.	gene_id "XLOC_005413"; transcript_id "TCONS_00012187"; exon_number "1"; oId "CUFF.4125.1"; class_code "u"; tss_id "TSS9637";
gnl|Nvit_2.0|Chr2.Scaffold5	Cufflinks	exon	349047	349564	.	+	.	gene_id "XLOC_005413"; transcript_id "TCONS_00012187"; exon_number "2"; oId "CUFF.4125.1"; class_code "u"; tss_id "TSS9637";
gnl|Nvit_2.0|Chr2.Scaffold5	Cufflinks	exon	2561182	2561709	.	+	.	gene_id "XLOC_005484"; transcript_id "TCONS_00012395"; exon_number "1"; oId "CUFF.4274.1"; class_code "u"; tss_id "TSS9800";
gnl|Nvit_2.0|Chr2.Scaffold5	Cufflinks	exon	2561796	2561892	.	+	.	gene_id "XLOC_005484"; transcript_id "TCONS_00012395"; exon_number "2"; oId "CUFF.4274.1"; class_code "u"; tss_id "TSS9800";
gnl|Nvit_2.0|Chr2.Scaffold5	Cufflinks	exon	2604608	2605198	.	+	.	gene_id "XLOC_005484"; transcript_id "TCONS_00012395"; exon_number "3"; oId "CUFF.4274.1"; class_code "u"; tss_id "TSS9800";
gnl|Nvit_2.0|Chr2.Scaffold5	Cufflinks	exon	3307999	3309989	.	+	.	gene_id "XLOC_005498"; transcript_id "TCONS_00012431"; exon_number "1"; oId "CUFF.4297.1"; class_code "u"; tss_id "TSS9824";
gnl|Nvit_2.0|Chr2.Scaffold5	Cufflinks	exon	2986837	2987207	.	-	.	gene_id "XLOC_005646"; transcript_id "TCONS_00012819"; exon_number "1"; oId "CUFF.4280.2"; class_code "u"; tss_id "TSS10128";
gnl|Nvit_2.0|Chr2.Scaffold5	Cufflinks	exon	2987523	2987684	.	-	.	gene_id "XLOC_005646"; transcript_id "TCONS_00012819"; exon_number "2"; oId "CUFF.4280.2"; class_code "u"; tss_id "TSS10128";
gnl|Nvit_2.0|Chr2.Scaffold5	Cufflinks	exon	2987929	2988479	.	-	.	gene_id "XLOC_005646"; transcript_id "TCONS_00012819"; exon_number "3"; oId "CUFF.4280.2"; class_code "u"; tss_id "TSS10128";
gnl|Nvit_2.0|Chr2.Scaffold5	Cufflinks	exon	2986837	2987207	.	-	.	gene_id "XLOC_005646"; transcript_id "TCONS_00012820"; exon_number "1"; oId "CUFF.4280.1"; class_code "u"; tss_id "TSS10129";
gnl|Nvit_2.0|Chr2.Scaffold5	Cufflinks	exon	2987523	2987684	.	-	.	gene_id "XLOC_005646"; transcript_id "TCONS_00012820"; exon_number "2"; oId "CUFF.4280.1"; class_code "u"; tss_id "TSS10129";
gnl|Nvit_2.0|Chr2.Scaffold5	Cufflinks	exon	2990516	2990649	.	-	.	gene_id "XLOC_005646"; transcript_id "TCONS_00012820"; exon_number "3"; oId "CUFF.4280.1"; class_code "u"; tss_id "TSS10129";
gnl|Nvit_2.0|Chr2.Scaffold5	Cufflinks	exon	3413071	3414091	.	-	.	gene_id "XLOC_005663"; transcript_id "TCONS_00012854"; exon_number "1"; oId "CUFF.4313.1"; class_code "u"; tss_id "TSS10157";
gnl|Nvit_2.0|Chr2.Scaffold5	Cufflinks	exon	3414679	3415170	.	-	.	gene_id "XLOC_005663"; transcript_id "TCONS_00012854"; exon_number "2"; oId "CUFF.4313.1"; class_code "u"; tss_id "TSS10157";
gnl|Nvit_2.0|Chr2.Scaffold5	Cufflinks	exon	3413071	3415170	.	-	.	gene_id "XLOC_005663"; transcript_id "TCONS_00012853"; exon_number "1"; oId "CUFF.4312.1"; class_code "u"; tss_id "TSS10157";
gnl|Nvit_2.0|Chr2.Scaffold5	Cufflinks	exon	4069767	4070111	.	-	.	gene_id "XLOC_005701"; transcript_id "TCONS_00012943"; exon_number "1"; oId "CUFF.4372.1"; class_code "u"; tss_id "TSS10228";
gnl|Nvit_2.0|Chr2.Scaffold5	Cufflinks	exon	4070579	4071107	.	-	.	gene_id "XLOC_005701"; transcript_id "TCONS_00012943"; exon_number "2"; oId "CUFF.4372.1"; class_code "u"; tss_id "TSS10228";
gnl|Nvit_2.0|Chr2.Scaffold5	Cufflinks	exon	4069767	4070111	.	-	.	gene_id "XLOC_005701"; transcript_id "TCONS_00012944"; exon_number "1"; oId "CUFF.4372.2"; class_code "u"; tss_id "TSS10229";
gnl|Nvit_2.0|Chr2.Scaffold5	Cufflinks	exon	4070600	4071222	.	-	.	gene_id "XLOC_005701"; transcript_id "TCONS_00012944"; exon_number "2"; oId "CUFF.4372.2"; class_code "u"; tss_id "TSS10229";
gnl|Nvit_2.0|Chr2.Scaffold5	Cufflinks	exon	4186438	4187818	.	-	.	gene_id "XLOC_005707"; transcript_id "TCONS_00012957"; exon_number "1"; oId "CUFF.4383.1"; class_code "u"; tss_id "TSS10237";
gnl|Nvit_2.0|Chr2.Scaffold5	Cufflinks	exon	4187903	4188028	.	-	.	gene_id "XLOC_005707"; transcript_id "TCONS_00012957"; exon_number "2"; oId "CUFF.4383.1"; class_code "u"; tss_id "TSS10237";
gnl|Nvit_2.0|Chr2.Scaffold5	Cufflinks	exon	4190046	4190164	.	-	.	gene_id "XLOC_005707"; transcript_id "TCONS_00012957"; exon_number "3"; oId "CUFF.4383.1"; class_code "u"; tss_id "TSS10237";
gnl|Nvit_2.0|Chr2.Scaffold5	Cufflinks	exon	52433	52731	.	.	.	gene_id "XLOC_005725"; transcript_id "TCONS_00013000"; exon_number "1"; oId "CUFF.4104.1"; class_code "u"; tss_id "TSS10271";
gnl|Nvit_2.0|Chr2.Scaffold5	Cufflinks	exon	534374	534863	.	.	.	gene_id "XLOC_005726"; transcript_id "TCONS_00013001"; exon_number "1"; oId "CUFF.4133.1"; class_code "u"; tss_id "TSS10272";
gnl|Nvit_2.0|Chr2.Scaffold5	Cufflinks	exon	1229818	1231220	.	.	.	gene_id "XLOC_005727"; transcript_id "TCONS_00013002"; exon_number "1"; oId "CUFF.4181.1"; class_code "u"; tss_id "TSS10273";
gnl|Nvit_2.0|Chr2.Scaffold5	Cufflinks	exon	1491039	1491829	.	.	.	gene_id "XLOC_005729"; transcript_id "TCONS_00013004"; exon_number "1"; oId "CUFF.4204.1"; class_code "u"; tss_id "TSS10275";
gnl|Nvit_2.0|Chr2.Scaffold5	Cufflinks	exon	1492511	1493112	.	.	.	gene_id "XLOC_005730"; transcript_id "TCONS_00013005"; exon_number "1"; oId "CUFF.4205.1"; class_code "u"; tss_id "TSS10276";
gnl|Nvit_2.0|Chr2.Scaffold5	Cufflinks	exon	1494185	1495098	.	.	.	gene_id "XLOC_005731"; transcript_id "TCONS_00013006"; exon_number "1"; oId "CUFF.4206.1"; class_code "u"; tss_id "TSS10277";
gnl|Nvit_2.0|Chr2.Scaffold5	Cufflinks	exon	1496333	1497539	.	.	.	gene_id "XLOC_005732"; transcript_id "TCONS_00013007"; exon_number "1"; oId "CUFF.4207.1"; class_code "u"; tss_id "TSS10278";
gnl|Nvit_2.0|Chr2.Scaffold5	Cufflinks	exon	1547892	1548544	.	.	.	gene_id "XLOC_005733"; transcript_id "TCONS_00013008"; exon_number "1"; oId "CUFF.4211.1"; class_code "u"; tss_id "TSS10279";
gnl|Nvit_2.0|Chr2.Scaffold5	Cufflinks	exon	1548693	1549571	.	.	.	gene_id "XLOC_005734"; transcript_id "TCONS_00013009"; exon_number "1"; oId "CUFF.4212.1"; class_code "u"; tss_id "TSS10280";
gnl|Nvit_2.0|Chr2.Scaffold5	Cufflinks	exon	1716836	1718151	.	.	.	gene_id "XLOC_005735"; transcript_id "TCONS_00013010"; exon_number "1"; oId "CUFF.4214.1"; class_code "u"; tss_id "TSS10281";
gnl|Nvit_2.0|Chr2.Scaffold5	Cufflinks	exon	2100873	2101838	.	.	.	gene_id "XLOC_005736"; transcript_id "TCONS_00013011"; exon_number "1"; oId "CUFF.4226.1"; class_code "u"; tss_id "TSS10282";
gnl|Nvit_2.0|Chr2.Scaffold5	Cufflinks	exon	3255907	3256911	.	.	.	gene_id "XLOC_005737"; transcript_id "TCONS_00013012"; exon_number "1"; oId "CUFF.4289.1"; class_code "u"; tss_id "TSS10283";
gnl|Nvit_2.0|Chr2.Scaffold5	Cufflinks	exon	3344674	3346136	.	.	.	gene_id "XLOC_005738"; transcript_id "TCONS_00013013"; exon_number "1"; oId "CUFF.4304.1"; class_code "u"; tss_id "TSS10284";
gnl|Nvit_2.0|Chr2.Scaffold5	Cufflinks	exon	3693590	3694371	.	.	.	gene_id "XLOC_005739"; transcript_id "TCONS_00013014"; exon_number "1"; oId "CUFF.4342.1"; class_code "u"; tss_id "TSS10285";
gnl|Nvit_2.0|Chr2.Scaffold5	Cufflinks	exon	3973497	3975341	.	.	.	gene_id "XLOC_005740"; transcript_id "TCONS_00013015"; exon_number "1"; oId "CUFF.4363.1"; class_code "u"; tss_id "TSS10286";
gnl|Nvit_2.0|Chr2.Scaffold54	Cufflinks	exon	378123	381442	.	.	.	gene_id "XLOC_005784"; transcript_id "TCONS_00013093"; exon_number "1"; oId "CUFF.4415.1"; class_code "u"; tss_id "TSS10350";
gnl|Nvit_2.0|Chr2.Scaffold54	Cufflinks	exon	429413	430825	.	.	.	gene_id "XLOC_005785"; transcript_id "TCONS_00013094"; exon_number "1"; oId "CUFF.4419.1"; class_code "u"; tss_id "TSS10351";
gnl|Nvit_2.0|Chr2.Scaffold54	Cufflinks	exon	432552	433523	.	.	.	gene_id "XLOC_005786"; transcript_id "TCONS_00013095"; exon_number "1"; oId "CUFF.4420.1"; class_code "u"; tss_id "TSS10352";
gnl|Nvit_2.0|Chr2.Scaffold682	Cufflinks	exon	18863	19706	.	+	.	gene_id "XLOC_005792"; transcript_id "TCONS_00013109"; exon_number "1"; oId "CUFF.4428.1"; class_code "u"; tss_id "TSS10360";
gnl|Nvit_2.0|Chr2.Scaffold682	Cufflinks	exon	19930	20265	.	+	.	gene_id "XLOC_005792"; transcript_id "TCONS_00013109"; exon_number "2"; oId "CUFF.4428.1"; class_code "u"; tss_id "TSS10360";
gnl|Nvit_2.0|Chr2.Scaffold710	Cufflinks	exon	4149	4445	.	.	.	gene_id "XLOC_005798"; transcript_id "TCONS_00013121"; exon_number "1"; oId "CUFF.4431.1"; class_code "u"; tss_id "TSS10369";
gnl|Nvit_2.0|Chr2.Scaffold76	Cufflinks	exon	182448	182509	.	+	.	gene_id "XLOC_005802"; transcript_id "TCONS_00013137"; exon_number "1"; oId "CUFF.4453.1"; class_code "u"; tss_id "TSS10377";
gnl|Nvit_2.0|Chr2.Scaffold76	Cufflinks	exon	182571	183123	.	+	.	gene_id "XLOC_005802"; transcript_id "TCONS_00013137"; exon_number "2"; oId "CUFF.4453.1"; class_code "u"; tss_id "TSS10377";
gnl|Nvit_2.0|Chr2.Scaffold76	Cufflinks	exon	183365	183572	.	+	.	gene_id "XLOC_005802"; transcript_id "TCONS_00013137"; exon_number "3"; oId "CUFF.4453.1"; class_code "u"; tss_id "TSS10377";
gnl|Nvit_2.0|Chr2.Scaffold76	Cufflinks	exon	182662	182875	.	+	.	gene_id "XLOC_005802"; transcript_id "TCONS_00013138"; exon_number "1"; oId "CUFF.4453.2"; class_code "u"; tss_id "TSS10378";
gnl|Nvit_2.0|Chr2.Scaffold76	Cufflinks	exon	182958	183123	.	+	.	gene_id "XLOC_005802"; transcript_id "TCONS_00013138"; exon_number "2"; oId "CUFF.4453.2"; class_code "u"; tss_id "TSS10378";
gnl|Nvit_2.0|Chr2.Scaffold76	Cufflinks	exon	183368	183450	.	+	.	gene_id "XLOC_005802"; transcript_id "TCONS_00013138"; exon_number "3"; oId "CUFF.4453.2"; class_code "u"; tss_id "TSS10378";
gnl|Nvit_2.0|Chr2.Scaffold76	Cufflinks	exon	183513	183572	.	+	.	gene_id "XLOC_005802"; transcript_id "TCONS_00013138"; exon_number "4"; oId "CUFF.4453.2"; class_code "u"; tss_id "TSS10378";
gnl|Nvit_2.0|Chr2.Scaffold76	Cufflinks	exon	85107	85494	.	-	.	gene_id "XLOC_005807"; transcript_id "TCONS_00013161"; exon_number "1"; oId "CUFF.4440.5"; class_code "u"; tss_id "TSS10392";
gnl|Nvit_2.0|Chr2.Scaffold76	Cufflinks	exon	85566	85812	.	-	.	gene_id "XLOC_005807"; transcript_id "TCONS_00013161"; exon_number "2"; oId "CUFF.4440.5"; class_code "u"; tss_id "TSS10392";
gnl|Nvit_2.0|Chr2.Scaffold76	Cufflinks	exon	86036	86256	.	-	.	gene_id "XLOC_005807"; transcript_id "TCONS_00013161"; exon_number "3"; oId "CUFF.4440.5"; class_code "u"; tss_id "TSS10392";
gnl|Nvit_2.0|Chr2.Scaffold76	Cufflinks	exon	168041	169388	.	-	.	gene_id "XLOC_005810"; transcript_id "TCONS_00013168"; exon_number "1"; oId "CUFF.4452.1"; class_code "u"; tss_id "TSS10397";
gnl|Nvit_2.0|Chr2.Scaffold76	Cufflinks	exon	169507	169540	.	-	.	gene_id "XLOC_005810"; transcript_id "TCONS_00013168"; exon_number "2"; oId "CUFF.4452.1"; class_code "u"; tss_id "TSS10397";
gnl|Nvit_2.0|Chr2.Scaffold76	Cufflinks	exon	9428	10453	.	.	.	gene_id "XLOC_005818"; transcript_id "TCONS_00013182"; exon_number "1"; oId "CUFF.4437.1"; class_code "u"; tss_id "TSS10408";
gnl|Nvit_2.0|Chr2.Scaffold76	Cufflinks	exon	70224	71735	.	.	.	gene_id "XLOC_005819"; transcript_id "TCONS_00013183"; exon_number "1"; oId "CUFF.4438.1"; class_code "u"; tss_id "TSS10409";
gnl|Nvit_2.0|Chr2.Scaffold76	Cufflinks	exon	71879	73117	.	.	.	gene_id "XLOC_005820"; transcript_id "TCONS_00013184"; exon_number "1"; oId "CUFF.4439.1"; class_code "u"; tss_id "TSS10410";
gnl|Nvit_2.0|Chr2.Scaffold79	Cufflinks	exon	181790	182279	.	+	.	gene_id "XLOC_005823"; transcript_id "TCONS_00013188"; exon_number "1"; oId "CUFF.4474.1"; class_code "u"; tss_id "TSS10414";
gnl|Nvit_2.0|Chr2.Scaffold79	Cufflinks	exon	194934	195162	.	+	.	gene_id "XLOC_005823"; transcript_id "TCONS_00013188"; exon_number "2"; oId "CUFF.4474.1"; class_code "u"; tss_id "TSS10414";
gnl|Nvit_2.0|Chr2.Scaffold79	Cufflinks	exon	283748	283951	.	+	.	gene_id "XLOC_005828"; transcript_id "TCONS_00013196"; exon_number "1"; oId "CUFF.4484.1"; class_code "u"; tss_id "TSS10422";
gnl|Nvit_2.0|Chr2.Scaffold79	Cufflinks	exon	284052	284172	.	+	.	gene_id "XLOC_005828"; transcript_id "TCONS_00013196"; exon_number "2"; oId "CUFF.4484.1"; class_code "u"; tss_id "TSS10422";
gnl|Nvit_2.0|Chr2.Scaffold79	Cufflinks	exon	284268	285112	.	+	.	gene_id "XLOC_005828"; transcript_id "TCONS_00013196"; exon_number "3"; oId "CUFF.4484.1"; class_code "u"; tss_id "TSS10422";
gnl|Nvit_2.0|Chr2.Scaffold79	Cufflinks	exon	532335	532534	.	+	.	gene_id "XLOC_005833"; transcript_id "TCONS_00013208"; exon_number "1"; oId "CUFF.4497.2"; class_code "u"; tss_id "TSS10432";
gnl|Nvit_2.0|Chr2.Scaffold79	Cufflinks	exon	532610	533037	.	+	.	gene_id "XLOC_005833"; transcript_id "TCONS_00013208"; exon_number "2"; oId "CUFF.4497.2"; class_code "u"; tss_id "TSS10432";
gnl|Nvit_2.0|Chr2.Scaffold79	Cufflinks	exon	532335	532534	.	+	.	gene_id "XLOC_005833"; transcript_id "TCONS_00013207"; exon_number "1"; oId "CUFF.4497.1"; class_code "u"; tss_id "TSS10432";
gnl|Nvit_2.0|Chr2.Scaffold79	Cufflinks	exon	532613	533037	.	+	.	gene_id "XLOC_005833"; transcript_id "TCONS_00013207"; exon_number "2"; oId "CUFF.4497.1"; class_code "u"; tss_id "TSS10432";
gnl|Nvit_2.0|Chr2.Scaffold79	Cufflinks	exon	558790	558972	.	+	.	gene_id "XLOC_005834"; transcript_id "TCONS_00013209"; exon_number "1"; oId "CUFF.4499.1"; class_code "u"; tss_id "TSS10433";
gnl|Nvit_2.0|Chr2.Scaffold79	Cufflinks	exon	559084	559356	.	+	.	gene_id "XLOC_005834"; transcript_id "TCONS_00013209"; exon_number "2"; oId "CUFF.4499.1"; class_code "u"; tss_id "TSS10433";
gnl|Nvit_2.0|Chr2.Scaffold79	Cufflinks	exon	558816	558972	.	+	.	gene_id "XLOC_005834"; transcript_id "TCONS_00013210"; exon_number "1"; oId "CUFF.4499.2"; class_code "u"; tss_id "TSS10433";
gnl|Nvit_2.0|Chr2.Scaffold79	Cufflinks	exon	563758	564255	.	+	.	gene_id "XLOC_005834"; transcript_id "TCONS_00013210"; exon_number "2"; oId "CUFF.4499.2"; class_code "u"; tss_id "TSS10433";
gnl|Nvit_2.0|Chr2.Scaffold79	Cufflinks	exon	561750	561909	.	+	.	gene_id "XLOC_005834"; transcript_id "TCONS_00013212"; exon_number "1"; oId "CUFF.4499.4"; class_code "u"; tss_id "TSS10434";
gnl|Nvit_2.0|Chr2.Scaffold79	Cufflinks	exon	563018	563289	.	+	.	gene_id "XLOC_005834"; transcript_id "TCONS_00013212"; exon_number "2"; oId "CUFF.4499.4"; class_code "u"; tss_id "TSS10434";
gnl|Nvit_2.0|Chr2.Scaffold79	Cufflinks	exon	563758	564053	.	+	.	gene_id "XLOC_005834"; transcript_id "TCONS_00013212"; exon_number "3"; oId "CUFF.4499.4"; class_code "u"; tss_id "TSS10434";
gnl|Nvit_2.0|Chr2.Scaffold79	Cufflinks	exon	564403	564447	.	+	.	gene_id "XLOC_005834"; transcript_id "TCONS_00013212"; exon_number "4"; oId "CUFF.4499.4"; class_code "u"; tss_id "TSS10434";
gnl|Nvit_2.0|Chr2.Scaffold79	Cufflinks	exon	564961	565842	.	+	.	gene_id "XLOC_005834"; transcript_id "TCONS_00013212"; exon_number "5"; oId "CUFF.4499.4"; class_code "u"; tss_id "TSS10434";
gnl|Nvit_2.0|Chr2.Scaffold79	Cufflinks	exon	561750	561909	.	+	.	gene_id "XLOC_005834"; transcript_id "TCONS_00013211"; exon_number "1"; oId "CUFF.4499.3"; class_code "u"; tss_id "TSS10434";
gnl|Nvit_2.0|Chr2.Scaffold79	Cufflinks	exon	563758	564053	.	+	.	gene_id "XLOC_005834"; transcript_id "TCONS_00013211"; exon_number "2"; oId "CUFF.4499.3"; class_code "u"; tss_id "TSS10434";
gnl|Nvit_2.0|Chr2.Scaffold79	Cufflinks	exon	564403	564447	.	+	.	gene_id "XLOC_005834"; transcript_id "TCONS_00013211"; exon_number "3"; oId "CUFF.4499.3"; class_code "u"; tss_id "TSS10434";
gnl|Nvit_2.0|Chr2.Scaffold79	Cufflinks	exon	564961	565842	.	+	.	gene_id "XLOC_005834"; transcript_id "TCONS_00013211"; exon_number "4"; oId "CUFF.4499.3"; class_code "u"; tss_id "TSS10434";
gnl|Nvit_2.0|Chr2.Scaffold79	Cufflinks	exon	561897	562273	.	+	.	gene_id "XLOC_005834"; transcript_id "TCONS_00013213"; exon_number "1"; oId "CUFF.4499.5"; class_code "u"; tss_id "TSS10435";
gnl|Nvit_2.0|Chr2.Scaffold79	Cufflinks	exon	562341	562714	.	+	.	gene_id "XLOC_005834"; transcript_id "TCONS_00013213"; exon_number "2"; oId "CUFF.4499.5"; class_code "u"; tss_id "TSS10435";
gnl|Nvit_2.0|Chr2.Scaffold79	Cufflinks	exon	375389	376228	.	-	.	gene_id "XLOC_005850"; transcript_id "TCONS_00013245"; exon_number "1"; oId "CUFF.4490.1"; class_code "u"; tss_id "TSS10459";
gnl|Nvit_2.0|Chr2.Scaffold79	Cufflinks	exon	376665	377046	.	-	.	gene_id "XLOC_005850"; transcript_id "TCONS_00013245"; exon_number "2"; oId "CUFF.4490.1"; class_code "u"; tss_id "TSS10459";
gnl|Nvit_2.0|Chr2.Scaffold79	Cufflinks	exon	376365	376597	.	-	.	gene_id "XLOC_005850"; transcript_id "TCONS_00013246"; exon_number "1"; oId "CUFF.4490.2"; class_code "u"; tss_id "TSS10459";
gnl|Nvit_2.0|Chr2.Scaffold79	Cufflinks	exon	376665	377046	.	-	.	gene_id "XLOC_005850"; transcript_id "TCONS_00013246"; exon_number "2"; oId "CUFF.4490.2"; class_code "u"; tss_id "TSS10459";
gnl|Nvit_2.0|Chr2.Scaffold79	Cufflinks	exon	664627	664672	.	-	.	gene_id "XLOC_005852"; transcript_id "TCONS_00013252"; exon_number "1"; oId "CUFF.4501.1"; class_code "u"; tss_id "TSS10461";
gnl|Nvit_2.0|Chr2.Scaffold79	Cufflinks	exon	665053	665259	.	-	.	gene_id "XLOC_005852"; transcript_id "TCONS_00013252"; exon_number "2"; oId "CUFF.4501.1"; class_code "u"; tss_id "TSS10461";
gnl|Nvit_2.0|Chr2.Scaffold79	Cufflinks	exon	670368	670461	.	-	.	gene_id "XLOC_005852"; transcript_id "TCONS_00013252"; exon_number "3"; oId "CUFF.4501.1"; class_code "u"; tss_id "TSS10461";
gnl|Nvit_2.0|Chr2.Scaffold79	Cufflinks	exon	22441	23010	.	.	.	gene_id "XLOC_005857"; transcript_id "TCONS_00013258"; exon_number "1"; oId "CUFF.4467.1"; class_code "u"; tss_id "TSS10466";
gnl|Nvit_2.0|Chr2.Scaffold79	Cufflinks	exon	86349	87538	.	.	.	gene_id "XLOC_005860"; transcript_id "TCONS_00013261"; exon_number "1"; oId "CUFF.4471.1"; class_code "u"; tss_id "TSS10469";
gnl|Nvit_2.0|Chr2.Scaffold79	Cufflinks	exon	132693	132966	.	.	.	gene_id "XLOC_005861"; transcript_id "TCONS_00013262"; exon_number "1"; oId "CUFF.4472.1"; class_code "u"; tss_id "TSS10470";
gnl|Nvit_2.0|Chr2.Scaffold79	Cufflinks	exon	155437	157245	.	.	.	gene_id "XLOC_005862"; transcript_id "TCONS_00013263"; exon_number "1"; oId "CUFF.4473.1"; class_code "u"; tss_id "TSS10471";
gnl|Nvit_2.0|Chr2.Scaffold79	Cufflinks	exon	411159	411924	.	.	.	gene_id "XLOC_005863"; transcript_id "TCONS_00013264"; exon_number "1"; oId "CUFF.4492.1"; class_code "u"; tss_id "TSS10472";
gnl|Nvit_2.0|Chr2.Scaffold79	Cufflinks	exon	412710	413578	.	.	.	gene_id "XLOC_005864"; transcript_id "TCONS_00013265"; exon_number "1"; oId "CUFF.4493.1"; class_code "u"; tss_id "TSS10473";
gnl|Nvit_2.0|Chr2.Scaffold79	Cufflinks	exon	512999	513479	.	.	.	gene_id "XLOC_005865"; transcript_id "TCONS_00013266"; exon_number "1"; oId "CUFF.4496.1"; class_code "u"; tss_id "TSS10474";
gnl|Nvit_2.0|Chr2.Scaffold79	Cufflinks	exon	537742	538017	.	.	.	gene_id "XLOC_005866"; transcript_id "TCONS_00013267"; exon_number "1"; oId "CUFF.4498.1"; class_code "u"; tss_id "TSS10475";
gnl|Nvit_2.0|Chr2.Scaffold797	Cufflinks	exon	10318	11217	.	+	.	gene_id "XLOC_005867"; transcript_id "TCONS_00013270"; exon_number "1"; oId "CUFF.4506.1"; class_code "u"; tss_id "TSS10478";
gnl|Nvit_2.0|Chr2.Scaffold8	Cufflinks	exon	10	1495	.	+	.	gene_id "XLOC_005871"; transcript_id "TCONS_00013284"; exon_number "1"; oId "CUFF.4509.1"; class_code "u"; tss_id "TSS10487";
gnl|Nvit_2.0|Chr2.Scaffold8	Cufflinks	exon	214248	221980	.	+	.	gene_id "XLOC_005881"; transcript_id "TCONS_00013320"; exon_number "1"; oId "CUFF.4527.1"; class_code "u"; tss_id "TSS10517";
gnl|Nvit_2.0|Chr2.Scaffold8	Cufflinks	exon	472743	473423	.	+	.	gene_id "XLOC_005900"; transcript_id "TCONS_00013367"; exon_number "1"; oId "CUFF.4554.1"; class_code "u"; tss_id "TSS10557";
gnl|Nvit_2.0|Chr2.Scaffold8	Cufflinks	exon	497008	497136	.	+	.	gene_id "XLOC_005900"; transcript_id "TCONS_00013367"; exon_number "2"; oId "CUFF.4554.1"; class_code "u"; tss_id "TSS10557";
gnl|Nvit_2.0|Chr2.Scaffold8	Cufflinks	exon	513510	513538	.	+	.	gene_id "XLOC_005900"; transcript_id "TCONS_00013367"; exon_number "3"; oId "CUFF.4554.1"; class_code "u"; tss_id "TSS10557";
gnl|Nvit_2.0|Chr2.Scaffold8	Cufflinks	exon	472938	473423	.	+	.	gene_id "XLOC_005900"; transcript_id "TCONS_00013368"; exon_number "1"; oId "CUFF.4554.2"; class_code "u"; tss_id "TSS10558";
gnl|Nvit_2.0|Chr2.Scaffold8	Cufflinks	exon	497008	497136	.	+	.	gene_id "XLOC_005900"; transcript_id "TCONS_00013368"; exon_number "2"; oId "CUFF.4554.2"; class_code "u"; tss_id "TSS10558";
gnl|Nvit_2.0|Chr2.Scaffold8	Cufflinks	exon	506128	506451	.	+	.	gene_id "XLOC_005900"; transcript_id "TCONS_00013368"; exon_number "3"; oId "CUFF.4554.2"; class_code "u"; tss_id "TSS10558";
gnl|Nvit_2.0|Chr2.Scaffold8	Cufflinks	exon	513596	513936	.	+	.	gene_id "XLOC_005901"; transcript_id "TCONS_00013370"; exon_number "1"; oId "CUFF.4555.2"; class_code "u"; tss_id "TSS10559";
gnl|Nvit_2.0|Chr2.Scaffold8	Cufflinks	exon	514762	516145	.	+	.	gene_id "XLOC_005901"; transcript_id "TCONS_00013370"; exon_number "2"; oId "CUFF.4555.2"; class_code "u"; tss_id "TSS10559";
gnl|Nvit_2.0|Chr2.Scaffold8	Cufflinks	exon	513596	514062	.	+	.	gene_id "XLOC_005901"; transcript_id "TCONS_00013369"; exon_number "1"; oId "CUFF.4555.1"; class_code "u"; tss_id "TSS10559";
gnl|Nvit_2.0|Chr2.Scaffold8	Cufflinks	exon	514762	516145	.	+	.	gene_id "XLOC_005901"; transcript_id "TCONS_00013369"; exon_number "2"; oId "CUFF.4555.1"; class_code "u"; tss_id "TSS10559";
gnl|Nvit_2.0|Chr2.Scaffold8	Cufflinks	exon	514408	516145	.	+	.	gene_id "XLOC_005901"; transcript_id "TCONS_00013371"; exon_number "1"; oId "CUFF.4556.1"; class_code "u"; tss_id "TSS10560";
gnl|Nvit_2.0|Chr2.Scaffold8	Cufflinks	exon	815943	816232	.	+	.	gene_id "XLOC_005918"; transcript_id "TCONS_00013407"; exon_number "1"; oId "CUFF.4586.1"; class_code "u"; tss_id "TSS10587";
gnl|Nvit_2.0|Chr2.Scaffold8	Cufflinks	exon	819205	820211	.	+	.	gene_id "XLOC_005918"; transcript_id "TCONS_00013407"; exon_number "2"; oId "CUFF.4586.1"; class_code "u"; tss_id "TSS10587";
gnl|Nvit_2.0|Chr2.Scaffold8	Cufflinks	exon	201213	201915	.	.	.	gene_id "XLOC_005969"; transcript_id "TCONS_00013541"; exon_number "1"; oId "CUFF.4528.1"; class_code "u"; tss_id "TSS10690";
gnl|Nvit_2.0|Chr2.Scaffold8	Cufflinks	exon	243186	244756	.	.	.	gene_id "XLOC_005970"; transcript_id "TCONS_00013542"; exon_number "1"; oId "CUFF.4532.1"; class_code "u"; tss_id "TSS10691";
gnl|Nvit_2.0|Chr2.Scaffold8	Cufflinks	exon	519010	520464	.	.	.	gene_id "XLOC_005971"; transcript_id "TCONS_00013543"; exon_number "1"; oId "CUFF.4557.1"; class_code "u"; tss_id "TSS10692";
gnl|Nvit_2.0|Chr2.Scaffold8	Cufflinks	exon	568030	571185	.	.	.	gene_id "XLOC_005972"; transcript_id "TCONS_00013544"; exon_number "1"; oId "CUFF.4561.1"; class_code "u"; tss_id "TSS10693";
gnl|Nvit_2.0|Chr2.Scaffold8	Cufflinks	exon	709923	710574	.	.	.	gene_id "XLOC_005973"; transcript_id "TCONS_00013545"; exon_number "1"; oId "CUFF.4571.1"; class_code "u"; tss_id "TSS10694";
gnl|Nvit_2.0|Chr2.Scaffold8	Cufflinks	exon	784370	786016	.	.	.	gene_id "XLOC_005974"; transcript_id "TCONS_00013546"; exon_number "1"; oId "CUFF.4582.1"; class_code "u"; tss_id "TSS10695";
gnl|Nvit_2.0|Chr2.Scaffold8	Cufflinks	exon	786208	787775	.	.	.	gene_id "XLOC_005975"; transcript_id "TCONS_00013547"; exon_number "1"; oId "CUFF.4583.1"; class_code "u"; tss_id "TSS10696";
gnl|Nvit_2.0|Chr2.Scaffold80	Cufflinks	exon	220503	220778	.	-	.	gene_id "XLOC_005983"; transcript_id "TCONS_00013562"; exon_number "1"; oId "CUFF.4600.1"; class_code "u"; tss_id "TSS10710";
gnl|Nvit_2.0|Chr2.Scaffold80	Cufflinks	exon	220893	221347	.	-	.	gene_id "XLOC_005983"; transcript_id "TCONS_00013562"; exon_number "2"; oId "CUFF.4600.1"; class_code "u"; tss_id "TSS10710";
gnl|Nvit_2.0|Chr2.Scaffold80	Cufflinks	exon	70732	72371	.	.	.	gene_id "XLOC_005989"; transcript_id "TCONS_00013568"; exon_number "1"; oId "CUFF.4596.1"; class_code "u"; tss_id "TSS10716";
gnl|Nvit_2.0|Chr2.Scaffold80	Cufflinks	exon	72564	72762	.	.	.	gene_id "XLOC_005990"; transcript_id "TCONS_00013569"; exon_number "1"; oId "CUFF.4597.1"; class_code "u"; tss_id "TSS10717";
gnl|Nvit_2.0|Chr2.Scaffold80	Cufflinks	exon	72942	74827	.	.	.	gene_id "XLOC_005991"; transcript_id "TCONS_00013570"; exon_number "1"; oId "CUFF.4598.1"; class_code "u"; tss_id "TSS10718";
gnl|Nvit_2.0|Chr2.Scaffold81	Cufflinks	exon	470770	471462	.	+	.	gene_id "XLOC_006006"; transcript_id "TCONS_00013603"; exon_number "1"; oId "CUFF.4615.1"; class_code "u"; tss_id "TSS10743";
gnl|Nvit_2.0|Chr2.Scaffold81	Cufflinks	exon	527717	527750	.	+	.	gene_id "XLOC_006006"; transcript_id "TCONS_00013603"; exon_number "2"; oId "CUFF.4615.1"; class_code "u"; tss_id "TSS10743";
gnl|Nvit_2.0|Chr2.Scaffold81	Cufflinks	exon	470803	471462	.	+	.	gene_id "XLOC_006006"; transcript_id "TCONS_00013604"; exon_number "1"; oId "CUFF.4615.2"; class_code "u"; tss_id "TSS10743";
gnl|Nvit_2.0|Chr2.Scaffold81	Cufflinks	exon	501876	502073	.	+	.	gene_id "XLOC_006006"; transcript_id "TCONS_00013604"; exon_number "2"; oId "CUFF.4615.2"; class_code "u"; tss_id "TSS10743";
gnl|Nvit_2.0|Chr2.Scaffold81	Cufflinks	exon	510425	510467	.	+	.	gene_id "XLOC_006006"; transcript_id "TCONS_00013604"; exon_number "3"; oId "CUFF.4615.2"; class_code "u"; tss_id "TSS10743";
gnl|Nvit_2.0|Chr2.Scaffold81	Cufflinks	exon	527717	527750	.	+	.	gene_id "XLOC_006006"; transcript_id "TCONS_00013604"; exon_number "4"; oId "CUFF.4615.2"; class_code "u"; tss_id "TSS10743";
gnl|Nvit_2.0|Chr2.Scaffold81	Cufflinks	exon	526089	526613	.	+	.	gene_id "XLOC_006006"; transcript_id "TCONS_00013605"; exon_number "1"; oId "CUFF.4615.3"; class_code "u"; tss_id "TSS10744";
gnl|Nvit_2.0|Chr2.Scaffold81	Cufflinks	exon	527717	527750	.	+	.	gene_id "XLOC_006006"; transcript_id "TCONS_00013605"; exon_number "2"; oId "CUFF.4615.3"; class_code "u"; tss_id "TSS10744";
gnl|Nvit_2.0|Chr2.Scaffold81	Cufflinks	exon	327755	327979	.	-	.	gene_id "XLOC_006014"; transcript_id "TCONS_00013626"; exon_number "1"; oId "CUFF.4612.2"; class_code "u"; tss_id "TSS10757";
gnl|Nvit_2.0|Chr2.Scaffold81	Cufflinks	exon	328052	328263	.	-	.	gene_id "XLOC_006014"; transcript_id "TCONS_00013626"; exon_number "2"; oId "CUFF.4612.2"; class_code "u"; tss_id "TSS10757";
gnl|Nvit_2.0|Chr2.Scaffold81	Cufflinks	exon	328350	329764	.	-	.	gene_id "XLOC_006014"; transcript_id "TCONS_00013626"; exon_number "3"; oId "CUFF.4612.2"; class_code "u"; tss_id "TSS10757";
gnl|Nvit_2.0|Chr2.Scaffold81	Cufflinks	exon	327755	328482	.	-	.	gene_id "XLOC_006014"; transcript_id "TCONS_00013625"; exon_number "1"; oId "CUFF.4612.1"; class_code "u"; tss_id "TSS10757";
gnl|Nvit_2.0|Chr2.Scaffold81	Cufflinks	exon	328727	329764	.	-	.	gene_id "XLOC_006014"; transcript_id "TCONS_00013625"; exon_number "2"; oId "CUFF.4612.1"; class_code "u"; tss_id "TSS10757";
gnl|Nvit_2.0|Chr2.Scaffold81	Cufflinks	exon	336969	339019	.	.	.	gene_id "XLOC_006017"; transcript_id "TCONS_00013629"; exon_number "1"; oId "CUFF.4613.1"; class_code "u"; tss_id "TSS10760";
gnl|Nvit_2.0|Chr2.Scaffold81	Cufflinks	exon	457262	457883	.	.	.	gene_id "XLOC_006018"; transcript_id "TCONS_00013630"; exon_number "1"; oId "CUFF.4614.1"; class_code "u"; tss_id "TSS10761";
gnl|Nvit_2.0|Chr2.Scaffold81	Cufflinks	exon	521380	522528	.	.	.	gene_id "XLOC_006019"; transcript_id "TCONS_00013631"; exon_number "1"; oId "CUFF.4616.1"; class_code "u"; tss_id "TSS10762";
gnl|Nvit_2.0|Chr2.Scaffold93	Cufflinks	exon	44776	45313	.	+	.	gene_id "XLOC_006028"; transcript_id "TCONS_00013645"; exon_number "1"; oId "CUFF.4626.2"; class_code "u"; tss_id "TSS10772";
gnl|Nvit_2.0|Chr2.Scaffold93	Cufflinks	exon	45574	45789	.	+	.	gene_id "XLOC_006028"; transcript_id "TCONS_00013645"; exon_number "2"; oId "CUFF.4626.2"; class_code "u"; tss_id "TSS10772";
gnl|Nvit_2.0|Chr2.Scaffold93	Cufflinks	exon	45872	46052	.	+	.	gene_id "XLOC_006028"; transcript_id "TCONS_00013645"; exon_number "3"; oId "CUFF.4626.2"; class_code "u"; tss_id "TSS10772";
gnl|Nvit_2.0|Chr2.Scaffold93	Cufflinks	exon	44776	45313	.	+	.	gene_id "XLOC_006028"; transcript_id "TCONS_00013644"; exon_number "1"; oId "CUFF.4626.1"; class_code "u"; tss_id "TSS10772";
gnl|Nvit_2.0|Chr2.Scaffold93	Cufflinks	exon	45574	45790	.	+	.	gene_id "XLOC_006028"; transcript_id "TCONS_00013644"; exon_number "2"; oId "CUFF.4626.1"; class_code "u"; tss_id "TSS10772";
gnl|Nvit_2.0|Chr2.Scaffold93	Cufflinks	exon	45872	46052	.	+	.	gene_id "XLOC_006028"; transcript_id "TCONS_00013644"; exon_number "3"; oId "CUFF.4626.1"; class_code "u"; tss_id "TSS10772";
gnl|Nvit_2.0|Chr2.Scaffold93	Cufflinks	exon	291234	291429	.	+	.	gene_id "XLOC_006043"; transcript_id "TCONS_00013677"; exon_number "1"; oId "CUFF.4649.2"; class_code "u"; tss_id "TSS10796";
gnl|Nvit_2.0|Chr2.Scaffold93	Cufflinks	exon	291671	291744	.	+	.	gene_id "XLOC_006043"; transcript_id "TCONS_00013677"; exon_number "2"; oId "CUFF.4649.2"; class_code "u"; tss_id "TSS10796";
gnl|Nvit_2.0|Chr2.Scaffold93	Cufflinks	exon	292175	292333	.	+	.	gene_id "XLOC_006043"; transcript_id "TCONS_00013677"; exon_number "3"; oId "CUFF.4649.2"; class_code "u"; tss_id "TSS10796";
gnl|Nvit_2.0|Chr2.Scaffold93	Cufflinks	exon	292414	292628	.	+	.	gene_id "XLOC_006043"; transcript_id "TCONS_00013677"; exon_number "4"; oId "CUFF.4649.2"; class_code "u"; tss_id "TSS10796";
gnl|Nvit_2.0|Chr2.Scaffold93	Cufflinks	exon	292708	295067	.	+	.	gene_id "XLOC_006043"; transcript_id "TCONS_00013677"; exon_number "5"; oId "CUFF.4649.2"; class_code "u"; tss_id "TSS10796";
gnl|Nvit_2.0|Chr2.Scaffold93	Cufflinks	exon	291234	291429	.	+	.	gene_id "XLOC_006043"; transcript_id "TCONS_00013676"; exon_number "1"; oId "CUFF.4649.1"; class_code "u"; tss_id "TSS10796";
gnl|Nvit_2.0|Chr2.Scaffold93	Cufflinks	exon	291671	291744	.	+	.	gene_id "XLOC_006043"; transcript_id "TCONS_00013676"; exon_number "2"; oId "CUFF.4649.1"; class_code "u"; tss_id "TSS10796";
gnl|Nvit_2.0|Chr2.Scaffold93	Cufflinks	exon	292374	292628	.	+	.	gene_id "XLOC_006043"; transcript_id "TCONS_00013676"; exon_number "3"; oId "CUFF.4649.1"; class_code "u"; tss_id "TSS10796";
gnl|Nvit_2.0|Chr2.Scaffold93	Cufflinks	exon	292702	295067	.	+	.	gene_id "XLOC_006043"; transcript_id "TCONS_00013676"; exon_number "4"; oId "CUFF.4649.1"; class_code "u"; tss_id "TSS10796";
gnl|Nvit_2.0|Chr2.Scaffold93	Cufflinks	exon	119487	120309	.	.	.	gene_id "XLOC_006065"; transcript_id "TCONS_00013737"; exon_number "1"; oId "CUFF.4636.1"; class_code "u"; tss_id "TSS10841";
gnl|Nvit_2.0|Chr2.Scaffold93	Cufflinks	exon	137898	139767	.	.	.	gene_id "XLOC_006066"; transcript_id "TCONS_00013738"; exon_number "1"; oId "CUFF.4637.1"; class_code "u"; tss_id "TSS10842";
gnl|Nvit_2.0|Chr2.Scaffold93	Cufflinks	exon	165344	167107	.	.	.	gene_id "XLOC_006067"; transcript_id "TCONS_00013739"; exon_number "1"; oId "CUFF.4640.1"; class_code "u"; tss_id "TSS10843";
gnl|Nvit_2.0|Chr2.Scaffold93	Cufflinks	exon	212309	214448	.	.	.	gene_id "XLOC_006068"; transcript_id "TCONS_00013740"; exon_number "1"; oId "CUFF.4648.1"; class_code "u"; tss_id "TSS10844";
gnl|Nvit_2.0|Chr2.Scaffold93	Cufflinks	exon	306811	307379	.	.	.	gene_id "XLOC_006069"; transcript_id "TCONS_00013741"; exon_number "1"; oId "CUFF.4650.1"; class_code "u"; tss_id "TSS10845";
gnl|Nvit_2.0|Chr2.Scaffold93	Cufflinks	exon	347818	348598	.	.	.	gene_id "XLOC_006070"; transcript_id "TCONS_00013742"; exon_number "1"; oId "CUFF.4652.1"; class_code "u"; tss_id "TSS10846";
gnl|Nvit_2.0|Chr2.Scaffold93	Cufflinks	exon	430130	431476	.	.	.	gene_id "XLOC_006071"; transcript_id "TCONS_00013743"; exon_number "1"; oId "CUFF.4654.1"; class_code "u"; tss_id "TSS10847";
gnl|Nvit_2.0|Chr2.Scaffold93	Cufflinks	exon	474672	474948	.	.	.	gene_id "XLOC_006072"; transcript_id "TCONS_00013744"; exon_number "1"; oId "CUFF.4655.1"; class_code "u"; tss_id "TSS10848";
gnl|Nvit_2.0|Chr3.Scaffold111	Cufflinks	exon	16529	17275	.	.	.	gene_id "XLOC_006088"; transcript_id "TCONS_00013776"; exon_number "1"; oId "CUFF.4664.1"; class_code "u"; tss_id "TSS10874";
gnl|Nvit_2.0|Chr3.Scaffold111	Cufflinks	exon	28284	29269	.	.	.	gene_id "XLOC_006090"; transcript_id "TCONS_00013778"; exon_number "1"; oId "CUFF.4666.1"; class_code "u"; tss_id "TSS10876";
gnl|Nvit_2.0|Chr3.Scaffold111	Cufflinks	exon	33608	34543	.	.	.	gene_id "XLOC_006091"; transcript_id "TCONS_00013779"; exon_number "1"; oId "CUFF.4667.1"; class_code "u"; tss_id "TSS10877";
gnl|Nvit_2.0|Chr3.Scaffold111	Cufflinks	exon	121642	121968	.	.	.	gene_id "XLOC_006092"; transcript_id "TCONS_00013780"; exon_number "1"; oId "CUFF.4671.1"; class_code "u"; tss_id "TSS10878";
gnl|Nvit_2.0|Chr3.Scaffold140	Cufflinks	exon	27566	27822	.	.	.	gene_id "XLOC_006103"; transcript_id "TCONS_00013805"; exon_number "1"; oId "CUFF.4672.1"; class_code "u"; tss_id "TSS10897";
gnl|Nvit_2.0|Chr3.Scaffold140	Cufflinks	exon	403863	404878	.	.	.	gene_id "XLOC_006104"; transcript_id "TCONS_00013806"; exon_number "1"; oId "CUFF.4679.1"; class_code "u"; tss_id "TSS10898";
gnl|Nvit_2.0|Chr3.Scaffold140	Cufflinks	exon	405124	406368	.	.	.	gene_id "XLOC_006105"; transcript_id "TCONS_00013807"; exon_number "1"; oId "CUFF.4680.1"; class_code "u"; tss_id "TSS10899";
gnl|Nvit_2.0|Chr3.Scaffold140	Cufflinks	exon	406796	408016	.	.	.	gene_id "XLOC_006106"; transcript_id "TCONS_00013808"; exon_number "1"; oId "CUFF.4681.1"; class_code "u"; tss_id "TSS10900";
gnl|Nvit_2.0|Chr3.Scaffold140	Cufflinks	exon	408745	409216	.	.	.	gene_id "XLOC_006107"; transcript_id "TCONS_00013809"; exon_number "1"; oId "CUFF.4682.1"; class_code "u"; tss_id "TSS10901";
gnl|Nvit_2.0|Chr3.Scaffold17	Cufflinks	exon	2371580	2372078	.	+	.	gene_id "XLOC_006225"; transcript_id "TCONS_00014084"; exon_number "1"; oId "CUFF.4878.1"; class_code "u"; tss_id "TSS11124";
gnl|Nvit_2.0|Chr3.Scaffold17	Cufflinks	exon	2372179	2372625	.	+	.	gene_id "XLOC_006225"; transcript_id "TCONS_00014084"; exon_number "2"; oId "CUFF.4878.1"; class_code "u"; tss_id "TSS11124";
gnl|Nvit_2.0|Chr3.Scaffold17	Cufflinks	exon	1063981	1064420	.	-	.	gene_id "XLOC_006264"; transcript_id "TCONS_00014194"; exon_number "1"; oId "CUFF.4760.1"; class_code "u"; tss_id "TSS11210";
gnl|Nvit_2.0|Chr3.Scaffold17	Cufflinks	exon	1064520	1064803	.	-	.	gene_id "XLOC_006264"; transcript_id "TCONS_00014194"; exon_number "2"; oId "CUFF.4760.1"; class_code "u"; tss_id "TSS11210";
gnl|Nvit_2.0|Chr3.Scaffold17	Cufflinks	exon	1200595	1202473	.	-	.	gene_id "XLOC_006271"; transcript_id "TCONS_00014218"; exon_number "1"; oId "CUFF.4776.1"; class_code "u"; tss_id "TSS11226";
gnl|Nvit_2.0|Chr3.Scaffold17	Cufflinks	exon	2020667	2020687	.	-	.	gene_id "XLOC_006310"; transcript_id "TCONS_00014317"; exon_number "1"; oId "CUFF.4845.1"; class_code "u"; tss_id "TSS11309";
gnl|Nvit_2.0|Chr3.Scaffold17	Cufflinks	exon	2021094	2023098	.	-	.	gene_id "XLOC_006310"; transcript_id "TCONS_00014317"; exon_number "2"; oId "CUFF.4845.1"; class_code "u"; tss_id "TSS11309";
gnl|Nvit_2.0|Chr3.Scaffold17	Cufflinks	exon	589357	590876	.	.	.	gene_id "XLOC_006336"; transcript_id "TCONS_00014376"; exon_number "1"; oId "CUFF.4715.1"; class_code "u"; tss_id "TSS11351";
gnl|Nvit_2.0|Chr3.Scaffold17	Cufflinks	exon	895682	898024	.	.	.	gene_id "XLOC_006337"; transcript_id "TCONS_00014377"; exon_number "1"; oId "CUFF.4745.1"; class_code "u"; tss_id "TSS11352";
gnl|Nvit_2.0|Chr3.Scaffold17	Cufflinks	exon	983645	984340	.	.	.	gene_id "XLOC_006338"; transcript_id "TCONS_00014378"; exon_number "1"; oId "CUFF.4753.1"; class_code "u"; tss_id "TSS11353";
gnl|Nvit_2.0|Chr3.Scaffold17	Cufflinks	exon	1230555	1231603	.	.	.	gene_id "XLOC_006339"; transcript_id "TCONS_00014379"; exon_number "1"; oId "CUFF.4780.1"; class_code "u"; tss_id "TSS11354";
gnl|Nvit_2.0|Chr3.Scaffold17	Cufflinks	exon	1420852	1421397	.	.	.	gene_id "XLOC_006340"; transcript_id "TCONS_00014380"; exon_number "1"; oId "CUFF.4804.1"; class_code "u"; tss_id "TSS11355";
gnl|Nvit_2.0|Chr3.Scaffold17	Cufflinks	exon	1808554	1808968	.	.	.	gene_id "XLOC_006341"; transcript_id "TCONS_00014381"; exon_number "1"; oId "CUFF.4840.1"; class_code "u"; tss_id "TSS11356";
gnl|Nvit_2.0|Chr3.Scaffold17	Cufflinks	exon	2023315	2025837	.	.	.	gene_id "XLOC_006342"; transcript_id "TCONS_00014382"; exon_number "1"; oId "CUFF.4846.1"; class_code "u"; tss_id "TSS11357";
gnl|Nvit_2.0|Chr3.Scaffold17	Cufflinks	exon	2355829	2358883	.	.	.	gene_id "XLOC_006343"; transcript_id "TCONS_00014383"; exon_number "1"; oId "CUFF.4872.1"; class_code "u"; tss_id "TSS11358";
gnl|Nvit_2.0|Chr3.Scaffold17	Cufflinks	exon	2359768	2364576	.	.	.	gene_id "XLOC_006345"; transcript_id "TCONS_00014385"; exon_number "1"; oId "CUFF.4874.1"; class_code "u"; tss_id "TSS11360";
gnl|Nvit_2.0|Chr3.Scaffold17	Cufflinks	exon	2365171	2366059	.	.	.	gene_id "XLOC_006346"; transcript_id "TCONS_00014386"; exon_number "1"; oId "CUFF.4875.1"; class_code "u"; tss_id "TSS11361";
gnl|Nvit_2.0|Chr3.Scaffold17	Cufflinks	exon	2379851	2380702	.	.	.	gene_id "XLOC_006347"; transcript_id "TCONS_00014387"; exon_number "1"; oId "CUFF.4879.1"; class_code "u"; tss_id "TSS11362";
gnl|Nvit_2.0|Chr3.Scaffold17	Cufflinks	exon	2381154	2381899	.	.	.	gene_id "XLOC_006348"; transcript_id "TCONS_00014388"; exon_number "1"; oId "CUFF.4880.1"; class_code "u"; tss_id "TSS11363";
gnl|Nvit_2.0|Chr3.Scaffold17	Cufflinks	exon	2382025	2382833	.	.	.	gene_id "XLOC_006349"; transcript_id "TCONS_00014389"; exon_number "1"; oId "CUFF.4881.1"; class_code "u"; tss_id "TSS11364";
gnl|Nvit_2.0|Chr3.Scaffold17	Cufflinks	exon	2383579	2384993	.	.	.	gene_id "XLOC_006350"; transcript_id "TCONS_00014390"; exon_number "1"; oId "CUFF.4882.1"; class_code "u"; tss_id "TSS11365";
gnl|Nvit_2.0|Chr3.Scaffold17	Cufflinks	exon	2389081	2389742	.	.	.	gene_id "XLOC_006351"; transcript_id "TCONS_00014391"; exon_number "1"; oId "CUFF.4883.1"; class_code "u"; tss_id "TSS11366";
gnl|Nvit_2.0|Chr3.Scaffold17	Cufflinks	exon	2390054	2391636	.	.	.	gene_id "XLOC_006352"; transcript_id "TCONS_00014392"; exon_number "1"; oId "CUFF.4884.1"; class_code "u"; tss_id "TSS11367";
gnl|Nvit_2.0|Chr3.Scaffold17	Cufflinks	exon	2414732	2415185	.	.	.	gene_id "XLOC_006353"; transcript_id "TCONS_00014393"; exon_number "1"; oId "CUFF.4885.1"; class_code "u"; tss_id "TSS11368";
gnl|Nvit_2.0|Chr3.Scaffold17	Cufflinks	exon	2610678	2612177	.	.	.	gene_id "XLOC_006354"; transcript_id "TCONS_00014394"; exon_number "1"; oId "CUFF.4897.1"; class_code "u"; tss_id "TSS11369";
gnl|Nvit_2.0|Chr3.Scaffold17	Cufflinks	exon	2612869	2613995	.	.	.	gene_id "XLOC_006355"; transcript_id "TCONS_00014395"; exon_number "1"; oId "CUFF.4898.1"; class_code "u"; tss_id "TSS11370";
gnl|Nvit_2.0|Chr3.Scaffold18	Cufflinks	exon	3584544	3585298	.	+	.	gene_id "XLOC_006472"; transcript_id "TCONS_00014709"; exon_number "1"; oId "CUFF.5109.2"; class_code "u"; tss_id "TSS11615";
gnl|Nvit_2.0|Chr3.Scaffold18	Cufflinks	exon	3625127	3625272	.	+	.	gene_id "XLOC_006472"; transcript_id "TCONS_00014709"; exon_number "2"; oId "CUFF.5109.2"; class_code "u"; tss_id "TSS11615";
gnl|Nvit_2.0|Chr3.Scaffold18	Cufflinks	exon	3631443	3631530	.	+	.	gene_id "XLOC_006472"; transcript_id "TCONS_00014709"; exon_number "3"; oId "CUFF.5109.2"; class_code "u"; tss_id "TSS11615";
gnl|Nvit_2.0|Chr3.Scaffold18	Cufflinks	exon	3584544	3585298	.	+	.	gene_id "XLOC_006472"; transcript_id "TCONS_00014708"; exon_number "1"; oId "CUFF.5109.1"; class_code "u"; tss_id "TSS11615";
gnl|Nvit_2.0|Chr3.Scaffold18	Cufflinks	exon	3631443	3631530	.	+	.	gene_id "XLOC_006472"; transcript_id "TCONS_00014708"; exon_number "2"; oId "CUFF.5109.1"; class_code "u"; tss_id "TSS11615";
gnl|Nvit_2.0|Chr3.Scaffold18	Cufflinks	exon	573632	573871	.	-	.	gene_id "XLOC_006500"; transcript_id "TCONS_00014773"; exon_number "1"; oId "CUFF.4961.1"; class_code "u"; tss_id "TSS11669";
gnl|Nvit_2.0|Chr3.Scaffold18	Cufflinks	exon	573992	574170	.	-	.	gene_id "XLOC_006500"; transcript_id "TCONS_00014773"; exon_number "2"; oId "CUFF.4961.1"; class_code "u"; tss_id "TSS11669";
gnl|Nvit_2.0|Chr3.Scaffold18	Cufflinks	exon	57054	58200	.	.	.	gene_id "XLOC_006595"; transcript_id "TCONS_00015000"; exon_number "1"; oId "CUFF.4920.1"; class_code "u"; tss_id "TSS11849";
gnl|Nvit_2.0|Chr3.Scaffold18	Cufflinks	exon	58608	59639	.	.	.	gene_id "XLOC_006596"; transcript_id "TCONS_00015001"; exon_number "1"; oId "CUFF.4921.1"; class_code "u"; tss_id "TSS11850";
gnl|Nvit_2.0|Chr3.Scaffold18	Cufflinks	exon	175874	177194	.	.	.	gene_id "XLOC_006597"; transcript_id "TCONS_00015002"; exon_number "1"; oId "CUFF.4932.1"; class_code "u"; tss_id "TSS11851";
gnl|Nvit_2.0|Chr3.Scaffold18	Cufflinks	exon	177375	178971	.	.	.	gene_id "XLOC_006598"; transcript_id "TCONS_00015003"; exon_number "1"; oId "CUFF.4933.1"; class_code "u"; tss_id "TSS11852";
gnl|Nvit_2.0|Chr3.Scaffold18	Cufflinks	exon	1037864	1039051	.	.	.	gene_id "XLOC_006599"; transcript_id "TCONS_00015004"; exon_number "1"; oId "CUFF.4981.1"; class_code "u"; tss_id "TSS11853";
gnl|Nvit_2.0|Chr3.Scaffold18	Cufflinks	exon	1280657	1281055	.	.	.	gene_id "XLOC_006600"; transcript_id "TCONS_00015005"; exon_number "1"; oId "CUFF.4995.1"; class_code "u"; tss_id "TSS11854";
gnl|Nvit_2.0|Chr3.Scaffold18	Cufflinks	exon	1853783	1854503	.	.	.	gene_id "XLOC_006601"; transcript_id "TCONS_00015006"; exon_number "1"; oId "CUFF.5021.1"; class_code "u"; tss_id "TSS11855";
gnl|Nvit_2.0|Chr3.Scaffold18	Cufflinks	exon	1946988	1947534	.	.	.	gene_id "XLOC_006602"; transcript_id "TCONS_00015007"; exon_number "1"; oId "CUFF.5030.1"; class_code "u"; tss_id "TSS11856";
gnl|Nvit_2.0|Chr3.Scaffold18	Cufflinks	exon	3129417	3131081	.	.	.	gene_id "XLOC_006603"; transcript_id "TCONS_00015008"; exon_number "1"; oId "CUFF.5095.1"; class_code "u"; tss_id "TSS11857";
gnl|Nvit_2.0|Chr3.Scaffold18	Cufflinks	exon	3131984	3134594	.	.	.	gene_id "XLOC_006604"; transcript_id "TCONS_00015009"; exon_number "1"; oId "CUFF.5096.1"; class_code "u"; tss_id "TSS11858";
gnl|Nvit_2.0|Chr3.Scaffold20	Cufflinks	exon	948716	949007	.	+	.	gene_id "XLOC_006627"; transcript_id "TCONS_00015064"; exon_number "1"; oId "CUFF.5138.1"; class_code "u"; tss_id "TSS11900";
gnl|Nvit_2.0|Chr3.Scaffold20	Cufflinks	exon	949100	949407	.	+	.	gene_id "XLOC_006627"; transcript_id "TCONS_00015064"; exon_number "2"; oId "CUFF.5138.1"; class_code "u"; tss_id "TSS11900";
gnl|Nvit_2.0|Chr3.Scaffold20	Cufflinks	exon	949476	949640	.	+	.	gene_id "XLOC_006627"; transcript_id "TCONS_00015064"; exon_number "3"; oId "CUFF.5138.1"; class_code "u"; tss_id "TSS11900";
gnl|Nvit_2.0|Chr3.Scaffold20	Cufflinks	exon	949709	950141	.	+	.	gene_id "XLOC_006627"; transcript_id "TCONS_00015064"; exon_number "4"; oId "CUFF.5138.1"; class_code "u"; tss_id "TSS11900";
gnl|Nvit_2.0|Chr3.Scaffold20	Cufflinks	exon	950877	950991	.	+	.	gene_id "XLOC_006627"; transcript_id "TCONS_00015064"; exon_number "5"; oId "CUFF.5138.1"; class_code "u"; tss_id "TSS11900";
gnl|Nvit_2.0|Chr3.Scaffold20	Cufflinks	exon	1251220	1252015	.	+	.	gene_id "XLOC_006634"; transcript_id "TCONS_00015079"; exon_number "1"; oId "CUFF.5155.1"; class_code "u"; tss_id "TSS11912";
gnl|Nvit_2.0|Chr3.Scaffold20	Cufflinks	exon	1252855	1252889	.	+	.	gene_id "XLOC_006634"; transcript_id "TCONS_00015079"; exon_number "2"; oId "CUFF.5155.1"; class_code "u"; tss_id "TSS11912";
gnl|Nvit_2.0|Chr3.Scaffold20	Cufflinks	exon	1251222	1252176	.	+	.	gene_id "XLOC_006634"; transcript_id "TCONS_00015080"; exon_number "1"; oId "CUFF.5155.2"; class_code "u"; tss_id "TSS11912";
gnl|Nvit_2.0|Chr3.Scaffold20	Cufflinks	exon	1252652	1252670	.	+	.	gene_id "XLOC_006634"; transcript_id "TCONS_00015080"; exon_number "2"; oId "CUFF.5155.2"; class_code "u"; tss_id "TSS11912";
gnl|Nvit_2.0|Chr3.Scaffold20	Cufflinks	exon	1947620	1947949	.	+	.	gene_id "XLOC_006656"; transcript_id "TCONS_00015132"; exon_number "1"; oId "CUFF.5201.1"; class_code "u"; tss_id "TSS11955";
gnl|Nvit_2.0|Chr3.Scaffold20	Cufflinks	exon	1948024	1948187	.	+	.	gene_id "XLOC_006656"; transcript_id "TCONS_00015132"; exon_number "2"; oId "CUFF.5201.1"; class_code "u"; tss_id "TSS11955";
gnl|Nvit_2.0|Chr3.Scaffold20	Cufflinks	exon	1948502	1948587	.	+	.	gene_id "XLOC_006656"; transcript_id "TCONS_00015132"; exon_number "3"; oId "CUFF.5201.1"; class_code "u"; tss_id "TSS11955";
gnl|Nvit_2.0|Chr3.Scaffold20	Cufflinks	exon	1251220	1252147	.	-	.	gene_id "XLOC_006684"; transcript_id "TCONS_00015204"; exon_number "1"; oId "CUFF.5156.1"; class_code "u"; tss_id "TSS12012";
gnl|Nvit_2.0|Chr3.Scaffold20	Cufflinks	exon	1252216	1252693	.	-	.	gene_id "XLOC_006684"; transcript_id "TCONS_00015204"; exon_number "2"; oId "CUFF.5156.1"; class_code "u"; tss_id "TSS12012";
gnl|Nvit_2.0|Chr3.Scaffold20	Cufflinks	exon	1252772	1252855	.	-	.	gene_id "XLOC_006684"; transcript_id "TCONS_00015204"; exon_number "3"; oId "CUFF.5156.1"; class_code "u"; tss_id "TSS12012";
gnl|Nvit_2.0|Chr3.Scaffold20	Cufflinks	exon	414488	414863	.	.	.	gene_id "XLOC_006711"; transcript_id "TCONS_00015275"; exon_number "1"; oId "CUFF.5123.1"; class_code "u"; tss_id "TSS12068";
gnl|Nvit_2.0|Chr3.Scaffold20	Cufflinks	exon	585683	586031	.	.	.	gene_id "XLOC_006712"; transcript_id "TCONS_00015276"; exon_number "1"; oId "CUFF.5129.1"; class_code "u"; tss_id "TSS12069";
gnl|Nvit_2.0|Chr3.Scaffold20	Cufflinks	exon	612777	613272	.	.	.	gene_id "XLOC_006713"; transcript_id "TCONS_00015277"; exon_number "1"; oId "CUFF.5130.1"; class_code "u"; tss_id "TSS12070";
gnl|Nvit_2.0|Chr3.Scaffold20	Cufflinks	exon	624773	625794	.	.	.	gene_id "XLOC_006714"; transcript_id "TCONS_00015278"; exon_number "1"; oId "CUFF.5132.1"; class_code "u"; tss_id "TSS12071";
gnl|Nvit_2.0|Chr3.Scaffold20	Cufflinks	exon	628292	628905	.	.	.	gene_id "XLOC_006715"; transcript_id "TCONS_00015279"; exon_number "1"; oId "CUFF.5133.1"; class_code "u"; tss_id "TSS12072";
gnl|Nvit_2.0|Chr3.Scaffold20	Cufflinks	exon	1080242	1080826	.	.	.	gene_id "XLOC_006716"; transcript_id "TCONS_00015280"; exon_number "1"; oId "CUFF.5144.1"; class_code "u"; tss_id "TSS12073";
gnl|Nvit_2.0|Chr3.Scaffold20	Cufflinks	exon	1102678	1104821	.	.	.	gene_id "XLOC_006717"; transcript_id "TCONS_00015281"; exon_number "1"; oId "CUFF.5145.1"; class_code "u"; tss_id "TSS12074";
gnl|Nvit_2.0|Chr3.Scaffold20	Cufflinks	exon	1150910	1152127	.	.	.	gene_id "XLOC_006718"; transcript_id "TCONS_00015282"; exon_number "1"; oId "CUFF.5149.1"; class_code "u"; tss_id "TSS12075";
gnl|Nvit_2.0|Chr3.Scaffold20	Cufflinks	exon	1249365	1250481	.	.	.	gene_id "XLOC_006719"; transcript_id "TCONS_00015283"; exon_number "1"; oId "CUFF.5154.1"; class_code "u"; tss_id "TSS12076";
gnl|Nvit_2.0|Chr3.Scaffold20	Cufflinks	exon	1512657	1513121	.	.	.	gene_id "XLOC_006720"; transcript_id "TCONS_00015284"; exon_number "1"; oId "CUFF.5174.1"; class_code "u"; tss_id "TSS12077";
gnl|Nvit_2.0|Chr3.Scaffold20	Cufflinks	exon	1877839	1878426	.	.	.	gene_id "XLOC_006721"; transcript_id "TCONS_00015285"; exon_number "1"; oId "CUFF.5195.1"; class_code "u"; tss_id "TSS12078";
gnl|Nvit_2.0|Chr3.Scaffold20	Cufflinks	exon	1948830	1949190	.	.	.	gene_id "XLOC_006722"; transcript_id "TCONS_00015286"; exon_number "1"; oId "CUFF.5202.1"; class_code "u"; tss_id "TSS12079";
gnl|Nvit_2.0|Chr3.Scaffold218	Cufflinks	exon	182837	183315	.	+	.	gene_id "XLOC_006737"; transcript_id "TCONS_00015311"; exon_number "1"; oId "CUFF.5215.1"; class_code "u"; tss_id "TSS12097";
gnl|Nvit_2.0|Chr3.Scaffold218	Cufflinks	exon	183412	183480	.	+	.	gene_id "XLOC_006737"; transcript_id "TCONS_00015311"; exon_number "2"; oId "CUFF.5215.1"; class_code "u"; tss_id "TSS12097";
gnl|Nvit_2.0|Chr3.Scaffold22	Cufflinks	exon	593755	596085	.	+	.	gene_id "XLOC_006767"; transcript_id "TCONS_00015391"; exon_number "1"; oId "CUFF.5259.1"; class_code "u"; tss_id "TSS12156";
gnl|Nvit_2.0|Chr3.Scaffold22	Cufflinks	exon	593764	594621	.	+	.	gene_id "XLOC_006767"; transcript_id "TCONS_00015392"; exon_number "1"; oId "CUFF.5260.1"; class_code "u"; tss_id "TSS12156";
gnl|Nvit_2.0|Chr3.Scaffold22	Cufflinks	exon	595057	596085	.	+	.	gene_id "XLOC_006767"; transcript_id "TCONS_00015392"; exon_number "2"; oId "CUFF.5260.1"; class_code "u"; tss_id "TSS12156";
gnl|Nvit_2.0|Chr3.Scaffold22	Cufflinks	exon	604294	605468	.	+	.	gene_id "XLOC_006768"; transcript_id "TCONS_00015393"; exon_number "1"; oId "CUFF.5261.1"; class_code "u"; tss_id "TSS12157";
gnl|Nvit_2.0|Chr3.Scaffold22	Cufflinks	exon	605574	605724	.	+	.	gene_id "XLOC_006768"; transcript_id "TCONS_00015393"; exon_number "2"; oId "CUFF.5261.1"; class_code "u"; tss_id "TSS12157";
gnl|Nvit_2.0|Chr3.Scaffold22	Cufflinks	exon	606560	606891	.	+	.	gene_id "XLOC_006768"; transcript_id "TCONS_00015393"; exon_number "3"; oId "CUFF.5261.1"; class_code "u"; tss_id "TSS12157";
gnl|Nvit_2.0|Chr3.Scaffold22	Cufflinks	exon	607138	607158	.	+	.	gene_id "XLOC_006768"; transcript_id "TCONS_00015393"; exon_number "4"; oId "CUFF.5261.1"; class_code "u"; tss_id "TSS12157";
gnl|Nvit_2.0|Chr3.Scaffold22	Cufflinks	exon	604889	605468	.	+	.	gene_id "XLOC_006768"; transcript_id "TCONS_00015394"; exon_number "1"; oId "CUFF.5261.2"; class_code "u"; tss_id "TSS12158";
gnl|Nvit_2.0|Chr3.Scaffold22	Cufflinks	exon	605552	605724	.	+	.	gene_id "XLOC_006768"; transcript_id "TCONS_00015394"; exon_number "2"; oId "CUFF.5261.2"; class_code "u"; tss_id "TSS12158";
gnl|Nvit_2.0|Chr3.Scaffold22	Cufflinks	exon	606560	607030	.	+	.	gene_id "XLOC_006768"; transcript_id "TCONS_00015394"; exon_number "3"; oId "CUFF.5261.2"; class_code "u"; tss_id "TSS12158";
gnl|Nvit_2.0|Chr3.Scaffold22	Cufflinks	exon	1213049	1213587	.	+	.	gene_id "XLOC_006775"; transcript_id "TCONS_00015414"; exon_number "1"; oId "CUFF.5275.2"; class_code "u"; tss_id "TSS12168";
gnl|Nvit_2.0|Chr3.Scaffold22	Cufflinks	exon	1213680	1213728	.	+	.	gene_id "XLOC_006775"; transcript_id "TCONS_00015414"; exon_number "2"; oId "CUFF.5275.2"; class_code "u"; tss_id "TSS12168";
gnl|Nvit_2.0|Chr3.Scaffold22	Cufflinks	exon	1213790	1214679	.	+	.	gene_id "XLOC_006775"; transcript_id "TCONS_00015414"; exon_number "3"; oId "CUFF.5275.2"; class_code "u"; tss_id "TSS12168";
gnl|Nvit_2.0|Chr3.Scaffold22	Cufflinks	exon	1213049	1213421	.	+	.	gene_id "XLOC_006775"; transcript_id "TCONS_00015413"; exon_number "1"; oId "CUFF.5275.1"; class_code "u"; tss_id "TSS12168";
gnl|Nvit_2.0|Chr3.Scaffold22	Cufflinks	exon	1213490	1213587	.	+	.	gene_id "XLOC_006775"; transcript_id "TCONS_00015413"; exon_number "2"; oId "CUFF.5275.1"; class_code "u"; tss_id "TSS12168";
gnl|Nvit_2.0|Chr3.Scaffold22	Cufflinks	exon	1213665	1213728	.	+	.	gene_id "XLOC_006775"; transcript_id "TCONS_00015413"; exon_number "3"; oId "CUFF.5275.1"; class_code "u"; tss_id "TSS12168";
gnl|Nvit_2.0|Chr3.Scaffold22	Cufflinks	exon	1213790	1214679	.	+	.	gene_id "XLOC_006775"; transcript_id "TCONS_00015413"; exon_number "4"; oId "CUFF.5275.1"; class_code "u"; tss_id "TSS12168";
gnl|Nvit_2.0|Chr3.Scaffold22	Cufflinks	exon	2162219	2162244	.	+	.	gene_id "XLOC_006815"; transcript_id "TCONS_00015522"; exon_number "1"; oId "CUFF.5347.1"; class_code "u"; tss_id "TSS12250";
gnl|Nvit_2.0|Chr3.Scaffold22	Cufflinks	exon	2167403	2167750	.	+	.	gene_id "XLOC_006815"; transcript_id "TCONS_00015522"; exon_number "2"; oId "CUFF.5347.1"; class_code "u"; tss_id "TSS12250";
gnl|Nvit_2.0|Chr3.Scaffold22	Cufflinks	exon	2166863	2167060	.	+	.	gene_id "XLOC_006815"; transcript_id "TCONS_00015523"; exon_number "1"; oId "CUFF.5347.2"; class_code "u"; tss_id "TSS12251";
gnl|Nvit_2.0|Chr3.Scaffold22	Cufflinks	exon	2167233	2167750	.	+	.	gene_id "XLOC_006815"; transcript_id "TCONS_00015523"; exon_number "2"; oId "CUFF.5347.2"; class_code "u"; tss_id "TSS12251";
gnl|Nvit_2.0|Chr3.Scaffold22	Cufflinks	exon	790846	791102	.	-	.	gene_id "XLOC_006851"; transcript_id "TCONS_00015628"; exon_number "1"; oId "CUFF.5268.2"; class_code "u"; tss_id "TSS12333";
gnl|Nvit_2.0|Chr3.Scaffold22	Cufflinks	exon	791205	791278	.	-	.	gene_id "XLOC_006851"; transcript_id "TCONS_00015628"; exon_number "2"; oId "CUFF.5268.2"; class_code "u"; tss_id "TSS12333";
gnl|Nvit_2.0|Chr3.Scaffold22	Cufflinks	exon	791484	791753	.	-	.	gene_id "XLOC_006851"; transcript_id "TCONS_00015628"; exon_number "3"; oId "CUFF.5268.2"; class_code "u"; tss_id "TSS12333";
gnl|Nvit_2.0|Chr3.Scaffold22	Cufflinks	exon	791818	791985	.	-	.	gene_id "XLOC_006851"; transcript_id "TCONS_00015628"; exon_number "4"; oId "CUFF.5268.2"; class_code "u"; tss_id "TSS12333";
gnl|Nvit_2.0|Chr3.Scaffold22	Cufflinks	exon	790846	791102	.	-	.	gene_id "XLOC_006851"; transcript_id "TCONS_00015632"; exon_number "1"; oId "CUFF.5268.5"; class_code "u"; tss_id "TSS12333";
gnl|Nvit_2.0|Chr3.Scaffold22	Cufflinks	exon	791226	791278	.	-	.	gene_id "XLOC_006851"; transcript_id "TCONS_00015632"; exon_number "2"; oId "CUFF.5268.5"; class_code "u"; tss_id "TSS12333";
gnl|Nvit_2.0|Chr3.Scaffold22	Cufflinks	exon	791484	791753	.	-	.	gene_id "XLOC_006851"; transcript_id "TCONS_00015632"; exon_number "3"; oId "CUFF.5268.5"; class_code "u"; tss_id "TSS12333";
gnl|Nvit_2.0|Chr3.Scaffold22	Cufflinks	exon	791818	791991	.	-	.	gene_id "XLOC_006851"; transcript_id "TCONS_00015632"; exon_number "4"; oId "CUFF.5268.5"; class_code "u"; tss_id "TSS12333";
gnl|Nvit_2.0|Chr3.Scaffold22	Cufflinks	exon	790846	791102	.	-	.	gene_id "XLOC_006851"; transcript_id "TCONS_00015631"; exon_number "1"; oId "CUFF.5268.4"; class_code "u"; tss_id "TSS12333";
gnl|Nvit_2.0|Chr3.Scaffold22	Cufflinks	exon	791181	791278	.	-	.	gene_id "XLOC_006851"; transcript_id "TCONS_00015631"; exon_number "2"; oId "CUFF.5268.4"; class_code "u"; tss_id "TSS12333";
gnl|Nvit_2.0|Chr3.Scaffold22	Cufflinks	exon	791460	791753	.	-	.	gene_id "XLOC_006851"; transcript_id "TCONS_00015631"; exon_number "3"; oId "CUFF.5268.4"; class_code "u"; tss_id "TSS12333";
gnl|Nvit_2.0|Chr3.Scaffold22	Cufflinks	exon	791818	791991	.	-	.	gene_id "XLOC_006851"; transcript_id "TCONS_00015631"; exon_number "4"; oId "CUFF.5268.4"; class_code "u"; tss_id "TSS12333";
gnl|Nvit_2.0|Chr3.Scaffold22	Cufflinks	exon	790846	791102	.	-	.	gene_id "XLOC_006851"; transcript_id "TCONS_00015630"; exon_number "1"; oId "CUFF.5268.3"; class_code "u"; tss_id "TSS12333";
gnl|Nvit_2.0|Chr3.Scaffold22	Cufflinks	exon	791226	791278	.	-	.	gene_id "XLOC_006851"; transcript_id "TCONS_00015630"; exon_number "2"; oId "CUFF.5268.3"; class_code "u"; tss_id "TSS12333";
gnl|Nvit_2.0|Chr3.Scaffold22	Cufflinks	exon	791460	791753	.	-	.	gene_id "XLOC_006851"; transcript_id "TCONS_00015630"; exon_number "3"; oId "CUFF.5268.3"; class_code "u"; tss_id "TSS12333";
gnl|Nvit_2.0|Chr3.Scaffold22	Cufflinks	exon	791818	791991	.	-	.	gene_id "XLOC_006851"; transcript_id "TCONS_00015630"; exon_number "4"; oId "CUFF.5268.3"; class_code "u"; tss_id "TSS12333";
gnl|Nvit_2.0|Chr3.Scaffold22	Cufflinks	exon	790846	791102	.	-	.	gene_id "XLOC_006851"; transcript_id "TCONS_00015629"; exon_number "1"; oId "CUFF.5268.1"; class_code "u"; tss_id "TSS12333";
gnl|Nvit_2.0|Chr3.Scaffold22	Cufflinks	exon	791205	791278	.	-	.	gene_id "XLOC_006851"; transcript_id "TCONS_00015629"; exon_number "2"; oId "CUFF.5268.1"; class_code "u"; tss_id "TSS12333";
gnl|Nvit_2.0|Chr3.Scaffold22	Cufflinks	exon	791460	791753	.	-	.	gene_id "XLOC_006851"; transcript_id "TCONS_00015629"; exon_number "3"; oId "CUFF.5268.1"; class_code "u"; tss_id "TSS12333";
gnl|Nvit_2.0|Chr3.Scaffold22	Cufflinks	exon	791818	791991	.	-	.	gene_id "XLOC_006851"; transcript_id "TCONS_00015629"; exon_number "4"; oId "CUFF.5268.1"; class_code "u"; tss_id "TSS12333";
gnl|Nvit_2.0|Chr3.Scaffold22	Cufflinks	exon	1201973	1202020	.	-	.	gene_id "XLOC_006855"; transcript_id "TCONS_00015643"; exon_number "1"; oId "CUFF.5274.2"; class_code "u"; tss_id "TSS12340";
gnl|Nvit_2.0|Chr3.Scaffold22	Cufflinks	exon	1202215	1202647	.	-	.	gene_id "XLOC_006855"; transcript_id "TCONS_00015643"; exon_number "2"; oId "CUFF.5274.2"; class_code "u"; tss_id "TSS12340";
gnl|Nvit_2.0|Chr3.Scaffold22	Cufflinks	exon	1203285	1203715	.	-	.	gene_id "XLOC_006855"; transcript_id "TCONS_00015643"; exon_number "3"; oId "CUFF.5274.2"; class_code "u"; tss_id "TSS12340";
gnl|Nvit_2.0|Chr3.Scaffold22	Cufflinks	exon	1201973	1202020	.	-	.	gene_id "XLOC_006855"; transcript_id "TCONS_00015644"; exon_number "1"; oId "CUFF.5274.1"; class_code "u"; tss_id "TSS12341";
gnl|Nvit_2.0|Chr3.Scaffold22	Cufflinks	exon	1202215	1202647	.	-	.	gene_id "XLOC_006855"; transcript_id "TCONS_00015644"; exon_number "2"; oId "CUFF.5274.1"; class_code "u"; tss_id "TSS12341";
gnl|Nvit_2.0|Chr3.Scaffold22	Cufflinks	exon	1202733	1202824	.	-	.	gene_id "XLOC_006855"; transcript_id "TCONS_00015644"; exon_number "3"; oId "CUFF.5274.1"; class_code "u"; tss_id "TSS12341";
gnl|Nvit_2.0|Chr3.Scaffold22	Cufflinks	exon	1203285	1203487	.	-	.	gene_id "XLOC_006855"; transcript_id "TCONS_00015644"; exon_number "4"; oId "CUFF.5274.1"; class_code "u"; tss_id "TSS12341";
gnl|Nvit_2.0|Chr3.Scaffold22	Cufflinks	exon	1204307	1204500	.	-	.	gene_id "XLOC_006855"; transcript_id "TCONS_00015644"; exon_number "5"; oId "CUFF.5274.1"; class_code "u"; tss_id "TSS12341";
gnl|Nvit_2.0|Chr3.Scaffold22	Cufflinks	exon	1202221	1202647	.	-	.	gene_id "XLOC_006855"; transcript_id "TCONS_00015645"; exon_number "1"; oId "CUFF.5274.3"; class_code "u"; tss_id "TSS12341";
gnl|Nvit_2.0|Chr3.Scaffold22	Cufflinks	exon	1202733	1202824	.	-	.	gene_id "XLOC_006855"; transcript_id "TCONS_00015645"; exon_number "2"; oId "CUFF.5274.3"; class_code "u"; tss_id "TSS12341";
gnl|Nvit_2.0|Chr3.Scaffold22	Cufflinks	exon	1203285	1203487	.	-	.	gene_id "XLOC_006855"; transcript_id "TCONS_00015645"; exon_number "3"; oId "CUFF.5274.3"; class_code "u"; tss_id "TSS12341";
gnl|Nvit_2.0|Chr3.Scaffold22	Cufflinks	exon	1204311	1204500	.	-	.	gene_id "XLOC_006855"; transcript_id "TCONS_00015645"; exon_number "4"; oId "CUFF.5274.3"; class_code "u"; tss_id "TSS12341";
gnl|Nvit_2.0|Chr3.Scaffold22	Cufflinks	exon	1752680	1752934	.	-	.	gene_id "XLOC_006881"; transcript_id "TCONS_00015715"; exon_number "1"; oId "CUFF.5316.1"; class_code "u"; tss_id "TSS12408";
gnl|Nvit_2.0|Chr3.Scaffold22	Cufflinks	exon	1753188	1753382	.	-	.	gene_id "XLOC_006881"; transcript_id "TCONS_00015715"; exon_number "2"; oId "CUFF.5316.1"; class_code "u"; tss_id "TSS12408";
gnl|Nvit_2.0|Chr3.Scaffold22	Cufflinks	exon	2013329	2013635	.	-	.	gene_id "XLOC_006889"; transcript_id "TCONS_00015744"; exon_number "1"; oId "CUFF.5332.4"; class_code "u"; tss_id "TSS12422";
gnl|Nvit_2.0|Chr3.Scaffold22	Cufflinks	exon	2013715	2013921	.	-	.	gene_id "XLOC_006889"; transcript_id "TCONS_00015744"; exon_number "2"; oId "CUFF.5332.4"; class_code "u"; tss_id "TSS12422";
gnl|Nvit_2.0|Chr3.Scaffold22	Cufflinks	exon	2014006	2014210	.	-	.	gene_id "XLOC_006889"; transcript_id "TCONS_00015744"; exon_number "3"; oId "CUFF.5332.4"; class_code "u"; tss_id "TSS12422";
gnl|Nvit_2.0|Chr3.Scaffold22	Cufflinks	exon	2013329	2013635	.	-	.	gene_id "XLOC_006889"; transcript_id "TCONS_00015748"; exon_number "1"; oId "CUFF.5332.5"; class_code "u"; tss_id "TSS12423";
gnl|Nvit_2.0|Chr3.Scaffold22	Cufflinks	exon	2013715	2013837	.	-	.	gene_id "XLOC_006889"; transcript_id "TCONS_00015748"; exon_number "2"; oId "CUFF.5332.5"; class_code "u"; tss_id "TSS12423";
gnl|Nvit_2.0|Chr3.Scaffold22	Cufflinks	exon	2014660	2015382	.	-	.	gene_id "XLOC_006889"; transcript_id "TCONS_00015748"; exon_number "3"; oId "CUFF.5332.5"; class_code "u"; tss_id "TSS12423";
gnl|Nvit_2.0|Chr3.Scaffold22	Cufflinks	exon	2015463	2016091	.	-	.	gene_id "XLOC_006889"; transcript_id "TCONS_00015748"; exon_number "4"; oId "CUFF.5332.5"; class_code "u"; tss_id "TSS12423";
gnl|Nvit_2.0|Chr3.Scaffold22	Cufflinks	exon	2013329	2013635	.	-	.	gene_id "XLOC_006889"; transcript_id "TCONS_00015747"; exon_number "1"; oId "CUFF.5332.3"; class_code "u"; tss_id "TSS12423";
gnl|Nvit_2.0|Chr3.Scaffold22	Cufflinks	exon	2013715	2013840	.	-	.	gene_id "XLOC_006889"; transcript_id "TCONS_00015747"; exon_number "2"; oId "CUFF.5332.3"; class_code "u"; tss_id "TSS12423";
gnl|Nvit_2.0|Chr3.Scaffold22	Cufflinks	exon	2014660	2015382	.	-	.	gene_id "XLOC_006889"; transcript_id "TCONS_00015747"; exon_number "3"; oId "CUFF.5332.3"; class_code "u"; tss_id "TSS12423";
gnl|Nvit_2.0|Chr3.Scaffold22	Cufflinks	exon	2015463	2016091	.	-	.	gene_id "XLOC_006889"; transcript_id "TCONS_00015747"; exon_number "4"; oId "CUFF.5332.3"; class_code "u"; tss_id "TSS12423";
gnl|Nvit_2.0|Chr3.Scaffold22	Cufflinks	exon	2013329	2013635	.	-	.	gene_id "XLOC_006889"; transcript_id "TCONS_00015746"; exon_number "1"; oId "CUFF.5332.2"; class_code "u"; tss_id "TSS12423";
gnl|Nvit_2.0|Chr3.Scaffold22	Cufflinks	exon	2013715	2013817	.	-	.	gene_id "XLOC_006889"; transcript_id "TCONS_00015746"; exon_number "2"; oId "CUFF.5332.2"; class_code "u"; tss_id "TSS12423";
gnl|Nvit_2.0|Chr3.Scaffold22	Cufflinks	exon	2014660	2015382	.	-	.	gene_id "XLOC_006889"; transcript_id "TCONS_00015746"; exon_number "3"; oId "CUFF.5332.2"; class_code "u"; tss_id "TSS12423";
gnl|Nvit_2.0|Chr3.Scaffold22	Cufflinks	exon	2015463	2016091	.	-	.	gene_id "XLOC_006889"; transcript_id "TCONS_00015746"; exon_number "4"; oId "CUFF.5332.2"; class_code "u"; tss_id "TSS12423";
gnl|Nvit_2.0|Chr3.Scaffold22	Cufflinks	exon	2013329	2013614	.	-	.	gene_id "XLOC_006889"; transcript_id "TCONS_00015745"; exon_number "1"; oId "CUFF.5332.1"; class_code "u"; tss_id "TSS12423";
gnl|Nvit_2.0|Chr3.Scaffold22	Cufflinks	exon	2013715	2013840	.	-	.	gene_id "XLOC_006889"; transcript_id "TCONS_00015745"; exon_number "2"; oId "CUFF.5332.1"; class_code "u"; tss_id "TSS12423";
gnl|Nvit_2.0|Chr3.Scaffold22	Cufflinks	exon	2014660	2015382	.	-	.	gene_id "XLOC_006889"; transcript_id "TCONS_00015745"; exon_number "3"; oId "CUFF.5332.1"; class_code "u"; tss_id "TSS12423";
gnl|Nvit_2.0|Chr3.Scaffold22	Cufflinks	exon	2015463	2016091	.	-	.	gene_id "XLOC_006889"; transcript_id "TCONS_00015745"; exon_number "4"; oId "CUFF.5332.1"; class_code "u"; tss_id "TSS12423";
gnl|Nvit_2.0|Chr3.Scaffold22	Cufflinks	exon	259949	260550	.	.	.	gene_id "XLOC_006911"; transcript_id "TCONS_00015803"; exon_number "1"; oId "CUFF.5248.1"; class_code "u"; tss_id "TSS12470";
gnl|Nvit_2.0|Chr3.Scaffold22	Cufflinks	exon	261322	261850	.	.	.	gene_id "XLOC_006912"; transcript_id "TCONS_00015804"; exon_number "1"; oId "CUFF.5249.1"; class_code "u"; tss_id "TSS12471";
gnl|Nvit_2.0|Chr3.Scaffold22	Cufflinks	exon	724579	726274	.	.	.	gene_id "XLOC_006913"; transcript_id "TCONS_00015805"; exon_number "1"; oId "CUFF.5265.1"; class_code "u"; tss_id "TSS12472";
gnl|Nvit_2.0|Chr3.Scaffold22	Cufflinks	exon	789732	790535	.	.	.	gene_id "XLOC_006914"; transcript_id "TCONS_00015806"; exon_number "1"; oId "CUFF.5267.1"; class_code "u"; tss_id "TSS12473";
gnl|Nvit_2.0|Chr3.Scaffold22	Cufflinks	exon	2221220	2221465	.	.	.	gene_id "XLOC_006915"; transcript_id "TCONS_00015807"; exon_number "1"; oId "CUFF.5350.1"; class_code "u"; tss_id "TSS12474";
gnl|Nvit_2.0|Chr3.Scaffold22	Cufflinks	exon	2245985	2247267	.	.	.	gene_id "XLOC_006916"; transcript_id "TCONS_00015808"; exon_number "1"; oId "CUFF.5354.1"; class_code "u"; tss_id "TSS12475";
gnl|Nvit_2.0|Chr3.Scaffold22	Cufflinks	exon	2563037	2563425	.	.	.	gene_id "XLOC_006917"; transcript_id "TCONS_00015809"; exon_number "1"; oId "CUFF.5367.1"; class_code "u"; tss_id "TSS12476";
gnl|Nvit_2.0|Chr3.Scaffold254	Cufflinks	exon	180732	181821	.	-	.	gene_id "XLOC_006933"; transcript_id "TCONS_00015830"; exon_number "1"; oId "CUFF.5377.1"; class_code "u"; tss_id "TSS12496";
gnl|Nvit_2.0|Chr3.Scaffold254	Cufflinks	exon	182034	182344	.	-	.	gene_id "XLOC_006933"; transcript_id "TCONS_00015830"; exon_number "2"; oId "CUFF.5377.1"; class_code "u"; tss_id "TSS12496";
gnl|Nvit_2.0|Chr3.Scaffold28	Cufflinks	exon	1786078	1787451	.	+	.	gene_id "XLOC_007023"; transcript_id "TCONS_00016080"; exon_number "1"; oId "CUFF.5570.8"; class_code "u"; tss_id "TSS12699";
gnl|Nvit_2.0|Chr3.Scaffold28	Cufflinks	exon	1793945	1794354	.	+	.	gene_id "XLOC_007023"; transcript_id "TCONS_00016080"; exon_number "2"; oId "CUFF.5570.8"; class_code "u"; tss_id "TSS12699";
gnl|Nvit_2.0|Chr3.Scaffold28	Cufflinks	exon	1102269	1103180	.	-	.	gene_id "XLOC_007091"; transcript_id "TCONS_00016266"; exon_number "1"; oId "CUFF.5487.1"; class_code "u"; tss_id "TSS12844";
gnl|Nvit_2.0|Chr3.Scaffold28	Cufflinks	exon	1103241	1103727	.	-	.	gene_id "XLOC_007091"; transcript_id "TCONS_00016266"; exon_number "2"; oId "CUFF.5487.1"; class_code "u"; tss_id "TSS12844";
gnl|Nvit_2.0|Chr3.Scaffold28	Cufflinks	exon	237960	238793	.	.	.	gene_id "XLOC_007143"; transcript_id "TCONS_00016425"; exon_number "1"; oId "CUFF.5394.1"; class_code "u"; tss_id "TSS12974";
gnl|Nvit_2.0|Chr3.Scaffold28	Cufflinks	exon	525156	525975	.	.	.	gene_id "XLOC_007144"; transcript_id "TCONS_00016426"; exon_number "1"; oId "CUFF.5441.1"; class_code "u"; tss_id "TSS12975";
gnl|Nvit_2.0|Chr3.Scaffold28	Cufflinks	exon	727283	728022	.	.	.	gene_id "XLOC_007145"; transcript_id "TCONS_00016427"; exon_number "1"; oId "CUFF.5459.1"; class_code "u"; tss_id "TSS12976";
gnl|Nvit_2.0|Chr3.Scaffold28	Cufflinks	exon	730111	731991	.	.	.	gene_id "XLOC_007146"; transcript_id "TCONS_00016428"; exon_number "1"; oId "CUFF.5460.1"; class_code "u"; tss_id "TSS12977";
gnl|Nvit_2.0|Chr3.Scaffold28	Cufflinks	exon	1342956	1344367	.	.	.	gene_id "XLOC_007148"; transcript_id "TCONS_00016430"; exon_number "1"; oId "CUFF.5512.1"; class_code "u"; tss_id "TSS12979";
gnl|Nvit_2.0|Chr3.Scaffold28	Cufflinks	exon	1370657	1371829	.	.	.	gene_id "XLOC_007149"; transcript_id "TCONS_00016431"; exon_number "1"; oId "CUFF.5516.1"; class_code "u"; tss_id "TSS12980";
gnl|Nvit_2.0|Chr3.Scaffold28	Cufflinks	exon	1372963	1374970	.	.	.	gene_id "XLOC_007150"; transcript_id "TCONS_00016432"; exon_number "1"; oId "CUFF.5517.1"; class_code "u"; tss_id "TSS12981";
gnl|Nvit_2.0|Chr3.Scaffold28	Cufflinks	exon	1435185	1435420	.	.	.	gene_id "XLOC_007151"; transcript_id "TCONS_00016433"; exon_number "1"; oId "CUFF.5528.1"; class_code "u"; tss_id "TSS12982";
gnl|Nvit_2.0|Chr3.Scaffold28	Cufflinks	exon	1483984	1484622	.	.	.	gene_id "XLOC_007152"; transcript_id "TCONS_00016434"; exon_number "1"; oId "CUFF.5533.1"; class_code "u"; tss_id "TSS12983";
gnl|Nvit_2.0|Chr3.Scaffold28	Cufflinks	exon	1498548	1499205	.	.	.	gene_id "XLOC_007153"; transcript_id "TCONS_00016435"; exon_number "1"; oId "CUFF.5534.1"; class_code "u"; tss_id "TSS12984";
gnl|Nvit_2.0|Chr3.Scaffold28	Cufflinks	exon	1620771	1621460	.	.	.	gene_id "XLOC_007154"; transcript_id "TCONS_00016436"; exon_number "1"; oId "CUFF.5554.1"; class_code "u"; tss_id "TSS12985";
gnl|Nvit_2.0|Chr3.Scaffold28	Cufflinks	exon	1634406	1635067	.	.	.	gene_id "XLOC_007155"; transcript_id "TCONS_00016437"; exon_number "1"; oId "CUFF.5555.1"; class_code "u"; tss_id "TSS12986";
gnl|Nvit_2.0|Chr3.Scaffold28	Cufflinks	exon	1640463	1642169	.	.	.	gene_id "XLOC_007156"; transcript_id "TCONS_00016438"; exon_number "1"; oId "CUFF.5556.1"; class_code "u"; tss_id "TSS12987";
gnl|Nvit_2.0|Chr3.Scaffold292	Cufflinks	exon	7765	8212	.	+	.	gene_id "XLOC_007158"; transcript_id "TCONS_00016440"; exon_number "1"; oId "CUFF.5583.1"; class_code "u"; tss_id "TSS12989";
gnl|Nvit_2.0|Chr3.Scaffold292	Cufflinks	exon	8311	8678	.	+	.	gene_id "XLOC_007158"; transcript_id "TCONS_00016440"; exon_number "2"; oId "CUFF.5583.1"; class_code "u"; tss_id "TSS12989";
gnl|Nvit_2.0|Chr3.Scaffold292	Cufflinks	exon	8775	8888	.	+	.	gene_id "XLOC_007158"; transcript_id "TCONS_00016440"; exon_number "3"; oId "CUFF.5583.1"; class_code "u"; tss_id "TSS12989";
gnl|Nvit_2.0|Chr3.Scaffold292	Cufflinks	exon	7765	8212	.	+	.	gene_id "XLOC_007158"; transcript_id "TCONS_00016441"; exon_number "1"; oId "CUFF.5583.2"; class_code "u"; tss_id "TSS12989";
gnl|Nvit_2.0|Chr3.Scaffold292	Cufflinks	exon	8311	8609	.	+	.	gene_id "XLOC_007158"; transcript_id "TCONS_00016441"; exon_number "2"; oId "CUFF.5583.2"; class_code "u"; tss_id "TSS12989";
gnl|Nvit_2.0|Chr3.Scaffold292	Cufflinks	exon	8967	9158	.	+	.	gene_id "XLOC_007158"; transcript_id "TCONS_00016441"; exon_number "3"; oId "CUFF.5583.2"; class_code "u"; tss_id "TSS12989";
gnl|Nvit_2.0|Chr3.Scaffold292	Cufflinks	exon	111842	112357	.	.	.	gene_id "XLOC_007171"; transcript_id "TCONS_00016474"; exon_number "1"; oId "CUFF.5597.1"; class_code "u"; tss_id "TSS13013";
gnl|Nvit_2.0|Chr3.Scaffold30	Cufflinks	exon	820490	821483	.	-	.	gene_id "XLOC_007240"; transcript_id "TCONS_00016647"; exon_number "1"; oId "CUFF.5644.7"; class_code "u"; tss_id "TSS13142";
gnl|Nvit_2.0|Chr3.Scaffold30	Cufflinks	exon	838716	838795	.	-	.	gene_id "XLOC_007240"; transcript_id "TCONS_00016647"; exon_number "2"; oId "CUFF.5644.7"; class_code "u"; tss_id "TSS13142";
gnl|Nvit_2.0|Chr3.Scaffold30	Cufflinks	exon	896417	896452	.	-	.	gene_id "XLOC_007240"; transcript_id "TCONS_00016647"; exon_number "3"; oId "CUFF.5644.7"; class_code "u"; tss_id "TSS13142";
gnl|Nvit_2.0|Chr3.Scaffold30	Cufflinks	exon	936254	936315	.	-	.	gene_id "XLOC_007240"; transcript_id "TCONS_00016647"; exon_number "4"; oId "CUFF.5644.7"; class_code "u"; tss_id "TSS13142";
gnl|Nvit_2.0|Chr3.Scaffold30	Cufflinks	exon	953516	953555	.	-	.	gene_id "XLOC_007240"; transcript_id "TCONS_00016647"; exon_number "5"; oId "CUFF.5644.7"; class_code "u"; tss_id "TSS13142";
gnl|Nvit_2.0|Chr3.Scaffold30	Cufflinks	exon	973733	973828	.	-	.	gene_id "XLOC_007240"; transcript_id "TCONS_00016647"; exon_number "6"; oId "CUFF.5644.7"; class_code "u"; tss_id "TSS13142";
gnl|Nvit_2.0|Chr3.Scaffold30	Cufflinks	exon	1038464	1038512	.	-	.	gene_id "XLOC_007240"; transcript_id "TCONS_00016647"; exon_number "7"; oId "CUFF.5644.7"; class_code "u"; tss_id "TSS13142";
gnl|Nvit_2.0|Chr3.Scaffold30	Cufflinks	exon	1058203	1058326	.	-	.	gene_id "XLOC_007240"; transcript_id "TCONS_00016647"; exon_number "8"; oId "CUFF.5644.7"; class_code "u"; tss_id "TSS13142";
gnl|Nvit_2.0|Chr3.Scaffold30	Cufflinks	exon	1058727	1058957	.	-	.	gene_id "XLOC_007240"; transcript_id "TCONS_00016647"; exon_number "9"; oId "CUFF.5644.7"; class_code "u"; tss_id "TSS13142";
gnl|Nvit_2.0|Chr3.Scaffold30	Cufflinks	exon	868954	869035	.	-	.	gene_id "XLOC_007240"; transcript_id "TCONS_00016648"; exon_number "1"; oId "CUFF.5644.8"; class_code "u"; tss_id "TSS13142";
gnl|Nvit_2.0|Chr3.Scaffold30	Cufflinks	exon	896417	896452	.	-	.	gene_id "XLOC_007240"; transcript_id "TCONS_00016648"; exon_number "2"; oId "CUFF.5644.8"; class_code "u"; tss_id "TSS13142";
gnl|Nvit_2.0|Chr3.Scaffold30	Cufflinks	exon	936254	936315	.	-	.	gene_id "XLOC_007240"; transcript_id "TCONS_00016648"; exon_number "3"; oId "CUFF.5644.8"; class_code "u"; tss_id "TSS13142";
gnl|Nvit_2.0|Chr3.Scaffold30	Cufflinks	exon	973733	973828	.	-	.	gene_id "XLOC_007240"; transcript_id "TCONS_00016648"; exon_number "4"; oId "CUFF.5644.8"; class_code "u"; tss_id "TSS13142";
gnl|Nvit_2.0|Chr3.Scaffold30	Cufflinks	exon	1038464	1038512	.	-	.	gene_id "XLOC_007240"; transcript_id "TCONS_00016648"; exon_number "5"; oId "CUFF.5644.8"; class_code "u"; tss_id "TSS13142";
gnl|Nvit_2.0|Chr3.Scaffold30	Cufflinks	exon	1058203	1058326	.	-	.	gene_id "XLOC_007240"; transcript_id "TCONS_00016648"; exon_number "6"; oId "CUFF.5644.8"; class_code "u"; tss_id "TSS13142";
gnl|Nvit_2.0|Chr3.Scaffold30	Cufflinks	exon	1058727	1058934	.	-	.	gene_id "XLOC_007240"; transcript_id "TCONS_00016648"; exon_number "7"; oId "CUFF.5644.8"; class_code "u"; tss_id "TSS13142";
gnl|Nvit_2.0|Chr3.Scaffold30	Cufflinks	exon	495048	495348	.	.	.	gene_id "XLOC_007248"; transcript_id "TCONS_00016660"; exon_number "1"; oId "CUFF.5633.1"; class_code "u"; tss_id "TSS13155";
gnl|Nvit_2.0|Chr3.Scaffold30	Cufflinks	exon	653010	653552	.	.	.	gene_id "XLOC_007249"; transcript_id "TCONS_00016661"; exon_number "1"; oId "CUFF.5635.1"; class_code "u"; tss_id "TSS13156";
gnl|Nvit_2.0|Chr3.Scaffold30	Cufflinks	exon	870914	871323	.	.	.	gene_id "XLOC_007250"; transcript_id "TCONS_00016662"; exon_number "1"; oId "CUFF.5647.1"; class_code "u"; tss_id "TSS13157";
gnl|Nvit_2.0|Chr3.Scaffold30	Cufflinks	exon	986721	987116	.	.	.	gene_id "XLOC_007251"; transcript_id "TCONS_00016663"; exon_number "1"; oId "CUFF.5648.1"; class_code "u"; tss_id "TSS13158";
gnl|Nvit_2.0|Chr3.Scaffold37	Cufflinks	exon	161345	161448	.	+	.	gene_id "XLOC_007275"; transcript_id "TCONS_00016695"; exon_number "1"; oId "CUFF.5667.1"; class_code "u"; tss_id "TSS13186";
gnl|Nvit_2.0|Chr3.Scaffold37	Cufflinks	exon	170632	171314	.	+	.	gene_id "XLOC_007275"; transcript_id "TCONS_00016695"; exon_number "2"; oId "CUFF.5667.1"; class_code "u"; tss_id "TSS13186";
gnl|Nvit_2.0|Chr3.Scaffold37	Cufflinks	exon	162406	162457	.	+	.	gene_id "XLOC_007275"; transcript_id "TCONS_00016697"; exon_number "1"; oId "CUFF.5667.3"; class_code "u"; tss_id "TSS13187";
gnl|Nvit_2.0|Chr3.Scaffold37	Cufflinks	exon	170637	171314	.	+	.	gene_id "XLOC_007275"; transcript_id "TCONS_00016697"; exon_number "2"; oId "CUFF.5667.3"; class_code "u"; tss_id "TSS13187";
gnl|Nvit_2.0|Chr3.Scaffold37	Cufflinks	exon	162406	162452	.	+	.	gene_id "XLOC_007275"; transcript_id "TCONS_00016696"; exon_number "1"; oId "CUFF.5667.2"; class_code "u"; tss_id "TSS13187";
gnl|Nvit_2.0|Chr3.Scaffold37	Cufflinks	exon	170632	171314	.	+	.	gene_id "XLOC_007275"; transcript_id "TCONS_00016696"; exon_number "2"; oId "CUFF.5667.2"; class_code "u"; tss_id "TSS13187";
gnl|Nvit_2.0|Chr3.Scaffold37	Cufflinks	exon	433654	436091	.	-	.	gene_id "XLOC_007305"; transcript_id "TCONS_00016793"; exon_number "1"; oId "CUFF.5669.1"; class_code "u"; tss_id "TSS13249";
gnl|Nvit_2.0|Chr3.Scaffold37	Cufflinks	exon	146490	147128	.	.	.	gene_id "XLOC_007331"; transcript_id "TCONS_00016853"; exon_number "1"; oId "CUFF.5666.1"; class_code "u"; tss_id "TSS13301";
gnl|Nvit_2.0|Chr3.Scaffold37	Cufflinks	exon	436237	437300	.	.	.	gene_id "XLOC_007332"; transcript_id "TCONS_00016854"; exon_number "1"; oId "CUFF.5673.1"; class_code "u"; tss_id "TSS13302";
gnl|Nvit_2.0|Chr3.Scaffold37	Cufflinks	exon	657318	657889	.	.	.	gene_id "XLOC_007333"; transcript_id "TCONS_00016855"; exon_number "1"; oId "CUFF.5697.1"; class_code "u"; tss_id "TSS13303";
gnl|Nvit_2.0|Chr3.Scaffold37	Cufflinks	exon	1315385	1315682	.	.	.	gene_id "XLOC_007334"; transcript_id "TCONS_00016856"; exon_number "1"; oId "CUFF.5716.1"; class_code "u"; tss_id "TSS13304";
gnl|Nvit_2.0|Chr3.Scaffold42	Cufflinks	exon	1610146	1610815	.	+	.	gene_id "XLOC_007391"; transcript_id "TCONS_00016972"; exon_number "1"; oId "CUFF.5812.1"; class_code "u"; tss_id "TSS13400";
gnl|Nvit_2.0|Chr3.Scaffold42	Cufflinks	exon	1610938	1611093	.	+	.	gene_id "XLOC_007391"; transcript_id "TCONS_00016972"; exon_number "2"; oId "CUFF.5812.1"; class_code "u"; tss_id "TSS13400";
gnl|Nvit_2.0|Chr3.Scaffold42	Cufflinks	exon	1611581	1611847	.	+	.	gene_id "XLOC_007391"; transcript_id "TCONS_00016972"; exon_number "3"; oId "CUFF.5812.1"; class_code "u"; tss_id "TSS13400";
gnl|Nvit_2.0|Chr3.Scaffold42	Cufflinks	exon	1613502	1614097	.	+	.	gene_id "XLOC_007391"; transcript_id "TCONS_00016972"; exon_number "4"; oId "CUFF.5812.1"; class_code "u"; tss_id "TSS13400";
gnl|Nvit_2.0|Chr3.Scaffold42	Cufflinks	exon	424872	425527	.	-	.	gene_id "XLOC_007422"; transcript_id "TCONS_00017060"; exon_number "1"; oId "CUFF.5754.1"; class_code "u"; tss_id "TSS13468";
gnl|Nvit_2.0|Chr3.Scaffold42	Cufflinks	exon	425612	425647	.	-	.	gene_id "XLOC_007422"; transcript_id "TCONS_00017060"; exon_number "2"; oId "CUFF.5754.1"; class_code "u"; tss_id "TSS13468";
gnl|Nvit_2.0|Chr3.Scaffold42	Cufflinks	exon	213339	214173	.	.	.	gene_id "XLOC_007470"; transcript_id "TCONS_00017181"; exon_number "1"; oId "CUFF.5734.1"; class_code "u"; tss_id "TSS13565";
gnl|Nvit_2.0|Chr3.Scaffold42	Cufflinks	exon	259022	260456	.	.	.	gene_id "XLOC_007471"; transcript_id "TCONS_00017182"; exon_number "1"; oId "CUFF.5738.1"; class_code "u"; tss_id "TSS13566";
gnl|Nvit_2.0|Chr3.Scaffold42	Cufflinks	exon	286599	287343	.	.	.	gene_id "XLOC_007472"; transcript_id "TCONS_00017183"; exon_number "1"; oId "CUFF.5739.1"; class_code "u"; tss_id "TSS13567";
gnl|Nvit_2.0|Chr3.Scaffold42	Cufflinks	exon	499881	500962	.	.	.	gene_id "XLOC_007473"; transcript_id "TCONS_00017184"; exon_number "1"; oId "CUFF.5757.1"; class_code "u"; tss_id "TSS13568";
gnl|Nvit_2.0|Chr3.Scaffold42	Cufflinks	exon	760171	761692	.	.	.	gene_id "XLOC_007475"; transcript_id "TCONS_00017186"; exon_number "1"; oId "CUFF.5763.1"; class_code "u"; tss_id "TSS13570";
gnl|Nvit_2.0|Chr3.Scaffold42	Cufflinks	exon	1171705	1172117	.	.	.	gene_id "XLOC_007476"; transcript_id "TCONS_00017187"; exon_number "1"; oId "CUFF.5785.1"; class_code "u"; tss_id "TSS13571";
gnl|Nvit_2.0|Chr3.Scaffold44	Cufflinks	exon	557866	558505	.	+	.	gene_id "XLOC_007488"; transcript_id "TCONS_00017217"; exon_number "1"; oId "CUFF.5842.1"; class_code "u"; tss_id "TSS13590";
gnl|Nvit_2.0|Chr3.Scaffold44	Cufflinks	exon	558607	558773	.	+	.	gene_id "XLOC_007488"; transcript_id "TCONS_00017217"; exon_number "2"; oId "CUFF.5842.1"; class_code "u"; tss_id "TSS13590";
gnl|Nvit_2.0|Chr3.Scaffold44	Cufflinks	exon	559167	559402	.	+	.	gene_id "XLOC_007488"; transcript_id "TCONS_00017217"; exon_number "3"; oId "CUFF.5842.1"; class_code "u"; tss_id "TSS13590";
gnl|Nvit_2.0|Chr3.Scaffold44	Cufflinks	exon	559823	560816	.	+	.	gene_id "XLOC_007488"; transcript_id "TCONS_00017217"; exon_number "4"; oId "CUFF.5842.1"; class_code "u"; tss_id "TSS13590";
gnl|Nvit_2.0|Chr3.Scaffold44	Cufflinks	exon	942677	945594	.	+	.	gene_id "XLOC_007503"; transcript_id "TCONS_00017258"; exon_number "1"; oId "CUFF.5870.1"; class_code "u"; tss_id "TSS13619";
gnl|Nvit_2.0|Chr3.Scaffold44	Cufflinks	exon	942683	942859	.	+	.	gene_id "XLOC_007503"; transcript_id "TCONS_00017261"; exon_number "1"; oId "CUFF.5871.3"; class_code "u"; tss_id "TSS13619";
gnl|Nvit_2.0|Chr3.Scaffold44	Cufflinks	exon	968972	969117	.	+	.	gene_id "XLOC_007503"; transcript_id "TCONS_00017261"; exon_number "2"; oId "CUFF.5871.3"; class_code "u"; tss_id "TSS13619";
gnl|Nvit_2.0|Chr3.Scaffold44	Cufflinks	exon	1172367	1172554	.	+	.	gene_id "XLOC_007509"; transcript_id "TCONS_00017272"; exon_number "1"; oId "CUFF.5876.1"; class_code "u"; tss_id "TSS13629";
gnl|Nvit_2.0|Chr3.Scaffold44	Cufflinks	exon	1172714	1172991	.	+	.	gene_id "XLOC_007509"; transcript_id "TCONS_00017272"; exon_number "2"; oId "CUFF.5876.1"; class_code "u"; tss_id "TSS13629";
gnl|Nvit_2.0|Chr3.Scaffold44	Cufflinks	exon	271616	271780	.	-	.	gene_id "XLOC_007519"; transcript_id "TCONS_00017303"; exon_number "1"; oId "CUFF.5840.1"; class_code "u"; tss_id "TSS13653";
gnl|Nvit_2.0|Chr3.Scaffold44	Cufflinks	exon	275485	275988	.	-	.	gene_id "XLOC_007519"; transcript_id "TCONS_00017303"; exon_number "2"; oId "CUFF.5840.1"; class_code "u"; tss_id "TSS13653";
gnl|Nvit_2.0|Chr3.Scaffold44	Cufflinks	exon	1230025	1230528	.	.	.	gene_id "XLOC_007547"; transcript_id "TCONS_00017362"; exon_number "1"; oId "CUFF.5880.1"; class_code "u"; tss_id "TSS13699";
gnl|Nvit_2.0|Chr3.Scaffold49	Cufflinks	exon	387676	387932	.	.	.	gene_id "XLOC_007583"; transcript_id "TCONS_00017403"; exon_number "1"; oId "CUFF.5886.1"; class_code "u"; tss_id "TSS13737";
gnl|Nvit_2.0|Chr3.Scaffold55	Cufflinks	exon	362017	362131	.	+	.	gene_id "XLOC_007593"; transcript_id "TCONS_00017428"; exon_number "1"; oId "CUFF.5910.2"; class_code "u"; tss_id "TSS13755";
gnl|Nvit_2.0|Chr3.Scaffold55	Cufflinks	exon	362481	362708	.	+	.	gene_id "XLOC_007593"; transcript_id "TCONS_00017428"; exon_number "2"; oId "CUFF.5910.2"; class_code "u"; tss_id "TSS13755";
gnl|Nvit_2.0|Chr3.Scaffold55	Cufflinks	exon	365690	366144	.	+	.	gene_id "XLOC_007593"; transcript_id "TCONS_00017428"; exon_number "3"; oId "CUFF.5910.2"; class_code "u"; tss_id "TSS13755";
gnl|Nvit_2.0|Chr3.Scaffold55	Cufflinks	exon	362017	362131	.	+	.	gene_id "XLOC_007593"; transcript_id "TCONS_00017427"; exon_number "1"; oId "CUFF.5910.1"; class_code "u"; tss_id "TSS13755";
gnl|Nvit_2.0|Chr3.Scaffold55	Cufflinks	exon	362481	362760	.	+	.	gene_id "XLOC_007593"; transcript_id "TCONS_00017427"; exon_number "2"; oId "CUFF.5910.1"; class_code "u"; tss_id "TSS13755";
gnl|Nvit_2.0|Chr3.Scaffold55	Cufflinks	exon	365690	366144	.	+	.	gene_id "XLOC_007593"; transcript_id "TCONS_00017427"; exon_number "3"; oId "CUFF.5910.1"; class_code "u"; tss_id "TSS13755";
gnl|Nvit_2.0|Chr3.Scaffold55	Cufflinks	exon	373808	374220	.	+	.	gene_id "XLOC_007594"; transcript_id "TCONS_00017429"; exon_number "1"; oId "CUFF.5911.1"; class_code "u"; tss_id "TSS13756";
gnl|Nvit_2.0|Chr3.Scaffold55	Cufflinks	exon	374596	375035	.	+	.	gene_id "XLOC_007594"; transcript_id "TCONS_00017429"; exon_number "2"; oId "CUFF.5911.1"; class_code "u"; tss_id "TSS13756";
gnl|Nvit_2.0|Chr3.Scaffold55	Cufflinks	exon	622629	622865	.	+	.	gene_id "XLOC_007600"; transcript_id "TCONS_00017442"; exon_number "1"; oId "CUFF.5919.1"; class_code "u"; tss_id "TSS13764";
gnl|Nvit_2.0|Chr3.Scaffold55	Cufflinks	exon	622948	623170	.	+	.	gene_id "XLOC_007600"; transcript_id "TCONS_00017442"; exon_number "2"; oId "CUFF.5919.1"; class_code "u"; tss_id "TSS13764";
gnl|Nvit_2.0|Chr3.Scaffold55	Cufflinks	exon	240258	240362	.	-	.	gene_id "XLOC_007610"; transcript_id "TCONS_00017466"; exon_number "1"; oId "CUFF.5901.1"; class_code "u"; tss_id "TSS13786";
gnl|Nvit_2.0|Chr3.Scaffold55	Cufflinks	exon	240433	240714	.	-	.	gene_id "XLOC_007610"; transcript_id "TCONS_00017466"; exon_number "2"; oId "CUFF.5901.1"; class_code "u"; tss_id "TSS13786";
gnl|Nvit_2.0|Chr3.Scaffold55	Cufflinks	exon	241196	241459	.	-	.	gene_id "XLOC_007610"; transcript_id "TCONS_00017466"; exon_number "3"; oId "CUFF.5901.1"; class_code "u"; tss_id "TSS13786";
gnl|Nvit_2.0|Chr3.Scaffold55	Cufflinks	exon	241968	242087	.	-	.	gene_id "XLOC_007610"; transcript_id "TCONS_00017466"; exon_number "4"; oId "CUFF.5901.1"; class_code "u"; tss_id "TSS13786";
gnl|Nvit_2.0|Chr3.Scaffold55	Cufflinks	exon	240258	240362	.	-	.	gene_id "XLOC_007610"; transcript_id "TCONS_00017467"; exon_number "1"; oId "CUFF.5901.3"; class_code "u"; tss_id "TSS13787";
gnl|Nvit_2.0|Chr3.Scaffold55	Cufflinks	exon	240433	240714	.	-	.	gene_id "XLOC_007610"; transcript_id "TCONS_00017467"; exon_number "2"; oId "CUFF.5901.3"; class_code "u"; tss_id "TSS13787";
gnl|Nvit_2.0|Chr3.Scaffold55	Cufflinks	exon	241196	241459	.	-	.	gene_id "XLOC_007610"; transcript_id "TCONS_00017467"; exon_number "3"; oId "CUFF.5901.3"; class_code "u"; tss_id "TSS13787";
gnl|Nvit_2.0|Chr3.Scaffold55	Cufflinks	exon	242678	242701	.	-	.	gene_id "XLOC_007610"; transcript_id "TCONS_00017467"; exon_number "4"; oId "CUFF.5901.3"; class_code "u"; tss_id "TSS13787";
gnl|Nvit_2.0|Chr3.Scaffold55	Cufflinks	exon	240258	240362	.	-	.	gene_id "XLOC_007610"; transcript_id "TCONS_00017468"; exon_number "1"; oId "CUFF.5901.2"; class_code "u"; tss_id "TSS13788";
gnl|Nvit_2.0|Chr3.Scaffold55	Cufflinks	exon	240433	240714	.	-	.	gene_id "XLOC_007610"; transcript_id "TCONS_00017468"; exon_number "2"; oId "CUFF.5901.2"; class_code "u"; tss_id "TSS13788";
gnl|Nvit_2.0|Chr3.Scaffold55	Cufflinks	exon	241223	241459	.	-	.	gene_id "XLOC_007610"; transcript_id "TCONS_00017468"; exon_number "3"; oId "CUFF.5901.2"; class_code "u"; tss_id "TSS13788";
gnl|Nvit_2.0|Chr3.Scaffold55	Cufflinks	exon	242678	242827	.	-	.	gene_id "XLOC_007610"; transcript_id "TCONS_00017468"; exon_number "4"; oId "CUFF.5901.2"; class_code "u"; tss_id "TSS13788";
gnl|Nvit_2.0|Chr3.Scaffold55	Cufflinks	exon	401869	402509	.	-	.	gene_id "XLOC_007613"; transcript_id "TCONS_00017472"; exon_number "1"; oId "CUFF.5913.3"; class_code "u"; tss_id "TSS13792";
gnl|Nvit_2.0|Chr3.Scaffold55	Cufflinks	exon	402970	403196	.	-	.	gene_id "XLOC_007613"; transcript_id "TCONS_00017472"; exon_number "2"; oId "CUFF.5913.3"; class_code "u"; tss_id "TSS13792";
gnl|Nvit_2.0|Chr3.Scaffold55	Cufflinks	exon	401869	402509	.	-	.	gene_id "XLOC_007613"; transcript_id "TCONS_00017474"; exon_number "1"; oId "CUFF.5913.2"; class_code "u"; tss_id "TSS13793";
gnl|Nvit_2.0|Chr3.Scaffold55	Cufflinks	exon	405113	405605	.	-	.	gene_id "XLOC_007613"; transcript_id "TCONS_00017474"; exon_number "2"; oId "CUFF.5913.2"; class_code "u"; tss_id "TSS13793";
gnl|Nvit_2.0|Chr3.Scaffold55	Cufflinks	exon	401869	402509	.	-	.	gene_id "XLOC_007613"; transcript_id "TCONS_00017473"; exon_number "1"; oId "CUFF.5913.1"; class_code "u"; tss_id "TSS13793";
gnl|Nvit_2.0|Chr3.Scaffold55	Cufflinks	exon	405043	405605	.	-	.	gene_id "XLOC_007613"; transcript_id "TCONS_00017473"; exon_number "2"; oId "CUFF.5913.1"; class_code "u"; tss_id "TSS13793";
gnl|Nvit_2.0|Chr3.Scaffold55	Cufflinks	exon	171923	172642	.	.	.	gene_id "XLOC_007619"; transcript_id "TCONS_00017482"; exon_number "1"; oId "CUFF.5896.1"; class_code "u"; tss_id "TSS13801";
gnl|Nvit_2.0|Chr3.Scaffold55	Cufflinks	exon	330848	334002	.	.	.	gene_id "XLOC_007620"; transcript_id "TCONS_00017483"; exon_number "1"; oId "CUFF.5908.1"; class_code "u"; tss_id "TSS13802";
gnl|Nvit_2.0|Chr3.Scaffold55	Cufflinks	exon	334406	336911	.	.	.	gene_id "XLOC_007621"; transcript_id "TCONS_00017484"; exon_number "1"; oId "CUFF.5909.1"; class_code "u"; tss_id "TSS13803";
gnl|Nvit_2.0|Chr3.Scaffold55	Cufflinks	exon	440769	442447	.	.	.	gene_id "XLOC_007622"; transcript_id "TCONS_00017485"; exon_number "1"; oId "CUFF.5915.1"; class_code "u"; tss_id "TSS13804";
gnl|Nvit_2.0|Chr3.Scaffold55	Cufflinks	exon	497383	498237	.	.	.	gene_id "XLOC_007623"; transcript_id "TCONS_00017486"; exon_number "1"; oId "CUFF.5917.1"; class_code "u"; tss_id "TSS13805";
gnl|Nvit_2.0|Chr3.Scaffold55	Cufflinks	exon	642083	642899	.	.	.	gene_id "XLOC_007624"; transcript_id "TCONS_00017487"; exon_number "1"; oId "CUFF.5920.1"; class_code "u"; tss_id "TSS13806";
gnl|Nvit_2.0|Chr3.Scaffold6	Cufflinks	exon	1788853	1789069	.	+	.	gene_id "XLOC_007672"; transcript_id "TCONS_00017655"; exon_number "1"; oId "CUFF.6010.1"; class_code "u"; tss_id "TSS13917";
gnl|Nvit_2.0|Chr3.Scaffold6	Cufflinks	exon	1790141	1791428	.	+	.	gene_id "XLOC_007672"; transcript_id "TCONS_00017655"; exon_number "2"; oId "CUFF.6010.1"; class_code "u"; tss_id "TSS13917";
gnl|Nvit_2.0|Chr3.Scaffold6	Cufflinks	exon	2117738	2118813	.	+	.	gene_id "XLOC_007695"; transcript_id "TCONS_00017719"; exon_number "1"; oId "CUFF.6048.1"; class_code "u"; tss_id "TSS13969";
gnl|Nvit_2.0|Chr3.Scaffold6	Cufflinks	exon	2586700	2587693	.	+	.	gene_id "XLOC_007708"; transcript_id "TCONS_00017756"; exon_number "1"; oId "CUFF.6087.1"; class_code "u"; tss_id "TSS13996";
gnl|Nvit_2.0|Chr3.Scaffold6	Cufflinks	exon	2587807	2588088	.	+	.	gene_id "XLOC_007708"; transcript_id "TCONS_00017756"; exon_number "2"; oId "CUFF.6087.1"; class_code "u"; tss_id "TSS13996";
gnl|Nvit_2.0|Chr3.Scaffold6	Cufflinks	exon	3529902	3531263	.	+	.	gene_id "XLOC_007735"; transcript_id "TCONS_00017840"; exon_number "1"; oId "CUFF.6140.1"; class_code "u"; tss_id "TSS14053";
gnl|Nvit_2.0|Chr3.Scaffold6	Cufflinks	exon	3530251	3530760	.	+	.	gene_id "XLOC_007735"; transcript_id "TCONS_00017841"; exon_number "1"; oId "CUFF.6141.1"; class_code "u"; tss_id "TSS14054";
gnl|Nvit_2.0|Chr3.Scaffold6	Cufflinks	exon	3531085	3531150	.	+	.	gene_id "XLOC_007735"; transcript_id "TCONS_00017841"; exon_number "2"; oId "CUFF.6141.1"; class_code "u"; tss_id "TSS14054";
gnl|Nvit_2.0|Chr3.Scaffold6	Cufflinks	exon	3564278	3564387	.	+	.	gene_id "XLOC_007736"; transcript_id "TCONS_00017844"; exon_number "1"; oId "CUFF.6149.3"; class_code "u"; tss_id "TSS14055";
gnl|Nvit_2.0|Chr3.Scaffold6	Cufflinks	exon	3564488	3564686	.	+	.	gene_id "XLOC_007736"; transcript_id "TCONS_00017844"; exon_number "2"; oId "CUFF.6149.3"; class_code "u"; tss_id "TSS14055";
gnl|Nvit_2.0|Chr3.Scaffold6	Cufflinks	exon	3565600	3565855	.	+	.	gene_id "XLOC_007736"; transcript_id "TCONS_00017844"; exon_number "3"; oId "CUFF.6149.3"; class_code "u"; tss_id "TSS14055";
gnl|Nvit_2.0|Chr3.Scaffold6	Cufflinks	exon	3566022	3566046	.	+	.	gene_id "XLOC_007736"; transcript_id "TCONS_00017844"; exon_number "4"; oId "CUFF.6149.3"; class_code "u"; tss_id "TSS14055";
gnl|Nvit_2.0|Chr3.Scaffold6	Cufflinks	exon	3564278	3564387	.	+	.	gene_id "XLOC_007736"; transcript_id "TCONS_00017842"; exon_number "1"; oId "CUFF.6149.1"; class_code "u"; tss_id "TSS14055";
gnl|Nvit_2.0|Chr3.Scaffold6	Cufflinks	exon	3565600	3565855	.	+	.	gene_id "XLOC_007736"; transcript_id "TCONS_00017842"; exon_number "2"; oId "CUFF.6149.1"; class_code "u"; tss_id "TSS14055";
gnl|Nvit_2.0|Chr3.Scaffold6	Cufflinks	exon	3566022	3566046	.	+	.	gene_id "XLOC_007736"; transcript_id "TCONS_00017842"; exon_number "3"; oId "CUFF.6149.1"; class_code "u"; tss_id "TSS14055";
gnl|Nvit_2.0|Chr3.Scaffold6	Cufflinks	exon	3564305	3564377	.	+	.	gene_id "XLOC_007736"; transcript_id "TCONS_00017846"; exon_number "1"; oId "CUFF.6149.4"; class_code "u"; tss_id "TSS14055";
gnl|Nvit_2.0|Chr3.Scaffold6	Cufflinks	exon	3565600	3565855	.	+	.	gene_id "XLOC_007736"; transcript_id "TCONS_00017846"; exon_number "2"; oId "CUFF.6149.4"; class_code "u"; tss_id "TSS14055";
gnl|Nvit_2.0|Chr3.Scaffold6	Cufflinks	exon	3566022	3566046	.	+	.	gene_id "XLOC_007736"; transcript_id "TCONS_00017846"; exon_number "3"; oId "CUFF.6149.4"; class_code "u"; tss_id "TSS14055";
gnl|Nvit_2.0|Chr3.Scaffold6	Cufflinks	exon	4127966	4128716	.	+	.	gene_id "XLOC_007760"; transcript_id "TCONS_00017900"; exon_number "1"; oId "CUFF.6184.1"; class_code "u"; tss_id "TSS14099";
gnl|Nvit_2.0|Chr3.Scaffold6	Cufflinks	exon	4128881	4129485	.	+	.	gene_id "XLOC_007760"; transcript_id "TCONS_00017900"; exon_number "2"; oId "CUFF.6184.1"; class_code "u"; tss_id "TSS14099";
gnl|Nvit_2.0|Chr3.Scaffold6	Cufflinks	exon	2586439	2586556	.	-	.	gene_id "XLOC_007865"; transcript_id "TCONS_00018149"; exon_number "1"; oId "CUFF.6086.1"; class_code "u"; tss_id "TSS14295";
gnl|Nvit_2.0|Chr3.Scaffold6	Cufflinks	exon	2586938	2587146	.	-	.	gene_id "XLOC_007865"; transcript_id "TCONS_00018149"; exon_number "2"; oId "CUFF.6086.1"; class_code "u"; tss_id "TSS14295";
gnl|Nvit_2.0|Chr3.Scaffold6	Cufflinks	exon	2587251	2587316	.	-	.	gene_id "XLOC_007865"; transcript_id "TCONS_00018149"; exon_number "3"; oId "CUFF.6086.1"; class_code "u"; tss_id "TSS14295";
gnl|Nvit_2.0|Chr3.Scaffold6	Cufflinks	exon	2587441	2588088	.	-	.	gene_id "XLOC_007865"; transcript_id "TCONS_00018149"; exon_number "4"; oId "CUFF.6086.1"; class_code "u"; tss_id "TSS14295";
gnl|Nvit_2.0|Chr3.Scaffold6	Cufflinks	exon	3069730	3071096	.	-	.	gene_id "XLOC_007876"; transcript_id "TCONS_00018192"; exon_number "1"; oId "CUFF.6117.1"; class_code "u"; tss_id "TSS14329";
gnl|Nvit_2.0|Chr3.Scaffold6	Cufflinks	exon	3438345	3438766	.	-	.	gene_id "XLOC_007883"; transcript_id "TCONS_00018213"; exon_number "1"; oId "CUFF.6133.6"; class_code "u"; tss_id "TSS14343";
gnl|Nvit_2.0|Chr3.Scaffold6	Cufflinks	exon	3439195	3439321	.	-	.	gene_id "XLOC_007883"; transcript_id "TCONS_00018213"; exon_number "2"; oId "CUFF.6133.6"; class_code "u"; tss_id "TSS14343";
gnl|Nvit_2.0|Chr3.Scaffold6	Cufflinks	exon	3442059	3442528	.	-	.	gene_id "XLOC_007883"; transcript_id "TCONS_00018213"; exon_number "3"; oId "CUFF.6133.6"; class_code "u"; tss_id "TSS14343";
gnl|Nvit_2.0|Chr3.Scaffold6	Cufflinks	exon	3442926	3443075	.	-	.	gene_id "XLOC_007883"; transcript_id "TCONS_00018213"; exon_number "4"; oId "CUFF.6133.6"; class_code "u"; tss_id "TSS14343";
gnl|Nvit_2.0|Chr3.Scaffold6	Cufflinks	exon	3443177	3443367	.	-	.	gene_id "XLOC_007883"; transcript_id "TCONS_00018213"; exon_number "5"; oId "CUFF.6133.6"; class_code "u"; tss_id "TSS14343";
gnl|Nvit_2.0|Chr3.Scaffold6	Cufflinks	exon	3443673	3443741	.	-	.	gene_id "XLOC_007883"; transcript_id "TCONS_00018213"; exon_number "6"; oId "CUFF.6133.6"; class_code "u"; tss_id "TSS14343";
gnl|Nvit_2.0|Chr3.Scaffold6	Cufflinks	exon	3443933	3443991	.	-	.	gene_id "XLOC_007883"; transcript_id "TCONS_00018213"; exon_number "7"; oId "CUFF.6133.6"; class_code "u"; tss_id "TSS14343";
gnl|Nvit_2.0|Chr3.Scaffold6	Cufflinks	exon	3444178	3444679	.	-	.	gene_id "XLOC_007883"; transcript_id "TCONS_00018213"; exon_number "8"; oId "CUFF.6133.6"; class_code "u"; tss_id "TSS14343";
gnl|Nvit_2.0|Chr3.Scaffold6	Cufflinks	exon	3439190	3439321	.	-	.	gene_id "XLOC_007883"; transcript_id "TCONS_00018214"; exon_number "1"; oId "CUFF.6133.7"; class_code "u"; tss_id "TSS14342";
gnl|Nvit_2.0|Chr3.Scaffold6	Cufflinks	exon	3442059	3442528	.	-	.	gene_id "XLOC_007883"; transcript_id "TCONS_00018214"; exon_number "2"; oId "CUFF.6133.7"; class_code "u"; tss_id "TSS14342";
gnl|Nvit_2.0|Chr3.Scaffold6	Cufflinks	exon	3442926	3443075	.	-	.	gene_id "XLOC_007883"; transcript_id "TCONS_00018214"; exon_number "3"; oId "CUFF.6133.7"; class_code "u"; tss_id "TSS14342";
gnl|Nvit_2.0|Chr3.Scaffold6	Cufflinks	exon	3443177	3443367	.	-	.	gene_id "XLOC_007883"; transcript_id "TCONS_00018214"; exon_number "4"; oId "CUFF.6133.7"; class_code "u"; tss_id "TSS14342";
gnl|Nvit_2.0|Chr3.Scaffold6	Cufflinks	exon	3443565	3443653	.	-	.	gene_id "XLOC_007883"; transcript_id "TCONS_00018214"; exon_number "5"; oId "CUFF.6133.7"; class_code "u"; tss_id "TSS14342";
gnl|Nvit_2.0|Chr3.Scaffold6	Cufflinks	exon	3440135	3440219	.	-	.	gene_id "XLOC_007883"; transcript_id "TCONS_00018215"; exon_number "1"; oId "CUFF.6133.8"; class_code "u"; tss_id "TSS14344";
gnl|Nvit_2.0|Chr3.Scaffold6	Cufflinks	exon	3442059	3442528	.	-	.	gene_id "XLOC_007883"; transcript_id "TCONS_00018215"; exon_number "2"; oId "CUFF.6133.8"; class_code "u"; tss_id "TSS14344";
gnl|Nvit_2.0|Chr3.Scaffold6	Cufflinks	exon	3442926	3443075	.	-	.	gene_id "XLOC_007883"; transcript_id "TCONS_00018215"; exon_number "3"; oId "CUFF.6133.8"; class_code "u"; tss_id "TSS14344";
gnl|Nvit_2.0|Chr3.Scaffold6	Cufflinks	exon	3443177	3443367	.	-	.	gene_id "XLOC_007883"; transcript_id "TCONS_00018215"; exon_number "4"; oId "CUFF.6133.8"; class_code "u"; tss_id "TSS14344";
gnl|Nvit_2.0|Chr3.Scaffold6	Cufflinks	exon	3443673	3443908	.	-	.	gene_id "XLOC_007883"; transcript_id "TCONS_00018215"; exon_number "5"; oId "CUFF.6133.8"; class_code "u"; tss_id "TSS14344";
gnl|Nvit_2.0|Chr3.Scaffold6	Cufflinks	exon	3658866	3659927	.	-	.	gene_id "XLOC_007890"; transcript_id "TCONS_00018223"; exon_number "1"; oId "CUFF.6153.1"; class_code "u"; tss_id "TSS14353";
gnl|Nvit_2.0|Chr3.Scaffold6	Cufflinks	exon	3660043	3660275	.	-	.	gene_id "XLOC_007890"; transcript_id "TCONS_00018223"; exon_number "2"; oId "CUFF.6153.1"; class_code "u"; tss_id "TSS14353";
gnl|Nvit_2.0|Chr3.Scaffold6	Cufflinks	exon	3660768	3660816	.	-	.	gene_id "XLOC_007890"; transcript_id "TCONS_00018223"; exon_number "3"; oId "CUFF.6153.1"; class_code "u"; tss_id "TSS14353";
gnl|Nvit_2.0|Chr3.Scaffold6	Cufflinks	exon	3658866	3659927	.	-	.	gene_id "XLOC_007890"; transcript_id "TCONS_00018224"; exon_number "1"; oId "CUFF.6153.2"; class_code "u"; tss_id "TSS14353";
gnl|Nvit_2.0|Chr3.Scaffold6	Cufflinks	exon	3660043	3660275	.	-	.	gene_id "XLOC_007890"; transcript_id "TCONS_00018224"; exon_number "2"; oId "CUFF.6153.2"; class_code "u"; tss_id "TSS14353";
gnl|Nvit_2.0|Chr3.Scaffold6	Cufflinks	exon	3660587	3660827	.	-	.	gene_id "XLOC_007890"; transcript_id "TCONS_00018224"; exon_number "3"; oId "CUFF.6153.2"; class_code "u"; tss_id "TSS14353";
gnl|Nvit_2.0|Chr3.Scaffold6	Cufflinks	exon	3658866	3659610	.	-	.	gene_id "XLOC_007890"; transcript_id "TCONS_00018225"; exon_number "1"; oId "CUFF.6153.4"; class_code "u"; tss_id "TSS14353";
gnl|Nvit_2.0|Chr3.Scaffold6	Cufflinks	exon	3659671	3659927	.	-	.	gene_id "XLOC_007890"; transcript_id "TCONS_00018225"; exon_number "2"; oId "CUFF.6153.4"; class_code "u"; tss_id "TSS14353";
gnl|Nvit_2.0|Chr3.Scaffold6	Cufflinks	exon	3660043	3660164	.	-	.	gene_id "XLOC_007890"; transcript_id "TCONS_00018225"; exon_number "3"; oId "CUFF.6153.4"; class_code "u"; tss_id "TSS14353";
gnl|Nvit_2.0|Chr3.Scaffold6	Cufflinks	exon	3660587	3660830	.	-	.	gene_id "XLOC_007890"; transcript_id "TCONS_00018225"; exon_number "4"; oId "CUFF.6153.4"; class_code "u"; tss_id "TSS14353";
gnl|Nvit_2.0|Chr3.Scaffold6	Cufflinks	exon	3658866	3659610	.	-	.	gene_id "XLOC_007890"; transcript_id "TCONS_00018226"; exon_number "1"; oId "CUFF.6153.3"; class_code "u"; tss_id "TSS14353";
gnl|Nvit_2.0|Chr3.Scaffold6	Cufflinks	exon	3659671	3659927	.	-	.	gene_id "XLOC_007890"; transcript_id "TCONS_00018226"; exon_number "2"; oId "CUFF.6153.3"; class_code "u"; tss_id "TSS14353";
gnl|Nvit_2.0|Chr3.Scaffold6	Cufflinks	exon	3660043	3660164	.	-	.	gene_id "XLOC_007890"; transcript_id "TCONS_00018226"; exon_number "3"; oId "CUFF.6153.3"; class_code "u"; tss_id "TSS14353";
gnl|Nvit_2.0|Chr3.Scaffold6	Cufflinks	exon	3660768	3660838	.	-	.	gene_id "XLOC_007890"; transcript_id "TCONS_00018226"; exon_number "4"; oId "CUFF.6153.3"; class_code "u"; tss_id "TSS14353";
gnl|Nvit_2.0|Chr3.Scaffold6	Cufflinks	exon	4127971	4128551	.	-	.	gene_id "XLOC_007912"; transcript_id "TCONS_00018273"; exon_number "1"; oId "CUFF.6185.1"; class_code "u"; tss_id "TSS14387";
gnl|Nvit_2.0|Chr3.Scaffold6	Cufflinks	exon	4128833	4130243	.	-	.	gene_id "XLOC_007912"; transcript_id "TCONS_00018273"; exon_number "2"; oId "CUFF.6185.1"; class_code "u"; tss_id "TSS14387";
gnl|Nvit_2.0|Chr3.Scaffold6	Cufflinks	exon	148656	149458	.	.	.	gene_id "XLOC_007919"; transcript_id "TCONS_00018287"; exon_number "1"; oId "CUFF.5950.1"; class_code "u"; tss_id "TSS14398";
gnl|Nvit_2.0|Chr3.Scaffold6	Cufflinks	exon	278002	279781	.	.	.	gene_id "XLOC_007920"; transcript_id "TCONS_00018288"; exon_number "1"; oId "CUFF.5962.1"; class_code "u"; tss_id "TSS14399";
gnl|Nvit_2.0|Chr3.Scaffold6	Cufflinks	exon	319960	320283	.	.	.	gene_id "XLOC_007921"; transcript_id "TCONS_00018289"; exon_number "1"; oId "CUFF.5964.1"; class_code "u"; tss_id "TSS14400";
gnl|Nvit_2.0|Chr3.Scaffold6	Cufflinks	exon	900864	901541	.	.	.	gene_id "XLOC_007922"; transcript_id "TCONS_00018290"; exon_number "1"; oId "CUFF.5968.1"; class_code "u"; tss_id "TSS14401";
gnl|Nvit_2.0|Chr3.Scaffold6	Cufflinks	exon	903595	904047	.	.	.	gene_id "XLOC_007923"; transcript_id "TCONS_00018291"; exon_number "1"; oId "CUFF.5969.1"; class_code "u"; tss_id "TSS14402";
gnl|Nvit_2.0|Chr3.Scaffold6	Cufflinks	exon	904707	908699	.	.	.	gene_id "XLOC_007924"; transcript_id "TCONS_00018292"; exon_number "1"; oId "CUFF.5970.1"; class_code "u"; tss_id "TSS14403";
gnl|Nvit_2.0|Chr3.Scaffold6	Cufflinks	exon	908922	910306	.	.	.	gene_id "XLOC_007925"; transcript_id "TCONS_00018293"; exon_number "1"; oId "CUFF.5971.1"; class_code "u"; tss_id "TSS14404";
gnl|Nvit_2.0|Chr3.Scaffold6	Cufflinks	exon	1057642	1059584	.	.	.	gene_id "XLOC_007926"; transcript_id "TCONS_00018294"; exon_number "1"; oId "CUFF.5990.1"; class_code "u"; tss_id "TSS14405";
gnl|Nvit_2.0|Chr3.Scaffold6	Cufflinks	exon	1225402	1226710	.	.	.	gene_id "XLOC_007927"; transcript_id "TCONS_00018295"; exon_number "1"; oId "CUFF.5996.1"; class_code "u"; tss_id "TSS14406";
gnl|Nvit_2.0|Chr3.Scaffold6	Cufflinks	exon	1727181	1728008	.	.	.	gene_id "XLOC_007928"; transcript_id "TCONS_00018296"; exon_number "1"; oId "CUFF.6003.1"; class_code "u"; tss_id "TSS14407";
gnl|Nvit_2.0|Chr3.Scaffold6	Cufflinks	exon	1969172	1970205	.	.	.	gene_id "XLOC_007929"; transcript_id "TCONS_00018297"; exon_number "1"; oId "CUFF.6030.1"; class_code "u"; tss_id "TSS14408";
gnl|Nvit_2.0|Chr3.Scaffold6	Cufflinks	exon	2042837	2045672	.	.	.	gene_id "XLOC_007930"; transcript_id "TCONS_00018298"; exon_number "1"; oId "CUFF.6035.1"; class_code "u"; tss_id "TSS14409";
gnl|Nvit_2.0|Chr3.Scaffold6	Cufflinks	exon	2124803	2125343	.	.	.	gene_id "XLOC_007931"; transcript_id "TCONS_00018299"; exon_number "1"; oId "CUFF.6052.1"; class_code "u"; tss_id "TSS14410";
gnl|Nvit_2.0|Chr3.Scaffold6	Cufflinks	exon	2157308	2158250	.	.	.	gene_id "XLOC_007932"; transcript_id "TCONS_00018300"; exon_number "1"; oId "CUFF.6056.1"; class_code "u"; tss_id "TSS14411";
gnl|Nvit_2.0|Chr3.Scaffold6	Cufflinks	exon	2578759	2581322	.	.	.	gene_id "XLOC_007933"; transcript_id "TCONS_00018301"; exon_number "1"; oId "CUFF.6084.1"; class_code "u"; tss_id "TSS14412";
gnl|Nvit_2.0|Chr3.Scaffold6	Cufflinks	exon	2582017	2585821	.	.	.	gene_id "XLOC_007934"; transcript_id "TCONS_00018302"; exon_number "1"; oId "CUFF.6085.1"; class_code "u"; tss_id "TSS14413";
gnl|Nvit_2.0|Chr3.Scaffold6	Cufflinks	exon	2594521	2595502	.	.	.	gene_id "XLOC_007935"; transcript_id "TCONS_00018303"; exon_number "1"; oId "CUFF.6089.1"; class_code "u"; tss_id "TSS14414";
gnl|Nvit_2.0|Chr3.Scaffold6	Cufflinks	exon	3127624	3128773	.	.	.	gene_id "XLOC_007936"; transcript_id "TCONS_00018304"; exon_number "1"; oId "CUFF.6125.1"; class_code "u"; tss_id "TSS14415";
gnl|Nvit_2.0|Chr3.Scaffold6	Cufflinks	exon	3260894	3261437	.	.	.	gene_id "XLOC_007937"; transcript_id "TCONS_00018305"; exon_number "1"; oId "CUFF.6134.1"; class_code "u"; tss_id "TSS14416";
gnl|Nvit_2.0|Chr3.Scaffold6	Cufflinks	exon	3264359	3264771	.	.	.	gene_id "XLOC_007938"; transcript_id "TCONS_00018306"; exon_number "1"; oId "CUFF.6135.1"; class_code "u"; tss_id "TSS14417";
gnl|Nvit_2.0|Chr3.Scaffold6	Cufflinks	exon	3524852	3525626	.	.	.	gene_id "XLOC_007939"; transcript_id "TCONS_00018307"; exon_number "1"; oId "CUFF.6138.1"; class_code "u"; tss_id "TSS14418";
gnl|Nvit_2.0|Chr3.Scaffold6	Cufflinks	exon	3525695	3529570	.	.	.	gene_id "XLOC_007940"; transcript_id "TCONS_00018308"; exon_number "1"; oId "CUFF.6139.1"; class_code "u"; tss_id "TSS14419";
gnl|Nvit_2.0|Chr3.Scaffold6	Cufflinks	exon	3532195	3534071	.	.	.	gene_id "XLOC_007941"; transcript_id "TCONS_00018309"; exon_number "1"; oId "CUFF.6142.1"; class_code "u"; tss_id "TSS14420";
gnl|Nvit_2.0|Chr3.Scaffold6	Cufflinks	exon	3535061	3536326	.	.	.	gene_id "XLOC_007942"; transcript_id "TCONS_00018310"; exon_number "1"; oId "CUFF.6143.1"; class_code "u"; tss_id "TSS14421";
gnl|Nvit_2.0|Chr3.Scaffold6	Cufflinks	exon	3538449	3539910	.	.	.	gene_id "XLOC_007943"; transcript_id "TCONS_00018311"; exon_number "1"; oId "CUFF.6144.1"; class_code "u"; tss_id "TSS14422";
gnl|Nvit_2.0|Chr3.Scaffold6	Cufflinks	exon	3540325	3543543	.	.	.	gene_id "XLOC_007944"; transcript_id "TCONS_00018312"; exon_number "1"; oId "CUFF.6145.1"; class_code "u"; tss_id "TSS14423";
gnl|Nvit_2.0|Chr3.Scaffold6	Cufflinks	exon	4076258	4078328	.	.	.	gene_id "XLOC_007945"; transcript_id "TCONS_00018313"; exon_number "1"; oId "CUFF.6179.1"; class_code "u"; tss_id "TSS14424";
gnl|Nvit_2.0|Chr3.Scaffold8	Cufflinks	exon	1693511	1693964	.	+	.	gene_id "XLOC_008055"; transcript_id "TCONS_00018506"; exon_number "1"; oId "CUFF.6296.1"; class_code "u"; tss_id "TSS14582";
gnl|Nvit_2.0|Chr3.Scaffold8	Cufflinks	exon	1724805	1725086	.	+	.	gene_id "XLOC_008055"; transcript_id "TCONS_00018506"; exon_number "2"; oId "CUFF.6296.1"; class_code "u"; tss_id "TSS14582";
gnl|Nvit_2.0|Chr3.Scaffold8	Cufflinks	exon	1753062	1753327	.	+	.	gene_id "XLOC_008055"; transcript_id "TCONS_00018506"; exon_number "3"; oId "CUFF.6296.1"; class_code "u"; tss_id "TSS14582";
gnl|Nvit_2.0|Chr3.Scaffold8	Cufflinks	exon	2008947	2011489	.	+	.	gene_id "XLOC_008058"; transcript_id "TCONS_00018512"; exon_number "1"; oId "CUFF.6301.1"; class_code "u"; tss_id "TSS14585";
gnl|Nvit_2.0|Chr3.Scaffold8	Cufflinks	exon	2008947	2010437	.	+	.	gene_id "XLOC_008058"; transcript_id "TCONS_00018513"; exon_number "1"; oId "CUFF.6302.1"; class_code "u"; tss_id "TSS14585";
gnl|Nvit_2.0|Chr3.Scaffold8	Cufflinks	exon	2010669	2012186	.	+	.	gene_id "XLOC_008058"; transcript_id "TCONS_00018513"; exon_number "2"; oId "CUFF.6302.1"; class_code "u"; tss_id "TSS14585";
gnl|Nvit_2.0|Chr3.Scaffold8	Cufflinks	exon	2517504	2517790	.	+	.	gene_id "XLOC_008066"; transcript_id "TCONS_00018525"; exon_number "1"; oId "CUFF.6315.3"; class_code "u"; tss_id "TSS14595";
gnl|Nvit_2.0|Chr3.Scaffold8	Cufflinks	exon	2517946	2518119	.	+	.	gene_id "XLOC_008066"; transcript_id "TCONS_00018525"; exon_number "2"; oId "CUFF.6315.3"; class_code "u"; tss_id "TSS14595";
gnl|Nvit_2.0|Chr3.Scaffold8	Cufflinks	exon	2519239	2520575	.	+	.	gene_id "XLOC_008066"; transcript_id "TCONS_00018525"; exon_number "3"; oId "CUFF.6315.3"; class_code "u"; tss_id "TSS14595";
gnl|Nvit_2.0|Chr3.Scaffold8	Cufflinks	exon	2517504	2517790	.	+	.	gene_id "XLOC_008066"; transcript_id "TCONS_00018526"; exon_number "1"; oId "CUFF.6315.1"; class_code "u"; tss_id "TSS14595";
gnl|Nvit_2.0|Chr3.Scaffold8	Cufflinks	exon	2517946	2518119	.	+	.	gene_id "XLOC_008066"; transcript_id "TCONS_00018526"; exon_number "2"; oId "CUFF.6315.1"; class_code "u"; tss_id "TSS14595";
gnl|Nvit_2.0|Chr3.Scaffold8	Cufflinks	exon	2526560	2526786	.	+	.	gene_id "XLOC_008066"; transcript_id "TCONS_00018526"; exon_number "3"; oId "CUFF.6315.1"; class_code "u"; tss_id "TSS14595";
gnl|Nvit_2.0|Chr3.Scaffold8	Cufflinks	exon	2527192	2527389	.	+	.	gene_id "XLOC_008066"; transcript_id "TCONS_00018526"; exon_number "4"; oId "CUFF.6315.1"; class_code "u"; tss_id "TSS14595";
gnl|Nvit_2.0|Chr3.Scaffold8	Cufflinks	exon	2527483	2528372	.	+	.	gene_id "XLOC_008066"; transcript_id "TCONS_00018526"; exon_number "5"; oId "CUFF.6315.1"; class_code "u"; tss_id "TSS14595";
gnl|Nvit_2.0|Chr3.Scaffold8	Cufflinks	exon	798292	798587	.	-	.	gene_id "XLOC_008091"; transcript_id "TCONS_00018597"; exon_number "1"; oId "CUFF.6247.1"; class_code "u"; tss_id "TSS14647";
gnl|Nvit_2.0|Chr3.Scaffold8	Cufflinks	exon	816863	817162	.	-	.	gene_id "XLOC_008091"; transcript_id "TCONS_00018597"; exon_number "2"; oId "CUFF.6247.1"; class_code "u"; tss_id "TSS14647";
gnl|Nvit_2.0|Chr3.Scaffold8	Cufflinks	exon	834303	834490	.	-	.	gene_id "XLOC_008091"; transcript_id "TCONS_00018597"; exon_number "3"; oId "CUFF.6247.1"; class_code "u"; tss_id "TSS14647";
gnl|Nvit_2.0|Chr3.Scaffold8	Cufflinks	exon	835263	835375	.	-	.	gene_id "XLOC_008091"; transcript_id "TCONS_00018597"; exon_number "4"; oId "CUFF.6247.1"; class_code "u"; tss_id "TSS14647";
gnl|Nvit_2.0|Chr3.Scaffold8	Cufflinks	exon	811646	811786	.	-	.	gene_id "XLOC_008091"; transcript_id "TCONS_00018598"; exon_number "1"; oId "CUFF.6247.2"; class_code "u"; tss_id "TSS14647";
gnl|Nvit_2.0|Chr3.Scaffold8	Cufflinks	exon	816863	817162	.	-	.	gene_id "XLOC_008091"; transcript_id "TCONS_00018598"; exon_number "2"; oId "CUFF.6247.2"; class_code "u"; tss_id "TSS14647";
gnl|Nvit_2.0|Chr3.Scaffold8	Cufflinks	exon	834303	834506	.	-	.	gene_id "XLOC_008091"; transcript_id "TCONS_00018598"; exon_number "3"; oId "CUFF.6247.2"; class_code "u"; tss_id "TSS14647";
gnl|Nvit_2.0|Chr3.Scaffold8	Cufflinks	exon	835273	835298	.	-	.	gene_id "XLOC_008091"; transcript_id "TCONS_00018598"; exon_number "4"; oId "CUFF.6247.2"; class_code "u"; tss_id "TSS14647";
gnl|Nvit_2.0|Chr3.Scaffold8	Cufflinks	exon	811646	811786	.	-	.	gene_id "XLOC_008091"; transcript_id "TCONS_00018599"; exon_number "1"; oId "CUFF.6247.3"; class_code "u"; tss_id "TSS14647";
gnl|Nvit_2.0|Chr3.Scaffold8	Cufflinks	exon	816863	817162	.	-	.	gene_id "XLOC_008091"; transcript_id "TCONS_00018599"; exon_number "2"; oId "CUFF.6247.3"; class_code "u"; tss_id "TSS14647";
gnl|Nvit_2.0|Chr3.Scaffold8	Cufflinks	exon	834303	834490	.	-	.	gene_id "XLOC_008091"; transcript_id "TCONS_00018599"; exon_number "3"; oId "CUFF.6247.3"; class_code "u"; tss_id "TSS14647";
gnl|Nvit_2.0|Chr3.Scaffold8	Cufflinks	exon	835263	835360	.	-	.	gene_id "XLOC_008091"; transcript_id "TCONS_00018599"; exon_number "4"; oId "CUFF.6247.3"; class_code "u"; tss_id "TSS14647";
gnl|Nvit_2.0|Chr3.Scaffold8	Cufflinks	exon	1529685	1529713	.	-	.	gene_id "XLOC_008108"; transcript_id "TCONS_00018646"; exon_number "1"; oId "CUFF.6290.1"; class_code "u"; tss_id "TSS14685";
gnl|Nvit_2.0|Chr3.Scaffold8	Cufflinks	exon	1531819	1532604	.	-	.	gene_id "XLOC_008108"; transcript_id "TCONS_00018646"; exon_number "2"; oId "CUFF.6290.1"; class_code "u"; tss_id "TSS14685";
gnl|Nvit_2.0|Chr3.Scaffold8	Cufflinks	exon	1531272	1532604	.	-	.	gene_id "XLOC_008108"; transcript_id "TCONS_00018647"; exon_number "1"; oId "CUFF.6291.1"; class_code "u"; tss_id "TSS14685";
gnl|Nvit_2.0|Chr3.Scaffold8	Cufflinks	exon	1643874	1644121	.	-	.	gene_id "XLOC_008110"; transcript_id "TCONS_00018650"; exon_number "1"; oId "CUFF.6294.2"; class_code "u"; tss_id "TSS14687";
gnl|Nvit_2.0|Chr3.Scaffold8	Cufflinks	exon	1644205	1644575	.	-	.	gene_id "XLOC_008110"; transcript_id "TCONS_00018650"; exon_number "2"; oId "CUFF.6294.2"; class_code "u"; tss_id "TSS14687";
gnl|Nvit_2.0|Chr3.Scaffold8	Cufflinks	exon	1644672	1645020	.	-	.	gene_id "XLOC_008110"; transcript_id "TCONS_00018650"; exon_number "3"; oId "CUFF.6294.2"; class_code "u"; tss_id "TSS14687";
gnl|Nvit_2.0|Chr3.Scaffold8	Cufflinks	exon	1645390	1645710	.	-	.	gene_id "XLOC_008110"; transcript_id "TCONS_00018650"; exon_number "4"; oId "CUFF.6294.2"; class_code "u"; tss_id "TSS14687";
gnl|Nvit_2.0|Chr3.Scaffold8	Cufflinks	exon	1643874	1644125	.	-	.	gene_id "XLOC_008110"; transcript_id "TCONS_00018649"; exon_number "1"; oId "CUFF.6294.1"; class_code "u"; tss_id "TSS14687";
gnl|Nvit_2.0|Chr3.Scaffold8	Cufflinks	exon	1644205	1644575	.	-	.	gene_id "XLOC_008110"; transcript_id "TCONS_00018649"; exon_number "2"; oId "CUFF.6294.1"; class_code "u"; tss_id "TSS14687";
gnl|Nvit_2.0|Chr3.Scaffold8	Cufflinks	exon	1644672	1645020	.	-	.	gene_id "XLOC_008110"; transcript_id "TCONS_00018649"; exon_number "3"; oId "CUFF.6294.1"; class_code "u"; tss_id "TSS14687";
gnl|Nvit_2.0|Chr3.Scaffold8	Cufflinks	exon	1645390	1645710	.	-	.	gene_id "XLOC_008110"; transcript_id "TCONS_00018649"; exon_number "4"; oId "CUFF.6294.1"; class_code "u"; tss_id "TSS14687";
gnl|Nvit_2.0|Chr3.Scaffold8	Cufflinks	exon	1707753	1708409	.	-	.	gene_id "XLOC_008111"; transcript_id "TCONS_00018651"; exon_number "1"; oId "CUFF.6297.1"; class_code "u"; tss_id "TSS14688";
gnl|Nvit_2.0|Chr3.Scaffold8	Cufflinks	exon	1708939	1709223	.	-	.	gene_id "XLOC_008111"; transcript_id "TCONS_00018651"; exon_number "2"; oId "CUFF.6297.1"; class_code "u"; tss_id "TSS14688";
gnl|Nvit_2.0|Chr3.Scaffold8	Cufflinks	exon	1742428	1742497	.	-	.	gene_id "XLOC_008112"; transcript_id "TCONS_00018652"; exon_number "1"; oId "CUFF.6298.1"; class_code "u"; tss_id "TSS14689";
gnl|Nvit_2.0|Chr3.Scaffold8	Cufflinks	exon	1742592	1742661	.	-	.	gene_id "XLOC_008112"; transcript_id "TCONS_00018652"; exon_number "2"; oId "CUFF.6298.1"; class_code "u"; tss_id "TSS14689";
gnl|Nvit_2.0|Chr3.Scaffold8	Cufflinks	exon	1742734	1743362	.	-	.	gene_id "XLOC_008112"; transcript_id "TCONS_00018652"; exon_number "3"; oId "CUFF.6298.1"; class_code "u"; tss_id "TSS14689";
gnl|Nvit_2.0|Chr3.Scaffold8	Cufflinks	exon	1743650	1743838	.	-	.	gene_id "XLOC_008112"; transcript_id "TCONS_00018652"; exon_number "4"; oId "CUFF.6298.1"; class_code "u"; tss_id "TSS14689";
gnl|Nvit_2.0|Chr3.Scaffold8	Cufflinks	exon	1742428	1742497	.	-	.	gene_id "XLOC_008112"; transcript_id "TCONS_00018653"; exon_number "1"; oId "CUFF.6298.2"; class_code "u"; tss_id "TSS14689";
gnl|Nvit_2.0|Chr3.Scaffold8	Cufflinks	exon	1742592	1742661	.	-	.	gene_id "XLOC_008112"; transcript_id "TCONS_00018653"; exon_number "2"; oId "CUFF.6298.2"; class_code "u"; tss_id "TSS14689";
gnl|Nvit_2.0|Chr3.Scaffold8	Cufflinks	exon	1742734	1743846	.	-	.	gene_id "XLOC_008112"; transcript_id "TCONS_00018653"; exon_number "3"; oId "CUFF.6298.2"; class_code "u"; tss_id "TSS14689";
gnl|Nvit_2.0|Chr3.Scaffold8	Cufflinks	exon	2736746	2737417	.	-	.	gene_id "XLOC_008129"; transcript_id "TCONS_00018704"; exon_number "1"; oId "CUFF.6325.1"; class_code "u"; tss_id "TSS14724";
gnl|Nvit_2.0|Chr3.Scaffold8	Cufflinks	exon	456986	457770	.	.	.	gene_id "XLOC_008130"; transcript_id "TCONS_00018705"; exon_number "1"; oId "CUFF.6231.1"; class_code "u"; tss_id "TSS14725";
gnl|Nvit_2.0|Chr3.Scaffold8	Cufflinks	exon	527379	528455	.	.	.	gene_id "XLOC_008131"; transcript_id "TCONS_00018706"; exon_number "1"; oId "CUFF.6236.1"; class_code "u"; tss_id "TSS14726";
gnl|Nvit_2.0|Chr3.Scaffold8	Cufflinks	exon	870999	872036	.	.	.	gene_id "XLOC_008132"; transcript_id "TCONS_00018707"; exon_number "1"; oId "CUFF.6251.1"; class_code "u"; tss_id "TSS14727";
gnl|Nvit_2.0|Chr3.Scaffold8	Cufflinks	exon	1114830	1115359	.	.	.	gene_id "XLOC_008133"; transcript_id "TCONS_00018708"; exon_number "1"; oId "CUFF.6259.1"; class_code "u"; tss_id "TSS14728";
gnl|Nvit_2.0|Chr3.Scaffold8	Cufflinks	exon	1181487	1182840	.	.	.	gene_id "XLOC_008134"; transcript_id "TCONS_00018709"; exon_number "1"; oId "CUFF.6263.1"; class_code "u"; tss_id "TSS14729";
gnl|Nvit_2.0|Chr3.Scaffold8	Cufflinks	exon	1182904	1184382	.	.	.	gene_id "XLOC_008135"; transcript_id "TCONS_00018710"; exon_number "1"; oId "CUFF.6264.1"; class_code "u"; tss_id "TSS14730";
gnl|Nvit_2.0|Chr3.Scaffold8	Cufflinks	exon	1534779	1535574	.	.	.	gene_id "XLOC_008136"; transcript_id "TCONS_00018711"; exon_number "1"; oId "CUFF.6293.1"; class_code "u"; tss_id "TSS14731";
gnl|Nvit_2.0|Chr3.Scaffold8	Cufflinks	exon	2432042	2432584	.	.	.	gene_id "XLOC_008137"; transcript_id "TCONS_00018712"; exon_number "1"; oId "CUFF.6309.1"; class_code "u"; tss_id "TSS14732";
gnl|Nvit_2.0|Chr3.Scaffold8	Cufflinks	exon	2514617	2515175	.	.	.	gene_id "XLOC_008138"; transcript_id "TCONS_00018713"; exon_number "1"; oId "CUFF.6314.1"; class_code "u"; tss_id "TSS14733";
gnl|Nvit_2.0|Chr3.Scaffold8	Cufflinks	exon	2614649	2615113	.	.	.	gene_id "XLOC_008139"; transcript_id "TCONS_00018714"; exon_number "1"; oId "CUFF.6318.1"; class_code "u"; tss_id "TSS14734";
gnl|Nvit_2.0|Chr3.Scaffold89	Cufflinks	exon	19177	24606	.	-	.	gene_id "XLOC_008196"; transcript_id "TCONS_00018855"; exon_number "1"; oId "CUFF.6329.1"; class_code "u"; tss_id "TSS14840";
gnl|Nvit_2.0|Chr3.Scaffold89	Cufflinks	exon	568290	569187	.	-	.	gene_id "XLOC_008215"; transcript_id "TCONS_00018902"; exon_number "1"; oId "CUFF.6384.1"; class_code "u"; tss_id "TSS14879";
gnl|Nvit_2.0|Chr3.Scaffold89	Cufflinks	exon	24746	32562	.	.	.	gene_id "XLOC_008231"; transcript_id "TCONS_00018942"; exon_number "1"; oId "CUFF.6332.1"; class_code "u"; tss_id "TSS14907";
gnl|Nvit_2.0|Chr3.Scaffold89	Cufflinks	exon	32682	33407	.	.	.	gene_id "XLOC_008232"; transcript_id "TCONS_00018943"; exon_number "1"; oId "CUFF.6333.1"; class_code "u"; tss_id "TSS14908";
gnl|Nvit_2.0|Chr3.Scaffold89	Cufflinks	exon	37378	37942	.	.	.	gene_id "XLOC_008233"; transcript_id "TCONS_00018944"; exon_number "1"; oId "CUFF.6335.1"; class_code "u"; tss_id "TSS14909";
gnl|Nvit_2.0|Chr3.Scaffold89	Cufflinks	exon	38191	39173	.	.	.	gene_id "XLOC_008234"; transcript_id "TCONS_00018945"; exon_number "1"; oId "CUFF.6336.1"; class_code "u"; tss_id "TSS14910";
gnl|Nvit_2.0|Chr3.Scaffold89	Cufflinks	exon	61950	63604	.	.	.	gene_id "XLOC_008235"; transcript_id "TCONS_00018946"; exon_number "1"; oId "CUFF.6339.1"; class_code "u"; tss_id "TSS14911";
gnl|Nvit_2.0|Chr3.Scaffold89	Cufflinks	exon	65395	66045	.	.	.	gene_id "XLOC_008236"; transcript_id "TCONS_00018947"; exon_number "1"; oId "CUFF.6340.1"; class_code "u"; tss_id "TSS14912";
gnl|Nvit_2.0|Chr3.Scaffold89	Cufflinks	exon	66225	67460	.	.	.	gene_id "XLOC_008237"; transcript_id "TCONS_00018948"; exon_number "1"; oId "CUFF.6341.1"; class_code "u"; tss_id "TSS14913";
gnl|Nvit_2.0|Chr3.Scaffold89	Cufflinks	exon	367424	369443	.	.	.	gene_id "XLOC_008238"; transcript_id "TCONS_00018949"; exon_number "1"; oId "CUFF.6367.1"; class_code "u"; tss_id "TSS14914";
gnl|Nvit_2.0|Chr3.Scaffold89	Cufflinks	exon	371000	371747	.	.	.	gene_id "XLOC_008239"; transcript_id "TCONS_00018950"; exon_number "1"; oId "CUFF.6368.1"; class_code "u"; tss_id "TSS14915";
gnl|Nvit_2.0|Chr3.Scaffold89	Cufflinks	exon	372802	374121	.	.	.	gene_id "XLOC_008240"; transcript_id "TCONS_00018951"; exon_number "1"; oId "CUFF.6369.1"; class_code "u"; tss_id "TSS14916";
gnl|Nvit_2.0|Chr3.Scaffold89	Cufflinks	exon	634364	634769	.	.	.	gene_id "XLOC_008241"; transcript_id "TCONS_00018952"; exon_number "1"; oId "CUFF.6389.1"; class_code "u"; tss_id "TSS14917";
gnl|Nvit_2.0|Chr3.Scaffold89	Cufflinks	exon	636790	637031	.	.	.	gene_id "XLOC_008242"; transcript_id "TCONS_00018953"; exon_number "1"; oId "CUFF.6390.1"; class_code "u"; tss_id "TSS14918";
gnl|Nvit_2.0|Chr3.Scaffold89	Cufflinks	exon	846035	847684	.	.	.	gene_id "XLOC_008243"; transcript_id "TCONS_00018954"; exon_number "1"; oId "CUFF.6417.1"; class_code "u"; tss_id "TSS14919";
gnl|Nvit_2.0|Chr3.Scaffold90	Cufflinks	exon	315907	316403	.	.	.	gene_id "XLOC_008268"; transcript_id "TCONS_00018981"; exon_number "1"; oId "CUFF.6419.1"; class_code "u"; tss_id "TSS14945";
gnl|Nvit_2.0|Chr3.Scaffold913	Cufflinks	exon	13471	13929	.	-	.	gene_id "XLOC_008272"; transcript_id "TCONS_00018989"; exon_number "1"; oId "CUFF.6425.1"; class_code "u"; tss_id "TSS14953";
gnl|Nvit_2.0|Chr3.Scaffold913	Cufflinks	exon	14551	15267	.	-	.	gene_id "XLOC_008272"; transcript_id "TCONS_00018989"; exon_number "2"; oId "CUFF.6425.1"; class_code "u"; tss_id "TSS14953";
gnl|Nvit_2.0|Chr3.Scaffold94	Cufflinks	exon	44869	48787	.	.	.	gene_id "XLOC_008294"; transcript_id "TCONS_00019042"; exon_number "1"; oId "CUFF.6429.1"; class_code "u"; tss_id "TSS14995";
gnl|Nvit_2.0|Chr3.Scaffold94	Cufflinks	exon	48978	50757	.	.	.	gene_id "XLOC_008295"; transcript_id "TCONS_00019043"; exon_number "1"; oId "CUFF.6430.1"; class_code "u"; tss_id "TSS14996";
gnl|Nvit_2.0|Chr3.Scaffold94	Cufflinks	exon	259270	260136	.	.	.	gene_id "XLOC_008296"; transcript_id "TCONS_00019044"; exon_number "1"; oId "CUFF.6432.1"; class_code "u"; tss_id "TSS14997";
gnl|Nvit_2.0|Chr4.Scaffold108	Cufflinks	exon	74781	76816	.	.	.	gene_id "XLOC_008335"; transcript_id "TCONS_00019150"; exon_number "1"; oId "CUFF.6445.1"; class_code "u"; tss_id "TSS15086";
gnl|Nvit_2.0|Chr4.Scaffold108	Cufflinks	exon	77095	78492	.	.	.	gene_id "XLOC_008336"; transcript_id "TCONS_00019151"; exon_number "1"; oId "CUFF.6446.1"; class_code "u"; tss_id "TSS15087";
gnl|Nvit_2.0|Chr4.Scaffold108	Cufflinks	exon	261818	262759	.	.	.	gene_id "XLOC_008338"; transcript_id "TCONS_00019153"; exon_number "1"; oId "CUFF.6460.1"; class_code "u"; tss_id "TSS15089";
gnl|Nvit_2.0|Chr4.Scaffold109	Cufflinks	exon	59944	60357	.	.	.	gene_id "XLOC_008368"; transcript_id "TCONS_00019213"; exon_number "1"; oId "CUFF.6480.1"; class_code "u"; tss_id "TSS15139";
gnl|Nvit_2.0|Chr4.Scaffold109	Cufflinks	exon	271770	275572	.	.	.	gene_id "XLOC_008369"; transcript_id "TCONS_00019214"; exon_number "1"; oId "CUFF.6495.1"; class_code "u"; tss_id "TSS15140";
gnl|Nvit_2.0|Chr4.Scaffold109	Cufflinks	exon	275650	276690	.	.	.	gene_id "XLOC_008370"; transcript_id "TCONS_00019215"; exon_number "1"; oId "CUFF.6496.1"; class_code "u"; tss_id "TSS15141";
gnl|Nvit_2.0|Chr4.Scaffold123	Cufflinks	exon	226679	226711	.	+	.	gene_id "XLOC_008417"; transcript_id "TCONS_00019301"; exon_number "1"; oId "CUFF.6532.1"; class_code "u"; tss_id "TSS15216";
gnl|Nvit_2.0|Chr4.Scaffold123	Cufflinks	exon	228424	228601	.	+	.	gene_id "XLOC_008417"; transcript_id "TCONS_00019301"; exon_number "2"; oId "CUFF.6532.1"; class_code "u"; tss_id "TSS15216";
gnl|Nvit_2.0|Chr4.Scaffold123	Cufflinks	exon	229481	229917	.	+	.	gene_id "XLOC_008417"; transcript_id "TCONS_00019301"; exon_number "3"; oId "CUFF.6532.1"; class_code "u"; tss_id "TSS15216";
gnl|Nvit_2.0|Chr4.Scaffold123	Cufflinks	exon	226682	226711	.	+	.	gene_id "XLOC_008417"; transcript_id "TCONS_00019302"; exon_number "1"; oId "CUFF.6532.2"; class_code "u"; tss_id "TSS15216";
gnl|Nvit_2.0|Chr4.Scaffold123	Cufflinks	exon	229574	229917	.	+	.	gene_id "XLOC_008417"; transcript_id "TCONS_00019302"; exon_number "2"; oId "CUFF.6532.2"; class_code "u"; tss_id "TSS15216";
gnl|Nvit_2.0|Chr4.Scaffold123	Cufflinks	exon	227927	228601	.	+	.	gene_id "XLOC_008417"; transcript_id "TCONS_00019303"; exon_number "1"; oId "CUFF.6532.3"; class_code "u"; tss_id "TSS15217";
gnl|Nvit_2.0|Chr4.Scaffold123	Cufflinks	exon	229481	229917	.	+	.	gene_id "XLOC_008417"; transcript_id "TCONS_00019303"; exon_number "2"; oId "CUFF.6532.3"; class_code "u"; tss_id "TSS15217";
gnl|Nvit_2.0|Chr4.Scaffold123	Cufflinks	exon	262245	262744	.	+	.	gene_id "XLOC_008418"; transcript_id "TCONS_00019304"; exon_number "1"; oId "CUFF.6534.2"; class_code "u"; tss_id "TSS15218";
gnl|Nvit_2.0|Chr4.Scaffold123	Cufflinks	exon	263634	263968	.	+	.	gene_id "XLOC_008418"; transcript_id "TCONS_00019304"; exon_number "2"; oId "CUFF.6534.2"; class_code "u"; tss_id "TSS15218";
gnl|Nvit_2.0|Chr4.Scaffold123	Cufflinks	exon	264068	264588	.	+	.	gene_id "XLOC_008418"; transcript_id "TCONS_00019304"; exon_number "3"; oId "CUFF.6534.2"; class_code "u"; tss_id "TSS15218";
gnl|Nvit_2.0|Chr4.Scaffold123	Cufflinks	exon	262245	262744	.	+	.	gene_id "XLOC_008418"; transcript_id "TCONS_00019305"; exon_number "1"; oId "CUFF.6534.1"; class_code "u"; tss_id "TSS15218";
gnl|Nvit_2.0|Chr4.Scaffold123	Cufflinks	exon	263634	263968	.	+	.	gene_id "XLOC_008418"; transcript_id "TCONS_00019305"; exon_number "2"; oId "CUFF.6534.1"; class_code "u"; tss_id "TSS15218";
gnl|Nvit_2.0|Chr4.Scaffold123	Cufflinks	exon	265377	266348	.	+	.	gene_id "XLOC_008418"; transcript_id "TCONS_00019305"; exon_number "3"; oId "CUFF.6534.1"; class_code "u"; tss_id "TSS15218";
gnl|Nvit_2.0|Chr4.Scaffold123	Cufflinks	exon	264660	266348	.	+	.	gene_id "XLOC_008418"; transcript_id "TCONS_00019306"; exon_number "1"; oId "CUFF.6535.1"; class_code "u"; tss_id "TSS15219";
gnl|Nvit_2.0|Chr4.Scaffold123	Cufflinks	exon	267569	268048	.	+	.	gene_id "XLOC_008419"; transcript_id "TCONS_00019307"; exon_number "1"; oId "CUFF.6536.1"; class_code "u"; tss_id "TSS15220";
gnl|Nvit_2.0|Chr4.Scaffold123	Cufflinks	exon	269399	269675	.	+	.	gene_id "XLOC_008419"; transcript_id "TCONS_00019307"; exon_number "2"; oId "CUFF.6536.1"; class_code "u"; tss_id "TSS15220";
gnl|Nvit_2.0|Chr4.Scaffold123	Cufflinks	exon	304944	305432	.	+	.	gene_id "XLOC_008420"; transcript_id "TCONS_00019308"; exon_number "1"; oId "CUFF.6537.1"; class_code "u"; tss_id "TSS15221";
gnl|Nvit_2.0|Chr4.Scaffold123	Cufflinks	exon	309500	309981	.	+	.	gene_id "XLOC_008420"; transcript_id "TCONS_00019308"; exon_number "2"; oId "CUFF.6537.1"; class_code "u"; tss_id "TSS15221";
gnl|Nvit_2.0|Chr4.Scaffold123	Cufflinks	exon	338007	338146	.	+	.	gene_id "XLOC_008420"; transcript_id "TCONS_00019308"; exon_number "3"; oId "CUFF.6537.1"; class_code "u"; tss_id "TSS15221";
gnl|Nvit_2.0|Chr4.Scaffold123	Cufflinks	exon	399210	399382	.	+	.	gene_id "XLOC_008421"; transcript_id "TCONS_00019309"; exon_number "1"; oId "CUFF.6538.1"; class_code "u"; tss_id "TSS15222";
gnl|Nvit_2.0|Chr4.Scaffold123	Cufflinks	exon	399437	399655	.	+	.	gene_id "XLOC_008421"; transcript_id "TCONS_00019309"; exon_number "2"; oId "CUFF.6538.1"; class_code "u"; tss_id "TSS15222";
gnl|Nvit_2.0|Chr4.Scaffold123	Cufflinks	exon	399218	399367	.	+	.	gene_id "XLOC_008421"; transcript_id "TCONS_00019310"; exon_number "1"; oId "CUFF.6538.2"; class_code "u"; tss_id "TSS15222";
gnl|Nvit_2.0|Chr4.Scaffold123	Cufflinks	exon	399437	399655	.	+	.	gene_id "XLOC_008421"; transcript_id "TCONS_00019310"; exon_number "2"; oId "CUFF.6538.2"; class_code "u"; tss_id "TSS15222";
gnl|Nvit_2.0|Chr4.Scaffold123	Cufflinks	exon	399237	399382	.	+	.	gene_id "XLOC_008421"; transcript_id "TCONS_00019311"; exon_number "1"; oId "CUFF.6538.3"; class_code "u"; tss_id "TSS15222";
gnl|Nvit_2.0|Chr4.Scaffold123	Cufflinks	exon	399464	399655	.	+	.	gene_id "XLOC_008421"; transcript_id "TCONS_00019311"; exon_number "2"; oId "CUFF.6538.3"; class_code "u"; tss_id "TSS15222";
gnl|Nvit_2.0|Chr4.Scaffold123	Cufflinks	exon	92729	93142	.	.	.	gene_id "XLOC_008435"; transcript_id "TCONS_00019344"; exon_number "1"; oId "CUFF.6517.1"; class_code "u"; tss_id "TSS15246";
gnl|Nvit_2.0|Chr4.Scaffold123	Cufflinks	exon	162685	163976	.	.	.	gene_id "XLOC_008436"; transcript_id "TCONS_00019345"; exon_number "1"; oId "CUFF.6524.1"; class_code "u"; tss_id "TSS15247";
gnl|Nvit_2.0|Chr4.Scaffold123	Cufflinks	exon	222682	223327	.	.	.	gene_id "XLOC_008437"; transcript_id "TCONS_00019346"; exon_number "1"; oId "CUFF.6531.1"; class_code "u"; tss_id "TSS15248";
gnl|Nvit_2.0|Chr4.Scaffold153	Cufflinks	exon	174173	174966	.	-	.	gene_id "XLOC_008507"; transcript_id "TCONS_00019524"; exon_number "1"; oId "CUFF.6586.1"; class_code "u"; tss_id "TSS15387";
gnl|Nvit_2.0|Chr4.Scaffold153	Cufflinks	exon	498438	498931	.	-	.	gene_id "XLOC_008514"; transcript_id "TCONS_00019531"; exon_number "1"; oId "CUFF.6593.2"; class_code "u"; tss_id "TSS15394";
gnl|Nvit_2.0|Chr4.Scaffold153	Cufflinks	exon	503235	503387	.	-	.	gene_id "XLOC_008514"; transcript_id "TCONS_00019531"; exon_number "2"; oId "CUFF.6593.2"; class_code "u"; tss_id "TSS15394";
gnl|Nvit_2.0|Chr4.Scaffold153	Cufflinks	exon	503473	503843	.	-	.	gene_id "XLOC_008514"; transcript_id "TCONS_00019531"; exon_number "3"; oId "CUFF.6593.2"; class_code "u"; tss_id "TSS15394";
gnl|Nvit_2.0|Chr4.Scaffold153	Cufflinks	exon	498438	503387	.	-	.	gene_id "XLOC_008514"; transcript_id "TCONS_00019532"; exon_number "1"; oId "CUFF.6593.1"; class_code "u"; tss_id "TSS15394";
gnl|Nvit_2.0|Chr4.Scaffold153	Cufflinks	exon	503473	503847	.	-	.	gene_id "XLOC_008514"; transcript_id "TCONS_00019532"; exon_number "2"; oId "CUFF.6593.1"; class_code "u"; tss_id "TSS15394";
gnl|Nvit_2.0|Chr4.Scaffold153	Cufflinks	exon	530938	531503	.	.	.	gene_id "XLOC_008516"; transcript_id "TCONS_00019537"; exon_number "1"; oId "CUFF.6596.1"; class_code "u"; tss_id "TSS15397";
gnl|Nvit_2.0|Chr4.Scaffold174	Cufflinks	exon	159467	160506	.	.	.	gene_id "XLOC_008545"; transcript_id "TCONS_00019585"; exon_number "1"; oId "CUFF.6616.1"; class_code "u"; tss_id "TSS15434";
gnl|Nvit_2.0|Chr4.Scaffold178	Cufflinks	exon	108649	108842	.	+	.	gene_id "XLOC_008547"; transcript_id "TCONS_00019587"; exon_number "1"; oId "CUFF.6624.1"; class_code "u"; tss_id "TSS15437";
gnl|Nvit_2.0|Chr4.Scaffold178	Cufflinks	exon	109316	109517	.	+	.	gene_id "XLOC_008547"; transcript_id "TCONS_00019587"; exon_number "2"; oId "CUFF.6624.1"; class_code "u"; tss_id "TSS15437";
gnl|Nvit_2.0|Chr4.Scaffold178	Cufflinks	exon	108649	108842	.	+	.	gene_id "XLOC_008547"; transcript_id "TCONS_00019588"; exon_number "1"; oId "CUFF.6624.2"; class_code "u"; tss_id "TSS15437";
gnl|Nvit_2.0|Chr4.Scaffold178	Cufflinks	exon	109665	109744	.	+	.	gene_id "XLOC_008547"; transcript_id "TCONS_00019588"; exon_number "2"; oId "CUFF.6624.2"; class_code "u"; tss_id "TSS15437";
gnl|Nvit_2.0|Chr4.Scaffold178	Cufflinks	exon	109861	110096	.	+	.	gene_id "XLOC_008547"; transcript_id "TCONS_00019588"; exon_number "3"; oId "CUFF.6624.2"; class_code "u"; tss_id "TSS15437";
gnl|Nvit_2.0|Chr4.Scaffold178	Cufflinks	exon	110555	110635	.	+	.	gene_id "XLOC_008547"; transcript_id "TCONS_00019588"; exon_number "4"; oId "CUFF.6624.2"; class_code "u"; tss_id "TSS15437";
gnl|Nvit_2.0|Chr4.Scaffold178	Cufflinks	exon	110743	110980	.	+	.	gene_id "XLOC_008547"; transcript_id "TCONS_00019588"; exon_number "5"; oId "CUFF.6624.2"; class_code "u"; tss_id "TSS15437";
gnl|Nvit_2.0|Chr4.Scaffold178	Cufflinks	exon	111301	111591	.	+	.	gene_id "XLOC_008547"; transcript_id "TCONS_00019588"; exon_number "6"; oId "CUFF.6624.2"; class_code "u"; tss_id "TSS15437";
gnl|Nvit_2.0|Chr4.Scaffold178	Cufflinks	exon	33054	33116	.	-	.	gene_id "XLOC_008551"; transcript_id "TCONS_00019598"; exon_number "1"; oId "CUFF.6619.2"; class_code "u"; tss_id "TSS15442";
gnl|Nvit_2.0|Chr4.Scaffold178	Cufflinks	exon	52300	52366	.	-	.	gene_id "XLOC_008551"; transcript_id "TCONS_00019598"; exon_number "2"; oId "CUFF.6619.2"; class_code "u"; tss_id "TSS15442";
gnl|Nvit_2.0|Chr4.Scaffold178	Cufflinks	exon	87791	88129	.	-	.	gene_id "XLOC_008551"; transcript_id "TCONS_00019598"; exon_number "3"; oId "CUFF.6619.2"; class_code "u"; tss_id "TSS15442";
gnl|Nvit_2.0|Chr4.Scaffold178	Cufflinks	exon	33054	33116	.	-	.	gene_id "XLOC_008551"; transcript_id "TCONS_00019597"; exon_number "1"; oId "CUFF.6619.1"; class_code "u"; tss_id "TSS15442";
gnl|Nvit_2.0|Chr4.Scaffold178	Cufflinks	exon	52300	52366	.	-	.	gene_id "XLOC_008551"; transcript_id "TCONS_00019597"; exon_number "2"; oId "CUFF.6619.1"; class_code "u"; tss_id "TSS15442";
gnl|Nvit_2.0|Chr4.Scaffold178	Cufflinks	exon	73588	73796	.	-	.	gene_id "XLOC_008551"; transcript_id "TCONS_00019597"; exon_number "3"; oId "CUFF.6619.1"; class_code "u"; tss_id "TSS15442";
gnl|Nvit_2.0|Chr4.Scaffold178	Cufflinks	exon	87791	88129	.	-	.	gene_id "XLOC_008551"; transcript_id "TCONS_00019597"; exon_number "4"; oId "CUFF.6619.1"; class_code "u"; tss_id "TSS15442";
gnl|Nvit_2.0|Chr4.Scaffold178	Cufflinks	exon	74102	74190	.	-	.	gene_id "XLOC_008551"; transcript_id "TCONS_00019599"; exon_number "1"; oId "CUFF.6619.3"; class_code "u"; tss_id "TSS15442";
gnl|Nvit_2.0|Chr4.Scaffold178	Cufflinks	exon	87791	88129	.	-	.	gene_id "XLOC_008551"; transcript_id "TCONS_00019599"; exon_number "2"; oId "CUFF.6619.3"; class_code "u"; tss_id "TSS15442";
gnl|Nvit_2.0|Chr4.Scaffold178	Cufflinks	exon	58678	59402	.	.	.	gene_id "XLOC_008562"; transcript_id "TCONS_00019619"; exon_number "1"; oId "CUFF.6622.1"; class_code "u"; tss_id "TSS15458";
gnl|Nvit_2.0|Chr4.Scaffold185	Cufflinks	exon	8278	8671	.	+	.	gene_id "XLOC_008563"; transcript_id "TCONS_00019621"; exon_number "1"; oId "CUFF.6637.2"; class_code "u"; tss_id "TSS15459";
gnl|Nvit_2.0|Chr4.Scaffold185	Cufflinks	exon	8895	9263	.	+	.	gene_id "XLOC_008563"; transcript_id "TCONS_00019621"; exon_number "2"; oId "CUFF.6637.2"; class_code "u"; tss_id "TSS15459";
gnl|Nvit_2.0|Chr4.Scaffold185	Cufflinks	exon	15200	15447	.	+	.	gene_id "XLOC_008563"; transcript_id "TCONS_00019621"; exon_number "3"; oId "CUFF.6637.2"; class_code "u"; tss_id "TSS15459";
gnl|Nvit_2.0|Chr4.Scaffold185	Cufflinks	exon	14645	15011	.	+	.	gene_id "XLOC_008563"; transcript_id "TCONS_00019623"; exon_number "1"; oId "CUFF.6637.4"; class_code "u"; tss_id "TSS15461";
gnl|Nvit_2.0|Chr4.Scaffold185	Cufflinks	exon	15200	15324	.	+	.	gene_id "XLOC_008563"; transcript_id "TCONS_00019623"; exon_number "2"; oId "CUFF.6637.4"; class_code "u"; tss_id "TSS15461";
gnl|Nvit_2.0|Chr4.Scaffold185	Cufflinks	exon	17043	17380	.	+	.	gene_id "XLOC_008563"; transcript_id "TCONS_00019623"; exon_number "3"; oId "CUFF.6637.4"; class_code "u"; tss_id "TSS15461";
gnl|Nvit_2.0|Chr4.Scaffold185	Cufflinks	exon	6841	7318	.	.	.	gene_id "XLOC_008585"; transcript_id "TCONS_00019665"; exon_number "1"; oId "CUFF.6636.1"; class_code "u"; tss_id "TSS15492";
gnl|Nvit_2.0|Chr4.Scaffold185	Cufflinks	exon	87374	88360	.	.	.	gene_id "XLOC_008586"; transcript_id "TCONS_00019666"; exon_number "1"; oId "CUFF.6647.1"; class_code "u"; tss_id "TSS15493";
gnl|Nvit_2.0|Chr4.Scaffold187	Cufflinks	exon	44421	45089	.	-	.	gene_id "XLOC_008598"; transcript_id "TCONS_00019687"; exon_number "1"; oId "CUFF.6653.2"; class_code "u"; tss_id "TSS15508";
gnl|Nvit_2.0|Chr4.Scaffold187	Cufflinks	exon	45206	45306	.	-	.	gene_id "XLOC_008598"; transcript_id "TCONS_00019687"; exon_number "2"; oId "CUFF.6653.2"; class_code "u"; tss_id "TSS15508";
gnl|Nvit_2.0|Chr4.Scaffold187	Cufflinks	exon	45375	46206	.	-	.	gene_id "XLOC_008598"; transcript_id "TCONS_00019687"; exon_number "3"; oId "CUFF.6653.2"; class_code "u"; tss_id "TSS15508";
gnl|Nvit_2.0|Chr4.Scaffold187	Cufflinks	exon	44421	45089	.	-	.	gene_id "XLOC_008598"; transcript_id "TCONS_00019686"; exon_number "1"; oId "CUFF.6653.1"; class_code "u"; tss_id "TSS15508";
gnl|Nvit_2.0|Chr4.Scaffold187	Cufflinks	exon	45173	45306	.	-	.	gene_id "XLOC_008598"; transcript_id "TCONS_00019686"; exon_number "2"; oId "CUFF.6653.1"; class_code "u"; tss_id "TSS15508";
gnl|Nvit_2.0|Chr4.Scaffold187	Cufflinks	exon	45375	46206	.	-	.	gene_id "XLOC_008598"; transcript_id "TCONS_00019686"; exon_number "3"; oId "CUFF.6653.1"; class_code "u"; tss_id "TSS15508";
gnl|Nvit_2.0|Chr4.Scaffold187	Cufflinks	exon	406118	406257	.	.	.	gene_id "XLOC_008603"; transcript_id "TCONS_00019697"; exon_number "1"; oId "CUFF.6660.1"; class_code "u"; tss_id "TSS15516";
gnl|Nvit_2.0|Chr4.Scaffold193	Cufflinks	exon	174925	175901	.	.	.	gene_id "XLOC_008629"; transcript_id "TCONS_00019752"; exon_number "1"; oId "CUFF.6677.1"; class_code "u"; tss_id "TSS15562";
gnl|Nvit_2.0|Chr4.Scaffold204	Cufflinks	exon	74226	74404	.	+	.	gene_id "XLOC_008637"; transcript_id "TCONS_00019773"; exon_number "1"; oId "CUFF.6695.1"; class_code "u"; tss_id "TSS15578";
gnl|Nvit_2.0|Chr4.Scaffold204	Cufflinks	exon	74538	74620	.	+	.	gene_id "XLOC_008637"; transcript_id "TCONS_00019773"; exon_number "2"; oId "CUFF.6695.1"; class_code "u"; tss_id "TSS15578";
gnl|Nvit_2.0|Chr4.Scaffold23	Cufflinks	exon	867046	867753	.	+	.	gene_id "XLOC_008682"; transcript_id "TCONS_00019896"; exon_number "1"; oId "CUFF.6758.2"; class_code "u"; tss_id "TSS15665";
gnl|Nvit_2.0|Chr4.Scaffold23	Cufflinks	exon	894116	894208	.	+	.	gene_id "XLOC_008682"; transcript_id "TCONS_00019896"; exon_number "2"; oId "CUFF.6758.2"; class_code "u"; tss_id "TSS15665";
gnl|Nvit_2.0|Chr4.Scaffold23	Cufflinks	exon	894627	896946	.	+	.	gene_id "XLOC_008682"; transcript_id "TCONS_00019896"; exon_number "3"; oId "CUFF.6758.2"; class_code "u"; tss_id "TSS15665";
gnl|Nvit_2.0|Chr4.Scaffold23	Cufflinks	exon	221672	221953	.	-	.	gene_id "XLOC_008716"; transcript_id "TCONS_00019993"; exon_number "1"; oId "CUFF.6719.1"; class_code "u"; tss_id "TSS15742";
gnl|Nvit_2.0|Chr4.Scaffold23	Cufflinks	exon	222032	222324	.	-	.	gene_id "XLOC_008716"; transcript_id "TCONS_00019993"; exon_number "2"; oId "CUFF.6719.1"; class_code "u"; tss_id "TSS15742";
gnl|Nvit_2.0|Chr4.Scaffold23	Cufflinks	exon	924460	924940	.	-	.	gene_id "XLOC_008735"; transcript_id "TCONS_00020035"; exon_number "1"; oId "CUFF.6763.1"; class_code "u"; tss_id "TSS15780";
gnl|Nvit_2.0|Chr4.Scaffold23	Cufflinks	exon	925200	925253	.	-	.	gene_id "XLOC_008735"; transcript_id "TCONS_00020035"; exon_number "2"; oId "CUFF.6763.1"; class_code "u"; tss_id "TSS15780";
gnl|Nvit_2.0|Chr4.Scaffold23	Cufflinks	exon	926121	927455	.	-	.	gene_id "XLOC_008735"; transcript_id "TCONS_00020035"; exon_number "3"; oId "CUFF.6763.1"; class_code "u"; tss_id "TSS15780";
gnl|Nvit_2.0|Chr4.Scaffold23	Cufflinks	exon	1492558	1495274	.	-	.	gene_id "XLOC_008736"; transcript_id "TCONS_00020037"; exon_number "1"; oId "CUFF.6769.2"; class_code "u"; tss_id "TSS15781";
gnl|Nvit_2.0|Chr4.Scaffold23	Cufflinks	exon	1499916	1500069	.	-	.	gene_id "XLOC_008736"; transcript_id "TCONS_00020037"; exon_number "2"; oId "CUFF.6769.2"; class_code "u"; tss_id "TSS15781";
gnl|Nvit_2.0|Chr4.Scaffold23	Cufflinks	exon	1530339	1530507	.	-	.	gene_id "XLOC_008736"; transcript_id "TCONS_00020037"; exon_number "3"; oId "CUFF.6769.2"; class_code "u"; tss_id "TSS15781";
gnl|Nvit_2.0|Chr4.Scaffold23	Cufflinks	exon	1492558	1495274	.	-	.	gene_id "XLOC_008736"; transcript_id "TCONS_00020036"; exon_number "1"; oId "CUFF.6769.1"; class_code "u"; tss_id "TSS15781";
gnl|Nvit_2.0|Chr4.Scaffold23	Cufflinks	exon	1530339	1530507	.	-	.	gene_id "XLOC_008736"; transcript_id "TCONS_00020036"; exon_number "2"; oId "CUFF.6769.1"; class_code "u"; tss_id "TSS15781";
gnl|Nvit_2.0|Chr4.Scaffold23	Cufflinks	exon	206593	207982	.	.	.	gene_id "XLOC_008772"; transcript_id "TCONS_00020127"; exon_number "1"; oId "CUFF.6718.1"; class_code "u"; tss_id "TSS15853";
gnl|Nvit_2.0|Chr4.Scaffold23	Cufflinks	exon	229922	230488	.	.	.	gene_id "XLOC_008773"; transcript_id "TCONS_00020128"; exon_number "1"; oId "CUFF.6720.1"; class_code "u"; tss_id "TSS15854";
gnl|Nvit_2.0|Chr4.Scaffold23	Cufflinks	exon	368756	369628	.	.	.	gene_id "XLOC_008774"; transcript_id "TCONS_00020129"; exon_number "1"; oId "CUFF.6725.1"; class_code "u"; tss_id "TSS15855";
gnl|Nvit_2.0|Chr4.Scaffold23	Cufflinks	exon	424300	425301	.	.	.	gene_id "XLOC_008775"; transcript_id "TCONS_00020130"; exon_number "1"; oId "CUFF.6726.1"; class_code "u"; tss_id "TSS15856";
gnl|Nvit_2.0|Chr4.Scaffold23	Cufflinks	exon	425457	427823	.	.	.	gene_id "XLOC_008776"; transcript_id "TCONS_00020131"; exon_number "1"; oId "CUFF.6727.1"; class_code "u"; tss_id "TSS15857";
gnl|Nvit_2.0|Chr4.Scaffold23	Cufflinks	exon	500578	501094	.	.	.	gene_id "XLOC_008777"; transcript_id "TCONS_00020132"; exon_number "1"; oId "CUFF.6728.1"; class_code "u"; tss_id "TSS15858";
gnl|Nvit_2.0|Chr4.Scaffold23	Cufflinks	exon	501241	502258	.	.	.	gene_id "XLOC_008778"; transcript_id "TCONS_00020133"; exon_number "1"; oId "CUFF.6729.1"; class_code "u"; tss_id "TSS15859";
gnl|Nvit_2.0|Chr4.Scaffold23	Cufflinks	exon	505321	506302	.	.	.	gene_id "XLOC_008779"; transcript_id "TCONS_00020134"; exon_number "1"; oId "CUFF.6730.1"; class_code "u"; tss_id "TSS15860";
gnl|Nvit_2.0|Chr4.Scaffold23	Cufflinks	exon	507351	507797	.	.	.	gene_id "XLOC_008780"; transcript_id "TCONS_00020135"; exon_number "1"; oId "CUFF.6731.1"; class_code "u"; tss_id "TSS15861";
gnl|Nvit_2.0|Chr4.Scaffold23	Cufflinks	exon	508139	511425	.	.	.	gene_id "XLOC_008781"; transcript_id "TCONS_00020136"; exon_number "1"; oId "CUFF.6732.1"; class_code "u"; tss_id "TSS15862";
gnl|Nvit_2.0|Chr4.Scaffold23	Cufflinks	exon	515314	515804	.	.	.	gene_id "XLOC_008782"; transcript_id "TCONS_00020137"; exon_number "1"; oId "CUFF.6733.1"; class_code "u"; tss_id "TSS15863";
gnl|Nvit_2.0|Chr4.Scaffold23	Cufflinks	exon	515917	517086	.	.	.	gene_id "XLOC_008783"; transcript_id "TCONS_00020138"; exon_number "1"; oId "CUFF.6734.1"; class_code "u"; tss_id "TSS15864";
gnl|Nvit_2.0|Chr4.Scaffold23	Cufflinks	exon	520344	520817	.	.	.	gene_id "XLOC_008784"; transcript_id "TCONS_00020139"; exon_number "1"; oId "CUFF.6735.1"; class_code "u"; tss_id "TSS15865";
gnl|Nvit_2.0|Chr4.Scaffold23	Cufflinks	exon	630780	631420	.	.	.	gene_id "XLOC_008785"; transcript_id "TCONS_00020140"; exon_number "1"; oId "CUFF.6742.1"; class_code "u"; tss_id "TSS15866";
gnl|Nvit_2.0|Chr4.Scaffold23	Cufflinks	exon	909905	912648	.	.	.	gene_id "XLOC_008786"; transcript_id "TCONS_00020141"; exon_number "1"; oId "CUFF.6760.1"; class_code "u"; tss_id "TSS15867";
gnl|Nvit_2.0|Chr4.Scaffold23	Cufflinks	exon	914889	916325	.	.	.	gene_id "XLOC_008787"; transcript_id "TCONS_00020142"; exon_number "1"; oId "CUFF.6761.1"; class_code "u"; tss_id "TSS15868";
gnl|Nvit_2.0|Chr4.Scaffold23	Cufflinks	exon	920370	921320	.	.	.	gene_id "XLOC_008788"; transcript_id "TCONS_00020143"; exon_number "1"; oId "CUFF.6762.1"; class_code "u"; tss_id "TSS15869";
gnl|Nvit_2.0|Chr4.Scaffold23	Cufflinks	exon	1049760	1050100	.	.	.	gene_id "XLOC_008789"; transcript_id "TCONS_00020144"; exon_number "1"; oId "CUFF.6765.1"; class_code "u"; tss_id "TSS15870";
gnl|Nvit_2.0|Chr4.Scaffold23	Cufflinks	exon	1751809	1752764	.	.	.	gene_id "XLOC_008790"; transcript_id "TCONS_00020145"; exon_number "1"; oId "CUFF.6774.1"; class_code "u"; tss_id "TSS15871";
gnl|Nvit_2.0|Chr4.Scaffold23	Cufflinks	exon	1813709	1814459	.	.	.	gene_id "XLOC_008791"; transcript_id "TCONS_00020146"; exon_number "1"; oId "CUFF.6778.1"; class_code "u"; tss_id "TSS15872";
gnl|Nvit_2.0|Chr4.Scaffold23	Cufflinks	exon	2183887	2185349	.	.	.	gene_id "XLOC_008792"; transcript_id "TCONS_00020147"; exon_number "1"; oId "CUFF.6813.1"; class_code "u"; tss_id "TSS15873";
gnl|Nvit_2.0|Chr4.Scaffold23	Cufflinks	exon	2185556	2189830	.	.	.	gene_id "XLOC_008793"; transcript_id "TCONS_00020148"; exon_number "1"; oId "CUFF.6814.1"; class_code "u"; tss_id "TSS15874";
gnl|Nvit_2.0|Chr4.Scaffold23	Cufflinks	exon	2190011	2192108	.	.	.	gene_id "XLOC_008794"; transcript_id "TCONS_00020149"; exon_number "1"; oId "CUFF.6815.1"; class_code "u"; tss_id "TSS15875";
gnl|Nvit_2.0|Chr4.Scaffold23	Cufflinks	exon	2193840	2194132	.	.	.	gene_id "XLOC_008795"; transcript_id "TCONS_00020150"; exon_number "1"; oId "CUFF.6816.1"; class_code "u"; tss_id "TSS15876";
gnl|Nvit_2.0|Chr4.Scaffold23	Cufflinks	exon	2194375	2195124	.	.	.	gene_id "XLOC_008796"; transcript_id "TCONS_00020151"; exon_number "1"; oId "CUFF.6817.1"; class_code "u"; tss_id "TSS15877";
gnl|Nvit_2.0|Chr4.Scaffold26	Cufflinks	exon	819149	819441	.	+	.	gene_id "XLOC_008847"; transcript_id "TCONS_00020261"; exon_number "1"; oId "CUFF.6879.1"; class_code "u"; tss_id "TSS15966";
gnl|Nvit_2.0|Chr4.Scaffold26	Cufflinks	exon	820609	821064	.	+	.	gene_id "XLOC_008847"; transcript_id "TCONS_00020261"; exon_number "2"; oId "CUFF.6879.1"; class_code "u"; tss_id "TSS15966";
gnl|Nvit_2.0|Chr4.Scaffold26	Cufflinks	exon	1263114	1263606	.	+	.	gene_id "XLOC_008852"; transcript_id "TCONS_00020274"; exon_number "1"; oId "CUFF.6892.3"; class_code "u"; tss_id "TSS15977";
gnl|Nvit_2.0|Chr4.Scaffold26	Cufflinks	exon	1263663	1263825	.	+	.	gene_id "XLOC_008852"; transcript_id "TCONS_00020274"; exon_number "2"; oId "CUFF.6892.3"; class_code "u"; tss_id "TSS15977";
gnl|Nvit_2.0|Chr4.Scaffold26	Cufflinks	exon	1264057	1264404	.	+	.	gene_id "XLOC_008852"; transcript_id "TCONS_00020274"; exon_number "3"; oId "CUFF.6892.3"; class_code "u"; tss_id "TSS15977";
gnl|Nvit_2.0|Chr4.Scaffold26	Cufflinks	exon	1263114	1263610	.	+	.	gene_id "XLOC_008852"; transcript_id "TCONS_00020273"; exon_number "1"; oId "CUFF.6892.1"; class_code "u"; tss_id "TSS15977";
gnl|Nvit_2.0|Chr4.Scaffold26	Cufflinks	exon	1263702	1263918	.	+	.	gene_id "XLOC_008852"; transcript_id "TCONS_00020273"; exon_number "2"; oId "CUFF.6892.1"; class_code "u"; tss_id "TSS15977";
gnl|Nvit_2.0|Chr4.Scaffold26	Cufflinks	exon	1264057	1264404	.	+	.	gene_id "XLOC_008852"; transcript_id "TCONS_00020273"; exon_number "3"; oId "CUFF.6892.1"; class_code "u"; tss_id "TSS15977";
gnl|Nvit_2.0|Chr4.Scaffold26	Cufflinks	exon	1263114	1263606	.	+	.	gene_id "XLOC_008852"; transcript_id "TCONS_00020275"; exon_number "1"; oId "CUFF.6892.2"; class_code "u"; tss_id "TSS15977";
gnl|Nvit_2.0|Chr4.Scaffold26	Cufflinks	exon	1263702	1263918	.	+	.	gene_id "XLOC_008852"; transcript_id "TCONS_00020275"; exon_number "2"; oId "CUFF.6892.2"; class_code "u"; tss_id "TSS15977";
gnl|Nvit_2.0|Chr4.Scaffold26	Cufflinks	exon	1264057	1264298	.	+	.	gene_id "XLOC_008852"; transcript_id "TCONS_00020275"; exon_number "3"; oId "CUFF.6892.2"; class_code "u"; tss_id "TSS15977";
gnl|Nvit_2.0|Chr4.Scaffold26	Cufflinks	exon	1264666	1265097	.	+	.	gene_id "XLOC_008852"; transcript_id "TCONS_00020275"; exon_number "4"; oId "CUFF.6892.2"; class_code "u"; tss_id "TSS15977";
gnl|Nvit_2.0|Chr4.Scaffold26	Cufflinks	exon	1267570	1268097	.	+	.	gene_id "XLOC_008853"; transcript_id "TCONS_00020276"; exon_number "1"; oId "CUFF.6893.1"; class_code "u"; tss_id "TSS15978";
gnl|Nvit_2.0|Chr4.Scaffold26	Cufflinks	exon	1268182	1268471	.	+	.	gene_id "XLOC_008853"; transcript_id "TCONS_00020276"; exon_number "2"; oId "CUFF.6893.1"; class_code "u"; tss_id "TSS15978";
gnl|Nvit_2.0|Chr4.Scaffold26	Cufflinks	exon	1268545	1269108	.	+	.	gene_id "XLOC_008853"; transcript_id "TCONS_00020276"; exon_number "3"; oId "CUFF.6893.1"; class_code "u"; tss_id "TSS15978";
gnl|Nvit_2.0|Chr4.Scaffold26	Cufflinks	exon	299912	301100	.	.	.	gene_id "XLOC_008899"; transcript_id "TCONS_00020405"; exon_number "1"; oId "CUFF.6852.1"; class_code "u"; tss_id "TSS16077";
gnl|Nvit_2.0|Chr4.Scaffold26	Cufflinks	exon	462157	463175	.	.	.	gene_id "XLOC_008900"; transcript_id "TCONS_00020406"; exon_number "1"; oId "CUFF.6864.1"; class_code "u"; tss_id "TSS16078";
gnl|Nvit_2.0|Chr4.Scaffold26	Cufflinks	exon	731118	731947	.	.	.	gene_id "XLOC_008901"; transcript_id "TCONS_00020407"; exon_number "1"; oId "CUFF.6877.1"; class_code "u"; tss_id "TSS16079";
gnl|Nvit_2.0|Chr4.Scaffold26	Cufflinks	exon	792270	794772	.	.	.	gene_id "XLOC_008902"; transcript_id "TCONS_00020408"; exon_number "1"; oId "CUFF.6878.1"; class_code "u"; tss_id "TSS16080";
gnl|Nvit_2.0|Chr4.Scaffold26	Cufflinks	exon	1201663	1202205	.	.	.	gene_id "XLOC_008903"; transcript_id "TCONS_00020409"; exon_number "1"; oId "CUFF.6889.1"; class_code "u"; tss_id "TSS16081";
gnl|Nvit_2.0|Chr4.Scaffold26	Cufflinks	exon	1462404	1463601	.	.	.	gene_id "XLOC_008904"; transcript_id "TCONS_00020410"; exon_number "1"; oId "CUFF.6904.1"; class_code "u"; tss_id "TSS16082";
gnl|Nvit_2.0|Chr4.Scaffold26	Cufflinks	exon	1487371	1491303	.	.	.	gene_id "XLOC_008905"; transcript_id "TCONS_00020411"; exon_number "1"; oId "CUFF.6909.1"; class_code "u"; tss_id "TSS16083";
gnl|Nvit_2.0|Chr4.Scaffold29	Cufflinks	exon	193785	194335	.	+	.	gene_id "XLOC_008937"; transcript_id "TCONS_00020456"; exon_number "1"; oId "CUFF.6930.1"; class_code "u"; tss_id "TSS16122";
gnl|Nvit_2.0|Chr4.Scaffold29	Cufflinks	exon	215422	215710	.	+	.	gene_id "XLOC_008939"; transcript_id "TCONS_00020458"; exon_number "1"; oId "CUFF.6931.1"; class_code "u"; tss_id "TSS16124";
gnl|Nvit_2.0|Chr4.Scaffold29	Cufflinks	exon	216088	219278	.	+	.	gene_id "XLOC_008939"; transcript_id "TCONS_00020458"; exon_number "2"; oId "CUFF.6931.1"; class_code "u"; tss_id "TSS16124";
gnl|Nvit_2.0|Chr4.Scaffold29	Cufflinks	exon	215883	218290	.	+	.	gene_id "XLOC_008939"; transcript_id "TCONS_00020459"; exon_number "1"; oId "CUFF.6932.1"; class_code "u"; tss_id "TSS16125";
gnl|Nvit_2.0|Chr4.Scaffold29	Cufflinks	exon	945071	945395	.	+	.	gene_id "XLOC_008960"; transcript_id "TCONS_00020524"; exon_number "1"; oId "CUFF.6986.1"; class_code "u"; tss_id "TSS16178";
gnl|Nvit_2.0|Chr4.Scaffold29	Cufflinks	exon	945577	946103	.	+	.	gene_id "XLOC_008960"; transcript_id "TCONS_00020524"; exon_number "2"; oId "CUFF.6986.1"; class_code "u"; tss_id "TSS16178";
gnl|Nvit_2.0|Chr4.Scaffold29	Cufflinks	exon	1055708	1056704	.	+	.	gene_id "XLOC_008966"; transcript_id "TCONS_00020546"; exon_number "1"; oId "CUFF.6998.1"; class_code "u"; tss_id "TSS16194";
gnl|Nvit_2.0|Chr4.Scaffold29	Cufflinks	exon	1081963	1082019	.	+	.	gene_id "XLOC_008966"; transcript_id "TCONS_00020546"; exon_number "2"; oId "CUFF.6998.1"; class_code "u"; tss_id "TSS16194";
gnl|Nvit_2.0|Chr4.Scaffold29	Cufflinks	exon	1056331	1057354	.	+	.	gene_id "XLOC_008966"; transcript_id "TCONS_00020547"; exon_number "1"; oId "CUFF.6999.1"; class_code "u"; tss_id "TSS16195";
gnl|Nvit_2.0|Chr4.Scaffold29	Cufflinks	exon	304721	304868	.	-	.	gene_id "XLOC_008985"; transcript_id "TCONS_00020598"; exon_number "1"; oId "CUFF.6940.1"; class_code "u"; tss_id "TSS16234";
gnl|Nvit_2.0|Chr4.Scaffold29	Cufflinks	exon	306044	308831	.	-	.	gene_id "XLOC_008985"; transcript_id "TCONS_00020598"; exon_number "2"; oId "CUFF.6940.1"; class_code "u"; tss_id "TSS16234";
gnl|Nvit_2.0|Chr4.Scaffold29	Cufflinks	exon	305669	308849	.	-	.	gene_id "XLOC_008985"; transcript_id "TCONS_00020599"; exon_number "1"; oId "CUFF.6941.1"; class_code "u"; tss_id "TSS16234";
gnl|Nvit_2.0|Chr4.Scaffold29	Cufflinks	exon	386235	386496	.	-	.	gene_id "XLOC_008987"; transcript_id "TCONS_00020604"; exon_number "1"; oId "CUFF.6943.2"; class_code "u"; tss_id "TSS16238";
gnl|Nvit_2.0|Chr4.Scaffold29	Cufflinks	exon	387069	387131	.	-	.	gene_id "XLOC_008987"; transcript_id "TCONS_00020604"; exon_number "2"; oId "CUFF.6943.2"; class_code "u"; tss_id "TSS16238";
gnl|Nvit_2.0|Chr4.Scaffold29	Cufflinks	exon	386235	386994	.	-	.	gene_id "XLOC_008987"; transcript_id "TCONS_00020606"; exon_number "1"; oId "CUFF.6943.3"; class_code "u"; tss_id "TSS16238";
gnl|Nvit_2.0|Chr4.Scaffold29	Cufflinks	exon	387069	387136	.	-	.	gene_id "XLOC_008987"; transcript_id "TCONS_00020606"; exon_number "2"; oId "CUFF.6943.3"; class_code "u"; tss_id "TSS16238";
gnl|Nvit_2.0|Chr4.Scaffold29	Cufflinks	exon	386235	386496	.	-	.	gene_id "XLOC_008987"; transcript_id "TCONS_00020605"; exon_number "1"; oId "CUFF.6943.1"; class_code "u"; tss_id "TSS16238";
gnl|Nvit_2.0|Chr4.Scaffold29	Cufflinks	exon	386943	386994	.	-	.	gene_id "XLOC_008987"; transcript_id "TCONS_00020605"; exon_number "2"; oId "CUFF.6943.1"; class_code "u"; tss_id "TSS16238";
gnl|Nvit_2.0|Chr4.Scaffold29	Cufflinks	exon	387069	387136	.	-	.	gene_id "XLOC_008987"; transcript_id "TCONS_00020605"; exon_number "3"; oId "CUFF.6943.1"; class_code "u"; tss_id "TSS16238";
gnl|Nvit_2.0|Chr4.Scaffold29	Cufflinks	exon	692025	693982	.	-	.	gene_id "XLOC_009001"; transcript_id "TCONS_00020644"; exon_number "1"; oId "CUFF.6968.1"; class_code "u"; tss_id "TSS16269";
gnl|Nvit_2.0|Chr4.Scaffold29	Cufflinks	exon	1499413	1500060	.	-	.	gene_id "XLOC_009026"; transcript_id "TCONS_00020700"; exon_number "1"; oId "CUFF.7025.1"; class_code "u"; tss_id "TSS16313";
gnl|Nvit_2.0|Chr4.Scaffold29	Cufflinks	exon	1588480	1588837	.	-	.	gene_id "XLOC_009027"; transcript_id "TCONS_00020704"; exon_number "1"; oId "CUFF.7027.4"; class_code "u"; tss_id "TSS16317";
gnl|Nvit_2.0|Chr4.Scaffold29	Cufflinks	exon	1591494	1592040	.	-	.	gene_id "XLOC_009027"; transcript_id "TCONS_00020704"; exon_number "2"; oId "CUFF.7027.4"; class_code "u"; tss_id "TSS16317";
gnl|Nvit_2.0|Chr4.Scaffold29	Cufflinks	exon	590171	591702	.	.	.	gene_id "XLOC_009029"; transcript_id "TCONS_00020706"; exon_number "1"; oId "CUFF.6959.1"; class_code "u"; tss_id "TSS16319";
gnl|Nvit_2.0|Chr4.Scaffold29	Cufflinks	exon	594404	595463	.	.	.	gene_id "XLOC_009030"; transcript_id "TCONS_00020707"; exon_number "1"; oId "CUFF.6960.1"; class_code "u"; tss_id "TSS16320";
gnl|Nvit_2.0|Chr4.Scaffold29	Cufflinks	exon	596052	596712	.	.	.	gene_id "XLOC_009031"; transcript_id "TCONS_00020708"; exon_number "1"; oId "CUFF.6961.1"; class_code "u"; tss_id "TSS16321";
gnl|Nvit_2.0|Chr4.Scaffold29	Cufflinks	exon	683149	683458	.	.	.	gene_id "XLOC_009032"; transcript_id "TCONS_00020709"; exon_number "1"; oId "CUFF.6966.1"; class_code "u"; tss_id "TSS16322";
gnl|Nvit_2.0|Chr4.Scaffold29	Cufflinks	exon	1060219	1060999	.	.	.	gene_id "XLOC_009033"; transcript_id "TCONS_00020710"; exon_number "1"; oId "CUFF.7000.1"; class_code "u"; tss_id "TSS16323";
gnl|Nvit_2.0|Chr4.Scaffold29	Cufflinks	exon	1467798	1472332	.	.	.	gene_id "XLOC_009035"; transcript_id "TCONS_00020712"; exon_number "1"; oId "CUFF.7022.1"; class_code "u"; tss_id "TSS16325";
gnl|Nvit_2.0|Chr4.Scaffold29	Cufflinks	exon	1472385	1472875	.	.	.	gene_id "XLOC_009036"; transcript_id "TCONS_00020713"; exon_number "1"; oId "CUFF.7023.1"; class_code "u"; tss_id "TSS16326";
gnl|Nvit_2.0|Chr4.Scaffold34	Cufflinks	exon	759639	760038	.	+	.	gene_id "XLOC_009064"; transcript_id "TCONS_00020786"; exon_number "1"; oId "CUFF.7073.1"; class_code "u"; tss_id "TSS16383";
gnl|Nvit_2.0|Chr4.Scaffold34	Cufflinks	exon	760178	760525	.	+	.	gene_id "XLOC_009064"; transcript_id "TCONS_00020786"; exon_number "2"; oId "CUFF.7073.1"; class_code "u"; tss_id "TSS16383";
gnl|Nvit_2.0|Chr4.Scaffold34	Cufflinks	exon	761083	761118	.	+	.	gene_id "XLOC_009064"; transcript_id "TCONS_00020786"; exon_number "3"; oId "CUFF.7073.1"; class_code "u"; tss_id "TSS16383";
gnl|Nvit_2.0|Chr4.Scaffold34	Cufflinks	exon	968900	969573	.	+	.	gene_id "XLOC_009075"; transcript_id "TCONS_00020819"; exon_number "1"; oId "CUFF.7090.1"; class_code "u"; tss_id "TSS16414";
gnl|Nvit_2.0|Chr4.Scaffold34	Cufflinks	exon	982823	982846	.	+	.	gene_id "XLOC_009075"; transcript_id "TCONS_00020819"; exon_number "2"; oId "CUFF.7090.1"; class_code "u"; tss_id "TSS16414";
gnl|Nvit_2.0|Chr4.Scaffold34	Cufflinks	exon	1210588	1211331	.	-	.	gene_id "XLOC_009130"; transcript_id "TCONS_00020947"; exon_number "1"; oId "CUFF.7106.1"; class_code "u"; tss_id "TSS16514";
gnl|Nvit_2.0|Chr4.Scaffold34	Cufflinks	exon	1211420	1212781	.	-	.	gene_id "XLOC_009130"; transcript_id "TCONS_00020947"; exon_number "2"; oId "CUFF.7106.1"; class_code "u"; tss_id "TSS16514";
gnl|Nvit_2.0|Chr4.Scaffold34	Cufflinks	exon	206904	207337	.	.	.	gene_id "XLOC_009137"; transcript_id "TCONS_00020974"; exon_number "1"; oId "CUFF.7042.1"; class_code "u"; tss_id "TSS16531";
gnl|Nvit_2.0|Chr4.Scaffold34	Cufflinks	exon	357855	358109	.	.	.	gene_id "XLOC_009138"; transcript_id "TCONS_00020975"; exon_number "1"; oId "CUFF.7054.1"; class_code "u"; tss_id "TSS16532";
gnl|Nvit_2.0|Chr4.Scaffold34	Cufflinks	exon	520296	520720	.	.	.	gene_id "XLOC_009139"; transcript_id "TCONS_00020976"; exon_number "1"; oId "CUFF.7064.1"; class_code "u"; tss_id "TSS16533";
gnl|Nvit_2.0|Chr4.Scaffold34	Cufflinks	exon	758633	759214	.	.	.	gene_id "XLOC_009140"; transcript_id "TCONS_00020977"; exon_number "1"; oId "CUFF.7075.1"; class_code "u"; tss_id "TSS16534";
gnl|Nvit_2.0|Chr4.Scaffold34	Cufflinks	exon	973254	973788	.	.	.	gene_id "XLOC_009141"; transcript_id "TCONS_00020978"; exon_number "1"; oId "CUFF.7091.1"; class_code "u"; tss_id "TSS16535";
gnl|Nvit_2.0|Chr4.Scaffold34	Cufflinks	exon	1246812	1247838	.	.	.	gene_id "XLOC_009142"; transcript_id "TCONS_00020979"; exon_number "1"; oId "CUFF.7108.1"; class_code "u"; tss_id "TSS16536";
gnl|Nvit_2.0|Chr4.Scaffold34	Cufflinks	exon	1248152	1249391	.	.	.	gene_id "XLOC_009143"; transcript_id "TCONS_00020980"; exon_number "1"; oId "CUFF.7109.1"; class_code "u"; tss_id "TSS16537";
gnl|Nvit_2.0|Chr4.Scaffold34	Cufflinks	exon	1284873	1285801	.	.	.	gene_id "XLOC_009144"; transcript_id "TCONS_00020981"; exon_number "1"; oId "CUFF.7115.1"; class_code "u"; tss_id "TSS16538";
gnl|Nvit_2.0|Chr4.Scaffold35	Cufflinks	exon	112844	112931	.	+	.	gene_id "XLOC_009151"; transcript_id "TCONS_00020992"; exon_number "1"; oId "CUFF.7122.1"; class_code "u"; tss_id "TSS16546";
gnl|Nvit_2.0|Chr4.Scaffold35	Cufflinks	exon	113576	114060	.	+	.	gene_id "XLOC_009151"; transcript_id "TCONS_00020992"; exon_number "2"; oId "CUFF.7122.1"; class_code "u"; tss_id "TSS16546";
gnl|Nvit_2.0|Chr4.Scaffold35	Cufflinks	exon	124113	124843	.	+	.	gene_id "XLOC_009151"; transcript_id "TCONS_00020992"; exon_number "3"; oId "CUFF.7122.1"; class_code "u"; tss_id "TSS16546";
gnl|Nvit_2.0|Chr4.Scaffold35	Cufflinks	exon	123305	123977	.	+	.	gene_id "XLOC_009151"; transcript_id "TCONS_00020993"; exon_number "1"; oId "CUFF.7122.2"; class_code "u"; tss_id "TSS16547";
gnl|Nvit_2.0|Chr4.Scaffold35	Cufflinks	exon	124113	124843	.	+	.	gene_id "XLOC_009151"; transcript_id "TCONS_00020993"; exon_number "2"; oId "CUFF.7122.2"; class_code "u"; tss_id "TSS16547";
gnl|Nvit_2.0|Chr4.Scaffold35	Cufflinks	exon	883602	884127	.	+	.	gene_id "XLOC_009164"; transcript_id "TCONS_00021024"; exon_number "1"; oId "CUFF.7155.1"; class_code "u"; tss_id "TSS16572";
gnl|Nvit_2.0|Chr4.Scaffold35	Cufflinks	exon	884328	885119	.	+	.	gene_id "XLOC_009164"; transcript_id "TCONS_00021024"; exon_number "2"; oId "CUFF.7155.1"; class_code "u"; tss_id "TSS16572";
gnl|Nvit_2.0|Chr4.Scaffold35	Cufflinks	exon	1144105	1144453	.	+	.	gene_id "XLOC_009177"; transcript_id "TCONS_00021056"; exon_number "1"; oId "CUFF.7186.1"; class_code "u"; tss_id "TSS16600";
gnl|Nvit_2.0|Chr4.Scaffold35	Cufflinks	exon	1149151	1149212	.	+	.	gene_id "XLOC_009177"; transcript_id "TCONS_00021056"; exon_number "2"; oId "CUFF.7186.1"; class_code "u"; tss_id "TSS16600";
gnl|Nvit_2.0|Chr4.Scaffold35	Cufflinks	exon	1135709	1136053	.	-	.	gene_id "XLOC_009235"; transcript_id "TCONS_00021217"; exon_number "1"; oId "CUFF.7184.4"; class_code "u"; tss_id "TSS16721";
gnl|Nvit_2.0|Chr4.Scaffold35	Cufflinks	exon	1138782	1139062	.	-	.	gene_id "XLOC_009235"; transcript_id "TCONS_00021217"; exon_number "2"; oId "CUFF.7184.4"; class_code "u"; tss_id "TSS16721";
gnl|Nvit_2.0|Chr4.Scaffold35	Cufflinks	exon	1475311	1475480	.	-	.	gene_id "XLOC_009252"; transcript_id "TCONS_00021263"; exon_number "1"; oId "CUFF.7217.1"; class_code "u"; tss_id "TSS16759";
gnl|Nvit_2.0|Chr4.Scaffold35	Cufflinks	exon	1475793	1476457	.	-	.	gene_id "XLOC_009252"; transcript_id "TCONS_00021263"; exon_number "2"; oId "CUFF.7217.1"; class_code "u"; tss_id "TSS16759";
gnl|Nvit_2.0|Chr4.Scaffold35	Cufflinks	exon	1475311	1475480	.	-	.	gene_id "XLOC_009252"; transcript_id "TCONS_00021264"; exon_number "1"; oId "CUFF.7217.2"; class_code "u"; tss_id "TSS16759";
gnl|Nvit_2.0|Chr4.Scaffold35	Cufflinks	exon	1475617	1475703	.	-	.	gene_id "XLOC_009252"; transcript_id "TCONS_00021264"; exon_number "2"; oId "CUFF.7217.2"; class_code "u"; tss_id "TSS16759";
gnl|Nvit_2.0|Chr4.Scaffold35	Cufflinks	exon	1475793	1476501	.	-	.	gene_id "XLOC_009252"; transcript_id "TCONS_00021264"; exon_number "3"; oId "CUFF.7217.2"; class_code "u"; tss_id "TSS16759";
gnl|Nvit_2.0|Chr4.Scaffold35	Cufflinks	exon	165045	169390	.	.	.	gene_id "XLOC_009264"; transcript_id "TCONS_00021294"; exon_number "1"; oId "CUFF.7128.1"; class_code "u"; tss_id "TSS16781";
gnl|Nvit_2.0|Chr4.Scaffold35	Cufflinks	exon	176458	178904	.	.	.	gene_id "XLOC_009265"; transcript_id "TCONS_00021295"; exon_number "1"; oId "CUFF.7130.1"; class_code "u"; tss_id "TSS16782";
gnl|Nvit_2.0|Chr4.Scaffold35	Cufflinks	exon	178996	180048	.	.	.	gene_id "XLOC_009266"; transcript_id "TCONS_00021296"; exon_number "1"; oId "CUFF.7131.1"; class_code "u"; tss_id "TSS16783";
gnl|Nvit_2.0|Chr4.Scaffold35	Cufflinks	exon	233978	236247	.	.	.	gene_id "XLOC_009267"; transcript_id "TCONS_00021297"; exon_number "1"; oId "CUFF.7134.1"; class_code "u"; tss_id "TSS16784";
gnl|Nvit_2.0|Chr4.Scaffold35	Cufflinks	exon	914039	915167	.	.	.	gene_id "XLOC_009268"; transcript_id "TCONS_00021298"; exon_number "1"; oId "CUFF.7161.1"; class_code "u"; tss_id "TSS16785";
gnl|Nvit_2.0|Chr4.Scaffold35	Cufflinks	exon	915380	916193	.	.	.	gene_id "XLOC_009269"; transcript_id "TCONS_00021299"; exon_number "1"; oId "CUFF.7162.1"; class_code "u"; tss_id "TSS16786";
gnl|Nvit_2.0|Chr4.Scaffold35	Cufflinks	exon	916346	917487	.	.	.	gene_id "XLOC_009270"; transcript_id "TCONS_00021300"; exon_number "1"; oId "CUFF.7163.1"; class_code "u"; tss_id "TSS16787";
gnl|Nvit_2.0|Chr4.Scaffold35	Cufflinks	exon	1156691	1157293	.	.	.	gene_id "XLOC_009271"; transcript_id "TCONS_00021301"; exon_number "1"; oId "CUFF.7189.1"; class_code "u"; tss_id "TSS16788";
gnl|Nvit_2.0|Chr4.Scaffold35	Cufflinks	exon	1157899	1159600	.	.	.	gene_id "XLOC_009272"; transcript_id "TCONS_00021302"; exon_number "1"; oId "CUFF.7190.1"; class_code "u"; tss_id "TSS16789";
gnl|Nvit_2.0|Chr4.Scaffold35	Cufflinks	exon	1159832	1161665	.	.	.	gene_id "XLOC_009273"; transcript_id "TCONS_00021303"; exon_number "1"; oId "CUFF.7191.1"; class_code "u"; tss_id "TSS16790";
gnl|Nvit_2.0|Chr4.Scaffold350	Cufflinks	exon	166015	166891	.	.	.	gene_id "XLOC_009281"; transcript_id "TCONS_00021324"; exon_number "1"; oId "CUFF.7242.1"; class_code "u"; tss_id "TSS16807";
gnl|Nvit_2.0|Chr4.Scaffold372	Cufflinks	exon	24241	24369	.	+	.	gene_id "XLOC_009284"; transcript_id "TCONS_00021330"; exon_number "1"; oId "CUFF.7249.1"; class_code "u"; tss_id "TSS16812";
gnl|Nvit_2.0|Chr4.Scaffold372	Cufflinks	exon	24490	24923	.	+	.	gene_id "XLOC_009284"; transcript_id "TCONS_00021330"; exon_number "2"; oId "CUFF.7249.1"; class_code "u"; tss_id "TSS16812";
gnl|Nvit_2.0|Chr4.Scaffold372	Cufflinks	exon	29817	29912	.	+	.	gene_id "XLOC_009284"; transcript_id "TCONS_00021330"; exon_number "3"; oId "CUFF.7249.1"; class_code "u"; tss_id "TSS16812";
gnl|Nvit_2.0|Chr4.Scaffold372	Cufflinks	exon	22945	23768	.	.	.	gene_id "XLOC_009295"; transcript_id "TCONS_00021353"; exon_number "1"; oId "CUFF.7248.1"; class_code "u"; tss_id "TSS16830";
gnl|Nvit_2.0|Chr4.Scaffold4	Cufflinks	exon	1218195	1219448	.	+	.	gene_id "XLOC_009333"; transcript_id "TCONS_00021458"; exon_number "1"; oId "CUFF.7351.1"; class_code "u"; tss_id "TSS16915";
gnl|Nvit_2.0|Chr4.Scaffold4	Cufflinks	exon	1468110	1469031	.	+	.	gene_id "XLOC_009341"; transcript_id "TCONS_00021478"; exon_number "1"; oId "CUFF.7372.1"; class_code "u"; tss_id "TSS16931";
gnl|Nvit_2.0|Chr4.Scaffold4	Cufflinks	exon	1482035	1483215	.	+	.	gene_id "XLOC_009341"; transcript_id "TCONS_00021478"; exon_number "2"; oId "CUFF.7372.1"; class_code "u"; tss_id "TSS16931";
gnl|Nvit_2.0|Chr4.Scaffold4	Cufflinks	exon	1511020	1511851	.	+	.	gene_id "XLOC_009342"; transcript_id "TCONS_00021481"; exon_number "1"; oId "CUFF.7375.3"; class_code "u"; tss_id "TSS16933";
gnl|Nvit_2.0|Chr4.Scaffold4	Cufflinks	exon	1512048	1512297	.	+	.	gene_id "XLOC_009342"; transcript_id "TCONS_00021481"; exon_number "2"; oId "CUFF.7375.3"; class_code "u"; tss_id "TSS16933";
gnl|Nvit_2.0|Chr4.Scaffold4	Cufflinks	exon	1512420	1512622	.	+	.	gene_id "XLOC_009342"; transcript_id "TCONS_00021481"; exon_number "3"; oId "CUFF.7375.3"; class_code "u"; tss_id "TSS16933";
gnl|Nvit_2.0|Chr4.Scaffold4	Cufflinks	exon	1513305	1513452	.	+	.	gene_id "XLOC_009342"; transcript_id "TCONS_00021481"; exon_number "4"; oId "CUFF.7375.3"; class_code "u"; tss_id "TSS16933";
gnl|Nvit_2.0|Chr4.Scaffold4	Cufflinks	exon	1537559	1537710	.	+	.	gene_id "XLOC_009343"; transcript_id "TCONS_00021482"; exon_number "1"; oId "CUFF.7377.1"; class_code "u"; tss_id "TSS16934";
gnl|Nvit_2.0|Chr4.Scaffold4	Cufflinks	exon	1538996	1539106	.	+	.	gene_id "XLOC_009343"; transcript_id "TCONS_00021482"; exon_number "2"; oId "CUFF.7377.1"; class_code "u"; tss_id "TSS16934";
gnl|Nvit_2.0|Chr4.Scaffold4	Cufflinks	exon	1547521	1547732	.	+	.	gene_id "XLOC_009343"; transcript_id "TCONS_00021482"; exon_number "3"; oId "CUFF.7377.1"; class_code "u"; tss_id "TSS16934";
gnl|Nvit_2.0|Chr4.Scaffold4	Cufflinks	exon	1551211	1551742	.	+	.	gene_id "XLOC_009343"; transcript_id "TCONS_00021482"; exon_number "4"; oId "CUFF.7377.1"; class_code "u"; tss_id "TSS16934";
gnl|Nvit_2.0|Chr4.Scaffold4	Cufflinks	exon	1555135	1555231	.	+	.	gene_id "XLOC_009343"; transcript_id "TCONS_00021482"; exon_number "5"; oId "CUFF.7377.1"; class_code "u"; tss_id "TSS16934";
gnl|Nvit_2.0|Chr4.Scaffold4	Cufflinks	exon	1555341	1555474	.	+	.	gene_id "XLOC_009343"; transcript_id "TCONS_00021482"; exon_number "6"; oId "CUFF.7377.1"; class_code "u"; tss_id "TSS16934";
gnl|Nvit_2.0|Chr4.Scaffold4	Cufflinks	exon	1560121	1560980	.	+	.	gene_id "XLOC_009343"; transcript_id "TCONS_00021482"; exon_number "7"; oId "CUFF.7377.1"; class_code "u"; tss_id "TSS16934";
gnl|Nvit_2.0|Chr4.Scaffold4	Cufflinks	exon	1547045	1547184	.	+	.	gene_id "XLOC_009343"; transcript_id "TCONS_00021484"; exon_number "1"; oId "CUFF.7377.3"; class_code "u"; tss_id "TSS16936";
gnl|Nvit_2.0|Chr4.Scaffold4	Cufflinks	exon	1547521	1547732	.	+	.	gene_id "XLOC_009343"; transcript_id "TCONS_00021484"; exon_number "2"; oId "CUFF.7377.3"; class_code "u"; tss_id "TSS16936";
gnl|Nvit_2.0|Chr4.Scaffold4	Cufflinks	exon	1548088	1548172	.	+	.	gene_id "XLOC_009343"; transcript_id "TCONS_00021484"; exon_number "3"; oId "CUFF.7377.3"; class_code "u"; tss_id "TSS16936";
gnl|Nvit_2.0|Chr4.Scaffold4	Cufflinks	exon	1551211	1552069	.	+	.	gene_id "XLOC_009343"; transcript_id "TCONS_00021484"; exon_number "4"; oId "CUFF.7377.3"; class_code "u"; tss_id "TSS16936";
gnl|Nvit_2.0|Chr4.Scaffold4	Cufflinks	exon	1804574	1804800	.	+	.	gene_id "XLOC_009348"; transcript_id "TCONS_00021492"; exon_number "1"; oId "CUFF.7385.1"; class_code "u"; tss_id "TSS16942";
gnl|Nvit_2.0|Chr4.Scaffold4	Cufflinks	exon	1901156	1901427	.	+	.	gene_id "XLOC_009348"; transcript_id "TCONS_00021492"; exon_number "2"; oId "CUFF.7385.1"; class_code "u"; tss_id "TSS16942";
gnl|Nvit_2.0|Chr4.Scaffold4	Cufflinks	exon	1996116	1996355	.	+	.	gene_id "XLOC_009348"; transcript_id "TCONS_00021492"; exon_number "3"; oId "CUFF.7385.1"; class_code "u"; tss_id "TSS16942";
gnl|Nvit_2.0|Chr4.Scaffold4	Cufflinks	exon	1140912	1140913	.	-	.	gene_id "XLOC_009508"; transcript_id "TCONS_00021942"; exon_number "1"; oId "CUFF.7339.1"; class_code "u"; tss_id "TSS17291";
gnl|Nvit_2.0|Chr4.Scaffold4	Cufflinks	exon	1141014	1141215	.	-	.	gene_id "XLOC_009508"; transcript_id "TCONS_00021942"; exon_number "2"; oId "CUFF.7339.1"; class_code "u"; tss_id "TSS17291";
gnl|Nvit_2.0|Chr4.Scaffold4	Cufflinks	exon	1319736	1319811	.	-	.	gene_id "XLOC_009520"; transcript_id "TCONS_00021965"; exon_number "1"; oId "CUFF.7362.1"; class_code "u"; tss_id "TSS17311";
gnl|Nvit_2.0|Chr4.Scaffold4	Cufflinks	exon	1319961	1320263	.	-	.	gene_id "XLOC_009520"; transcript_id "TCONS_00021965"; exon_number "2"; oId "CUFF.7362.1"; class_code "u"; tss_id "TSS17311";
gnl|Nvit_2.0|Chr4.Scaffold4	Cufflinks	exon	1320366	1320459	.	-	.	gene_id "XLOC_009520"; transcript_id "TCONS_00021965"; exon_number "3"; oId "CUFF.7362.1"; class_code "u"; tss_id "TSS17311";
gnl|Nvit_2.0|Chr4.Scaffold4	Cufflinks	exon	1332627	1332815	.	-	.	gene_id "XLOC_009520"; transcript_id "TCONS_00021965"; exon_number "4"; oId "CUFF.7362.1"; class_code "u"; tss_id "TSS17311";
gnl|Nvit_2.0|Chr4.Scaffold4	Cufflinks	exon	1724959	1725048	.	-	.	gene_id "XLOC_009529"; transcript_id "TCONS_00021986"; exon_number "1"; oId "CUFF.7383.1"; class_code "u"; tss_id "TSS17329";
gnl|Nvit_2.0|Chr4.Scaffold4	Cufflinks	exon	1760183	1760444	.	-	.	gene_id "XLOC_009529"; transcript_id "TCONS_00021986"; exon_number "2"; oId "CUFF.7383.1"; class_code "u"; tss_id "TSS17329";
gnl|Nvit_2.0|Chr4.Scaffold4	Cufflinks	exon	1804694	1804825	.	-	.	gene_id "XLOC_009529"; transcript_id "TCONS_00021986"; exon_number "3"; oId "CUFF.7383.1"; class_code "u"; tss_id "TSS17329";
gnl|Nvit_2.0|Chr4.Scaffold4	Cufflinks	exon	1804932	1805204	.	-	.	gene_id "XLOC_009529"; transcript_id "TCONS_00021986"; exon_number "4"; oId "CUFF.7383.1"; class_code "u"; tss_id "TSS17329";
gnl|Nvit_2.0|Chr4.Scaffold4	Cufflinks	exon	1805377	1805682	.	-	.	gene_id "XLOC_009529"; transcript_id "TCONS_00021986"; exon_number "5"; oId "CUFF.7383.1"; class_code "u"; tss_id "TSS17329";
gnl|Nvit_2.0|Chr4.Scaffold4	Cufflinks	exon	1798974	1799148	.	-	.	gene_id "XLOC_009529"; transcript_id "TCONS_00021987"; exon_number "1"; oId "CUFF.7383.2"; class_code "u"; tss_id "TSS17329";
gnl|Nvit_2.0|Chr4.Scaffold4	Cufflinks	exon	1799244	1800221	.	-	.	gene_id "XLOC_009529"; transcript_id "TCONS_00021987"; exon_number "2"; oId "CUFF.7383.2"; class_code "u"; tss_id "TSS17329";
gnl|Nvit_2.0|Chr4.Scaffold4	Cufflinks	exon	1804694	1804825	.	-	.	gene_id "XLOC_009529"; transcript_id "TCONS_00021987"; exon_number "3"; oId "CUFF.7383.2"; class_code "u"; tss_id "TSS17329";
gnl|Nvit_2.0|Chr4.Scaffold4	Cufflinks	exon	1804932	1805163	.	-	.	gene_id "XLOC_009529"; transcript_id "TCONS_00021987"; exon_number "4"; oId "CUFF.7383.2"; class_code "u"; tss_id "TSS17329";
gnl|Nvit_2.0|Chr4.Scaffold4	Cufflinks	exon	1805377	1805682	.	-	.	gene_id "XLOC_009529"; transcript_id "TCONS_00021987"; exon_number "5"; oId "CUFF.7383.2"; class_code "u"; tss_id "TSS17329";
gnl|Nvit_2.0|Chr4.Scaffold4	Cufflinks	exon	5192798	5192822	.	-	.	gene_id "XLOC_009656"; transcript_id "TCONS_00022348"; exon_number "1"; oId "CUFF.7603.1"; class_code "u"; tss_id "TSS17606";
gnl|Nvit_2.0|Chr4.Scaffold4	Cufflinks	exon	5192968	5193804	.	-	.	gene_id "XLOC_009656"; transcript_id "TCONS_00022348"; exon_number "2"; oId "CUFF.7603.1"; class_code "u"; tss_id "TSS17606";
gnl|Nvit_2.0|Chr4.Scaffold4	Cufflinks	exon	309679	311216	.	.	.	gene_id "XLOC_009659"; transcript_id "TCONS_00022355"; exon_number "1"; oId "CUFF.7285.1"; class_code "u"; tss_id "TSS17613";
gnl|Nvit_2.0|Chr4.Scaffold4	Cufflinks	exon	311524	313136	.	.	.	gene_id "XLOC_009660"; transcript_id "TCONS_00022356"; exon_number "1"; oId "CUFF.7286.1"; class_code "u"; tss_id "TSS17614";
gnl|Nvit_2.0|Chr4.Scaffold4	Cufflinks	exon	313504	314057	.	.	.	gene_id "XLOC_009661"; transcript_id "TCONS_00022357"; exon_number "1"; oId "CUFF.7287.1"; class_code "u"; tss_id "TSS17615";
gnl|Nvit_2.0|Chr4.Scaffold4	Cufflinks	exon	652573	653804	.	.	.	gene_id "XLOC_009662"; transcript_id "TCONS_00022358"; exon_number "1"; oId "CUFF.7309.1"; class_code "u"; tss_id "TSS17616";
gnl|Nvit_2.0|Chr4.Scaffold4	Cufflinks	exon	654112	655182	.	.	.	gene_id "XLOC_009663"; transcript_id "TCONS_00022359"; exon_number "1"; oId "CUFF.7310.1"; class_code "u"; tss_id "TSS17617";
gnl|Nvit_2.0|Chr4.Scaffold4	Cufflinks	exon	777177	779315	.	.	.	gene_id "XLOC_009664"; transcript_id "TCONS_00022360"; exon_number "1"; oId "CUFF.7319.1"; class_code "u"; tss_id "TSS17618";
gnl|Nvit_2.0|Chr4.Scaffold4	Cufflinks	exon	809065	810208	.	.	.	gene_id "XLOC_009665"; transcript_id "TCONS_00022361"; exon_number "1"; oId "CUFF.7320.1"; class_code "u"; tss_id "TSS17619";
gnl|Nvit_2.0|Chr4.Scaffold4	Cufflinks	exon	811205	812285	.	.	.	gene_id "XLOC_009666"; transcript_id "TCONS_00022362"; exon_number "1"; oId "CUFF.7321.1"; class_code "u"; tss_id "TSS17620";
gnl|Nvit_2.0|Chr4.Scaffold4	Cufflinks	exon	812837	813633	.	.	.	gene_id "XLOC_009667"; transcript_id "TCONS_00022363"; exon_number "1"; oId "CUFF.7322.1"; class_code "u"; tss_id "TSS17621";
gnl|Nvit_2.0|Chr4.Scaffold4	Cufflinks	exon	826137	826945	.	.	.	gene_id "XLOC_009668"; transcript_id "TCONS_00022364"; exon_number "1"; oId "CUFF.7324.1"; class_code "u"; tss_id "TSS17622";
gnl|Nvit_2.0|Chr4.Scaffold4	Cufflinks	exon	828366	829445	.	.	.	gene_id "XLOC_009669"; transcript_id "TCONS_00022365"; exon_number "1"; oId "CUFF.7325.1"; class_code "u"; tss_id "TSS17623";
gnl|Nvit_2.0|Chr4.Scaffold4	Cufflinks	exon	1192852	1195955	.	.	.	gene_id "XLOC_009670"; transcript_id "TCONS_00022366"; exon_number "1"; oId "CUFF.7348.1"; class_code "u"; tss_id "TSS17624";
gnl|Nvit_2.0|Chr4.Scaffold4	Cufflinks	exon	1713392	1713934	.	.	.	gene_id "XLOC_009671"; transcript_id "TCONS_00022367"; exon_number "1"; oId "CUFF.7380.1"; class_code "u"; tss_id "TSS17625";
gnl|Nvit_2.0|Chr4.Scaffold4	Cufflinks	exon	2234464	2235733	.	.	.	gene_id "XLOC_009672"; transcript_id "TCONS_00022368"; exon_number "1"; oId "CUFF.7398.1"; class_code "u"; tss_id "TSS17626";
gnl|Nvit_2.0|Chr4.Scaffold4	Cufflinks	exon	2237333	2239829	.	.	.	gene_id "XLOC_009673"; transcript_id "TCONS_00022369"; exon_number "1"; oId "CUFF.7399.1"; class_code "u"; tss_id "TSS17627";
gnl|Nvit_2.0|Chr4.Scaffold4	Cufflinks	exon	2240485	2242106	.	.	.	gene_id "XLOC_009674"; transcript_id "TCONS_00022370"; exon_number "1"; oId "CUFF.7400.1"; class_code "u"; tss_id "TSS17628";
gnl|Nvit_2.0|Chr4.Scaffold4	Cufflinks	exon	2421460	2422637	.	.	.	gene_id "XLOC_009676"; transcript_id "TCONS_00022372"; exon_number "1"; oId "CUFF.7417.1"; class_code "u"; tss_id "TSS17630";
gnl|Nvit_2.0|Chr4.Scaffold4	Cufflinks	exon	2453263	2454078	.	.	.	gene_id "XLOC_009677"; transcript_id "TCONS_00022373"; exon_number "1"; oId "CUFF.7419.1"; class_code "u"; tss_id "TSS17631";
gnl|Nvit_2.0|Chr4.Scaffold4	Cufflinks	exon	3405966	3406223	.	.	.	gene_id "XLOC_009678"; transcript_id "TCONS_00022374"; exon_number "1"; oId "CUFF.7478.1"; class_code "u"; tss_id "TSS17632";
gnl|Nvit_2.0|Chr4.Scaffold4	Cufflinks	exon	3668225	3669632	.	.	.	gene_id "XLOC_009680"; transcript_id "TCONS_00022376"; exon_number "1"; oId "CUFF.7514.1"; class_code "u"; tss_id "TSS17634";
gnl|Nvit_2.0|Chr4.Scaffold4	Cufflinks	exon	3673395	3674792	.	.	.	gene_id "XLOC_009681"; transcript_id "TCONS_00022377"; exon_number "1"; oId "CUFF.7515.1"; class_code "u"; tss_id "TSS17635";
gnl|Nvit_2.0|Chr4.Scaffold4	Cufflinks	exon	3808774	3808936	.	.	.	gene_id "XLOC_009682"; transcript_id "TCONS_00022378"; exon_number "1"; oId "CUFF.7531.1"; class_code "u"; tss_id "TSS17636";
gnl|Nvit_2.0|Chr4.Scaffold4	Cufflinks	exon	3866795	3867737	.	.	.	gene_id "XLOC_009683"; transcript_id "TCONS_00022379"; exon_number "1"; oId "CUFF.7538.1"; class_code "u"; tss_id "TSS17637";
gnl|Nvit_2.0|Chr4.Scaffold4	Cufflinks	exon	4505698	4506187	.	.	.	gene_id "XLOC_009684"; transcript_id "TCONS_00022380"; exon_number "1"; oId "CUFF.7570.1"; class_code "u"; tss_id "TSS17638";
gnl|Nvit_2.0|Chr4.Scaffold4	Cufflinks	exon	5161617	5162328	.	.	.	gene_id "XLOC_009685"; transcript_id "TCONS_00022381"; exon_number "1"; oId "CUFF.7596.1"; class_code "u"; tss_id "TSS17639";
gnl|Nvit_2.0|Chr4.Scaffold40	Cufflinks	exon	134724	135066	.	+	.	gene_id "XLOC_009689"; transcript_id "TCONS_00022393"; exon_number "1"; oId "CUFF.7616.2"; class_code "u"; tss_id "TSS17647";
gnl|Nvit_2.0|Chr4.Scaffold40	Cufflinks	exon	135772	136031	.	+	.	gene_id "XLOC_009689"; transcript_id "TCONS_00022393"; exon_number "2"; oId "CUFF.7616.2"; class_code "u"; tss_id "TSS17647";
gnl|Nvit_2.0|Chr4.Scaffold40	Cufflinks	exon	134724	135299	.	+	.	gene_id "XLOC_009689"; transcript_id "TCONS_00022392"; exon_number "1"; oId "CUFF.7616.1"; class_code "u"; tss_id "TSS17647";
gnl|Nvit_2.0|Chr4.Scaffold40	Cufflinks	exon	135772	136031	.	+	.	gene_id "XLOC_009689"; transcript_id "TCONS_00022392"; exon_number "2"; oId "CUFF.7616.1"; class_code "u"; tss_id "TSS17647";
gnl|Nvit_2.0|Chr4.Scaffold40	Cufflinks	exon	1171046	1171414	.	+	.	gene_id "XLOC_009737"; transcript_id "TCONS_00022509"; exon_number "1"; oId "CUFF.7697.1"; class_code "u"; tss_id "TSS17740";
gnl|Nvit_2.0|Chr4.Scaffold40	Cufflinks	exon	1171495	1171955	.	+	.	gene_id "XLOC_009737"; transcript_id "TCONS_00022509"; exon_number "2"; oId "CUFF.7697.1"; class_code "u"; tss_id "TSS17740";
gnl|Nvit_2.0|Chr4.Scaffold40	Cufflinks	exon	1467031	1468038	.	-	.	gene_id "XLOC_009823"; transcript_id "TCONS_00022739"; exon_number "1"; oId "CUFF.7712.8"; class_code "u"; tss_id "TSS17903";
gnl|Nvit_2.0|Chr4.Scaffold40	Cufflinks	exon	1468126	1468472	.	-	.	gene_id "XLOC_009823"; transcript_id "TCONS_00022739"; exon_number "2"; oId "CUFF.7712.8"; class_code "u"; tss_id "TSS17903";
gnl|Nvit_2.0|Chr4.Scaffold40	Cufflinks	exon	1692306	1692833	.	-	.	gene_id "XLOC_009834"; transcript_id "TCONS_00022753"; exon_number "1"; oId "CUFF.7725.1"; class_code "u"; tss_id "TSS17920";
gnl|Nvit_2.0|Chr4.Scaffold40	Cufflinks	exon	1693006	1693255	.	-	.	gene_id "XLOC_009834"; transcript_id "TCONS_00022753"; exon_number "2"; oId "CUFF.7725.1"; class_code "u"; tss_id "TSS17920";
gnl|Nvit_2.0|Chr4.Scaffold40	Cufflinks	exon	1711496	1713337	.	-	.	gene_id "XLOC_009837"; transcript_id "TCONS_00022758"; exon_number "1"; oId "CUFF.7729.1"; class_code "u"; tss_id "TSS17923";
gnl|Nvit_2.0|Chr4.Scaffold40	Cufflinks	exon	1830157	1830668	.	-	.	gene_id "XLOC_009846"; transcript_id "TCONS_00022783"; exon_number "1"; oId "CUFF.7741.2"; class_code "u"; tss_id "TSS17943";
gnl|Nvit_2.0|Chr4.Scaffold40	Cufflinks	exon	1830815	1831180	.	-	.	gene_id "XLOC_009846"; transcript_id "TCONS_00022783"; exon_number "2"; oId "CUFF.7741.2"; class_code "u"; tss_id "TSS17943";
gnl|Nvit_2.0|Chr4.Scaffold40	Cufflinks	exon	1830157	1830658	.	-	.	gene_id "XLOC_009846"; transcript_id "TCONS_00022782"; exon_number "1"; oId "CUFF.7741.1"; class_code "u"; tss_id "TSS17943";
gnl|Nvit_2.0|Chr4.Scaffold40	Cufflinks	exon	1830815	1831180	.	-	.	gene_id "XLOC_009846"; transcript_id "TCONS_00022782"; exon_number "2"; oId "CUFF.7741.1"; class_code "u"; tss_id "TSS17943";
gnl|Nvit_2.0|Chr4.Scaffold40	Cufflinks	exon	136743	139421	.	.	.	gene_id "XLOC_009849"; transcript_id "TCONS_00022789"; exon_number "1"; oId "CUFF.7617.1"; class_code "u"; tss_id "TSS17948";
gnl|Nvit_2.0|Chr4.Scaffold40	Cufflinks	exon	1333054	1334858	.	.	.	gene_id "XLOC_009851"; transcript_id "TCONS_00022791"; exon_number "1"; oId "CUFF.7711.1"; class_code "u"; tss_id "TSS17950";
gnl|Nvit_2.0|Chr4.Scaffold40	Cufflinks	exon	1660084	1661955	.	.	.	gene_id "XLOC_009852"; transcript_id "TCONS_00022792"; exon_number "1"; oId "CUFF.7722.1"; class_code "u"; tss_id "TSS17951";
gnl|Nvit_2.0|Chr4.Scaffold418	Cufflinks	exon	79986	80898	.	-	.	gene_id "XLOC_009860"; transcript_id "TCONS_00022822"; exon_number "1"; oId "CUFF.7755.1"; class_code "u"; tss_id "TSS17969";
gnl|Nvit_2.0|Chr4.Scaffold418	Cufflinks	exon	81778	81803	.	-	.	gene_id "XLOC_009860"; transcript_id "TCONS_00022822"; exon_number "2"; oId "CUFF.7755.1"; class_code "u"; tss_id "TSS17969";
gnl|Nvit_2.0|Chr4.Scaffold418	Cufflinks	exon	79986	82043	.	-	.	gene_id "XLOC_009860"; transcript_id "TCONS_00022823"; exon_number "1"; oId "CUFF.7755.3"; class_code "u"; tss_id "TSS17970";
gnl|Nvit_2.0|Chr4.Scaffold418	Cufflinks	exon	82234	82600	.	-	.	gene_id "XLOC_009860"; transcript_id "TCONS_00022823"; exon_number "2"; oId "CUFF.7755.3"; class_code "u"; tss_id "TSS17970";
gnl|Nvit_2.0|Chr4.Scaffold418	Cufflinks	exon	82894	83006	.	-	.	gene_id "XLOC_009860"; transcript_id "TCONS_00022823"; exon_number "3"; oId "CUFF.7755.3"; class_code "u"; tss_id "TSS17970";
gnl|Nvit_2.0|Chr4.Scaffold418	Cufflinks	exon	79986	82043	.	-	.	gene_id "XLOC_009860"; transcript_id "TCONS_00022824"; exon_number "1"; oId "CUFF.7755.2"; class_code "u"; tss_id "TSS17971";
gnl|Nvit_2.0|Chr4.Scaffold418	Cufflinks	exon	82234	83260	.	-	.	gene_id "XLOC_009860"; transcript_id "TCONS_00022824"; exon_number "2"; oId "CUFF.7755.2"; class_code "u"; tss_id "TSS17971";
gnl|Nvit_2.0|Chr4.Scaffold43	Cufflinks	exon	161246	161883	.	+	.	gene_id "XLOC_009871"; transcript_id "TCONS_00022855"; exon_number "1"; oId "CUFF.7781.1"; class_code "u"; tss_id "TSS17996";
gnl|Nvit_2.0|Chr4.Scaffold43	Cufflinks	exon	165186	165251	.	+	.	gene_id "XLOC_009871"; transcript_id "TCONS_00022855"; exon_number "2"; oId "CUFF.7781.1"; class_code "u"; tss_id "TSS17996";
gnl|Nvit_2.0|Chr4.Scaffold43	Cufflinks	exon	535284	537871	.	+	.	gene_id "XLOC_009882"; transcript_id "TCONS_00022891"; exon_number "1"; oId "CUFF.7806.1"; class_code "u"; tss_id "TSS18022";
gnl|Nvit_2.0|Chr4.Scaffold43	Cufflinks	exon	34681	34775	.	-	.	gene_id "XLOC_009890"; transcript_id "TCONS_00022915"; exon_number "1"; oId "CUFF.7759.4"; class_code "u"; tss_id "TSS18037";
gnl|Nvit_2.0|Chr4.Scaffold43	Cufflinks	exon	35837	36594	.	-	.	gene_id "XLOC_009890"; transcript_id "TCONS_00022915"; exon_number "2"; oId "CUFF.7759.4"; class_code "u"; tss_id "TSS18037";
gnl|Nvit_2.0|Chr4.Scaffold43	Cufflinks	exon	56496	58047	.	-	.	gene_id "XLOC_009892"; transcript_id "TCONS_00022920"; exon_number "1"; oId "CUFF.7766.1"; class_code "u"; tss_id "TSS18041";
gnl|Nvit_2.0|Chr4.Scaffold43	Cufflinks	exon	58291	59103	.	-	.	gene_id "XLOC_009892"; transcript_id "TCONS_00022920"; exon_number "2"; oId "CUFF.7766.1"; class_code "u"; tss_id "TSS18041";
gnl|Nvit_2.0|Chr4.Scaffold43	Cufflinks	exon	59238	59292	.	-	.	gene_id "XLOC_009892"; transcript_id "TCONS_00022920"; exon_number "3"; oId "CUFF.7766.1"; class_code "u"; tss_id "TSS18041";
gnl|Nvit_2.0|Chr4.Scaffold43	Cufflinks	exon	535284	535619	.	-	.	gene_id "XLOC_009908"; transcript_id "TCONS_00022969"; exon_number "1"; oId "CUFF.7807.1"; class_code "u"; tss_id "TSS18075";
gnl|Nvit_2.0|Chr4.Scaffold43	Cufflinks	exon	536020	537871	.	-	.	gene_id "XLOC_009908"; transcript_id "TCONS_00022969"; exon_number "2"; oId "CUFF.7807.1"; class_code "u"; tss_id "TSS18075";
gnl|Nvit_2.0|Chr4.Scaffold43	Cufflinks	exon	166244	166792	.	.	.	gene_id "XLOC_009912"; transcript_id "TCONS_00022975"; exon_number "1"; oId "CUFF.7782.1"; class_code "u"; tss_id "TSS18081";
gnl|Nvit_2.0|Chr4.Scaffold43	Cufflinks	exon	167877	169695	.	.	.	gene_id "XLOC_009913"; transcript_id "TCONS_00022976"; exon_number "1"; oId "CUFF.7783.1"; class_code "u"; tss_id "TSS18082";
gnl|Nvit_2.0|Chr4.Scaffold43	Cufflinks	exon	170458	171182	.	.	.	gene_id "XLOC_009914"; transcript_id "TCONS_00022977"; exon_number "1"; oId "CUFF.7784.1"; class_code "u"; tss_id "TSS18083";
gnl|Nvit_2.0|Chr4.Scaffold43	Cufflinks	exon	172428	174076	.	.	.	gene_id "XLOC_009915"; transcript_id "TCONS_00022978"; exon_number "1"; oId "CUFF.7785.1"; class_code "u"; tss_id "TSS18084";
gnl|Nvit_2.0|Chr4.Scaffold43	Cufflinks	exon	404144	404388	.	.	.	gene_id "XLOC_009916"; transcript_id "TCONS_00022979"; exon_number "1"; oId "CUFF.7798.1"; class_code "u"; tss_id "TSS18085";
gnl|Nvit_2.0|Chr4.Scaffold43	Cufflinks	exon	534015	534377	.	.	.	gene_id "XLOC_009917"; transcript_id "TCONS_00022980"; exon_number "1"; oId "CUFF.7808.1"; class_code "u"; tss_id "TSS18086";
gnl|Nvit_2.0|Chr4.Scaffold51	Cufflinks	exon	856767	857213	.	+	.	gene_id "XLOC_009997"; transcript_id "TCONS_00023148"; exon_number "1"; oId "CUFF.7913.1"; class_code "u"; tss_id "TSS18216";
gnl|Nvit_2.0|Chr4.Scaffold51	Cufflinks	exon	857324	858380	.	+	.	gene_id "XLOC_009997"; transcript_id "TCONS_00023148"; exon_number "2"; oId "CUFF.7913.1"; class_code "u"; tss_id "TSS18216";
gnl|Nvit_2.0|Chr4.Scaffold51	Cufflinks	exon	851443	851740	.	-	.	gene_id "XLOC_010043"; transcript_id "TCONS_00023246"; exon_number "1"; oId "CUFF.7912.1"; class_code "u"; tss_id "TSS18292";
gnl|Nvit_2.0|Chr4.Scaffold51	Cufflinks	exon	852860	853428	.	-	.	gene_id "XLOC_010043"; transcript_id "TCONS_00023246"; exon_number "2"; oId "CUFF.7912.1"; class_code "u"; tss_id "TSS18292";
gnl|Nvit_2.0|Chr4.Scaffold51	Cufflinks	exon	983223	983384	.	-	.	gene_id "XLOC_010047"; transcript_id "TCONS_00023259"; exon_number "1"; oId "CUFF.7920.1"; class_code "u"; tss_id "TSS18303";
gnl|Nvit_2.0|Chr4.Scaffold51	Cufflinks	exon	985191	985342	.	-	.	gene_id "XLOC_010047"; transcript_id "TCONS_00023259"; exon_number "2"; oId "CUFF.7920.1"; class_code "u"; tss_id "TSS18303";
gnl|Nvit_2.0|Chr4.Scaffold51	Cufflinks	exon	384444	385294	.	.	.	gene_id "XLOC_010063"; transcript_id "TCONS_00023291"; exon_number "1"; oId "CUFF.7881.1"; class_code "u"; tss_id "TSS18331";
gnl|Nvit_2.0|Chr4.Scaffold51	Cufflinks	exon	471011	472627	.	.	.	gene_id "XLOC_010064"; transcript_id "TCONS_00023292"; exon_number "1"; oId "CUFF.7884.1"; class_code "u"; tss_id "TSS18332";
gnl|Nvit_2.0|Chr4.Scaffold51	Cufflinks	exon	663470	663742	.	.	.	gene_id "XLOC_010065"; transcript_id "TCONS_00023293"; exon_number "1"; oId "CUFF.7889.1"; class_code "u"; tss_id "TSS18333";
gnl|Nvit_2.0|Chr4.Scaffold51	Cufflinks	exon	668831	669045	.	.	.	gene_id "XLOC_010066"; transcript_id "TCONS_00023294"; exon_number "1"; oId "CUFF.7890.1"; class_code "u"; tss_id "TSS18334";
gnl|Nvit_2.0|Chr4.Scaffold51	Cufflinks	exon	704438	705909	.	.	.	gene_id "XLOC_010067"; transcript_id "TCONS_00023295"; exon_number "1"; oId "CUFF.7891.1"; class_code "u"; tss_id "TSS18335";
gnl|Nvit_2.0|Chr4.Scaffold51	Cufflinks	exon	706641	707224	.	.	.	gene_id "XLOC_010068"; transcript_id "TCONS_00023296"; exon_number "1"; oId "CUFF.7892.1"; class_code "u"; tss_id "TSS18336";
gnl|Nvit_2.0|Chr4.Scaffold51	Cufflinks	exon	710133	712412	.	.	.	gene_id "XLOC_010069"; transcript_id "TCONS_00023297"; exon_number "1"; oId "CUFF.7893.1"; class_code "u"; tss_id "TSS18337";
gnl|Nvit_2.0|Chr4.Scaffold51	Cufflinks	exon	712744	713388	.	.	.	gene_id "XLOC_010070"; transcript_id "TCONS_00023298"; exon_number "1"; oId "CUFF.7894.1"; class_code "u"; tss_id "TSS18338";
gnl|Nvit_2.0|Chr4.Scaffold51	Cufflinks	exon	1053947	1054353	.	.	.	gene_id "XLOC_010071"; transcript_id "TCONS_00023299"; exon_number "1"; oId "CUFF.7930.1"; class_code "u"; tss_id "TSS18339";
gnl|Nvit_2.0|Chr4.Scaffold52	Cufflinks	exon	46418	46548	.	+	.	gene_id "XLOC_010082"; transcript_id "TCONS_00023324"; exon_number "1"; oId "CUFF.7959.1"; class_code "u"; tss_id "TSS18360";
gnl|Nvit_2.0|Chr4.Scaffold52	Cufflinks	exon	46663	46959	.	+	.	gene_id "XLOC_010082"; transcript_id "TCONS_00023324"; exon_number "2"; oId "CUFF.7959.1"; class_code "u"; tss_id "TSS18360";
gnl|Nvit_2.0|Chr4.Scaffold52	Cufflinks	exon	569304	570260	.	+	.	gene_id "XLOC_010097"; transcript_id "TCONS_00023371"; exon_number "1"; oId "CUFF.7994.1"; class_code "u"; tss_id "TSS18394";
gnl|Nvit_2.0|Chr4.Scaffold52	Cufflinks	exon	570346	570486	.	+	.	gene_id "XLOC_010097"; transcript_id "TCONS_00023371"; exon_number "2"; oId "CUFF.7994.1"; class_code "u"; tss_id "TSS18394";
gnl|Nvit_2.0|Chr4.Scaffold52	Cufflinks	exon	570574	570610	.	+	.	gene_id "XLOC_010097"; transcript_id "TCONS_00023371"; exon_number "3"; oId "CUFF.7994.1"; class_code "u"; tss_id "TSS18394";
gnl|Nvit_2.0|Chr4.Scaffold52	Cufflinks	exon	98623	99268	.	.	.	gene_id "XLOC_010125"; transcript_id "TCONS_00023434"; exon_number "1"; oId "CUFF.7964.1"; class_code "u"; tss_id "TSS18440";
gnl|Nvit_2.0|Chr4.Scaffold52	Cufflinks	exon	99371	101120	.	.	.	gene_id "XLOC_010126"; transcript_id "TCONS_00023435"; exon_number "1"; oId "CUFF.7965.1"; class_code "u"; tss_id "TSS18441";
gnl|Nvit_2.0|Chr4.Scaffold52	Cufflinks	exon	348895	349406	.	.	.	gene_id "XLOC_010127"; transcript_id "TCONS_00023436"; exon_number "1"; oId "CUFF.7976.1"; class_code "u"; tss_id "TSS18442";
gnl|Nvit_2.0|Chr4.Scaffold52	Cufflinks	exon	570692	572012	.	.	.	gene_id "XLOC_010128"; transcript_id "TCONS_00023437"; exon_number "1"; oId "CUFF.7995.1"; class_code "u"; tss_id "TSS18443";
gnl|Nvit_2.0|Chr4.Scaffold65	Cufflinks	exon	551125	551436	.	.	.	gene_id "XLOC_010140"; transcript_id "TCONS_00023463"; exon_number "1"; oId "CUFF.8012.1"; class_code "u"; tss_id "TSS18465";
gnl|Nvit_2.0|Chr4.Scaffold66	Cufflinks	exon	12317	12894	.	+	.	gene_id "XLOC_010142"; transcript_id "TCONS_00023468"; exon_number "1"; oId "CUFF.8014.1"; class_code "u"; tss_id "TSS18468";
gnl|Nvit_2.0|Chr4.Scaffold66	Cufflinks	exon	358305	358729	.	+	.	gene_id "XLOC_010152"; transcript_id "TCONS_00023492"; exon_number "1"; oId "CUFF.8035.2"; class_code "u"; tss_id "TSS18488";
gnl|Nvit_2.0|Chr4.Scaffold66	Cufflinks	exon	358804	359091	.	+	.	gene_id "XLOC_010152"; transcript_id "TCONS_00023492"; exon_number "2"; oId "CUFF.8035.2"; class_code "u"; tss_id "TSS18488";
gnl|Nvit_2.0|Chr4.Scaffold66	Cufflinks	exon	359180	359311	.	+	.	gene_id "XLOC_010152"; transcript_id "TCONS_00023492"; exon_number "3"; oId "CUFF.8035.2"; class_code "u"; tss_id "TSS18488";
gnl|Nvit_2.0|Chr4.Scaffold66	Cufflinks	exon	358305	358699	.	+	.	gene_id "XLOC_010152"; transcript_id "TCONS_00023491"; exon_number "1"; oId "CUFF.8035.1"; class_code "u"; tss_id "TSS18488";
gnl|Nvit_2.0|Chr4.Scaffold66	Cufflinks	exon	358804	359091	.	+	.	gene_id "XLOC_010152"; transcript_id "TCONS_00023491"; exon_number "2"; oId "CUFF.8035.1"; class_code "u"; tss_id "TSS18488";
gnl|Nvit_2.0|Chr4.Scaffold66	Cufflinks	exon	359180	359311	.	+	.	gene_id "XLOC_010152"; transcript_id "TCONS_00023491"; exon_number "3"; oId "CUFF.8035.1"; class_code "u"; tss_id "TSS18488";
gnl|Nvit_2.0|Chr4.Scaffold66	Cufflinks	exon	101194	101563	.	-	.	gene_id "XLOC_010157"; transcript_id "TCONS_00023508"; exon_number "1"; oId "CUFF.8016.1"; class_code "u"; tss_id "TSS18496";
gnl|Nvit_2.0|Chr4.Scaffold66	Cufflinks	exon	101652	101934	.	-	.	gene_id "XLOC_010157"; transcript_id "TCONS_00023508"; exon_number "2"; oId "CUFF.8016.1"; class_code "u"; tss_id "TSS18496";
gnl|Nvit_2.0|Chr4.Scaffold66	Cufflinks	exon	118281	118575	.	.	.	gene_id "XLOC_010175"; transcript_id "TCONS_00023553"; exon_number "1"; oId "CUFF.8020.1"; class_code "u"; tss_id "TSS18530";
gnl|Nvit_2.0|Chr4.Scaffold77	Cufflinks	exon	71330	71934	.	.	.	gene_id "XLOC_010219"; transcript_id "TCONS_00023657"; exon_number "1"; oId "CUFF.8059.1"; class_code "u"; tss_id "TSS18615";
gnl|Nvit_2.0|Chr4.Scaffold77	Cufflinks	exon	137671	138058	.	.	.	gene_id "XLOC_010220"; transcript_id "TCONS_00023658"; exon_number "1"; oId "CUFF.8060.1"; class_code "u"; tss_id "TSS18616";
gnl|Nvit_2.0|Chr4.Scaffold82	Cufflinks	exon	56401	56551	.	+	.	gene_id "XLOC_010223"; transcript_id "TCONS_00023662"; exon_number "1"; oId "CUFF.8091.1"; class_code "u"; tss_id "TSS18619";
gnl|Nvit_2.0|Chr4.Scaffold82	Cufflinks	exon	56614	56841	.	+	.	gene_id "XLOC_010223"; transcript_id "TCONS_00023662"; exon_number "2"; oId "CUFF.8091.1"; class_code "u"; tss_id "TSS18619";
gnl|Nvit_2.0|Chr4.Scaffold82	Cufflinks	exon	138948	139186	.	.	.	gene_id "XLOC_010245"; transcript_id "TCONS_00023707"; exon_number "1"; oId "CUFF.8095.1"; class_code "u"; tss_id "TSS18654";
gnl|Nvit_2.0|Chr4.Scaffold82	Cufflinks	exon	434683	435759	.	.	.	gene_id "XLOC_010246"; transcript_id "TCONS_00023708"; exon_number "1"; oId "CUFF.8110.1"; class_code "u"; tss_id "TSS18655";
gnl|Nvit_2.0|Chr4.Scaffold9	Cufflinks	exon	1338745	1338932	.	+	.	gene_id "XLOC_010341"; transcript_id "TCONS_00023877"; exon_number "1"; oId "CUFF.8190.1"; class_code "u"; tss_id "TSS18804";
gnl|Nvit_2.0|Chr4.Scaffold9	Cufflinks	exon	1339078	1339373	.	+	.	gene_id "XLOC_010341"; transcript_id "TCONS_00023877"; exon_number "2"; oId "CUFF.8190.1"; class_code "u"; tss_id "TSS18804";
gnl|Nvit_2.0|Chr4.Scaffold9	Cufflinks	exon	3062996	3064004	.	+	.	gene_id "XLOC_010432"; transcript_id "TCONS_00024092"; exon_number "1"; oId "CUFF.8306.1"; class_code "u"; tss_id "TSS18970";
gnl|Nvit_2.0|Chr4.Scaffold9	Cufflinks	exon	3065664	3066581	.	+	.	gene_id "XLOC_010432"; transcript_id "TCONS_00024092"; exon_number "2"; oId "CUFF.8306.1"; class_code "u"; tss_id "TSS18970";
gnl|Nvit_2.0|Chr4.Scaffold9	Cufflinks	exon	746453	749315	.	-	.	gene_id "XLOC_010524"; transcript_id "TCONS_00024327"; exon_number "1"; oId "CUFF.8177.1"; class_code "u"; tss_id "TSS19159";
gnl|Nvit_2.0|Chr4.Scaffold9	Cufflinks	exon	757210	758227	.	-	.	gene_id "XLOC_010524"; transcript_id "TCONS_00024327"; exon_number "2"; oId "CUFF.8177.1"; class_code "u"; tss_id "TSS19159";
gnl|Nvit_2.0|Chr4.Scaffold9	Cufflinks	exon	148916	149686	.	.	.	gene_id "XLOC_010667"; transcript_id "TCONS_00024664"; exon_number "1"; oId "CUFF.8127.1"; class_code "u"; tss_id "TSS19425";
gnl|Nvit_2.0|Chr4.Scaffold9	Cufflinks	exon	168868	169524	.	.	.	gene_id "XLOC_010668"; transcript_id "TCONS_00024665"; exon_number "1"; oId "CUFF.8131.1"; class_code "u"; tss_id "TSS19426";
gnl|Nvit_2.0|Chr4.Scaffold9	Cufflinks	exon	311029	311677	.	.	.	gene_id "XLOC_010669"; transcript_id "TCONS_00024666"; exon_number "1"; oId "CUFF.8137.1"; class_code "u"; tss_id "TSS19427";
gnl|Nvit_2.0|Chr4.Scaffold9	Cufflinks	exon	335842	336520	.	.	.	gene_id "XLOC_010670"; transcript_id "TCONS_00024667"; exon_number "1"; oId "CUFF.8141.1"; class_code "u"; tss_id "TSS19428";
gnl|Nvit_2.0|Chr4.Scaffold9	Cufflinks	exon	420525	421239	.	.	.	gene_id "XLOC_010671"; transcript_id "TCONS_00024668"; exon_number "1"; oId "CUFF.8150.1"; class_code "u"; tss_id "TSS19429";
gnl|Nvit_2.0|Chr4.Scaffold9	Cufflinks	exon	777635	778157	.	.	.	gene_id "XLOC_010672"; transcript_id "TCONS_00024669"; exon_number "1"; oId "CUFF.8178.1"; class_code "u"; tss_id "TSS19430";
gnl|Nvit_2.0|Chr4.Scaffold9	Cufflinks	exon	1584895	1588543	.	.	.	gene_id "XLOC_010673"; transcript_id "TCONS_00024670"; exon_number "1"; oId "CUFF.8193.1"; class_code "u"; tss_id "TSS19431";
gnl|Nvit_2.0|Chr4.Scaffold9	Cufflinks	exon	1588615	1589936	.	.	.	gene_id "XLOC_010674"; transcript_id "TCONS_00024671"; exon_number "1"; oId "CUFF.8194.1"; class_code "u"; tss_id "TSS19432";
gnl|Nvit_2.0|Chr4.Scaffold9	Cufflinks	exon	1714609	1717765	.	.	.	gene_id "XLOC_010677"; transcript_id "TCONS_00024674"; exon_number "1"; oId "CUFF.8213.1"; class_code "u"; tss_id "TSS19435";
gnl|Nvit_2.0|Chr4.Scaffold9	Cufflinks	exon	1923038	1923611	.	.	.	gene_id "XLOC_010678"; transcript_id "TCONS_00024675"; exon_number "1"; oId "CUFF.8225.1"; class_code "u"; tss_id "TSS19436";
gnl|Nvit_2.0|Chr4.Scaffold9	Cufflinks	exon	2037097	2037301	.	.	.	gene_id "XLOC_010679"; transcript_id "TCONS_00024676"; exon_number "1"; oId "CUFF.8232.1"; class_code "u"; tss_id "TSS19437";
gnl|Nvit_2.0|Chr4.Scaffold9	Cufflinks	exon	2638290	2639409	.	.	.	gene_id "XLOC_010680"; transcript_id "TCONS_00024677"; exon_number "1"; oId "CUFF.8272.1"; class_code "u"; tss_id "TSS19438";
gnl|Nvit_2.0|Chr4.Scaffold9	Cufflinks	exon	2719063	2720009	.	.	.	gene_id "XLOC_010681"; transcript_id "TCONS_00024678"; exon_number "1"; oId "CUFF.8279.1"; class_code "u"; tss_id "TSS19439";
gnl|Nvit_2.0|Chr4.Scaffold9	Cufflinks	exon	2981777	2984477	.	.	.	gene_id "XLOC_010682"; transcript_id "TCONS_00024679"; exon_number "1"; oId "CUFF.8300.1"; class_code "u"; tss_id "TSS19440";
gnl|Nvit_2.0|Chr4.Scaffold9	Cufflinks	exon	3066961	3067445	.	.	.	gene_id "XLOC_010683"; transcript_id "TCONS_00024680"; exon_number "1"; oId "CUFF.8307.1"; class_code "u"; tss_id "TSS19441";
gnl|Nvit_2.0|Chr4.Scaffold9	Cufflinks	exon	3291217	3296190	.	.	.	gene_id "XLOC_010684"; transcript_id "TCONS_00024681"; exon_number "1"; oId "CUFF.8328.1"; class_code "u"; tss_id "TSS19442";
gnl|Nvit_2.0|Chr4.Scaffold9	Cufflinks	exon	3347766	3348655	.	.	.	gene_id "XLOC_010685"; transcript_id "TCONS_00024682"; exon_number "1"; oId "CUFF.8329.1"; class_code "u"; tss_id "TSS19443";
gnl|Nvit_2.0|Chr4.Scaffold9	Cufflinks	exon	4075276	4076504	.	.	.	gene_id "XLOC_010686"; transcript_id "TCONS_00024683"; exon_number "1"; oId "CUFF.8379.1"; class_code "u"; tss_id "TSS19444";
gnl|Nvit_2.0|Chr4.Scaffold9	Cufflinks	exon	4078231	4082471	.	.	.	gene_id "XLOC_010687"; transcript_id "TCONS_00024684"; exon_number "1"; oId "CUFF.8380.1"; class_code "u"; tss_id "TSS19445";
gnl|Nvit_2.0|Chr4.Scaffold91	Cufflinks	exon	344974	345233	.	.	.	gene_id "XLOC_010714"; transcript_id "TCONS_00024715"; exon_number "1"; oId "CUFF.8404.1"; class_code "u"; tss_id "TSS19475";
gnl|Nvit_2.0|Chr4.Scaffold91	Cufflinks	exon	345329	346458	.	.	.	gene_id "XLOC_010715"; transcript_id "TCONS_00024716"; exon_number "1"; oId "CUFF.8405.1"; class_code "u"; tss_id "TSS19476";
gnl|Nvit_2.0|Chr5.Scaffold1	Cufflinks	exon	977108	978055	.	+	.	gene_id "XLOC_010754"; transcript_id "TCONS_00024809"; exon_number "1"; oId "CUFF.8473.1"; class_code "u"; tss_id "TSS19551";
gnl|Nvit_2.0|Chr5.Scaffold1	Cufflinks	exon	2791905	2792609	.	+	.	gene_id "XLOC_010812"; transcript_id "TCONS_00024957"; exon_number "1"; oId "CUFF.8577.1"; class_code "u"; tss_id "TSS19667";
gnl|Nvit_2.0|Chr5.Scaffold1	Cufflinks	exon	2792849	2792929	.	+	.	gene_id "XLOC_010812"; transcript_id "TCONS_00024957"; exon_number "2"; oId "CUFF.8577.1"; class_code "u"; tss_id "TSS19667";
gnl|Nvit_2.0|Chr5.Scaffold1	Cufflinks	exon	2793189	2793423	.	+	.	gene_id "XLOC_010812"; transcript_id "TCONS_00024957"; exon_number "3"; oId "CUFF.8577.1"; class_code "u"; tss_id "TSS19667";
gnl|Nvit_2.0|Chr5.Scaffold1	Cufflinks	exon	731637	731867	.	-	.	gene_id "XLOC_010881"; transcript_id "TCONS_00025135"; exon_number "1"; oId "CUFF.8443.4"; class_code "u"; tss_id "TSS19801";
gnl|Nvit_2.0|Chr5.Scaffold1	Cufflinks	exon	731943	732176	.	-	.	gene_id "XLOC_010881"; transcript_id "TCONS_00025135"; exon_number "2"; oId "CUFF.8443.4"; class_code "u"; tss_id "TSS19801";
gnl|Nvit_2.0|Chr5.Scaffold1	Cufflinks	exon	1554422	1554777	.	-	.	gene_id "XLOC_010910"; transcript_id "TCONS_00025208"; exon_number "1"; oId "CUFF.8505.1"; class_code "u"; tss_id "TSS19857";
gnl|Nvit_2.0|Chr5.Scaffold1	Cufflinks	exon	1554863	1555013	.	-	.	gene_id "XLOC_010910"; transcript_id "TCONS_00025208"; exon_number "2"; oId "CUFF.8505.1"; class_code "u"; tss_id "TSS19857";
gnl|Nvit_2.0|Chr5.Scaffold1	Cufflinks	exon	1555249	1555606	.	-	.	gene_id "XLOC_010910"; transcript_id "TCONS_00025208"; exon_number "3"; oId "CUFF.8505.1"; class_code "u"; tss_id "TSS19857";
gnl|Nvit_2.0|Chr5.Scaffold1	Cufflinks	exon	1889489	1891333	.	-	.	gene_id "XLOC_010917"; transcript_id "TCONS_00025223"; exon_number "1"; oId "CUFF.8514.1"; class_code "u"; tss_id "TSS19868";
gnl|Nvit_2.0|Chr5.Scaffold1	Cufflinks	exon	1891397	1891428	.	-	.	gene_id "XLOC_010917"; transcript_id "TCONS_00025223"; exon_number "2"; oId "CUFF.8514.1"; class_code "u"; tss_id "TSS19868";
gnl|Nvit_2.0|Chr5.Scaffold1	Cufflinks	exon	1889489	1891336	.	-	.	gene_id "XLOC_010917"; transcript_id "TCONS_00025224"; exon_number "1"; oId "CUFF.8514.2"; class_code "u"; tss_id "TSS19868";
gnl|Nvit_2.0|Chr5.Scaffold1	Cufflinks	exon	1891397	1891431	.	-	.	gene_id "XLOC_010917"; transcript_id "TCONS_00025224"; exon_number "2"; oId "CUFF.8514.2"; class_code "u"; tss_id "TSS19868";
gnl|Nvit_2.0|Chr5.Scaffold1	Cufflinks	exon	98687	99777	.	.	.	gene_id "XLOC_010989"; transcript_id "TCONS_00025448"; exon_number "1"; oId "CUFF.8411.1"; class_code "u"; tss_id "TSS20047";
gnl|Nvit_2.0|Chr5.Scaffold1	Cufflinks	exon	183338	184216	.	.	.	gene_id "XLOC_010990"; transcript_id "TCONS_00025449"; exon_number "1"; oId "CUFF.8417.1"; class_code "u"; tss_id "TSS20048";
gnl|Nvit_2.0|Chr5.Scaffold1	Cufflinks	exon	184584	185654	.	.	.	gene_id "XLOC_010991"; transcript_id "TCONS_00025450"; exon_number "1"; oId "CUFF.8418.1"; class_code "u"; tss_id "TSS20049";
gnl|Nvit_2.0|Chr5.Scaffold1	Cufflinks	exon	756538	756841	.	.	.	gene_id "XLOC_010992"; transcript_id "TCONS_00025451"; exon_number "1"; oId "CUFF.8447.1"; class_code "u"; tss_id "TSS20050";
gnl|Nvit_2.0|Chr5.Scaffold1	Cufflinks	exon	758872	759293	.	.	.	gene_id "XLOC_010993"; transcript_id "TCONS_00025452"; exon_number "1"; oId "CUFF.8448.1"; class_code "u"; tss_id "TSS20051";
gnl|Nvit_2.0|Chr5.Scaffold1	Cufflinks	exon	844179	845294	.	.	.	gene_id "XLOC_010994"; transcript_id "TCONS_00025453"; exon_number "1"; oId "CUFF.8459.1"; class_code "u"; tss_id "TSS20052";
gnl|Nvit_2.0|Chr5.Scaffold1	Cufflinks	exon	1197099	1197524	.	.	.	gene_id "XLOC_010995"; transcript_id "TCONS_00025454"; exon_number "1"; oId "CUFF.8486.1"; class_code "u"; tss_id "TSS20053";
gnl|Nvit_2.0|Chr5.Scaffold1	Cufflinks	exon	1279014	1279395	.	.	.	gene_id "XLOC_010996"; transcript_id "TCONS_00025455"; exon_number "1"; oId "CUFF.8490.1"; class_code "u"; tss_id "TSS20054";
gnl|Nvit_2.0|Chr5.Scaffold1	Cufflinks	exon	1491675	1492156	.	.	.	gene_id "XLOC_010997"; transcript_id "TCONS_00025456"; exon_number "1"; oId "CUFF.8502.1"; class_code "u"; tss_id "TSS20055";
gnl|Nvit_2.0|Chr5.Scaffold1	Cufflinks	exon	2229087	2229922	.	.	.	gene_id "XLOC_010999"; transcript_id "TCONS_00025458"; exon_number "1"; oId "CUFF.8543.1"; class_code "u"; tss_id "TSS20057";
gnl|Nvit_2.0|Chr5.Scaffold1	Cufflinks	exon	2261328	2261971	.	.	.	gene_id "XLOC_011000"; transcript_id "TCONS_00025459"; exon_number "1"; oId "CUFF.8544.1"; class_code "u"; tss_id "TSS20058";
gnl|Nvit_2.0|Chr5.Scaffold1	Cufflinks	exon	2265023	2265679	.	.	.	gene_id "XLOC_011001"; transcript_id "TCONS_00025460"; exon_number "1"; oId "CUFF.8545.1"; class_code "u"; tss_id "TSS20059";
gnl|Nvit_2.0|Chr5.Scaffold1	Cufflinks	exon	2266211	2267161	.	.	.	gene_id "XLOC_011002"; transcript_id "TCONS_00025461"; exon_number "1"; oId "CUFF.8546.1"; class_code "u"; tss_id "TSS20060";
gnl|Nvit_2.0|Chr5.Scaffold1	Cufflinks	exon	3004107	3004559	.	.	.	gene_id "XLOC_011003"; transcript_id "TCONS_00025462"; exon_number "1"; oId "CUFF.8617.1"; class_code "u"; tss_id "TSS20061";
gnl|Nvit_2.0|Chr5.Scaffold1	Cufflinks	exon	3285557	3286183	.	.	.	gene_id "XLOC_011005"; transcript_id "TCONS_00025464"; exon_number "1"; oId "CUFF.8640.1"; class_code "u"; tss_id "TSS20063";
gnl|Nvit_2.0|Chr5.Scaffold10	Cufflinks	exon	797404	797459	.	+	.	gene_id "XLOC_011031"; transcript_id "TCONS_00025521"; exon_number "1"; oId "CUFF.8694.1"; class_code "u"; tss_id "TSS20107";
gnl|Nvit_2.0|Chr5.Scaffold10	Cufflinks	exon	800174	800391	.	+	.	gene_id "XLOC_011031"; transcript_id "TCONS_00025521"; exon_number "2"; oId "CUFF.8694.1"; class_code "u"; tss_id "TSS20107";
gnl|Nvit_2.0|Chr5.Scaffold10	Cufflinks	exon	3120007	3120178	.	+	.	gene_id "XLOC_011120"; transcript_id "TCONS_00025752"; exon_number "1"; oId "CUFF.8882.1"; class_code "u"; tss_id "TSS20293";
gnl|Nvit_2.0|Chr5.Scaffold10	Cufflinks	exon	3121011	3121133	.	+	.	gene_id "XLOC_011120"; transcript_id "TCONS_00025752"; exon_number "2"; oId "CUFF.8882.1"; class_code "u"; tss_id "TSS20293";
gnl|Nvit_2.0|Chr5.Scaffold10	Cufflinks	exon	3121243	3122569	.	+	.	gene_id "XLOC_011120"; transcript_id "TCONS_00025752"; exon_number "3"; oId "CUFF.8882.1"; class_code "u"; tss_id "TSS20293";
gnl|Nvit_2.0|Chr5.Scaffold10	Cufflinks	exon	3181239	3181353	.	+	.	gene_id "XLOC_011124"; transcript_id "TCONS_00025770"; exon_number "1"; oId "CUFF.8891.1"; class_code "u"; tss_id "TSS20303";
gnl|Nvit_2.0|Chr5.Scaffold10	Cufflinks	exon	3181662	3182049	.	+	.	gene_id "XLOC_011124"; transcript_id "TCONS_00025770"; exon_number "2"; oId "CUFF.8891.1"; class_code "u"; tss_id "TSS20303";
gnl|Nvit_2.0|Chr5.Scaffold10	Cufflinks	exon	2555396	2555861	.	-	.	gene_id "XLOC_011234"; transcript_id "TCONS_00026009"; exon_number "1"; oId "CUFF.8842.1"; class_code "u"; tss_id "TSS20480";
gnl|Nvit_2.0|Chr5.Scaffold10	Cufflinks	exon	2571354	2571585	.	-	.	gene_id "XLOC_011234"; transcript_id "TCONS_00026009"; exon_number "2"; oId "CUFF.8842.1"; class_code "u"; tss_id "TSS20480";
gnl|Nvit_2.0|Chr5.Scaffold10	Cufflinks	exon	2568590	2568656	.	-	.	gene_id "XLOC_011234"; transcript_id "TCONS_00026010"; exon_number "1"; oId "CUFF.8842.2"; class_code "u"; tss_id "TSS20480";
gnl|Nvit_2.0|Chr5.Scaffold10	Cufflinks	exon	2571354	2571591	.	-	.	gene_id "XLOC_011234"; transcript_id "TCONS_00026010"; exon_number "2"; oId "CUFF.8842.2"; class_code "u"; tss_id "TSS20480";
gnl|Nvit_2.0|Chr5.Scaffold10	Cufflinks	exon	134174	136533	.	.	.	gene_id "XLOC_011264"; transcript_id "TCONS_00026089"; exon_number "1"; oId "CUFF.8666.1"; class_code "u"; tss_id "TSS20542";
gnl|Nvit_2.0|Chr5.Scaffold10	Cufflinks	exon	518380	520767	.	.	.	gene_id "XLOC_011265"; transcript_id "TCONS_00026090"; exon_number "1"; oId "CUFF.8681.1"; class_code "u"; tss_id "TSS20543";
gnl|Nvit_2.0|Chr5.Scaffold10	Cufflinks	exon	778624	778961	.	.	.	gene_id "XLOC_011266"; transcript_id "TCONS_00026091"; exon_number "1"; oId "CUFF.8693.1"; class_code "u"; tss_id "TSS20544";
gnl|Nvit_2.0|Chr5.Scaffold10	Cufflinks	exon	988427	988639	.	.	.	gene_id "XLOC_011267"; transcript_id "TCONS_00026092"; exon_number "1"; oId "CUFF.8702.1"; class_code "u"; tss_id "TSS20545";
gnl|Nvit_2.0|Chr5.Scaffold10	Cufflinks	exon	1008132	1008687	.	.	.	gene_id "XLOC_011268"; transcript_id "TCONS_00026093"; exon_number "1"; oId "CUFF.8704.1"; class_code "u"; tss_id "TSS20546";
gnl|Nvit_2.0|Chr5.Scaffold10	Cufflinks	exon	1010199	1011439	.	.	.	gene_id "XLOC_011269"; transcript_id "TCONS_00026094"; exon_number "1"; oId "CUFF.8705.1"; class_code "u"; tss_id "TSS20547";
gnl|Nvit_2.0|Chr5.Scaffold10	Cufflinks	exon	1015406	1015956	.	.	.	gene_id "XLOC_011270"; transcript_id "TCONS_00026095"; exon_number "1"; oId "CUFF.8706.1"; class_code "u"; tss_id "TSS20548";
gnl|Nvit_2.0|Chr5.Scaffold10	Cufflinks	exon	1017245	1017832	.	.	.	gene_id "XLOC_011271"; transcript_id "TCONS_00026096"; exon_number "1"; oId "CUFF.8707.1"; class_code "u"; tss_id "TSS20549";
gnl|Nvit_2.0|Chr5.Scaffold10	Cufflinks	exon	1020053	1021418	.	.	.	gene_id "XLOC_011272"; transcript_id "TCONS_00026097"; exon_number "1"; oId "CUFF.8708.1"; class_code "u"; tss_id "TSS20550";
gnl|Nvit_2.0|Chr5.Scaffold10	Cufflinks	exon	1230594	1231118	.	.	.	gene_id "XLOC_011273"; transcript_id "TCONS_00026098"; exon_number "1"; oId "CUFF.8716.1"; class_code "u"; tss_id "TSS20551";
gnl|Nvit_2.0|Chr5.Scaffold10	Cufflinks	exon	1231208	1231690	.	.	.	gene_id "XLOC_011274"; transcript_id "TCONS_00026099"; exon_number "1"; oId "CUFF.8717.1"; class_code "u"; tss_id "TSS20552";
gnl|Nvit_2.0|Chr5.Scaffold10	Cufflinks	exon	1232163	1232417	.	.	.	gene_id "XLOC_011275"; transcript_id "TCONS_00026100"; exon_number "1"; oId "CUFF.8718.1"; class_code "u"; tss_id "TSS20553";
gnl|Nvit_2.0|Chr5.Scaffold10	Cufflinks	exon	1232512	1233154	.	.	.	gene_id "XLOC_011276"; transcript_id "TCONS_00026101"; exon_number "1"; oId "CUFF.8719.1"; class_code "u"; tss_id "TSS20554";
gnl|Nvit_2.0|Chr5.Scaffold10	Cufflinks	exon	1889297	1890811	.	.	.	gene_id "XLOC_011277"; transcript_id "TCONS_00026102"; exon_number "1"; oId "CUFF.8785.1"; class_code "u"; tss_id "TSS20555";
gnl|Nvit_2.0|Chr5.Scaffold10	Cufflinks	exon	1891870	1892559	.	.	.	gene_id "XLOC_011278"; transcript_id "TCONS_00026103"; exon_number "1"; oId "CUFF.8786.1"; class_code "u"; tss_id "TSS20556";
gnl|Nvit_2.0|Chr5.Scaffold10	Cufflinks	exon	1892675	1894051	.	.	.	gene_id "XLOC_011279"; transcript_id "TCONS_00026104"; exon_number "1"; oId "CUFF.8787.1"; class_code "u"; tss_id "TSS20557";
gnl|Nvit_2.0|Chr5.Scaffold10	Cufflinks	exon	1894189	1894956	.	.	.	gene_id "XLOC_011280"; transcript_id "TCONS_00026105"; exon_number "1"; oId "CUFF.8788.1"; class_code "u"; tss_id "TSS20558";
gnl|Nvit_2.0|Chr5.Scaffold10	Cufflinks	exon	1895680	1896470	.	.	.	gene_id "XLOC_011281"; transcript_id "TCONS_00026106"; exon_number "1"; oId "CUFF.8789.1"; class_code "u"; tss_id "TSS20559";
gnl|Nvit_2.0|Chr5.Scaffold10	Cufflinks	exon	1897526	1898521	.	.	.	gene_id "XLOC_011282"; transcript_id "TCONS_00026107"; exon_number "1"; oId "CUFF.8790.1"; class_code "u"; tss_id "TSS20560";
gnl|Nvit_2.0|Chr5.Scaffold10	Cufflinks	exon	1912878	1913630	.	.	.	gene_id "XLOC_011283"; transcript_id "TCONS_00026108"; exon_number "1"; oId "CUFF.8792.1"; class_code "u"; tss_id "TSS20561";
gnl|Nvit_2.0|Chr5.Scaffold10	Cufflinks	exon	1949664	1951693	.	.	.	gene_id "XLOC_011284"; transcript_id "TCONS_00026109"; exon_number "1"; oId "CUFF.8797.1"; class_code "u"; tss_id "TSS20562";
gnl|Nvit_2.0|Chr5.Scaffold10	Cufflinks	exon	1959345	1961719	.	.	.	gene_id "XLOC_011285"; transcript_id "TCONS_00026110"; exon_number "1"; oId "CUFF.8799.1"; class_code "u"; tss_id "TSS20563";
gnl|Nvit_2.0|Chr5.Scaffold10	Cufflinks	exon	1962066	1962503	.	.	.	gene_id "XLOC_011286"; transcript_id "TCONS_00026111"; exon_number "1"; oId "CUFF.8800.1"; class_code "u"; tss_id "TSS20564";
gnl|Nvit_2.0|Chr5.Scaffold10	Cufflinks	exon	2132617	2133119	.	.	.	gene_id "XLOC_011287"; transcript_id "TCONS_00026112"; exon_number "1"; oId "CUFF.8815.1"; class_code "u"; tss_id "TSS20565";
gnl|Nvit_2.0|Chr5.Scaffold10	Cufflinks	exon	2536810	2537698	.	.	.	gene_id "XLOC_011288"; transcript_id "TCONS_00026113"; exon_number "1"; oId "CUFF.8841.1"; class_code "u"; tss_id "TSS20566";
gnl|Nvit_2.0|Chr5.Scaffold10	Cufflinks	exon	2909591	2910150	.	.	.	gene_id "XLOC_011289"; transcript_id "TCONS_00026114"; exon_number "1"; oId "CUFF.8867.1"; class_code "u"; tss_id "TSS20567";
gnl|Nvit_2.0|Chr5.Scaffold10	Cufflinks	exon	3090672	3091096	.	.	.	gene_id "XLOC_011290"; transcript_id "TCONS_00026115"; exon_number "1"; oId "CUFF.8879.1"; class_code "u"; tss_id "TSS20568";
gnl|Nvit_2.0|Chr5.Scaffold10	Cufflinks	exon	3155461	3155787	.	.	.	gene_id "XLOC_011292"; transcript_id "TCONS_00026117"; exon_number "1"; oId "CUFF.8884.1"; class_code "u"; tss_id "TSS20570";
gnl|Nvit_2.0|Chr5.Scaffold110	Cufflinks	exon	276152	276668	.	.	.	gene_id "XLOC_011311"; transcript_id "TCONS_00026144"; exon_number "1"; oId "CUFF.8901.1"; class_code "u"; tss_id "TSS20594";
gnl|Nvit_2.0|Chr5.Scaffold110	Cufflinks	exon	313331	313883	.	.	.	gene_id "XLOC_011312"; transcript_id "TCONS_00026145"; exon_number "1"; oId "CUFF.8903.1"; class_code "u"; tss_id "TSS20595";
gnl|Nvit_2.0|Chr5.Scaffold110	Cufflinks	exon	327916	328986	.	.	.	gene_id "XLOC_011313"; transcript_id "TCONS_00026146"; exon_number "1"; oId "CUFF.8904.1"; class_code "u"; tss_id "TSS20596";
gnl|Nvit_2.0|Chr5.Scaffold110	Cufflinks	exon	329800	331003	.	.	.	gene_id "XLOC_011314"; transcript_id "TCONS_00026147"; exon_number "1"; oId "CUFF.8905.1"; class_code "u"; tss_id "TSS20597";
gnl|Nvit_2.0|Chr5.Scaffold110	Cufflinks	exon	331609	333488	.	.	.	gene_id "XLOC_011315"; transcript_id "TCONS_00026148"; exon_number "1"; oId "CUFF.8906.1"; class_code "u"; tss_id "TSS20598";
gnl|Nvit_2.0|Chr5.Scaffold112	Cufflinks	exon	20063	20458	.	+	.	gene_id "XLOC_011316"; transcript_id "TCONS_00026149"; exon_number "1"; oId "CUFF.8911.1"; class_code "u"; tss_id "TSS20599";
gnl|Nvit_2.0|Chr5.Scaffold112	Cufflinks	exon	20537	20742	.	+	.	gene_id "XLOC_011316"; transcript_id "TCONS_00026149"; exon_number "2"; oId "CUFF.8911.1"; class_code "u"; tss_id "TSS20599";
gnl|Nvit_2.0|Chr5.Scaffold112	Cufflinks	exon	81846	81905	.	+	.	gene_id "XLOC_011319"; transcript_id "TCONS_00026155"; exon_number "1"; oId "CUFF.8913.1"; class_code "u"; tss_id "TSS20602";
gnl|Nvit_2.0|Chr5.Scaffold112	Cufflinks	exon	90427	91164	.	+	.	gene_id "XLOC_011319"; transcript_id "TCONS_00026155"; exon_number "2"; oId "CUFF.8913.1"; class_code "u"; tss_id "TSS20602";
gnl|Nvit_2.0|Chr5.Scaffold112	Cufflinks	exon	81846	81905	.	+	.	gene_id "XLOC_011319"; transcript_id "TCONS_00026157"; exon_number "1"; oId "CUFF.8913.3"; class_code "u"; tss_id "TSS20602";
gnl|Nvit_2.0|Chr5.Scaffold112	Cufflinks	exon	90427	90674	.	+	.	gene_id "XLOC_011319"; transcript_id "TCONS_00026157"; exon_number "2"; oId "CUFF.8913.3"; class_code "u"; tss_id "TSS20602";
gnl|Nvit_2.0|Chr5.Scaffold112	Cufflinks	exon	91219	91967	.	+	.	gene_id "XLOC_011319"; transcript_id "TCONS_00026157"; exon_number "3"; oId "CUFF.8913.3"; class_code "u"; tss_id "TSS20602";
gnl|Nvit_2.0|Chr5.Scaffold112	Cufflinks	exon	81846	81905	.	+	.	gene_id "XLOC_011319"; transcript_id "TCONS_00026156"; exon_number "1"; oId "CUFF.8913.2"; class_code "u"; tss_id "TSS20602";
gnl|Nvit_2.0|Chr5.Scaffold112	Cufflinks	exon	90427	90674	.	+	.	gene_id "XLOC_011319"; transcript_id "TCONS_00026156"; exon_number "2"; oId "CUFF.8913.2"; class_code "u"; tss_id "TSS20602";
gnl|Nvit_2.0|Chr5.Scaffold112	Cufflinks	exon	91212	91967	.	+	.	gene_id "XLOC_011319"; transcript_id "TCONS_00026156"; exon_number "3"; oId "CUFF.8913.2"; class_code "u"; tss_id "TSS20602";
gnl|Nvit_2.0|Chr5.Scaffold112	Cufflinks	exon	90422	90674	.	+	.	gene_id "XLOC_011319"; transcript_id "TCONS_00026158"; exon_number "1"; oId "CUFF.8913.4"; class_code "u"; tss_id "TSS20603";
gnl|Nvit_2.0|Chr5.Scaffold112	Cufflinks	exon	91279	91967	.	+	.	gene_id "XLOC_011319"; transcript_id "TCONS_00026158"; exon_number "2"; oId "CUFF.8913.4"; class_code "u"; tss_id "TSS20603";
gnl|Nvit_2.0|Chr5.Scaffold112	Cufflinks	exon	722815	722942	.	+	.	gene_id "XLOC_011354"; transcript_id "TCONS_00026246"; exon_number "1"; oId "CUFF.8972.1"; class_code "u"; tss_id "TSS20672";
gnl|Nvit_2.0|Chr5.Scaffold112	Cufflinks	exon	723175	723265	.	+	.	gene_id "XLOC_011354"; transcript_id "TCONS_00026246"; exon_number "2"; oId "CUFF.8972.1"; class_code "u"; tss_id "TSS20672";
gnl|Nvit_2.0|Chr5.Scaffold112	Cufflinks	exon	723371	723490	.	+	.	gene_id "XLOC_011354"; transcript_id "TCONS_00026246"; exon_number "3"; oId "CUFF.8972.1"; class_code "u"; tss_id "TSS20672";
gnl|Nvit_2.0|Chr5.Scaffold112	Cufflinks	exon	723608	723996	.	+	.	gene_id "XLOC_011354"; transcript_id "TCONS_00026246"; exon_number "4"; oId "CUFF.8972.1"; class_code "u"; tss_id "TSS20672";
gnl|Nvit_2.0|Chr5.Scaffold112	Cufflinks	exon	181738	182641	.	-	.	gene_id "XLOC_011359"; transcript_id "TCONS_00026255"; exon_number "1"; oId "CUFF.8926.2"; class_code "u"; tss_id "TSS20679";
gnl|Nvit_2.0|Chr5.Scaffold112	Cufflinks	exon	182739	183594	.	-	.	gene_id "XLOC_011359"; transcript_id "TCONS_00026255"; exon_number "2"; oId "CUFF.8926.2"; class_code "u"; tss_id "TSS20679";
gnl|Nvit_2.0|Chr5.Scaffold14	Cufflinks	exon	405619	405720	.	+	.	gene_id "XLOC_011469"; transcript_id "TCONS_00026519"; exon_number "1"; oId "CUFF.9057.1"; class_code "u"; tss_id "TSS20894";
gnl|Nvit_2.0|Chr5.Scaffold14	Cufflinks	exon	405801	407166	.	+	.	gene_id "XLOC_011469"; transcript_id "TCONS_00026519"; exon_number "2"; oId "CUFF.9057.1"; class_code "u"; tss_id "TSS20894";
gnl|Nvit_2.0|Chr5.Scaffold14	Cufflinks	exon	410419	411127	.	+	.	gene_id "XLOC_011469"; transcript_id "TCONS_00026519"; exon_number "3"; oId "CUFF.9057.1"; class_code "u"; tss_id "TSS20894";
gnl|Nvit_2.0|Chr5.Scaffold14	Cufflinks	exon	740281	740686	.	+	.	gene_id "XLOC_011476"; transcript_id "TCONS_00026536"; exon_number "1"; oId "CUFF.9065.2"; class_code "u"; tss_id "TSS20905";
gnl|Nvit_2.0|Chr5.Scaffold14	Cufflinks	exon	740790	740965	.	+	.	gene_id "XLOC_011476"; transcript_id "TCONS_00026536"; exon_number "2"; oId "CUFF.9065.2"; class_code "u"; tss_id "TSS20905";
gnl|Nvit_2.0|Chr5.Scaffold14	Cufflinks	exon	741378	741639	.	+	.	gene_id "XLOC_011476"; transcript_id "TCONS_00026536"; exon_number "3"; oId "CUFF.9065.2"; class_code "u"; tss_id "TSS20905";
gnl|Nvit_2.0|Chr5.Scaffold14	Cufflinks	exon	741804	742085	.	+	.	gene_id "XLOC_011476"; transcript_id "TCONS_00026536"; exon_number "4"; oId "CUFF.9065.2"; class_code "u"; tss_id "TSS20905";
gnl|Nvit_2.0|Chr5.Scaffold14	Cufflinks	exon	740281	740686	.	+	.	gene_id "XLOC_011476"; transcript_id "TCONS_00026535"; exon_number "1"; oId "CUFF.9065.1"; class_code "u"; tss_id "TSS20905";
gnl|Nvit_2.0|Chr5.Scaffold14	Cufflinks	exon	740790	740965	.	+	.	gene_id "XLOC_011476"; transcript_id "TCONS_00026535"; exon_number "2"; oId "CUFF.9065.1"; class_code "u"; tss_id "TSS20905";
gnl|Nvit_2.0|Chr5.Scaffold14	Cufflinks	exon	741378	741634	.	+	.	gene_id "XLOC_011476"; transcript_id "TCONS_00026535"; exon_number "3"; oId "CUFF.9065.1"; class_code "u"; tss_id "TSS20905";
gnl|Nvit_2.0|Chr5.Scaffold14	Cufflinks	exon	741804	742085	.	+	.	gene_id "XLOC_011476"; transcript_id "TCONS_00026535"; exon_number "4"; oId "CUFF.9065.1"; class_code "u"; tss_id "TSS20905";
gnl|Nvit_2.0|Chr5.Scaffold14	Cufflinks	exon	2452554	2453028	.	+	.	gene_id "XLOC_011514"; transcript_id "TCONS_00026634"; exon_number "1"; oId "CUFF.9129.3"; class_code "u"; tss_id "TSS20974";
gnl|Nvit_2.0|Chr5.Scaffold14	Cufflinks	exon	2453585	2453824	.	+	.	gene_id "XLOC_011514"; transcript_id "TCONS_00026634"; exon_number "2"; oId "CUFF.9129.3"; class_code "u"; tss_id "TSS20974";
gnl|Nvit_2.0|Chr5.Scaffold14	Cufflinks	exon	2619021	2619430	.	+	.	gene_id "XLOC_011523"; transcript_id "TCONS_00026660"; exon_number "1"; oId "CUFF.9145.1"; class_code "u"; tss_id "TSS20996";
gnl|Nvit_2.0|Chr5.Scaffold14	Cufflinks	exon	2683460	2683693	.	+	.	gene_id "XLOC_011523"; transcript_id "TCONS_00026660"; exon_number "2"; oId "CUFF.9145.1"; class_code "u"; tss_id "TSS20996";
gnl|Nvit_2.0|Chr5.Scaffold14	Cufflinks	exon	3425138	3425569	.	+	.	gene_id "XLOC_011544"; transcript_id "TCONS_00026721"; exon_number "1"; oId "CUFF.9186.2"; class_code "u"; tss_id "TSS21042";
gnl|Nvit_2.0|Chr5.Scaffold14	Cufflinks	exon	3438356	3438649	.	+	.	gene_id "XLOC_011544"; transcript_id "TCONS_00026721"; exon_number "2"; oId "CUFF.9186.2"; class_code "u"; tss_id "TSS21042";
gnl|Nvit_2.0|Chr5.Scaffold14	Cufflinks	exon	3463251	3463600	.	+	.	gene_id "XLOC_011544"; transcript_id "TCONS_00026721"; exon_number "3"; oId "CUFF.9186.2"; class_code "u"; tss_id "TSS21042";
gnl|Nvit_2.0|Chr5.Scaffold14	Cufflinks	exon	3425138	3425569	.	+	.	gene_id "XLOC_011544"; transcript_id "TCONS_00026720"; exon_number "1"; oId "CUFF.9186.1"; class_code "u"; tss_id "TSS21042";
gnl|Nvit_2.0|Chr5.Scaffold14	Cufflinks	exon	3426224	3426357	.	+	.	gene_id "XLOC_011544"; transcript_id "TCONS_00026720"; exon_number "2"; oId "CUFF.9186.1"; class_code "u"; tss_id "TSS21042";
gnl|Nvit_2.0|Chr5.Scaffold14	Cufflinks	exon	3438356	3438649	.	+	.	gene_id "XLOC_011544"; transcript_id "TCONS_00026720"; exon_number "3"; oId "CUFF.9186.1"; class_code "u"; tss_id "TSS21042";
gnl|Nvit_2.0|Chr5.Scaffold14	Cufflinks	exon	3463251	3463600	.	+	.	gene_id "XLOC_011544"; transcript_id "TCONS_00026720"; exon_number "4"; oId "CUFF.9186.1"; class_code "u"; tss_id "TSS21042";
gnl|Nvit_2.0|Chr5.Scaffold14	Cufflinks	exon	3425574	3425950	.	+	.	gene_id "XLOC_011544"; transcript_id "TCONS_00026723"; exon_number "1"; oId "CUFF.9186.4"; class_code "u"; tss_id "TSS21043";
gnl|Nvit_2.0|Chr5.Scaffold14	Cufflinks	exon	3426224	3426357	.	+	.	gene_id "XLOC_011544"; transcript_id "TCONS_00026723"; exon_number "2"; oId "CUFF.9186.4"; class_code "u"; tss_id "TSS21043";
gnl|Nvit_2.0|Chr5.Scaffold14	Cufflinks	exon	3438356	3438649	.	+	.	gene_id "XLOC_011544"; transcript_id "TCONS_00026723"; exon_number "3"; oId "CUFF.9186.4"; class_code "u"; tss_id "TSS21043";
gnl|Nvit_2.0|Chr5.Scaffold14	Cufflinks	exon	3463251	3463600	.	+	.	gene_id "XLOC_011544"; transcript_id "TCONS_00026723"; exon_number "4"; oId "CUFF.9186.4"; class_code "u"; tss_id "TSS21043";
gnl|Nvit_2.0|Chr5.Scaffold14	Cufflinks	exon	3425574	3425950	.	+	.	gene_id "XLOC_011544"; transcript_id "TCONS_00026722"; exon_number "1"; oId "CUFF.9186.3"; class_code "u"; tss_id "TSS21043";
gnl|Nvit_2.0|Chr5.Scaffold14	Cufflinks	exon	3438356	3438649	.	+	.	gene_id "XLOC_011544"; transcript_id "TCONS_00026722"; exon_number "2"; oId "CUFF.9186.3"; class_code "u"; tss_id "TSS21043";
gnl|Nvit_2.0|Chr5.Scaffold14	Cufflinks	exon	3463251	3463600	.	+	.	gene_id "XLOC_011544"; transcript_id "TCONS_00026722"; exon_number "3"; oId "CUFF.9186.3"; class_code "u"; tss_id "TSS21043";
gnl|Nvit_2.0|Chr5.Scaffold14	Cufflinks	exon	664674	665258	.	-	.	gene_id "XLOC_011581"; transcript_id "TCONS_00026820"; exon_number "1"; oId "CUFF.9064.3"; class_code "u"; tss_id "TSS21119";
gnl|Nvit_2.0|Chr5.Scaffold14	Cufflinks	exon	665397	665586	.	-	.	gene_id "XLOC_011581"; transcript_id "TCONS_00026820"; exon_number "2"; oId "CUFF.9064.3"; class_code "u"; tss_id "TSS21119";
gnl|Nvit_2.0|Chr5.Scaffold14	Cufflinks	exon	697450	697509	.	-	.	gene_id "XLOC_011581"; transcript_id "TCONS_00026820"; exon_number "3"; oId "CUFF.9064.3"; class_code "u"; tss_id "TSS21119";
gnl|Nvit_2.0|Chr5.Scaffold14	Cufflinks	exon	711988	712046	.	-	.	gene_id "XLOC_011581"; transcript_id "TCONS_00026820"; exon_number "4"; oId "CUFF.9064.3"; class_code "u"; tss_id "TSS21119";
gnl|Nvit_2.0|Chr5.Scaffold14	Cufflinks	exon	717608	718030	.	-	.	gene_id "XLOC_011581"; transcript_id "TCONS_00026820"; exon_number "5"; oId "CUFF.9064.3"; class_code "u"; tss_id "TSS21119";
gnl|Nvit_2.0|Chr5.Scaffold14	Cufflinks	exon	736197	736361	.	-	.	gene_id "XLOC_011581"; transcript_id "TCONS_00026820"; exon_number "6"; oId "CUFF.9064.3"; class_code "u"; tss_id "TSS21119";
gnl|Nvit_2.0|Chr5.Scaffold14	Cufflinks	exon	738996	739140	.	-	.	gene_id "XLOC_011581"; transcript_id "TCONS_00026820"; exon_number "7"; oId "CUFF.9064.3"; class_code "u"; tss_id "TSS21119";
gnl|Nvit_2.0|Chr5.Scaffold14	Cufflinks	exon	739558	739733	.	-	.	gene_id "XLOC_011581"; transcript_id "TCONS_00026820"; exon_number "8"; oId "CUFF.9064.3"; class_code "u"; tss_id "TSS21119";
gnl|Nvit_2.0|Chr5.Scaffold14	Cufflinks	exon	739945	740075	.	-	.	gene_id "XLOC_011581"; transcript_id "TCONS_00026820"; exon_number "9"; oId "CUFF.9064.3"; class_code "u"; tss_id "TSS21119";
gnl|Nvit_2.0|Chr5.Scaffold14	Cufflinks	exon	730004	730071	.	-	.	gene_id "XLOC_011581"; transcript_id "TCONS_00026821"; exon_number "1"; oId "CUFF.9064.4"; class_code "u"; tss_id "TSS21119";
gnl|Nvit_2.0|Chr5.Scaffold14	Cufflinks	exon	736197	736361	.	-	.	gene_id "XLOC_011581"; transcript_id "TCONS_00026821"; exon_number "2"; oId "CUFF.9064.4"; class_code "u"; tss_id "TSS21119";
gnl|Nvit_2.0|Chr5.Scaffold14	Cufflinks	exon	738996	739140	.	-	.	gene_id "XLOC_011581"; transcript_id "TCONS_00026821"; exon_number "3"; oId "CUFF.9064.4"; class_code "u"; tss_id "TSS21119";
gnl|Nvit_2.0|Chr5.Scaffold14	Cufflinks	exon	739558	739741	.	-	.	gene_id "XLOC_011581"; transcript_id "TCONS_00026821"; exon_number "4"; oId "CUFF.9064.4"; class_code "u"; tss_id "TSS21119";
gnl|Nvit_2.0|Chr5.Scaffold14	Cufflinks	exon	739945	740075	.	-	.	gene_id "XLOC_011581"; transcript_id "TCONS_00026821"; exon_number "5"; oId "CUFF.9064.4"; class_code "u"; tss_id "TSS21119";
gnl|Nvit_2.0|Chr5.Scaffold14	Cufflinks	exon	2805906	2806162	.	-	.	gene_id "XLOC_011637"; transcript_id "TCONS_00026982"; exon_number "1"; oId "CUFF.9151.1"; class_code "u"; tss_id "TSS21242";
gnl|Nvit_2.0|Chr5.Scaffold14	Cufflinks	exon	2807521	2807772	.	-	.	gene_id "XLOC_011637"; transcript_id "TCONS_00026982"; exon_number "2"; oId "CUFF.9151.1"; class_code "u"; tss_id "TSS21242";
gnl|Nvit_2.0|Chr5.Scaffold14	Cufflinks	exon	25315	25514	.	.	.	gene_id "XLOC_011658"; transcript_id "TCONS_00027054"; exon_number "1"; oId "CUFF.9010.1"; class_code "u"; tss_id "TSS21291";
gnl|Nvit_2.0|Chr5.Scaffold14	Cufflinks	exon	25650	26296	.	.	.	gene_id "XLOC_011659"; transcript_id "TCONS_00027055"; exon_number "1"; oId "CUFF.9011.1"; class_code "u"; tss_id "TSS21292";
gnl|Nvit_2.0|Chr5.Scaffold14	Cufflinks	exon	131057	132034	.	.	.	gene_id "XLOC_011660"; transcript_id "TCONS_00027056"; exon_number "1"; oId "CUFF.9020.1"; class_code "u"; tss_id "TSS21293";
gnl|Nvit_2.0|Chr5.Scaffold14	Cufflinks	exon	1043479	1045118	.	.	.	gene_id "XLOC_011661"; transcript_id "TCONS_00027057"; exon_number "1"; oId "CUFF.9071.1"; class_code "u"; tss_id "TSS21294";
gnl|Nvit_2.0|Chr5.Scaffold14	Cufflinks	exon	1307252	1307831	.	.	.	gene_id "XLOC_011662"; transcript_id "TCONS_00027058"; exon_number "1"; oId "CUFF.9083.1"; class_code "u"; tss_id "TSS21295";
gnl|Nvit_2.0|Chr5.Scaffold14	Cufflinks	exon	1842676	1843425	.	.	.	gene_id "XLOC_011663"; transcript_id "TCONS_00027059"; exon_number "1"; oId "CUFF.9108.1"; class_code "u"; tss_id "TSS21296";
gnl|Nvit_2.0|Chr5.Scaffold14	Cufflinks	exon	2822264	2825133	.	.	.	gene_id "XLOC_011664"; transcript_id "TCONS_00027060"; exon_number "1"; oId "CUFF.9153.1"; class_code "u"; tss_id "TSS21297";
gnl|Nvit_2.0|Chr5.Scaffold14	Cufflinks	exon	2874510	2875587	.	.	.	gene_id "XLOC_011665"; transcript_id "TCONS_00027061"; exon_number "1"; oId "CUFF.9158.1"; class_code "u"; tss_id "TSS21298";
gnl|Nvit_2.0|Chr5.Scaffold14	Cufflinks	exon	3353581	3358450	.	.	.	gene_id "XLOC_011666"; transcript_id "TCONS_00027062"; exon_number "1"; oId "CUFF.9183.1"; class_code "u"; tss_id "TSS21299";
gnl|Nvit_2.0|Chr5.Scaffold163	Cufflinks	exon	100929	100973	.	+	.	gene_id "XLOC_011683"; transcript_id "TCONS_00027087"; exon_number "1"; oId "CUFF.9201.1"; class_code "u"; tss_id "TSS21321";
gnl|Nvit_2.0|Chr5.Scaffold163	Cufflinks	exon	101095	101449	.	+	.	gene_id "XLOC_011683"; transcript_id "TCONS_00027087"; exon_number "2"; oId "CUFF.9201.1"; class_code "u"; tss_id "TSS21321";
gnl|Nvit_2.0|Chr5.Scaffold163	Cufflinks	exon	101094	101383	.	-	.	gene_id "XLOC_011704"; transcript_id "TCONS_00027131"; exon_number "1"; oId "CUFF.9202.1"; class_code "u"; tss_id "TSS21357";
gnl|Nvit_2.0|Chr5.Scaffold163	Cufflinks	exon	101465	101661	.	-	.	gene_id "XLOC_011704"; transcript_id "TCONS_00027131"; exon_number "2"; oId "CUFF.9202.1"; class_code "u"; tss_id "TSS21357";
gnl|Nvit_2.0|Chr5.Scaffold163	Cufflinks	exon	101741	102356	.	-	.	gene_id "XLOC_011704"; transcript_id "TCONS_00027131"; exon_number "3"; oId "CUFF.9202.1"; class_code "u"; tss_id "TSS21357";
gnl|Nvit_2.0|Chr5.Scaffold163	Cufflinks	exon	62628	63128	.	.	.	gene_id "XLOC_011713"; transcript_id "TCONS_00027158"; exon_number "1"; oId "CUFF.9194.1"; class_code "u"; tss_id "TSS21375";
gnl|Nvit_2.0|Chr5.Scaffold163	Cufflinks	exon	65463	66439	.	.	.	gene_id "XLOC_011714"; transcript_id "TCONS_00027159"; exon_number "1"; oId "CUFF.9195.1"; class_code "u"; tss_id "TSS21376";
gnl|Nvit_2.0|Chr5.Scaffold163	Cufflinks	exon	141414	141979	.	.	.	gene_id "XLOC_011715"; transcript_id "TCONS_00027160"; exon_number "1"; oId "CUFF.9204.1"; class_code "u"; tss_id "TSS21377";
gnl|Nvit_2.0|Chr5.Scaffold186	Cufflinks	exon	167513	168156	.	.	.	gene_id "XLOC_011764"; transcript_id "TCONS_00027267"; exon_number "1"; oId "CUFF.9247.1"; class_code "u"; tss_id "TSS21462";
gnl|Nvit_2.0|Chr5.Scaffold186	Cufflinks	exon	168462	171947	.	.	.	gene_id "XLOC_011765"; transcript_id "TCONS_00027268"; exon_number "1"; oId "CUFF.9248.1"; class_code "u"; tss_id "TSS21463";
gnl|Nvit_2.0|Chr5.Scaffold186	Cufflinks	exon	169297	171498	.	.	.	gene_id "XLOC_011765"; transcript_id "TCONS_00027269"; exon_number "1"; oId "CUFF.9248.2"; contained_in "TCONS_00027268"; class_code "u"; tss_id "TSS21464";
gnl|Nvit_2.0|Chr5.Scaffold186	Cufflinks	exon	171580	171947	.	.	.	gene_id "XLOC_011765"; transcript_id "TCONS_00027270"; exon_number "1"; oId "CUFF.9248.3"; contained_in "TCONS_00027268"; class_code "u"; tss_id "TSS21465";
gnl|Nvit_2.0|Chr5.Scaffold186	Cufflinks	exon	172147	172534	.	.	.	gene_id "XLOC_011766"; transcript_id "TCONS_00027271"; exon_number "1"; oId "CUFF.9249.1"; class_code "u"; tss_id "TSS21466";
gnl|Nvit_2.0|Chr5.Scaffold186	Cufflinks	exon	172727	173020	.	.	.	gene_id "XLOC_011767"; transcript_id "TCONS_00027272"; exon_number "1"; oId "CUFF.9250.1"; class_code "u"; tss_id "TSS21467";
gnl|Nvit_2.0|Chr5.Scaffold186	Cufflinks	exon	173298	173978	.	.	.	gene_id "XLOC_011768"; transcript_id "TCONS_00027273"; exon_number "1"; oId "CUFF.9251.1"; class_code "u"; tss_id "TSS21468";
gnl|Nvit_2.0|Chr5.Scaffold186	Cufflinks	exon	174173	174566	.	.	.	gene_id "XLOC_011769"; transcript_id "TCONS_00027274"; exon_number "1"; oId "CUFF.9252.1"; class_code "u"; tss_id "TSS21469";
gnl|Nvit_2.0|Chr5.Scaffold186	Cufflinks	exon	174835	175333	.	.	.	gene_id "XLOC_011770"; transcript_id "TCONS_00027275"; exon_number "1"; oId "CUFF.9253.1"; class_code "u"; tss_id "TSS21470";
gnl|Nvit_2.0|Chr5.Scaffold186	Cufflinks	exon	175807	176020	.	.	.	gene_id "XLOC_011771"; transcript_id "TCONS_00027276"; exon_number "1"; oId "CUFF.9254.1"; class_code "u"; tss_id "TSS21471";
gnl|Nvit_2.0|Chr5.Scaffold186	Cufflinks	exon	176267	176719	.	.	.	gene_id "XLOC_011772"; transcript_id "TCONS_00027277"; exon_number "1"; oId "CUFF.9255.1"; class_code "u"; tss_id "TSS21472";
gnl|Nvit_2.0|Chr5.Scaffold186	Cufflinks	exon	299927	300762	.	.	.	gene_id "XLOC_011773"; transcript_id "TCONS_00027278"; exon_number "1"; oId "CUFF.9260.1"; class_code "u"; tss_id "TSS21473";
gnl|Nvit_2.0|Chr5.Scaffold2	Cufflinks	exon	350896	351044	.	+	.	gene_id "XLOC_011803"; transcript_id "TCONS_00027332"; exon_number "1"; oId "CUFF.9289.1"; class_code "u"; tss_id "TSS21518";
gnl|Nvit_2.0|Chr5.Scaffold2	Cufflinks	exon	354925	355152	.	+	.	gene_id "XLOC_011803"; transcript_id "TCONS_00027332"; exon_number "2"; oId "CUFF.9289.1"; class_code "u"; tss_id "TSS21518";
gnl|Nvit_2.0|Chr5.Scaffold2	Cufflinks	exon	358854	359161	.	+	.	gene_id "XLOC_011803"; transcript_id "TCONS_00027332"; exon_number "3"; oId "CUFF.9289.1"; class_code "u"; tss_id "TSS21518";
gnl|Nvit_2.0|Chr5.Scaffold2	Cufflinks	exon	362384	362472	.	+	.	gene_id "XLOC_011804"; transcript_id "TCONS_00027333"; exon_number "1"; oId "CUFF.9290.1"; class_code "u"; tss_id "TSS21519";
gnl|Nvit_2.0|Chr5.Scaffold2	Cufflinks	exon	387331	387404	.	+	.	gene_id "XLOC_011804"; transcript_id "TCONS_00027333"; exon_number "2"; oId "CUFF.9290.1"; class_code "u"; tss_id "TSS21519";
gnl|Nvit_2.0|Chr5.Scaffold2	Cufflinks	exon	438474	438585	.	+	.	gene_id "XLOC_011804"; transcript_id "TCONS_00027333"; exon_number "3"; oId "CUFF.9290.1"; class_code "u"; tss_id "TSS21519";
gnl|Nvit_2.0|Chr5.Scaffold2	Cufflinks	exon	445328	445533	.	+	.	gene_id "XLOC_011804"; transcript_id "TCONS_00027333"; exon_number "4"; oId "CUFF.9290.1"; class_code "u"; tss_id "TSS21519";
gnl|Nvit_2.0|Chr5.Scaffold2	Cufflinks	exon	446753	447115	.	+	.	gene_id "XLOC_011804"; transcript_id "TCONS_00027333"; exon_number "5"; oId "CUFF.9290.1"; class_code "u"; tss_id "TSS21519";
gnl|Nvit_2.0|Chr5.Scaffold2	Cufflinks	exon	503228	503578	.	+	.	gene_id "XLOC_011806"; transcript_id "TCONS_00027337"; exon_number "1"; oId "CUFF.9293.1"; class_code "u"; tss_id "TSS21522";
gnl|Nvit_2.0|Chr5.Scaffold2	Cufflinks	exon	503663	504055	.	+	.	gene_id "XLOC_011806"; transcript_id "TCONS_00027337"; exon_number "2"; oId "CUFF.9293.1"; class_code "u"; tss_id "TSS21522";
gnl|Nvit_2.0|Chr5.Scaffold2	Cufflinks	exon	505937	506177	.	+	.	gene_id "XLOC_011806"; transcript_id "TCONS_00027337"; exon_number "3"; oId "CUFF.9293.1"; class_code "u"; tss_id "TSS21522";
gnl|Nvit_2.0|Chr5.Scaffold2	Cufflinks	exon	1149286	1149583	.	+	.	gene_id "XLOC_011831"; transcript_id "TCONS_00027418"; exon_number "1"; oId "CUFF.9346.1"; class_code "u"; tss_id "TSS21584";
gnl|Nvit_2.0|Chr5.Scaffold2	Cufflinks	exon	1149692	1149856	.	+	.	gene_id "XLOC_011831"; transcript_id "TCONS_00027418"; exon_number "2"; oId "CUFF.9346.1"; class_code "u"; tss_id "TSS21584";
gnl|Nvit_2.0|Chr5.Scaffold2	Cufflinks	exon	2830935	2830980	.	+	.	gene_id "XLOC_011892"; transcript_id "TCONS_00027578"; exon_number "1"; oId "CUFF.9452.2"; class_code "u"; tss_id "TSS21705";
gnl|Nvit_2.0|Chr5.Scaffold2	Cufflinks	exon	2863717	2864157	.	+	.	gene_id "XLOC_011892"; transcript_id "TCONS_00027578"; exon_number "2"; oId "CUFF.9452.2"; class_code "u"; tss_id "TSS21705";
gnl|Nvit_2.0|Chr5.Scaffold2	Cufflinks	exon	4761745	4762202	.	+	.	gene_id "XLOC_011940"; transcript_id "TCONS_00027700"; exon_number "1"; oId "CUFF.9603.1"; class_code "u"; tss_id "TSS21796";
gnl|Nvit_2.0|Chr5.Scaffold2	Cufflinks	exon	4762442	4762720	.	+	.	gene_id "XLOC_011940"; transcript_id "TCONS_00027700"; exon_number "2"; oId "CUFF.9603.1"; class_code "u"; tss_id "TSS21796";
gnl|Nvit_2.0|Chr5.Scaffold2	Cufflinks	exon	6973146	6973311	.	+	.	gene_id "XLOC_012049"; transcript_id "TCONS_00027975"; exon_number "1"; oId "CUFF.9780.1"; class_code "u"; tss_id "TSS22009";
gnl|Nvit_2.0|Chr5.Scaffold2	Cufflinks	exon	6974575	6975524	.	+	.	gene_id "XLOC_012049"; transcript_id "TCONS_00027975"; exon_number "2"; oId "CUFF.9780.1"; class_code "u"; tss_id "TSS22009";
gnl|Nvit_2.0|Chr5.Scaffold2	Cufflinks	exon	6973184	6973311	.	+	.	gene_id "XLOC_012049"; transcript_id "TCONS_00027976"; exon_number "1"; oId "CUFF.9780.2"; class_code "u"; tss_id "TSS22009";
gnl|Nvit_2.0|Chr5.Scaffold2	Cufflinks	exon	6974569	6975085	.	+	.	gene_id "XLOC_012049"; transcript_id "TCONS_00027976"; exon_number "2"; oId "CUFF.9780.2"; class_code "u"; tss_id "TSS22009";
gnl|Nvit_2.0|Chr5.Scaffold2	Cufflinks	exon	6975154	6975524	.	+	.	gene_id "XLOC_012049"; transcript_id "TCONS_00027976"; exon_number "3"; oId "CUFF.9780.2"; class_code "u"; tss_id "TSS22009";
gnl|Nvit_2.0|Chr5.Scaffold2	Cufflinks	exon	7475438	7475622	.	+	.	gene_id "XLOC_012063"; transcript_id "TCONS_00028003"; exon_number "1"; oId "CUFF.9803.1"; class_code "u"; tss_id "TSS22033";
gnl|Nvit_2.0|Chr5.Scaffold2	Cufflinks	exon	7481697	7482427	.	+	.	gene_id "XLOC_012063"; transcript_id "TCONS_00028003"; exon_number "2"; oId "CUFF.9803.1"; class_code "u"; tss_id "TSS22033";
gnl|Nvit_2.0|Chr5.Scaffold2	Cufflinks	exon	914145	914880	.	-	.	gene_id "XLOC_012097"; transcript_id "TCONS_00028092"; exon_number "1"; oId "CUFF.9324.1"; class_code "u"; tss_id "TSS22102";
gnl|Nvit_2.0|Chr5.Scaffold2	Cufflinks	exon	915331	915668	.	-	.	gene_id "XLOC_012097"; transcript_id "TCONS_00028092"; exon_number "2"; oId "CUFF.9324.1"; class_code "u"; tss_id "TSS22102";
gnl|Nvit_2.0|Chr5.Scaffold2	Cufflinks	exon	914145	915566	.	-	.	gene_id "XLOC_012097"; transcript_id "TCONS_00028093"; exon_number "1"; oId "CUFF.9324.2"; class_code "u"; tss_id "TSS22102";
gnl|Nvit_2.0|Chr5.Scaffold2	Cufflinks	exon	915653	915719	.	-	.	gene_id "XLOC_012097"; transcript_id "TCONS_00028093"; exon_number "2"; oId "CUFF.9324.2"; class_code "u"; tss_id "TSS22102";
gnl|Nvit_2.0|Chr5.Scaffold2	Cufflinks	exon	2696493	2697035	.	-	.	gene_id "XLOC_012160"; transcript_id "TCONS_00028262"; exon_number "1"; oId "CUFF.9440.5"; class_code "u"; tss_id "TSS22235";
gnl|Nvit_2.0|Chr5.Scaffold2	Cufflinks	exon	2706382	2706929	.	-	.	gene_id "XLOC_012160"; transcript_id "TCONS_00028262"; exon_number "2"; oId "CUFF.9440.5"; class_code "u"; tss_id "TSS22235";
gnl|Nvit_2.0|Chr5.Scaffold2	Cufflinks	exon	4441268	4441724	.	-	.	gene_id "XLOC_012223"; transcript_id "TCONS_00028415"; exon_number "1"; oId "CUFF.9581.1"; class_code "u"; tss_id "TSS22336";
gnl|Nvit_2.0|Chr5.Scaffold2	Cufflinks	exon	4441805	4441878	.	-	.	gene_id "XLOC_012223"; transcript_id "TCONS_00028415"; exon_number "2"; oId "CUFF.9581.1"; class_code "u"; tss_id "TSS22336";
gnl|Nvit_2.0|Chr5.Scaffold2	Cufflinks	exon	4441959	4442085	.	-	.	gene_id "XLOC_012223"; transcript_id "TCONS_00028415"; exon_number "3"; oId "CUFF.9581.1"; class_code "u"; tss_id "TSS22336";
gnl|Nvit_2.0|Chr5.Scaffold2	Cufflinks	exon	4442163	4442324	.	-	.	gene_id "XLOC_012223"; transcript_id "TCONS_00028415"; exon_number "4"; oId "CUFF.9581.1"; class_code "u"; tss_id "TSS22336";
gnl|Nvit_2.0|Chr5.Scaffold2	Cufflinks	exon	4442527	4442628	.	-	.	gene_id "XLOC_012223"; transcript_id "TCONS_00028415"; exon_number "5"; oId "CUFF.9581.1"; class_code "u"; tss_id "TSS22336";
gnl|Nvit_2.0|Chr5.Scaffold2	Cufflinks	exon	4442734	4442833	.	-	.	gene_id "XLOC_012223"; transcript_id "TCONS_00028415"; exon_number "6"; oId "CUFF.9581.1"; class_code "u"; tss_id "TSS22336";
gnl|Nvit_2.0|Chr5.Scaffold2	Cufflinks	exon	4442903	4443210	.	-	.	gene_id "XLOC_012223"; transcript_id "TCONS_00028415"; exon_number "7"; oId "CUFF.9581.1"; class_code "u"; tss_id "TSS22336";
gnl|Nvit_2.0|Chr5.Scaffold2	Cufflinks	exon	4443536	4443720	.	-	.	gene_id "XLOC_012223"; transcript_id "TCONS_00028415"; exon_number "8"; oId "CUFF.9581.1"; class_code "u"; tss_id "TSS22336";
gnl|Nvit_2.0|Chr5.Scaffold2	Cufflinks	exon	5365552	5365769	.	-	.	gene_id "XLOC_012263"; transcript_id "TCONS_00028495"; exon_number "1"; oId "CUFF.9640.3"; class_code "u"; tss_id "TSS22405";
gnl|Nvit_2.0|Chr5.Scaffold2	Cufflinks	exon	5366607	5367171	.	-	.	gene_id "XLOC_012263"; transcript_id "TCONS_00028495"; exon_number "2"; oId "CUFF.9640.3"; class_code "u"; tss_id "TSS22405";
gnl|Nvit_2.0|Chr5.Scaffold2	Cufflinks	exon	6491992	6494474	.	-	.	gene_id "XLOC_012314"; transcript_id "TCONS_00028617"; exon_number "1"; oId "CUFF.9732.2"; class_code "u"; tss_id "TSS22502";
gnl|Nvit_2.0|Chr5.Scaffold2	Cufflinks	exon	6494534	6494998	.	-	.	gene_id "XLOC_012314"; transcript_id "TCONS_00028617"; exon_number "2"; oId "CUFF.9732.2"; class_code "u"; tss_id "TSS22502";
gnl|Nvit_2.0|Chr5.Scaffold2	Cufflinks	exon	6561176	6561557	.	-	.	gene_id "XLOC_012318"; transcript_id "TCONS_00028624"; exon_number "1"; oId "CUFF.9738.1"; class_code "u"; tss_id "TSS22508";
gnl|Nvit_2.0|Chr5.Scaffold2	Cufflinks	exon	6561636	6561734	.	-	.	gene_id "XLOC_012318"; transcript_id "TCONS_00028624"; exon_number "2"; oId "CUFF.9738.1"; class_code "u"; tss_id "TSS22508";
gnl|Nvit_2.0|Chr5.Scaffold2	Cufflinks	exon	6564707	6564841	.	-	.	gene_id "XLOC_012318"; transcript_id "TCONS_00028624"; exon_number "3"; oId "CUFF.9738.1"; class_code "u"; tss_id "TSS22508";
gnl|Nvit_2.0|Chr5.Scaffold2	Cufflinks	exon	6564927	6565198	.	-	.	gene_id "XLOC_012318"; transcript_id "TCONS_00028624"; exon_number "4"; oId "CUFF.9738.1"; class_code "u"; tss_id "TSS22508";
gnl|Nvit_2.0|Chr5.Scaffold2	Cufflinks	exon	6563300	6563381	.	-	.	gene_id "XLOC_012318"; transcript_id "TCONS_00028626"; exon_number "1"; oId "CUFF.9738.2"; class_code "u"; tss_id "TSS22508";
gnl|Nvit_2.0|Chr5.Scaffold2	Cufflinks	exon	6564682	6564841	.	-	.	gene_id "XLOC_012318"; transcript_id "TCONS_00028626"; exon_number "2"; oId "CUFF.9738.2"; class_code "u"; tss_id "TSS22508";
gnl|Nvit_2.0|Chr5.Scaffold2	Cufflinks	exon	6564927	6565272	.	-	.	gene_id "XLOC_012318"; transcript_id "TCONS_00028626"; exon_number "3"; oId "CUFF.9738.2"; class_code "u"; tss_id "TSS22508";
gnl|Nvit_2.0|Chr5.Scaffold2	Cufflinks	exon	6939272	6940005	.	-	.	gene_id "XLOC_012337"; transcript_id "TCONS_00028670"; exon_number "1"; oId "CUFF.9776.1"; class_code "u"; tss_id "TSS22546";
gnl|Nvit_2.0|Chr5.Scaffold2	Cufflinks	exon	6967759	6968066	.	-	.	gene_id "XLOC_012339"; transcript_id "TCONS_00028673"; exon_number "1"; oId "CUFF.9778.1"; class_code "u"; tss_id "TSS22549";
gnl|Nvit_2.0|Chr5.Scaffold2	Cufflinks	exon	6968426	6968740	.	-	.	gene_id "XLOC_012339"; transcript_id "TCONS_00028673"; exon_number "2"; oId "CUFF.9778.1"; class_code "u"; tss_id "TSS22549";
gnl|Nvit_2.0|Chr5.Scaffold2	Cufflinks	exon	6969685	6970028	.	-	.	gene_id "XLOC_012339"; transcript_id "TCONS_00028673"; exon_number "3"; oId "CUFF.9778.1"; class_code "u"; tss_id "TSS22549";
gnl|Nvit_2.0|Chr5.Scaffold2	Cufflinks	exon	6976955	6977045	.	-	.	gene_id "XLOC_012339"; transcript_id "TCONS_00028673"; exon_number "4"; oId "CUFF.9778.1"; class_code "u"; tss_id "TSS22549";
gnl|Nvit_2.0|Chr5.Scaffold2	Cufflinks	exon	6967759	6968066	.	-	.	gene_id "XLOC_012339"; transcript_id "TCONS_00028674"; exon_number "1"; oId "CUFF.9778.3"; class_code "u"; tss_id "TSS22550";
gnl|Nvit_2.0|Chr5.Scaffold2	Cufflinks	exon	6968426	6968740	.	-	.	gene_id "XLOC_012339"; transcript_id "TCONS_00028674"; exon_number "2"; oId "CUFF.9778.3"; class_code "u"; tss_id "TSS22550";
gnl|Nvit_2.0|Chr5.Scaffold2	Cufflinks	exon	6969685	6970028	.	-	.	gene_id "XLOC_012339"; transcript_id "TCONS_00028674"; exon_number "3"; oId "CUFF.9778.3"; class_code "u"; tss_id "TSS22550";
gnl|Nvit_2.0|Chr5.Scaffold2	Cufflinks	exon	6979834	6979873	.	-	.	gene_id "XLOC_012339"; transcript_id "TCONS_00028674"; exon_number "4"; oId "CUFF.9778.3"; class_code "u"; tss_id "TSS22550";
gnl|Nvit_2.0|Chr5.Scaffold2	Cufflinks	exon	6987502	6987735	.	-	.	gene_id "XLOC_012339"; transcript_id "TCONS_00028674"; exon_number "5"; oId "CUFF.9778.3"; class_code "u"; tss_id "TSS22550";
gnl|Nvit_2.0|Chr5.Scaffold2	Cufflinks	exon	6995460	6995638	.	-	.	gene_id "XLOC_012339"; transcript_id "TCONS_00028674"; exon_number "6"; oId "CUFF.9778.3"; class_code "u"; tss_id "TSS22550";
gnl|Nvit_2.0|Chr5.Scaffold2	Cufflinks	exon	6967759	6968066	.	-	.	gene_id "XLOC_012339"; transcript_id "TCONS_00028675"; exon_number "1"; oId "CUFF.9778.2"; class_code "u"; tss_id "TSS22551";
gnl|Nvit_2.0|Chr5.Scaffold2	Cufflinks	exon	6968426	6968740	.	-	.	gene_id "XLOC_012339"; transcript_id "TCONS_00028675"; exon_number "2"; oId "CUFF.9778.2"; class_code "u"; tss_id "TSS22551";
gnl|Nvit_2.0|Chr5.Scaffold2	Cufflinks	exon	6969685	6970028	.	-	.	gene_id "XLOC_012339"; transcript_id "TCONS_00028675"; exon_number "3"; oId "CUFF.9778.2"; class_code "u"; tss_id "TSS22551";
gnl|Nvit_2.0|Chr5.Scaffold2	Cufflinks	exon	6995460	6995662	.	-	.	gene_id "XLOC_012339"; transcript_id "TCONS_00028675"; exon_number "4"; oId "CUFF.9778.2"; class_code "u"; tss_id "TSS22551";
gnl|Nvit_2.0|Chr5.Scaffold2	Cufflinks	exon	7014986	7015013	.	-	.	gene_id "XLOC_012339"; transcript_id "TCONS_00028675"; exon_number "5"; oId "CUFF.9778.2"; class_code "u"; tss_id "TSS22551";
gnl|Nvit_2.0|Chr5.Scaffold2	Cufflinks	exon	7365649	7365904	.	-	.	gene_id "XLOC_012354"; transcript_id "TCONS_00028697"; exon_number "1"; oId "CUFF.9800.1"; class_code "u"; tss_id "TSS22571";
gnl|Nvit_2.0|Chr5.Scaffold2	Cufflinks	exon	7365980	7366185	.	-	.	gene_id "XLOC_012354"; transcript_id "TCONS_00028697"; exon_number "2"; oId "CUFF.9800.1"; class_code "u"; tss_id "TSS22571";
gnl|Nvit_2.0|Chr5.Scaffold2	Cufflinks	exon	208465	209095	.	.	.	gene_id "XLOC_012364"; transcript_id "TCONS_00028714"; exon_number "1"; oId "CUFF.9284.1"; class_code "u"; tss_id "TSS22586";
gnl|Nvit_2.0|Chr5.Scaffold2	Cufflinks	exon	479169	480172	.	.	.	gene_id "XLOC_012365"; transcript_id "TCONS_00028715"; exon_number "1"; oId "CUFF.9291.1"; class_code "u"; tss_id "TSS22587";
gnl|Nvit_2.0|Chr5.Scaffold2	Cufflinks	exon	555754	571255	.	.	.	gene_id "XLOC_012366"; transcript_id "TCONS_00028716"; exon_number "1"; oId "CUFF.9294.1"; class_code "u"; tss_id "TSS22588";
gnl|Nvit_2.0|Chr5.Scaffold2	Cufflinks	exon	695906	696508	.	.	.	gene_id "XLOC_012367"; transcript_id "TCONS_00028717"; exon_number "1"; oId "CUFF.9304.1"; class_code "u"; tss_id "TSS22589";
gnl|Nvit_2.0|Chr5.Scaffold2	Cufflinks	exon	829283	829514	.	.	.	gene_id "XLOC_012368"; transcript_id "TCONS_00028718"; exon_number "1"; oId "CUFF.9317.1"; class_code "u"; tss_id "TSS22590";
gnl|Nvit_2.0|Chr5.Scaffold2	Cufflinks	exon	1118915	1119375	.	.	.	gene_id "XLOC_012369"; transcript_id "TCONS_00028719"; exon_number "1"; oId "CUFF.9343.1"; class_code "u"; tss_id "TSS22591";
gnl|Nvit_2.0|Chr5.Scaffold2	Cufflinks	exon	1175055	1175471	.	.	.	gene_id "XLOC_012370"; transcript_id "TCONS_00028720"; exon_number "1"; oId "CUFF.9347.1"; class_code "u"; tss_id "TSS22592";
gnl|Nvit_2.0|Chr5.Scaffold2	Cufflinks	exon	1228161	1229610	.	.	.	gene_id "XLOC_012371"; transcript_id "TCONS_00028721"; exon_number "1"; oId "CUFF.9352.1"; class_code "u"; tss_id "TSS22593";
gnl|Nvit_2.0|Chr5.Scaffold2	Cufflinks	exon	1712078	1713210	.	.	.	gene_id "XLOC_012372"; transcript_id "TCONS_00028722"; exon_number "1"; oId "CUFF.9382.1"; class_code "u"; tss_id "TSS22594";
gnl|Nvit_2.0|Chr5.Scaffold2	Cufflinks	exon	1828575	1828853	.	.	.	gene_id "XLOC_012373"; transcript_id "TCONS_00028723"; exon_number "1"; oId "CUFF.9393.1"; class_code "u"; tss_id "TSS22595";
gnl|Nvit_2.0|Chr5.Scaffold2	Cufflinks	exon	1996725	1997553	.	.	.	gene_id "XLOC_012374"; transcript_id "TCONS_00028724"; exon_number "1"; oId "CUFF.9404.1"; class_code "u"; tss_id "TSS22596";
gnl|Nvit_2.0|Chr5.Scaffold2	Cufflinks	exon	2032082	2032583	.	.	.	gene_id "XLOC_012375"; transcript_id "TCONS_00028725"; exon_number "1"; oId "CUFF.9406.1"; class_code "u"; tss_id "TSS22597";
gnl|Nvit_2.0|Chr5.Scaffold2	Cufflinks	exon	2160621	2161762	.	.	.	gene_id "XLOC_012376"; transcript_id "TCONS_00028726"; exon_number "1"; oId "CUFF.9412.1"; class_code "u"; tss_id "TSS22598";
gnl|Nvit_2.0|Chr5.Scaffold2	Cufflinks	exon	2760435	2761474	.	.	.	gene_id "XLOC_012377"; transcript_id "TCONS_00028727"; exon_number "1"; oId "CUFF.9446.1"; class_code "u"; tss_id "TSS22599";
gnl|Nvit_2.0|Chr5.Scaffold2	Cufflinks	exon	2762397	2763529	.	.	.	gene_id "XLOC_012378"; transcript_id "TCONS_00028728"; exon_number "1"; oId "CUFF.9447.1"; class_code "u"; tss_id "TSS22600";
gnl|Nvit_2.0|Chr5.Scaffold2	Cufflinks	exon	2785576	2785970	.	.	.	gene_id "XLOC_012379"; transcript_id "TCONS_00028729"; exon_number "1"; oId "CUFF.9448.1"; class_code "u"; tss_id "TSS22601";
gnl|Nvit_2.0|Chr5.Scaffold2	Cufflinks	exon	2787791	2788703	.	.	.	gene_id "XLOC_012381"; transcript_id "TCONS_00028731"; exon_number "1"; oId "CUFF.9450.1"; class_code "u"; tss_id "TSS22603";
gnl|Nvit_2.0|Chr5.Scaffold2	Cufflinks	exon	3838532	3840009	.	.	.	gene_id "XLOC_012382"; transcript_id "TCONS_00028732"; exon_number "1"; oId "CUFF.9489.1"; class_code "u"; tss_id "TSS22604";
gnl|Nvit_2.0|Chr5.Scaffold2	Cufflinks	exon	3911007	3912410	.	.	.	gene_id "XLOC_012383"; transcript_id "TCONS_00028733"; exon_number "1"; oId "CUFF.9494.1"; class_code "u"; tss_id "TSS22605";
gnl|Nvit_2.0|Chr5.Scaffold2	Cufflinks	exon	3912577	3913336	.	.	.	gene_id "XLOC_012384"; transcript_id "TCONS_00028734"; exon_number "1"; oId "CUFF.9495.1"; class_code "u"; tss_id "TSS22606";
gnl|Nvit_2.0|Chr5.Scaffold2	Cufflinks	exon	4201651	4202494	.	.	.	gene_id "XLOC_012389"; transcript_id "TCONS_00028739"; exon_number "1"; oId "CUFF.9524.1"; class_code "u"; tss_id "TSS22611";
gnl|Nvit_2.0|Chr5.Scaffold2	Cufflinks	exon	4247500	4248728	.	.	.	gene_id "XLOC_012395"; transcript_id "TCONS_00028745"; exon_number "1"; oId "CUFF.9534.1"; class_code "u"; tss_id "TSS22617";
gnl|Nvit_2.0|Chr5.Scaffold2	Cufflinks	exon	4744250	4744673	.	.	.	gene_id "XLOC_012397"; transcript_id "TCONS_00028747"; exon_number "1"; oId "CUFF.9602.1"; class_code "u"; tss_id "TSS22619";
gnl|Nvit_2.0|Chr5.Scaffold2	Cufflinks	exon	4804836	4805661	.	.	.	gene_id "XLOC_012398"; transcript_id "TCONS_00028748"; exon_number "1"; oId "CUFF.9608.1"; class_code "u"; tss_id "TSS22620";
gnl|Nvit_2.0|Chr5.Scaffold2	Cufflinks	exon	4927363	4927731	.	.	.	gene_id "XLOC_012399"; transcript_id "TCONS_00028749"; exon_number "1"; oId "CUFF.9624.1"; class_code "u"; tss_id "TSS22621";
gnl|Nvit_2.0|Chr5.Scaffold2	Cufflinks	exon	5710438	5710906	.	.	.	gene_id "XLOC_012400"; transcript_id "TCONS_00028750"; exon_number "1"; oId "CUFF.9663.1"; class_code "u"; tss_id "TSS22622";
gnl|Nvit_2.0|Chr5.Scaffold2	Cufflinks	exon	6062465	6063245	.	.	.	gene_id "XLOC_012401"; transcript_id "TCONS_00028751"; exon_number "1"; oId "CUFF.9684.1"; class_code "u"; tss_id "TSS22623";
gnl|Nvit_2.0|Chr5.Scaffold2	Cufflinks	exon	6570972	6571859	.	.	.	gene_id "XLOC_012402"; transcript_id "TCONS_00028752"; exon_number "1"; oId "CUFF.9741.1"; class_code "u"; tss_id "TSS22624";
gnl|Nvit_2.0|Chr5.Scaffold2	Cufflinks	exon	6646101	6647406	.	.	.	gene_id "XLOC_012403"; transcript_id "TCONS_00028753"; exon_number "1"; oId "CUFF.9745.1"; class_code "u"; tss_id "TSS22625";
gnl|Nvit_2.0|Chr5.Scaffold2	Cufflinks	exon	7172689	7173764	.	.	.	gene_id "XLOC_012404"; transcript_id "TCONS_00028754"; exon_number "1"; oId "CUFF.9782.1"; class_code "u"; tss_id "TSS22626";
gnl|Nvit_2.0|Chr5.Scaffold2	Cufflinks	exon	7175457	7176003	.	.	.	gene_id "XLOC_012405"; transcript_id "TCONS_00028755"; exon_number "1"; oId "CUFF.9783.1"; class_code "u"; tss_id "TSS22627";
gnl|Nvit_2.0|Chr5.Scaffold2	Cufflinks	exon	7534751	7536215	.	.	.	gene_id "XLOC_012407"; transcript_id "TCONS_00028757"; exon_number "1"; oId "CUFF.9807.1"; class_code "u"; tss_id "TSS22629";
gnl|Nvit_2.0|Chr5.Scaffold228	Cufflinks	exon	146444	147469	.	.	.	gene_id "XLOC_012416"; transcript_id "TCONS_00028766"; exon_number "1"; oId "CUFF.9809.1"; class_code "u"; tss_id "TSS22638";
gnl|Nvit_2.0|Chr5.Scaffold233	Cufflinks	exon	101914	104344	.	.	.	gene_id "XLOC_012428"; transcript_id "TCONS_00028789"; exon_number "1"; oId "CUFF.9812.1"; class_code "u"; tss_id "TSS22658";
gnl|Nvit_2.0|Chr5.Scaffold233	Cufflinks	exon	181603	186865	.	.	.	gene_id "XLOC_012429"; transcript_id "TCONS_00028790"; exon_number "1"; oId "CUFF.9818.1"; class_code "u"; tss_id "TSS22659";
gnl|Nvit_2.0|Chr5.Scaffold250	Cufflinks	exon	94174	95009	.	+	.	gene_id "XLOC_012433"; transcript_id "TCONS_00028796"; exon_number "1"; oId "CUFF.9825.1"; class_code "u"; tss_id "TSS22664";
gnl|Nvit_2.0|Chr5.Scaffold27	Cufflinks	exon	46566	47322	.	+	.	gene_id "XLOC_012445"; transcript_id "TCONS_00028811"; exon_number "1"; oId "CUFF.9828.1"; class_code "u"; tss_id "TSS22678";
gnl|Nvit_2.0|Chr5.Scaffold27	Cufflinks	exon	48300	48942	.	+	.	gene_id "XLOC_012445"; transcript_id "TCONS_00028811"; exon_number "2"; oId "CUFF.9828.1"; class_code "u"; tss_id "TSS22678";
gnl|Nvit_2.0|Chr5.Scaffold27	Cufflinks	exon	315897	316148	.	+	.	gene_id "XLOC_012465"; transcript_id "TCONS_00028845"; exon_number "1"; oId "CUFF.9846.1"; class_code "u"; tss_id "TSS22705";
gnl|Nvit_2.0|Chr5.Scaffold27	Cufflinks	exon	316205	316429	.	+	.	gene_id "XLOC_012465"; transcript_id "TCONS_00028845"; exon_number "2"; oId "CUFF.9846.1"; class_code "u"; tss_id "TSS22705";
gnl|Nvit_2.0|Chr5.Scaffold27	Cufflinks	exon	317166	317340	.	+	.	gene_id "XLOC_012465"; transcript_id "TCONS_00028845"; exon_number "3"; oId "CUFF.9846.1"; class_code "u"; tss_id "TSS22705";
gnl|Nvit_2.0|Chr5.Scaffold27	Cufflinks	exon	315897	316487	.	-	.	gene_id "XLOC_012514"; transcript_id "TCONS_00028969"; exon_number "1"; oId "CUFF.9847.2"; class_code "u"; tss_id "TSS22798";
gnl|Nvit_2.0|Chr5.Scaffold27	Cufflinks	exon	318685	318837	.	-	.	gene_id "XLOC_012514"; transcript_id "TCONS_00028969"; exon_number "2"; oId "CUFF.9847.2"; class_code "u"; tss_id "TSS22798";
gnl|Nvit_2.0|Chr5.Scaffold27	Cufflinks	exon	315897	316487	.	-	.	gene_id "XLOC_012514"; transcript_id "TCONS_00028970"; exon_number "1"; oId "CUFF.9847.1"; class_code "u"; tss_id "TSS22798";
gnl|Nvit_2.0|Chr5.Scaffold27	Cufflinks	exon	318736	318876	.	-	.	gene_id "XLOC_012514"; transcript_id "TCONS_00028970"; exon_number "2"; oId "CUFF.9847.1"; class_code "u"; tss_id "TSS22798";
gnl|Nvit_2.0|Chr5.Scaffold27	Cufflinks	exon	1520362	1520453	.	-	.	gene_id "XLOC_012541"; transcript_id "TCONS_00029021"; exon_number "1"; oId "CUFF.9890.3"; class_code "u"; tss_id "TSS22838";
gnl|Nvit_2.0|Chr5.Scaffold27	Cufflinks	exon	1520673	1520912	.	-	.	gene_id "XLOC_012541"; transcript_id "TCONS_00029021"; exon_number "2"; oId "CUFF.9890.3"; class_code "u"; tss_id "TSS22838";
gnl|Nvit_2.0|Chr5.Scaffold27	Cufflinks	exon	1520979	1521490	.	-	.	gene_id "XLOC_012541"; transcript_id "TCONS_00029021"; exon_number "3"; oId "CUFF.9890.3"; class_code "u"; tss_id "TSS22838";
gnl|Nvit_2.0|Chr5.Scaffold27	Cufflinks	exon	24463	26209	.	.	.	gene_id "XLOC_012549"; transcript_id "TCONS_00029041"; exon_number "1"; oId "CUFF.9826.1"; class_code "u"; tss_id "TSS22854";
gnl|Nvit_2.0|Chr5.Scaffold27	Cufflinks	exon	66446	66753	.	.	.	gene_id "XLOC_012550"; transcript_id "TCONS_00029042"; exon_number "1"; oId "CUFF.9834.1"; class_code "u"; tss_id "TSS22855";
gnl|Nvit_2.0|Chr5.Scaffold27	Cufflinks	exon	86537	87037	.	.	.	gene_id "XLOC_012551"; transcript_id "TCONS_00029043"; exon_number "1"; oId "CUFF.9836.1"; class_code "u"; tss_id "TSS22856";
gnl|Nvit_2.0|Chr5.Scaffold27	Cufflinks	exon	621480	622302	.	.	.	gene_id "XLOC_012552"; transcript_id "TCONS_00029044"; exon_number "1"; oId "CUFF.9858.1"; class_code "u"; tss_id "TSS22857";
gnl|Nvit_2.0|Chr5.Scaffold27	Cufflinks	exon	690949	691680	.	.	.	gene_id "XLOC_012553"; transcript_id "TCONS_00029045"; exon_number "1"; oId "CUFF.9860.1"; class_code "u"; tss_id "TSS22858";
gnl|Nvit_2.0|Chr5.Scaffold27	Cufflinks	exon	883293	884694	.	.	.	gene_id "XLOC_012554"; transcript_id "TCONS_00029046"; exon_number "1"; oId "CUFF.9863.1"; class_code "u"; tss_id "TSS22859";
gnl|Nvit_2.0|Chr5.Scaffold27	Cufflinks	exon	1061419	1062563	.	.	.	gene_id "XLOC_012555"; transcript_id "TCONS_00029047"; exon_number "1"; oId "CUFF.9867.1"; class_code "u"; tss_id "TSS22860";
gnl|Nvit_2.0|Chr5.Scaffold27	Cufflinks	exon	1602458	1603630	.	.	.	gene_id "XLOC_012556"; transcript_id "TCONS_00029048"; exon_number "1"; oId "CUFF.9902.1"; class_code "u"; tss_id "TSS22861";
gnl|Nvit_2.0|Chr5.Scaffold27	Cufflinks	exon	1603833	1604737	.	.	.	gene_id "XLOC_012557"; transcript_id "TCONS_00029049"; exon_number "1"; oId "CUFF.9903.1"; class_code "u"; tss_id "TSS22862";
gnl|Nvit_2.0|Chr5.Scaffold27	Cufflinks	exon	1605618	1606620	.	.	.	gene_id "XLOC_012558"; transcript_id "TCONS_00029050"; exon_number "1"; oId "CUFF.9904.1"; class_code "u"; tss_id "TSS22863";
gnl|Nvit_2.0|Chr5.Scaffold27	Cufflinks	exon	1607463	1608541	.	.	.	gene_id "XLOC_012559"; transcript_id "TCONS_00029051"; exon_number "1"; oId "CUFF.9905.1"; class_code "u"; tss_id "TSS22864";
gnl|Nvit_2.0|Chr5.Scaffold27	Cufflinks	exon	1623034	1623243	.	.	.	gene_id "XLOC_012560"; transcript_id "TCONS_00029052"; exon_number "1"; oId "CUFF.9906.1"; class_code "u"; tss_id "TSS22865";
gnl|Nvit_2.0|Chr5.Scaffold38	Cufflinks	exon	4473	4532	.	-	.	gene_id "XLOC_012623"; transcript_id "TCONS_00029213"; exon_number "1"; oId "CUFF.9907.1"; class_code "u"; tss_id "TSS22984";
gnl|Nvit_2.0|Chr5.Scaffold38	Cufflinks	exon	14106	15145	.	-	.	gene_id "XLOC_012623"; transcript_id "TCONS_00029213"; exon_number "2"; oId "CUFF.9907.1"; class_code "u"; tss_id "TSS22984";
gnl|Nvit_2.0|Chr5.Scaffold38	Cufflinks	exon	877631	877694	.	-	.	gene_id "XLOC_012648"; transcript_id "TCONS_00029269"; exon_number "1"; oId "CUFF.9948.4"; class_code "u"; tss_id "TSS23025";
gnl|Nvit_2.0|Chr5.Scaffold38	Cufflinks	exon	877782	878074	.	-	.	gene_id "XLOC_012648"; transcript_id "TCONS_00029269"; exon_number "2"; oId "CUFF.9948.4"; class_code "u"; tss_id "TSS23025";
gnl|Nvit_2.0|Chr5.Scaffold38	Cufflinks	exon	878145	878270	.	-	.	gene_id "XLOC_012648"; transcript_id "TCONS_00029269"; exon_number "3"; oId "CUFF.9948.4"; class_code "u"; tss_id "TSS23025";
[truncated: 434 more rows]
