# Supplementary material for: Transcriptome Profiling of Nasonia vitripennis Testis Reveals Novel Transcripts Expressed from the Selfish B Chromosome, Paternal Sex Ratio
Source: G3 (Bethesda). 2013 Sep 1;3(9):1597–605. doi: 10.1534/g3.113.007583 (PMC3755920; doi:10.1534/g3.113.007583)
Supplement: Supporting Information [file supp_g3.113.007583_FileS4.zip › Supplementary GTF file 4-NTR.nasonia.noncoding.gtf]

gnl|Nvit_2.0|Chr1.Scaffold1	Cufflinks	exon	782343	782397	.	+	.	gene_id "XLOC_000024"; transcript_id "TCONS_00000067"; exon_number "1"; oId "CUFF.48.1"; class_code "u"; tss_id "TSS46";
gnl|Nvit_2.0|Chr1.Scaffold1	Cufflinks	exon	782470	782720	.	+	.	gene_id "XLOC_000024"; transcript_id "TCONS_00000067"; exon_number "2"; oId "CUFF.48.1"; class_code "u"; tss_id "TSS46";
gnl|Nvit_2.0|Chr1.Scaffold1	Cufflinks	exon	783048	783272	.	+	.	gene_id "XLOC_000024"; transcript_id "TCONS_00000067"; exon_number "3"; oId "CUFF.48.1"; class_code "u"; tss_id "TSS46";
gnl|Nvit_2.0|Chr1.Scaffold1	Cufflinks	exon	1162498	1163396	.	+	.	gene_id "XLOC_000046"; transcript_id "TCONS_00000121"; exon_number "1"; oId "CUFF.85.1"; class_code "u"; tss_id "TSS88";
gnl|Nvit_2.0|Chr1.Scaffold1	Cufflinks	exon	1163557	1164521	.	+	.	gene_id "XLOC_000046"; transcript_id "TCONS_00000121"; exon_number "2"; oId "CUFF.85.1"; class_code "u"; tss_id "TSS88";
gnl|Nvit_2.0|Chr1.Scaffold1	Cufflinks	exon	1110528	1110671	.	-	.	gene_id "XLOC_000259"; transcript_id "TCONS_00000646"; exon_number "1"; oId "CUFF.76.1"; class_code "u"; tss_id "TSS511";
gnl|Nvit_2.0|Chr1.Scaffold1	Cufflinks	exon	1110836	1111035	.	-	.	gene_id "XLOC_000259"; transcript_id "TCONS_00000646"; exon_number "2"; oId "CUFF.76.1"; class_code "u"; tss_id "TSS511";
gnl|Nvit_2.0|Chr1.Scaffold1	Cufflinks	exon	4543940	4544689	.	-	.	gene_id "XLOC_000419"; transcript_id "TCONS_00001039"; exon_number "1"; oId "CUFF.339.1"; class_code "u"; tss_id "TSS827";
gnl|Nvit_2.0|Chr1.Scaffold1	Cufflinks	exon	4545175	4546378	.	-	.	gene_id "XLOC_000419"; transcript_id "TCONS_00001039"; exon_number "2"; oId "CUFF.339.1"; class_code "u"; tss_id "TSS827";
gnl|Nvit_2.0|Chr1.Scaffold12	Cufflinks	exon	3021873	3022466	.	+	.	gene_id "XLOC_000657"; transcript_id "TCONS_00001597"; exon_number "1"; oId "CUFF.588.2"; class_code "u"; tss_id "TSS1255";
gnl|Nvit_2.0|Chr1.Scaffold12	Cufflinks	exon	3022553	3022699	.	+	.	gene_id "XLOC_000657"; transcript_id "TCONS_00001597"; exon_number "2"; oId "CUFF.588.2"; class_code "u"; tss_id "TSS1255";
gnl|Nvit_2.0|Chr1.Scaffold12	Cufflinks	exon	425846	425990	.	-	.	gene_id "XLOC_000690"; transcript_id "TCONS_00001664"; exon_number "1"; oId "CUFF.481.1"; class_code "u"; tss_id "TSS1315";
gnl|Nvit_2.0|Chr1.Scaffold12	Cufflinks	exon	426097	426156	.	-	.	gene_id "XLOC_000690"; transcript_id "TCONS_00001664"; exon_number "2"; oId "CUFF.481.1"; class_code "u"; tss_id "TSS1315";
gnl|Nvit_2.0|Chr1.Scaffold12	Cufflinks	exon	427202	428094	.	-	.	gene_id "XLOC_000690"; transcript_id "TCONS_00001664"; exon_number "3"; oId "CUFF.481.1"; class_code "u"; tss_id "TSS1315";
gnl|Nvit_2.0|Chr1.Scaffold12	Cufflinks	exon	1886336	1886394	.	-	.	gene_id "XLOC_000715"; transcript_id "TCONS_00001719"; exon_number "1"; oId "CUFF.533.1"; class_code "u"; tss_id "TSS1358";
gnl|Nvit_2.0|Chr1.Scaffold12	Cufflinks	exon	1886752	1887621	.	-	.	gene_id "XLOC_000715"; transcript_id "TCONS_00001719"; exon_number "2"; oId "CUFF.533.1"; class_code "u"; tss_id "TSS1358";
gnl|Nvit_2.0|Chr1.Scaffold12	Cufflinks	exon	256751	257003	.	.	.	gene_id "XLOC_000754"; transcript_id "TCONS_00001810"; exon_number "1"; oId "CUFF.471.1"; class_code "u"; tss_id "TSS1430";
gnl|Nvit_2.0|Chr1.Scaffold12	Cufflinks	exon	988047	988299	.	.	.	gene_id "XLOC_000760"; transcript_id "TCONS_00001816"; exon_number "1"; oId "CUFF.512.1"; class_code "u"; tss_id "TSS1436";
gnl|Nvit_2.0|Chr1.Scaffold120	Cufflinks	exon	38100	38658	.	-	.	gene_id "XLOC_000779"; transcript_id "TCONS_00001861"; exon_number "1"; oId "CUFF.601.2"; class_code "u"; tss_id "TSS1473";
gnl|Nvit_2.0|Chr1.Scaffold120	Cufflinks	exon	40567	40839	.	-	.	gene_id "XLOC_000779"; transcript_id "TCONS_00001861"; exon_number "2"; oId "CUFF.601.2"; class_code "u"; tss_id "TSS1473";
gnl|Nvit_2.0|Chr1.Scaffold120	Cufflinks	exon	38100	38536	.	-	.	gene_id "XLOC_000779"; transcript_id "TCONS_00001860"; exon_number "1"; oId "CUFF.601.1"; class_code "u"; tss_id "TSS1473";
gnl|Nvit_2.0|Chr1.Scaffold120	Cufflinks	exon	40567	40839	.	-	.	gene_id "XLOC_000779"; transcript_id "TCONS_00001860"; exon_number "2"; oId "CUFF.601.1"; class_code "u"; tss_id "TSS1473";
gnl|Nvit_2.0|Chr1.Scaffold120	Cufflinks	exon	41179	41207	.	-	.	gene_id "XLOC_000780"; transcript_id "TCONS_00001863"; exon_number "1"; oId "CUFF.603.1"; class_code "u"; tss_id "TSS1474";
gnl|Nvit_2.0|Chr1.Scaffold120	Cufflinks	exon	41293	41816	.	-	.	gene_id "XLOC_000780"; transcript_id "TCONS_00001863"; exon_number "2"; oId "CUFF.603.1"; class_code "u"; tss_id "TSS1474";
gnl|Nvit_2.0|Chr1.Scaffold120	Cufflinks	exon	41958	43055	.	-	.	gene_id "XLOC_000780"; transcript_id "TCONS_00001863"; exon_number "3"; oId "CUFF.603.1"; class_code "u"; tss_id "TSS1474";
gnl|Nvit_2.0|Chr1.Scaffold120	Cufflinks	exon	41329	41821	.	-	.	gene_id "XLOC_000780"; transcript_id "TCONS_00001864"; exon_number "1"; oId "CUFF.603.2"; class_code "u"; tss_id "TSS1475";
gnl|Nvit_2.0|Chr1.Scaffold120	Cufflinks	exon	41958	42463	.	-	.	gene_id "XLOC_000780"; transcript_id "TCONS_00001864"; exon_number "2"; oId "CUFF.603.2"; class_code "u"; tss_id "TSS1475";
gnl|Nvit_2.0|Chr1.Scaffold127	Cufflinks	exon	884736	886208	.	-	.	gene_id "XLOC_000934"; transcript_id "TCONS_00002201"; exon_number "1"; oId "CUFF.728.1"; class_code "u"; tss_id "TSS1760";
gnl|Nvit_2.0|Chr1.Scaffold127	Cufflinks	exon	886269	886348	.	-	.	gene_id "XLOC_000934"; transcript_id "TCONS_00002201"; exon_number "2"; oId "CUFF.728.1"; class_code "u"; tss_id "TSS1760";
gnl|Nvit_2.0|Chr1.Scaffold1329	Cufflinks	exon	11341	11394	.	+	.	gene_id "XLOC_000974"; transcript_id "TCONS_00002272"; exon_number "1"; oId "CUFF.755.4"; class_code "u"; tss_id "TSS1821";
gnl|Nvit_2.0|Chr1.Scaffold1329	Cufflinks	exon	14275	14730	.	+	.	gene_id "XLOC_000974"; transcript_id "TCONS_00002272"; exon_number "2"; oId "CUFF.755.4"; class_code "u"; tss_id "TSS1821";
gnl|Nvit_2.0|Chr1.Scaffold1329	Cufflinks	exon	20054	20196	.	+	.	gene_id "XLOC_000974"; transcript_id "TCONS_00002272"; exon_number "3"; oId "CUFF.755.4"; class_code "u"; tss_id "TSS1821";
gnl|Nvit_2.0|Chr1.Scaffold144	Cufflinks	exon	220598	220705	.	-	.	gene_id "XLOC_001089"; transcript_id "TCONS_00002523"; exon_number "1"; oId "CUFF.825.1"; class_code "u"; tss_id "TSS2018";
gnl|Nvit_2.0|Chr1.Scaffold144	Cufflinks	exon	220875	221680	.	-	.	gene_id "XLOC_001089"; transcript_id "TCONS_00002523"; exon_number "2"; oId "CUFF.825.1"; class_code "u"; tss_id "TSS2018";
gnl|Nvit_2.0|Chr1.Scaffold16	Cufflinks	exon	3589348	3589710	.	-	.	gene_id "XLOC_001563"; transcript_id "TCONS_00003651"; exon_number "1"; oId "CUFF.1187.2"; class_code "u"; tss_id "TSS2919";
gnl|Nvit_2.0|Chr1.Scaffold16	Cufflinks	exon	3590438	3590687	.	-	.	gene_id "XLOC_001563"; transcript_id "TCONS_00003651"; exon_number "2"; oId "CUFF.1187.2"; class_code "u"; tss_id "TSS2919";
gnl|Nvit_2.0|Chr1.Scaffold16	Cufflinks	exon	1044965	1045185	.	.	.	gene_id "XLOC_001593"; transcript_id "TCONS_00003708"; exon_number "1"; oId "CUFF.969.1"; class_code "u"; tss_id "TSS2969";
gnl|Nvit_2.0|Chr1.Scaffold16	Cufflinks	exon	3093447	3093720	.	.	.	gene_id "XLOC_001602"; transcript_id "TCONS_00003717"; exon_number "1"; oId "CUFF.1127.1"; class_code "u"; tss_id "TSS2978";
gnl|Nvit_2.0|Chr1.Scaffold16	Cufflinks	exon	3372588	3373415	.	.	.	gene_id "XLOC_001608"; transcript_id "TCONS_00003723"; exon_number "1"; oId "CUFF.1158.1"; class_code "u"; tss_id "TSS2984";
gnl|Nvit_2.0|Chr1.Scaffold16	Cufflinks	exon	3588084	3588807	.	.	.	gene_id "XLOC_001611"; transcript_id "TCONS_00003726"; exon_number "1"; oId "CUFF.1186.1"; class_code "u"; tss_id "TSS2987";
gnl|Nvit_2.0|Chr1.Scaffold237	Cufflinks	exon	71634	71966	.	.	.	gene_id "XLOC_001847"; transcript_id "TCONS_00004136"; exon_number "1"; oId "CUFF.1319.1"; class_code "u"; tss_id "TSS3326";
gnl|Nvit_2.0|Chr1.Scaffold25	Cufflinks	exon	376225	376289	.	-	.	gene_id "XLOC_001938"; transcript_id "TCONS_00004339"; exon_number "1"; oId "CUFF.1376.5"; class_code "u"; tss_id "TSS3477";
gnl|Nvit_2.0|Chr1.Scaffold25	Cufflinks	exon	376360	376665	.	-	.	gene_id "XLOC_001938"; transcript_id "TCONS_00004339"; exon_number "2"; oId "CUFF.1376.5"; class_code "u"; tss_id "TSS3477";
gnl|Nvit_2.0|Chr1.Scaffold25	Cufflinks	exon	376747	377415	.	-	.	gene_id "XLOC_001938"; transcript_id "TCONS_00004339"; exon_number "3"; oId "CUFF.1376.5"; class_code "u"; tss_id "TSS3477";
gnl|Nvit_2.0|Chr1.Scaffold25	Cufflinks	exon	52988	53875	.	.	.	gene_id "XLOC_001966"; transcript_id "TCONS_00004406"; exon_number "1"; oId "CUFF.1360.1"; class_code "u"; tss_id "TSS3529";
gnl|Nvit_2.0|Chr1.Scaffold258	Cufflinks	exon	127317	127789	.	.	.	gene_id "XLOC_001998"; transcript_id "TCONS_00004444"; exon_number "1"; oId "CUFF.1434.1"; class_code "u"; tss_id "TSS3564";
gnl|Nvit_2.0|Chr1.Scaffold39	Cufflinks	exon	781	1066	.	-	.	gene_id "XLOC_002294"; transcript_id "TCONS_00005118"; exon_number "1"; oId "CUFF.1647.1"; class_code "u"; tss_id "TSS4084";
gnl|Nvit_2.0|Chr1.Scaffold39	Cufflinks	exon	1141	1232	.	-	.	gene_id "XLOC_002294"; transcript_id "TCONS_00005118"; exon_number "2"; oId "CUFF.1647.1"; class_code "u"; tss_id "TSS4084";
gnl|Nvit_2.0|Chr1.Scaffold39	Cufflinks	exon	441211	441352	.	-	.	gene_id "XLOC_002320"; transcript_id "TCONS_00005179"; exon_number "1"; oId "CUFF.1689.1"; class_code "u"; tss_id "TSS4135";
gnl|Nvit_2.0|Chr1.Scaffold39	Cufflinks	exon	441859	442026	.	-	.	gene_id "XLOC_002320"; transcript_id "TCONS_00005179"; exon_number "2"; oId "CUFF.1689.1"; class_code "u"; tss_id "TSS4135";
gnl|Nvit_2.0|Chr1.Scaffold58	Cufflinks	exon	535311	535502	.	+	.	gene_id "XLOC_002667"; transcript_id "TCONS_00005984"; exon_number "1"; oId "CUFF.1996.1"; class_code "u"; tss_id "TSS4757";
gnl|Nvit_2.0|Chr1.Scaffold58	Cufflinks	exon	535617	535786	.	+	.	gene_id "XLOC_002667"; transcript_id "TCONS_00005984"; exon_number "2"; oId "CUFF.1996.1"; class_code "u"; tss_id "TSS4757";
gnl|Nvit_2.0|Chr1.Scaffold58	Cufflinks	exon	346946	347253	.	-	.	gene_id "XLOC_002691"; transcript_id "TCONS_00006063"; exon_number "1"; oId "CUFF.1978.2"; class_code "u"; tss_id "TSS4804";
gnl|Nvit_2.0|Chr1.Scaffold58	Cufflinks	exon	347324	347915	.	-	.	gene_id "XLOC_002691"; transcript_id "TCONS_00006063"; exon_number "2"; oId "CUFF.1978.2"; class_code "u"; tss_id "TSS4804";
gnl|Nvit_2.0|Chr1.Scaffold62	Cufflinks	exon	701252	703209	.	-	.	gene_id "XLOC_002960"; transcript_id "TCONS_00006595"; exon_number "1"; oId "CUFF.2166.1"; class_code "u"; tss_id "TSS5211";
gnl|Nvit_2.0|Chr1.Scaffold62	Cufflinks	exon	703411	704802	.	-	.	gene_id "XLOC_002960"; transcript_id "TCONS_00006595"; exon_number "2"; oId "CUFF.2166.1"; class_code "u"; tss_id "TSS5211";
gnl|Nvit_2.0|Chr1.Scaffold62	Cufflinks	exon	315508	317264	.	.	.	gene_id "XLOC_002969"; transcript_id "TCONS_00006612"; exon_number "1"; oId "CUFF.2131.1"; class_code "u"; tss_id "TSS5227";
gnl|Nvit_2.0|Chr1.Scaffold62	Cufflinks	exon	317368	319889	.	.	.	gene_id "XLOC_002970"; transcript_id "TCONS_00006613"; exon_number "1"; oId "CUFF.2132.1"; class_code "u"; tss_id "TSS5228";
gnl|Nvit_2.0|Chr1.Scaffold63	Cufflinks	exon	261970	263835	.	-	.	gene_id "XLOC_003000"; transcript_id "TCONS_00006666"; exon_number "1"; oId "CUFF.2196.1"; class_code "u"; tss_id "TSS5266";
gnl|Nvit_2.0|Chr1.Scaffold63	Cufflinks	exon	264935	265124	.	-	.	gene_id "XLOC_003000"; transcript_id "TCONS_00006666"; exon_number "2"; oId "CUFF.2196.1"; class_code "u"; tss_id "TSS5266";
gnl|Nvit_2.0|Chr1.Scaffold7	Cufflinks	exon	289164	289330	.	+	.	gene_id "XLOC_003069"; transcript_id "TCONS_00006801"; exon_number "1"; oId "CUFF.2266.3"; class_code "u"; tss_id "TSS5366";
gnl|Nvit_2.0|Chr1.Scaffold7	Cufflinks	exon	290085	290337	.	+	.	gene_id "XLOC_003069"; transcript_id "TCONS_00006801"; exon_number "2"; oId "CUFF.2266.3"; class_code "u"; tss_id "TSS5366";
gnl|Nvit_2.0|Chr1.Scaffold7	Cufflinks	exon	28584	30066	.	.	.	gene_id "XLOC_003100"; transcript_id "TCONS_00006881"; exon_number "1"; oId "CUFF.2232.1"; class_code "u"; tss_id "TSS5432";
gnl|Nvit_2.0|Chr1.Scaffold74	Cufflinks	exon	581480	581799	.	.	.	gene_id "XLOC_003164"; transcript_id "TCONS_00007011"; exon_number "1"; oId "CUFF.2327.1"; class_code "u"; tss_id "TSS5539";
gnl|Nvit_2.0|Chr1.Scaffold87	Cufflinks	exon	283709	284196	.	.	.	gene_id "XLOC_003275"; transcript_id "TCONS_00007191"; exon_number "1"; oId "CUFF.2354.1"; class_code "u"; tss_id "TSS5696";
gnl|Nvit_2.0|Chr2.Scaffold11	Cufflinks	exon	2423645	2423946	.	.	.	gene_id "XLOC_003504"; transcript_id "TCONS_00007774"; exon_number "1"; oId "CUFF.2540.1"; class_code "u"; tss_id "TSS6148";
gnl|Nvit_2.0|Chr2.Scaffold11	Cufflinks	exon	2518106	2518396	.	.	.	gene_id "XLOC_003506"; transcript_id "TCONS_00007776"; exon_number "1"; oId "CUFF.2551.1"; class_code "u"; tss_id "TSS6150";
gnl|Nvit_2.0|Chr2.Scaffold13	Cufflinks	exon	2956291	2957563	.	+	.	gene_id "XLOC_003691"; transcript_id "TCONS_00008245"; exon_number "1"; oId "CUFF.2840.1"; class_code "u"; tss_id "TSS6505";
gnl|Nvit_2.0|Chr2.Scaffold13	Cufflinks	exon	2958094	2958300	.	+	.	gene_id "XLOC_003691"; transcript_id "TCONS_00008245"; exon_number "2"; oId "CUFF.2840.1"; class_code "u"; tss_id "TSS6505";
gnl|Nvit_2.0|Chr2.Scaffold13	Cufflinks	exon	3017034	3017333	.	+	.	gene_id "XLOC_003695"; transcript_id "TCONS_00008253"; exon_number "1"; oId "CUFF.2848.1"; class_code "u"; tss_id "TSS6512";
gnl|Nvit_2.0|Chr2.Scaffold13	Cufflinks	exon	3017456	3017588	.	+	.	gene_id "XLOC_003695"; transcript_id "TCONS_00008253"; exon_number "2"; oId "CUFF.2848.1"; class_code "u"; tss_id "TSS6512";
gnl|Nvit_2.0|Chr2.Scaffold13	Cufflinks	exon	3017675	3018099	.	+	.	gene_id "XLOC_003695"; transcript_id "TCONS_00008253"; exon_number "3"; oId "CUFF.2848.1"; class_code "u"; tss_id "TSS6512";
gnl|Nvit_2.0|Chr2.Scaffold13	Cufflinks	exon	3018233	3018266	.	+	.	gene_id "XLOC_003695"; transcript_id "TCONS_00008253"; exon_number "4"; oId "CUFF.2848.1"; class_code "u"; tss_id "TSS6512";
gnl|Nvit_2.0|Chr2.Scaffold13	Cufflinks	exon	1442371	1442695	.	.	.	gene_id "XLOC_003797"; transcript_id "TCONS_00008497"; exon_number "1"; oId "CUFF.2759.1"; class_code "u"; tss_id "TSS6707";
gnl|Nvit_2.0|Chr2.Scaffold13	Cufflinks	exon	1547877	1548169	.	.	.	gene_id "XLOC_003798"; transcript_id "TCONS_00008498"; exon_number "1"; oId "CUFF.2760.1"; class_code "u"; tss_id "TSS6708";
gnl|Nvit_2.0|Chr2.Scaffold15	Cufflinks	exon	2051775	2052043	.	.	.	gene_id "XLOC_004038"; transcript_id "TCONS_00009054"; exon_number "1"; oId "CUFF.3009.1"; class_code "u"; tss_id "TSS7158";
gnl|Nvit_2.0|Chr2.Scaffold188	Cufflinks	exon	30077	30465	.	-	.	gene_id "XLOC_004076"; transcript_id "TCONS_00009125"; exon_number "1"; oId "CUFF.3058.2"; class_code "u"; tss_id "TSS7212";
gnl|Nvit_2.0|Chr2.Scaffold188	Cufflinks	exon	32124	32316	.	-	.	gene_id "XLOC_004076"; transcript_id "TCONS_00009125"; exon_number "2"; oId "CUFF.3058.2"; class_code "u"; tss_id "TSS7212";
gnl|Nvit_2.0|Chr2.Scaffold188	Cufflinks	exon	32711	32837	.	-	.	gene_id "XLOC_004076"; transcript_id "TCONS_00009125"; exon_number "3"; oId "CUFF.3058.2"; class_code "u"; tss_id "TSS7212";
gnl|Nvit_2.0|Chr2.Scaffold188	Cufflinks	exon	30077	30465	.	-	.	gene_id "XLOC_004076"; transcript_id "TCONS_00009126"; exon_number "1"; oId "CUFF.3058.1"; class_code "u"; tss_id "TSS7213";
gnl|Nvit_2.0|Chr2.Scaffold188	Cufflinks	exon	32124	33322	.	-	.	gene_id "XLOC_004076"; transcript_id "TCONS_00009126"; exon_number "2"; oId "CUFF.3058.1"; class_code "u"; tss_id "TSS7213";
gnl|Nvit_2.0|Chr2.Scaffold19	Cufflinks	exon	2747147	2747306	.	-	.	gene_id "XLOC_004254"; transcript_id "TCONS_00009567"; exon_number "1"; oId "CUFF.3215.2"; class_code "u"; tss_id "TSS7552";
gnl|Nvit_2.0|Chr2.Scaffold19	Cufflinks	exon	2748807	2748860	.	-	.	gene_id "XLOC_004254"; transcript_id "TCONS_00009567"; exon_number "2"; oId "CUFF.3215.2"; class_code "u"; tss_id "TSS7552";
gnl|Nvit_2.0|Chr2.Scaffold21	Cufflinks	exon	876376	876720	.	.	.	gene_id "XLOC_004562"; transcript_id "TCONS_00010210"; exon_number "1"; oId "CUFF.3302.1"; class_code "u"; tss_id "TSS8077";
gnl|Nvit_2.0|Chr2.Scaffold24	Cufflinks	exon	333458	333807	.	.	.	gene_id "XLOC_004735"; transcript_id "TCONS_00010615"; exon_number "1"; oId "CUFF.3468.1"; class_code "u"; tss_id "TSS8415";
gnl|Nvit_2.0|Chr2.Scaffold24	Cufflinks	exon	402411	402725	.	.	.	gene_id "XLOC_004736"; transcript_id "TCONS_00010616"; exon_number "1"; oId "CUFF.3480.1"; class_code "u"; tss_id "TSS8416";
gnl|Nvit_2.0|Chr2.Scaffold3	Cufflinks	exon	702045	702398	.	.	.	gene_id "XLOC_005109"; transcript_id "TCONS_00011533"; exon_number "1"; oId "CUFF.3626.1"; class_code "u"; tss_id "TSS9122";
gnl|Nvit_2.0|Chr2.Scaffold3	Cufflinks	exon	1541491	1541763	.	.	.	gene_id "XLOC_005118"; transcript_id "TCONS_00011542"; exon_number "1"; oId "CUFF.3712.1"; class_code "u"; tss_id "TSS9131";
gnl|Nvit_2.0|Chr2.Scaffold3	Cufflinks	exon	3270300	3270626	.	.	.	gene_id "XLOC_005127"; transcript_id "TCONS_00011551"; exon_number "1"; oId "CUFF.3783.1"; class_code "u"; tss_id "TSS9140";
gnl|Nvit_2.0|Chr2.Scaffold353	Cufflinks	exon	62571	62607	.	+	.	gene_id "XLOC_005320"; transcript_id "TCONS_00011991"; exon_number "1"; oId "CUFF.4058.1"; class_code "u"; tss_id "TSS9483";
gnl|Nvit_2.0|Chr2.Scaffold353	Cufflinks	exon	62792	62976	.	+	.	gene_id "XLOC_005320"; transcript_id "TCONS_00011991"; exon_number "2"; oId "CUFF.4058.1"; class_code "u"; tss_id "TSS9483";
gnl|Nvit_2.0|Chr2.Scaffold416	Cufflinks	exon	138188	138645	.	+	.	gene_id "XLOC_005327"; transcript_id "TCONS_00012004"; exon_number "1"; oId "CUFF.4062.1"; class_code "u"; tss_id "TSS9493";
gnl|Nvit_2.0|Chr2.Scaffold474	Cufflinks	exon	36743	36995	.	.	.	gene_id "XLOC_005340"; transcript_id "TCONS_00012019"; exon_number "1"; oId "CUFF.4066.1"; class_code "u"; tss_id "TSS9507";
gnl|Nvit_2.0|Chr2.Scaffold5	Cufflinks	exon	3693590	3694371	.	.	.	gene_id "XLOC_005739"; transcript_id "TCONS_00013014"; exon_number "1"; oId "CUFF.4342.1"; class_code "u"; tss_id "TSS10285";
gnl|Nvit_2.0|Chr2.Scaffold710	Cufflinks	exon	4149	4445	.	.	.	gene_id "XLOC_005798"; transcript_id "TCONS_00013121"; exon_number "1"; oId "CUFF.4431.1"; class_code "u"; tss_id "TSS10369";
gnl|Nvit_2.0|Chr2.Scaffold79	Cufflinks	exon	86349	87538	.	.	.	gene_id "XLOC_005860"; transcript_id "TCONS_00013261"; exon_number "1"; oId "CUFF.4471.1"; class_code "u"; tss_id "TSS10469";
gnl|Nvit_2.0|Chr2.Scaffold79	Cufflinks	exon	132693	132966	.	.	.	gene_id "XLOC_005861"; transcript_id "TCONS_00013262"; exon_number "1"; oId "CUFF.4472.1"; class_code "u"; tss_id "TSS10470";
gnl|Nvit_2.0|Chr2.Scaffold79	Cufflinks	exon	537742	538017	.	.	.	gene_id "XLOC_005866"; transcript_id "TCONS_00013267"; exon_number "1"; oId "CUFF.4498.1"; class_code "u"; tss_id "TSS10475";
gnl|Nvit_2.0|Chr2.Scaffold8	Cufflinks	exon	10	1495	.	+	.	gene_id "XLOC_005871"; transcript_id "TCONS_00013284"; exon_number "1"; oId "CUFF.4509.1"; class_code "u"; tss_id "TSS10487";
gnl|Nvit_2.0|Chr2.Scaffold93	Cufflinks	exon	347818	348598	.	.	.	gene_id "XLOC_006070"; transcript_id "TCONS_00013742"; exon_number "1"; oId "CUFF.4652.1"; class_code "u"; tss_id "TSS10846";
gnl|Nvit_2.0|Chr3.Scaffold140	Cufflinks	exon	27566	27822	.	.	.	gene_id "XLOC_006103"; transcript_id "TCONS_00013805"; exon_number "1"; oId "CUFF.4672.1"; class_code "u"; tss_id "TSS10897";
gnl|Nvit_2.0|Chr3.Scaffold17	Cufflinks	exon	2371580	2372078	.	+	.	gene_id "XLOC_006225"; transcript_id "TCONS_00014084"; exon_number "1"; oId "CUFF.4878.1"; class_code "u"; tss_id "TSS11124";
gnl|Nvit_2.0|Chr3.Scaffold17	Cufflinks	exon	2372179	2372625	.	+	.	gene_id "XLOC_006225"; transcript_id "TCONS_00014084"; exon_number "2"; oId "CUFF.4878.1"; class_code "u"; tss_id "TSS11124";
gnl|Nvit_2.0|Chr3.Scaffold18	Cufflinks	exon	1280657	1281055	.	.	.	gene_id "XLOC_006600"; transcript_id "TCONS_00015005"; exon_number "1"; oId "CUFF.4995.1"; class_code "u"; tss_id "TSS11854";
gnl|Nvit_2.0|Chr3.Scaffold18	Cufflinks	exon	1946988	1947534	.	.	.	gene_id "XLOC_006602"; transcript_id "TCONS_00015007"; exon_number "1"; oId "CUFF.5030.1"; class_code "u"; tss_id "TSS11856";
gnl|Nvit_2.0|Chr3.Scaffold20	Cufflinks	exon	612777	613272	.	.	.	gene_id "XLOC_006713"; transcript_id "TCONS_00015277"; exon_number "1"; oId "CUFF.5130.1"; class_code "u"; tss_id "TSS12070";
gnl|Nvit_2.0|Chr3.Scaffold22	Cufflinks	exon	2162219	2162244	.	+	.	gene_id "XLOC_006815"; transcript_id "TCONS_00015522"; exon_number "1"; oId "CUFF.5347.1"; class_code "u"; tss_id "TSS12250";
gnl|Nvit_2.0|Chr3.Scaffold22	Cufflinks	exon	2167403	2167750	.	+	.	gene_id "XLOC_006815"; transcript_id "TCONS_00015522"; exon_number "2"; oId "CUFF.5347.1"; class_code "u"; tss_id "TSS12250";
gnl|Nvit_2.0|Chr3.Scaffold22	Cufflinks	exon	2166863	2167060	.	+	.	gene_id "XLOC_006815"; transcript_id "TCONS_00015523"; exon_number "1"; oId "CUFF.5347.2"; class_code "u"; tss_id "TSS12251";
gnl|Nvit_2.0|Chr3.Scaffold22	Cufflinks	exon	2167233	2167750	.	+	.	gene_id "XLOC_006815"; transcript_id "TCONS_00015523"; exon_number "2"; oId "CUFF.5347.2"; class_code "u"; tss_id "TSS12251";
gnl|Nvit_2.0|Chr3.Scaffold22	Cufflinks	exon	2221220	2221465	.	.	.	gene_id "XLOC_006915"; transcript_id "TCONS_00015807"; exon_number "1"; oId "CUFF.5350.1"; class_code "u"; tss_id "TSS12474";
gnl|Nvit_2.0|Chr3.Scaffold28	Cufflinks	exon	1435185	1435420	.	.	.	gene_id "XLOC_007151"; transcript_id "TCONS_00016433"; exon_number "1"; oId "CUFF.5528.1"; class_code "u"; tss_id "TSS12982";
gnl|Nvit_2.0|Chr3.Scaffold292	Cufflinks	exon	7765	8212	.	+	.	gene_id "XLOC_007158"; transcript_id "TCONS_00016440"; exon_number "1"; oId "CUFF.5583.1"; class_code "u"; tss_id "TSS12989";
gnl|Nvit_2.0|Chr3.Scaffold292	Cufflinks	exon	8311	8678	.	+	.	gene_id "XLOC_007158"; transcript_id "TCONS_00016440"; exon_number "2"; oId "CUFF.5583.1"; class_code "u"; tss_id "TSS12989";
gnl|Nvit_2.0|Chr3.Scaffold292	Cufflinks	exon	8775	8888	.	+	.	gene_id "XLOC_007158"; transcript_id "TCONS_00016440"; exon_number "3"; oId "CUFF.5583.1"; class_code "u"; tss_id "TSS12989";
gnl|Nvit_2.0|Chr3.Scaffold30	Cufflinks	exon	868954	869035	.	-	.	gene_id "XLOC_007240"; transcript_id "TCONS_00016648"; exon_number "1"; oId "CUFF.5644.8"; class_code "u"; tss_id "TSS13142";
gnl|Nvit_2.0|Chr3.Scaffold30	Cufflinks	exon	896417	896452	.	-	.	gene_id "XLOC_007240"; transcript_id "TCONS_00016648"; exon_number "2"; oId "CUFF.5644.8"; class_code "u"; tss_id "TSS13142";
gnl|Nvit_2.0|Chr3.Scaffold30	Cufflinks	exon	936254	936315	.	-	.	gene_id "XLOC_007240"; transcript_id "TCONS_00016648"; exon_number "3"; oId "CUFF.5644.8"; class_code "u"; tss_id "TSS13142";
gnl|Nvit_2.0|Chr3.Scaffold30	Cufflinks	exon	973733	973828	.	-	.	gene_id "XLOC_007240"; transcript_id "TCONS_00016648"; exon_number "4"; oId "CUFF.5644.8"; class_code "u"; tss_id "TSS13142";
gnl|Nvit_2.0|Chr3.Scaffold30	Cufflinks	exon	1038464	1038512	.	-	.	gene_id "XLOC_007240"; transcript_id "TCONS_00016648"; exon_number "5"; oId "CUFF.5644.8"; class_code "u"; tss_id "TSS13142";
gnl|Nvit_2.0|Chr3.Scaffold30	Cufflinks	exon	1058203	1058326	.	-	.	gene_id "XLOC_007240"; transcript_id "TCONS_00016648"; exon_number "6"; oId "CUFF.5644.8"; class_code "u"; tss_id "TSS13142";
gnl|Nvit_2.0|Chr3.Scaffold30	Cufflinks	exon	1058727	1058934	.	-	.	gene_id "XLOC_007240"; transcript_id "TCONS_00016648"; exon_number "7"; oId "CUFF.5644.8"; class_code "u"; tss_id "TSS13142";
gnl|Nvit_2.0|Chr3.Scaffold30	Cufflinks	exon	986721	987116	.	.	.	gene_id "XLOC_007251"; transcript_id "TCONS_00016663"; exon_number "1"; oId "CUFF.5648.1"; class_code "u"; tss_id "TSS13158";
gnl|Nvit_2.0|Chr3.Scaffold37	Cufflinks	exon	657318	657889	.	.	.	gene_id "XLOC_007333"; transcript_id "TCONS_00016855"; exon_number "1"; oId "CUFF.5697.1"; class_code "u"; tss_id "TSS13303";
gnl|Nvit_2.0|Chr3.Scaffold42	Cufflinks	exon	424872	425527	.	-	.	gene_id "XLOC_007422"; transcript_id "TCONS_00017060"; exon_number "1"; oId "CUFF.5754.1"; class_code "u"; tss_id "TSS13468";
gnl|Nvit_2.0|Chr3.Scaffold42	Cufflinks	exon	425612	425647	.	-	.	gene_id "XLOC_007422"; transcript_id "TCONS_00017060"; exon_number "2"; oId "CUFF.5754.1"; class_code "u"; tss_id "TSS13468";
gnl|Nvit_2.0|Chr3.Scaffold42	Cufflinks	exon	286599	287343	.	.	.	gene_id "XLOC_007472"; transcript_id "TCONS_00017183"; exon_number "1"; oId "CUFF.5739.1"; class_code "u"; tss_id "TSS13567";
gnl|Nvit_2.0|Chr3.Scaffold44	Cufflinks	exon	557866	558505	.	+	.	gene_id "XLOC_007488"; transcript_id "TCONS_00017217"; exon_number "1"; oId "CUFF.5842.1"; class_code "u"; tss_id "TSS13590";
gnl|Nvit_2.0|Chr3.Scaffold44	Cufflinks	exon	558607	558773	.	+	.	gene_id "XLOC_007488"; transcript_id "TCONS_00017217"; exon_number "2"; oId "CUFF.5842.1"; class_code "u"; tss_id "TSS13590";
gnl|Nvit_2.0|Chr3.Scaffold44	Cufflinks	exon	559167	559402	.	+	.	gene_id "XLOC_007488"; transcript_id "TCONS_00017217"; exon_number "3"; oId "CUFF.5842.1"; class_code "u"; tss_id "TSS13590";
gnl|Nvit_2.0|Chr3.Scaffold44	Cufflinks	exon	559823	560816	.	+	.	gene_id "XLOC_007488"; transcript_id "TCONS_00017217"; exon_number "4"; oId "CUFF.5842.1"; class_code "u"; tss_id "TSS13590";
gnl|Nvit_2.0|Chr3.Scaffold44	Cufflinks	exon	942683	942859	.	+	.	gene_id "XLOC_007503"; transcript_id "TCONS_00017261"; exon_number "1"; oId "CUFF.5871.3"; class_code "u"; tss_id "TSS13619";
gnl|Nvit_2.0|Chr3.Scaffold44	Cufflinks	exon	968972	969117	.	+	.	gene_id "XLOC_007503"; transcript_id "TCONS_00017261"; exon_number "2"; oId "CUFF.5871.3"; class_code "u"; tss_id "TSS13619";
gnl|Nvit_2.0|Chr3.Scaffold44	Cufflinks	exon	271616	271780	.	-	.	gene_id "XLOC_007519"; transcript_id "TCONS_00017303"; exon_number "1"; oId "CUFF.5840.1"; class_code "u"; tss_id "TSS13653";
gnl|Nvit_2.0|Chr3.Scaffold44	Cufflinks	exon	275485	275988	.	-	.	gene_id "XLOC_007519"; transcript_id "TCONS_00017303"; exon_number "2"; oId "CUFF.5840.1"; class_code "u"; tss_id "TSS13653";
gnl|Nvit_2.0|Chr3.Scaffold49	Cufflinks	exon	387676	387932	.	.	.	gene_id "XLOC_007583"; transcript_id "TCONS_00017403"; exon_number "1"; oId "CUFF.5886.1"; class_code "u"; tss_id "TSS13737";
gnl|Nvit_2.0|Chr3.Scaffold55	Cufflinks	exon	622629	622865	.	+	.	gene_id "XLOC_007600"; transcript_id "TCONS_00017442"; exon_number "1"; oId "CUFF.5919.1"; class_code "u"; tss_id "TSS13764";
gnl|Nvit_2.0|Chr3.Scaffold55	Cufflinks	exon	622948	623170	.	+	.	gene_id "XLOC_007600"; transcript_id "TCONS_00017442"; exon_number "2"; oId "CUFF.5919.1"; class_code "u"; tss_id "TSS13764";
gnl|Nvit_2.0|Chr3.Scaffold6	Cufflinks	exon	2117738	2118813	.	+	.	gene_id "XLOC_007695"; transcript_id "TCONS_00017719"; exon_number "1"; oId "CUFF.6048.1"; class_code "u"; tss_id "TSS13969";
gnl|Nvit_2.0|Chr3.Scaffold6	Cufflinks	exon	3564305	3564377	.	+	.	gene_id "XLOC_007736"; transcript_id "TCONS_00017846"; exon_number "1"; oId "CUFF.6149.4"; class_code "u"; tss_id "TSS14055";
gnl|Nvit_2.0|Chr3.Scaffold6	Cufflinks	exon	3565600	3565855	.	+	.	gene_id "XLOC_007736"; transcript_id "TCONS_00017846"; exon_number "2"; oId "CUFF.6149.4"; class_code "u"; tss_id "TSS14055";
gnl|Nvit_2.0|Chr3.Scaffold6	Cufflinks	exon	3566022	3566046	.	+	.	gene_id "XLOC_007736"; transcript_id "TCONS_00017846"; exon_number "3"; oId "CUFF.6149.4"; class_code "u"; tss_id "TSS14055";
gnl|Nvit_2.0|Chr3.Scaffold6	Cufflinks	exon	2586439	2586556	.	-	.	gene_id "XLOC_007865"; transcript_id "TCONS_00018149"; exon_number "1"; oId "CUFF.6086.1"; class_code "u"; tss_id "TSS14295";
gnl|Nvit_2.0|Chr3.Scaffold6	Cufflinks	exon	2586938	2587146	.	-	.	gene_id "XLOC_007865"; transcript_id "TCONS_00018149"; exon_number "2"; oId "CUFF.6086.1"; class_code "u"; tss_id "TSS14295";
gnl|Nvit_2.0|Chr3.Scaffold6	Cufflinks	exon	2587251	2587316	.	-	.	gene_id "XLOC_007865"; transcript_id "TCONS_00018149"; exon_number "3"; oId "CUFF.6086.1"; class_code "u"; tss_id "TSS14295";
gnl|Nvit_2.0|Chr3.Scaffold6	Cufflinks	exon	2587441	2588088	.	-	.	gene_id "XLOC_007865"; transcript_id "TCONS_00018149"; exon_number "4"; oId "CUFF.6086.1"; class_code "u"; tss_id "TSS14295";
gnl|Nvit_2.0|Chr3.Scaffold6	Cufflinks	exon	3438345	3438766	.	-	.	gene_id "XLOC_007883"; transcript_id "TCONS_00018213"; exon_number "1"; oId "CUFF.6133.6"; class_code "u"; tss_id "TSS14343";
gnl|Nvit_2.0|Chr3.Scaffold6	Cufflinks	exon	3439195	3439321	.	-	.	gene_id "XLOC_007883"; transcript_id "TCONS_00018213"; exon_number "2"; oId "CUFF.6133.6"; class_code "u"; tss_id "TSS14343";
gnl|Nvit_2.0|Chr3.Scaffold6	Cufflinks	exon	3442059	3442528	.	-	.	gene_id "XLOC_007883"; transcript_id "TCONS_00018213"; exon_number "3"; oId "CUFF.6133.6"; class_code "u"; tss_id "TSS14343";
gnl|Nvit_2.0|Chr3.Scaffold6	Cufflinks	exon	3442926	3443075	.	-	.	gene_id "XLOC_007883"; transcript_id "TCONS_00018213"; exon_number "4"; oId "CUFF.6133.6"; class_code "u"; tss_id "TSS14343";
gnl|Nvit_2.0|Chr3.Scaffold6	Cufflinks	exon	3443177	3443367	.	-	.	gene_id "XLOC_007883"; transcript_id "TCONS_00018213"; exon_number "5"; oId "CUFF.6133.6"; class_code "u"; tss_id "TSS14343";
gnl|Nvit_2.0|Chr3.Scaffold6	Cufflinks	exon	3443673	3443741	.	-	.	gene_id "XLOC_007883"; transcript_id "TCONS_00018213"; exon_number "6"; oId "CUFF.6133.6"; class_code "u"; tss_id "TSS14343";
gnl|Nvit_2.0|Chr3.Scaffold6	Cufflinks	exon	3443933	3443991	.	-	.	gene_id "XLOC_007883"; transcript_id "TCONS_00018213"; exon_number "7"; oId "CUFF.6133.6"; class_code "u"; tss_id "TSS14343";
gnl|Nvit_2.0|Chr3.Scaffold6	Cufflinks	exon	3444178	3444679	.	-	.	gene_id "XLOC_007883"; transcript_id "TCONS_00018213"; exon_number "8"; oId "CUFF.6133.6"; class_code "u"; tss_id "TSS14343";
gnl|Nvit_2.0|Chr3.Scaffold6	Cufflinks	exon	3439190	3439321	.	-	.	gene_id "XLOC_007883"; transcript_id "TCONS_00018214"; exon_number "1"; oId "CUFF.6133.7"; class_code "u"; tss_id "TSS14342";
gnl|Nvit_2.0|Chr3.Scaffold6	Cufflinks	exon	3442059	3442528	.	-	.	gene_id "XLOC_007883"; transcript_id "TCONS_00018214"; exon_number "2"; oId "CUFF.6133.7"; class_code "u"; tss_id "TSS14342";
gnl|Nvit_2.0|Chr3.Scaffold6	Cufflinks	exon	3442926	3443075	.	-	.	gene_id "XLOC_007883"; transcript_id "TCONS_00018214"; exon_number "3"; oId "CUFF.6133.7"; class_code "u"; tss_id "TSS14342";
gnl|Nvit_2.0|Chr3.Scaffold6	Cufflinks	exon	3443177	3443367	.	-	.	gene_id "XLOC_007883"; transcript_id "TCONS_00018214"; exon_number "4"; oId "CUFF.6133.7"; class_code "u"; tss_id "TSS14342";
gnl|Nvit_2.0|Chr3.Scaffold6	Cufflinks	exon	3443565	3443653	.	-	.	gene_id "XLOC_007883"; transcript_id "TCONS_00018214"; exon_number "5"; oId "CUFF.6133.7"; class_code "u"; tss_id "TSS14342";
gnl|Nvit_2.0|Chr3.Scaffold6	Cufflinks	exon	3440135	3440219	.	-	.	gene_id "XLOC_007883"; transcript_id "TCONS_00018215"; exon_number "1"; oId "CUFF.6133.8"; class_code "u"; tss_id "TSS14344";
gnl|Nvit_2.0|Chr3.Scaffold6	Cufflinks	exon	3442059	3442528	.	-	.	gene_id "XLOC_007883"; transcript_id "TCONS_00018215"; exon_number "2"; oId "CUFF.6133.8"; class_code "u"; tss_id "TSS14344";
gnl|Nvit_2.0|Chr3.Scaffold6	Cufflinks	exon	3442926	3443075	.	-	.	gene_id "XLOC_007883"; transcript_id "TCONS_00018215"; exon_number "3"; oId "CUFF.6133.8"; class_code "u"; tss_id "TSS14344";
gnl|Nvit_2.0|Chr3.Scaffold6	Cufflinks	exon	3443177	3443367	.	-	.	gene_id "XLOC_007883"; transcript_id "TCONS_00018215"; exon_number "4"; oId "CUFF.6133.8"; class_code "u"; tss_id "TSS14344";
gnl|Nvit_2.0|Chr3.Scaffold6	Cufflinks	exon	3443673	3443908	.	-	.	gene_id "XLOC_007883"; transcript_id "TCONS_00018215"; exon_number "5"; oId "CUFF.6133.8"; class_code "u"; tss_id "TSS14344";
gnl|Nvit_2.0|Chr3.Scaffold6	Cufflinks	exon	2582017	2585821	.	.	.	gene_id "XLOC_007934"; transcript_id "TCONS_00018302"; exon_number "1"; oId "CUFF.6085.1"; class_code "u"; tss_id "TSS14413";
gnl|Nvit_2.0|Chr3.Scaffold6	Cufflinks	exon	3260894	3261437	.	.	.	gene_id "XLOC_007937"; transcript_id "TCONS_00018305"; exon_number "1"; oId "CUFF.6134.1"; class_code "u"; tss_id "TSS14416";
gnl|Nvit_2.0|Chr3.Scaffold6	Cufflinks	exon	3264359	3264771	.	.	.	gene_id "XLOC_007938"; transcript_id "TCONS_00018306"; exon_number "1"; oId "CUFF.6135.1"; class_code "u"; tss_id "TSS14417";
gnl|Nvit_2.0|Chr3.Scaffold89	Cufflinks	exon	636790	637031	.	.	.	gene_id "XLOC_008242"; transcript_id "TCONS_00018953"; exon_number "1"; oId "CUFF.6390.1"; class_code "u"; tss_id "TSS14918";
gnl|Nvit_2.0|Chr4.Scaffold187	Cufflinks	exon	44421	45089	.	-	.	gene_id "XLOC_008598"; transcript_id "TCONS_00019686"; exon_number "1"; oId "CUFF.6653.1"; class_code "u"; tss_id "TSS15508";
gnl|Nvit_2.0|Chr4.Scaffold187	Cufflinks	exon	45173	45306	.	-	.	gene_id "XLOC_008598"; transcript_id "TCONS_00019686"; exon_number "2"; oId "CUFF.6653.1"; class_code "u"; tss_id "TSS15508";
gnl|Nvit_2.0|Chr4.Scaffold187	Cufflinks	exon	45375	46206	.	-	.	gene_id "XLOC_008598"; transcript_id "TCONS_00019686"; exon_number "3"; oId "CUFF.6653.1"; class_code "u"; tss_id "TSS15508";
gnl|Nvit_2.0|Chr4.Scaffold204	Cufflinks	exon	74226	74404	.	+	.	gene_id "XLOC_008637"; transcript_id "TCONS_00019773"; exon_number "1"; oId "CUFF.6695.1"; class_code "u"; tss_id "TSS15578";
gnl|Nvit_2.0|Chr4.Scaffold204	Cufflinks	exon	74538	74620	.	+	.	gene_id "XLOC_008637"; transcript_id "TCONS_00019773"; exon_number "2"; oId "CUFF.6695.1"; class_code "u"; tss_id "TSS15578";
gnl|Nvit_2.0|Chr4.Scaffold23	Cufflinks	exon	1813709	1814459	.	.	.	gene_id "XLOC_008791"; transcript_id "TCONS_00020146"; exon_number "1"; oId "CUFF.6778.1"; class_code "u"; tss_id "TSS15872";
gnl|Nvit_2.0|Chr4.Scaffold23	Cufflinks	exon	2193840	2194132	.	.	.	gene_id "XLOC_008795"; transcript_id "TCONS_00020150"; exon_number "1"; oId "CUFF.6816.1"; class_code "u"; tss_id "TSS15876";
gnl|Nvit_2.0|Chr4.Scaffold29	Cufflinks	exon	1055708	1056704	.	+	.	gene_id "XLOC_008966"; transcript_id "TCONS_00020546"; exon_number "1"; oId "CUFF.6998.1"; class_code "u"; tss_id "TSS16194";
gnl|Nvit_2.0|Chr4.Scaffold29	Cufflinks	exon	1081963	1082019	.	+	.	gene_id "XLOC_008966"; transcript_id "TCONS_00020546"; exon_number "2"; oId "CUFF.6998.1"; class_code "u"; tss_id "TSS16194";
gnl|Nvit_2.0|Chr4.Scaffold29	Cufflinks	exon	1056331	1057354	.	+	.	gene_id "XLOC_008966"; transcript_id "TCONS_00020547"; exon_number "1"; oId "CUFF.6999.1"; class_code "u"; tss_id "TSS16195";
gnl|Nvit_2.0|Chr4.Scaffold29	Cufflinks	exon	386235	386496	.	-	.	gene_id "XLOC_008987"; transcript_id "TCONS_00020605"; exon_number "1"; oId "CUFF.6943.1"; class_code "u"; tss_id "TSS16238";
gnl|Nvit_2.0|Chr4.Scaffold29	Cufflinks	exon	386943	386994	.	-	.	gene_id "XLOC_008987"; transcript_id "TCONS_00020605"; exon_number "2"; oId "CUFF.6943.1"; class_code "u"; tss_id "TSS16238";
gnl|Nvit_2.0|Chr4.Scaffold29	Cufflinks	exon	387069	387136	.	-	.	gene_id "XLOC_008987"; transcript_id "TCONS_00020605"; exon_number "3"; oId "CUFF.6943.1"; class_code "u"; tss_id "TSS16238";
gnl|Nvit_2.0|Chr4.Scaffold29	Cufflinks	exon	692025	693982	.	-	.	gene_id "XLOC_009001"; transcript_id "TCONS_00020644"; exon_number "1"; oId "CUFF.6968.1"; class_code "u"; tss_id "TSS16269";
gnl|Nvit_2.0|Chr4.Scaffold34	Cufflinks	exon	759639	760038	.	+	.	gene_id "XLOC_009064"; transcript_id "TCONS_00020786"; exon_number "1"; oId "CUFF.7073.1"; class_code "u"; tss_id "TSS16383";
gnl|Nvit_2.0|Chr4.Scaffold34	Cufflinks	exon	760178	760525	.	+	.	gene_id "XLOC_009064"; transcript_id "TCONS_00020786"; exon_number "2"; oId "CUFF.7073.1"; class_code "u"; tss_id "TSS16383";
gnl|Nvit_2.0|Chr4.Scaffold34	Cufflinks	exon	761083	761118	.	+	.	gene_id "XLOC_009064"; transcript_id "TCONS_00020786"; exon_number "3"; oId "CUFF.7073.1"; class_code "u"; tss_id "TSS16383";
gnl|Nvit_2.0|Chr4.Scaffold34	Cufflinks	exon	968900	969573	.	+	.	gene_id "XLOC_009075"; transcript_id "TCONS_00020819"; exon_number "1"; oId "CUFF.7090.1"; class_code "u"; tss_id "TSS16414";
gnl|Nvit_2.0|Chr4.Scaffold34	Cufflinks	exon	982823	982846	.	+	.	gene_id "XLOC_009075"; transcript_id "TCONS_00020819"; exon_number "2"; oId "CUFF.7090.1"; class_code "u"; tss_id "TSS16414";
gnl|Nvit_2.0|Chr4.Scaffold34	Cufflinks	exon	1210588	1211331	.	-	.	gene_id "XLOC_009130"; transcript_id "TCONS_00020947"; exon_number "1"; oId "CUFF.7106.1"; class_code "u"; tss_id "TSS16514";
gnl|Nvit_2.0|Chr4.Scaffold34	Cufflinks	exon	1211420	1212781	.	-	.	gene_id "XLOC_009130"; transcript_id "TCONS_00020947"; exon_number "2"; oId "CUFF.7106.1"; class_code "u"; tss_id "TSS16514";
gnl|Nvit_2.0|Chr4.Scaffold34	Cufflinks	exon	357855	358109	.	.	.	gene_id "XLOC_009138"; transcript_id "TCONS_00020975"; exon_number "1"; oId "CUFF.7054.1"; class_code "u"; tss_id "TSS16532";
gnl|Nvit_2.0|Chr4.Scaffold35	Cufflinks	exon	123305	123977	.	+	.	gene_id "XLOC_009151"; transcript_id "TCONS_00020993"; exon_number "1"; oId "CUFF.7122.2"; class_code "u"; tss_id "TSS16547";
gnl|Nvit_2.0|Chr4.Scaffold35	Cufflinks	exon	124113	124843	.	+	.	gene_id "XLOC_009151"; transcript_id "TCONS_00020993"; exon_number "2"; oId "CUFF.7122.2"; class_code "u"; tss_id "TSS16547";
gnl|Nvit_2.0|Chr4.Scaffold35	Cufflinks	exon	1144105	1144453	.	+	.	gene_id "XLOC_009177"; transcript_id "TCONS_00021056"; exon_number "1"; oId "CUFF.7186.1"; class_code "u"; tss_id "TSS16600";
gnl|Nvit_2.0|Chr4.Scaffold35	Cufflinks	exon	1149151	1149212	.	+	.	gene_id "XLOC_009177"; transcript_id "TCONS_00021056"; exon_number "2"; oId "CUFF.7186.1"; class_code "u"; tss_id "TSS16600";
gnl|Nvit_2.0|Chr4.Scaffold35	Cufflinks	exon	233978	236247	.	.	.	gene_id "XLOC_009267"; transcript_id "TCONS_00021297"; exon_number "1"; oId "CUFF.7134.1"; class_code "u"; tss_id "TSS16784";
gnl|Nvit_2.0|Chr4.Scaffold35	Cufflinks	exon	1156691	1157293	.	.	.	gene_id "XLOC_009271"; transcript_id "TCONS_00021301"; exon_number "1"; oId "CUFF.7189.1"; class_code "u"; tss_id "TSS16788";
gnl|Nvit_2.0|Chr4.Scaffold4	Cufflinks	exon	1140912	1140913	.	-	.	gene_id "XLOC_009508"; transcript_id "TCONS_00021942"; exon_number "1"; oId "CUFF.7339.1"; class_code "u"; tss_id "TSS17291";
gnl|Nvit_2.0|Chr4.Scaffold4	Cufflinks	exon	1141014	1141215	.	-	.	gene_id "XLOC_009508"; transcript_id "TCONS_00021942"; exon_number "2"; oId "CUFF.7339.1"; class_code "u"; tss_id "TSS17291";
gnl|Nvit_2.0|Chr4.Scaffold4	Cufflinks	exon	1713392	1713934	.	.	.	gene_id "XLOC_009671"; transcript_id "TCONS_00022367"; exon_number "1"; oId "CUFF.7380.1"; class_code "u"; tss_id "TSS17625";
gnl|Nvit_2.0|Chr4.Scaffold4	Cufflinks	exon	2234464	2235733	.	.	.	gene_id "XLOC_009672"; transcript_id "TCONS_00022368"; exon_number "1"; oId "CUFF.7398.1"; class_code "u"; tss_id "TSS17626";
gnl|Nvit_2.0|Chr4.Scaffold4	Cufflinks	exon	2421460	2422637	.	.	.	gene_id "XLOC_009676"; transcript_id "TCONS_00022372"; exon_number "1"; oId "CUFF.7417.1"; class_code "u"; tss_id "TSS17630";
gnl|Nvit_2.0|Chr4.Scaffold4	Cufflinks	exon	3405966	3406223	.	.	.	gene_id "XLOC_009678"; transcript_id "TCONS_00022374"; exon_number "1"; oId "CUFF.7478.1"; class_code "u"; tss_id "TSS17632";
gnl|Nvit_2.0|Chr4.Scaffold43	Cufflinks	exon	161246	161883	.	+	.	gene_id "XLOC_009871"; transcript_id "TCONS_00022855"; exon_number "1"; oId "CUFF.7781.1"; class_code "u"; tss_id "TSS17996";
gnl|Nvit_2.0|Chr4.Scaffold43	Cufflinks	exon	165186	165251	.	+	.	gene_id "XLOC_009871"; transcript_id "TCONS_00022855"; exon_number "2"; oId "CUFF.7781.1"; class_code "u"; tss_id "TSS17996";
gnl|Nvit_2.0|Chr4.Scaffold43	Cufflinks	exon	404144	404388	.	.	.	gene_id "XLOC_009916"; transcript_id "TCONS_00022979"; exon_number "1"; oId "CUFF.7798.1"; class_code "u"; tss_id "TSS18085";
gnl|Nvit_2.0|Chr4.Scaffold51	Cufflinks	exon	983223	983384	.	-	.	gene_id "XLOC_010047"; transcript_id "TCONS_00023259"; exon_number "1"; oId "CUFF.7920.1"; class_code "u"; tss_id "TSS18303";
gnl|Nvit_2.0|Chr4.Scaffold51	Cufflinks	exon	985191	985342	.	-	.	gene_id "XLOC_010047"; transcript_id "TCONS_00023259"; exon_number "2"; oId "CUFF.7920.1"; class_code "u"; tss_id "TSS18303";
gnl|Nvit_2.0|Chr4.Scaffold51	Cufflinks	exon	663470	663742	.	.	.	gene_id "XLOC_010065"; transcript_id "TCONS_00023293"; exon_number "1"; oId "CUFF.7889.1"; class_code "u"; tss_id "TSS18333";
gnl|Nvit_2.0|Chr4.Scaffold51	Cufflinks	exon	668831	669045	.	.	.	gene_id "XLOC_010066"; transcript_id "TCONS_00023294"; exon_number "1"; oId "CUFF.7890.1"; class_code "u"; tss_id "TSS18334";
gnl|Nvit_2.0|Chr4.Scaffold66	Cufflinks	exon	118281	118575	.	.	.	gene_id "XLOC_010175"; transcript_id "TCONS_00023553"; exon_number "1"; oId "CUFF.8020.1"; class_code "u"; tss_id "TSS18530";
gnl|Nvit_2.0|Chr4.Scaffold82	Cufflinks	exon	138948	139186	.	.	.	gene_id "XLOC_010245"; transcript_id "TCONS_00023707"; exon_number "1"; oId "CUFF.8095.1"; class_code "u"; tss_id "TSS18654";
gnl|Nvit_2.0|Chr4.Scaffold9	Cufflinks	exon	1923038	1923611	.	.	.	gene_id "XLOC_010678"; transcript_id "TCONS_00024675"; exon_number "1"; oId "CUFF.8225.1"; class_code "u"; tss_id "TSS19436";
gnl|Nvit_2.0|Chr4.Scaffold9	Cufflinks	exon	2037097	2037301	.	.	.	gene_id "XLOC_010679"; transcript_id "TCONS_00024676"; exon_number "1"; oId "CUFF.8232.1"; class_code "u"; tss_id "TSS19437";
gnl|Nvit_2.0|Chr4.Scaffold91	Cufflinks	exon	344974	345233	.	.	.	gene_id "XLOC_010714"; transcript_id "TCONS_00024715"; exon_number "1"; oId "CUFF.8404.1"; class_code "u"; tss_id "TSS19475";
gnl|Nvit_2.0|Chr5.Scaffold1	Cufflinks	exon	977108	978055	.	+	.	gene_id "XLOC_010754"; transcript_id "TCONS_00024809"; exon_number "1"; oId "CUFF.8473.1"; class_code "u"; tss_id "TSS19551";
gnl|Nvit_2.0|Chr5.Scaffold1	Cufflinks	exon	1554422	1554777	.	-	.	gene_id "XLOC_010910"; transcript_id "TCONS_00025208"; exon_number "1"; oId "CUFF.8505.1"; class_code "u"; tss_id "TSS19857";
gnl|Nvit_2.0|Chr5.Scaffold1	Cufflinks	exon	1554863	1555013	.	-	.	gene_id "XLOC_010910"; transcript_id "TCONS_00025208"; exon_number "2"; oId "CUFF.8505.1"; class_code "u"; tss_id "TSS19857";
gnl|Nvit_2.0|Chr5.Scaffold1	Cufflinks	exon	1555249	1555606	.	-	.	gene_id "XLOC_010910"; transcript_id "TCONS_00025208"; exon_number "3"; oId "CUFF.8505.1"; class_code "u"; tss_id "TSS19857";
gnl|Nvit_2.0|Chr5.Scaffold1	Cufflinks	exon	1889489	1891333	.	-	.	gene_id "XLOC_010917"; transcript_id "TCONS_00025223"; exon_number "1"; oId "CUFF.8514.1"; class_code "u"; tss_id "TSS19868";
gnl|Nvit_2.0|Chr5.Scaffold1	Cufflinks	exon	1891397	1891428	.	-	.	gene_id "XLOC_010917"; transcript_id "TCONS_00025223"; exon_number "2"; oId "CUFF.8514.1"; class_code "u"; tss_id "TSS19868";
gnl|Nvit_2.0|Chr5.Scaffold1	Cufflinks	exon	756538	756841	.	.	.	gene_id "XLOC_010992"; transcript_id "TCONS_00025451"; exon_number "1"; oId "CUFF.8447.1"; class_code "u"; tss_id "TSS20050";
gnl|Nvit_2.0|Chr5.Scaffold10	Cufflinks	exon	797404	797459	.	+	.	gene_id "XLOC_011031"; transcript_id "TCONS_00025521"; exon_number "1"; oId "CUFF.8694.1"; class_code "u"; tss_id "TSS20107";
gnl|Nvit_2.0|Chr5.Scaffold10	Cufflinks	exon	800174	800391	.	+	.	gene_id "XLOC_011031"; transcript_id "TCONS_00025521"; exon_number "2"; oId "CUFF.8694.1"; class_code "u"; tss_id "TSS20107";
gnl|Nvit_2.0|Chr5.Scaffold10	Cufflinks	exon	3120007	3120178	.	+	.	gene_id "XLOC_011120"; transcript_id "TCONS_00025752"; exon_number "1"; oId "CUFF.8882.1"; class_code "u"; tss_id "TSS20293";
gnl|Nvit_2.0|Chr5.Scaffold10	Cufflinks	exon	3121011	3121133	.	+	.	gene_id "XLOC_011120"; transcript_id "TCONS_00025752"; exon_number "2"; oId "CUFF.8882.1"; class_code "u"; tss_id "TSS20293";
gnl|Nvit_2.0|Chr5.Scaffold10	Cufflinks	exon	3121243	3122569	.	+	.	gene_id "XLOC_011120"; transcript_id "TCONS_00025752"; exon_number "3"; oId "CUFF.8882.1"; class_code "u"; tss_id "TSS20293";
gnl|Nvit_2.0|Chr5.Scaffold10	Cufflinks	exon	778624	778961	.	.	.	gene_id "XLOC_011266"; transcript_id "TCONS_00026091"; exon_number "1"; oId "CUFF.8693.1"; class_code "u"; tss_id "TSS20544";
gnl|Nvit_2.0|Chr5.Scaffold10	Cufflinks	exon	988427	988639	.	.	.	gene_id "XLOC_011267"; transcript_id "TCONS_00026092"; exon_number "1"; oId "CUFF.8702.1"; class_code "u"; tss_id "TSS20545";
gnl|Nvit_2.0|Chr5.Scaffold10	Cufflinks	exon	1017245	1017832	.	.	.	gene_id "XLOC_011271"; transcript_id "TCONS_00026096"; exon_number "1"; oId "CUFF.8707.1"; class_code "u"; tss_id "TSS20549";
gnl|Nvit_2.0|Chr5.Scaffold10	Cufflinks	exon	1232163	1232417	.	.	.	gene_id "XLOC_011275"; transcript_id "TCONS_00026100"; exon_number "1"; oId "CUFF.8718.1"; class_code "u"; tss_id "TSS20553";
gnl|Nvit_2.0|Chr5.Scaffold10	Cufflinks	exon	1959345	1961719	.	.	.	gene_id "XLOC_011285"; transcript_id "TCONS_00026110"; exon_number "1"; oId "CUFF.8799.1"; class_code "u"; tss_id "TSS20563";
gnl|Nvit_2.0|Chr5.Scaffold14	Cufflinks	exon	730004	730071	.	-	.	gene_id "XLOC_011581"; transcript_id "TCONS_00026821"; exon_number "1"; oId "CUFF.9064.4"; class_code "u"; tss_id "TSS21119";
gnl|Nvit_2.0|Chr5.Scaffold14	Cufflinks	exon	736197	736361	.	-	.	gene_id "XLOC_011581"; transcript_id "TCONS_00026821"; exon_number "2"; oId "CUFF.9064.4"; class_code "u"; tss_id "TSS21119";
gnl|Nvit_2.0|Chr5.Scaffold14	Cufflinks	exon	738996	739140	.	-	.	gene_id "XLOC_011581"; transcript_id "TCONS_00026821"; exon_number "3"; oId "CUFF.9064.4"; class_code "u"; tss_id "TSS21119";
gnl|Nvit_2.0|Chr5.Scaffold14	Cufflinks	exon	739558	739741	.	-	.	gene_id "XLOC_011581"; transcript_id "TCONS_00026821"; exon_number "4"; oId "CUFF.9064.4"; class_code "u"; tss_id "TSS21119";
gnl|Nvit_2.0|Chr5.Scaffold14	Cufflinks	exon	739945	740075	.	-	.	gene_id "XLOC_011581"; transcript_id "TCONS_00026821"; exon_number "5"; oId "CUFF.9064.4"; class_code "u"; tss_id "TSS21119";
gnl|Nvit_2.0|Chr5.Scaffold14	Cufflinks	exon	2805906	2806162	.	-	.	gene_id "XLOC_011637"; transcript_id "TCONS_00026982"; exon_number "1"; oId "CUFF.9151.1"; class_code "u"; tss_id "TSS21242";
gnl|Nvit_2.0|Chr5.Scaffold14	Cufflinks	exon	2807521	2807772	.	-	.	gene_id "XLOC_011637"; transcript_id "TCONS_00026982"; exon_number "2"; oId "CUFF.9151.1"; class_code "u"; tss_id "TSS21242";
gnl|Nvit_2.0|Chr5.Scaffold14	Cufflinks	exon	25315	25514	.	.	.	gene_id "XLOC_011658"; transcript_id "TCONS_00027054"; exon_number "1"; oId "CUFF.9010.1"; class_code "u"; tss_id "TSS21291";
gnl|Nvit_2.0|Chr5.Scaffold14	Cufflinks	exon	1307252	1307831	.	.	.	gene_id "XLOC_011662"; transcript_id "TCONS_00027058"; exon_number "1"; oId "CUFF.9083.1"; class_code "u"; tss_id "TSS21295";
gnl|Nvit_2.0|Chr5.Scaffold186	Cufflinks	exon	172727	173020	.	.	.	gene_id "XLOC_011767"; transcript_id "TCONS_00027272"; exon_number "1"; oId "CUFF.9250.1"; class_code "u"; tss_id "TSS21467";
gnl|Nvit_2.0|Chr5.Scaffold186	Cufflinks	exon	175807	176020	.	.	.	gene_id "XLOC_011771"; transcript_id "TCONS_00027276"; exon_number "1"; oId "CUFF.9254.1"; class_code "u"; tss_id "TSS21471";
gnl|Nvit_2.0|Chr5.Scaffold2	Cufflinks	exon	2830935	2830980	.	+	.	gene_id "XLOC_011892"; transcript_id "TCONS_00027578"; exon_number "1"; oId "CUFF.9452.2"; class_code "u"; tss_id "TSS21705";
gnl|Nvit_2.0|Chr5.Scaffold2	Cufflinks	exon	2863717	2864157	.	+	.	gene_id "XLOC_011892"; transcript_id "TCONS_00027578"; exon_number "2"; oId "CUFF.9452.2"; class_code "u"; tss_id "TSS21705";
gnl|Nvit_2.0|Chr5.Scaffold2	Cufflinks	exon	4761745	4762202	.	+	.	gene_id "XLOC_011940"; transcript_id "TCONS_00027700"; exon_number "1"; oId "CUFF.9603.1"; class_code "u"; tss_id "TSS21796";
gnl|Nvit_2.0|Chr5.Scaffold2	Cufflinks	exon	4762442	4762720	.	+	.	gene_id "XLOC_011940"; transcript_id "TCONS_00027700"; exon_number "2"; oId "CUFF.9603.1"; class_code "u"; tss_id "TSS21796";
gnl|Nvit_2.0|Chr5.Scaffold2	Cufflinks	exon	829283	829514	.	.	.	gene_id "XLOC_012368"; transcript_id "TCONS_00028718"; exon_number "1"; oId "CUFF.9317.1"; class_code "u"; tss_id "TSS22590";
gnl|Nvit_2.0|Chr5.Scaffold2	Cufflinks	exon	1175055	1175471	.	.	.	gene_id "XLOC_012370"; transcript_id "TCONS_00028720"; exon_number "1"; oId "CUFF.9347.1"; class_code "u"; tss_id "TSS22592";
gnl|Nvit_2.0|Chr5.Scaffold2	Cufflinks	exon	1828575	1828853	.	.	.	gene_id "XLOC_012373"; transcript_id "TCONS_00028723"; exon_number "1"; oId "CUFF.9393.1"; class_code "u"; tss_id "TSS22595";
gnl|Nvit_2.0|Chr5.Scaffold2	Cufflinks	exon	2785576	2785970	.	.	.	gene_id "XLOC_012379"; transcript_id "TCONS_00028729"; exon_number "1"; oId "CUFF.9448.1"; class_code "u"; tss_id "TSS22601";
gnl|Nvit_2.0|Chr5.Scaffold2	Cufflinks	exon	7172689	7173764	.	.	.	gene_id "XLOC_012404"; transcript_id "TCONS_00028754"; exon_number "1"; oId "CUFF.9782.1"; class_code "u"; tss_id "TSS22626";
gnl|Nvit_2.0|Chr5.Scaffold250	Cufflinks	exon	94174	95009	.	+	.	gene_id "XLOC_012433"; transcript_id "TCONS_00028796"; exon_number "1"; oId "CUFF.9825.1"; class_code "u"; tss_id "TSS22664";
gnl|Nvit_2.0|Chr5.Scaffold27	Cufflinks	exon	1520362	1520453	.	-	.	gene_id "XLOC_012541"; transcript_id "TCONS_00029021"; exon_number "1"; oId "CUFF.9890.3"; class_code "u"; tss_id "TSS22838";
gnl|Nvit_2.0|Chr5.Scaffold27	Cufflinks	exon	1520673	1520912	.	-	.	gene_id "XLOC_012541"; transcript_id "TCONS_00029021"; exon_number "2"; oId "CUFF.9890.3"; class_code "u"; tss_id "TSS22838";
gnl|Nvit_2.0|Chr5.Scaffold27	Cufflinks	exon	1520979	1521490	.	-	.	gene_id "XLOC_012541"; transcript_id "TCONS_00029021"; exon_number "3"; oId "CUFF.9890.3"; class_code "u"; tss_id "TSS22838";
gnl|Nvit_2.0|Chr5.Scaffold27	Cufflinks	exon	1623034	1623243	.	.	.	gene_id "XLOC_012560"; transcript_id "TCONS_00029052"; exon_number "1"; oId "CUFF.9906.1"; class_code "u"; tss_id "TSS22865";
gnl|Nvit_2.0|ChrUn.Scaffold1021	Cufflinks	exon	14567	14878	.	+	.	gene_id "XLOC_013084"; transcript_id "TCONS_00030241"; exon_number "1"; oId "CUFF.10281.1"; class_code "u"; tss_id "TSS23802";
gnl|Nvit_2.0|ChrUn.Scaffold1021	Cufflinks	exon	22271	22295	.	+	.	gene_id "XLOC_013084"; transcript_id "TCONS_00030241"; exon_number "2"; oId "CUFF.10281.1"; class_code "u"; tss_id "TSS23802";
gnl|Nvit_2.0|ChrUn.Scaffold1157	Cufflinks	exon	4468	4687	.	.	.	gene_id "XLOC_013420"; transcript_id "TCONS_00030627"; exon_number "1"; oId "CUFF.10345.1"; class_code "u"; tss_id "TSS24165";
gnl|Nvit_2.0|ChrUn.Scaffold1249	Cufflinks	exon	1345	1940	.	.	.	gene_id "XLOC_013643"; transcript_id "TCONS_00030880"; exon_number "1"; oId "CUFF.10388.1"; class_code "u"; tss_id "TSS24399";
gnl|Nvit_2.0|ChrUn.Scaffold1253	Cufflinks	exon	21800	22371	.	.	.	gene_id "XLOC_013687"; transcript_id "TCONS_00030926"; exon_number "1"; oId "CUFF.10393.1"; class_code "u"; tss_id "TSS24445";
gnl|Nvit_2.0|ChrUn.Scaffold1290	Cufflinks	exon	2911	3268	.	+	.	gene_id "XLOC_013772"; transcript_id "TCONS_00031044"; exon_number "1"; oId "CUFF.10427.1"; class_code "u"; tss_id "TSS24545";
gnl|Nvit_2.0|ChrUn.Scaffold1290	Cufflinks	exon	3775	3858	.	+	.	gene_id "XLOC_013772"; transcript_id "TCONS_00031044"; exon_number "2"; oId "CUFF.10427.1"; class_code "u"; tss_id "TSS24545";
gnl|Nvit_2.0|ChrUn.Scaffold1290	Cufflinks	exon	7280	7332	.	-	.	gene_id "XLOC_013773"; transcript_id "TCONS_00031047"; exon_number "1"; oId "CUFF.10428.3"; class_code "u"; tss_id "TSS24547";
gnl|Nvit_2.0|ChrUn.Scaffold1290	Cufflinks	exon	9160	9509	.	-	.	gene_id "XLOC_013773"; transcript_id "TCONS_00031047"; exon_number "2"; oId "CUFF.10428.3"; class_code "u"; tss_id "TSS24547";
gnl|Nvit_2.0|ChrUn.Scaffold134	Cufflinks	exon	43402	43626	.	-	.	gene_id "XLOC_013871"; transcript_id "TCONS_00031152"; exon_number "1"; oId "CUFF.10438.4"; class_code "u"; tss_id "TSS24646";
gnl|Nvit_2.0|ChrUn.Scaffold134	Cufflinks	exon	43821	43844	.	-	.	gene_id "XLOC_013871"; transcript_id "TCONS_00031152"; exon_number "2"; oId "CUFF.10438.4"; class_code "u"; tss_id "TSS24646";
gnl|Nvit_2.0|ChrUn.Scaffold1392	Cufflinks	exon	7684	8126	.	+	.	gene_id "XLOC_013981"; transcript_id "TCONS_00031282"; exon_number "1"; oId "CUFF.10467.1"; class_code "u"; tss_id "TSS24764";
gnl|Nvit_2.0|ChrUn.Scaffold1392	Cufflinks	exon	8245	8357	.	+	.	gene_id "XLOC_013981"; transcript_id "TCONS_00031282"; exon_number "2"; oId "CUFF.10467.1"; class_code "u"; tss_id "TSS24764";
gnl|Nvit_2.0|ChrUn.Scaffold1422	Cufflinks	exon	3631	3917	.	.	.	gene_id "XLOC_014005"; transcript_id "TCONS_00031311"; exon_number "1"; oId "CUFF.10473.1"; class_code "u"; tss_id "TSS24790";
gnl|Nvit_2.0|ChrUn.Scaffold1648	Cufflinks	exon	4454	4864	.	.	.	gene_id "XLOC_014339"; transcript_id "TCONS_00031707"; exon_number "1"; oId "CUFF.10567.1"; class_code "u"; tss_id "TSS25151";
gnl|Nvit_2.0|ChrUn.Scaffold200	Cufflinks	exon	338880	339058	.	-	.	gene_id "XLOC_014850"; transcript_id "TCONS_00032294"; exon_number "1"; oId "CUFF.10672.1"; class_code "u"; tss_id "TSS25707";
gnl|Nvit_2.0|ChrUn.Scaffold200	Cufflinks	exon	349030	349185	.	-	.	gene_id "XLOC_014850"; transcript_id "TCONS_00032294"; exon_number "2"; oId "CUFF.10672.1"; class_code "u"; tss_id "TSS25707";
gnl|Nvit_2.0|ChrUn.Scaffold2069	Cufflinks	exon	9294	9569	.	.	.	gene_id "XLOC_014957"; transcript_id "TCONS_00032417"; exon_number "1"; oId "CUFF.10688.1"; class_code "u"; tss_id "TSS25825";
gnl|Nvit_2.0|ChrUn.Scaffold2075	Cufflinks	exon	749	1148	.	+	.	gene_id "XLOC_014982"; transcript_id "TCONS_00032443"; exon_number "1"; oId "CUFF.10691.1"; class_code "u"; tss_id "TSS25850";
gnl|Nvit_2.0|ChrUn.Scaffold2075	Cufflinks	exon	2438	2527	.	+	.	gene_id "XLOC_014982"; transcript_id "TCONS_00032443"; exon_number "2"; oId "CUFF.10691.1"; class_code "u"; tss_id "TSS25850";
gnl|Nvit_2.0|ChrUn.Scaffold2166	Cufflinks	exon	6	356	.	+	.	gene_id "XLOC_015132"; transcript_id "TCONS_00032621"; exon_number "1"; oId "CUFF.10720.1"; class_code "u"; tss_id "TSS26016";
gnl|Nvit_2.0|ChrUn.Scaffold2166	Cufflinks	exon	1275	1409	.	+	.	gene_id "XLOC_015132"; transcript_id "TCONS_00032621"; exon_number "2"; oId "CUFF.10720.1"; class_code "u"; tss_id "TSS26016";
gnl|Nvit_2.0|ChrUn.Scaffold2362	Cufflinks	exon	29	317	.	.	.	gene_id "XLOC_015386"; transcript_id "TCONS_00032908"; exon_number "1"; oId "CUFF.10759.1"; class_code "u"; tss_id "TSS26285";
gnl|Nvit_2.0|ChrUn.Scaffold2393	Cufflinks	exon	160	353	.	-	.	gene_id "XLOC_015400"; transcript_id "TCONS_00032923"; exon_number "1"; oId "CUFF.10766.1"; class_code "u"; tss_id "TSS26299";
gnl|Nvit_2.0|ChrUn.Scaffold2393	Cufflinks	exon	687	722	.	-	.	gene_id "XLOC_015400"; transcript_id "TCONS_00032923"; exon_number "2"; oId "CUFF.10766.1"; class_code "u"; tss_id "TSS26299";
gnl|Nvit_2.0|ChrUn.Scaffold244	Cufflinks	exon	39133	39400	.	.	.	gene_id "XLOC_015469"; transcript_id "TCONS_00033009"; exon_number "1"; oId "CUFF.10785.1"; class_code "u"; tss_id "TSS26377";
gnl|Nvit_2.0|ChrUn.Scaffold2449	Cufflinks	exon	21	984	.	.	.	gene_id "XLOC_015472"; transcript_id "TCONS_00033013"; exon_number "1"; oId "CUFF.10787.1"; class_code "u"; tss_id "TSS26381";
gnl|Nvit_2.0|ChrUn.Scaffold2462	Cufflinks	exon	857	1179	.	.	.	gene_id "XLOC_015476"; transcript_id "TCONS_00033017"; exon_number "1"; oId "CUFF.10789.1"; class_code "u"; tss_id "TSS26385";
gnl|Nvit_2.0|ChrUn.Scaffold2603	Cufflinks	exon	3	34	.	+	.	gene_id "XLOC_015571"; transcript_id "TCONS_00033129"; exon_number "1"; oId "CUFF.10813.1"; class_code "u"; tss_id "TSS26489";
gnl|Nvit_2.0|ChrUn.Scaffold2603	Cufflinks	exon	195	766	.	+	.	gene_id "XLOC_015571"; transcript_id "TCONS_00033129"; exon_number "2"; oId "CUFF.10813.1"; class_code "u"; tss_id "TSS26489";
gnl|Nvit_2.0|ChrUn.Scaffold2702	Cufflinks	exon	35	933	.	.	.	gene_id "XLOC_015673"; transcript_id "TCONS_00033249"; exon_number "1"; oId "CUFF.10839.1"; class_code "u"; tss_id "TSS26600";
gnl|Nvit_2.0|ChrUn.Scaffold279	Cufflinks	exon	169240	169404	.	-	.	gene_id "XLOC_015753"; transcript_id "TCONS_00033340"; exon_number "1"; oId "CUFF.10864.1"; class_code "u"; tss_id "TSS26683";
gnl|Nvit_2.0|ChrUn.Scaffold279	Cufflinks	exon	169494	169703	.	-	.	gene_id "XLOC_015753"; transcript_id "TCONS_00033340"; exon_number "2"; oId "CUFF.10864.1"; class_code "u"; tss_id "TSS26683";
gnl|Nvit_2.0|ChrUn.Scaffold279	Cufflinks	exon	169789	169990	.	-	.	gene_id "XLOC_015753"; transcript_id "TCONS_00033340"; exon_number "3"; oId "CUFF.10864.1"; class_code "u"; tss_id "TSS26683";
gnl|Nvit_2.0|ChrUn.Scaffold2820	Cufflinks	exon	8798	9004	.	.	.	gene_id "XLOC_015787"; transcript_id "TCONS_00033382"; exon_number "1"; oId "CUFF.10876.1"; class_code "u"; tss_id "TSS26721";
gnl|Nvit_2.0|ChrUn.Scaffold3022	Cufflinks	exon	632	961	.	.	.	gene_id "XLOC_015982"; transcript_id "TCONS_00033617"; exon_number "1"; oId "CUFF.10931.1"; class_code "u"; tss_id "TSS26937";
gnl|Nvit_2.0|ChrUn.Scaffold308	Cufflinks	exon	292463	292595	.	-	.	gene_id "XLOC_016037"; transcript_id "TCONS_00033691"; exon_number "1"; oId "CUFF.10946.3"; class_code "u"; tss_id "TSS26999";
gnl|Nvit_2.0|ChrUn.Scaffold308	Cufflinks	exon	296516	296585	.	-	.	gene_id "XLOC_016037"; transcript_id "TCONS_00033691"; exon_number "2"; oId "CUFF.10946.3"; class_code "u"; tss_id "TSS26999";
gnl|Nvit_2.0|ChrUn.Scaffold3296	Cufflinks	exon	123	815	.	+	.	gene_id "XLOC_016195"; transcript_id "TCONS_00033874"; exon_number "1"; oId "CUFF.10976.1"; class_code "u"; tss_id "TSS27173";
gnl|Nvit_2.0|ChrUn.Scaffold3296	Cufflinks	exon	911	1057	.	+	.	gene_id "XLOC_016195"; transcript_id "TCONS_00033874"; exon_number "2"; oId "CUFF.10976.1"; class_code "u"; tss_id "TSS27173";
gnl|Nvit_2.0|ChrUn.Scaffold375	Cufflinks	exon	190331	191344	.	.	.	gene_id "XLOC_016614"; transcript_id "TCONS_00034371"; exon_number "1"; oId "CUFF.11080.1"; class_code "u"; tss_id "TSS27634";
gnl|Nvit_2.0|ChrUn.Scaffold377	Cufflinks	exon	95252	95503	.	.	.	gene_id "XLOC_016633"; transcript_id "TCONS_00034394"; exon_number "1"; oId "CUFF.11083.1"; class_code "u"; tss_id "TSS27654";
gnl|Nvit_2.0|ChrUn.Scaffold3795	Cufflinks	exon	1	109	.	-	.	gene_id "XLOC_016639"; transcript_id "TCONS_00034401"; exon_number "1"; oId "CUFF.11087.1"; class_code "u"; tss_id "TSS27661";
gnl|Nvit_2.0|ChrUn.Scaffold3795	Cufflinks	exon	594	1181	.	-	.	gene_id "XLOC_016639"; transcript_id "TCONS_00034401"; exon_number "2"; oId "CUFF.11087.1"; class_code "u"; tss_id "TSS27661";
gnl|Nvit_2.0|ChrUn.Scaffold3872	Cufflinks	exon	1	322	.	-	.	gene_id "XLOC_016699"; transcript_id "TCONS_00034466"; exon_number "1"; oId "CUFF.11100.1"; class_code "u"; tss_id "TSS27724";
gnl|Nvit_2.0|ChrUn.Scaffold3872	Cufflinks	exon	502	1249	.	-	.	gene_id "XLOC_016699"; transcript_id "TCONS_00034466"; exon_number "2"; oId "CUFF.11100.1"; class_code "u"; tss_id "TSS27724";
gnl|Nvit_2.0|ChrUn.Scaffold4043	Cufflinks	exon	93	859	.	.	.	gene_id "XLOC_016842"; transcript_id "TCONS_00034628"; exon_number "1"; oId "CUFF.11131.1"; class_code "u"; tss_id "TSS27873";
gnl|Nvit_2.0|ChrUn.Scaffold4059	Cufflinks	exon	4	926	.	.	.	gene_id "XLOC_016854"; transcript_id "TCONS_00034642"; exon_number "1"; oId "CUFF.11134.1"; class_code "u"; tss_id "TSS27885";
gnl|Nvit_2.0|ChrUn.Scaffold4079	Cufflinks	exon	5771	6021	.	.	.	gene_id "XLOC_016877"; transcript_id "TCONS_00034666"; exon_number "1"; oId "CUFF.11137.1"; class_code "u"; tss_id "TSS27909";
gnl|Nvit_2.0|ChrUn.Scaffold4150	Cufflinks	exon	747	1237	.	.	.	gene_id "XLOC_016942"; transcript_id "TCONS_00034742"; exon_number "1"; oId "CUFF.11155.1"; class_code "u"; tss_id "TSS27980";
gnl|Nvit_2.0|ChrUn.Scaffold4198	Cufflinks	exon	4655	4910	.	.	.	gene_id "XLOC_016956"; transcript_id "TCONS_00034757"; exon_number "1"; oId "CUFF.11158.1"; class_code "u"; tss_id "TSS27995";
gnl|Nvit_2.0|ChrUn.Scaffold429	Cufflinks	exon	101071	101365	.	-	.	gene_id "XLOC_017033"; transcript_id "TCONS_00034852"; exon_number "1"; oId "CUFF.11177.1"; class_code "u"; tss_id "TSS28081";
gnl|Nvit_2.0|ChrUn.Scaffold429	Cufflinks	exon	101669	101751	.	-	.	gene_id "XLOC_017033"; transcript_id "TCONS_00034852"; exon_number "2"; oId "CUFF.11177.1"; class_code "u"; tss_id "TSS28081";
gnl|Nvit_2.0|ChrUn.Scaffold429	Cufflinks	exon	104475	104645	.	-	.	gene_id "XLOC_017034"; transcript_id "TCONS_00034853"; exon_number "1"; oId "CUFF.11178.1"; class_code "u"; tss_id "TSS28082";
gnl|Nvit_2.0|ChrUn.Scaffold429	Cufflinks	exon	104898	105034	.	-	.	gene_id "XLOC_017034"; transcript_id "TCONS_00034853"; exon_number "2"; oId "CUFF.11178.1"; class_code "u"; tss_id "TSS28082";
gnl|Nvit_2.0|ChrUn.Scaffold434	Cufflinks	exon	5277	5315	.	-	.	gene_id "XLOC_017073"; transcript_id "TCONS_00034894"; exon_number "1"; oId "CUFF.11181.1"; class_code "u"; tss_id "TSS28123";
gnl|Nvit_2.0|ChrUn.Scaffold434	Cufflinks	exon	5768	5951	.	-	.	gene_id "XLOC_017073"; transcript_id "TCONS_00034894"; exon_number "2"; oId "CUFF.11181.1"; class_code "u"; tss_id "TSS28123";
gnl|Nvit_2.0|ChrUn.Scaffold461	Cufflinks	exon	10645	10649	.	-	.	gene_id "XLOC_017275"; transcript_id "TCONS_00035131"; exon_number "1"; oId "CUFF.11233.1"; class_code "u"; tss_id "TSS28345";
gnl|Nvit_2.0|ChrUn.Scaffold461	Cufflinks	exon	10745	11154	.	-	.	gene_id "XLOC_017275"; transcript_id "TCONS_00035131"; exon_number "2"; oId "CUFF.11233.1"; class_code "u"; tss_id "TSS28345";
gnl|Nvit_2.0|ChrUn.Scaffold4717	Cufflinks	exon	2	248	.	.	.	gene_id "XLOC_017333"; transcript_id "TCONS_00035193"; exon_number "1"; oId "CUFF.11248.1"; class_code "u"; tss_id "TSS28405";
gnl|Nvit_2.0|ChrUn.Scaffold482	Cufflinks	exon	133878	134396	.	+	.	gene_id "XLOC_017383"; transcript_id "TCONS_00035254"; exon_number "1"; oId "CUFF.11259.1"; class_code "u"; tss_id "TSS28460";
gnl|Nvit_2.0|ChrUn.Scaffold482	Cufflinks	exon	135726	135903	.	+	.	gene_id "XLOC_017383"; transcript_id "TCONS_00035254"; exon_number "2"; oId "CUFF.11259.1"; class_code "u"; tss_id "TSS28460";
gnl|Nvit_2.0|ChrUn.Scaffold482	Cufflinks	exon	135981	136033	.	+	.	gene_id "XLOC_017383"; transcript_id "TCONS_00035254"; exon_number "3"; oId "CUFF.11259.1"; class_code "u"; tss_id "TSS28460";
gnl|Nvit_2.0|ChrUn.Scaffold5118	Cufflinks	exon	7210	7474	.	.	.	gene_id "XLOC_017637"; transcript_id "TCONS_00035559"; exon_number "1"; oId "CUFF.11320.1"; class_code "u"; tss_id "TSS28741";
gnl|Nvit_2.0|ChrUn.Scaffold5704	Cufflinks	exon	2	863	.	.	.	gene_id "XLOC_018023"; transcript_id "TCONS_00036003"; exon_number "1"; oId "CUFF.11397.1"; class_code "u"; tss_id "TSS29153";
gnl|Nvit_2.0|ChrUn.Scaffold5717	Cufflinks	exon	1	695	.	.	.	gene_id "XLOC_018025"; transcript_id "TCONS_00036005"; exon_number "1"; oId "CUFF.11398.1"; class_code "u"; tss_id "TSS29155";
gnl|Nvit_2.0|ChrUn.Scaffold635	Cufflinks	exon	80679	80943	.	.	.	gene_id "XLOC_018273"; transcript_id "TCONS_00036280"; exon_number "1"; oId "CUFF.11436.1"; class_code "u"; tss_id "TSS29416";
gnl|Nvit_2.0|ChrUn.Scaffold643	Cufflinks	exon	18658	18818	.	-	.	gene_id "XLOC_018298"; transcript_id "TCONS_00036307"; exon_number "1"; oId "CUFF.11443.1"; class_code "u"; tss_id "TSS29441";
gnl|Nvit_2.0|ChrUn.Scaffold643	Cufflinks	exon	23918	24145	.	-	.	gene_id "XLOC_018298"; transcript_id "TCONS_00036307"; exon_number "2"; oId "CUFF.11443.1"; class_code "u"; tss_id "TSS29441";
gnl|Nvit_2.0|ChrUn.Scaffold669	Cufflinks	exon	44201	44985	.	-	.	gene_id "XLOC_018383"; transcript_id "TCONS_00036411"; exon_number "1"; oId "CUFF.11464.1"; class_code "u"; tss_id "TSS29536";
gnl|Nvit_2.0|ChrUn.Scaffold669	Cufflinks	exon	45079	45574	.	-	.	gene_id "XLOC_018383"; transcript_id "TCONS_00036411"; exon_number "2"; oId "CUFF.11464.1"; class_code "u"; tss_id "TSS29536";
gnl|Nvit_2.0|ChrUn.Scaffold67	Cufflinks	exon	97854	98152	.	.	.	gene_id "XLOC_018414"; transcript_id "TCONS_00036452"; exon_number "1"; oId "CUFF.11468.1"; class_code "u"; tss_id "TSS29573";
gnl|Nvit_2.0|ChrUn.Scaffold72	Cufflinks	exon	45210	45808	.	.	.	gene_id "XLOC_018664"; transcript_id "TCONS_00036768"; exon_number "1"; oId "CUFF.11536.1"; class_code "u"; tss_id "TSS29861";
gnl|Nvit_2.0|ChrUn.Scaffold938	Cufflinks	exon	9114	9532	.	.	.	gene_id "XLOC_019166"; transcript_id "TCONS_00037361"; exon_number "1"; oId "CUFF.11665.1"; class_code "u"; tss_id "TSS30412";
gnl|Nvit_2.0|ChrUn.Scaffold968	Cufflinks	exon	3822	3840	.	+	.	gene_id "XLOC_019247"; transcript_id "TCONS_00037460"; exon_number "1"; oId "CUFF.11686.1"; class_code "u"; tss_id "TSS30507";
gnl|Nvit_2.0|ChrUn.Scaffold968	Cufflinks	exon	4276	4484	.	+	.	gene_id "XLOC_019247"; transcript_id "TCONS_00037460"; exon_number "2"; oId "CUFF.11686.1"; class_code "u"; tss_id "TSS30507";
