# Supplementary material for: Transcriptome Profiling of Nasonia vitripennis Testis Reveals Novel Transcripts Expressed from the Selfish B Chromosome, Paternal Sex Ratio
Source: G3 (Bethesda). 2013 Sep 1;3(9):1597–605. doi: 10.1534/g3.113.007583 (PMC3755920; doi:10.1534/g3.113.007583)
Supplement: Supporting Information [file supp_g3.113.007583_TableS1.xlsx]

## Sheet: Sheet2
Biological Sample ID	Sample Description	Read type/length	Total reads mapped to junctions	% Total reads mapped to junctions	Total reads mapped to exons	% Total reads mapped to exons	Total reads mapped uniquely	% Total reads mapped uniquely	Total reads mapped to multimple locations	%Total reads mapped to multimple locations	Total Reads Mapped	% of Total Reads Mapped	Total Reads Produced	Total Locations Mapped
12852	Nasonia Vitripennis PSR+ testes	Paired End/ 100bp X 2	17268324	0.394304	37096019	0.847049	41155333	0.93974	223519	0.00510383	41378852	0.944844	43794394	78150550
12853	Nasonia Vitripennis WT testes	Paired End/ 100bp X 2	13392631	0.369697	29693086	0.819663	33303077	0.919315	177998	0.00491354	33481075	0.924228	36225986	62414605
