# Supplementary material for: Transcriptome Profiling of Nasonia vitripennis Testis Reveals Novel Transcripts Expressed from the Selfish B Chromosome, Paternal Sex Ratio
Source: G3 (Bethesda). 2013 Sep 1;3(9):1597–605. doi: 10.1534/g3.113.007583 (PMC3755920; doi:10.1534/g3.113.007583)
Supplement: Supporting Information [file supp_g3.113.007583_TableS2.xlsx]

## Sheet: NTR.nasonia
>TCONS_00000014;gnl|Nvit_2.0|Chr1.Scaffold1[+]:174888-175005,198948-198950
CCAGAACACGCGTGTCTATCAAAATATTATCTCACTCGGAATCCAGCATTACGCCCAACTCGTATTTCTTCATCTCATGTGTAAACCATCGCACACTTGACGTCACGCCGCACGCCAGCTC
>TCONS_00000020;gnl|Nvit_2.0|Chr1.Scaffold1[+]:390305-390419,391419-391725
CGCACTCGGAAGAAGGAAAACGGACCGCGCCGGCGGCGCAGCTCCTGCACACGCACTGCATCGCACTCAATTAGCTCTCGCGCGGATAGCTACTCTTGGAATTCGCCTCGAGCTGATAAAACGACCTCGCGTCGACGAAAACAGAGGATCGGTTAAAACGTCCGGCGATATAGGAAGCGCAAGCCATGTCGTCGGAGAAGGAGAAGGACCTGCAGAAGGAGCTGGAGATGCTGAAGAAGAAGGAGCGCGATCGGGAGAAGGAACTCCAAAAGGAGCTTCAGCGTCTCAAGGCCAAACAGGAGCAACGCGAGAAGGAGCTTCAGAAGGAGCTGGAGAGACTGCGCAAGAAGGAGATGCAGCTGGAGCAGGACAAGCAGAAGGAGCTGGAGCTGAAGAAGC…
>TCONS_00000039;gnl|Nvit_2.0|Chr1.Scaffold1[+]:569576-570503,570590-571029
GAAACATGTATGAAACACCGATATTATAAAAAAATTCAATTTCAATACAAGTTTCTAGCTTATATAATCGCGCTAATAGAAAAATGATTTTTATTCTGGAAATCCAATAATCGCGATAACAGCAAGCGGTCATTACTTTATTATACCACACAGCTCATCCCTCTACCAAGAAGACACCAGAGCTTCCTCAAATTTTTCAGGAGGCTTCTTTCGACACACAACTAAGTATACTTTTTATATATGTTACACATGTAGTATAAATTGCCAAAATAATTCGAGCAAAATTGGTCACCCTAAGTATTTGGTGTCTTCTTGTACGGTCACATCAAGCAAAAGAAAAAAAAAGAGCAGCACAGATCCCAAGCGATTCCTCGCCCCCAAAATACTCACCGGCCGGCT…
>TCONS_00000040;gnl|Nvit_2.0|Chr1.Scaffold1[+]:569973-570242,570590-571029
CTGCCTCCTCGCACTGCAGCTCCTCAGCGACGCAGTCCTCTCTCGAGGTTCTTTTTTTACAAATATACACGTATATGTCTAACACTCACACAAGCCACGAGTAAAAGATGAAAATTTACGATACAGATAGATACACAGAACTATGTATAAAACAGAGAGAGAGAGAGAGAGAGAGAGAGAGAGATGGAGAGAGACAGCAGACAAAAAATCCAACAGCAGCGCGATCGTCACCTTGTCAGAGACGTGTCGCCGACGACGGCCAACGGTGCATTGCGACGGCCTGCTCTACTAATCGCGATATCGACGGCGGGAAGGACGAGTATTTTCATCGAGGCTTTCATTTTTGAATAAGGAATGAAAACGCTAGGTGCTATGAGCTCTTGTTCTTCTTTGAATTGG…
>TCONS_00000067;gnl|Nvit_2.0|Chr1.Scaffold1[+]:782343-782397,782470-782720,783048-783272
TGTCAATCGCAGTACAACGAGCGAAAATTATTGAATGAAAAGTTTATCGAAAGAATATGATCACGAATAAATCAGTACAATTTCATTGAAAAAACTTCACTTGGAAATCTAATTATTCGCATACGACGGATAGTGACAGCGGCGACGCTACTACTACTATAATAACTCGCGAGCTCCCAGTTCCTACAAGCCCACACAGCTGTATAGGCTCTCAGTGCTTCGGGTGCGGGTGTCAGATTCCGGCTGTTCCGCTTTTCTATTTATATACCTGCATTATTACGTAGATAAACAGCTCACCGACCGATGTGCGAATTTACCAGCTGAGAGGAAAACTCGCGCCGCTCGAGTTACGTTCAAGCCGCTACTTTTGAGTCCAGTCCAGTCCAGGGCCCAGGCTAG…
>TCONS_00000121;gnl|Nvit_2.0|Chr1.Scaffold1[+]:1162498-1163396,1163557-1164521
GCAATTTGTCCAAGTTGAAGTGGCTGATGTGGATAATCAGCAATTCATCGTTTACGCCGATTAGCCCCCATCGCCGGATCGATTTCCCTAATGTGCCCCATCATCAAATTTGGAAACCTTTGATTATCGTCCCGAACAGTGTACATATTTACAAACGATAGCAAGTGACTAAATAAGGACAGGAGAATATTGAAAAAAAACTTGATGTAACTTGAAATGATTCGCTAGTTTACTCGGGTACCAATCTCTGTACGCTTGGATACAGGACAGTGAATCAAGGCAGCGAAAACCGGACTTGAAAGATTTGCACGTAACATGACGCCAATAACAAATGGACTTCTTTGCGCGAGTTATAAAAGAAAGAAAAAATATGGGATGTATGTACGTGAAAAGTTAAGA…
>TCONS_00000134;gnl|Nvit_2.0|Chr1.Scaffold1[+]:1196365-1197021
GCATAAGCGTATACCGAATCTTTTGAAAATCCTGAGCTGAAAAAATAACCGATCCAAGTATGCGACGTTTGCGAAAAAGTTCATTCATCCTACCAAAGACGGTGAGTCACACCGCGCCGATATAAGCAATAACGAGGAGAACCGGAAAACAGCGAGGCGCGCGAAAACGCGACTATAAAAATATACACACACGCGCGCGCGCATTCGCGTGGCGTTGGAGAAAAAACAAAAGCAGCTTGTGCGTTGCCACGCTGAGTTCCGTGCTGGAGAGAGACGGCTTCTCGAACGTTCTTCTCTTTCTCGATTTACACCGGCTGACCCTTTCATAAAACGCGTCTCGCTTGCCGTCTAGTCTCTCTCTCTGTGTGTGTGTGTGTGTGTGTTTCGCATAAATTTCTT…
>TCONS_00000140;gnl|Nvit_2.0|Chr1.Scaffold1[+]:1254572-1255181,1256385-1256638
CTACGTGTGTGCGCTGCCTACACCCATAGAGGCGTTTGATTCTCTCTGATTTTCTGCGCCAACAGGCAGTGTAAATAGCTGGAAAGTCTTTCTTTTTTCATGTGATTACTCTTAAAAGCTTCGACCGAATGCTTCAAGTTTTGCGCAAGATCTTAAATAGACGTTGCGGATAGGGGGACCCCAGGAATATCTTGCTTTATCTCTTCTTGATGCCTATCTTTCACAACGTCAATCTTCGGCCGGACAACCTCTCGCGAGGATGTAATAATCGTATTCGATCGAAACGAAGCGTGACGTTGCATGGACAGCTTTTATTGTCAGGCGAATAATAAACAATAAATTTAACCGTAACGAAATCAAATCGAAATATTTAAAATTATAACCATCTAAATATACTCA…
>TCONS_00000302;gnl|Nvit_2.0|Chr1.Scaffold1[+]:2652315-2652542,2652640-2652859
CAGCAATTAGAATCGCATCGATCAGCCGTTGATTGACTCGTATCTGTGCTGACCTGGGAACGAAGTGTCGGAAGCTCGGCTTTAAAGCTTCGGCTGCATAATGCCCGGCATAAGTATTCACGCTGCTGGTCCCCGTAAACTCTAATCTGCCGCAACTTTCCGAACGCGTTTATGAAGTTTTGCCGTCGGGAGCACAGGAAAGAGATAAGCAGCTTAGGGGTCGGAAAGCGGTAACGTCGCTGTTTGTTCAGCGCGAATTTCACTTTTCTACGCGAAGGTCGTCGAGATATGTGCCTCTGGTTCATCTCGCGAGCCAGTTCAAACATTTATTTTCCACCGACTTCCAGAACCGAGGCAGCAGGGCAGATTATACGCTGAATTATTTTGAAAGCGAGTTTC…
>TCONS_00000313;gnl|Nvit_2.0|Chr1.Scaffold1[+]:2728983-2731415
GGTTGGACATACTTATCAAATATTAACTCGAAGAAAGTTCTTTGGATCTTACCTCGGGCTAACCTATAAACGAGAGTGACAAAGTTGAGATGAAACGTTCTTCTCCACAAGGCAAAGTTTTCAAGCAGTTGACGAAAGGTAGGCAAAGAATATACACTGACAAATTAATTTGCTATTTTGAGACATTTATTTTCATTCAAATACATCCAGTTTTCAAACGTCTGTTCAAGAATACAGTATCATAGTGTATCCATCTCAGAAGAGGCATAAATTTCAGTAGTTTTGCACAATTTTTTAACGCCATTCTTATCGCTAACGTTTCTTGTTATTCCCTGGCAGCAGCGTCAGCAATACCTACGAGGCAGAGAATAAGAAGCGTATAACACACACACACACACA…
>TCONS_00000317;gnl|Nvit_2.0|Chr1.Scaffold1[+]:2870325-2870499,2870568-2870642,2870816-2871127
TATGGAGCGAGTCGATAGCGAGATGGGACGTGCGAAACAAGCTGGTTTGGGAGTTTTGAAAAACGCGCGATTTTTGTTGTGAAAATAATGACGTTTTAGAAGTTGGAATATGTCTGATATGCTTGGATGAATATTCATCGAGCTGTATACGGTTTTATGGCTGACATAGATAATGGCATTGGCGAGTATAAAAGGGGATCTTCTCGGCAGGTTTGTCATCAGAAGCGACTCGAGGTATCATCAGTCCCTTCGCCATTCAATAAACAGCCAATCATGTTGAAGCTAATCTGGGTCTTGGCTGTCTCCGCGGCCATCATAGCTTCTGCCAACGGTGGCAAAGGTGGCGGCGGTGGTGGTGGTGGTTGCGGTGGCAAGAAAGGATAATAATTACGTGCTGTA…
>TCONS_00000341;gnl|Nvit_2.0|Chr1.Scaffold1[+]:3097310-3097505,3097667-3098360
GATAAATCGCGGTAAATCTAAAAAGTACGAGTATCATTAAATTTGGAAGACGTTGCCGTTCAGTGCATGTATATTGTAAATGCATTTTTTCTCATGGCTTCCAAATCTGCTGGTTTTCTGACAAACTTCAGTCGCAGCAGTAGATCCCGCGCGCTACGGTGTTGTTAGGAAAGTGCAGCAAAACCTTTGAGATATTCTCGAGTGAGTGCGACTGCAAGAAACATTCAACAGCGATAGCTAGCTGCTCTATAATACACTCCGAGTATACGAAAGTGGTCCACGAGGTGATGGAACGCGGCCGTTTCAATGTTGACGTCGCCGCGATTTTACTCGAACACGGGAGCGACGTTAACGCTAGGAACTTGGCGGGTGACAGCTCCGCGTTGCACTCCGCGATCA…
>TCONS_00000381;gnl|Nvit_2.0|Chr1.Scaffold1[+]:3486662-3486856,3487139-3487246,3487784-3488296
CATCGACATACCAGACAAGTCGGTTGCTCTCTCCTGGTACTTCGAGGCCAACTATGGGTTAGTATCCATAAACGATAGCGCAGTCCCGCTGCCGTTCTTCCGACATCAGAGGAGTGGTGGGCCAAGCTGCTGCAGTAGAAAGCGAAGCCTCGACAGGCAAATGCTTTACGACGTTCTGCAGAGCAGACTCGAGAGTAACGGATACCCAGGAAGGGCGTGTCTACTGCGCACAATATGCGAATCCGCGAGATTTCCATTTGGCCTCAGCGGACTGGTGGGCGATATTACCCGCATAATATTTACGCCGTCGGCGTCTCGACGAGAGGAGCATCTGGATGTCGAATTCGAGGAGGCAGAGAACGCAGCCGACTGCTCCAAGTTCAGCGAAAAGTGCGAGAC…
>TCONS_00000505;gnl|Nvit_2.0|Chr1.Scaffold1[+]:5299459-5299650,5299723-5300281
GCGAAACTCCGAGGCGCGTCGTGTGTGTGTGTGTGTGCACAAAGATGAGGCGCGAACTTCAGAGAAACGCGGAGCCGTTCGTGGGAACCGTGAGATTTCTTCGGAGAATGCCGATGAAGACGTCGACTCGAGAGCGTGCGCGAGAGAGGAAAAAAGAGCGCGAAGGTGACGAAGAAGACGAATCTTCGGAGTGTGGAAAGTCCATAGTCCAGCAGGCCCGAAGAAAGAGCGACGGGGCCCATTAGCGAAGGACAAGAGGAGGAGAAGAAAAAAAACAAGGTGGAAGCGTATAGACGGCGGGAGCATTTGTTTCCGCGCCGCCGCCAGCTAACAAGGCGAAATTAGTCGTGAAGCTCACGCACACACGCGCGGTGTATACAGTAGAGCAGAGGGAGGAAA…
>TCONS_00000507;gnl|Nvit_2.0|Chr1.Scaffold1[+]:5390565-5390694,5390985-5391215,5391476-5391783
AAGCTATTAATAGCAAAAAATCGCAGGAAATTAATCTTTTTAACGCGTGCAAAAAGAATGCCATTTTTGGCGCCTTTAGACAGCCAATAGCGGCGTATCTATCTAAGTTCTCAACTATAATTGCACACACCTACAAAGAACAGTATTGTGTGCGGCTTTAGGAAAATTACGTCAGTAGATCTTAGTCTGCATCCTGCAGCGGTTATGATAAAATATTTATGATCAGAATTTCCTAATGAAAACGTTTTGAAGATTTTGAAGACTGCATGGTCGCATTTGGCACGCTACTGCAAACGATATCTAAAAAAAAATGCGTGATTCTAAAACAAGTACAAACTCATCCTTCGATAATTAACCACATGTCACGTAGACCTACCCACTCTTGTCTCTATGAATCCA…
>TCONS_00000576;gnl|Nvit_2.0|Chr1.Scaffold1[-]:570867-569966,567352-567222
AGCACAGTAAGGTCAACAGTATAAGACTTTTTTATTATAAAGAATATAGGTTGTTTTACACTAAAAGTCTTGTAATTGTAATTATTTTAAGATAAAAATCAGCAAACCCTCCCCTTGAACTCTAAACAAAGGTTCACAATAATAGCGAGCCAATTCAAAGAAGAACAAGAGCTCATAGCACCTAGCGTTTTCATTCCTTATTCAAAAATGAAAGCCTCGATGAAAATACTCGTCCTTCCCGCCGTCGATATCGCGATTAGTAGAGCAGGCCGTCGCAACTGAAACATTAAGGCAAACTCAATAAGAGTATATAACTCAACGAAGCTTCTTCATAAAGCACACATCAAACCGAAAAGCTACGCACGCTTTAACACATTATACCCCACCGCTTCCTTCCCT…
>TCONS_00000577;gnl|Nvit_2.0|Chr1.Scaffold1[-]:570867-569966,567361-567222
AGCACAGTAAGGTCAACAGTATAAGACTTTTTTATTATAAAGAATATAGGTTGTTTTACACTAAAAGTCTTGTAATTGTAATTATTTTAAGATAAAAATCAGCAAACCCTCCCCTTGAACTCTAAACAAAGGTTCACAATAATAGCGAGCCAATTCAAAGAAGAACAAGAGCTCATAGCACCTAGCGTTTTCATTCCTTATTCAAAAATGAAAGCCTCGATGAAAATACTCGTCCTTCCCGCCGTCGATATCGCGATTAGTAGAGCAGGCCGTCGCAACTGAAACATTAAGGCAAACTCAATAAGAGTATATAACTCAACGAAGCTTCTTCATAAAGCACACATCAAACCGAAAAGCTACGCACGCTTTAACACATTATACCCCACCGCTTCCTTCCCT…
>TCONS_00000578;gnl|Nvit_2.0|Chr1.Scaffold1[-]:597691-597630,597096-597008,596905-596870,596782-596720,596626-596398,596324-596170,595869-595582,594945-594809,594504-594257
CGGAGAACATTTATTATTGTGGTCGTTCGGGTTGTGAGGTTAATAGTTGTGCGTAGAATCAAGAGCTCTCGAGGGAAAATGTATCCGAGATTTATCCTCCTTTTCGTTATCGTCTGCTGCTGCATTGTTTTCGCCGTGTCGGACGAAAAAGAAGAGCCTCTGGCTAAATGCAGAGCTCGGTGCAACCGGCTTTACGTGAAGCATCGCACGGATCAGAAAGGAAAACAAACTTGTTACGACAAATGCACAGACGATCCGAAATTCTACGATAAATTGCAGTGAATCCCTAACGTCTTCAAGTTGTCTGGTTTCTAAAGTCGCTAATGGAAAACTCTCCAAAGAGAAAAGCATTTTAAAAAGCGTGATTGACACAAGTGAAAGCATCGAATGCTCAAATGC…
>TCONS_00000606;gnl|Nvit_2.0|Chr1.Scaffold1[-]:798829-798374,796014-795860,795713-794861
CTTTACCCATCTGTGTCTACTGCGATCGTAATCGCTGATAGGCGGAAGCGACGTCCAGAAATAACCAAACAGCAACAGAGAGAGAGAGAGAGAGAGAGAGAGAGAGAGAGAGAGAGAGAGAGAGAGAGAGAGAGAGAGAGAGAGAGAGAGAGAGAGAGCAAAAACAAACAAACGATTGGACGAAGTTTACATTTTAAATTAAGTGTATCAGATCACATTTATCTTGGTCGGACGTGTACTGTTCCAGATCTACAGACATCCGGAAAAATAAAGAATTAGCAAGCAAGTTGCGTATATGATGGAACTACGAGTATACGCGAAGGAGACAACTTCGCTGCCGTTGAGTCATGGATTCGCACAAGACGCTAAAGAGTGGCTTATGTGGTGGTGGACCGCAAA…
>TCONS_00000607;gnl|Nvit_2.0|Chr1.Scaffold1[-]:800454-800431,798582-798374,796014-794861
AATCGTTTTAAAATTAGCTGTTATATCTACAGACATCCGGAAAAATAAAGAATTAGCAAGCAAGTTGCGTATATGATGGAACTACGAGTATACGCGAAGGAGACAACTTCGCTGCCGTTGAGTCATGGATTCGCACAAGACGCTAAAGAGTGGCTTATGTGGTGGTGGACCGCAAAAGAAACAGCGAAGCGAGCAAAGCAGCAGCATTTCGTGAATTTCCACTACTATGGATCTTACAGCGTGAGCAGCCCAAGCAGCAGGGCCAACAAGGCTGATTTGGCATAGGCAGCACACCACTATATCTAGACTCGAAGCGCAAACTCTGATAAGAGAAAGGAAAAAGTGCCTATACGACACCTAGCGTCGCTCGTCAGAAAGTTAAAGATGAGTAAGAAGTAG…
>TCONS_00000646;gnl|Nvit_2.0|Chr1.Scaffold1[-]:1111035-1110836,1110671-1110528
ATTTAAATGATTAGCACTTGCCCTCACTGAGAATATATTTCTAATTAAGAATTGAATCAAATTATTTAAAAACTATTATTCATAAATGACTTTTTATGTTTCAGATCAATCAACTATAAGAATTTTTTAAGGCCGAGAACAATTAATTCTGCTGAAAAAGTCTTGGATTGGCAAACTGGAATAAGGCTTTTCAATAAGATATAACATTGGTTTTTGTCAAAACCATCAAAAAACAGTTCAAAGGACTTTACGCTTGATCAATTTCTCTACATTGTCAACATATTACTTTAAAATTTGTCTTCAACTATTTTTGAGTCAAACAAAAGAAAATAATGAAATAAAAC
>TCONS_00000678;gnl|Nvit_2.0|Chr1.Scaffold1[-]:1255562-1254972,1254879-1254467
AAAGCACTATTTTTAGCCGCATTATCGCTCGACTCGGCAAATACGTTTCTATTATCGGGACGACTCCGAGCTGCGCCGCTGACTGGCGAAAATCGCGAGCGAGAGATTTCGATTCACCGGATGTTCGGATTCCGATGTATCGGTGTGGATTGTTTTTCGTTTTTTCTTGTCTGGAGTGTCGTCGCAATATATCTCTTGTTTTCGTCCTGGTATTCGTTATGCTTACGCGTATAGGTTATGCTAAATCGGTTGGAGAACAAATTTGAATTTTTCGTTCACCCCTTCGCCAGTCCGTCATCCCTTAAATCCTTAGAGGAGAGGGTAGCGACTAGTCGAGCGAAGAAGAAAAGTAGTCCGCGAATTGGAAGGGTTGGGCCTTACCCGATTGGTCGATAAACT…
>TCONS_00000819;gnl|Nvit_2.0|Chr1.Scaffold1[-]:2419171-2418539,2418451-2418267
ATGGATGTATGAACTGCATGCACATTTATTGAAAAGATATGTTTCCACTTTATTGCGCAGTGATTTCCCTGATATCCTCAATACTTGCATAGTTATTAGTCAGCGTAATTCACAGAACTGATTTCACGCAAGAAATGTACTTCCCAAGTATATCGAAAAAGGAAAGAAATTCTTAGTGATATGTACACTTCAGTATTAAAGTAATAACAGTTATTAATAGCAGATTAAGATAAGTAATTTAGTACTCCAAAAATAGTGATGATACGAAATCTCTTGCAAAAACAACGCATAATGATCAAACTAACGCTTAAGACTTAAAATAATTCTTGAAAAATAATTGCTTGTGCGAAACGTTAACAAAACAAATTATAAGACAAACGAGGAAACTCAAATGGAAAG…
>TCONS_00000823;gnl|Nvit_2.0|Chr1.Scaffold1[-]:2535448-2535218,2534500-2534394,2534315-2534214
AGTATAGTTATACGCTCGGCCAGAACTTTGCTCTATCTTTTAGCGGGCGGAAAATTTTTTCTCTTCTTTCCCTCGTCTTGACGCGTCGCTGTGCTGCAGTATAGCAGTACAGAGTCGATTAAAAGTTTCGAGCGCATCGCGAGGGAAGAGAGAGAGAGAGAGAGAGAGAGAGAGAGAGAGAAAGTGACGGGTGTCGCGGATACGATTTTTGTTACAAGCATAATGATGCAGAAGAAGCAACGGCTGCGCATCACTGTCCTGCGAATCAAACGTGGAACACAGGCTGTCGCTCAGCATGTCCGCCAAGGTGTCACGTGCAATACGCGTGTCTAGCTATTATTTGCTCTCCACCGGCGTGCACCTGCTCTCCTGGTTACATATTGAAGGGGAAAGCATGTG…
>TCONS_00000840;gnl|Nvit_2.0|Chr1.Scaffold1[-]:2890349-2888351
CCGTCCATGCGACCCCCATGCGGAGAACGAGAGAAAGAGAGACTCCGCCAAGCCGGTGAGTTATTGACTCGCCTAGTGCCTGAAATTAGGGAAATTAAGAGGAAAGGGGTATTAACAATAAGCCTCGGCATTCTTATCTCGGCTACGTAAGAAAATCGAGAGGCGAACCGAGCGGTGCGCGTGCTGTACAACCTGGGACGCGAGAGACTCAGCTGATGGGCGTGGACGGGGATCGGAAGAGAGGAAGAGGTGGAGGAGAAGGCCAAGGACAATAACTAGGTGAAGCGGGATTAGCTGCAGTTTTCGGGAAAAGGGTTAAGACAGAGAGAGAGAGAGAGAGAGAGAGAGACCGGGCTAAGAGTTTCGCAAATTTCAAGCCAATGGGACGCTCACGCGCGT…
>TCONS_00000934;gnl|Nvit_2.0|Chr1.Scaffold1[-]:3476600-3476463,3476383-3476305,3475656-3475528
GTCAGCCGCAGCTCACTGCGCGCAACTTCTCAAGTGTATAGCAGATAGCTATATACCTTCGCCGAACCAATCGTTTACTCACCCGCTGTACCGTCGTCCTCCTCGTACCGAATAGAGACGCGAAAAACTTTCAGCCGACCTCGGCTATCCCGGCAAGCAGTGCCTACTTCGCCGTACACAATGGCCTCGTCGTCGATCTCATGCGCATCGCGCTCACATCGATTAGAAATTGCAGCGGCTGAGCTTGATCGATGCTTATGACGTATACAGAGTGTGAATCCGTCAAGTACAGCCAAGCCGAGAAAACGAGTCAGCAGAGGGACTGCGCCGATACCTACAAGCTCTG
>TCONS_00000983;gnl|Nvit_2.0|Chr1.Scaffold1[-]:4010539-4010358,4009742-4009490
GCGACCAGAGCCGAGCTACGAGCTCCACTTTTACCCTGCGTTTGCTGCGCGATATTATCATTATTATTATTACGTTGCTTCACACCGAGATCCTTAGCGCGCGAGTTTTGTTGTGCGAAAAGTTCGCGTGTATACACGCATACCTCGAGTCGATATTGCAAGAGAGAGAGAGAAAGATCGAGAGGAGCGTCGTTTTTCGTCGAAGCGATTCCCTCGCGTCGAGCAGCAAAACGCCGCAATAAAGCATTCTTCTGCCGCTTCTCTGCCACCGCAAGAGAGTCCATAGCAGCGACGAGCCGCATTTCCGGTTGTTCTGCGGCCAAAGTCCGACTCGCACGAGGGTCACGCTCCAAGGGCAAGGAAGCTTCGCCGAGAACGCGCCTGATTGGATATTCTCGC…
>TCONS_00000984;gnl|Nvit_2.0|Chr1.Scaffold1[-]:4010683-4009498
CAGGATGTGTGTATGTGCGTGTCTTTCTCTTTGACTGGATCCCCACTACAGCGGCGCGCAACAACCGGCGGCGGCGTTCCTTCTTTTTCGTCGAGCGAGCTCTCTCGACTCTCTTCCCTCGACGCGCGCTTCTCTCTCACCAGTGCGACCAGAGCCGAGCTACGAGCTCCACTTTTACCCTGCGTTTGCTGCGCGATATTATCATTATTATTATTACGTTGCTTCACACCGAGATCCTTAGCGCGCGAGTTTTGTTGTGCGAAAAGTTCGCGTGTATACACGCATACCTCGAGTCGATATTGCAAGAGAGAGAGAGAAAGATCGAGGTTTGTTGTGCCGAGTGCGCGGATTTTTCTTTTTCGTGTACGGAGATCGGTTGTGTATAAGGTCTGCTGTGCA…
>TCONS_00001039;gnl|Nvit_2.0|Chr1.Scaffold1[-]:4546378-4545175,4544689-4543940
AGATACTTTGGTTCGCAGCCTACAGCTTTGAAGGGAGAAGATAAGAACAAGCGAGGTGTACTTTTGTGAAATTTCTTAGTCATCGTTACTATAAATATCGCGTGCTGAAGATGCATTTATCCGAATATACTTTTCACGTCCACGCGAGCCAAGCACCCGCGTGGTCTCTAACATTTACACTCGGCCGGAACGCGGTACGTTTTTCTCTTGTATCTGGGTTTAACGAGGGCTCGATGATTAATGTGCACTAGGATCGTTTGAAATCCACTTGGTGACGACTTGCTTGTTGAGCGGAGAAGAAAAGAGGGACTGGGTCTTTGATTAAGGGGATGCAAAACTGGGGTTTGTATATCTATTTTTTCGACCCTAGATTTCTGACTGATGGAAAATCAATTTTTT…
>TCONS_00001073;gnl|Nvit_2.0|Chr1.Scaffold1[-]:5345755-5345555,5345266-5344924,5330172-5330115
ATCCGTCGCACTTAGCCGCACGCGTTTTTGGCTTCACTCGTCGTTTCGTTTGTATCCTGATAGCTTTTGGGCTGTACCGGCTTTGTTTTTCGGTGCTTTGGAGTCTGTTGAAAAGTGTCTAAATTCACCGGGTTCGATCGGAGTCGCGGAAAAGTTTTTGGAGCAGCGCAGAGGAGAAAGAGGTGCTCGTATCGATCTTGGGAATCACTGACTCAGAGAAAATACTCCTCTCGAGAAAAAAAGTACGGAAAAGGCGTTAGAAAGGAAGTCGGAAGAGACCAGGAATTTCGTGGGCGAAGCAGTGCGTGGGCGTGAACTCGACACTATACTCGGGCCAACCTTGGAAGTCTATTCGTTATTGGCGTCTTTCAGATCCATCACAAGCCGTCGAGTATCGGT…
>TCONS_00001133;gnl|Nvit_2.0|Chr1.Scaffold1[.]:322910-321658
CAGGTTTGTTATTTTCATAATCCTAATCTTCCACCGTCTATACTGATACTTCGCCACGATATCGTCATCGGATATACAAAGACACACGTTATACGCATTCTATAGTTATGTGTCTTCGTGTATCGAATGACGCCTTTTGCCTTTCCTCACTTTCTTTCCACGTGTGCGACTCTTACAACCTATCCGTTACTTGTATTTAGAGACATCTGTAGACCAGACAGTTCCGAGAAATGTGACCCTCCGCGAATCAATCGATCTCTCAATAAACCAATAATCAGATCTCAACTTTATTCCTATAGTTTTAACTTGAGAAAAAAAAAGCACTCGAACCGTCCACATTGCCCGGACACCGCCATGACTGACGAATCTATATAATAACCGCACTATCGTCCCGCTCAA…
>TCONS_00001134;gnl|Nvit_2.0|Chr1.Scaffold1[.]:326475-325439
GTTTGTTTATATTTTATGAAAACGGAAAAATCGACGTTTCCTTCCAACTTTTATTTTCTATATAATAATAAATATCAATTGTCAATGCAAAAGAAAAAGAAAAAGAAAGCCGTCGATCAGTCGATCAGTTCTCGTCGCTCGCTACTTCGAGCTCCCCGCTAATGGAGCAGAAAAACGTGTGCATAATGATTATAATTAATTAATGAGGTTGGCAGTTTGTTCTTTTTTTCTCTCCCTCCGTGTAACCTTTTCTTTCTTTCTCTCTGCACAGCGCTTTCGAATTGCTTGCATATTATACGCGCAGAGCTAGTTGCCCAAGTCGAAGCGAGTCGGCCGAACGAGTTGCTTTAATACTTCTTTTTTCTTATTCAAAAATTCACATTTTTGGCAGTCGACCGT…
>TCONS_00001135;gnl|Nvit_2.0|Chr1.Scaffold1[.]:333052-331597
GTCGTCGGCGCGTTGAAAATGTTGCTTGCGATTTTACCGACGGACTGTATTCTATAGTACCGAAGGTTCGCCCTTTTACGCGAGAGGCCGCGAATATGAGTTTGAATTAGTCATGGCTGTTATCTGAAACTCTGAAAGGAAGCTTGATTAAATTTAACGGTTGATTGCTTTGAGCTTGCTGTCGATGATTTTAAAATTTTATCTGCTATTCGCTCACTTGGAACAGTTTGTTGTAGTTTTTACAAGAAATTTCGGTAACGTACACCTGCATAGGAATTTGTTATCTATAATACCTTGTTTTATGTGCATGCAAAGTGCAAGCTAGTAATTTTAAATTTTTGACATTTGAAAGTTCACGGAATAATAGTAAATTAGAATGAAAACTGTTGGCCTGTAGCT…
>TCONS_00001136;gnl|Nvit_2.0|Chr1.Scaffold1[.]:1472429-1471340
GCCGGCTCTAAGCATATCTCATGCTATACACACTCGAATCCGTCGAAATCATCTAAATTAGATTATATACAGAGCTGAAAAAGAGAGTCTTTGCTGTATTATAAACAGAGACGAGCCCGAGGCTACTTAGGGAGGAATTAGGGAAAGTTTCGCCTCTCTTTCCTTCTCTACATTATCTCTCTCCTCCGGGAGATCTCTTCGGATCGGTTTGCGCAAGCTCGCTCTCGCACGCGCTCAGCCTTTTTAATTAACTCGCGCGCGAGCACACTTGGCCCATCATCATCATCATCGCGCTCGGAACCTTTTCATTGCGCTATATTATTTGCCGTGCGGAGCTTCTCGCGCGCGTGTGCGTGTTTCTCGTTTTTTTTTTTCTTAAATTACGCTTATAATACGCTC…
>TCONS_00001137;gnl|Nvit_2.0|Chr1.Scaffold1[.]:1740990-1738584
ATACGCTGCACTCGACTATATCGTCTTCTCTCGCATTTCTCTCGTCTCTATACTCTGCGCTTCGCATTGCCTCATCATCGTCTCGCCATTCGTATTTATATTATGTATAAATCGTTATAGCTGCGACGACTGCGGTACGTCGTCGCCGCGCACGACGAAAAGGCTTAAATCATTAGAAAAATACAATAATTCGTCACACGCCGCGGCACCTGTCCTTATTCTCTTTTTCTCCATTTGTGCACAGTGTATGTACTCGCATCCCTTCGTATTATTCGTTAACATTTTATCTTATCATGTATAACTACTGTGCGTGTGCGTGTGTGTGTGTGTGTGTAATTTATAAGATTTTTCTTTTCCAAGCGTTACACAAGTCTATATTTACAGATACATCGAGAGAGA…
>TCONS_00001138;gnl|Nvit_2.0|Chr1.Scaffold1[.]:1964422-1963074
CAGGGCTCGTTAAGGGTGCTTTGCAATCGGATGGATGTCCCTCTCTAGCGATGATTGAACGATTCTACACCCGACGAGTGTTCCATTTATACATGCCTCGCTGTTCTAAATTTACACCGCTGGCGTCTCCAGCCGCAATTCCATGACGATCAGAATTCATTTCTCGCTCTGCAGGGCCATATACTTCACTCGAGAGGCAAATTGGCCTAAAATCGCGCGTATGCGAATCGAGCATCCGATGTATACGTATCCGCGGAATATACAGGGTCGAAACAAGCGAGAAAGGGCCGTGCCGCTTAAAACACCGACAGACAGACAATCGCTCGTCGTCGCATAGTGTGTCTTATATGGGTTAATAGGTTAATCGCGAAATGCGAGCTGCTCTAGAGAAGTCGGGAT…
>TCONS_00001139;gnl|Nvit_2.0|Chr1.Scaffold1[.]:2100757-2100078
CCTATCTATGCATGCGTGCGCGGTTCTCCTTTATTTAATGTCTCTATTTGGCTGCGCTCGCGCTAGTGCAATCGTTCTCCTATGCGCAGTGTTTCTCTTTCGTTTTTTTTTTCTTGCAGCTACTCTCGCGGCGCGTTTCGTCCACTTCGTTAGTCAGCGAGTTTTACCTGGAAATCGTAAAATCCCTGAGAGAGCTGCTCACGAAAGTTTAATGCTCGACGATGTGTATTGTAGCTGCGATTGTTATGTTGTGTTTAGGAAGCTCTCGCGTAGACAAAAAAAAAAAAAATCATTCTTGACCCTTTTCCATTTTTTTTTCGAAACGAAAAAAACTCTCCTTTTCCACAGTCTATTAATCACCACACGAGCTGCGCCTTTTTACATCCATATTTTGCAAGC…
>TCONS_00001140;gnl|Nvit_2.0|Chr1.Scaffold1[.]:2101871-2100919
AGAGAGAGAGAGAGAGAGAGAGAACGACCCTCTCGATATACGCGCGTAACCAAGGCGGTATAGCGAGCGGACCCACTTCTCCTTGACGAGCCCCTTGCAGCGATATTCAGTTCGAGACACGCGCCGATGCTGGACGCGGTTTGCTGTTGGATTTTGGTAAAGAGTATATTTGAAATTTCTTCTCCTGCCTTCGGCCTAAGCATATAACTCTTCTACGTGATCGTAATTTTACAAAGTCCTTAACCGTTCTATTCCGATACGAACAAATTCATTTTCAGCCTGGCACATCGACTTTGAGTCTCCCCCTTAACCATCAGCCTCGTTAACATTCCATCGCGCTATCTAATCAGCCGAAAATCCTTCCTCGGCCACCCTCGGATCTTTATTCTCAGCATTAAA…
>TCONS_00001141;gnl|Nvit_2.0|Chr1.Scaffold1[.]:2499190-2498408
TCCCGGCGTTGCTTTTTTTCGGAAGTTGTATAATCGTTCTGTTTACCTATATACTTTATAAGGCGTGCGGAAATCAAATTGCGATCAGACGTGAGTTTTAGCGAGGATTAATGTCCCCGGGAATTATTATTTGTCGATGAGTCCCTCGAGCTCCTTTTTCGCTGTAGATTAATTTTTGAGCCCTCGAGGGAAGTAAATAAATTTTAATCAATTTTTCCGCGCGCTCTCTGTTGTCGCGTTTGTTTTGCAACGCATGCGTATGATTTTTCAAAGCTTCGATGAAAATTAGCTGGCTGACGCAAATTGGATCGGGGTTTTGAAGGCGCGCGCGCTCCTGATTAATGAAAATTCAGCGCGGAACTCGCTCTCGAGGACGAACTTAATTTTCACTCGGAAAAG…
>TCONS_00001142;gnl|Nvit_2.0|Chr1.Scaffold1[.]:2647684-2646565
GTGTGTGTGTGTGTGTGTGAATTTAAGTATATCTCTCGAAATGGAGAATTAAAAGCGAGTTTCGCGTTAATTCCTCAGAAGCTTCAACTCTAACCGATACGACTCCCGTAACTGATTTATGTAAGTTTTCCCATTTAAGCCGCTCTACACGTTATACGCTCGTGCACAGACTTGTGTTGAATCTGATGAAAATGCCACGAATTAATCGATTCTCTTACATACACATTCACACGAAAAATCGCGCATATCGAACCGCCTCATAACAGCTACTCCCTATTCCAGAAACATTTTCGACTCTACAATGTATAACACAATCTCACCGAATGTAAACACGCGCAGCCCGTATAAAAACGACGCGATCAATAAACATACATCGCCCGACGCTTTATTATCATTATT…
>TCONS_00001143;gnl|Nvit_2.0|Chr1.Scaffold1[.]:2649120-2647864
CGAGATTTTAACGGATAAATATGGAAATTCGCGCGAGTAGATTAATCGCGCCGAAACTTGGTGGATAATCGAATTTTCGTATATAACACGACGATGATAACACCTATACTGTTACACACATACATAATCGCCTGCGTCAAGAAAGTCGTTCAAGTTCACGCAAACTATATCGCTGCGCGATTTATACATTTGAATAGGTTAAAATTATCAATCAGCGCGTATAACGCGTGTTGTAGTTTGTCGTGTGCTGTACTAAAGCTAATCACTGAAACGGGCATGAGGAATGAAAAATTTCTTTAAACAAAATACACATCCCACGCCAGGATCGAATAAAATCGTCGAAAACAATCGAATCACTGCCCAAACGCCTGCAGCAGCAATTCCGCGCCGACGAAGTTC…
>TCONS_00001144;gnl|Nvit_2.0|Chr1.Scaffold1[.]:2744544-2743044
AAGCAACTGTCGTCGTTATATTTGCTCGTCGTATTCTTCGGCAGGAGATTACGTGGTAGCTGGCGCTGAGGCGCAGTGTTACCAGTCGTGACATAGTGGTCCCCACCCCCTCTTCTCTCTCTCTCTCTCTCTCTCTCTCTCTCTCTCTCGACGTACACGTGCGAGAGAGAGAGAGAGAGAGAGAGAGAAAACGCGAAGGAGGAGCCGGCGGTAGACGCCAAGGCGCTCGTTACAGGGCCTCCTTTACTCTCCGTAGATTCAATATTCTAACCGAAATCCCCGGGGCTAAGGGAAATGCAAAACTTTCCAGCACCGCACCACGAGCTCGACGTTTCGCTCCGAAATTTCCAGCTCCGCCGCGGGTAAACTTACAGTCCACACACGACGGATCGAGCGCGC…
>TCONS_00001145;gnl|Nvit_2.0|Chr1.Scaffold1[.]:2917161-2916041
GCCGCTCTTCCTACCAGATCACGTTCTGCAAATCCCAGCCTTGAATAAGCCGCTTCAGCTCGTCGTCGACGTTGTCGTAGTCGCGGATTAACGCGGCCCGAATGATTCACGAACCTTCTTTTTTTCTTCCTCTGGCTTCCCTCTTTCTTCTTCGGAGAGAGGGCGAATTGGGCTTCATTTTTTAGTAGTTTGGCTTTGCCGAATTTAATCAGTGCTTGTTTTTCCAGAGAAAATACACTGCGCGCACAGCTTCCAGCGGCGGGTGTAGGTGGATCGTAATTTTAATCGATTTCGGTCCCAACATAGGTATACTCTCGTTGCCCCACAATATATGTGTTGTACGCTATACGTTGCCTATATTGCCAAACCAAGTATTGACCTGATTCGGCTCCAATATAT…
>TCONS_00001146;gnl|Nvit_2.0|Chr1.Scaffold1[.]:2921547-2919301
ATTCACTGTTTTTAAAACTAATCGTTTTCGATAATTTTGGTAAAATCAATTCTTTATTTCTTTTAATACTTAGAGAATTGTTAAACTTATTTTGAAGGTCTTTGTAAAAATATGACAACGATTCAATCATAAAAGACTCATGTATTTTTAGTGTTCTCTTAAGACCTGTATTATTTTTTAGTATTATTTTTATCAATCTACTCTGTAAAGCACCCCCCCCTCCCATGCAATCATCCCATAGCTAGCAATACTATTGAAGAGTGCATGATACAAAATTAACAACGTTTCTTTGCTGATAATTTTTGACAAGTTAGTATATATAAATAACAAGTATTTGGTTTTATTAACAACATATGTTATAAGATAGTCTCATTTCATTTAAGAATCAATCATAAGTCC…
>TCONS_00001147;gnl|Nvit_2.0|Chr1.Scaffold1[.]:3125576-3124188
TGTAATGATAATACACGAGACACAACACACGGTTACACGTACACACACACACAGACACTCGCGCACAGTTACGTAGAAGAGTTTATGTTATATAGTCCAGCAGGCTGCTGGTTGTTTGTCACATTAAAATTAGCCTCGCTGTGCCCCGCTCTCTCTCTCTCTCTCTTTCTCTCTCACTCGCGGGCTAATCTCGCGCGGCCGATCGTGAGCCCGGAGACAGATAAAGCCACTTTATCTGGGCTTCGAGGCTACGGCAAACAGCCATTCAACACTTTGACATTACGGGAGAGAGCTACTGCTGCTGCTGCTGCTGCTGCTGGATTTTTCGACGATAAAAATCGATGGTAATATTCTTCTCCGAGACGTCTATACTTATCCAAATATAACCGATTTTCTCTC…
>TCONS_00001148;gnl|Nvit_2.0|Chr1.Scaffold1[.]:3297119-3296232
GTCGCGTTTGCCCCTTTTAGCATACGCGTGTAAAAATTCGATTACGCAAGCCGCGCACGCCCAACAAACAAACAAAAAAAGAGAAGCACATATAGGTGGCTGATGGTCAAATTTTTTTTCGATAAAAACGCAGCTTCCAAGTGAATTTCCTCAAAGACTTGCATAAAAAAAAAAGAATCTTAGCATGTACACAGAGACGGAGACAAAAAAAAAGAAAACGATCGCGCGAGCAGTGACGCGCGAGTTGCATATAATAATCTTTCTGTTTTGATAATATGTCATAGCAGAAAAGAAGAAGTTCTCTCTCTCTCTCTCTCGCTCTCTTTCTCTAATTATATCGATTTATCAGTACAGCAGTCTTGTATACGTGTACATACACTTCCCCCAAATATCATGCAG…
>TCONS_00001149;gnl|Nvit_2.0|Chr1.Scaffold1[.]:3344956-3344176
ATGGTAAACTACGTATAATTGTAACTCATTCTCAACGTTCTTTTTCACGCTACTTATTTTCTTTGTACTATTTTACAATAAAGAGCGTCATTCGCGCGCTTTTCGAGTTGACTTTACAGATTTGGAGTAGATACGAGTATAGATAGAGTATATCTGTGCCGAAAATCATGAAAAAAAAATTATAGAAATAATAGTTATTTATATCGTTTAATGTGAGAGGAGTATAGAATGTCGAATTTGTTGAAATTAACAACGTGCATGGAATGAAACGTGGACTTTATTTAGCAGTATAATGTATTTTGTTGTATAGAGCGGTGCAGTCATCAAAAAGATCAATATATATGGGAATACGTTGTTTCGGGCGTATTTACAATCTTTTACAGAATCATCAACGCAGAT…
>TCONS_00001150;gnl|Nvit_2.0|Chr1.Scaffold1[.]:3346327-3345119
ATAATATCGAATACGCAATGAAACTCTCGAACCATCCGTGTAATCTATACACAGAAAATAACTGCAGTTACAAGTAGCATCGCGAAATCGAAGGACAACCATTTGTGTTTGTATTTTTTATATATATATATTTTTTTTTCAATTTAACGATATATCATCAGCTCAACAGGATATGACGATCGACGCAAATTGACGTATCTCGTGAATTCACGTTCAATAAGTTTAAATTCTTCGCATTAATTTCTTAAAGTGCACAAGTTCACAGAGAGACGAGATGAGTAGCAGTAAATAGTTTTATTTTGTTGTTGTAGGTAATACTTTTTTTTCCTTATACAACAATCGTGACTCGCGTAAGTATATAATGGCACACAGCATGGCAGTTGCAACAACAAATTTTTT…
>TCONS_00001151;gnl|Nvit_2.0|Chr1.Scaffold1[.]:3514918-3514121
GTGAAAGTCTCCGAAGATATATTAGTCGACGCGATAGCGAAGGATCGATCATCTTTCGATGCTATACACGTGTCCATATTATGTAATTCGAGTCTTTTGCGAATATATCCCGGCAAGACACGGTCGTTGCTCGTTCGCCCGGATAAGCCGAGCGCAGCTTTGCTTTTCCGGTTATCGCTTGTTATATAAACCTAATACGTGTACGCTTTACATATATTACATATTATACTTATATTGCGCGCGCGCGCTGATGATGATGGACCCTAGAGATTTTAAAGTGATGAAAAAAAAAAATAATAATAATTAAAAAAAATAACGTCGAAGCGAGGAGAGATGGAGGGAGAGAGGAGGGAGGGACGCCTGGTGCCCGAGCGTATATTAGTGCGCTGGACGCGCCTC…
>TCONS_00001152;gnl|Nvit_2.0|Chr1.Scaffold1[.]:3998470-3997410
GCCGGCAGTTAACCGGCTCAATAAAACAGGTGCAAGCGCGCCGATAACAGCGGACATAAACCCGCGGACGAGGCTTCCCGCGTCGGCAGTGTATCATCGCGAGAAGACACGACACGCTGCGCTATAATAACGGGACCGAGTCGCCGTCTGCATCGGCTATGAGAGTGACTTTTCCACGAAGTCGTTGGCTATCGTGGGTCCATCGGAGGAATTTGGAAGTGAATTTTCATTCGTCGACATTTAGGAGCCTTTGGCTTACACGATGCAGCGAAAAACCTCGCGATTCTCACGCTTCTCAAAACGGGCGAAATTCGTCGAAACTTTTCTCATTCTCCGGAGCAGTAAACCGATGTCGTCCGCGAGAGCTTACACGCATATGCACAGAAGGGACGTTACCTT…
>TCONS_00001153;gnl|Nvit_2.0|Chr1.Scaffold1[.]:4001215-4000326
GTTTTCTCGATTGCGTGAAACGCGCGCGTACGTTTGGTTAATTTCAGGCTGAGATATTGTTCGGCCTGATTCTTTGTTGTCGAGCGATCAACAGAGCCGAATGAATAGTCTTCTCTGGTTTTTGTGTTTGCGGCGCATCATTACTTTTGTCAATCGAAAACTACCGGCAACAGAAACTACACGGGTAAAGGTATACCGTTACACGATTGTAAGCGTTATTGTGTACACAGCGCAACGTCAATCAAGAGCGAAGAGGAGAGAAAAATTAAAAACAATGCGACCGGAGACATCGTGGATGAAGATGGAAGTGACTGGATCTTCTGGAACAATCGGGAACCTGGGAAGCGCGACGAATCGTAAGATCACGAAAATTTCGTGATATCACATGAGAAGAACGGC…
>TCONS_00001154;gnl|Nvit_2.0|Chr1.Scaffold1[.]:4152111-4151428
GCGGCGGCTGCACTCGGGCAAGGTGCAGATGACGCACAGCACCGGTGAGAGAGAAAGAGAGAGAGATGTGTGCATTTCGTGCGGAAGAGAGAAGTATATAGGGAGAAAGGAACACAGACCGTTCTCGCGGCGGTGGCGGCGGCGTGTTGTTTGCGTTAGCTATCTCCGCAGCCCAAAATTCTACAGGTCTGTACAGGATTTTCAAACGGCCGCCCTGCGCATGCGCGAGAAACTTCGGTGCGCTGCGCGAATCGCGATGTTTGTGTTTTGCGAAGTTTTCGGTTGGGACTTTGTATTTGCGCGAGAGACGGTTGCGTCGGATTTTACGACGATGACGTGTTTTGCCGAGAGAGATTCGATGGGANNNNNNNNNNNNNNNNNNNNNNNNNNNNNNNNNNN…
>TCONS_00001155;gnl|Nvit_2.0|Chr1.Scaffold1[.]:4432765-4429711
CTCTGTTTAAACTCTAGCTTTAAAATCGATTGTTCACTATTATTATTATTATTTTCATCAAACTTTTGAACGCAGTGCCGCGAACTTTCATCTTTTCTAGTTAATTTCTTTCGTCTTTAGGAAATATACGCGTAAGGGACCGTCCCGAGCTTTCAGCCTATCGCTAATCGTCGCGTAGATATAGAAGAGGTTTTTTTCAAGATATGCATGAGTTTTGTTTTAGAGGCTTACAGTGTTGTATTTTGTTTAAAGATATTTCACTCGAAGAGAACATCGCGCCAGAATTATATCCTCATACACGGCAATAAAACAGACTTTCAAAACGATCAACTCCTCGTCAACATGAGCTCGACGTTCTCTCCTCGTGCGCAGTTTGGTGCATAACGCAGTCGTAAACTT…
>TCONS_00001156;gnl|Nvit_2.0|Chr1.Scaffold1[.]:4941288-4939106
TTGGAATGTTAGTTTATTGCTAGCTGCGACCGGGCGAGCCGTGTTCGTTTTTTACATAATTAATTTTTTTTTGTTCTCTTCTTCCTCTCCTTCTCCGGGCAATCGTTACTCGCTTTTCCCTGCGCAGACGTATATTATGTGTGTATGTACAGCCGTGCGGCCAAGTTTTTCATACCCCCTTTTTTCTTTTGATTCGTTCATCATAGTGTATATAATTATTGCTGCTGTCGCCGGTGCGGCGTCAGATCGGCCTCGATCACCGCTCAGACCTCCTTATATAATGCTCAAACAATCGAAATATATATGTTTGTATTTGTTTTTTTTGTTTGCTTCTTATTTATCATGTTTATCATCGTATGTGACGTGTATATTATCGACTCTCCACTGCTAAATTTTTCT…
>TCONS_00001157;gnl|Nvit_2.0|Chr1.Scaffold1[.]:5094156-5092683
CACACATTGAAAGGAATATATATAGCTTCTTAGTATGCAGCCTTTCACGACTTACATAAATATCAAAACATTTTTAAGGAAAAAACCTTTTCTCTGTCGAACCGCTCAATACATTTTCAAGTAGAAAGTGCAGAGTACAACCAGATTCTAAATACGGGTATAATTTTCTTGCACAATCGCTTCATCAACTTCGCACTTTTTAATTGTTCTCAAAAGGCCGAGAGACCGAACAACCATAGGAGTGGCTCTGACACAAAGATGACAAAGAGACTCCCACGATCCGTTCTATCGTCGTTCTCGTGGTTTTCATACACCGTCGCTATTATTATTAGGCTGCGCTGTCGTCCTCCTTTTCATCGATGCAATGTACGCGCGCCTACAGCGAATCGTGATCCGCTG…
>TCONS_00001158;gnl|Nvit_2.0|Chr1.Scaffold1[.]:5101315-5100959
GTCTAATCTAAATTGCAAAGCACGAAAATTGTTCTCTCCAATATAAATTACAAACATAATAGCGCCACTCGCGACGTCCTTGCACCCGCGGCAGCGCAGCTTCTTTCGACACAGCGCAGCAGCTGCAGCTGTCGACGGAAGAAAACGGTAACAAGGATGCCACGTCCTTGTCCCACGCATTCTTTCACTCGCTACTTATAGCGCTTTCCCAAGCGCCGATGAACTTTTTGCGCGCCTCGGTGACGCGAGGGTATCCGGTCTACATCGGGAAGAGGAGAATGAGGTTGAGACCTCGACCTACGCCGTTTTCCGCCACGAGCTCGACGGTCTTTTTTCTCTCATCTCCCCTTTTCTCCG
>TCONS_00001159;gnl|Nvit_2.0|Chr1.Scaffold1[.]:5125489-5124333
CCGAATTAATGTCTTGTCACATAACCGCGTACAGTAGGTGCGATAGTTCAGCAGCGGCGCGTGAAAGAAAAACTTCGAGAATCGCATGACAAAATGCCCAACTGCAGCCGCGGCATACATCCTCCCATAGATGCACAATGCAATAATACAACTCTGTAACCGATGTGCAACGAGCGATTAATAACTGACATTTTCCCAAACGGCAATCCCCTCATCACTCACCAGCGACAATAGAGAGACAGCAGCAGGAGTTATTTGGCAACGAATAAATGCCTATAATAATATCAATCCCCTGCACAGCTTTCTCACGTTTCCCTCGCGTCTCACTTCCTACTATGTCGCCATCCCGCGCTCAGCTCAAAAATAGATCCATCAGGAGTGAGTCTGTGCACCTTACGC…
>TCONS_00001160;gnl|Nvit_2.0|Chr1.Scaffold1[.]:5143191-5142678
CTGCTTACGAAATTTTATTGCTCTATGGGTGATTTTAAATTTGGAATCGATTATATTGCCACAATTTTTTATTACTATTGAATTATTTTATCATAGATCTTTTCTAAACATTTCATTGTAATCCTAATCACCGCTACAATAGCCGCATTATCCACATCCAACCAAAAACCGCGTATTGCAATATCCGCCAGCAAAACCAATCTCCAGCTCTCACAAAAAGAAAGGGTCGCATACCTCCGTCACGTTCGGCTTTTCTCTCACCAGACCAGCTACATATCAACTCGAGCCATTAATAGGCAAATCGTTAAAAAGACACCTCAAAACCCCCGAGAAAACAGGTGGACCTCTTGCGGCATACAGGTGCAGACCGGCGAAATAATCGCACTATTCCGTCCGCTT…
>TCONS_00001161;gnl|Nvit_2.0|Chr1.Scaffold1[.]:5572131-5570242
TTTTATCGCTGAAGGGAAAAATAAATGCTAAATAAATGGAAATAGCGAGCTCGTTATTGCAAAAAAAAAAAAAAAAATGACATTCCGGCCTATTGACGCGTGGTATCTATATAGCATTAAGCGTGTCTTTGTTGACATCCCTCCACTGTTGAATTTGCTTTGCACGCGATTCTTTGGGATGAAATCATTATACATCGTGGCGCGGCCGCTCCGACCTCTCCTCTTCTCTCACCGAGGCATCTCAATGTAGGCTAAATTTTCCAAAGCGAAGAGCCTTCAACATCGTATTTCCTCTTTAAAATTGAACAATCTGATTAAACGCGAGCGAATACCTTCGATTGCATATAGTACATAAGAATCCTTTGCGGCACAAGGGAACGAATGATGATTTTAACATAA…
>TCONS_00001162;gnl|Nvit_2.0|Chr1.Scaffold1[.]:5600003-5598661
TCGATGTACAAATATCAGGTCTTTCCACGAGGCAAAAACATAAATAACGCTACAATATACTGCAGGAGACGAAATGATAACGCCAAGCCTCTTTTACTTTGCGTTTGCGAAACGCATTAACACAATAAAGTCGACATGACAAAACGCGCAAACATACTTAAGTGCGTGTGTGTACTGTAAGTGCAGCGTCGCTGGCCGCTGCGGGACAGGCAAATGCACTTTGCTTGAACGGACGCAGCTGACGAACAGCGGCTAGCGCAGAGCATAAACATTGTTATCCGGAGTCCATGTAAATTCCATAATCCGGTACGTGGAATAGGAACGATATCTCGAACTCTAGAACGCGCCGCGGTATTCAAATTGGCGATGACCAATATTGAATTCGTTATCGGATGATTG…
>TCONS_00001207;gnl|Nvit_2.0|Chr1.Scaffold100[.]:219589-218167
TATACATGTAAGGTCTTCGATTAAGTCTTTCGTAACGGAAAGGATACACGCTAGACAGTTCATGAGCGCGCTTAAAGTTCGAATCGTTTTTGGTTTGATAAACACATTTCAATGTTCCCTATTATACTTTGATTCTTGAAAATAATTTTTTTATTTAAAAGAAAGTATTATATGTAAACTGTATTACATCATAGACAAGACGGTTAAATATACATTTAAAAAGTAGTCGTAGCGTTTAAAAAATATGTAATTCAGTCACACACACCCAACTTTAATCTTTAATCATGAAAATTGATAATGTTTCTTACATAAATTTGTATCGAATCAGAGAAGCTCTTTATAAACGAGTAAAACTTTAAGAGCGCTTAGCATTCAAAGAATAAAATAAAAATGTATAGG…
>TCONS_00001236;gnl|Nvit_2.0|Chr1.Scaffold102[+]:459225-459443,459584-459660,459764-460081
CCGTCGGGAGATGGCGCCAGCGTTGAGTCTTCCGGCCAACGGCCGTTGGCGTTCGCGAATCGCGATACTCAAATCAGTTTTTCGCAGTTTTTTGTGAAGGAAGGAAGCGAGGACTTGTGGTCGATGTCATCCGACGTCGTCGCCGGGATCATCGTACAGGATCGACGTTGCCACGGCCGCTTGGTATCGAGATGTACACGTACACTTACTTATGCAAAGTGCGGATGGCATCTCAACACCGGTGTATCGGAGGTTTTCTCTGTCCGAAGAGGCAGTAAGCCACCGGTAGGTTGTAGCTAATGACGCGCTTCTCTTACGACGGAGGACGGAGTTGGTGCATGGCGTGATGTTTCCAGTTTCTAGGAATCAGTTCGAGCTGAGGTAACGCTAGCCAAGAGT…
>TCONS_00001237;gnl|Nvit_2.0|Chr1.Scaffold102[+]:459225-459443,459584-459649,459764-460081
CCGTCGGGAGATGGCGCCAGCGTTGAGTCTTCCGGCCAACGGCCGTTGGCGTTCGCGAATCGCGATACTCAAATCAGTTTTTCGCAGTTTTTTGTGAAGGAAGGAAGCGAGGACTTGTGGTCGATGTCATCCGACGTCGTCGCCGGGATCATCGTACAGGATCGACGTTGCCACGGCCGCTTGGTATCGAGATGTACACGTACACTTACTTATGCAAAGTGCGGATGGCATCTCAACACCGGTGTATCGGAGGTTTTCTCTGTCCGAAGAGGCAGTAAGCCACCGCTAATGACGCGCTTCTCTTACGACGGAGGACGGAGTTGGTGCATGGCGTGATGTTTCCAGTTTCTAGGAATCAGTTCGAGCTGAGGTAACGCTAGCCAAGAGTCAAACAGTGAG…
>TCONS_00001280;gnl|Nvit_2.0|Chr1.Scaffold102[.]:16875-15694
CGATAAGAAGGGTTGTACACATGGAAAATTAATTTGCAGATTTATTTACTATGTCGTCAGTCATTTCACAAAGTATAATCTTGTAAACCAATGTTATGAGTATCTATAAGGGAGACTGGGGTGTACAACAAACAGGACGTAATAAACAAAAGTGACAAACGATCGGTATTCTTTTTGTAAATGAATTTCAAAACTTTATTTTGATTTTAATAGTACATATTTAATTTGGTTGATCAGTCGCAAAATTATAATAACCATAAACCTAAATAGTCTTATCGTTAGGTATTGTCTTATCATAGCCCAACGTGCTTGCAAAGGGCGATTTTCGCGTTGTTTAGATAATTACATGCTAGAATTAAGATTAAAATTTTGGCAGCAATGCAGATTATAACATACACG…
>TCONS_00001281;gnl|Nvit_2.0|Chr1.Scaffold102[.]:79972-79499
AGCGCGCATCCGAAAATCCCCAGGCGGTCGCGTGCTTCGGAGCGCGTTTACCTAAACGCGCTTCCTTTGTACGTCATCGGCGCACGCCCCGAGCCTCGTACGTTTGTTTATAAAAATCGGGAGCAAGATCGAATTCATCCCGTGCGTATGACGATCAATAAAACCTCCCCCGCGCGCTGTGCGCTCTCCGCAGGCGTGTGTCGTGCGCTCGGCCGTTCACAGAGACCCTTTCTCTCCCCCCTCCACTAAGTCGTCGCTCTCTCTCTCTCTCTCGCTCTTCTCCCCGCTCACATCGGATATTTTTCCCGTCCGCGAAATCCCTCTCCCTTTCTACTACGGCAGCGTGTCATATGGCCGGGCGGCGTCTAAGGTGCAGCGGATTAGGCCACGTGCGGCCAC…
>TCONS_00001347;gnl|Nvit_2.0|Chr1.Scaffold115[.]:422252-421208
GGACATAATATTTATGCAATCTCTGTTAAAGTCATTCACATGTCGTGCCTTTGCTTTTTATAATGTCGGAATTGCACAGCAGAATAAAATTTATAATTAATCCCTCTTTATATAGCATTTCCGTGCCGCAATTAACTTTTCTTTTAGGCGTTTCATTTGCATTTTACAAAATATATCCGTATATATGCTATACGTCTGGGGAGTCGTCTGCTTATATTCCGTTTATCTTATATCCCGCGTTATAAGGCAATGCGAAACGTAAAATTAGGTCGTTTATTTTATTCTCTTCGCCATCTCCCAATTATACGCTTTCTCACAAACCTTGGGTCGTAGATTTTTTTTTGCTCTCAGTATACTTTGTTCACATAAGATCGACGGGAAAAATCCTCAGTAGAACAT…
>TCONS_00001353;gnl|Nvit_2.0|Chr1.Scaffold12[+]:17633-19030
CTCGAAAAAACGCGGATCAAAGAGTTTTAAACTATATAGTAGGAATGGAGAACGACTTTGACAAAACACCTTTGTAATTATGATCATTTATTATTATTATTATCATTATTATTATTATATGCGCGTGCCAACACATTGTATGTTAGTTCTTAATTGAACAAGCGAGAATCATTTGGTCCAGCCGCTTCATGTGTTTGTTAGCGAGTTTATTACGTTGCTATTCCATTAGATTTTTTGTCTTTTCTCCCATGTGAATCGCTGAGTGAATATCGGGTCGCGCCAATTGAACGAATTTCCCATTAATGGCCCATCTTTATTTATCAGCTTAGCCATAGCTGTCTCTCTATATAAGTACTTTACGATCTATATATAACTCTTTGAAAAGTCAATTTTCGTTCC…
>TCONS_00001402;gnl|Nvit_2.0|Chr1.Scaffold12[+]:342761-343898,343996-344127,344952-345247,345320-347718
CCCGCATTTTTCGTTAATAAGTATGTGTAGAATCAACGAACGAGTATAAAAAAAATGTCTTAGCGCCTTAGACATATAATAATGCTTTTTATAGTTTGGATAAATTAAGGGGACAGTCTCTTCTCAACTCGTCAATGCCAGTGAGCCAACTGAATAATTACACACTTATTTTTACACATTTGATTACAAAAATTATGAATGTCCATTTTATTATTTCATACAGATGTATGCGTTTATAAGTTTTCACCCTTTTAGTTTTTCACATAAGGTTTGATCAAAAATATCAAGAGTACAAAGTTCGGAAAATATAACTATACACATTCTTTTTTTTCTTTTTCTTTGGTTAGTGAGTTCCATTAATACTGGAAGAGTCGGCGATTTCCTCTTTACGAGTGCGCG…
>TCONS_00001411;gnl|Nvit_2.0|Chr1.Scaffold12[+]:522210-522688,523755-523777
CGTGCAGCCAAGAGACCTTCGCGCGCGCGCGCGCGCTGCTGTCGTGCGAAGAAGCTTTTCAAGCTTTTATCCTTCCCGCGAACGACGAGCTTTCGACCATGAGGACAAGCTGCGCAAATCTGTCCAACCGCACCGGCGAAATTCTAACGACATAAGCTATATCCGTCCTCGTATACTTAGTGATCTGTGCGCTGCAACAAGTGCGACGAAAAGCTTAAAGTGACGGAGCCTCGGGGCCGACGAGTGTGTGTGTGTGTGTCGTTTGGATAATACAGAGCTGAATAGTGAGAAAAAAGAAGCATCGGTGAAGCGAGTCTCGGCGGAGGGCGTCGGGGCCTGTAGCCGGCGCGGCGAGGTAAGCAAGGCTCGCAGCGAGGCCCGGAGCAGGGAGGACAACGG…
>TCONS_00001483;gnl|Nvit_2.0|Chr1.Scaffold12[+]:1873989-1874151,1875193-1875339,1875419-1875787
CATCCGAGCGCGTCGAGTTTTCGCGCACATACAGCTCGCCATCGGATTAGCGCGACGATCGCGACGCGATATCGCCTGGCAAGAAGAAGCCGCGCGCAAGGAGAAAAATCCAGCGGTAGCTCGAATAAGAAACGGCGATCTTTTCGTACAGCAGTAGTCCGACCTGAAAAAAGTTGCCGCTTATCTCCTAACAAACAGGCCAAAGCTCACCGGTGCACCCCCCCCCCCCCCTGATGCACAATTGAAGATCTCTCGAGCCAGTACACCAAGCAACTACACCTCTGCTCGGTAAATTCCGACCAGATTGAACCATCACGAGTGCTCGAGTGCATCGCGCGCGGATATAGAGGGCGACCGGTTGCAGGGCAGCGCTTGTGAATTCAATGGACGCGCGAGGAT…
>TCONS_00001489;gnl|Nvit_2.0|Chr1.Scaffold12[+]:1885730-1886959,1887098-1887213,1887311-1887625
TTGATGATAAAACGCATAAAAAGCATATTCATGTATAGTAAATAAGAATAAGTTATTCGTACATCATACCTTACAACAGGTGTTTGGTGCTCTCAAAAATGGGCCTCGCTGTACATCTACATCCTTCGTTTGTCCAACGTTATTTTTCAAAGTCGATCGATCAATGCGTGTCATAAATCAAACACCATCGCATAGTTCACATTCTTCAAGGCAATAACGTTCCCATGTCACACAATTTTAACGTGTAAAACAGAAATACTCACTACTAACGCTCTAATTAGAAATGCAAAACTTCAAGACAACTAGAGCTGCTAATAACGCGAGACAACATAATCCACAATTTCACCATTGCAGTGCACAAGTCAAGTGGCCTACAGAGCCTTGCCGCACGGAGAGGAA…
>TCONS_00001490;gnl|Nvit_2.0|Chr1.Scaffold12[+]:1885730-1886959,1887098-1887213,1887306-1887625
TTGATGATAAAACGCATAAAAAGCATATTCATGTATAGTAAATAAGAATAAGTTATTCGTACATCATACCTTACAACAGGTGTTTGGTGCTCTCAAAAATGGGCCTCGCTGTACATCTACATCCTTCGTTTGTCCAACGTTATTTTTCAAAGTCGATCGATCAATGCGTGTCATAAATCAAACACCATCGCATAGTTCACATTCTTCAAGGCAATAACGTTCCCATGTCACACAATTTTAACGTGTAAAACAGAAATACTCACTACTAACGCTCTAATTAGAAATGCAAAACTTCAAGACAACTAGAGCTGCTAATAACGCGAGACAACATAATCCACAATTTCACCATTGCAGTGCACAAGTCAAGTGGCCTACAGAGCCTTGCCGCACGGAGAGGAA…
>TCONS_00001493;gnl|Nvit_2.0|Chr1.Scaffold12[+]:1919264-1919514,1919596-1919959
GTGAAAATGTTTTATCGGTTTGCACGCGCGAGGAGGCGATAATTCATTAACCGGTTATTGATTCGAAGCAGAAACAACTTTGTGCAGTGCACGAGAAGTTTAAATTAAATATACAAAAAGAAGGGAGAAGACGAATATAGAGGAGACAAGTATAATGCTGGATTCGGAAAAAATTCAATAACAACTTGCCAACTTACAAAGACTGCCTTTGTGCGACAAGATTTCAAAAATCGTAGCACCGCCATCTATCGCGAAGCGTGATGTCTGCATGATGTCTACAATTGCACTTCTTTATTATAATGCATCGCCCCTCAATTAGAGAAGCAATAAACTTTTATGATGTCCAGAACAGACATTTCCTACACCCAATAAAAAGGAGACGACACTAGAAGTGTTAGA…
>TCONS_00001494;gnl|Nvit_2.0|Chr1.Scaffold12[+]:1919268-1919514,1919573-1919959
AAATGTTTTATCGGTTTGCACGCGCGAGGAGGCGATAATTCATTAACCGGTTATTGATTCGAAGCAGAAACAACTTTGTGCAGTGCACGAGAAGTTTAAATTAAATATACAAAAAGAAGGGAGAAGACGAATATAGAGGAGACAAGTATAATGCTGGATTCGGAAAAAATTCAATAACAACTTGCCAACTTACAAAGACTGCCTTTGTGCGACAAGATTTCAAAAATCGTAGCACCGCCATCTATCGTATTTCTTTTGCTTATTTTAAAGCGAAGCGTGATGTCTGCATGATGTCTACAATTGCACTTCTTTATTATAATGCATCGCCCCTCAATTAGAGAAGCAATAAACTTTTATGATGTCCAGAACAGACATTTCCTACACCCAATAAAAAGGAGA…
>TCONS_00001597;gnl|Nvit_2.0|Chr1.Scaffold12[+]:3021873-3022466,3022553-3022699
CAAAACTTGCTACGATTATAGCGAATGAGATTATAATCGCTTTGTAATTGTTGAAAGTTTCTCGAACCGGCCACTTCGAATGTTTCAAAGCCAGAAGAAGCTGTAAAAAAATCTTATATATTCGAGAGAAAAATTGCAATCTTCCGCGTATACTCACCACAGCAATCGCGCCAGACGTAAGGAAATGATTTATTCTGATGTATAACAAAATTAACTTTACAGCTGATGAGCCTTCTTGTAGCCAAATATCTTCAAATGTTCGCACTCAAAACGTGCGTATAAAAACAAAACAAGCCACGAGAAAAAGCTACATTAAGAACAATTGGAAGTGATGTATTTATAATATATAACGTATACTTCAGGTGCAAAAAATTTAATTTAAGACCATAACACTTATTT…
>TCONS_00001608;gnl|Nvit_2.0|Chr1.Scaffold12[+]:3126468-3126820,3126889-3127655
GTGAAATCCGTCAAAGTTATCCAAGAATGGACAGCCGATCATTACACGGGAGTGAACCGACCAATAATCTTTAAGGCGAAAGAAGAAATCCTCGTTGTCGACTTGCCTCTCAAGGACAGCATCAGCTTCATGTCGATCGACGGCGTCAAAACCAACACCTGTAATTTTTCAATTCCTTCCGATAGCTCTTACTCGCTTCCTCTAAACGACGCGATGGTTCTGGGCAACGGAAAAATCGTCGTCCACAACTTATGGCGAAAACCTTCGATAACTTTGACCTGTATATAATCCTCGACCCGTGGGACTGCTCGAGCATGAAGACCATCGAGATAGTGACAGGTTTTAGCATAGAGCCCAGAGTTCAGTGTCTGCAGACTGCCACTGCATTTACGTCACAAC…
>TCONS_00001664;gnl|Nvit_2.0|Chr1.Scaffold12[-]:428094-427202,426156-426097,425990-425846
CTGATGAGTACCTCGTCGTCACGGAGGAGGGGGAGGAGGAGGCGGAAAACTCTCGACTGGTCGAAGCGGCTCGTCGCTGCTGGAGCTTGGGCTGCTGCGGCAGCTCGACGACGCACCCTTTCCTCTCCATCCCCGCGTGTGCTCTCGTCGGCTCCTCTGTCTCTCTACCTCTCCCTCTCTCTCCCTCTCTCTCCCTCTCTCTCGTTCTCTCTCACGTACGAGCCGCTTGTAGCATCTGGCGTACACCCAGCACAACGCGCACTCTTTTATTATCTGCCGTGTGTGCTATTATAATTTTTATGTATACACACTGATATCGGTATATAGAGCGACTCGTGGGGGGCGCTTGCGAGTGCGTGTATACGGAGAAGACACGCGTGTGTATCCTTATAACGTAAA…
>TCONS_00001719;gnl|Nvit_2.0|Chr1.Scaffold12[-]:1887621-1886752,1886394-1886336
TCAGCAGCTCTGTCATTGTGATGTTACTTTTGATTTATAATAACTATTTCTGATATATTCGGTTTAACTCTGCTCCTTCTCGAGGTTAGGGTTGTCGCACGATAACAAGCTCCCGGGAAGGTCGGATCGATGCGCCGATATACGAGCTATGTTTTACTGAGGCAGCGCTGCGTCCACTTGATTCTATGCGATGCGTGATGATGATGAGGCTGTCCTGATGACGGGTACATCTTTTTTCTCCTCGACGCGTTCGTGTCTTCTCGGGGCTCTACGACAGGCGTGCCATGCCTATGCCCTTTTATACCGTGACACTGCGCTGGAATTCGTGCGGATGAGAGAGAATGCAATACACACGTTTCTCGGTATGCAGGTCCTTTTGAGGTTAAACCTGGGCCTCGT…
>TCONS_00001724;gnl|Nvit_2.0|Chr1.Scaffold12[-]:2021956-2021352,2021143-2020569,2020416-2020127
AAGATACGAAGCATTCTATGAAATTGTCTTTTCTGAAGATCATATATCTCATTGTAAGTTGATGACACAAAAATTTACCTAAATGTTATTTCAGTCTTTTAAGTAGAAGAGTATTCCCAAGAAAGTATCAGACAGTTCTCCATCAACACAGATTGCAACATATGTAGCACCTGCTGCCTAATAATTCTCACCATTCTCTTCTAAACCACCTCCCATTTCTACAATAAAAATGCTCCCCAGCACGAAAAAAACATTATCCAAAGCTTTAGCCTCGATTTTCATAAACAAAACAACAGCTCGGCAACTACCTCCTACGCTGTAAACACGATCAGCCCGTGCGAAGCTATTATTAACTCGCACAGCTGTTCGCCTTATCAGACGCGCTGACAAGTCACTATG…
>TCONS_00001808;gnl|Nvit_2.0|Chr1.Scaffold12[.]:12949-12077
TTTAATAATAGCTTATGTACTATTTTACATGCTATATAATAAGTCGATGACACAGCGAATTTTACGGAGACCGAGTATTTATAGTTATCGGAAGGAGGAAAAAACATTGTATCCTTTTTTTGACTCCCTAACGATTTTTGGATTAAATATTTATTTCGCAGAAGGGTTATCATTCTTCTGTTCCGAATAAAGTTTCGCTCCATGACAGTTTTAGAGAGCATCAATGTGTACTATTCAACTCTTGTTCCGTTCTCACTTTATTTATAATAAATGTATATTAACCCCTAAAATGCAAGTTAGGCAACACTCGTGTATGTATATATAATAGAACGTAGCGCGAAAGGCAAAACTGCTTAGGCCCCGTATATGTATAGAAGAAAAAGCTTGTGACTGTGTGTG…
>TCONS_00001809;gnl|Nvit_2.0|Chr1.Scaffold12[.]:89130-88364
ATTTTAGTGAATCCATCCATCGAAGAAATTTCTTACCATGCTGGTTTTTTTCTGTAATTCCTTCGTTTGACAAATAAAAGAAATAGACTTATCTTCTGCTTGACTCTTCTTCCAATCTTACGATGTATTTTCTTCAAAAATAATACGGCAAATAGTCTCTTCATTGAATTTTTCTTCTACTCTGGAACAATATTTACATGAAAAATCTTCACAAGGGCGTCTTGAAAGTCCATCAGTATTTCCATGTAAATTACCATTCCTGTGAACAATTTTGTAGTCATACTGATCCGATTTCCCTAACCAACGAGCTAATTGTCCATCTAGTTCTTTAAACGATAATAACCAAGTCAAAGAGGAATGATCAGTCCTAATGATGAAAGGTTTACCGATAAGGTAATG…
>TCONS_00001810;gnl|Nvit_2.0|Chr1.Scaffold12[.]:257003-256751
CTGCGATAAAGCTCCGCTCAGCACTGTTAAACACAGGTGTATACAGCACACGCGACTGGTACACGCGCACGCACACATAGACACACCGTGGAACGTAAAAAAGCACGTGGCGCGAGAGGACAGGTGCGCGGCCGCGACGTGTATATAACAATAATCGGATCTGCACTGCAGAGCGAAGTGTAGCCGCCGCCTTGCCGGAGGTCACTGCGAGAGAGACTCGGCGGCATTCCCCCGCGAGTGTACAACGCGCGGC
>TCONS_00001811;gnl|Nvit_2.0|Chr1.Scaffold12[.]:515053-514054
CAATAAGGAAAAATACGCGAATTGCAGATAAAGCTATGCGTGAAAAAAAAAACAATTTCGAGTTTTTGTCGTTTTACGGCATGAATAGCAAACATCTTTCCTTTCTGAAAAAAAGTCGACGATGGAATGAATCACAAAACGCGTCCCTCCTAGCATAAAAATCTAAGAAAGCTCGACCCTTCGCTCGACGAGAAGTGAGGGGATATCCCAGAATTACGCAATGGCAGTCTACAGTCGCAGATGTGTCTGACGTACAATGGTACACGCGGCGATCAGCGACACTAATTATTTATGTAAGAGAGCGTCGCTTCCTTACAATCACCCCTCTTTGGGATTTACAAGCGGGTCTTTGAGATTTCTCCCCCTCTTATTGTGTGTTGTCATTTTGAGAGACGCTAT…
>TCONS_00001812;gnl|Nvit_2.0|Chr1.Scaffold12[.]:516640-515856
CGCGGTAACTATATGTTAACGTGTGTGTACACTCGCTGTGCTGAGTTTAAGTATAATCTCTGATAACATGTATCCAACAGTCAGTTTTCGCATGAAACGACAATTGTACTTGTTGCTATATTGAATCAAGCTTTGGAGCACTTTTAACCCTACTGTATCGTAGAAAAAATTTTGCAAGTCCTCGTGGCTCATTCATTCGAGTCTAGTTTTCGCGATCTCGCCATAGTACGCCTCGCGACGTCGCATCGGCGCAAGTAAAGGTGAAGTACCTCGAAGCTTGCGAGTCGTCGGCTGCATCCTCGTATCGGTTGCTATCGTGCGACACGAGCGTGACGCAATCGCGAGTCGCGTGATGTACCGACTTCGAAGGTGTTTAAAGAAGCGCTCATTGTCGTTTAA…
>TCONS_00001813;gnl|Nvit_2.0|Chr1.Scaffold12[.]:617016-616396
GACACGAGTGGTTGTATGGATGATACAGAGCGTGAGACTTACCGATCAGCGGAAAAATACTGGGTTGATCGAGTAGCGACTTGAGGCTGCTTTCGACGAGGGTGGGAGACGATCGGTCCTTCTCGCTCATTTCACACACGCGGCTCGTCGCGCCTTCTACTTATACTGCTGCAACAACAAACGCACCAACAACACTTGCTCTCCGCGGCCGTACACGGCTCCCTCCAGTCTCCTCCTTCCCTCTTTCCGCACGTGCACCGCGACGACTGTTCCTCGCTACCCGGGTATCGAGGATTCTCTCTCTCTCTCTCTCTCTCTCTCTCTCTCTCTCTCTCTCTCTCTCTCTCCCTCTCGTTCTCTGCGATCAGAGCTGTGCAGAGCTATAGGTACGACACGACG…
>TCONS_00001814;gnl|Nvit_2.0|Chr1.Scaffold12[.]:704580-701406
CTCGAAATGTGATACAGTTACGTTCGTTTGTGTTGGTGGTCGCTCTTGATTCAGTTTAGTTTAGTTTAATTTATTTATTTATTTTATTATTATTTGTTTGCTTGTTTTATCGTAGGTTGCGCATTGTATATATTTAATAACACCTCGTTTTATTTATCCCAGTTTACAGTGTTCTTTATAATAATGTTTTTTTGTTCATTTCAACCGTTATCATTTTATTTGCAAAAGAACAATTGGATCGGACGATACTTTGTTGTAAAATTAAGTGACGGCATTCTCTTTCTATAGGTGCGGAGATTATCTCGTGTGTTCATTTCGTCTACATTTGCGTTTCTTTTGTCGTCACTCGCAATATAACAGTTTTTTTTTAATAGTTTGCTCGTCCTGTCGACGTACATA…
>TCONS_00001815;gnl|Nvit_2.0|Chr1.Scaffold12[.]:720590-719825
CTTGTCATAAGACGTGCTTGGCAGCTCGTTATAAACATCGGCATGCGTGATTATCGTTGAATCTCTCATGTTCGTGGCTTTCACCGTCTTTCTCCCTCTGTCTCTTCCTTACGGTTCCTCCTCGCGTGTACGATGTCTCTCCGCGTACTTTTCCTCTATTAAGGCTCGTCGTCTCAGTGCGTGTGTATACAGCGAGAAAAGGTTAAGTTTGCCGGCTCTTCTTCGAACACTCGTGCGATTTTTCTCTTCTCGGAAACGCGCGAACACTTCCCATTTTACGGGCAAGAGAAGCAACGAGTCCAACGAACCATCGACGATTCGCCTCTTGCGATTCTTTGTTGACTAACAATTCGTGACGAGGTGACGCACCGACGATCACGGTTTTCACGGGAAATCCTC…
>TCONS_00001816;gnl|Nvit_2.0|Chr1.Scaffold12[.]:988299-988047
TTCCCATTGTGGGCTGCCGCAGCGTATGCATTCGTAGCTCTGTTAGTAGTCGATTTTTTATTCCCGAGTCTCGGCTACTCGTAGCCGAGATGTGTGTGTGTGTGCGTGTGCGTGTGTACAAACACACAGGAGAGTCCGCGAGAGCAAGAGTCAATGATCGCGCGGTGGTACACAGCGGAGAAGGCTGACTGGATGGGTGAGCGAGAGAGACGCACGTGACTGCACAGGCTCGGTGCGCGCGCGTCGAGCGAGG
>TCONS_00001817;gnl|Nvit_2.0|Chr1.Scaffold12[.]:2488137-2486259
AAACAAACAACCCTATACCTATAAAACTAACACGTATTATTGTATCTTATATAATTTAAAAAAAAACTAAGATCGGCAATCTCTCACCGCATGTATGCGCGCTCGATAATAAGCTCTCTCGCTTATGGGCGAGAGCGAAACGTGTCACGTCGTATATATTCGCGTTTCAATCTGCACAGCAGCAGCGCAGGAGCCGAGAGAGAATATAAGGAGATTTCGCATTGTAAATCGAGAGCCGGGCTCGCGCATGAACTCGAACTCGCTTGTACAAGTCAATCAAGCGACGCTCGATAAATCACTTAATTTTCATCGCCCCCCGTACACCATACCCTTTCGCGTATAATACCCAGAGAGTATATGAGCCAATCTAATCAGGCGGGTTGGCTGCTGCCTCGCGAT…
>TCONS_00001818;gnl|Nvit_2.0|Chr1.Scaffold12[.]:2856976-2855141
GACGAATCATAAAGCGTACTTGGGAAAAATTCGTGTAACTAAAAACTAATCAACTATTAGAGAACGTGCAAGAAACCTTCGTATTTTTCGTGTACACGAATACTTGTAAGATATAAAACGCAATCGATATTACATTGAAACTATATATAAATATTAAGAATACGTTATACGCTGTAAAAACTCGAGCGACAGGTCCTATTCGAAAAAGGTGCAATCGAATTGCATTTTCAACCAAAGAATACTATACGTTTCTAGATTTAGAAAAAAGAGTTTTGTACAGCTCTCCGATCCTCAATAAGAAAGTCCTAAAAAAAGTAGCGAACAAAAATCGCTGGGTATGGGTGAACAAAAAAAAAAAAAAATGAAAAAAATAACGCATTTCGAAAACTCGACACTTCG…
>TCONS_00001841;gnl|Nvit_2.0|Chr1.Scaffold120[+]:250273-250546,250643-250726,250796-252370
GAGAGAGACTGCAAGTGGTTGCGTCAGAAAAAATGGGCCCATTTTGTGTGACCAAATCTAGATGTGTAGGTGTATAAAGTGCATGCCATGGTTATGTTCTCAGTATTATACCAGAGTATTATAGAGTCGAATTATGAGATAAGTCCTGATTGTGACGTTTCGTGTCATGATATTATATGTGACACTTTAAATGTGAATCGCAACTGGAATTCAAATCAACAAATTATCAATGATGAAGATGCACAGCTTACTGCAATCTGATCAAGACGTGCAGAGCCTCACCAGTTACGTTGCGACATCATCAAGTGTTACACGCAGACACTGCTAGTAGGTATACGAAAGACAAAGTTTTTTTAAGACAGGACGTGCAAAGTCGAGCAGCTCCGCATAGGCGGACGT…
>TCONS_00001842;gnl|Nvit_2.0|Chr1.Scaffold120[+]:250273-250546,250643-250695,250796-252370
GAGAGAGACTGCAAGTGGTTGCGTCAGAAAAAATGGGCCCATTTTGTGTGACCAAATCTAGATGTGTAGGTGTATAAAGTGCATGCCATGGTTATGTTCTCAGTATTATACCAGAGTATTATAGAGTCGAATTATGAGATAAGTCCTGATTGTGACGTTTCGTGTCATGATATTATATGTGACACTTTAAATGTGAATCGCAACTGGAATTCAAATCAACAAATTATCAATGATGAAGATGCACAGCTTACTGCAATCTGATCAAGACGTGCAGAGCCTCACCAGTTACGTTGCGACATCATCAAGTGTTACACGCAGACACTGCTAACAGGACGTGCAAAGTCGAGCAGCTCCGCATAGGCGGACGTTATCAAGTACAGCGACGAGAGCTCCGACGAG…
>TCONS_00001843;gnl|Nvit_2.0|Chr1.Scaffold120[+]:250273-250546,250643-250699,250796-252370
GAGAGAGACTGCAAGTGGTTGCGTCAGAAAAAATGGGCCCATTTTGTGTGACCAAATCTAGATGTGTAGGTGTATAAAGTGCATGCCATGGTTATGTTCTCAGTATTATACCAGAGTATTATAGAGTCGAATTATGAGATAAGTCCTGATTGTGACGTTTCGTGTCATGATATTATATGTGACACTTTAAATGTGAATCGCAACTGGAATTCAAATCAACAAATTATCAATGATGAAGATGCACAGCTTACTGCAATCTGATCAAGACGTGCAGAGCCTCACCAGTTACGTTGCGACATCATCAAGTGTTACACGCAGACACTGCTAGTAGACAGGACGTGCAAAGTCGAGCAGCTCCGCATAGGCGGACGTTATCAAGTACAGCGACGAGAGCTCCGA…
>TCONS_00001860;gnl|Nvit_2.0|Chr1.Scaffold120[-]:40839-40567,38536-38100
GACATCAGAGTGATCGAGAAACAAGTGTGAGAAGTTTTGGATTCATGCTGCACGATAGCAAAATGGCAGCATCGCTGAGCAGCAGTGACACAGCCAACAGAGTGGTCTCTGGCTCCGAAGTCATGGATTCTGAGAGCTCCAGCAAGGCAGCCAGCACCACGACTCTCCTGGTTGGGGAAGTAGTCAGCAGCAACAGTCTGGAGTTGGCTCAGCAGCAGCAGCCCGCCGACATGGTATCGGAAGTGACCACGGCTGGGGACGTCGTCGTCTCAGGTGCGCGTGCGCTTGAAATACGAGAGTCGATTACGTGGGAGTTTTGTCAGTACGGAGACCACGTGCACACTCGAAGATGCAAGACTACGGACGAGCAAAGCAAACTTTACGCACTGCCACGCAGGA…
>TCONS_00001861;gnl|Nvit_2.0|Chr1.Scaffold120[-]:40839-40567,38658-38100
GACATCAGAGTGATCGAGAAACAAGTGTGAGAAGTTTTGGATTCATGCTGCACGATAGCAAAATGGCAGCATCGCTGAGCAGCAGTGACACAGCCAACAGAGTGGTCTCTGGCTCCGAAGTCATGGATTCTGAGAGCTCCAGCAAGGCAGCCAGCACCACGACTCTCCTGGTTGGGGAAGTAGTCAGCAGCAACAGTCTGGAGTTGGCTCAGCAGCAGCAGCCCGCCGACATGGTATCGGAAGTGACCACGGCTGGGGACGTCGTCGTCTCAGCCGCACGTAAATAAGGAGGCTCGAGTAGTTACATAGAACGATACGCGGCGCGAGCCGACGTTCGTGTAAAGGCGATTAGCGTAATCGCGCGCGTGTGTGTGCGTGCGTATATCTGTGTATAGGTGC…
>TCONS_00001862;gnl|Nvit_2.0|Chr1.Scaffold120[-]:40839-39426
GACATCAGAGTGATCGAGAAACAAGTGTGAGAAGTTTTGGATTCATGCTGCACGATAGCAAAATGGCAGCATCGCTGAGCAGCAGTGACACAGCCAACAGAGTGGTCTCTGGCTCCGAAGTCATGGATTCTGAGAGCTCCAGCAAGGCAGCCAGCACCACGACTCTCCTGGTTGGGGAAGTAGTCAGCAGCAACAGTCTGGAGTTGGCTCAGCAGCAGCAGCCCGCCGACATGGTATCGGAAGTGACCACGGCTGGGGACGTCGTCGTCTCAGGTAACCTCAAAAAAATAGCTCGCCGACTCTCCTCTTCTTCGCTTGCAGCTTCGAGCCGCGGCGGCTGTTCGGCGCATGTGTACGTGCACGTGCGCAACTCACGAACACGCATGCACGTGCGCGTAC…
>TCONS_00001863;gnl|Nvit_2.0|Chr1.Scaffold120[-]:43055-41958,41816-41293,41207-41179
ATACTGCAGAATTTCCACGGTAAAAAATAATCGTTTGGATGCTCACGGGCATCGGTTATAAGTATGGTTTGTTTGTAACTTTAAATATCCAGATTAGTGTTTTGTCAGGCCCCCGGGGGTATCTCCATCTCAAACAACGGAAGCACGGATTTCACAGGTTATTAGATTGCGCTTTTTCTCACTTTCAACTTTGAGCAATTCATCGAGGCATTCTCCGCTGCAGCATCGATTTTCGCGTAACGTAGCGAGATGTACCGGAAAAGGACTCATAACAGAGAGCTGATAAATCATGCCATCTCCCACAAGTAAATAGCGCGCATATTAGCGGCGCCAAATCACTCTCGATTTCGCTTTCTAACGCAGCCGCACAGCAGTCTGCGCAAGCACACATCAGTAGGT…
>TCONS_00001864;gnl|Nvit_2.0|Chr1.Scaffold120[-]:42463-41958,41821-41329
TGTGATAGCCCAAAGAGGCACGAAAGAGCCGGCTGCTGCAGTAGAAAAAGAGTAAGAGAGAGCGAAGAGAGCGAGAGTTTGCCAGGGACGCAAACTTGACCGTGTCGGTCAGGGACGAGTGTCAGCGACCGTCAAATCGTCAATCCATCATCGGTATTCGGTTCCGCAGCGCGCGAGTGTGTGCGTGTCTCGGGAGTCTCGGCTGCAGCAGGCAGCGGCGGTGGCGGCGGCGCGAACACACTGCATACAGCTACACATACACACGGCGCTGCTGATGCTGATCGTGCGAGCCAGACAAAGAGGGAAGAGCCGAGCGAGCGAGGCCAGTGCAGTCCAGGGGAAGAGTCGCCGCGCAGCAGCATCGCCGGGGCGCCGGTGACGACGGAACATAACCCGCGG…
>TCONS_00001884;gnl|Nvit_2.0|Chr1.Scaffold120[-]:285296-284737,284608-283053
TATTGTTTAGGTTCCACATGATCCAAAGCAGATAACATACTGAATGTGAAGTGAACAGACCATTCAACTTGCGCAGTTGTTCGACTGCAGCAAAGGGCTGCACCTCGCTCTTCGATCATAGATCTTTCATTAGAATTATTTCTTTCCATTTGTTGTTAGCTAGGTTATTGTAGGTTTAAACTATACTCTTAAACATAAATATTGATTTTGTTATATATAAAAAATTGAGATTGAATATATTGAGTGATACAAAAATAAAGGAAAATGATGTCAAGTGTCAGCAATAATAGGCTAGAAGAAAAAATTGAAATGTCGCCGCTGAATCGTGATAGAAGAATAAGATATTACGAGAATCATGGAGTCGGTGTAGAGATGGGACATCTAATTCGTTGTGCATGC…
>TCONS_00001885;gnl|Nvit_2.0|Chr1.Scaffold120[-]:309340-308961,308848-308626
AAGATAAGTTAAAAGAAGCTCTTAGGTGTCACGGATGAGCTCGAGGCTATCCGTGGACGCTCCGGTTATCACCGCCAAGCCGTCGCGCAGGAGTTTGCGGAATGCAATAGTGCTGATAAGCACTTTTGCATGCGCGATCTCTTGCCGTCGACGCGTCCCATCGACGGCACTGAGAGCGTGAGATCTCCGGCGACTAGCGAGCGAGCAGGAGCTCGAGCTCGATGGACAATACAGAGTTATCGCCATCACTTCCTATGCACTCTTTCCGTTGCATAGGAAAGAGAAGGAAGATCGGAGAAAAGCTAAACAGCTACCAAAGATGGACGAGAGAAAACAGCCATACGATAGTATGTGTACCATCATAGGAGCAGATAAAATCGACATCTCGTGTAAATAAGA…
>TCONS_00001886;gnl|Nvit_2.0|Chr1.Scaffold120[.]:156551-156111
GGGGAAATCCTCATAAAAGCGGTGGAGTATACAGGGTTAGAAGTGAGTGAATCAAAAACAAAGTACATGATTGTGGATAAGCTAGGCATCTGCAGAGGGGAGGAAGATCTCAGAGTTGGGAATTTTACTTTTGAAAAGGTTAGCGAATTCAGGTATCTGGGTACGACCATAAATGATAGAAACGAGATTAATGTCGAAATAAATAAGAGACTCAATGATGAGTTACACAATCTGTACGCGTCACCAAATATTAACAGAATAATAAAATCGCGCAGATTGGGATGGGCAGGGCACGTAGCGAGAATGGGAGACGACCGTACGGCAGCGCGTGTCATGAAGGGCAGGCCGATGGTAACGCGACCTCTAGGTAGACCTAGACGTAGACGGGAGGACAACGTA…
>TCONS_00001887;gnl|Nvit_2.0|Chr1.Scaffold120[.]:227666-224930
CTCAGATTGCACCAGCGCCCGGACTATGACAAATGTTTTTCCGTCAAGCAATTTTAAAAAATATATATTCATTGATAGTTTAATTGTTTGAATAGTCAAATCAATAATTATATTTATTGAATATTCGACACTACTTCGTTATAAGTGATTTCCATATCAAATTAACGTTTTAACCATAGAACACGAATTCATCCTCGTTTTTATTAATCCGAATACTGTTATGCTCTCGCGAGTTTTATTTCTTATATATCCCTCGTATAACGCGCACACCATTAAATTCCAATAAGGACGTTTTTCACAGCGCGTTGGAATTAAAAGATTGGAATTATTTACACAAGTATGTACATATAAGGGAAGGTTTCCCAATATTATACTGACGCCCGGAGAAATAATATCACT…
>TCONS_00001888;gnl|Nvit_2.0|Chr1.Scaffold120[.]:288974-287855
GCAATATGACAGTACTATCCGCACTGCACGGCTGCGCAAAGCTCAACTCCGCGTCGACCTCGAGTGAAAAGGTGCTTTATGGGTCAACGACCGGCTGCTCTGTAGGTCCGCATGCCACTGCCGAGAGCTTTTGCTGCCGAAAAAAAGCGCGACCGGCACACGGAAAACACGAAAATAAGCGTGAGTCTTACGGAAAAGTCAGCGTAGCGTGTGCGTACTTAGATAACAGCCGGCGGACTACTGCGCGCGCGAGACCGGCGCGCTGCGCGTGGCTGGCCTCGAGGTCGTCGAGCCTTAGGCAAAACCGAGCCCGCGCGTGAGTCGTGACGCTGCTATGCGCGAGCCGGCCCTGACCTTACCACACACGCTTTGCGTCTTCTTGCCGCCTAGATGCTCTGC…
>TCONS_00001889;gnl|Nvit_2.0|Chr1.Scaffold120[.]:415694-414521
CGAATACGTCTTTTTATTATATATACATTTTATTTCTAATTTCTGAACTCTGCTACTCTTCGCGGCAAATCATAAGTTGTGCTAGTTTTCGTTTGAAAATTTGAACTGTGCTAGTTTTCGTACGGAGAGACGATATGTAGGAGGGCCAACTCAGAAGCGAAGGTTATTCTTAGCCAGTGTAACCACATCGATTATGCTATACGAAGTCCCAATATGGGCAGATGCGATGCGGGTAAAATCGTATGCACGAAAGTTGACTACCGTGTATAGGCGAAGTGCACGAAGAGTGGCGTTCGCTTAATGTATAGGAGACGATCGAATGACAAAAGCCAGAAGGAGATCTGGGATGCCGCAAGAAAGAAGACGATGGCTGAATGGCAAACAAGATGGGACGCTAGT…
>TCONS_00002032;gnl|Nvit_2.0|Chr1.Scaffold127[+]:26982-27177,31700-32031,32129-32405
GCCGTTGACGTTTTTCTCAGAGAGCCGGTTCCGGTTGGTTTTTTGCGGATGCGGGATGACGGACGACGGTTACTCTTGTTTGGATCGAGGAGCTGAAGAATGCGTTGTTGCTGCTTAGTTTGTCGTTGGGATTTCACAGAGAGATGGAGGCGAGAGTGGCTGAGAGTTTTGGCAGGAAACGTCGAAACTTCGTACGCTCTATACGGAAGTCAGAGAGACAATCTGCCAAGTGAGAGGGAACATTTCGAAAATGCAGGCGCAATCTTCACGGCGTACTGCACACGTCTCGGCAGTTGCGGAGGGAGTGACGCCGATTCGCGCCTGAATCCACGTGGTTGACTCGTCGGGCTGATATGCTCCCTGAGGGAATCGTTATGCGACGCGAGGCCTGGATTGACG…
>TCONS_00002033;gnl|Nvit_2.0|Chr1.Scaffold127[+]:26982-27177,31700-32087,39607-40762
GCCGTTGACGTTTTTCTCAGAGAGCCGGTTCCGGTTGGTTTTTTGCGGATGCGGGATGACGGACGACGGTTACTCTTGTTTGGATCGAGGAGCTGAAGAATGCGTTGTTGCTGCTTAGTTTGTCGTTGGGATTTCACAGAGAGATGGAGGCGAGAGTGGCTGAGAGTTTTGGCAGGAAACGTCGAAACTTCGTACGCTCTATACGGAAGTCAGAGAGACAATCTGCCAAGTGAGAGGGAACATTTCGAAAATGCAGGCGCAATCTTCACGGCGTACTGCACACGTCTCGGCAGTTGCGGAGGGAGTGACGCCGATTCGCGCCTGAATCCACGTGGTTGACTCGTCGGGCTGATATGCTCCCTGAGGGAATCGTTATGCGACGCGAGGCCTGGATTGACG…
>TCONS_00002201;gnl|Nvit_2.0|Chr1.Scaffold127[-]:886348-886269,886208-884736
ACACCAATCAGTCTACGTGCCATTAGATCATACTTGGATAGAAGAGCTTACCGTTGTAGCTACTACTGTTATAACTACAGGAACTTCGTGCAGCTGAGCGCCACCGCTCCAGTCAGTCCCGCTCTGACCACTCGACCGAACACACATCTGGAGAGACGCAAGAGAGCAGCCAATAAAGAACTCAACCACAACTCCTGCCTTTTCTCTGTTCACCCCGACCACGTCATCCCGACATTGGTGACCCCGACTGCAACATCACCAGGAGCAGCGAATGACGCAGCTCCACGGCTCTCCAGCAGCGGACAACGACGCCTCTCAGCGCGTCTCGGCGGACAGCAACGGGTCGACGCGACCACCGCCATCTTTCCTTTGTGTTCGTGCTGGCACGCCGGCGAACAC…
>TCONS_00002202;gnl|Nvit_2.0|Chr1.Scaffold127[-]:897659-896840,896081-895640
GAAAGCTGTGGCAAGATGAGCTTCAAATGCTTCGATATTGCCTAATGCATCGCCTTGATTAGATATTACAGAAGAATTTAACGAATCCAAAGATTCAGTCGTCGATGTATGGTCTGACATATCCTGAAACCTGTCACTACTCTGACCATCATCACTATTGAAAGCTACATCATCGGCCGCGTTATCATTCAAAACATAATTTTCACTGTGCGCTGAGTCACTGAGATTATGGCAAATGAAATCACCACAAGAAGCTTCAGATTCATTACTAATGATGCTTTCAGAGGACACTTGTCGTGCTCTGTTAAATAAACGGGCTCTATGATCATAACCACATAATTCGAGGGGTTTATGAGTACGCATGGATTTGAGTTTATGCATGGTTCAATGAGTTTGATT…
>TCONS_00002203;gnl|Nvit_2.0|Chr1.Scaffold127[.]:138918-138546
CGAAAGGGTTAAGCGGAAAATCGCCGCTATGGATATCGGAATGTCATCGCCTCTCTTTCTCTCTAGCACATAGAGCTAGAGAGAGAGAGAGAGAGAGAGAGAGAGAGAGAGAGAGAGACCACGTCCCAGTTTTCTCCATCCGCTGGAATTTCTACGTTACTACTCTCGGCAACAGCGGCTGCAGCAACAGCCTCTCCTGTGTATAACCTACGCGATGTCCCCCTTTCTATACACCGCAACTTGCACTGACGGACAGACGAACGGACACACAGACGCGGTCTTCTTCTTTGCCTCCAAGGCTTTTGATAAGCGAGGATCCTCCAGAGCGCTATGCTTAGGTATGCGTGTCGAGGAGGATTACGGGATCGTCTCT
>TCONS_00002204;gnl|Nvit_2.0|Chr1.Scaffold127[.]:187677-186973
GCGAGAGAGCGAAGGGGGAGTGAGAAAGACACATCTCTCACGCGCATGAGCTTCGTTCGTTCATTCAGCAGGTCGGCCGTCCCTGCAGCGATCGATGTTATTTAAATGGACAATGACCTTCTTCTCTCTTTCTCTTCTTCTCCATCTCTCTCTCTCTCTCTCTCTCGATGTGCTTAGTCCGTCCGTGTGTGTGTGTGTATAACACAAAGATGATCGTCGTTTAGGGCGGACGAGTAGAAAAGCCGGGCTTTGGTCGGACGCCAGTAGCTCCTCTCTCTCTCTCTCTCTCTATTAAATTCGCCGATTCCGCATTGTCAGACACGGAACAATAGCCCTTACACCGGTCCGACATTGACGCACACACAAGCACAGAGTCTAATTTGATCCCGCAGCGAGTGT…
>TCONS_00002205;gnl|Nvit_2.0|Chr1.Scaffold127[.]:248540-247599
TCATTGCTTTATTGTGTACGGCGCGCGCAGACAGACACGTGCGTGAGTGTGTATTCGCGAGAAAAAAAGTCGCGTATATACATGGCTTTTCGTACTCGGCCCATTGTGGTGTGCTGCCGTTGCGCGAGTCATCGACACGGCGACTTTCACCGTTAGATCGCCGGCAAAAAAGGAGGTAGAAAGCAAATATGTTTACCCCTGCTTAATTGACGATCTCGCGGAATGTATCATGTATCTTACGCGTATGAAGCGCGGGCAGGTGGATCCTCCTCCTCCTCACATGTGGATCCAGATCGATTCGCGCGCGGTTTGGGTGGTCTTTTGTCGGCGAGTCTGATTGATGTGGATATTGCGCTCATTGTCGGGAGGCAATTTGGAGAAATTAGCCCGGATCGATAT…
>TCONS_00002222;gnl|Nvit_2.0|Chr1.Scaffold129[+]:364256-364659,376826-376946,410785-410844,423434-423541,430285-430445,431172-431214
AGCAAAGCGAGTGAGAGATACGGCGCAGATGGCGTGACGAATATAGCGCAGAACTTGCAATTAAGCGGCGCTCTGCCCCCCCCCCCTCTCTTCGATGGTCCGAGTGTACAAAGGGGCGTATATTTCGCAGCGAGCACACTACACCCACCGGCAATCGCTGCAGTGAATAACGGTATAGCGCAATGCTACGCCTCGACTCGTCGTCGGTTGTTCTTACTCTCTATGGGTCGGTGACTTTGTATTTGCCCTGTGGTCTATAGTGTCAAAGTGCAGTAGCCACCGCACTCTCTCTCTCTCTCTCTCTCTCTCTGCTGAGAGGGGAATCGAGATTCTCGGAAGGAAAGTACAGTTGAGCTTGTGGGCGGCTTTCTTCGCCGTTAGTTCGATAGAGCAATTTAC…
>TCONS_00002223;gnl|Nvit_2.0|Chr1.Scaffold129[+]:364256-364659,423434-423541,430285-430445,434614-434650
AGCAAAGCGAGTGAGAGATACGGCGCAGATGGCGTGACGAATATAGCGCAGAACTTGCAATTAAGCGGCGCTCTGCCCCCCCCCCCTCTCTTCGATGGTCCGAGTGTACAAAGGGGCGTATATTTCGCAGCGAGCACACTACACCCACCGGCAATCGCTGCAGTGAATAACGGTATAGCGCAATGCTACGCCTCGACTCGTCGTCGGTTGTTCTTACTCTCTATGGGTCGGTGACTTTGTATTTGCCCTGTGGTCTATAGTGTCAAAGTGCAGTAGCCACCGCACTCTCTCTCTCTCTCTCTCTCTCTCTGCTGAGAGGGGAATCGAGATTCTCGGAAGGAAAGTACAGTTGAGCTTGTGGGCGGCTTTCTTCGCCGTTAGTTCGATAGAGCAATTTAC…
>TCONS_00002224;gnl|Nvit_2.0|Chr1.Scaffold129[+]:364256-364659,410785-410844,423434-423541,430285-430445,434614-434650
AGCAAAGCGAGTGAGAGATACGGCGCAGATGGCGTGACGAATATAGCGCAGAACTTGCAATTAAGCGGCGCTCTGCCCCCCCCCCCTCTCTTCGATGGTCCGAGTGTACAAAGGGGCGTATATTTCGCAGCGAGCACACTACACCCACCGGCAATCGCTGCAGTGAATAACGGTATAGCGCAATGCTACGCCTCGACTCGTCGTCGGTTGTTCTTACTCTCTATGGGTCGGTGACTTTGTATTTGCCCTGTGGTCTATAGTGTCAAAGTGCAGTAGCCACCGCACTCTCTCTCTCTCTCTCTCTCTCTCTGCTGAGAGGGGAATCGAGATTCTCGGAAGGAAAGTACAGTTGAGCTTGTGGGCGGCTTTCTTCGCCGTTAGTTCGATAGAGCAATTTAC…
>TCONS_00002235;gnl|Nvit_2.0|Chr1.Scaffold129[-]:224806-224254,224170-224040,219092-218783,217134-217038,216250-215834
TTGTGTTCATCAACCTCGAAAACCTCCGAGTAACGAGATTCGAATAATTATATTTCAAATTCTAACAAAACTCCAGGAGACGACATTAATACTGTCTACCCTGGGCACCAGGTACTTCTGAGAGTATTGCCGTCCCGATAATCGTGTTCAGCGACCCCAAAAACCCCCTAGTAACTAGTACTTTCTCTCGTCAATATTTACCGCGTTTTTTTGCTTTGCTGCATTATTATTTACATTTGAGGTTACGTATCTCTTCTTTAAAAACAATATGGGCAAAAATAACCTTATTCTTGCGTTAAAACGATGTCGCTGTTAGCCATTTATAACCCAATATTCTTGGCTTAGATAAGCTAATTCGACACTTATAAGCTTATTTTTGGGTTTTTATTCGTGATTTAG…
>TCONS_00002236;gnl|Nvit_2.0|Chr1.Scaffold129[-]:225731-225686,224324-224254,224170-224040,219092-217221
ATAAATTACCCTAGTAGAAGAATTAACTTAGGCGTTAGCTTGCTTACAAGCCGTGAACAGCAGTCTAAGAAGAAAATCTTCTGACGAAACCGCACGTGTAAAAGATTTGCAAGCAAGGAACGGCGCAGTCCGCGCGCACATACAACCACTAAATACAAGGCCTTTTGACGACATCAGGTGCTCAAAGTGCACAAGTCAAAAGGACAACTCGATCTGTATGGCTCCTGTCTTGCAAAACGCACGCGTGAAAATCCCATTGGTACGAAGCAAAGTGGGCGCACGCATAGCAACCGACATGTAGTAGTGTACTAATACAGTGACGAATGATAAAACGCATCTATTTTAACGGCTCTCGTAAAAGTCTTCGAGAGAGAAAATGCAGTGGAAGCGAGATGGCAT…
>TCONS_00002245;gnl|Nvit_2.0|Chr1.Scaffold129[-]:361793-361483,346495-346336,332180-331972
AAAAGCGCGAAAAAATATATAGATGACACGCTGAAGTTAATAGCGAGCTATCTATAACGCCGCGGCGCACAAAGAAATATACAGCCCGGCGGAGAGGGGGATGCGGGAGCGCGGAGAGTATATAGGGAGAAAACGTCGGCTGAAAAATCAAAGAAGAGCGACTGCGATAGAGAGATGATAGAGAGAGAGAGAGAGAGAGAGAGAGAGAGAGAGAGAGAGAGAGGGAGGGAGAGGAAGAGAGAGTGCGCAGAGCAACGGCGCGAAAGGAGGGCGGCGACTCGACGCAGGGCGCAATTTTCAGACAATTTCAGATTCGGAGAACAATGGTCATGAGCTCCAGTATCAACGAATACATCTGCATCTTAACAAGTACTAATCTTGGAGTAATGTACAGTGAGG…
>TCONS_00002246;gnl|Nvit_2.0|Chr1.Scaffold129[-]:361793-361483,346495-346336,346168-345921
AAAAGCGCGAAAAAATATATAGATGACACGCTGAAGTTAATAGCGAGCTATCTATAACGCCGCGGCGCACAAAGAAATATACAGCCCGGCGGAGAGGGGGATGCGGGAGCGCGGAGAGTATATAGGGAGAAAACGTCGGCTGAAAAATCAAAGAAGAGCGACTGCGATAGAGAGATGATAGAGAGAGAGAGAGAGAGAGAGAGAGAGAGAGAGAGAGAGAGAGGGAGGGAGAGGAAGAGAGAGTGCGCAGAGCAACGGCGCGAAAGGAGGGCGGCGACTCGACGCAGGGCGCAATTTTCAGACAATTTCAGATTCGGAGAACAATGGTCATGAGCTCCAGTATCAACGAATACATCTGCATCTTAACAAGTACTAATCTTGGAGTAATGTACAGTGAGG…
>TCONS_00002247;gnl|Nvit_2.0|Chr1.Scaffold129[.]:106792-105175
CGGGGATTTTAATCAAACGGCCGCTCAAATACTGATTTCCCGCGGCGTATCTCCGAAAGATCCCGCGAGTATTTTATTAATCTTTTTTTTTTCATGCAAACAACGCACTCTGTACCGCGACGACATAAGTCCTCCCTTCGCGCTCTCTAGAAAATTCCGCGTTATCCCCGAAATCTCGGCGATTCCTCGCGATTTTTAGTCTCCCCCTCGCGCGACATGCATAATAAACGTTATCGCGGCTCATTCAGCACGACCGCCGACGAATCTCTCGGGGGGGGGGGGGAGCGGCTGCTGCACAGGTTATTGATCTGGAAAGGTAAAAAAATGTCCCTTTAACGCCGCGCGCGCGGATAAGTGCGTCATCGGTGCCCTGGGAGCCATTCTCTTTCCGCGCACAAA…
>TCONS_00002248;gnl|Nvit_2.0|Chr1.Scaffold129[.]:109870-108348
GTTAAATTATACTAATATGTTGATATTAAGGATTCCGCATCGGCTCTAATCATTAGCGAATCATATAATTATAATAGGTACCATTTACCCGATACACATCGAGTGCTTTGGGGAAGCATAGTTGAGCAGAACTTATACTCGGATATACCAAGTGGATTAACTCTCTGAATTTAATCCAATCAGTGTATCTGGCTCGACGTAGTATGTAGATGGATTATTCGTGCTAATGAACGTTTCCTACTAGTATTCGTCCAATCCAAATTAATTTACGATACATGTTTGACAATTATTTAAAAGAAACGTTCAAATAACGGAAATAATATACTTCTCTGACTGACTGATTTTAGAAGAGGTTCGTCAAAAGATACACATGTGACGATCGCGATTGAACTTCATTCA…
>TCONS_00002249;gnl|Nvit_2.0|Chr1.Scaffold129[.]:113715-111692
ACATACATATATGTATAATATAATACGTGTGCGTTGGATGGGCGCGTGCGCGAGCTCTTTGCGGTTTGGTTCGAATCGCGAAATAAACTGCCGAGTAATGAACGCCATCAGCGCGTGCTTCTAATTCGAGCGGGGGTTAAGGGACGCTCCGCATACTCCGTGCTGTATTGTTGTTTCGGCCGTGTTATAACGTATTAGCGCGCTCTGCGGCGTCGTATATAATTTAACGCCAGGTTATACGCGGCGGCCGATAATTAATAACGCCTCGCTTGATTTAAACCTATACAGCCGAAATATCTACGAGCTGCCCGCGACTATAGTGTTAACGCGCCCGGTGCAGCACATATACATATAGGGTATTAATCTCCACTCATGTGTGGACCACTACTTGTGGTGCAG…
>TCONS_00002250;gnl|Nvit_2.0|Chr1.Scaffold129[.]:225631-225180
AAGCCAATAATGAGTTAATATGCGCGTCGAATGCGATCATAACCTATATAAAGTGCAGCAAAAGAGACAATAAATAAGAACTCCATAAATTTTATGGAAATAAGTCCAGTTTGCTACTTGGGGGTTTTTGCGGTCGCAGAACACGAATATCCTGACGGCAACGCTCCCCGAGGTACCTGGTGCCCAGGGTGGACAGTATCACGTCGTCTCCTGGAGTTTTGTGGGAATTTGAAATATAATTAGTCGAAACTCGTCACTCGGGGGTTTTCGAGGTCGCTGAACACGAATATAGCGACGGCAACGCTCCCTAAGGTACCTGGTGCCCAGGGTGGACAGTATCACGTCGTCTCCTGGAGTTTTGAGAGATATTGAAACATAATCAGCCAAAACTTGTTACTC…
>TCONS_00002251;gnl|Nvit_2.0|Chr1.Scaffold129[.]:246682-245528
CAATTAAGTCCTCCGCATCGAGGAGGCAGTAAAACGCTCGGGCCCGCGCTCGAACCCTTTTATTGCGGTCATCCGCACCTCAACGCGGGCGGCTAAAGCTCGCCGGCGAGGTTATCCCTGGCGTAATAAAACAGTAAACGGCCGGCCGTTTGGGCCAGCTGCCCTCGCCACCGACGCGCTATCCGGACCGCGCGTGCTCCGTCCCTGCCAATCCGATCGGCGATCGAGACCTTCGACGGTCGATGCTAGAGCCGACCAGAAACAGTTCAACTGGAGCCACGACACGAGTCGCATCACCTCCAGATATTGTCACGCAAATCAACGACAAATAAACGACCACTCCGAAACATCAAGTTCCGCGTTATTCGATTTCTTCACCTCACATTCTCCTTCACTCTC…
>TCONS_00002252;gnl|Nvit_2.0|Chr1.Scaffold129[.]:248196-247750
AATGGATAAGTAATCCTTTAATACCCATTTTTATGGTACAGCATTAAAAGCTGAACAGAAAATATGCACTAAGCACATTTCAAAACTCGACGCTTCACACATCTCTGACGTGTCGCAGTATCGATGGAATCGAATCAATGAGGTATAATTTTTTTGTAGTACTGGAGATATCGAGTAACGAAAGGGAAGTTCTATTTGTTTTACCGAAATCGAAACTATAGGATCTCCTTTCATCTCTTGACTTTGTCGACATATACATGAAGTGGCATAGACACAGTCGTAGGATACACAGAACTTGAGACTCAAAGGAAATGCTGTATATATGTATTCTGTACTACTACTGAAGATGAAATGCTTGCGCGCATGATAGAGGAAAGCAGGACTGTAGCGTTATTCTTG…
>TCONS_00002272;gnl|Nvit_2.0|Chr1.Scaffold1329[+]:11341-11394,14275-14730,20054-20196
CAGCTGAAAGATACGACATCGACTCCGAATGCATTTCTAAGCGGCTGCCTGAGTTAGGTCGACGAGGGTGGTGCCGTGGAAGAGGGAGAAAGCGAGCGAGCGAGTTGACACGGCGATGCTGCTGCCGACGCCTCCACTTCCCTCTGGTGCTGTATTTCAATAGTATGGTATATAGTTGCCCGATTCTTTCTCGCGTGTGCGATGCGTCATGCGATGAGGGACTCTCGCTGCTCCGCTGCTGCTGAGATGCTGCTCTGATCCGCAGCCAGCTCCATCAGCGTACACATGTATGTTGTTCAAGTGCCGTCGACGTGATTGTTATTATATTATTATTAGGCGGTCAGTGCGCGTCATTGTTGTGGAACCGACGAGGATCAGTGTGTTGTCGTAGATTCTTGT…
>TCONS_00002273;gnl|Nvit_2.0|Chr1.Scaffold1329[+]:13176-14200,14278-14507,14612-14730,20054-20196
TCCGAATTCAAATCGAAAGGTCAGCGTTCAAACTCGCTCTCAATCAAGCCCTCTCTCTCTCTCGCGTTCAACCCCCCGTGCGTGTCACTCCCGCAATATACAACAAGCGCAACGGAAGGCTCGCGCATGCGCAGTCGCGACTTCCTCCGCGCAGTTCTCTGCGAAGGCTCCGTCATGTCGCCGTCGCTGTACAGTCTCAACCCTCGTTTTTATCGTTGAGCGCAGTGCGAGATTAGAGACTCGACGAATCCGCTAATCTCCGTCTTCGCGTCGTTTATACTCGCGCGTATACGAGGAGTGTGTCCTGCAGACGGACTCCGGCAGTGGGACAGATGGCGCTGTAGAGTCGGCCTCTCCTCGTCTCCGAGGACGAAAAAAGAGTCCAGCAGGAAGCGACCC…
>TCONS_00002322;gnl|Nvit_2.0|Chr1.Scaffold135[+]:431949-433281,433893-434079
CACACACACACACACACACTTGCAGTAGACTGTACAGTTCACCAAGCTTTCTTTCCCTCTCTCTCTCTCTTTCGGAGAATACTGCACTAGGTGTACTACGCGTATAATACGTACTGAACGCACTGCACTTGCGATGGCAGCTACAGCGGCAGCAGCAGCGCCGCAGCTGTCTCTCTCGCCACTTGAGTGAGTGTGCACTGTGCGGTGTCTACTGTCTCCGTCTCGTCAGTGCGCGTGCGTGTGCGTGTGCGCGTGTGCGTCCGTGTGTTACTCGCCGAGTTTTCGACTGCGCTGCTCGAAAGCCTGACCGAGAGCGCGAACACTGGCCGTAGTAGTAATCCTTGCCGCCCCGGATTTTTCTCCGCACGCGTAGTAAATAAACGCGCACGGTGCGATTCG…
>TCONS_00002325;gnl|Nvit_2.0|Chr1.Scaffold135[-]:62625-62345,62254-62072,62013-61515,61433-61140,60998-60812,60680-60572,60491-60258
TATACTTTTCTAACAGCATGTTAAATTACAATTACGCGTGACAAGTGGTGCACGCTGCTGTGCACGAGAAAATAATTATACCTTTTGGATTGAAGGTTATGTTATGTCACATGGCGATACGCGCGCGCGACGAGTATGTGATGGACCTCTTCCCTATGATTGGTCTATGAAAATATCACGTGGGCTAGAGACTCTTTGGCGGTAAATTGAAAAATTGTTTATAGCTATTTTTTAATAATAGGTATATTAATGACAAGCGGATATAACTAACTTACATCAGGTCTTCATCGATTAGCAACATAACCAATAATCTGTTGTTAAGAATTATTGATGCCTCTACCAGTTTTCCGGTAACCACACAAATTAGCAGAACATGATTTTTAGATAATAAATTGTGCG…
>TCONS_00002326;gnl|Nvit_2.0|Chr1.Scaffold135[-]:62739-62345,62254-62072,62013-61515,61433-61140,61016-60812,60680-60572,60491-60258
CTGAACTTTTCAGCTGTATTGTAAAATATTTAAGCGATTGATGGATCTTTACCTTTCAAACGCAACGAGTAATAGATATGTTATAGTTACAACAATAATACTAGTTGACAAACATATACTTTTCTAACAGCATGTTAAATTACAATTACGCGTGACAAGTGGTGCACGCTGCTGTGCACGAGAAAATAATTATACCTTTTGGATTGAAGGTTATGTTATGTCACATGGCGATACGCGCGCGCGACGAGTATGTGATGGACCTCTTCCCTATGATTGGTCTATGAAAATATCACGTGGGCTAGAGACTCTTTGGCGGTAAATTGAAAAATTGTTTATAGCTATTTTTTAATAATAGGTATATTAATGACAAGCGGATATAACTAACTTACATCAGGTCTT…
>TCONS_00002327;gnl|Nvit_2.0|Chr1.Scaffold135[-]:62739-62345,62254-62102,62013-61515,61433-61140,60998-60812,60680-60572,60491-60258
CTGAACTTTTCAGCTGTATTGTAAAATATTTAAGCGATTGATGGATCTTTACCTTTCAAACGCAACGAGTAATAGATATGTTATAGTTACAACAATAATACTAGTTGACAAACATATACTTTTCTAACAGCATGTTAAATTACAATTACGCGTGACAAGTGGTGCACGCTGCTGTGCACGAGAAAATAATTATACCTTTTGGATTGAAGGTTATGTTATGTCACATGGCGATACGCGCGCGCGACGAGTATGTGATGGACCTCTTCCCTATGATTGGTCTATGAAAATATCACGTGGGCTAGAGACTCTTTGGCGGTAAATTGAAAAATTGTTTATAGCTATTTTTTAATAATAGGTATATTAATGACAAGCGGATATAACTAACTTACATCAGGTCTT…
>TCONS_00002328;gnl|Nvit_2.0|Chr1.Scaffold135[-]:62739-62345,62254-62186,62013-61515,61433-61140,60998-60812,60680-60572,60491-60258
CTGAACTTTTCAGCTGTATTGTAAAATATTTAAGCGATTGATGGATCTTTACCTTTCAAACGCAACGAGTAATAGATATGTTATAGTTACAACAATAATACTAGTTGACAAACATATACTTTTCTAACAGCATGTTAAATTACAATTACGCGTGACAAGTGGTGCACGCTGCTGTGCACGAGAAAATAATTATACCTTTTGGATTGAAGGTTATGTTATGTCACATGGCGATACGCGCGCGCGACGAGTATGTGATGGACCTCTTCCCTATGATTGGTCTATGAAAATATCACGTGGGCTAGAGACTCTTTGGCGGTAAATTGAAAAATTGTTTATAGCTATTTTTTAATAATAGGTATATTAATGACAAGCGGATATAACTAACTTACATCAGGTCTT…
>TCONS_00002348;gnl|Nvit_2.0|Chr1.Scaffold135[-]:180491-180229,180163-179102
GGACGTCTCTGTGCCGACACGTTGTTATCTGGGAATAGTGTAATACTGAAGAACCTAACCTATTTTGCCTGCTTGGTGCCTTCGCTCGATGCGGCGCTGACAAACACGCTACTTTTGTTCGACACAGCGAAATACCGAGAACCATAACTGTCACAAAACTTTTACAGATCACGTTTCAAAATGCCTAAAGTAACAAGTTATTTGAAAACAGTTAAGGCAAAGCCGTATTACAAGCAGCATTACAGGAAAGAAATATCGAAAAGGTTGGCTCACGAAAGCGCCAGATAATTCTGAAAAAAAAGAAGCCTATTGTGTGGTTTGCAAAGCGTTTTTAGCCGCTCAGTATACAAATTTAACAGACCATGCTGAAACTAAAAAACATGTAGGAGCAATGGTAAG…
>TCONS_00002354;gnl|Nvit_2.0|Chr1.Scaffold135[-]:261978-256139
TAACATTCTCGTCAACGAGTGTGAAATTTTCACTTACAACCTCTTAATATCATGGCACGGTTATTTCTAAATTTTTTTTTAGTTTATCAACCCATCTCAGTCTACATTCAGTTTCTTTGGTGCAGTATTATTTTCGTCTATTACACATGGAACCTTGGATCGATCAACAAGTGGTGACTTTGTTTCTCTGGCTCGGAGAGCTATGGTTTCTTTTAATTATCATTATATATCAGCAAAAGTGCGAGAGATATATTTGAGGGGAAAGACGCATGTAGATAATATGTATATATACATACACAAAAATGCATACATAGTCTTTGGCAAAGGTGCATTCGGATACGTCCAAAAATTTGTTTTAGGCCTACACGCTCGGAGGACTCAAAGAAGCAGTTTGCTATG…
>TCONS_00002355;gnl|Nvit_2.0|Chr1.Scaffold135[-]:280855-280533,280459-280215,280115-280018,261360-256876
TATAGGTATATCGTATATCGCCTTTCCAAATGTAAACAGCGAACTCCTATCGCCATCTGTGGAAAAAGTCAGAACTATAAGATAGTCTCCTATAGTAATAGTACGATATATAATAGTAAGCAGAAGCAGACATCAGTCAGGGATTGTCCATCTGTCGACTCGTGAGCAATGGATATATTATGTATACAAGCAACAAGTGTACAGTTGCACTTGTTTACTTTTGTAGTATGCTTATTACAAATTTAAACTCTTTGCATAAATATAACACATAATTCAGTTTTATTTCAAGACAAAATAGAGCCAACAATTTCATCAGTCTTATTGGTCCTGTTCAATTCACGATGAATCATAAAAATGGTTTGGAAAAAATGAAACCAACGAAGAGGTTATGTTGGACTG…
>TCONS_00002360;gnl|Nvit_2.0|Chr1.Scaffold135[.]:78931-77170
CTTTGGTAAGATTTGCAAACAATTGTTCATATACATGATATAATTATAAAGCGTATAAGTCAAAGATAGATATTGTTTTAAATTTATTTCAAGTGTAGATTTCAACTAATTCTCTAACAAATAATGTGTACTTATACTTCCTGTGATTATGAATTCCTTAATTGAACTACTTTACTGAGAACTTTCTGAAGTATCATTTTATAAAGCACAACTATTATTGTGTAGAAAATTACGCTTTTCTAGAGATTGAAAAATCAATAAGGAAAACTATTTCCTTATACTACAATTAACACACACGAAGTTGATTCGATGTGCAGTCATCAGTATACTTTTTGATATACTAGTACGTAACGTTTTTAATAATTTCATATAAGTATAAATGAAATAAAAATTACACTT…
>TCONS_00002387;gnl|Nvit_2.0|Chr1.Scaffold139[+]:324711-325054,325663-326951
AAACGAAGCGGAAAGAGCTCACGCTACGCTGCTGGCGTCGACGCCGCGAGCACATAGAGGAGGTGGAGAGGAAGAGACGAGAGCAAGACGAAGAAGGAGCTTTGCGGCTGCACGCGGACTTTCGTTGCTTGCTTTGCCGCGCTCTCCGAGTTTCGTTTGGATTGGCTTGGCTCGCCGAGAGAGAGAGAGAGAGAGAGAGAGAGAGAGAGAGAGAGAGAGAGAGAGAGAGAGAGGGAGAGAAGGTATTTAGGTATATACAGCAGCGCTCGTGTGCTAATTTAGAAGCGATTTTCCGCGCTAATTTATCGGTGGGCTACTGGTGCAGCGTTTAATTTGAAATATACTTGTACCACGTCGTAACGAAGGCGTAGCCGGCCAAAAAATATGCATCCACCTCAG…
>TCONS_00002388;gnl|Nvit_2.0|Chr1.Scaffold139[+]:324711-325018,325094-325181,325663-326951
AAACGAAGCGGAAAGAGCTCACGCTACGCTGCTGGCGTCGACGCCGCGAGCACATAGAGGAGGTGGAGAGGAAGAGACGAGAGCAAGACGAAGAAGGAGCTTTGCGGCTGCACGCGGACTTTCGTTGCTTGCTTTGCCGCGCTCTCCGAGTTTCGTTTGGATTGGCTTGGCTCGCCGAGAGAGAGAGAGAGAGAGAGAGAGAGAGAGAGAGAGAGAGAGAGAGAGAGAGAGAGGGAGAGAAGGTATTTAGGTATATACAGCAGCGCTCGTGTGCTAATTTAGAAGCGATTTTCCGCGCTAATTTATCGGGAGTAAAAAACACATCCGTCTATGGCTTCGCCGACATATCGAAGAATCGACGAGCCACAACAGATGCACTTCCATCGGCATTGCTCGTTG…
>TCONS_00002441;gnl|Nvit_2.0|Chr1.Scaffold139[.]:81433-80764
CAAACATTATAATTTTTGAAACCATAAAGCGATGTTCGAACCTCGAATAGACAGAACATTTATCACGAGGTCCCTCCGGTAAGAACAAGATAGAAAAGCAATTGCGATTTGTTCTCAAAACTACAATGTTATTCGTATCTAAAGTTGTATTACCTTAAGCTGGGAAAATACGCCACTCATAAACAATATGGAGATGGCCATTATGCGGGCTCTCCCGCCATTAGGCTTTATTATAACTATCTCAAGTCCCATCCGCAGTGGTCAGTGACGGATTAGGTCCGCAGTAAAAATTTGGCGTTCTCGAATAGTTTCCTCCAACTGTTTCTTCAGATCAGTAATTTTTGTATTCGCTGCAGTCAGTGATGGTTGTTGTTGTGCATTAAGCAGTAGTGTTCTTGG…
>TCONS_00002523;gnl|Nvit_2.0|Chr1.Scaffold144[-]:221680-220875,220705-220598
CTTGGAAGCGCAAATTTTCAAACAAGTCTATGTTGTATATAATAGCCGCAACGATCTTTTCTTGAAAAATAAACCTCATTTTAGTGATTAGAGGATGGCGACCCGCAATAAAACGGAAATTTCCAAACGCACTAATCCTCAGAACTTCAGCTATAATAAGCTCTTTACCATCTTTACCTGAAGCCTGAAGCCTTAATTGTTTAGAGTATCGCAGCCTCTATACCTGACCCTGCGCGCTTAGCCGATCTGGCTGACCCAACAAAAGAAACTACCTGATGAATACCCAAGGGACGCTTACTACTTATAGAAATCGGTCTGTGTTGGTCATCTGGTCTTATATTGTTTTTTGTATACTTTGGATCCGGATTAATTAACAAGTAAAGTTACACTTTAAAAAGA…
>TCONS_00002546;gnl|Nvit_2.0|Chr1.Scaffold144[-]:419791-419737,418662-417491
AAAATCGCGCGGTATACGCAGAAGTGGGATTAATGCTGATGTGTCGGGGGTAGAGATAATAGACCGAGAGTTTAAATCAGCACAAAAACGAACCTCCCACAAAGCCCATCTACGGCTGCACGAGCGAACGGAAAGCCGATCGATTAGCGATTGACCGATCGATCAGCCGATCGCTGCGCATACCTCTTTGCGGTTTCCGCGCACAGCGGCTTTTTCCTTGGCGCTATGTACAAGAAAAGGCGATCGATAGACTCGGGTTCATATGTATAGGGAGAGAGAAAGAGGCTTGTATGATAATAAGAGAAAAGACCGCTCGGGGTGAGAGAAGAAATCGAGCCGCGGCGATCTTAATGGGTCGCGCCGATGTGACGGGATCAGCTGCGTGTATATGCGGCTAAT…
>TCONS_00002547;gnl|Nvit_2.0|Chr1.Scaffold144[.]:9749-7344
GAACAAATTTGTCATAACTTTTAATTTTAGCAATAGCTATGTCATTATATACATTTTTTTAGAATGGCATTCACGTATATTTGATAACTTCGTTTGGGTTTTTTTTTCAGATTAAAAAAAGTGTTGTTTGGTTTAGACATTCTCGAATTATCTATTGTAAGGTAAAAACAACGTCAAACACAAGGCGAGGATCATCTACCTCCTCGTAACGATCAATCGATACTATAAAAATGGTGAACAATGAAATAACAGATTTTCATAAGAGCGATAGGCATTTTATATAGATTACAGCTTTGTGAGATTGAGTTAAGTTGTAACTGCTGATTTGTACATAGCTCATTAATCATGCGATGCGCTCTGCTCTTCCTTTATATACAGGCGTAATTGCGTACATCCCGT…
>TCONS_00002548;gnl|Nvit_2.0|Chr1.Scaffold144[.]:68845-68103
GGGAAAGGTCGTCGGTCGCTGATGCGTGTAATTAGGTCGAGAACCGTGATGAGGTGCTTAAGAGTCTTTATCACACGTCCGGTGTACGAAGATTATTACACCAGGGTGTCGACTTTATCAGACAATTTCGTGCGCGCGCGAACTGTTTATACACAAAAAATACAAGCGTTGACGATTGTGCGTCACAAACAAATGTAAAATAGTTTTGCGCAAAAAGGAAAATCAACATGTTGAGCAACCGTCTCGAGATCATAATATGAGTATAAAAGCAGGAGAAACCGAGCTAAAAATGTAAATTAGATCCATATAACCTACCTACGGATAGCCGAATTCTCCGATGCTAGCCGCATGAACCTTTTTTCCACTTCCTCTTCCATCATTAGCTGGGCTATACGCGCA…
>TCONS_00002564;gnl|Nvit_2.0|Chr1.Scaffold149[.]:81703-80599
ATTTATAAAAACAAAATTAAACGCACATCAAATAATACAGTTCGCGAATATACTTTCATCCAGCATCGGTCATAGAGTGCTGGACACTCATTCACTTTCTCTCGCACAATCTTTTGCGTTCAACCTCTCGCGCTCTTGACCGGCGTCGTTATACAGGAACAGAAACCACGTGACGTTAAATAATTAGTGTTATACGTACATATTACATATCGCCGCTGCGTCTATCGCCTCACAACATAATAATAGTATGATCTGTCTCTGATCGTTCCGTCGCTTATTTTTCTCCTTCCGCTCTTCCTCAAGTCGTATGGCACAAGTGAATAGAAAAGGGGAAGTACGGTAATTACACGTGCGCTCGACACACATCGCTCTACCGCTGGCGCAGGATCGATTTCGGTC…
>TCONS_00002565;gnl|Nvit_2.0|Chr1.Scaffold1501[.]:3209-2930
TTCTACTAAACGGATCCTGTCCATCTTTACAGGAGAGTAAACGTAATTCGGCAGTTGCGTAACAGCTCCAAGAAGATGACTCACTTTCTCCATTACATTGTAAAAAAAAACCTAAAGATCTCTGCGGCTGCCTTTCTTGTGTTTGACTTGATCTTGGCATTACCATAATTTTCCAAGGTAAATTTCTAACAAAACATGGAGGGGATAATTGAGAATCTTTCATTTTTGAAACGCTCTCTACTGTATAGCGAAAAGTTGCTTCTGATCTAGCCTCATCTGA
>TCONS_00002582;gnl|Nvit_2.0|Chr1.Scaffold158[-]:127430-126535,126462-126376,124184-121899
TTTTGACAATCTTCTAAAAGAACTATTGTTGACTGTGATTTTTATTCAAGTCGGATACGCTCACTTCAGCCACACTATTGTCTGTATTATTAAAGCTAAATCTCTTTCGACTATTAATATGTATCTGTTCATTGTATTTTTTAATCGTTTCTTGACTGTTAATGCACTGAACCATATTTTCTATAATTTTACCTTTTTTCTGTAAGAAAAATATCATATACAGTAAGTTAAAAAAATCGTATAATTTTAATGAAATAAAATACATTACTGGTTTTTTTTCTTCAAATTCGAAACTGTCATTAGTATCGCTAGACGTCAATTTCTTTGGAATAATCAGTCTCTTTTTTTATTTTCTGCTTTGGACCTAGCGTCAGATTCTGATTCTAAAATTTGAATGAA…
>TCONS_00002589;gnl|Nvit_2.0|Chr1.Scaffold158[.]:201521-200605
CTCGTTAAAACAGTTGAGAAAAGCCTTATTATTGTATACATTTTTTTTACTCAAAACTGCCTTGCCGGAAAGTTTTGCGTTAAAATATCGTAAATAGTTTTGAAAAGACTCATTTATATGTGATAGGACAGCGCTACAATTTTATCCCTTTTGATATCCATTGATACTTACTGCAGTGTATCTGTGATACACGAATTCAGATCGGATTACTTCAATTCTGCCAAACTTTAGAGGTTAGTAGTAAAATAGTTTATTTTACAATAAATTAAAATGTAGAATATATGATGTAAGTACCAAAATTATTGAAACAAAAATTTAAAGTAGATATATACAAGAAAGTATAACTTATTCAGCAATATTCAATCAATGAAAGTCTTTATATTGTACGATTTTGAGTTT…
>TCONS_00002590;gnl|Nvit_2.0|Chr1.Scaffold158[.]:209953-208204
TTTTCCCCTCTCTAGTTGCCTCTTCACCTTCCACTCCACTCTACTTTATCCTCTTTACTTCTTTTCCTGACTGCCATTATCATTCCTCCCTTTAGTTTACCTCTGCTTCCCCCCTTCTTCCTTATGCTTTCCTCTTCTCCGCCTCCTGCCCATGTCTCCTGCAGGCAAATACGTCAAATTCCCGTAGAAATCCCCATCCTTCCTCTTCCACCCGTTTAAGTCCTGCCACGTTCCAGCTCAATACTTTCAGAGTTTCTTTTTTTCCCCTTTTTTCTCTGCCTTTCTTCTTTCCCTTATTCTTGCCTTCTTCCTCTTTTCCGAAAAAGCTGATCCTTTCTCTCATCCCATATAAACTCCTCGTCTCCCACCGTCAGTTTGCTTCTTCCTACTTTAACTTGT…
>TCONS_00002602;gnl|Nvit_2.0|Chr1.Scaffold159[+]:123717-123876,127391-127483,127722-128305
CGAGTATGAATAGAAGCGAGGAGGCCCGGGAAAGTCAGAACCTTATAGTCCTGTCCTGCGAGCACTTGCCCTCCTGCTCGTATATACGCTGGTCAAGACTGCGATTTTCTAAAACATGCATCCAACGCTCGTTCAACCGCATTTTAGCAGTTTCAACATGGAATCAAAAAAAGAAACTTTAATACGGAAGAAAGTAATCGATAGAGATGAAAATAATAATTTGAAATAGAATACATTGCTGCTTTTTATACAGATTAACAAAAATGCAAAAAATGAGCCGAACCGAGCGGTGGAGGCCTCCACCGATTAATTTTGCATGGGACTCCGCTTAACCAACTTACCCACCCTGCCACCTTGGACGGATTTTGGTCGGTTTGGTCCTTGGGCGGGTGTTTTGGC…
>TCONS_00002630;gnl|Nvit_2.0|Chr1.Scaffold159[-]:222930-222300,222204-221516
GAAAAACCGACGTCGCTAGATGCGGAGAAACCTACTCATCGCGCGTATTTCCTCCCAAAAAATCCCAATCCTCCACTACTTGCATCAAACGTCTTCATTTGCGGTAAAAACCCAAAACTCTATACGAAGCGACGTCTGCTCCTCAAAACCCTTCAGCAGTCCGAATCCTCGCGGAAATCCCAGCGAGTTAACCTCAAAATCCAGTATGCGCGAATATTACCAGCTCGTTGCGTTCCTCGCCGTCTCGATGGCAGCCAAGCCTCCCCGCAGTCCTAGCATAAGTATAGCAGCAGGTCGATGTGAATGGCCATGCGCCGTCAATGTCAATATCTCGCCTGGCGAGTCTCTCGGCAACGCTGCACATATACACGCAGCGGAAAGAAGGCTACGGACGGACGC…
>TCONS_00002793;gnl|Nvit_2.0|Chr1.Scaffold16[+]:806236-806310,806406-806898
TCTCCGCCCACCTCCTCTTATCCGGTCGCGGGAAAGATTTTCGCGCGCTGTGTGTATAATACGCGCAGTCGAGAGATGAATCACGGCGCGTAGATACCCAAACAAAAATCCCATGAAAACACGGAGGCCGTAACATGCAAAATCGCTGATTCGGCGCTGAGAAAAAGCCCGAAGCAGAAGAAGAGGAAATTCGTAACCGCCGTCTCGGAGAATCGCTTTCAATTATTAATGCCAGCTAAGCGAATCCTTAAAGCGCAAATCTCGGTGTCGGACGCCGCCGCCTGCTAGTGCCGCTGCTCGGTGGTATGACTGTGCAAAAAAGAGCGGAGTCGACCTTTAAAAGCACGTCCGCGCGAGCAGCTCTCGCATGGAAAAAAGAGCCTTAACCCATTATCTTCG…
>TCONS_00002814;gnl|Nvit_2.0|Chr1.Scaffold16[+]:1067629-1067960,1068488-1068649,1068847-1068868
ATAAAATGTATGTATGTATAAACATTAAATTCTCTTAAATAATTTCTTATCAATTAATTATCAATAAATCATTTGAACAATAGAAGAAAGTATGGAACACGGATTTGGACCATCTATATACATGTATGATCAGTGAGCAGCTGGCTGCGTTCCTTATTTCTTATTAGTATCTTTACTCTTTAGTCTCGCCGTATGAGCCGTCGAGGCTGTGACTGAGGGCTGTAATCTGAAATATACTAAAACATTAGTGCATATAATTTTGGCCAAAAAACCGATATTCTAAATTACTTTATTGAAATTCTAACTGCTTACAATGGTTCTCGTGTCAAAAGTGGGCAGAGTAAAAGCTCTATGGAGGCAAGGATGGACTGAAATACCTGAGGTAATGGCAAGCAGTGG…
>TCONS_00002922;gnl|Nvit_2.0|Chr1.Scaffold16[+]:2252478-2252971
AACAGATGTGTTTTTCCATAATGAATCGAGTGAAATATGTTTAGAACAGGAAACCTCGATCGGAAACTGTACCATGAGGCGCTGGCGTAATCGAGCTGGATGGACCTCTTTATTATACCCTTTGTGCATGTTCCGGGAGTCCCACCGGGCCTAAAAAGTTTTATTTTTTCGTAAGGATTCGATTGAGAGTAGTTAGAATAGGTAGCCTCAATCAGGACGGTTGCTATGAAGAATTTCCTCAACTGTGGATGGCCCGATCGTCCCTTCTTGTTCTAATCAATCACGTTAGATTCCTTGCAAAAAACACAACGTTCTAGACCCGACGGATCTCATGGATAGGGTATAATAAAAAGGTCCACCCAGCCCGATTACTTACGCAGAAACTTTGACGTTTGGAAA…
>TCONS_00003037;gnl|Nvit_2.0|Chr1.Scaffold16[+]:3000300-3001266,3001345-3001870
AGCAAGGCAATCTTGCAATCGATTGCAAGACTCGATTGTTTTCACGACATTATCCAGATAATGTGTATGCGTCACGAAATTCGAGAGACATTTCAAGCAATCAAAGCGCTAGCCGGTATTTAGCAATTGAAAAAATATGAAAGTACCTTTGAAAGCATGTCGAATTTTGTTTAATTTTAGTTTTTAGAATCGTATATGATCTACGGAGTCACGTGCAACGAACATGACGGTCTTGAAAAATCTGGCGAGCGCACTTGCAAGTCTGTCTCAACAAAGGCTACAATTTCGACGATGAAATGTCTCTCGTACATTGCATTTTTCCTTTTTCAATGTTATTGTATAATTTTTGCGCGCTTTATATGTTGTATATATCTCTCTGACAAAGGTATATATATATAC…
>TCONS_00003052;gnl|Nvit_2.0|Chr1.Scaffold16[+]:3116591-3117405,3117573-3118868
CTTCTATCTGTCTCTCGTTACACGAAGGAGGCGATGGCCTTTTCTGTCTCGGGTGGGGGAATTTACTCGCAATTTATGTTTCGGCGAGTGAGAGGTGTAGGAGGTTGTTTTATGTTGTTGCGCGTCGTTAGAGCTTTTTTTAATTGTACGACTGTCATTGATTGCGACTGGGTTTTAATTAATCAGAATTTAGACCCGAATCCTTCAAATAAAAAAATCGCCAACTCCACCTCCAATTACCACCCGCGCATATCCCGGAAGCCATTTCCCCATCAAGCCCACCCCTTCGAACTATAAACAAAAAAAAAAAAAAAGTCTTCGCAAAAAGCTTCTACTCGACCATACACACACGCGGCTATTTAACCATACCGGCCCGCGCACATGTACATCAAAAAGAGA…
>TCONS_00003112;gnl|Nvit_2.0|Chr1.Scaffold16[+]:3503592-3507249
CCCCGCTCGCCGACACAAGAGAACGCTGCATTTTATCGGGAATTTTCCGGCGCAGAGTCTTTCTCGATTAAACGACCGATTTTTCGCGCCGATGACGTATAACTGCGTGCGCGTGCGTGTGTGTGTGTGTGTGTGAATTTTGTTCGTGCATGTGCATACCTACATTTGATTTTTCGTTAATACGTCTCTACTCTTTTTTGTTATCTTGCAGACGAGGGAAGCTGCGAGGAGGCTCGAGGGCTGCGACTTGTGATAAGAAATAGGAATAACCACGACAGAGCGCGACGATACACGTACTTCAAGGATGCCAGTCTGCGTTAGTGCGATTCAAGGTGCATACAATACAACTACTATAGATACACACACACACACACATATATATATATTTACATAGGGCAT…
>TCONS_00003156;gnl|Nvit_2.0|Chr1.Scaffold16[+]:3822507-3822911,3823375-3823663,3823772-3824322,3824399-3824470,3826050-3826427,3826509-3826591,3829516-3829802
GTATTAGAGAATTTTTCAAGAGTTAAAAACGTTAAAAAATGCATTTCTAGGTTAGTTTTTCTCGCAAATCCACACGCAGATGTATACTACCATAATAGCACAGAGCATCGAACTAAAAATAATCGGCATTTCCGTTGGAAAACTCTCCGTTGGAAGCTCTAATAACATACAATTTTTAACCGGCTATTGCATCTAGTCACGCACAAAAGCTACAGATAAATAACGTTATTCCACATTACGATTCCACGGAACTGAAACTTTCTTGTACGAAATCATACAGATGTACTTATTCGTCGTTTCAACTCGACTGCGGATCTCAGAAGGATACGATCGGCCGATAATTCTTTCTAAATTGCCATTACTCGCCGAGAGGAGCCGCACAATAAGCCCAAGGAATCC…
>TCONS_00003651;gnl|Nvit_2.0|Chr1.Scaffold16[-]:3590687-3590438,3589710-3589348
GTCGCGCGCAGCGCGCTCGCTTTTGAACGAGAACCGGAGATTAAGCATATAAAAGTACCTAATACACAGCTGTATAAAAACGACGAAGGAGAAAATTCGTTAATCTTCTCTATCGAGTCTGATAAAGGGTGGATTGTGAGAAAACCTACCTACTCCAGAAGAATAGACAGCTGTTAAGAGTATTAAACCGCGATAACGTCATATTAAGATTCGAGGAGTATTGACGAGGACAAATATAAAGGAAATGATGAGAGTGAGAAAGAGAGAGACGCATACACAGCGCTCGTAGAATCGCGCGCCACCGCCGCCGCGACCGACGACGACCAGTCGACCAGTCGTTGCACAGCCAAGTACGCAGACGCATCACGGCAGCCCAAGCAGCAGCAGCAGCAGCAGCCA…
>TCONS_00003704;gnl|Nvit_2.0|Chr1.Scaffold16[.]:114846-114508
TGTCGTGCTGTACTGCGCGCGCGCGCGCGCTCGTCTATATATGTATGTAATCCGTGTACGTGTGTATGTATATATACACACACACACACACACACATATATAGCCTCGCTCAAGAGTCGCGAAGATCCGATCGGTTCACTAGCGAGACTCGAAACTGAGATGTGAGCCGACTACTTCTCGGTTCTCGCTCTCGGCCCTCTGTTTTTCTCTTTTCTCCCCTCCCTCTCGTCGCGTCCCGCTGTTCCACCGTCTCTACGAACGGCTGCTGCGGAACGAAGAGAGAATATATAGAGATCCCGGCGCGCAGACTCCGAAAGCACTTGCAACTCCTTCTCCCCC
>TCONS_00003705;gnl|Nvit_2.0|Chr1.Scaffold16[.]:393523-392419
GTCATTGTCGGGATCGTTGGCGGTGTATTGTGTGCGCATCAGCCAGCGCATTTCTCTTGATTCTCGCGTGCACCTACACTCGCTGCGATTCGTACGATCTCGCGGCTGATATGGAGATCGCCGCCGACGGGAGACAACGCCATCGCACAATGCGCCTACCGGCGCCGCCCTTATTAACTTAGCGCCGGCTTCTCCCCCTTGGTCCACGCCGCTCCGCCCCCTTCGCGACTGCACTTCTGCTCCGCGCTCGCCACCCGATGACCGTCTCTACGATTTAGAGTACGCGCTTGATACAGTTGCAAAAGAAGCCTCTCGTATTTTCACTCGTTATACCTCTCTGCGGCGGGGAGTCTGTCTAACTTTTTTCGGGGAAAATCCAGCTGTCGAGCCCGTCCTCGA…
>TCONS_00003706;gnl|Nvit_2.0|Chr1.Scaffold16[.]:395101-394439
TATCCGCGAACGGAAGAGGCGGGGGATGCAGGATGCAGGATAATTGTTTTTCCCCCTCGCGCCGGAAAATTTTAATCTCGGCTCGCGCGACAGACGCCCGCCACGTCGAAATGTAGCACATTGTGTAGAGGCCGTTATAACGCAGCAATAACAGCGTTCCATTATGCGCCGCGGAGCTGCCGCCGCTGTGCGAAGATGTACGTATAATAGAGCGCCGCTCGTACATTGGTGTACGTGCAGCGCGCCGTTCGCAGTGGGTGGAGAGCGAGAGAGGGAGAGATTGCAAAACATGCCTAGATTAATGTTTTCTCAACCCCCCCCCCCCCCCCCCCGCGGAGTCTCCTCGCCTGATGGCCCTAGTGTTCTAGCTCCGCGCGCCCGCCCAAACTCCGGCTCCGC…
>TCONS_00003707;gnl|Nvit_2.0|Chr1.Scaffold16[.]:395798-395158
GGGGATTTTTTCTCGCGCCGGGTTCATCTCGGACTCTTTTGAAATCGACGCGAAGGGAAAAATCGCGAGATCGATCACTCTCGGGAGCGAGCGCGATTAAGCGCGGCTTCGCGGAACATCTGGCGACAACTCGTCGGAGCAGCGATAAGGGGATCCGAGGCGAGAATCTTGAGGCGCCAGGCTGAACTGCGCGTCTTGCAAGGGGCGGCAGGGTCAAGCGCCGTTTATCCCGCACCGCAGCCCAGAGATGTGCGTCCGCCCCCGCGACGAGATAGCACTGGGCGCGCTTGGCCTCGGCGAAATTCAAAAATAGCAGCGGACTCGCGCCTCGTCTCGAAGATCGACGGCAGCGGCGCAGACAAGAAGAGGAAAAGACGGGAAAGGAGGGAAAGAAGGAAA…
>TCONS_00003708;gnl|Nvit_2.0|Chr1.Scaffold16[.]:1045185-1044965
AAATAATGTAACTAAATTTTTTTCAATTGCAAATAAGTAATTTGTTTGTAACAAAAGACTGACGGGTTTCGGGCTTCGTAACCAAAAACTTTCGATTCAGCATCCCAAAAAACATAGAAAAGCTCCAGGTTACTGGGGGGAACTCGAAATTTACACTAAGATGGTACCAGCACCCGGACTATGACCCCCGCGCGACGTCGAGGACTTGTGACTATGTACAG
>TCONS_00003709;gnl|Nvit_2.0|Chr1.Scaffold16[.]:1806449-1805937
ACCTCCCGGAGCTTGATTCCCAGCAGCAGCAGCCGGCGCTCTCTCTCACTCTCTCTCCGCTTTCTCTGGCGTCTTCGCTATACGTTTCGGAGCAGCGCCGCTCGGCCCGTGTCGCGCTTCGTCTGCGTTGTATAGCCGCGCACTGGTCGACGCGTCCACCCTCAGCGTTCGCTTCTCCTCTCGGGATGAATAGTCCTCGGTGTGGGCTGTCCCCAGGGCGGCTCTCCGCTGGCTCTTCTCCGACGCTGCGTCAAGTGGCGGCGGCACTGCCTGCTGCAGCTCGCACAGGAGCCATCTTTGATGTGTCTGGCTGGCTGCTAGTCTGGTCTGTCCCCAGTGTGCCTCGCTCTGTGTACCTACAGCACTTGGCAGTGTGTGTGTGTGTGTGTGTGTATACGC…
>TCONS_00003710;gnl|Nvit_2.0|Chr1.Scaffold16[.]:1905373-1904738
CTCGGAGCTTCTTTTTCCTCGGAACTCTCTTCCATAATGCCGCTCGCTCGCTGGCTTTCTCTTTTCCAGATATCGCTTTATTCTAGAAACTAAACGAGAGAGCTGCCTTCGCATCCGATTTTCTCGCATCCTTTGTGCGTCGCTAGGCGAGGGAGATAGTTAAAATTCTGGCTGTACACGCAGCTGTGTCTCCGCTTCGATCGAGAGACTACTGCGAAGACTGTATAGACATCGTCGTTCCTCGATTTACAGTGGAAAAAGGGATATGGGTATACATGTATAAAGAGCAAAGTGGAAAATCATACAAGGAGTTTACAGAGACTTCCTCAGGTATAGCGAGCAGTGGTATATGTATAAAAAAGGTCAGCAGGTGCATTGATAAAGTAAAACCATGCTATA…
>TCONS_00003711;gnl|Nvit_2.0|Chr1.Scaffold16[.]:1906758-1905540
CTCCAATTTGCAGATCTAGATCACAGCCCAAATGCCTCGAATCGATACAGCCGTCATCAGCGATTCACAAAAGCGAATTTCGCGAAGCAATCAAGTGCGAGAGAGCTGCTCGAGTGGCATTTGACGAAAGTGAGAAAAATGCGCGTCGTTGACAATATTCAAATCCAGAGCCACCTAACCTCAATTACCCAGTCGGTCTTGACCTTCGACGATGAATTCGCGGCTCGCGTATGTATCCGAGTGATAATCTTCGTTAATCGATACCCTCAACTCGATCACCTTCTTCTTCTCCGCCCATTACATCGAAACTATCCAACGAACTCTCTCGGATGCCCAGCTCAGTTTCCTCCTCGACGTTATCCCCTTTTTTACATCTCTCTCACACACCGACGCAAAGTT…
>TCONS_00003712;gnl|Nvit_2.0|Chr1.Scaffold16[.]:1909294-1907448
GCTTAAGTATGTATTTATATATATAAATAAGTGTAATCTGCCGCTTGCGTCGCCACTTTGTTTCACGCTTCCATTCTCGTCGTCGCTTCGCATCTTTGCTCTCGCACTTGCTTATATAATCATATACATAATTTTTCTTGTATTTATCTTTGTTACTAAGTATGCGCTACGGTTAAAGGAAAAATTTCTCGCACGCACTCAGTCATTATATACGCATATCTCGACAGCGCACTCGTGCTTCGTTACGTCTAATTGAACATCGTCGATTCATTGAGCATAAAACGACACTTAGGTAAGTATAATTCAAGTATTTATTTATTTTTCTCTCATTTATCTCTCTTAATCTGCACTCGTTTAAAAAATCGACGACGACACAGTATACTTTACTTTTTTTTCTCT…
>TCONS_00003713;gnl|Nvit_2.0|Chr1.Scaffold16[.]:2105345-2104560
CGCACAGCTGCATTACAGGCAAAGACCGGCCGGGCGGCAGAACAGAGGAGATCGCCTCCCGGTGCGAGGCAGCGGAGAGACAGAGAGAGAGAGAGAGAGGAAGAGGCAGAGTCACAGCGAAATTCGAGGGAGAGAAGAAGAGTCGAGCGGCGGGCCGCACAAAGGAGAGAGGACCGGCGAAGCTTCGATCCGACCTTATCGATTTTGCGGCCCGAAAAGAAGAAGGGGAGCAGCAGCAGCAGCAGCAGCCGCGGAGAGAGGGAGGGTGTCTGTCTGTCTGTCGTGTGCGGACACCACACTACTCCTCCACGGGGAGACAGAGACTTTGCGGAAATTGAAAACCGAAGGGAAGATAGCTTAGGAGGAAATTCGAACACGGCGCGCGTGCGTGTGGAATAC…
>TCONS_00003714;gnl|Nvit_2.0|Chr1.Scaffold16[.]:2337883-2336117
CGTTGATATATAATTTAATGGTAAACGGTTATATACGTATTATATTTACATGATACATAAGTTTATAGCTCTGATTTTACATTAAACTTCTTTTATATATGTACAATAAACAGCTCGCTCTCTTACTCTCGCGCACACGTTTACATCGTTATATTACGTTTCTAAATATATTGTATAGGTATATACGAATCTAATTTTTTTTCTCAAGAATCACGTTGTTTTTATACAGACGCAGGTATTGGGACTATACGCGATTTTACAATGATGTAACTGCAAAATTTGAGTGTTTCAGTATAGTCGTAAAGTGGAAGGAACGATTTGCATAGAGTACTAGACGAAGCTTATAGTATATACCTTTTTTGTTACAATTCATGCTTGCACAAGACTATATAGATACTT…
>TCONS_00003715;gnl|Nvit_2.0|Chr1.Scaffold16[.]:2549154-2548553
GTAAAAGTTTACTCGCCTTCGGACGCGCACGTGTTAATAATTCCTCGTAGCCTCGCGGAAAACTCAATAAAGGAATTAAATTTTGCAATAAAACGCGCCTTCTGATAAATTGGCTTATACTCTCCGGTTTATACTGGCCGTAAAAGCATAGCGCGGCGAATGACTCTAAAGCCTGTATCTCCATCTATCAATCGTGAATTCTTTTTACGATCGATAACCCACTGAAAATCAATCCTTGACAGGGCTAGGCGTTCTCTGAAAACGAAAAATTGCAAAGTGCGCTGTGAAGGAAGAGACCAAGTGGTTGTATAGTGTGTACAGAGGAAAAATATCGAGAAACTTGCGCGATGCGCCGAGTCGTACTGGGGGAAGTGATGCGAGTCAAGATGAGACTCGGCA…
>TCONS_00003716;gnl|Nvit_2.0|Chr1.Scaffold16[.]:2583110-2582054
TGGCCGTCGAGCCGCGCGGACACGTACTCGCGAGCGCGGCATCGACGCGCGCACGCGCCTATACCTAAGCTTTATCGCTCTTTCTCTCTGTGTGCATGAATACGTGTACGTCGTGTGCCGGCACTTTTTTCATTGTTTTGCCGTTGCCGTGGAGATACGCGTGTGCGGCGATGTGTAATCTCCGGCATTTGGGTTAGAGACGCGATCGTCGACACAGGTGTGCGCTTATTAGCGATGATGTAGATCTCTCGACGCGTGACTCACCGCGAATGCAAAGCGAGGACTGTTGCGATGTACTGAGGAAAAATCAGTCGTGTGCGAAGACAATCGCCCGTAGAGTGTGCGTAATCGATGATGCGCTGGAATGAATGAAAGTCTAATCGGGCCATTCTTCGCTCT…
>TCONS_00003717;gnl|Nvit_2.0|Chr1.Scaffold16[.]:3093720-3093447
CAAGAATCGAAAATCCACGTCGTCATACGCCTCGAATAGCCAGAAGAGAAGCGGCGTCTCTCCGAATGAAAAGGCACGCGCGAGAAAAGTCTGTGATTCAGCACGACGATCGCAGATTAGACCTCCTCCACTCTTTCTCTCTCTCTCTCTCTCTCTCTCTCTTCATCCGTATATACGTTATGCAGCTGCGCGCGAGAGGTCGACGACGCCGCCGCTTTCAATTCGCCGCTGACGGTATTTTTACTCCCTCTCTATACTACCCAGCCGTCATCGG
>TCONS_00003718;gnl|Nvit_2.0|Chr1.Scaffold16[.]:3183745-3183315
GAGCGCAAACGGCTGCGGATAGGGAGAAGTTTTAATTGGAGCGTCATTGTTTCGCGCGCGCGGCTTTTATACCTATAGAGGGAAAAAGTCATCAGAGCTGTGTGTGTGTGTGACTCTGGTGCATAGCATTATACGCCCAAGTGGACTATTCTCGCGAGGAGCTGACTAATCCCTCGATAATTGGATGGCAGAAGCTTAATGCAGCTTAGGCGGACGTGTATCGTGTCGGAGCTATATATTACGCTGCGCTTATAGCTAGTTTTTCTCCCCCCCCCCCCCTGGAGAAGCGTAGGCGGGAAGAAAAAGCATACAGGGTTTAAAGCCCTTATATCAGCGCTTATCTAATAAACGCATGTGCGTATACAAGACGGTAGGGACGGCATAACAAAGCGTCGCTCG…
>TCONS_00003719;gnl|Nvit_2.0|Chr1.Scaffold16[.]:3185585-3184430
AAAAGTTTTAAAAGGGTTGAGCACACAGAGAAACTGGAGAGAACAATGCCGCAGTGCGCGGAGCAGCGACAGATACGCAGCCAGTATTCGAATCAAATTCTTGTATTCCCGCGCGCGCGCGCGAAAAACGCTTTTCTATTCTGCCAGTCTCTCTAAAAATACACGCGAATTTCTCTATTCGAAAAGTCGAGGGATATGGCCTTATTCGCAGGCAAATCTCGGATTATCTTTCCGATTAAGGTATATAAGCGCATTAGCGCGCGGCTCTCATCGTCTTCGCTTTTGTAAGGAGCGATATTACGCGCGTCGGGGCTTCTTTGTACAACATAGGGACAAATCGATTTCCGCAGCTATAAGGTACTCCGCTCCACTCTTGCGGTCCATTAAAATTTCTCTCGA…
>TCONS_00003720;gnl|Nvit_2.0|Chr1.Scaffold16[.]:3186345-3185740
GTGCAGTTGTTTGAGGAGAAAAAAAAAAGAAGGTAACGCTTTTTCGTGTGGTTTTCGAAATTATAATCTTCTCTCCGTGATATCGTAACTGCGTCATCTAATAAACGTTCAATACAAGCGCCGAATTTACGGCGCTTTTTGACCGACGATTAATCCATACGTTATATTCAACTTTATTATAATATAATAGCGTTTCAATTTCGCGTCAATCACGGCGTTCGTCGTGCAAGTGTCGGCCAAAAACCACCGCGCGAAATTATCGCGAACGATTGTTTTATACGGCCTTTGTTCGCGTATAAACGATTATATATATATATATATATACCGCGAGGAACAACACCACCTTCGCTTTATTCGCGCCCATCGAGTTAATCGAGTATACGATTCTACGTATTACAC…
>TCONS_00003721;gnl|Nvit_2.0|Chr1.Scaffold16[.]:3188503-3186695
CCTTCAGCTATGTACTGCACGTGCCTATATATATACGCAGCGCAAATTTACGTGAAAAATTGAGCGCGATCTTGTAGACGTTGACTCGAAATTTTTGTGCTCGGTTTCTCTGTTAAAATAAAAACGGCGAAAGATTCGCTCTTTTCGTCATAGAGGCGACGTTTCTCGCCGGAGGAAGAATGTCGTCTCTCATTTCCTCGCGAAAGTTACCTGCTTTGGACACAGTGAATTTTCATTTCGCATACGCTGGCATTTTTATTTCCAGCGATGTGTCCTACACGTTGTAATAAATTTTACAAAATGTCTCACTGCGACCCAACGAACAATACCCACGCTCGATTAATAATTCGCAAGCGCATCTTCAATCGCAATCAAGCTCCGCATTCAAATTCGACGTGA…
>TCONS_00003722;gnl|Nvit_2.0|Chr1.Scaffold16[.]:3245025-3243767
CGTGAATGTAAATAGACGAGGTAAACATCGCGAGTCGCAGGTTTTTTTTTTCATTCTGACTCACATCGTCTATAGACCAATTAATTTCGCCTCGGCGCAACTACGTGCGCACCTTCGAAACGGTCTTTCTTCCAGATTTGCGTTTTACGATTTTGCAGCTCTTGTAAATCGACCGGCCGATGTCAAGGTTCGCTTCTTTTTTTACGACAAAACACACAGACACGCTATGCTCATTTTCTCCGCAATTACGCGCTTAGTCGTGTGCGGCTTTGAAGTAAAGTGAAATTAAGAAACAGCCGCGGAGATAAGTATGCGGCTCACGTCCGCGCGGTGACGAGTATGTGTAATTGGAAAAATAGATGCAGGATAGAAGCTTTTAGAGAAGCGTACTGGAACGAG…
>TCONS_00003723;gnl|Nvit_2.0|Chr1.Scaffold16[.]:3373415-3372588
CTTTATATGCGACGACGATCTTTCGGCAACACACACTCTCTCTCTCTCTCTCTTTCTCGTTCCTCCTCTTCTTATATACTCGCAACTCGCGTTCGCACAATCACACGCTCCGATAATAGTCTCTCTATCGTCTCTCTTTGTATCTCTCCGGTGTTGTGTACAACACACCACGAGCTCGCTCCTCTCCGAGTGTGTCCCTCTCGACTGGCGTCCGCTCGCGGACTACTGTTGCTCTCCTCAGTCCTCGCAGTCGCGAGAAGCAGGTACCGCACACACTCGCACACCGACAGGCTCTCTCGCACACAGGCTGAAACCGCCGGCGTGTCGGTTTTTCCCTACTACGCCGCCGCTGCTCCTCTCTCGCCCCGTCTCTTTCTCTCTGTGTGTACGTTGTTGACG…
>TCONS_00003724;gnl|Nvit_2.0|Chr1.Scaffold16[.]:3503159-3502451
GCCGACTTATATACACGTATACAGGCGAGTGAGAGGCGTGCGTGGGTGTGGGTGGGTGAGTCTCTAGTACAGAGATGTAGAGAAGACGGAAAATTCGGCGCGATTCTCCCCCTCGTTTCGAAAGAAGCACACGTTAGAGGCGAGCGGGGGAAGAAGGAAAATCGTATAGGAGAGCAGAAAAGTTGCTAGCGAGAGAGAGAGAGAGAGAGAAAGCGCCATCTTTATACCGGTTACGTCAGCATCTTTCTCAGTTGGCCAGTCCCGAAGTTTCTCGCGCGCGCGCGCGCGCGCGGCGACAAGATATTTCAAGTGCGCGCGCGCTTTCTGAAATATTGCACTGTTCGAGCTCCGCACTCGCCGCTCTCTCTCTCTCTCTCTCTCTCTCTCTCTAGCCACCGC…
>TCONS_00003725;gnl|Nvit_2.0|Chr1.Scaffold16[.]:3508458-3507302
GCGCCCGCGGCTTAAATGTACAACTCAATGTATATACATATATATACATATATATATATATAATAGTATATATATGTATAACTCAATTCCGCGCCGCCTCGCTAGTGTGTGTGTGCGTGTGTCCTCTAAGATTTAAACGCGATACACATAAACGCACACTGCACAAAAGTTGCGTCTCCGCGCGCTGCCTGTCATATACATACGTGCGACATACTGTCTCTCCTCTTTCTCTCGCTCGCAAACTCAAACTCTTATACATGTGTATGAGAGAACGCGAGTCTACACATACATTACATATACATATAGACGCGCATTACTTTGAAAAAATAATATACACTATACAGCTAGCTATTTAAAAATTATACGTGTGTATGCTCGCACGCGTGTCGCGTGGCTCGA…
>TCONS_00003726;gnl|Nvit_2.0|Chr1.Scaffold16[.]:3588807-3588084
CCCCCCCCCTCCCTACCTTGCCCCAACTGACGAGATATCATAATCAGGCCCTCTTCCTCCCCTTTTTGATGGAAAGAAGAAAAAAAACTCGTAAAAACCTAGATTCCTATGGTACAGTTTGTGAAAGTTGAACTATCGTTAGAAAGGGAAAGATCGCCAGTATGAACAAATTATATTAAAACTAATTGATTATACATGTACGAGTCGGAACGCGTCGAAATTAAAGAAAAAAAAAATTGTAGAAGTCACGACTGATTACTTCTGTGTAGTACAAGCTCTGCAGCGCCGTGAATTTCTACGCGATGTTTGATTTTAATCGACGAAAATTCGTTACGAATATTCATGTGGATGAACTATGTATTGTTTTTGTTTTATGAAAATTAATCAATGGTGAATGCA…
>TCONS_00003728;gnl|Nvit_2.0|Chr1.Scaffold161[+]:22748-23344,23454-23596,23667-24178
AGCAACCGTATCAACAACATATAACAACAAATTCTTGGCAGCTTTGTATTCACGTCGCGTCAAAAATTTGGTTACGTTTGAGTTAAATTCGAAGTTTTACTTGCGATTTTTTAATGCTATATGCACACATAGTTTGGTTATTCCTATAAAACTGAATTCAAAATTAAATCGCGAGTTTTTATGTATAAATTATTGTGCGAGATACTAAATCCACGCTGCAATCATTTCACATTTGAAACAGAGAAAAGAAGAGAGAGAAGGAGAGAGAGAGAGAGAGAGAGAGAGAGAGAGAGAGAGAGAGAAAGAGGAAAAGAGAGATAAAGTGAACCATAGTCAACATTGAAAGTTAAGTATTTTTAATTTATAAAATTTCTTGTTTTGTTGCTTTTCGTAATTTTT…
>TCONS_00003774;gnl|Nvit_2.0|Chr1.Scaffold161[.]:73254-72246
TGTTAATAACATACTCAGATGAATAGATAGATGAATCGTTTCTTTAATTGAGCTTTGATGTTAATGAGTGAATCGTAAATGTGCAATTTTGGCTTAGGAATAATGAAAATAACAGTTGGATAAAAAAACTAGATGAAAGTAATTTGTTCTTGAATTTACAGGCCTATATACATTTACAGCAGAAAAACATCAATTTTTGTATGATTATACGAGCAAACAATAATACTAATTTAATATCGACTGTTGCTTGCAGTGAATCATCAACTTGTGTAATTTTTTTTCATATTTTTATTTCACAATTATATTATACATTTTTAAAATAAAATATTGATGTTTTACTGTTTAAACAATTATTAATAATTATTATACGATTTTTTTTAAATGTGCAGTTTATCACAG…
>TCONS_00003775;gnl|Nvit_2.0|Chr1.Scaffold161[.]:151459-150796
CTGCAGCGTTGGTCAAACTTTCAAAAAGGTCAATTATCGAGAACTAAATATGTCGTTGCTTCATTTCATGTGGCAGCGCCAGATAGATAGCCGTTAAATCAATAAAAACGTTCGAATTCATCGATGCAAACTTACGGACAGTGATAACAGTGCTATCATAAGCCGTGAAACATTGAGCACCATAATAGCAGGAGATTCCACTTGAATTTCGAGTTTACGCGCTCCTTCAACAACAAACGCATTTGTCCCACTAAATGCTTTACTCACGGCTCTGTCTGCTCGTGCGACGATGCCTTATTCAAAACACTACAGCCATTTAGTCCGAATCGACGATACTCCTCTCTGACATGCGCGAATATCTGCGAAAAGCGAGCACGCACACGAGAGCGTTTGTTTTAA…
>TCONS_00003859;gnl|Nvit_2.0|Chr1.Scaffold164[.]:213460-212928
TTTAGGTTTAGTTTTATTGTTTATTGTGTTATCAAAAGCGCGTTAAGTGTGACACTGTTTTCTTGGCCATTCAGATTCATCGAAAAGTAACCATATTGTTCAATGGAATGTATTATATGTCTGAGGACGCAAGCAAAAATATACATTTATAAAAAAACAGTACCATAGTCACTATAAACCGTATCCGTTCCAATCACTACAATCTTCCTTATTCTCTGGCCAAAATTAATATTGTCGATAGCCCGTACTGTAATTGTGGCGTTTACATAGCAGACATTAACCATGTGTTGTGGCAATGTGAAAAATATAACGATCAGCGACATGAGCTGCTAACATTTCTATTCGACCTATCGCTCTTTCCTCCTTATAACACTGACTCTTTAATTTGCGAACCAAATA…
>TCONS_00003914;gnl|Nvit_2.0|Chr1.Scaffold175[+]:23702-24279,25847-25990,26106-27427
GTTTCGGAAATAAAAGTATTATTTTGGAAAAAGTAGTTTCGGGTTTAAAGCAATTACCTAATGTTGTCTCGTCAATGGACGTTTTAGTTTTTTCAACGAAATTACGCAGTGCCGTAATTGCATTAATTTCTCTAAACAGCATCGGATATTTGCTGAGCCGCGACATATTGAAAGAATTGCTAATGAAATTATCTCCTAGTATGGTCGCCGATTATGGCAGATATATACGAAAAATAGGTTCCTCAGATTCGAACTGTCAGATTTTCTGGATAGTGAAATAAAAAAAGTAGACAGTTTGGTTAGAAAATATTTTCAGATTGATTCATTAACCACTGAAAGTAAACAGAGTATAGATCTCACAGATAAATATGCGCTCGATCTTCTAAAAACAAAAAGCAA…
>TCONS_00003931;gnl|Nvit_2.0|Chr1.Scaffold175[-]:253450-252966,252802-252647,252552-252088
CTAGCGGTTGCCGGTATGACATGTCACATCACATCGTCACATGTAGGGATGTAGGATCAAGGATGTACAGCGTTGGTATTGGTATACTATACTGGTATTACAGTTTCAAGAGGAGTTTCGTCAGTCTGCCGAAAGATGTCGCCAGGCTGCGCTATACGAGGGCTCGTCGAATCGACTGCTCTACGAAATTTCGTCCAAAAGTCTACCGCGCGCACCACCGTCGCGTTATATAGAACACGGTCGATCGGAGAATAAAATTTCGTCCCGACGGTTCGCTGTACAGTTAGCCATCGAAATAAAGCTCCTCGACAGCGCGAGCATATACGAGAACTGCCCGTATGTGTCTTGTTGCGTCGGCCGGGAGTATCTAGTCGTCGTTGTGCACGACCGCGACGCGGC…
>TCONS_00003933;gnl|Nvit_2.0|Chr1.Scaffold175[.]:79773-78911
CTTGGCTTTGCATTCACGCTGGCCTCGAGAGGGAGAGGGACTTTACGATCCTCCGTAAAAGTGAAATTCCGCACCGGCAGAAGTAAAGATGAATATTTAAAAGTATAGCTGCGTACAGGTATAAGTGTTAACTTTCCTCGTTGTCTTTTGTTTTCTTTTCGTATACTTGCACGTTTCGCGTTCGCATGGAAAGACGCGAAACAGGAAACAGTGTATGCAGTTGTATCCAGCTCCGGATATGCAGATTTTGAGGTTAACATTTTTTACTGGCTCCCGCGTTGTGTTTACAAAACAGTTTTCACCAAGTTTACGAACGCGAGATAAATACTCGCCAGCGCTTGAAATTAAACCGCGGAAATCGTAAGCCAAAATTATCACACCTTTCTACTTGTATTCTAG…
>TCONS_00003959;gnl|Nvit_2.0|Chr1.Scaffold181[.]:12933-12152
GGCAATTAAAAAAGTTACAAAAAAGGAGCTTAATAAAAAAAAAGTTTGAAAAAAAGTTATCGATATAAATTTTAAGCGTGTGTATACTTGTTAATTAAAATGAAGTTTGGAAATCCGATGATACAGAAAATTTTAGCACGTTACGTGCTGCTTAGTAATAACGAGAATTTTTCCACTGTGTTTGCTCCCACAAAATGAGGCTTTATGATTTCATACATGGGTACATTATTCTCTCGATCCAAGAACACATACATACACATCCACACACTCTCAAATGGAAGTGCATATCACCACCGACGAGTAAATAATAAACACCGACGAAAAATATGATCTTGCGAAAGCGTGAGACTTCAAAAATTTTCTCCACCGTTTTCGAACAAAGCTAAAGCAAAAAATGTT…
>TCONS_00004080;gnl|Nvit_2.0|Chr1.Scaffold236[-]:54083-54026,53941-53724,53650-53511,53440-53119,52989-52430
GTTTTGACGTTTTGAAGCGGCATCCCGGCCTTCGCTCGTTCGGTTCAACTATTCAGCGCCAGCCAGCCTCTGCTCAGCGCGATCTCGGTCGCGGATCTGCTGCTCACGGCGAGACTCGCAGTGCTTTGTTTACTTCTTATGCTGTGCGAAAAGTACATAAAAGTGGTGCTCCGAAATATCATCTACGATGCAGTGTGTGAGTGTCAGTCCGCCAAGAAGTGCTGCAGTAGGGGAATATGCAACTCCAGCAAGAAAATTGACTTCTTGCACTTGGAGATAAGGATCGACTACCACTGATTGTGCTGCATCTACGGCTGTGCTGATACCTTCCTCCGACAGACTGTCTGGATGAAGATTCGTCAACACTCAAGATTCACAAGTATTTCTTGTGTTATAAAC…
>TCONS_00004081;gnl|Nvit_2.0|Chr1.Scaffold236[-]:54099-54026,53941-53804,53650-53527,53440-53119,53042-52430
GCCTGCCGTGCCGTGTGTTTTGACGTTTTGAAGCGGCATCCCGGCCTTCGCTCGTTCGGTTCAACTATTCAGCGCCAGCCAGCCTCTGCTCAGCGCGATCTCGGTCGCGGATCTGCTGCTCACGGCGAGACTCGCAGTGCTTTGTTTACTTCTTATGCTGTGCGAAAAGTACATAAAAGTGGTGCTCCGAAATATCATCTACGATGCAGTGTATAAGGATCGACTACCACTGATTGTGCTGCATCTACGGCTGTGCTGATACCTTCCTCCGACAGACTGTCTGGATGAAGATTCGTCAACACTCAAGATTCACAAGTATTTCTTGTGTTATAAACAGTTGGCATTGACGGCTACAAACAAGATGACTCTGGAGCTGGATCAAAACTGTTTGCTGCTACT…
>TCONS_00004082;gnl|Nvit_2.0|Chr1.Scaffold236[-]:54130-53527,53440-53119,52989-52430
CTCGCGTCTGCGGCGACACGTTCACGCAGCCGCCTGCCGTGCCGTGTGTTTTGACGTTTTGAAGCGGCATCCCGGCCTTCGCTCGTTCGGTTCAACTATTCAGCGGTACTTGTATAAGTGCAGATCAGCACGTCGACGCGATACAGCAGTGATAGTGTGCTAATAAAAAGCGCATACGTTTTTAAGCAGCCAGCCAGCCTCTGCTCAGCGCGATCTCGGTCGCGGATCTGCTGCTCACGGCGAGACTCGCAGTGCTTTGTTTACTTCTTATGCTGTGCGAAAAGTACATAAAAGTGGTGCTCCGAAATATCATCTACGATGCAGTGTGTGAGTGTCAGTCCGCCAAGAAGTGCTGCAGTAGGGGAATATGCAACTCCAGCAAGAAAATTGACTTCTTGC…
>TCONS_00004083;gnl|Nvit_2.0|Chr1.Scaffold236[-]:54141-53548,53440-53119,52989-52430
CTGGGGACCTACTCGCGTCTGCGGCGACACGTTCACGCAGCCGCCTGCCGTGCCGTGTGTTTTGACGTTTTGAAGCGGCATCCCGGCCTTCGCTCGTTCGGTTCAACTATTCAGCGGTACTTGTATAAGTGCAGATCAGCACGTCGACGCGATACAGCAGTGATAGTGTGCTAATAAAAAGCGCATACGTTTTTAAGCAGCCAGCCAGCCTCTGCTCAGCGCGATCTCGGTCGCGGATCTGCTGCTCACGGCGAGACTCGCAGTGCTTTGTTTACTTCTTATGCTGTGCGAAAAGTACATAAAAGTGGTGCTCCGAAATATCATCTACGATGCAGTGTGTGAGTGTCAGTCCGCCAAGAAGTGCTGCAGTAGGGGAATATGCAACTCCAGCAAGAAAAT…
>TCONS_00004103;gnl|Nvit_2.0|Chr1.Scaffold237[+]:131109-132044,132406-132502,132950-133428
ATTTTAAGCAGCTTTATAGTTTTATTAAGTTATAATTAACAAATTGCCCTAAAATATTTTACAACAGTTGAGATTCTACACATCAAACCTGAATGTTCCGTTGAATTTTAACGAAAAACAAAAATTGTTCTAATTCTCGATATTTTAGCTCTCTGCGTTAACATATTGTTAAATTTTTAAAATCATAGGAGCTTTATTTACCAAAGTGGATACAATTTAAAATACAACATTTTTTTGTGGCTCGATGATGCTTTGAATTGTGATATTTATTCAATACTATTACTGTTACTTCGATAACGTAATCAGAATATTAATTGAAGATACTCCTCGATGCGTGTAGGTATTCGCATCACTTGTTTACTTTTCTAAAAATGTTATAACTAATGAGTTTAGTAAAGT…
>TCONS_00004109;gnl|Nvit_2.0|Chr1.Scaffold237[+]:171643-172058,183102-183149,183233-183331,183405-183535,183620-183691,183769-183849,183932-184211
ATAGCTAACCCTATAGCGGCTGTAAATGTTCGTATGTATACGTCACGACGTGACTCGCAGAAACAAAACACCGCGATCCCGGCTGCGTTGCCGTTGGTATGTATAGTCTCTACACGCTCGACCTTGCGCTTGTGGTCGACTGCCAGTCGTCAATTGAATTAGAGCTTATAATACACGCACGTTGATCTTTCCTAATATTACCAGGACTTTACAATTCTAATTCTTGAAGAGCTCTTGTGCATATATTCCTAGCGGAATCAGTGAATTTATCTGTGTTTTTTGGTATTGATATCTGTTGGTGAATCATTTGCTATCAAACGAGCGAGAAATCGTACAATTATTCATCGAACGGAGTAAAGCTTAATATCTGAGGAAATTATCATACAGTTTTATTTGGAA…
>TCONS_00004110;gnl|Nvit_2.0|Chr1.Scaffold237[+]:171643-172058,183102-183149,183233-183331,183405-183552,183620-183691,183769-183849,183932-184211
ATAGCTAACCCTATAGCGGCTGTAAATGTTCGTATGTATACGTCACGACGTGACTCGCAGAAACAAAACACCGCGATCCCGGCTGCGTTGCCGTTGGTATGTATAGTCTCTACACGCTCGACCTTGCGCTTGTGGTCGACTGCCAGTCGTCAATTGAATTAGAGCTTATAATACACGCACGTTGATCTTTCCTAATATTACCAGGACTTTACAATTCTAATTCTTGAAGAGCTCTTGTGCATATATTCCTAGCGGAATCAGTGAATTTATCTGTGTTTTTTGGTATTGATATCTGTTGGTGAATCATTTGCTATCAAACGAGCGAGAAATCGTACAATTATTCATCGAACGGAGTAAAGCTTAATATCTGAGGAAATTATCATACAGTTTTATTTGGAA…
>TCONS_00004111;gnl|Nvit_2.0|Chr1.Scaffold237[+]:171643-172058,183102-183149,183233-183331,183405-183503,183620-183691,183769-183849,183932-184211
ATAGCTAACCCTATAGCGGCTGTAAATGTTCGTATGTATACGTCACGACGTGACTCGCAGAAACAAAACACCGCGATCCCGGCTGCGTTGCCGTTGGTATGTATAGTCTCTACACGCTCGACCTTGCGCTTGTGGTCGACTGCCAGTCGTCAATTGAATTAGAGCTTATAATACACGCACGTTGATCTTTCCTAATATTACCAGGACTTTACAATTCTAATTCTTGAAGAGCTCTTGTGCATATATTCCTAGCGGAATCAGTGAATTTATCTGTGTTTTTTGGTATTGATATCTGTTGGTGAATCATTTGCTATCAAACGAGCGAGAAATCGTACAATTATTCATCGAACGGAGTAAAGCTTAATATCTGAGGAAATTATCATACAGTTTTATTTGGAA…
>TCONS_00004112;gnl|Nvit_2.0|Chr1.Scaffold237[+]:184641-184725,184807-185157,185232-185281,185548-185906
ACAGATACCTGTTCAAAAACCAAACAATTCAACGCAGATAAAATTGAATCTAATATCAACCAAAAACCGAAAGTTATTAAACCTGGTCTGTTTTTGGAACGATATTGTAAGACTTGCGATGAAACTCTAGAGAAAGTTAGAGGTGTTAATAATTGTAAAGATTGCAAATCATTATTATTATATCAATGTATCATATGTTGCAATCGATATAGTAGTATAATGTCTGCATATCAACATATAAGGTCTTGTATTCAGTTAGCTGAATTCCATTGTTCCGAATGCGGTTTTCAAACAGTTTATAAAACAAGTTTAGTCAACCACATAGAAAGTAAACATGTGCTTCAAGAATGCGAAGTGTGTGATGTTATATGTAAAAATCGGCGTAGTCTACTTAAACAC…
>TCONS_00004113;gnl|Nvit_2.0|Chr1.Scaffold237[+]:184688-184725,184807-185157,185232-185906
ATCTAATATCAACCAAAAACCGAAAGTTATTAAACCTGGTCTGTTTTTGGAACGATATTGTAAGACTTGCGATGAAACTCTAGAGAAAGTTAGAGGTGTTAATAATTGTAAAGATTGCAAATCATTATTATTATATCAATGTATCATATGTTGCAATCGATATAGTAGTATAATGTCTGCATATCAACATATAAGGTCTTGTATTCAGTTAGCTGAATTCCATTGTTCCGAATGCGGTTTTCAAACAGTTTATAAAACAAGTTTAGTCAACCACATAGAAAGTAAACATGTGCTTCAAGAATGCGAAGTGTGTGATGTTATATGTAAAAATCGGCGTAGTCTACTTAAACACAAAAAGTACGAGTGCAAAAATAATCAACGTGTCAAGGGTAAATCAAA…
>TCONS_00004128;gnl|Nvit_2.0|Chr1.Scaffold237[-]:125393-125064,124964-124787,124690-124517,124430-124286,124206-123982,123906-123483,123397-123257,123183-122856
CCTATCTCGCTCTCACGCATATCAGCTCTCACTCTCGTATAAATATGCTTATAGAATACGACCCCAGGCAGCATTACGCACGTGGACCTTTATCATTGTTTTCTTTTCACGATATATATATATATAATATATATATATATATATATAGTGCAAGTGCAGAAGAGCCAATTTTAACGTGGGATAAGATGTAAAATAAGGATATACCTGCCTATATACTTAGTTAAATTAGTTTTAAATCTGATGTTTACCAAAAAAGTCATAAAATGAATTTTTCGGATTTGAGCACTGATGTGCTTGCTGTAAAATGCATAAGTAACTATGTCTTTATAGGAATCGGTTGTAAACTTTATGCAATATGCAAAACAGATTATAAAATAAAAATCAAAATAGATGCTCTTC…
>TCONS_00004131;gnl|Nvit_2.0|Chr1.Scaffold237[-]:171003-170736,167954-167787,166562-166268
GAGGCCGAGTCCGGCGGTCACCAGTGGCGCGAGTACACCTACCGAAAGATAACGCCGTGCGACGCCTGCGGGCAGGTACTCCGCGGACACGCACGTCAGGGCTTTCGCTGCCGGAATTGCAAGGCCAACGCCCACGCCGACTGCATGAGCTCTGTCCAGCCGGCCAACTGCCCCAGTCTTCTGCCAAAGCGTACCGCCGGCATACCGCTGCTGCGCAGGCAAAAGAGCACCGCGCCGCCCGTCGACGAGACTCCGTCTTCCGAACAGAATGTGGACGCCATATACCAGGTGCTGAAGCAGGCTGGCGAGATACGTGGAAACTCGACAAATTCACCACCTACGCCTCCCACAGCAGATCATCCTCCTTCCGGCGCAGCACCTTCTTCGTCAGCGAGGACG…
>TCONS_00004135;gnl|Nvit_2.0|Chr1.Scaffold237[.]:39834-39485
CGAACCCCATTAGGCGCGCTGAGAACTGAAGAATTCATATAACACGCGAAGAACAAAATGTCTAAAATGCTCAAAGAGCCACCTCACTTTTTTAAAGACGCTTCCGCTTGTCAGCAAGTCTTTTCCAAACGCACGATTAAAATAAAAAGTAATAACAACTAATTATTTGAAAAAATCTATGTTCCTCCTCATAAACTACTTTGTTCACTAACCATCAGTCTCTGAGTGAACTCAATGGGAAGCCATACTAGTGGAATGTTTATAATGACAAACTGTAGCTCAGGTATGCGAACATTCAAAATAAGAGTCCGCAAAAGTCGTGTTGAAGTGCGCGCATGCTCGGCGCGGCG
>TCONS_00004136;gnl|Nvit_2.0|Chr1.Scaffold237[.]:71966-71634
CTTACGTTCTTTCATAGAAAATCCCATGCGCTTTGATCGGGTCTCGGCATCAACGGCTCTCCCGCCGCAGTAACGTGTCGAAGGATCGACGCACAGAAAAAGTACAACAAAAGCAAGCTCCTCTTCGACACACTTACATTTCAATACAATCACGCAATCTCTATCTTTCTCTCTCTCAGACACGAAGTGTATGTAGGTATACAGATCTCCTTCTCGACAAAACAGACAGGCCTATACTGCAGGACGACGAAGACGCACCTGGAGCTCCCGGGAAAATAAAGCATAAGTAGCACGCGCGGAGAGAGACGACGATCGCCGCGAGCGCGATTCTCG
>TCONS_00004213;gnl|Nvit_2.0|Chr1.Scaffold24[.]:214016-211689
GTTTATTTGAGACGGAAATCATACAACGTTATATACCGTCAGTCATACCAACTCTTTAAGTTTTTTTTGTCTACTTTTTATTTCATCACTTTCATCGTTCTTTTTTTTTTTGTTTCTTAAAACTGCAAGTTTCAACGATCGAATTAAGTCGGTAGAGCGATTTGACAAGAAAAGCTTTACGTACTCGTATGTGTGTGTGGGACAACGCAAATACGAACGGAGTGTGCTACACTGAAGCTTGATGGTATAACTGAGTTTTTTCTATTCGATAAAAGGTTTTCTTAGATTTCGCTTTGACTTTATCAAAAACTACGGAGGAATTAAGAAAAAAAGTGTGATTTTGTTCACGCGACACACTCGTTTCATATAACAATGGATCGTTTGACTATATATAACGTC…
>TCONS_00004214;gnl|Nvit_2.0|Chr1.Scaffold24[.]:215792-214333
AGCCTCTCGATTCTGCATTGTCCAGCTTTTCCTTACTTATACTCGAGTTTGCGGCGGCGGCTGACCGAACGCGAGGTTGACCACTTATAATGTGTTCCTATAGGTATATGTAGAATATGTCAATACTTCATTCAAGAAGCCTTCGTTTACGAAAGAAAGCTAAAATCGATAAATAATTAGAAAAATATTGCACGATTAAATATTCCACTGACGTGTACAGTAAAAAATAAACGACATACACGCGCGCCATCTGCGTGTAAGATGCTGATGTTTCCTATATCCTTTTTCGTTTCGACGCGTGACACGTTTTCTTTTTTGCAAATAAAGAAAAAATAAATGTTGTTTTACGAACGCGAGAAACGAAAAGCGGTCAATCAAGCAACAGGCATTGCAACTCAC…
>TCONS_00004215;gnl|Nvit_2.0|Chr1.Scaffold24[.]:217015-216065
CTTACGCTCACTTCTCTATACGCTATTCGTTTATTTTTGCGTTTACTTTTTTTTGTCACTTCTTTATAATAATTTTGCACCCCCGCTCGAATCCCACATCTCGCTCTTGCCTCTTATAAATGTTTTCCATCTTGACGACACGCTCGTTTGTTTGTTTATTATCCTTTTTTTTTTTCCTAAAAAGTAAACAAGCAAATCTGCGCAACTCAGTTTGCGTTGAGCAAAAAAATCTTTTTCGATGGGACTTATGTGAAAGTATACAAGGAGAGTATGAAAATTCATGTACACACGAGATGCGTCGAAAAAGATACGTTGTTCTATACAGCGAAAGTCGAACGGAAAAACACGAGTCTGCGTCAGTTGAAAAAGAAAAACAAGTTTCGCGCGTTTCCGTATGTG…
>TCONS_00004216;gnl|Nvit_2.0|Chr1.Scaffold24[.]:218749-217197
GTTTTATCTTATTATTTTTTTTAATATTTTTTTAATATTTTTTTTCATCGTTTTAGATTTTTAAATCCTCCGTTTGCACATCAGACTCGCCTCTGACGCGCGGTCGGCCTTTCCATCAGCATACGATAAGATAGCCGACCGTCGAATCGCCAAAATATGTCGCGCTGAAAACGGCATATGATCGTTCGGCATTATACAAATAAATAATAGTACTTGTTCTTCAAAGTTAAAGTAATTGGCGGTTTATTCTCTTTCACCGTTCTCTCTCCCTCTCTCTCGCTCTCACTCTCTTTCGCTCTCTGCCGATCTTCGCTCGAGTTTGCCATTTCTCATCAGCTCAACAGAAAAAGTCACGTGACCAAATGCATTCGAATTGTTCTCTTTTTAAATGTATAGCAT…
>TCONS_00004230;gnl|Nvit_2.0|Chr1.Scaffold25[+]:86297-86709
CGGGTCTCGACCGCCGTCAACGTCAATACGGCGCCGTTCGCAAGTCTGTTTCTCTCCACTTTTCTTCTCTCGGTCTCTGCCTTTCTCTCTCTCCCTCTGTGTGTACGGTGTGCGTGTACTCGTGCAGAGGTACTGCTCTCCTCGGTCTGCGTACTCTCTCACACTGACGCTCTGTCTCTCGGTGCAGAGTGCGCGCGAAAGTCGTCGATACGTGCGTCGAGTCCGGTGGTGTGTTGTATACCGTAGCCCCTGGTATAACCTCTCGCAGCATCACGACGCAGCAGCAGCCCCGCCGATGAGCAGTGAGACTGGCACGTACCGAAATCGGCCGTGCGAGTTGTAGAGCGGAGAGAGGGAGGGAGGACGTACACAGTGTGATTGTGCGTCGTGTTGTTGTCG…
>TCONS_00004258;gnl|Nvit_2.0|Chr1.Scaffold25[+]:422080-422311,422385-422903,423114-423170,423246-424179,425657-425732,425827-425859
GGAATATCAGCTGCTTATCAGACTTAACCTCAAATAAATGTTGTTAAGTGAAGATAGAGGAAAAGAATAATACAATAATGATTTAATTATTCTAACTTAATGGATCAAATGGATACTTTGGCAAAGCAAAAAACAGTGCTCAACAATGAAATGCCAAATATTTTATAAAATAGAAATACTTCTTAGAAAATCAAATTACAAACTTTTAGATAGTATGGGAAATTCACAATAGGATCACCAAATTGGCAACACAAGCTTGGAATATCCAAGTACATTGCAAATAAAATAAAAGCCATCTGGGTCTGCAGAAGTTAGGCTGGTATTGAAAGATGCATAAAAAACAGTGCAGAGATGAGAATACATTTAAGTGTCACACATTGTCTGCCCGTCATCACAGGC…
>TCONS_00004259;gnl|Nvit_2.0|Chr1.Scaffold25[+]:422080-422311,422385-422903,423114-423170,423246-424179,426294-426442
GGAATATCAGCTGCTTATCAGACTTAACCTCAAATAAATGTTGTTAAGTGAAGATAGAGGAAAAGAATAATACAATAATGATTTAATTATTCTAACTTAATGGATCAAATGGATACTTTGGCAAAGCAAAAAACAGTGCTCAACAATGAAATGCCAAATATTTTATAAAATAGAAATACTTCTTAGAAAATCAAATTACAAACTTTTAGATAGTATGGGAAATTCACAATAGGATCACCAAATTGGCAACACAAGCTTGGAATATCCAAGTACATTGCAAATAAAATAAAAGCCATCTGGGTCTGCAGAAGTTAGGCTGGTATTGAAAGATGCATAAAAAACAGTGCAGAGATGAGAATACATTTAAGTGTCACACATTGTCTGCCCGTCATCACAGGC…
>TCONS_00004338;gnl|Nvit_2.0|Chr1.Scaffold25[-]:377415-376747,376665-376545,376480-376360,374966-374173
CTAGCACGAAAGAATGATGTGTCTCTTTTGTGGTCAGTCGCCTTCGTGCACAGAGAAAATTAGTGTCTCTGGGGCCGATGAGATCGAAAGAATACAGGATTCTTGTCAATATTTGGCGGAACTGGTTTGAGAATTGTCGCGATAATAAAAATAGAACCGTAGCGCATAACCTCCTGTTGGGCCGCGGTGCCCCGGCGCGGAATAAAGGTGTTATTTCGTGGTCGGCCGTCTCGAGCACGAAGAACGACTTTGATCTTAATTTCAAAGAATGTTCGGATCGAGCTCTGTAGTGACGATTTGGCGCGTGGGTTGCCGGGGAGGGAAATGCGTTGCCATGAAAGATCAACAGTTTCTTTGTTTTTCTCGGGACGTGTTAAACGGAGCCCTTTGACGCGAGTC…
>TCONS_00004339;gnl|Nvit_2.0|Chr1.Scaffold25[-]:377415-376747,376665-376360,376289-376225
CTAGCACGAAAGAATGATGTGTCTCTTTTGTGGTCAGTCGCCTTCGTGCACAGAGAAAATTAGTGTCTCTGGGGCCGATGAGATCGAAAGAATACAGGATTCTTGTCAATATTTGGCGGAACTGGTTTGAGAATTGTCGCGATAATAAAAATAGAACCGTAGCGCATAACCTCCTGTTGGGCCGCGGTGCCCCGGCGCGGAATAAAGGTGTTATTTCGTGGTCGGCCGTCTCGAGCACGAAGAACGACTTTGATCTTAATTTCAAAGAATGTTCGGATCGAGCTCTGTAGTGACGATTTGGCGCGTGGGTTGCCGGGGAGGGAAATGCGTTGCCATGAAAGATCAACAGTTTCTTTGTTTTTCTCGGGACGTGTTAAACGGAGCCCTTTGACGCGAGTC…
>TCONS_00004340;gnl|Nvit_2.0|Chr1.Scaffold25[-]:400738-400079,396191-396095,393613-393568,393299-393005
GTGCTGCGAGTTGCCACGTGCTATCGGGATTTTGTATTTAGAGTCTCAAATCATGTCACAGACAGATTTGACTACCGATAATTACTCTAGCGATCCTCCACCCAGTTACGATATTGTTCGTCGAATACGACTGAAGATCATTGCAGCACGACATATGGATTCAGTGCAGCTCCCGATAACAATTGGACGGAATCACACGAAATAACCACGCAAACATTTGGCGATAGAGGGGATTCGACAGACGGATACACGAACACAACACACACGCGCGAATTTTTAAATGGCAACGAAGTTACCGCCAACACAACGACACACGACCAAAGTCCGACAGCACCTCCATCCGAAGCTACAGGTGGTGGGATATCCGAATACGTTAGACCAGGGTATAGGGATGATGTG…
>TCONS_00004348;gnl|Nvit_2.0|Chr1.Scaffold25[-]:424149-423613,423526-421938
ACTTTATTGAAATATTCGCTCTTTATTCCAATATTATGCACTAAGATATTATCTGTGTTTATATACAATAGTGTTAATTGTGTGTTTACATAGTATAAAGAGATCACATTTCCTAATATTTTTAAGAAATTCTTTTGCGCTTCTTGTAACAAGGATATTTTCAAGCACAATCAATCTGAATAATATGTTCAGATCTCTGTTTTATATTGCCTAACTTCTCAGATGTTATAGCTGAATTTAGATTTAATGTATGTCAAAATTGTGAACAAAAAGCAGATTTGATTAATATAGACATAAGTTATTTACTATGCCTAGATGTATAAAATAGTGTACAAAAAACAATTAATTTGAATTAATCAACCTGAGAATTGAGTTTAGAGAACAAGCATTCGTACTCAT…
>TCONS_00004352;gnl|Nvit_2.0|Chr1.Scaffold25[-]:476734-476629,476527-476391,472833-472559,472490-472210,472124-471830,471709-471610,471546-471436,471345-471281
ATTTTTATTCGTAGAGGTATTCAGAGGATTGAGAAGTACTTCAGTTTAGGCTTTTTTTCGTGAGATTGGTGCAGTATTAGCGTTTCTTGCAGTTCTCATGTTTGAGGTTAAATATCACGGAGGAAATGTTAACGAATTGTTACGATTTTCACCAATATTATTGATTGCTGTAATATATGTATTCTTTATAAACTGGTGTGGAGAACAAGTTAGAGAATCGTGTAACGATCTTCGTATATCAACATAAATGTTGCATAAGCTTCGATACACATTTATTCAGTTTATCGGAGGGAGCTTCGCGAGGTAGAGCGAATATTTATCAGTACAAACATAAGGATAAATATTTTTGTTCATAAAAGTAAATAACAGTTAAAGCAAATATGAAGAAAACAATTCTTC…
>TCONS_00004392;gnl|Nvit_2.0|Chr1.Scaffold25[-]:1073802-1073636,1072545-1072468,1072062-1071582
AGATGACGTTGCTATACAAGGCGGATCAGGAGCAGAGTGTCGCGGGGATAGAGGCTCTTCGCCCGACAACCTCAGTGCGCGCCGGCACGCACGTGCAGTGGTTAAACTGACAGGTTACGACAGGGCAAGCCGTTAAAAACACGCTGACTGTTGCAGTATACTTTGTCGCACGTACGCTGATATTTTTGCGTTTCTACGCATCGTCAACCAAACAGACTGTGAATGCACCGTTACTTCGCAAAAGCAAGAAAATACAGGACACTAATTGCTCTATCGACGATTGCGGGGTCACGACGTTCAGCGCCGAGAAGTTCAACTATAAGTGGACAATCAAGAATTTCATCATCAATGAAAATCAATCGTTTGAATCTCCAGAGTTCATTACTAGTAATGACAAAT…
>TCONS_00004406;gnl|Nvit_2.0|Chr1.Scaffold25[.]:53875-52988
GGAGCGAAGGCGTGTTCGGGCGAGTTCGTAGCTCGGGCCGAGCGCGCACGAATCGCGGCGAAGGGAAAGCGCGCGCCGGCAGACGGTCTTCGCGCGCCGAGCTATCCGGTCGTTCGCTTTGGGCACGAGAGCATCCGTGCATTATTCTCTGCCTGTATCCGTTCGTATATCTCTCTATACTTGCATATATAAAACTCACCTGTACACACCTTTCGTGCTCACATACACAGCGTACGTGCAGTACTAGCTTTTCTACGGCATCATTATCTCTTGCTATCGCCCGGACGGGACACTCTTTTCCAGATACTTGCCGCAGTGTGTTATCTCTCCAGCGTGCGCGATTTCGTATTGTATTAATTGGTGACACAAGTTCTTGTTCGACGTTCTCTCGCTGAAAAC…
>TCONS_00004407;gnl|Nvit_2.0|Chr1.Scaffold25[.]:651732-650639
GTAAGCACCTTAATTTTTCGAAAAAATATACATAAAACATTTCATGTACTTGAGAATTTGAAATGAAATAATTCTTCAACATACGGGTGTCCAAAGAGAGTAAACACTTCAAAAACGCTCTTTCATTCTACAAAAAAATTAACACATCTCCTTCCGTTCAGGCTGCACAAATAGGTCCCTTATACATTCAGCGATTACGATCGAGCCATCGACTAACATCCCAAAACCATAAAAAAATAATCCGTCACAGCCATATATCAGCTCCGCTCGCGACTTTCAATCGCAATCCATCAATCCGCACTGAGCGAAACGAACTCGTTCGCAATCCAATTTCAACTTTGCTCTCCATGACGACGAGCGATACAGAGAAAAGCTCAGCCCTGTGCTTCTCCAGCACAC…
>TCONS_00004408;gnl|Nvit_2.0|Chr1.Scaffold25[.]:743326-742409
ATTTCAGAAAACTTAGTCGACGATGTAGCAGGTCCTAGCGACAGTTTGAATGGCAATCAGCCACCTGTCCCGCGTCCAGTACTAAAAACGTACGCGCGTAATAACGTAAAATTTGCGTCAAATCTCAAATCACAAGCTTAGCTTCGTGACTTAGTTTGTAAGCAGCGTTTGACACTTTTGTACCTTAGTCTTAAGTTTACATATTCATGCGATTCTTTCTGTACTCTCAACTCTTCCGGTGCTCCTTGCAGAGCTTGCAAGTTGAGCAACAAGAATCTCGGGGGGGAGTGTGTAGGGAGCTTCCTCCGCTAGTCAGGAGCGGGGAGCTCCGCCATGTTTGAGCGAGAGAGAGGGAGAGCGAAGGAGCGCATGTAGCCGCCTGCGTGCGGCAGAACGTTT…
>TCONS_00004409;gnl|Nvit_2.0|Chr1.Scaffold25[.]:750852-749650
CTACAATAAAGAAATTTCATCCAGAAGAAGCGGGAGGACATTCTTCGTCCCTCAACTCTTAACCTTCAGCACGAGAGAGAGTAGGACTCTCCACGACGTCCTCTCTGACGTCCAATCTTACATTGGTGACCCCGACTTCAGAAGCGAGCGAGAGTGCTCTCGCCTCGCCGTCTCCAGGAGCAGCGCTTCTTCGAATTGTGTCATCTTCGCCGGCGGCCCTTTTGCCGCGGTCAGCCGCTCAGGCGACCGCCGTGCCCTGCTGCCGTGCTCATCACTTCGCGTGGCTTCCCAGCCGCGGTCAGCCCACTAGGCGACCGCCGTGCACCAGGTCAACGGTTCTTCTCGGCGACGACGCTCCCGTCGCGGTCAGCCTCCATAGGCGACCGCCTTGGTCATCGC…
>TCONS_00004410;gnl|Nvit_2.0|Chr1.Scaffold25[.]:800040-799259
GAGAAAGAGAGAGAGGGTTAGAATATAGATGAAAAATGTAATTAACGAGATAAAAGTATAGGTATACGCGCAAGGATTTAAATGAGTTATTGCATTAAAAGACTTTGGAAAATAAAGCGAATATATGGGTGATCGTATACGCGCGCGCGCGCGTGTGTGTGTGTGAGCGTGCGCGATGAGAGAAAGAGAAACAATAAAAGAAAGTGAAACGGTATTAGCGCTATTACGAAGGTCACCAGCTAGTCTCGCCTGTAAAACTTACCCGGTCACACATGATGCATACAGCAAAATAATATTTGATATCATTAATTTAATTATCAACATTATACTGTATACACGATTATACACGAGATGCATTAAAAAAGAGAACAGAAAAGATGAAAATAAACTGGCTCATTC…
>TCONS_00004411;gnl|Nvit_2.0|Chr1.Scaffold25[.]:801729-800553
CTTACGATGAACCTTTGTATACTTTCGTGCGAAATTCACGTTTTATTTTTCAATTGATGATGATCATATACCTATTTGTATTATACAAAGCATACTGTAATTATGTACGAGCATATATAATTATTCTATGATGTCGTATAGAGTTTTTCCTTTACGATATATTTTAAAAATGCGAGAGTATAAGTGAGAAAGAGAGAAAGAAAGAAAGAGAGAGAGAGAGAGAGAGAGAGAGAGAGCAGAGGGAATTTTATTTATGTGTATGTGTATTTATTGATTGTGAACCATTACGTATATATGAATAAAGGTTACAGACTAAAAATGCAAGTATACATGATTTTTCCCAGCTGTGCTTGCGCGAGAGTTCGTACATCACTGCTTCGGCCATCGCATGATTTATCT…
>TCONS_00004412;gnl|Nvit_2.0|Chr1.Scaffold25[.]:1191836-1191367
CGGAGACACGTAGCGACAAGTTAATACATTGGAAACTGCAATAAAACTATAGATAAAAAAAACGAAGTCTTTCTTCCACGCGCGCGTTCACGTTCGCAACATGGAGTTCTTTCGACGGTGTGTGTAGTTGCGCCGTAGCTGAAGGCGAAACACCGTTTTCGAATTATTTTCACTCATGACAAACTACACAGAACATAGTGGAATTCGTTAGCGACTTAAGCTCTCTATATCTCCCCTTCTGTAATTTAAAGGAAAAGAAAAAACAAAAGAAGTGAACGAGGAAAAAAATCGCACTTATTTATAATCTCGCTAGAGCCAGCGTAGAAAAACTATTTTCTACCAGAATTTCTGTGCCAACTGTGAAGAATGTTGTAGACGATTTTTTTGTTGAGACATCAT…
>TCONS_00004413;gnl|Nvit_2.0|Chr1.Scaffold251[+]:123-1081,14573-14645,29712-30374
TCTCTCTCTCTCTCTCTCTCTCTCTCTCTGAGTATACAGTATCATCTATATTCTCCATTTTTAGCTGCGACCGTGCTACGTGTCGTCGCGTCAGCTGTCCCTCTCTCTCTTCCTCGCTGGCTTATCGGCGCGCTTATCAGTGTCTCCGTATCAATAATTTCTCCCGACAGTGCGAGAGGAACGAGCGTCGATCTGCAGAGCTGAGCTGCTATATGCGTGTGCTGCGCGTGCGAGTGCGAGCGAAGCAGTATATTTTGTGCAGCAAGCGATTTTCGGCTGGCAAGTGGATTTCCGGTGTCGAGCGCGAAGACGGGCTCCAGCTCTCTCTCTCTCTCTCTCTCTCTCCTTTGTTCCTCCCGTCCGGCGCGCGCTGCAGTTGCATCCTCCCTCCCCGGTATA…
>TCONS_00004425;gnl|Nvit_2.0|Chr1.Scaffold251[.]:32144-30608
TTTTTTTTAATATTACTTACTTACCGAGACGTAAATGGATTACAGTATTTATTTTCATTGACTAACGAAAAATGGTTACTTTATATTTTCATCTCAATACTGTAATTATTTGAAATGCAATTGATATAAATTTCTATAAATTATTGAAAAAACAATTTTCATAATAATTATTCGCTTTTTCTCTCATTAGATCATTTATTTATAACAACAAAACTTTAACATGTTTTTTAATATTACAGTATTGATACTCATACCAACATCTATATGATCAGTATACCATTCAACACGATGTATTGATCGGTACATAATCAACGCTTTTAGCTACGCATGGCAAAATTTTAGATTGAATGTATGAAACATTCAGTATGAGCAATACACAGTCTCAGTTTACGCTTCCGA…
>TCONS_00004426;gnl|Nvit_2.0|Chr1.Scaffold251[.]:33067-32376
GATTCGTGGTGATACCGATTTTTCAACAGCAGATAAGAATTTCAAAAGATAAAAAAAAACATAGAAATTGAAGAAAAAAAAATATAGTGAAACTTAAATATTATAGTAACAAATACAAATATTTAATTTGATGCGTGTCATGAAAAATGCAAACATAAACTGATCCACAATAGAAAGAAATAAACAAATAAGAACGGTTGGTGAATAAAATGTGTATTAGAAGTAAGCGCTTGCACAAAAGTGCAAATTAATCAAGCTTATCGTAACATTTCTAATTATGCGTCTTTAGGTAAGAAATAATGATGTAAGGACTGACTTTTGATCTGTCAAAAGGCAGCACTCATCGCCAATACCAGAGAATCTAGCCTGTGAGATATCGTACGCGACGTCACAAGTTAG…
>TCONS_00004427;gnl|Nvit_2.0|Chr1.Scaffold251[.]:93822-93412
GTTTTGCCGGTATAAGTAGGATATCGCCGACTGGTCAGTAAATGCAGCTGCTCTTTTGGCCCTTTAACATAACAAATCGTCTAAATATTTTTAAACGTGTTTTGAGCATTGTATTATAAGAAAATTGCTTCGCAGATTGGGTATACAATTTATAAAATTACAAGCGTGTTGGAGTGTTTTTGATTATTTATTGTCGTGGCGCGTGTTGCATGAAATTTCTTGAAAGATATTTTAAGAACTTGGCAAAAATATCACATCTACTCGTGAAAGAGACGAGAAAATCATAGAGAATGTGGATTCGGAAAGTACTAAGAATTCGATCCTAATACTTTTGATCAGTTTCATACTTGCTGTAAACGCGTATTCGATATGTTTCGATTTGGCATTTTCCACGCTACA…
>TCONS_00004441;gnl|Nvit_2.0|Chr1.Scaffold258[-]:103713-103686,96471-92997
GATAAATAAAACCGTTTCTTTATTTAAAATGTTTTCAATGGACTGACAGTGTAATACAGGCGGGAATATTTACCGCCAAAGACTGATTCAAGGAACGTTTTTTCGGAATTCCTGAAATGAATTTATTGCCAGAATAACAAGACGATTACTGAATCCTATGTTTTTGAGCTACAATTTAAAACAATAGCTTTTTTATTTTATAGGATAGGTAAAATTCTTTAGATTGTGAATTTTTTGTAATGCGGTATAATAATTTAACGTAAAACTTGATATTACAATTATGTATAAGTTTTATGTTAATATTTGTCGTATGTGCTTTTATAGAAATATTATTTAAATGAACAAATTCTAAATTGTATATAACGTATTCTATTGTACGTTTTATACTTTGCAGTAATC…
>TCONS_00004443;gnl|Nvit_2.0|Chr1.Scaffold258[.]:4181-3723
GAATTAATATTACAAAGTTTAATCAGATCAACCAATGTTTGTAAAATTAATTGTGGGTATAAAAATTATGATGTAATTGTACAAGATTTAAAAAATTGGCTTACCCATGAGTCTAATGATATTATCATTGATAAATTAAATGAATATTACCTTCAAATTGATAATGAAACACAGCAAATTCAAGAACTAAGTGAACAATTAGTTATGCTTAAAGAAAGATATAACCTAAGTATTGAAGAAAAAGCTAAACTACATAAAAAGTACGAAAAGCTAGATTTCCAATGTAAAGATTTTATAAATACTACTTTTATGGTACCTATTTATTATGTTGCACCTATTATATTTGCATTAGTTTGGATGATATTGGAAAAAATGTTGCAACTATAATTTTTTAATTCA…
>TCONS_00004444;gnl|Nvit_2.0|Chr1.Scaffold258[.]:127789-127317
CCACTACTGCCATCACGTATCTGTTAATGTGATAAAGAAAATATTAAAATATTCTTCTAGAATAAAGATACTTACTTCTATTATATTATTCTGACGCCAAAAAGTCAATTTTAAATCCAAATGTTTTCTGGAATTTTAATTTCTTAGTCAAAATTGGTATGATGCACTATTGAAATAAGCACACAAAAATGGCTGCACCATAAGTTTGGATTATAGTTTCTTGTTAAGTTAAATATTTGTGTTTTGTGTGTAGCTTTGTATGTTCAAATCATAATTTCCTTACAACATTGGACAATTTTAATTTCACTTATAGTTAATAAATCATAACAATGAAAGTTACATTTCATTTGTATCATTTGTTTTACGTTCTGACAGCCATTACATTCATCGTTTTCACCA…
>TCONS_00004445;gnl|Nvit_2.0|Chr1.Scaffold286[+]:19837-21096
TACAGATAGAAAAAAACTGAACATATAAATATATAATATTGGTATAATATTATAAATATAATATAATAGTAGAAAAGTGTTTAAATAAATTACATTGAAAATAAAAATTCACGTGTGTAAGAAGTAAGCATAAGATGATTCATGCTATTTTACAAAACGATTTTTAAGTTTACTATATAGAGAATACAGAAGAGTATAATATAATTTTTAAACACAGTTAAATAAAAAGTTATGAACAGAATAAATACTGCAGTATGCCTGATACTGGACTTCCTAACCTTGTATTAAGATATATCATAAATCTGATTATATAAGCTCAAGTTTAAGCTCTTCAACACATGGTGTATCTCAGCATCCAGTACAAACACAGCAGTAGATATTGTTTACAAGAAATGATTC…
>TCONS_00004451;gnl|Nvit_2.0|Chr1.Scaffold286[+]:80055-84924,84997-85084
TGTTAATATACCTATATTAACTTATCTTAACATAATAATTTAACCTTAACTTAATTAATTTCATAAAAAAGTAAAACACTTAATTATAAACATTCAAAATTATAATTTAGGCGAAAATACAAAAAACAATCTAGTCTAACATATTTGAAGTTATTTGATTCAAAAAGTTGAGTTCAGTATATGTGCTTTAATGGCTACAAATATGCATGGTTTTCATAAAACAATTAACTGTCGTATTTACCAAGCTATTCTAGAAAATCCCTTTTTTATTGGTCATCACTCTGAACTCTTAAACTATAGCATTGCCCATACTGTATTCAAAATATCTCTCATTAGTTTTCGAATCCAGTTTTCGCCCATAAATTTATTAGTGTCATACAAAAATCATGCCTGCTGGTA…
>TCONS_00004474;gnl|Nvit_2.0|Chr1.Scaffold286[-]:87374-87075,86917-86669
CTTGAACGCGGGGTAATACTATAACTCTTCTTTAACTTTTGAGTACAGCACACCTGCACTCCGCCGGTAACCTGTATATAACATCTCTCCAAAAGCAAAATTTGGACCGTCGAACTTTTCTGTAGCGGAAGTTATGTGTTTAGGGTTAGTCAGTCGAAAATTCTTGAACACTTTCTGTATTTTTTGAAAGTTAGAAAAAGAGTGACCACTCCAGTGTATCTAAATATTAATATTGCAGGCCTGTGAGATAAAAAATTACGTGTTAAAAGGGTGATTCTGACGCCGGGTCGAATAGTGTATTTGAAAATGGTGCGTCAGTACCAAAGAAGATCTAACAATGAACAATATGACTCCAAAATGATATCAGATGCTGTAAAAGCTGTGATAATAGATGGCCGA…
>TCONS_00004491;gnl|Nvit_2.0|Chr1.Scaffold286[-]:158772-157920,157844-157243
CAGATCTCTAAAGCAATGTAGTCAAATGCTTCAAAATTGTATTTGGTGATTCACCATAAAAAAGCTATCTGCTACTAGAATTCTAAACGATTTCGTCGAGCGGTTCTCACGTAAATAGCTAAAATGTAAAAATCATTTTCTCGAAAATTGCGCGAGCGACTTATCTAATAAATAGCCTATTGTTTTGATGGTTAGGTTGGTTAGGAACACATGTAAACATGCGTGAATTTCTGTGAAAAAAAAATTGACGACAGTGTTCATATTCTATAATAAAAAACAGAGGGGTCTGCAAACATTTGGACCATGAACCATCCAAAACTTATATTAAATTATGTATCAAAAACCGCCTCATGCATTAGCAATTTTATGTATAAAAAGTGAGCATTTCACAAGCCTGTC…
>TCONS_00004492;gnl|Nvit_2.0|Chr1.Scaffold286[.]:153578-152806
CATAGGTACGCGTGTATAATTACTTCGCGTTCATCAGTTTGAGAATTAATTTGGTACCGACGCGCGGCCATGTGGTATTTGCACGAGATGATGATATGACTCGAATGGGTGTTTTTCGTCGTGCCGCGATAGAGAGAATCGTCCAAAATATATAGAGCTTATCGACGAAGCAAACACTCGGTCAAAGCAGATAATGAAGCTTATTGTGTATGTATACGCGGAGAGCTCGTTGCAAGCTCTCGTTCAAACTACACAATGTCAAACACTGTAATATGCGCGAATGTTTGCGGTTATCGAACCGATTTTTTCGACTCGTCTCTGTTATATGAATACCTGTTTCAATAGGTTTCCGATAAATGCGTCTAATCGAGTGGATTCATCCGTATCGTAATGCTGACC…
>TCONS_00004522;gnl|Nvit_2.0|Chr1.Scaffold317[.]:6305-1195
TGGATAGTACCCAAAAAGCAAGATGCAAGTGGAAAGAAGAAATGGAGAATGGTTATTGATTATCGTAAGTTGAATGATAAAACCATTGAGGATAAATACCCATTGCCGAGAATGGACGATATTTTAGAGAATTTAGGAAAATGCGCATATTTTACAACATTAGATCTAGCACAAGGATTCCATCAGATACCAGTTGATCGAGATTCAGTAGAGAAGACAGCATTCACAGTAGAAAATGGACACTACGAATACCGTCGTATGCCCTTTGGTTTAAAAAATGCACCAGCTACATTCCAGCGATTAATGGACAAAATTCTCAGAAAATATTTACACAAATTTTGCTTTGTATACATGGATGATATAGTCATATTTTCAAAATCTCTCCAAGAACATCTACAA…
>TCONS_00004607;gnl|Nvit_2.0|Chr1.Scaffold32[-]:68738-66104
CTATAGTCCATGCTTACGTGTATGGTGCCCAGTTTCCAAGACATTACTATATCTATACGGCAGTGGTGCACGGCTCGGAAGAAAAAAATTAAAAAGTCCTCCGTCGCCGAGCACGTGCGTGCGTTTCACATGTAAACTTTTGACGCGTAGCGCGCGTGTGTGATGTATTTTTTACGGATGTCGAATGGGGGGCGCCCGAAATGTGTGTATTTTGCTTTTTTCTTGGGAACGCTTTTTTCCGGCGTTCTCGAGAAAGCAATTAGCCAAATGCACGCACGCGGCTGTGAAGTCTCGCTCTCGATCCCCCTGGGAGTCGTCTAATAGTTTGACACTTTTTTAAAATTACAGCGCACGCATCGGGTGACTGCTTTGCGGAAGTCTGGGCTTTGTTTCGAGGGG…
>TCONS_00004608;gnl|Nvit_2.0|Chr1.Scaffold32[-]:69579-69207,68390-67980,67245-66104
CACTGGGCACTGAGTTGTAGGTCGAAGTGGGGTTAACCAGGCAAGTTTAAGAGGCTCTGGTTAACACGCAGGACTTTAGAAGAGATCCGGCGCTCCAAGGGCCAGGTGCTCAGTCGCAACCCAATAGAGACACCACCCAGAGTCGCCAAACCAGGGCCGTCTTCTCACCCTAATCTATAAAGTAGGAAAAAGCCATCAACAAGCCTCACCACGTCCACGAGAACGGGGAGAACTTCACCGAGCACTCAAGCCTCACCACGTCAACGAGAACGGGGAGGAAATAAGCACACGAGGAGCGCTGCCACCAACAAAAAGCTACTACAGACGCATCAACCCGGGCAACGAGTCATCATCACGAAGGAAGAGCGACGGTCGCACGCATCGGGTGACTGCTTTGCG…
>TCONS_00004676;gnl|Nvit_2.0|Chr1.Scaffold32[.]:449-8
GGAACTGATTTTAATTTATGATTCATAAATAAAGAACGTAAAGGAAACGTAAAGATAATATTTTATCACAAATTCTTTTAATGATTATACTTTGATAACAGGTAAGGACAAGAAACGATTAAAATGATAAAAATGCTAAAATCCATTTAGGTTAACAATAATGCCTCTGCTCAAATAATTTTTAATCATTTTAATCAGTTCTCCAACTGCCTATCAAAGTATTGTGATTTTTTCATTTTTGTAATCCTAAACTTACAAAACGTCAATTTTTGACTAGGGTTCTTCGACTAGTGAACCTCGAAACAAAAAGTTTATATTTTAATTGAAATCACTACTAGAAAGTAAGAAATGTGACTGAACTCATGTTATATTTTTGATTTTTAGTAGTGATCTCTACTA…
>TCONS_00004677;gnl|Nvit_2.0|Chr1.Scaffold32[.]:790178-789705
GAGAGAACACCACCTTGGAGAGAACCGTCGGTGTGTTCTCCTTCTATCTCTCTCTCTCTTCTGCTCTGTCTGTCTCTTTCGCACAGTCCGCGCTCCTCTCGGCGAAGGCTCGCGGAAGCAACTGCGTGGAGTGCCAGGGGTGCGCGAGGGGGAGGAAAGAGCGTTGTCCAGGAAATGACGGTCATTTTGCGCGCTGGTACGGAGACGCGTTATTCGCGAGTGAGGTTGCTCGCGAAATTGCTGGTATCTGGTCACGACAGGTTCTTCTCTGTGACTCACGTGTTGACGTGTGTGCGATTCTGTTCTCGCGCTACTCGATCGATCCATCAGAGCGCTGTGATGTCGCTGTAATCTGTAGGCCAGAGTCACGTGGTGTGTGGAGGCAAGTTTAAACTGGGT…
>TCONS_00004678;gnl|Nvit_2.0|Chr1.Scaffold32[.]:873580-873176
GCGAACTTCAGCCGCGCGAGCGAAAGGCAAAATTATTGCTTATTTTTACCGGAGCAGTCTACAGAAGCTCTATATTCAGCGAGCCGTCGCCGGTTTTTATCGAGCGGCCGACGGGGCGAGTTTTTGTACTCGGTCTCGTTGGCTTTTGCTAGACGGAAAAACGGCCGTTCGGGGAGGCACCGATATTCGTGCCTGGCGATTCGTACGAAGATTCTTGATTTACGGCTGAACCAACTGGGCCGCTGATGCACAGCCGCCCACCTATACCTGAATTCACCTACGGCCCACCCGCGCGCTTTCCAACTTTTTGACTTGCGAACGGAGGAAATATATTTGAATTACTTTTTATTCTCGATCAGTTCATACTTGACTTACTTCCTGACGCTCTGAAAAGCAGTT…
>TCONS_00004679;gnl|Nvit_2.0|Chr1.Scaffold32[.]:874710-873759
CAAGGATTTTGTCGATTTGAATTGAACTAATAATCTCTACCTATTTCTTTGTTAATCAAATTAATTTAAGTACATTTTGACATCAAAGATTTTGATGAATTTCAACAATGGTTGTAGTATTGATCTGTATGCACAAATATTATGTACTGAAGTGATTTATCGCTTAAATTATTGTTTACACAATGCCATACTAGCTCAATATAATGCATTTTAAGAGATGTAATGAGATGTAACGACTAGAATTTTAAATCAACCTGCCAAAATGGGTATGCGAAGTCGATTAACGCATACAGTTTGCTACTGCAAATTCCAGCATTTGCTCTATTGAAGCACCTTCATAAGTTTGCAAGCATTCGCCATATTTCGGAGCAAAATACAAGAGCCTCGTGTGCGCATGGC…
>TCONS_00004680;gnl|Nvit_2.0|Chr1.Scaffold32[.]:1146874-1145931
AAAAGAGAGAGAGAGGGGGGAGGGGGAGTGAGTGGAAAAGAGAAGGATTCGCCGCTGCACAAAAGCCGTGCTTGCATACGTGCGCACGCAGAAGGTAAAGCAAGCGAGAGAATCGGCGCGCACATAGTTCTTCAACAAATCCATCCATGCATCCCCCCGAAATTATACTCTCTGATTATACTCCCCCGCGCGCACGGAGAAAAGCAAAAGAAAGCGTCTGTGAGAGCAGAGAGTGCGAGAGAAAAGAACTGCAGCCGGGAAAAAACAATGACTTTTAGCTCGAGGAGGTGAGCCAGAGGGAGGGAGAGAGAGAGAGAGAGAGAGAGAGAGAGAGAGTACTTGTAGCCCCAGATATGTAAGAGAGAAAATATACACCGCGCGAGGGGTGCAGCATATAGC…
>TCONS_00004681;gnl|Nvit_2.0|Chr1.Scaffold32[.]:1148437-1147881
AGTGTTTGGAAACTGGGACGCTTTTAAACCGCGCCGCGCACAGCAATATCGCGGAAGTTTTGCGCCCCGCTTGTCCGGCTATTGTTTCGCGCATATCGCGCACCGGCCCTGCCGATATCGGCCAGCTGCGATCGGAAATCGTCCGTGGTGCGAGAGCGAACTTTTTCTGTACCTTGTTTTCCGATGGGCGTGTTCCGCGGAATCTGGACTCTCTTTTTCTGCGGTCGGCACTACATGAAAATAAAAAAGAAAGGAAACATCGCGCCGCTTTTGTGCCGCGTATTGACCCAAAAGAGAGAAACGTTCGCCCGCGCGTATTTTTTCTGACTAACAATTACGCGATCCTAATCGACGACGCGGCTTTTAATGTTCTTCTGCTCTCTCCCCTGTAATTACGTT…
>TCONS_00004682;gnl|Nvit_2.0|Chr1.Scaffold32[.]:1151844-1148539
CACGCGCGCGGTCGTTTTCTATTTTTCGAGACCGCACGCTGCGGGCCGTGTAGGCGCTTTTTTCGCTGCGTAGTTCGACTGCGTAACGAGGAAAATTCTCGAGTGGCAACGTATTCTCTCGGCAGTGGCGGTGGTGGGTTTTGGCTCGCGGGATACAGGGCTGAAACAATGGCCTACGCCCCGCTGAAAAAATGGAAGAAGGGGCGGAAACGAGGTATATATACGTAGGTACAGTTATATATAGTATAGGGGACACGAGAGGGAGCGGGAAGGAGGATAAATTTAATTTTCCTAGCCGTCATTCCCAAGGTGTTCCGGAAGCCGAACGATTTTCATTTTGCAGTGCGCGCGCGCGCCGGTGCCCAACTACATAGGTATATTATATCTGTATATAGAGCC…
>TCONS_00004743;gnl|Nvit_2.0|Chr1.Scaffold33[-]:20723-20398,20297-19765
GTTTTTGTTAAAAAAATTTCTTATAGTCAGTTTTTATTCAGTTTATTGTAATTATGGAAATTGAATCCTGAACTGTTCCACACTTCGTATCACTTTTCTCTCATCTAATCCTATAAATAATCCTAACCTAATCATTCAAAATCTTGAAGTGTAATTTAATAATTTGTAACTAATTTTCCGTAGAAAAATTAAGATGAATCTCATTAAATTTCTGTTTTCGAGTCATACGAAATCACGCGAAGTATGACAAACAAATCGCCGATACCGTGGCATTTGTCAAAGATCAGAAGAGGTTCTTGTGTCGTGAGCTCATAGCCATACCGCAGGCGATAATTTTTCGAGCTTCGCGTACGGAGGACTGACGGAATGATAAGCAAAATTTTGAAGTTACTTCCAAAG…
>TCONS_00004799;gnl|Nvit_2.0|Chr1.Scaffold33[-]:762419-761675,761233-759568
TTCATATCATATCATTACACAATTTGTTTCAAGTGTGCAATGAAGTGAGTTATTATTCTGAACGCTTAAGCAATAAAATCAATGAAAAAATATGCAAAATAACACTGACTATTAAACCCTTGTGAGTTACAAAATTGTGTGTCTTAACAAATTTTTGTTTTACTGATTGAAAAGGAATTCTTGCATATTCATTTGCTTTATAAAAACTCTTGTACATAACAAAGTTAATTATAGATTGGTTCATCTAAACTACATTGTATTCATAGTGATCATATGAAATTCTCTTATGAAATAGAAATTTTCATAATTCAATGAAAATGTGCTATAAAATAGTATACAATACTTGTGACCTAAGTGAAAAACTTAATGATGGGTGCTAACTACGCCCTGAGTAATTAA…
>TCONS_00004812;gnl|Nvit_2.0|Chr1.Scaffold33[-]:841978-841079,841008-840907,840555-840423,840079-839954,839868-839431
CTTAGTTTTTCTTTTAGTTATATATTTTTATTTTTGATTTACTGTGACTTCTCAACAACAGCAAGCAACTGTTGCGTATACATTACGCTACACAGCATCAAAATTAATCATATTTATATTTTAGATTCATTGATGGTATATGGAATTCCTTTGGTATCACTATCTTGAACTTTGTGTCATCTATTATTTTTGCAACTGCAGTACTTCTTTTTGATGTATGAAATAGTATATTACGCTACAAGGGCAGGAAGGCTAGGATTCCTGCACAGTTCAGGACTTCTAGCCTTCCAGACCATGTAGCGTATACTATTTTTCTTTATAGTCGGTCGAAAGTACGTTTTAATTATTAATAAGAACTTTAGCACATTCGATTCCGCGGCAACGTTTATTTTTGCTCCT…
>TCONS_00004813;gnl|Nvit_2.0|Chr1.Scaffold33[-]:842074-841079,841008-840907,840810-840720,840555-840423,840079-839954,839868-839431
CTCCAAGCACTTGATGAGAGCAATTAAGTAATTGGTCCTTTTGGCCTAATTTAATATGTTCCTAAGAATTCGTTTGTTATTCTAACTTTAAGCATTCTTAGTTTTTCTTTTAGTTATATATTTTTATTTTTGATTTACTGTGACTTCTCAACAACAGCAAGCAACTGTTGCGTATACATTACGCTACACAGCATCAAAATTAATCATATTTATATTTTAGATTCATTGATGGTATATGGAATTCCTTTGGTATCACTATCTTGAACTTTGTGTCATCTATTATTTTTGCAACTGCAGTACTTCTTTTTGATGTATGAAATAGTATATTACGCTACAAGGGCAGGAAGGCTAGGATTCCTGCACAGTTCAGGACTTCTAGCCTTCCAGACCATGTAGCGT…
>TCONS_00004824;gnl|Nvit_2.0|Chr1.Scaffold33[-]:1078243-1078081,1077398-1077319,1077246-1077120,1077021-1076672
ATCAGATTTTCTACGTTAGAAGTTGCCATTTGTTATCGTGGATTATTGTGTGACCAAATGCAGCTGAAAGAGGCTCACGCGACTGCAGCGTGCATCGGGACTCGTGTAACGGTGTAAACATAGCCTAAAACAATGCAGTGTATCGGAGCTTGTCGGTGTACGGATAGTGTACTGCTCGACAAGAATTATAATGAGTCTGATAAGCGCCGAGAGCGCCAGCCAGGACGCGATGCAAGCTCTCGCGAACGTCTCGGAACCTTTGGCTCACAGAGATGGACTGAAAACTGGGCACTGGTCAATCGCTCCAGGATATGCTGACTGCGACATGAGAACGCGATACACGAAGGCAGGGGAAACAGCTCTTTAATAACACAGAAACAAGTTCGAGGCGGGATGCGA…
>TCONS_00004844;gnl|Nvit_2.0|Chr1.Scaffold33[.]:116587-115895
GGAGGGTGAAAGAACGAAGGCAAAGAAAGAAGAAATTAAGAGAGGGAACAAAGCGGCTGAAAGCCGCGCCTTTATTCGCTCTTTCCTTTTTTCCTTTTCTCCCTCTCTCGCTCGCTTCTGAATGGCTCTTATATTATTTATGAAGATAAACACACTCATGCACAGACTCACACACAGAGAGCGGATAAACACAAAAGGAAAAATGCACACGACGACCGCCCCTTCTAAGTCTCTTCTCAGCGAAGTATAGAGAACCAGGAAACGGTTGAGACGTCGTTATTTTTTGAGAATATTACGGGTCAATAGCGAGAGGCGTATGCAGAGTAAATAAATAAATACATTGTAGATGTACATGCAGTATACAATACACGGGCGTATTCATTTCCTGATGATATAGCA…
>TCONS_00004845;gnl|Nvit_2.0|Chr1.Scaffold33[.]:1134502-1133744
ATACGAGAGTGAGAGCGAGAGGGAGTCGATGAACGGCTTAACTCCCATATCCTCCCGTGCACACATGACGTATCGACATAGTCGAAGCCAAGAAGACGACGACGCCTCTGTACGGCTCCAGCACTCGAACCTTATCATCGTCATCGAGTAAAGTAAGATCGAGCCCGTATCCCGGGCTGTATGCACAGGGGAAAGGTATATTCAAAACCGGCTAATTGTGAGAAGTGAAGTGCGCGCGTGCAAAGGCGCGACGAGAAGAGGAAGCTACGCGTACACACAGGGGCTGCTCTGAAGAGCCGAAAGAAGAAGAAGAAGCTGGGGCGCAGCCGGCGTTAGTTAAAAAGTGCAGGCGGGGGCAGAGTCATAGTCGCCGTGCAGCGCTCTGTGCAACGGAGAGAG…
>TCONS_00004846;gnl|Nvit_2.0|Chr1.Scaffold33[.]:1412685-1410884
ATGAAATCAACAATGTTAAGCAATGCCATTTATGTAATACAGAGTTAGATTTAAGTAATGCTACCAATACAAGTTTTTTTGTTTTAATCGATCCATCATCTCAAATCAAAGATCTTATAATAACATACAAAGATCATTATGAATATGTTATCAAAGAGAGACTGAATGAGTCTACTTCTATAAGAGATGTATATGATGGCAAGGAGTACCGTACATTTGTTAGAAATTTGCCAGAAGAAGAAAAATCAAATTATGTAAGTGCAGTTTTTAATACAGATGGAGCAAGTACAAATGAACTGCCTAAGCAAGATAGAATGTCTAAGTTAGTAACTTGTGGCTTGTGGTTTAATAAGCAGAAGCCTGATATGAGTATTTTTTTATCGCCTTTTGTTCATATGA…
>TCONS_00004938;gnl|Nvit_2.0|Chr1.Scaffold36[+]:1214514-1216072,1216184-1216973
GGGAGAGCTTTTTTTTGCAAATTGGATTTTTTATATACAGGCAGCTGTAGTACCTATACGCATCTCTGAAGTACGTACGTATAGCGCGGGACAAGTCGGAAACAGTCATTAGAGCGAATATTTGATCGATTCCGATAAAAATACCCGCGACCTCCGTTATGTAGAGGAGAAAAAAGCTCGATATATATGTATAGTATAGAGTGCCTTTCGCGCATTATCACTATTTCGAATGGTTTATTGCGAGAATTTTCGCCGTTTGTCCAAGAAGCTCGCTGAAAGCTTATATCGTCGCTAACGAGGAGCGATTAGGAAGCGCTTCCGCTAAATTTTCTTTATCATCATTAGCTGAATTGCAGAGGCGTAAAGATATAATTTCAGTCGTCTCTCGCCAATTCTAAC…
>TCONS_00004959;gnl|Nvit_2.0|Chr1.Scaffold36[-]:271899-271368,271299-270846
CGACGACAAGACAAAGATAGATAAAAGTCGATCTATGTCTCAAACAGGATGTATGCGTGAAGCCAACGTGCTCCGCGCCATTGGAGCTTGAATCTATAAAAACATCTAATTTTTTCATTCGACGTGAATTGTTCGAGAAAAAGACGTGCACTGCGCCTCGCCCCACCATTGACGCCGGCACGCGCTCGAGTCGAGAGAGCAACTTGCAATTTACGCGGAACGCCGCTGTGATGGATAGTGTCTCAGACGACTTAACTGCAGCGGTGCAGAGTATCGGCTCTTTTTTTCAACAATTTATTAACCTGCTTCGGCTAGACAACGCGCAATGCGATTTATCTTCGCGGCCGTATAAACAATGCTGGAAATAGATATATGAATTGCGGTAGTGCGGCATTAATG…
>TCONS_00004974;gnl|Nvit_2.0|Chr1.Scaffold36[-]:498428-497405,493438-492873,492370-490549,490209-489886,489553-489374,489153-488901
CGGCACTATAAAGTTTCATATCTCTCTCTCTCCCTCTCTCTCTCTCTCTCTCTCTCCACCAACAATTTTCTAAACTTTATTGATACGACTCGCACTCGTTTGACTATAAAGTTGAGCAAACACGCGCGGAAGTACCGTTTAAAAAATTCTTCCCCGGGTCGTCTATCAAAGTGCAATTCCGCACGCGGGATAATCATAAAATCCAAAATAAAATTGCGAACGGCAATTACCAACAGTAAAAACCTCGAGCGAAAATCTTTAGCAGCCATACTTCCCATCAACGCTTGCGCGGCACACACTGCAGAGAGCGAAAGAGAGAGTGTGACGATCCCGCGACGAAGCGCCGAGCCAAAGCGCGTGAAGAAAGAAAAGAGGCACGTGAGAATGCACGCGGGCACA…
>TCONS_00005013;gnl|Nvit_2.0|Chr1.Scaffold36[.]:218400-217529
GCAAACTACGCGGAAGACGCCGATCTTTCCAATATACCGATCGCGCACCGGCTGTATATTTATACACTGGATCGACGGAGCGCAAAAACAGCGACAGTACAATGCGGGTTGTTGTCCGAGAGTCCGGAGGCAAATGGCCTTAGTTGGGCCTTGGACTCGAGCTTTTTCTCGAAAGGAGGCAGAAGAGACAGTCCTCTGGAAGAGGAGGTGGACTATGGCAGGTCGATGGTATGGATCTAGCTCGACGCTTCGGCTATACCTATGTAGGAGATCGTGACCAGGGTCGAAACGAGAGGCGTACATACGTGAGCTGCTTCTTATTGCCACACTGAGATCTACGCGTGTATGCGAGAGTAGTGTCTTCTTTTTCTGCGCGGGAGACACACGGCTCTTCCAGCC…
>TCONS_00005014;gnl|Nvit_2.0|Chr1.Scaffold36[.]:291266-290273
AGGCAATGGCTGTGGCACACAGCTGTGTTGGTGCGCTAAATGTGTGTACTTGCGTATCTCAACGTCGACCTATCCCAGCTCCGAACTGCTTATATACATGTATACATATAAGCTGTGTGTGTAGCTACTAGTTAGCTGTTGCCGGCTTCCGCAGCACAGATTTCTACATTATCCCGTGTAGTTTTTTAGTCGGCTTTTCGCTCGGCCGAACGAACTGGTTTATCCAGAATATAATACTTGTAGGTATTAGTTTTACAGAAAGACCTTCATACAGATTCGCGAGTATCCGTCCTGCAGTCGCGCCATATATTCAATTATTTAAAGATATTAAAAATAATATCATTCCAATAAATAATCTTTTACTCTCAAACGGAATAGACGAAGAGTGTCTCGAGATAA…
>TCONS_00005015;gnl|Nvit_2.0|Chr1.Scaffold36[.]:925230-924138
TATTAGTTTAGCGTATGTATTTTGCTTGCAGTTTGCGACGAGCAATAATTGTAATATTACGATAATAGTCGCTCATATTGACAATAATGTTTATAAATGATAATGATAATGATTATGAAGTTATCAATTAATTTATTATTTATCCGTTAATTTACTAATGATAATTGAAAGTGAATAAAAAATGAGTAAATAGCAATTTTATCGTAAACATTTTGGTTTCTCATCCTGCCTTCTTGCTCCTTTTTCCAATTATTTTATTGTACAAAAATGGTTTTTAAAAAATGCCAACAATGGCAGCATATGTATTATCAGATCCAAATGAAAAGTTGTAAAATGTTTGCATTGAATTATGGGAACATCCACAATTTAACCATCTGCGTACTGTGTACAAACGGATGA…
>TCONS_00005025;gnl|Nvit_2.0|Chr1.Scaffold369[-]:65554-65188,65118-62946
CATCGATTTACTTTGTACATTTACCTATATTGATGTTACTAAACCGAGCGTGTCCCACTTGTATCAATATAATTTAATGTCTATTAGTTCGTCAAGTTAATCGATGAAAAGCCTTCTTCAATAAGCGGACAAATGAACCCATAGATTCACAGATTCACTTTTCTATAGATCATAATATTAATTGCCGAGCACATATGTAGACCGTTACTCGGTATACGTTATTCTCGCGAAATACACGCTGGAAGCTACTTCCCTATGAAAAATAAAGTACTCTATGGAAAATAGTTTTGTTTCATGCTGCTATTGTAGAGCCATAGAATTTGAGAATTTCGTATTGGAAATTTTTGTATAATCTTTCAGGAGGAAGAATTGCTGTCATGTCTCGCATACCAATAGACG…
>TCONS_00005026;gnl|Nvit_2.0|Chr1.Scaffold369[.]:15543-14950
GTAGCTGTCGAGCGTTCGAGAGAGACTGATGCTTCGAGATTTTGCTGTCCTCGGTCTGCTGGGGGTAGTTTTGGAGAGGGAAAGTTTTGCTTGCTAGAATATCGGAGGGAAATGCATTTTAATTGGCGGAACGGTTTAGGAGGAGGAGTTTTGGGCCTGAAGGAGTGTGCGTGCGGGTTTTTCCGAAGTCTTCCAAAAAAGTGTCCAGATGTGGGCTTGAGTCGCGCGCGGGGCGCGCGTAGTTGGTCAAAAAAAGGGTCTGGTCATAAACTGGTTAAGATCCGAGCCGTCCGGAGTCCAGAAGTTGTGCAGATGTGCTTCTACGCTGTGCTCTTCGTCGCGCTGGCGATGGGTCGTCCTAAGCCGCGCTCGTCGTCGCGTCGGTTATGGGCCGTCATA…
>TCONS_00005112;gnl|Nvit_2.0|Chr1.Scaffold39[+]:977275-977478,977568-977816
AGCGTTTCGTCGTGTTTCGTATATTAAACAATAAATATTTCGTAAATAAATAAGTGTAGACAGTAAAATGGGCGGCTCAACATGCTGTGTAGTTAACTGTAAAAATACAGCTACCAATAGCAACTGTAGATTTTTCAGATTTCCTCGGATGAGTTACAAACTGGAGCAAAGAAGAAGGTGTATTTCTGCTATCCGGAGAGTCAATCCTGACGGTTCATCGTGGTCACCAACTTCAAATGATTTAATATGCAGTGCACATTTTGTTGGAAATAAAAAATCTGAAGAGCAAAATAGCCCAAGTTACGTTCCAACTATATTTCCAACAGTATATAAATCAAGGAAGATTAATGTAACAATGGAGTGAAAAAAAATTACGAAGGTATGAAGTTAAAATGAAAA…
>TCONS_00005118;gnl|Nvit_2.0|Chr1.Scaffold39[-]:1232-1141,1066-781
CTCGCCGCGACCCAAGGCACGTTGACGTAATACTAAACCGCTATTATAGGGCTCGGATCGGATGTACACAAAAAGCGTTCCCTATCTAACTTAACAGCCAGAGAGACAAGCAGCGTACGTGCGAGCGTCGTGTTTGTTTCCTTCTCCTGTGACGGCGCGCTCGCATGAGCGTCGACAGTAGGTATACTTGCTTATGTCCCGAAGAACGAAGTGATAAAAGATCTTCGCGAAGAAGACCGAGCCACGAACCCTTCGCGAGTGTTATGCTGCCCCACTGCCGTATCGTCGTCCCCCATGCTGTTGATCACTCACACACGCATGGACGGATATAGGTTAGTTTGGGGGAGACTACGTTGACTGCTACGGGCTAATCACGTG
>TCONS_00005123;gnl|Nvit_2.0|Chr1.Scaffold39[-]:93268-92662,92601-92298
ATTTGAACAGTATTAAGTAGTAGTAACCTCCAAATAAACAATTCAGTAAATTTAGTAAGTTGGAATTTTAGGAAGGATAGGTGAATAAATAAATTTAAATGAAATATGAAAAAAAAAATTTATTGATACGCTATTCTATATCTAATACAAAATTGAATAACCTAAAAATTAAAGAAATAAAGTGGTACGCAAGAGCAACATTTACGTTTGAATTAATGTTCAGTTTGAACAAGTTTGTGATCTGTGCGAACAGTTTTCATATCATGAGATCCAGGTGTAAAATTGATTGTAATGTTGCAATTCTGAAATACAAGTGTTTTGTTTTGAATTTCCATGTTTGGTTCTGATGTGTAAAGCCCTATATCAGGGTTATAATACACAGGAAATATTTGCTGATTC…
>TCONS_00005179;gnl|Nvit_2.0|Chr1.Scaffold39[-]:442026-441859,441352-441211
GGAAGCTCGATAGGTACATGCGAATGAATCCCGTATATAAGTAAGTGGAAACATCAGTGCGGCAGATAAACCGACGGATGTTACTGAAATAAGTTGATAAACTTCAGCAATTTATCACGCGCGTCCAATATCACACATAATCACATCTGCGTAGCGGCATCTCAAAAGTATGCCTCGGAAAAACTTTTCTCGCCATTCGAACGATGAGAAGTCATTCGCTACTACGAGAACCCACAGCTCCAACGACTATCCCCGCTCCTCAAAATCGACTTGACAAGCGAAAATCTCAATCCAAAAACTACATACCTAC
>TCONS_00005210;gnl|Nvit_2.0|Chr1.Scaffold39[-]:764704-764520,700557-700457,700162-699962
CATTCCCGCTCTTCGACTCTTACAAATTCGATCGAGAGAAAAATCGACAGAAAGAGGCCAAACTTCAGTCGTCCGCATGGAGAGAATCAAGCCCACTGCACAGAGAGAGAGAGAGAGAGAGAGAGAGAGCTTGATATTTTTCGATACTCCCGAAAAAGCAGCAGCAGCAGAACACTAGCAGAAAAGTAAATATTTGCTCAGTGAACAATGTAGCCCGGAGTGGTCATTATGTAACGCTCTCTCTCTCTCTGGCACTTCGATGATGGAGAGAATTCACTGTATATACGTTTATCGATGCAGGACGGCAACTGGATTTGGGTCGATACGCGCGCGCGGTCGTTCTGGTAGTGCTGCGTGTACAGCGTAAACGCTGTGTCGGGTAATAAAATTATACGAGAT…
>TCONS_00005212;gnl|Nvit_2.0|Chr1.Scaffold39[.]:495815-494370
TAGGAATGTTATAAAGTTGCGGGGCACACGGAGAGTGCGTTAAGCCTCGATATATATGTAACCCTCGTGCTTTTCTTGACAAGCGGCATTTCAGCGCGGAGAGATTATACATCTCAGCAGGAAAAACAATGCTTGCTGGTATTTTGAAATTGAACTATTTTTACTTCCCCCTGCGTGCACTCTAGTTGACTAGTCTATCTCTCACTCCATAATAAAAGAAGCATAACGAAATTAAGAGTCACGCGGTATACTGTGGGACTTTTTTTCAGATTTTTTAGCCCCGCTCTCTGGTTTATTTTCAATCGCTCTTCGTTAGCCCCTGTATACTAGGAGTATTTTTTACCGGTGCGCGTACGTGTATGACACGTTCGTCATAAGTACAATCTATCTATGTATATT…
>TCONS_00005213;gnl|Nvit_2.0|Chr1.Scaffold39[.]:599901-599157
GTCTGCTACTACTACTGCTGCTACTCAGGTGGTGAACGAGGAAGCAAAACTCGAGACACAAACGACTCTTTCCTCGGACACTAACACGCGCTCTATCGCTCCTATTAATACTAGTGGTAGTGATGAATCTTTTGTTTCGTTTTTGCCTGACGAGGCTGAACTTGTTACTGGTGATGGATGGTCTATTTCTGATCGCGAGGTTTTGGATACGACGACTCTGTCTTACGAAGAGATAGAGTCCTCGACTGACGGTTACGGGGATGATTCGGGTACAACTATCGTGGATCCGGGCGACTTTATAGAGGAAATCGAGGATGTCCCGGAGGCTTTGGAAGATGACGCGAGTACTTCTACTGAGAGGAACGAAGCCGAGAGCGAAACTGTGGTGGCTCTCGCTAC…
>TCONS_00005238;gnl|Nvit_2.0|Chr1.Scaffold4056[-]:5008-4220,3390-3341,2213-1946
GTCTTATTGTCCTCCAAGAAAATGACTTTTTACACTTAATAGCGAGATAGGCAATCGAAGCAAACTATCGAGTGCGGATACGCGCATAGCAATCGCCTCGATAAAATCTGACAGTTCAGCACACCAAAATTCAATTAGCAATGGCATGCGTGCGAGCCTTTCAATCGCCTAGAGAGACAGTTCGCGAGCGGCATTTCTTCAGTAGGCAGAAAAGATCCGCTCGGCGCTTCCTACAACCGCAGCATCTCACGCTATATGGAGCGCATACCGCTCGCGTGAATTTTCAATCCGCCTCGATCCATCGTAATTAGCGTGCCTGCGGGCTATGCGCAGGCAAGAAAGAAAGTGCCGATTAATTGGAGGCTCCTCTCCGAGCGATGTATCACGCAGCCTTGACTA…
>TCONS_00005271;gnl|Nvit_2.0|Chr1.Scaffold41[+]:318847-318897,318978-319254
GCCATAGTTATTTATCATGGAAGTTCCTCCGATAGCATAGCTGCCCTAAAGGATGATCCAAGTGACATAGAATGCTCAGAAAATAGTCCTCAAGTAACTCCAAGAAGACCTCACAGACCTAGAAAGCAGGAGAAAAAGAAAAGGCGTTGAGGCTTGCCGATCAAAGGATTGATATTTTACATTTCATCAATTTATCTTGAGATAAAAAATATTATAAGATTTCTATACAGTATTTTGTATGTACAAAAATGTTCTATGTGCAATTAAGAAAAACTATAGACTCAATATATAATGTTACAGTATTTTGATTATACCATACTTAATGCAC
>TCONS_00005297;gnl|Nvit_2.0|Chr1.Scaffold41[-]:204625-203942,198968-198833
CGGGAAATCTTGGGCGGACGCCGGGAGAGAAACGAGAATCGCGAAAGTCAAGACCAAGTGCGCATTATCGCTCGGGCGTTGCCGCGCACCTACTTACTATTCCCCCGGCTCCCGACTCGTTTTTCAAACTTCTAGCGACGCTGCGATAAGGGCGTACGCACGGAGCGAGCCTAATTGAAGGGGCAACGCGCGCGGAGTATGGCGAGCCGCCGGATGGCTTCAATTGCTTCGTTGTTGTTCTCCATTCGCAGTTGAAATTCTGTCGATGCGCTAATCACCTCGATCGCGCTATTAGGAGCGCGCCAAGCCGAGCGCGACGGGCACAAGGCCGTTCCGAAGCTGGATCGGTTTCGGCGCACGTATAAGTACGCTCGCCCAGACTCGCGGCTCGCGGAGGAG…
>TCONS_00005298;gnl|Nvit_2.0|Chr1.Scaffold41[-]:204593-204210,204104-203942,203757-203207
CGAGAATCGCGAAAGTCAAGACCAAGTGCGCATTATCGCTCGGGCGTTGCCGCGCACCTACTTACTATTCCCCCGGCTCCCGACTCGTTTTTCAAACTTCTAGCGACGCTGCGATAAGGGCGTACGCACGGAGCGAGCCTAATTGAAGGGGCAACGCGCGCGGAGTATGGCGAGCCGCCGGATGGCTTCAATTGCTTCGTTGTTGTTCTCCATTCGCAGTTGAAATTCTGTCGATGCGCTAATCACCTCGATCGCGCTATTAGGAGCGCGCCAAGCCGAGCGCGACGGGCACAAGGCCGTTCCGAAGCTGGATCGGTTTCGGCGCACGTATAAGTACGCTCGCCCAGACTCGCGGCTCGCGGAGGAGCAGCTGGAATGAACCCGCTCGGCCTGCACTGT…
>TCONS_00005299;gnl|Nvit_2.0|Chr1.Scaffold41[-]:215261-214909,214807-214608,214537-213736
GTCGAGTCGAAAAATTGCGCTGCTACTTTTGTTTTTCCTCTTTTTCCTCTTTAAAAATGTGATATCCGAAAATTTTGAAGCCGAAAATGGATTGGTTGATTCTGATGAATCAAGAAACGTAATTGGTTAATGGCGGCGCTGCAGCTATAATATCTAAAAAGTTACCATGATTGCTTGTTTTAATGGCGCTAAATTTAAAAATTCTAAATGCACCTATAAAAAATTAAATGCCTGGCTGCTTAAAAAAATTGTAAATGCCTGCATGCTCTCGGTAGAAATTAAGTTCGCCCATTTTTCAAAAAGTGAAAATTGTAAAAAAAGGCAATAAGAACGCGCAAGTTGCTGATTGAGAGTGCCGTTGTAAATCTGAATTGTGTTCGATGCCACACGAGCCGACGG…
>TCONS_00005321;gnl|Nvit_2.0|Chr1.Scaffold41[.]:221936-220602
TTCAGAGTTCAGACTCTCGGCTCGCTCGCGCGTCTCTGCGCAGGTATAGACGCCGATCATTTATAAATCTAATATTATCGAAGGAATAAATAACAGGGCTGCAGCTAGCATGAGGCCTCGACTTTTTATCAGCTGCTTATTATCAGCTCACAGGCGTTGTACTTTCCACGGACGTCCATGCAGGTCGCCGAGAAGGACAATACTCTTTTCTTCGCAAGCAGAGCTTTGCCATCGCAATTCGAAGCAGTAAAAAAACTTGCTAAATTAATTGAGCGAATCCACGTCCCAGCTCCCTCTCCCGCGGATCGCGTGACGAATACGCGACAATGCAGCTGTCTCGCTACACCTGGCAATGCGCCGCACCAAGTTTTGTCGATAGATTATATTCTCTGTGTGTGT…
>TCONS_00005333;gnl|Nvit_2.0|Chr1.Scaffold464[.]:64615-63310
TGGGGAGCCGCCGCCGGGGAGGGGGACGCCGGCGGCTGCCTCGACGGTGGGGTTGACCTACTTACGGAACCAGGTCTATGTCGGCCGTAGAAGTATTGTCCGCGCGCGCGCCAGCGAGTGTAGGGAGTCCGCGCGTGTGTGTGTATCTATCGCTGAGAGCGTGTGGGTTCAGTCGTAATACGCTTATGTGCCGAAGGTGCTTCGACTGGGTCATCATCGCGATGACGCCGACGACGGAGATTTTTTTCATTTCGGAGCGGAGCTGGTCGACGGATTTTGACGGTGTAACTGTTACGCAAAAGTTTCAGTGTACGATTCGCGCGCGATCCCCTGTACATCGATCGATACGCCCGGGCGGAGGGGGTTTTCAGAGTTTTAATTTTCTCCGAGCGAGGTGTG…
>TCONS_00005378;gnl|Nvit_2.0|Chr1.Scaffold47[+]:441264-443744,443845-443970,445677-445832,445913-446218
CTTTGATCTTCAATTATTACGCAGTATGAACCAGATTTAATTCTGTAAAGTAGAAATGAATTTGAATGAAAAGTATGTCATAAAAGCGACCACGACTAACCTTGCAATATTCAGTTTAAATCACCTATATTATTAAATTAAAATATTCAAGTCTTCTTGACGTTGGATGTAATCAAACCACACATGTTTTTTTTTTTTATGAACTTAAAATGTTCAGATTTATAACTATGTTGGTAGTGATGATTGTAACAATAATTTTTTTCAATAACACGTAATGGTCACAGATCTACGTATTTTTTAAATATATATTTTCAGGCTAGAAGCTTTATAATCACTCTTCGCAATTTCACATCACGCGACGAGCTTTGTCGACAGCAGACTGTCCACATCAGCTCCCCT…
>TCONS_00005379;gnl|Nvit_2.0|Chr1.Scaffold47[+]:451811-452017,452108-452440,452532-453304,453375-453508
GTCGATTGTTATTTTAATAAGTTCAAAATAAAAATAACTGCAATATGCAGAAGTATAATGTGTATAATGCTTTAGTAAATGTACTAGTCTAAAATGACTCGGAAGCAAATAGTTAAGCAGAGCATATGTCTCCACTATAACACGCTGTCCTCGACTGAGGCTCTTTATTCCCCCACCATAGGATTTTCCAACCCCTTGTTATCCCACCTCTAAAACACAGTCGAAATAATCAATACTATACCTACACGGCGAAGTACCACGTCGCAGTCTCAACTGGAACCTTGACGGTTCAAGATCATGGAAGAAGATATTCAAACATACAAAGTATGCTTGCAGAACGTTGTCATATGTCTGATTTTTTCGGGCGTCTGGCCGGCTACTCGCCCACTACTGAAGAGG…
>TCONS_00005380;gnl|Nvit_2.0|Chr1.Scaffold47[+]:451811-452017,452108-452440,452556-453319,453404-453508
GTCGATTGTTATTTTAATAAGTTCAAAATAAAAATAACTGCAATATGCAGAAGTATAATGTGTATAATGCTTTAGTAAATGTACTAGTCTAAAATGACTCGGAAGCAAATAGTTAAGCAGAGCATATGTCTCCACTATAACACGCTGTCCTCGACTGAGGCTCTTTATTCCCCCACCATAGGATTTTCCAACCCCTTGTTATCCCACCTCTAAAACACAGTCGAAATAATCAATACTATACCTACACGGCGAAGTACCACGTCGCAGTCTCAACTGGAACCTTGACGGTTCAAGATCATGGAAGAAGATATTCAAACATACAAAGTATGCTTGCAGAACGTTGTCATATGTCTGATTTTTTCGGGCGTCTGGCCGGCTACTCGCCCACTACTGAAGAGG…
>TCONS_00005381;gnl|Nvit_2.0|Chr1.Scaffold47[+]:451831-452017,452108-452440,452532-453113,453191-453319,453457-453508
GTTCAAAATAAAAATAACTGCAATATGCAGAAGTATAATGTGTATAATGCTTTAGTAAATGTACTAGTCTAAAATGACTCGGAAGCAAATAGTTAAGCAGAGCATATGTCTCCACTATAACACGCTGTCCTCGACTGAGGCTCTTTATTCCCCCACCATAGGATTTTCCAACCCCTTGTTATCCCACCTCTAAAACACAGTCGAAATAATCAATACTATACCTACACGGCGAAGTACCACGTCGCAGTCTCAACTGGAACCTTGACGGTTCAAGATCATGGAAGAAGATATTCAAACATACAAAGTATGCTTGCAGAACGTTGTCATATGTCTGATTTTTTCGGGCGTCTGGCCGGCTACTCGCCCACTACTGAAGAGGATTGCGTTCTTCGTTACCTT…
>TCONS_00005382;gnl|Nvit_2.0|Chr1.Scaffold47[+]:451831-452017,452108-452440,452556-453114,453191-453319,453457-453508
GTTCAAAATAAAAATAACTGCAATATGCAGAAGTATAATGTGTATAATGCTTTAGTAAATGTACTAGTCTAAAATGACTCGGAAGCAAATAGTTAAGCAGAGCATATGTCTCCACTATAACACGCTGTCCTCGACTGAGGCTCTTTATTCCCCCACCATAGGATTTTCCAACCCCTTGTTATCCCACCTCTAAAACACAGTCGAAATAATCAATACTATACCTACACGGCGAAGTACCACGTCGCAGTCTCAACTGGAACCTTGACGGTTCAAGATCATGGAAGAAGATATTCAAACATACAAAGTATGCTTGCAGAACGTTGTCATATGTCTGATTTTTTCGGGCGTCTGGCCGGCTACTCGCCCACTACTGAAGAGGATTGCGTTCTTCGTTACCTT…
>TCONS_00005415;gnl|Nvit_2.0|Chr1.Scaffold47[+]:622732-623025,627494-627585,627672-627733
CAGAGTCGATGCACGGACTGCCGCATAAATAACGAGGTACCAAACACGAACAAGCCAACAACAGCACCCACACACTCGGCCGAAAGGACCCGTGACGATTCGGCGTGCAGCAGCAGCAACGGGCCGCAGGAAATCAGATAAAGCGTCGCGCGTGTGTGCAGTTGGCGATTTTAGAGGCGGATTATCCCGCGGCAGCAGCGTGTCGGTACGCGTGTAATGCTTATAAGGCGATCCATCAGCTGCCGCCGGTGCACCGGAGGACCGACCGGCTATTTCAACTCTTATAACGAGATGATAGAAATGATCACCTGACAACAGCAGGAAAATCTACACACCATCAGCATTGACCTGCGTCGCATCGCTGCCAGCACCCATGCCAACAAAACAAAGGAAGCTCGA…
>TCONS_00005564;gnl|Nvit_2.0|Chr1.Scaffold47[-]:443284-443125,443038-441543
GAGAGATTCAATTGATTACCTTCAAAAACATATCCAAACGCAGCTCCATCAACTGTTTCGCTTTGAAAACCAATGGCTTTTGCGACAGAATGATCAGTACGTCGGCCATGAAGCGCTTGTCACCAGATCCTGGCCAGTGCGAGTAGTACATCGAATTCAGCAATGATGTTTCCATACCAGGAGTACGAGTAGGCTTGCACTATTTTTATAAACCAATGGCCAAAAAGATACAAAGCTCTCACGGGCGTAGTATTTCTCATCTGTTTTCAATTATATTGATACATTATCCAAGTGACGAAATTTCATGATAAGTATCTAGTATAAGATGATACGCACATGAAGAGCTTGGAAAACCTGAGAGCAAAGAGCAATGGCGCAAGTTACGGCGAGCCAAATAGC…
>TCONS_00005565;gnl|Nvit_2.0|Chr1.Scaffold47[-]:448283-448171,448088-447990,446025-445890,445762-445532,444001-443887,443790-443358
TCCAGTTGGACGTACATGCAACCCTTGGCTACAACTATCAATGGCTCTTGTGTCAAAACGATCAAAATGTCGTTCTTAAAGCGCTTGTCACAAGCTTCAGTCCAGTGTGATCCATTGGCAGACGACTGATTACTAACCTCATCAGCTATGAGGTTCCCGTACCAGGCATACATGAAGATTTGAAGATACTTGGCCAGAAGATGAGAACACAGCTACATAACGGTTGCAACGCGAGGCAGCTTCATCGCCGTCCTTACTGTGATTAATCAAATTTCATCGCCTGAACTTGCTGATCAATCCATCTGAAGGCTCGAAAACTCTCAACCTGAGAAAAAAAAGATAACAATTATTCCTTTTGGGCACGGAGGAAAAAATTGTATGTATCGACATGATGGTTGT…
>TCONS_00005566;gnl|Nvit_2.0|Chr1.Scaffold47[-]:448490-448318,448088-447990,447649-447531,447451-447251,446025-445848,445762-445506,444001-443887,443790-443358
ATTTAGCAATCTAAATGAGATAAATAACGACTATTCAATTTTTCTTTTTAACTTGCTAATGTCTGTATTAAAAAAAAGTATGACATTGCTGTCTTAACGATCTGAAAGCAAAAAACAAAGATATTTGTTTAAATTATTCAAGTATAGCAGCCGTAGTTGTGTATACTAGACAGATTGGCAGACGACTGATTACTAACCTCATCAGCTATGAGGTTCCCGTACCAGGCATACATGAAGATTTGAAGATACTTGGCCAGAAGATGAGAACACAGACATAGGAACAGAAACGAATTGAGACACTCAGTAAAATAAAGCTTACCTCCGTAATCTGGAAAATAAGGGAGCAGAGGAGAAACGCTCCCGAGAGGGCCAGCCAAATAGCAATTATTCCTCGTCACC…
>TCONS_00005567;gnl|Nvit_2.0|Chr1.Scaffold47[-]:448675-447990,447649-447531,447451-447251,446025-445868,445762-445532,444001-443887,443790-443358
GTATAACAATGCATTTAACAATTATTTCTACAAATTTAACTTCACATCGTAATGGTAACGTACAACAAACTACTGCCTACGCTCGAAAAAATCACTTGAATCAACAGTCATAGTCTTAGAACAAATAATCGTATCAAACTATAAAGAGATCGAACAGTATTAAACGCGTGTCATGTGCTTCACTGATTTAGCAATCTAAATGAGATAAATAACGACTATTCAATTTTTCTTTTTAACTTGCTAATGTCTGTATTAAAAAAAAGTATGACATTGCTGTCTTAACGATCTGAAAGCAAAAAACAAAGATATTTGTTTAAATTATTCAAGTATAGCAGCCGTAGTTGTGTATACTAGACAGGTATACGTATATATAACTTACTTTTGTAAACATGTCCAGTT…
>TCONS_00005568;gnl|Nvit_2.0|Chr1.Scaffold47[-]:464975-464387,464286-464270,464172-463868,463784-463200,462884-462716,462640-461581
GAAGCGCGCTTTCGTGCCAGGCAAACACGCTGTTACAGCTGTTTGTGTGTGTGGGTAAACGATTGAGGTTGATTATATACTCTCGTTTGATTCTTTTTCCTCTTTTCGAGCCTCACTTGGCTGCCTTCCACATATCCACCGCAGGAAATTCGCGAGATTCATCTTCAATTATGCAGTTCATTTTGATAAGTATGCCTATTTTTGGCTTATCCATTTGCCTTCATACAAGCATGTGAAGAAATCGTGAAAGTTTTGAACACCAACGTTGAATTCGAAAAATAAAAAGCCGCGCAGCAAAGCTCGCGTGAAGCTCCAGCGTCTCAGGCGTGCTAAAGAGGGGCGTTGAAACCCTCCCTGACTTCAGTATACAGTTGCCTTTCCCTACACAGGCACATATAT…
>TCONS_00005569;gnl|Nvit_2.0|Chr1.Scaffold47[-]:464975-464387,464286-464270,464172-462767
GAAGCGCGCTTTCGTGCCAGGCAAACACGCTGTTACAGCTGTTTGTGTGTGTGGGTAAACGATTGAGGTTGATTATATACTCTCGTTTGATTCTTTTTCCTCTTTTCGAGCCTCACTTGGCTGCCTTCCACATATCCACCGCAGGAAATTCGCGAGATTCATCTTCAATTATGCAGTTCATTTTGATAAGTATGCCTATTTTTGGCTTATCCATTTGCCTTCATACAAGCATGTGAAGAAATCGTGAAAGTTTTGAACACCAACGTTGAATTCGAAAAATAAAAAGCCGCGCAGCAAAGCTCGCGTGAAGCTCCAGCGTCTCAGGCGTGCTAAAGAGGGGCGTTGAAACCCTCCCTGACTTCAGTATACAGTTGCCTTTCCCTACACAGGCACATATAT…
>TCONS_00005645;gnl|Nvit_2.0|Chr1.Scaffold47[-]:1274030-1273878,1273521-1273303,1273171-1272511,1269933-1269816,1269711-1269450,1268575-1268253
TTTGAGTTTATTATTCTAAAAGCGCTATGTTTTTTTCACACTCAAAGCGTTATATTTTTATAAGTATACGCGGCGTCGTGCCAACCGTCTATAGGTTTTTCCCGTTTTCAGAGTTTCAGACCGGATCATGTAGGGATAGGTATGCGCAAACAGGCACAGAACACCACAGCCGTATATACTCTCTAACAAAGGAGTGGCGCGTGCACAAACCTTCCCGGAGAAGAAACAGGCGCCAGTCAGATTTTTGCTCTCTTTTGGCCTGCGCACCAGTGCAAGAAGACTCCTGGGACTCGAAACAAAGGAGACACTATCTAACGCGCGCCAACGGCCAATATCTTGAGTTACTTATATAGTTATATCTTGGCCGAACAGAATTCACAGCAAAGAAGCGAGGTGCGA…
>TCONS_00005646;gnl|Nvit_2.0|Chr1.Scaffold47[-]:1273908-1270964
GGATCATGTAGGGATAGGTATGCGCAAACAGGTATACTTCCATCAGTTCCATCTCGGTGGCCAATAAGTACCTTGATAATGATGCGTCTCTAGACTTATATGTATAGTTTTTAAACTATACAAATTTTGTTATATAAGTAGTTTCTATCTTTGAAATACGAGATTGCATTATTTTTTTGACTCCGCACACACAATGGCGCCACTTTCCACGCGATTAAATGCGAATTGCGATGCACCAAATAAAAGCTTACGATTTCGATCGTGGCGCCACTCTATACACCGGTTAAATGCGGGATTGCAAACCCATTGTCTGTTCAGTGCGTCTACAATATAAATAATAGTGTGCACACAGAACCAATAATATTGCATAAGTGGCCCTTTTTATAGGCACAGAACACC…
>TCONS_00005647;gnl|Nvit_2.0|Chr1.Scaffold47[-]:1274030-1273878,1273521-1273303,1273171-1273020,1272957-1270964
TTTGAGTTTATTATTCTAAAAGCGCTATGTTTTTTTCACACTCAAAGCGTTATATTTTTATAAGTATACGCGGCGTCGTGCCAACCGTCTATAGGTTTTTCCCGTTTTCAGAGTTTCAGACCGGATCATGTAGGGATAGGTATGCGCAAACAGGCACAGAACACCACAGCCGTATATACTCTCTAACAAAGGAGTGGCGCGTGCACAAACCTTCCCGGAGAAGAAACAGGCGCCAGTCAGATTTTTGCTCTCTTTTGGCCTGCGCACCAGTGCAAGAAGACTCCTGGGACTCGAAACAAAGGAGACACTATCTAACGCGCGCCAACGGCCAATATCTTGAGTTACTTATATAGTTATATCTTGGCCGAACAGAATTCACAGCAAAGAAGCGAGGTGCGA…
>TCONS_00005648;gnl|Nvit_2.0|Chr1.Scaffold47[-]:1274030-1273878,1273521-1273303,1273171-1273088,1272957-1270964
TTTGAGTTTATTATTCTAAAAGCGCTATGTTTTTTTCACACTCAAAGCGTTATATTTTTATAAGTATACGCGGCGTCGTGCCAACCGTCTATAGGTTTTTCCCGTTTTCAGAGTTTCAGACCGGATCATGTAGGGATAGGTATGCGCAAACAGGCACAGAACACCACAGCCGTATATACTCTCTAACAAAGGAGTGGCGCGTGCACAAACCTTCCCGGAGAAGAAACAGGCGCCAGTCAGATTTTTGCTCTCTTTTGGCCTGCGCACCAGTGCAAGAAGACTCCTGGGACTCGAAACAAAGGAGACACTATCTAACGCGCGCCAACGGCCAATATCTTGAGTTACTTATATAGTTATATCTTGGCCGAACAGAATTCACAGCAAAGAAGCGAGGTGCGA…
>TCONS_00005678;gnl|Nvit_2.0|Chr1.Scaffold47[.]:134744-133915
TCTGGAGTCGCTGTTGCAGGAGAAGAAGAAGAAGAAAAAAAGCCATCAGAGAAAGAAGAAGTCGGGGGGAGGAGAAGAGGGCCGCGTGTAGGTGTGCGCCGCGCATATCGCGAGGCCGCGGCTTTATCATCGACGCGCCCGGTGTTTTTAACTTGTCGCCGCGCGGCCGCGGCTTTGTTATTACAAGCGGAAGCTCGTAAAGCAAGCTCCGCGGTCGTGCATCAAGATGTACCTATATAACGTCCGACGGGGGTGGCTCTCTCTCGCTCGCTCGCATGCTACAGGTAATTACCGCGTCGCCCGGGCACCTGGCAAGCTTTACGGCCAGCTCGTCTACACGTGTATGTGTGTAGCTTGAGAGCGAGAGGACGAGTATTAATTTTCTCGACTGCTGGGACC…
>TCONS_00005679;gnl|Nvit_2.0|Chr1.Scaffold47[.]:638293-637243
CCGGATTAGCGGGGACTGGCACGCGTAGGTATAGACGATCGAGCTACTGGCGCAGGAGCTCGACGCCGAGAGTTAAGCGTCGATTAATTGTTATTTAGCGACTGAGACGAGTTTGATCGATTGGGGATGGACGTGGACGAGTTCCAGGGGTGGCTGGCTGCAGTCGATGTTTTGGCTCGAGGTGTCGGTTCGCAAAACTTTGAATAATAATTTATTAGGTCGTGATATAACGTGATGCATCGTTGTTTGATGTTTGGAAGCATATTGTTTTTTACATCGCCTCTCCCACGATGCTTTCGAAAAGTTTTATCTATATACTAAACTTCAATATAAATCGATACTCATGACTAAAACACAAGTAATATCGTACCCAGTTTTCCAACGTATTCGTTAAACTAA…
>TCONS_00005680;gnl|Nvit_2.0|Chr1.Scaffold47[.]:739403-738571
GAAGAAAAGAGGATGCGAGAGGAAGTCAAAAAACTTGTGAGACGTGTTGCAGACGAAATAAACAGAAAACTGGAAAAATCCACTATGGTGTACGATTTATCGTTTAATTTATTTTAAGTTAAAACTTTTTTACAATCATATCTTACATACATTTTTACACCGTTTGTGTCGTTCGGCACGAGGCGGCTATATTTCTTCGTCGCTCTCGCGCGGCTCGATTATATTTTTCTCTCTGTCTCCCTTTTTGTTTTCCTTGCTGCTCGTATTCCGCATCAAACGCACATCTCTTCCTCATTCTCCCTCTCTCTCTCTCTCTCTCTCTCTCTCTCTCTCTCTCTCTCTCTCTCTCTCTCTCTCTCTCTCGTATGTGGTGCTGCTGAATCTTCTCTACATTGCGCG…
>TCONS_00005681;gnl|Nvit_2.0|Chr1.Scaffold47[.]:922873-922183
GCCGGTGAAATTTTGCGGTGAAATAGGTCTCGCGCGCAGGTGAATATGACGAGATTGACCCGGAACATCGTATTATTGGCTAATTCCTGGCGTTTTTGGGTCCATGGCTAGCGAGATTCGCGATAGGCTGCGTATGTGTACAGAACGTTTGTATTCACAGTTCGATAAGAAACAAATTGTCGACATGAGAGTAAACGGTATCGGTTTAATGATCGTTATTTGTCTGAATAACGATGAGCGACGCGTATCTACAGATTAACAATGATTTTCTATTGAGTCTCAAGTTCATCTCGAGGACAGCAGTGAAATTTTCGTTTCTCAAAGCCGAATATAATTTACGATACTGACGTCTGTCGTGAAATTTCTCCGGACCACTGTATATCGGTTATATACCTGATG…
>TCONS_00005682;gnl|Nvit_2.0|Chr1.Scaffold47[.]:1255362-1254644
GTGTTTCTGCTGGTTTTGGCTTTGGGAACGTGTCTTCGAGATTTGGTATTCTAATGTACTGTACGAAATCTGAAAAGAATTTTTTTACAGGTGGGATCGCGTTTTTATTCAAATTAATTTTTATTCAAATTAATTTTACCATTGAATTGCTGATGTATATAACGTTATACGAAGGACTGTACGCGCTCGTTTACGATGACGATAAAATCTAAGCGCGTTTGCGTTCGGATTTTTATATTGCCGTAATTAGTTACACAACGCCTACGCATTGTTCATTCACAACATCAAAGTGCAAGTTTGAAAATTAGCCATCAGTTGCTGCTGTTAAATTTTTCGTATGCAAATTGGCCTGAAAATAGTTTCAATCAATTCTATGTAAATATTAAAGAACGTATCAAC…
>TCONS_00005770;gnl|Nvit_2.0|Chr1.Scaffold53[-]:605136-604885,594587-594349,594163-593380
AGAGCGTCGAGACGCAGCGATATTCCGGTGGGCTTTTCAGGATGCACCGGCTGTACAGTCGGTGTAAAAGTGTATCGACAAGCGTGAATAGGTTATATTTAGATTAGAGGTATTATTTTATAATTGAAGCTGATCCTCGGCTGTAATTTTCAACGAAGTAGTTGCAAACAATGTATATTAAAGAATGTCGTAGTGGAGCAACGCGGTGTACTGAAACACGACTGAATTTGGCTAGGCAGTGCATCATCTCAGCTGGACCTGTTTGGCGTCTCAATCCTGTAATTTTTCTCCGGATACAAAGGCAAAGCCTCTCGACACATGCCTTATTCAAAGGCAAATTTCCAAATCTCGCAGAATTTTCCAGTAGAAAAGAGAGAAAGAGGGAGTCTAGGCACTGCC…
>TCONS_00005771;gnl|Nvit_2.0|Chr1.Scaffold53[-]:605136-604885,604216-603776
AGAGCGTCGAGACGCAGCGATATTCCGGTGGGCTTTTCAGGATGCACCGGCTGTACAGTCGGTGTAAAAGTGTATCGACAAGCGTGAATAGGTTATATTTAGATTAGAGGTATTATTTTATAATTGAAGCTGATCCTCGGCTGTAATTTTCAACGAAGTAGTTGCAAACAATGTATATTAAAGAATGTCGTAGTGGAGCAACGCGGTGTACTGAAACACGACTGAATTTGGCTAGGCAGTGCATCATCTCAGAACTAAAAATCGATGAACATTTCGAAAGCCATTTATCCATAGTCACGTTTATGAAAATCGATGAATGCTGTGGTATGTTTTAAAAAGAGGTGCGAAGTCGAACGAAGCTGACGTGTCTCGTTGAATGGACGGATTTTTAACTTGTGA…
>TCONS_00005775;gnl|Nvit_2.0|Chr1.Scaffold53[-]:724480-723801,723596-723483
CTTCTGTTTAGCTCATTTAGCTTTTTAAAAAAAGTAAGTACAGCGATAACAGTGCAATGCAATAGACGTATATTGCCTCGCACACTTCAATTTTCTTTTCATTCCGCGCCAAGTACCACGTACAAGAATACAGTGAACTTGCCCGAAAGAGAAGAAAAAAAGCTCCGCTCGAACTTTCTCGCACGTCTAGGGCACCTGAGAGCTCCACTCCCGGAGGAGCTCCAATTTTTTTGCCTCGACCGCCAAATTACAAAGTAGTTACCTTGATGAAGCTTTTTCCGGGAGTACACAGGAGAGACCGAACAGAGACACGTCGACGACGTCGAAAAAAGTGGAAAAGGTAAGAAAAAAAAGCAGCGACATCTCGCGTTAAGCCAAATATTGTCGTGAACTTAGCGC…
>TCONS_00005837;gnl|Nvit_2.0|Chr1.Scaffold57[+]:662172-662410,662484-663081,681089-681466
CTGCCTTCACCCCATAATCACTTGTTCGAAAAATAGAAACTTTATTTTCCGTCCAATTAAGAAACATCTTATTACTGCAGCTTGTACCCGCACGCGTCCACTTTCTGTCATTAGAAACGTCGAAAATCCTCGGAAACATCCTGCAATTTGTTTCGAAAAACACACGCGGCGCAATGCGCATGCGCATGTCGGCAAAAACGGCGCTACACGTAAAGAACGCTCGAATTGATATTTATAACCCGTTACAAGCATCTCCCCCAAGCGCGCATAACCTCAAAAAAGTACCGGTCGAGCTTTTTATCGAAATATCGCACGCAGGCTAGCGAGCGTGCATCGACGAGGGATTGTCCCCGAGACTACAAAAGGAGGAACGCGTCGAAAAAAACAACAACGGATCCC…
>TCONS_00005841;gnl|Nvit_2.0|Chr1.Scaffold57[+]:700692-702191
AATAAAGTAAGCGTATATAGTTACAACGTAATCTAGCTTGTACTATGTGTTAGCATATTAGCGCAAGGTACGTATCATATTCTAATTTTTGTTAATTTAATTATTGTTAAACATTATATTCTCTAGTAAATATATCGGACATTGCGATCTTACTGATCAAGTCATATTTCGATTCTCAATTATATTAAACTATATTAAACTATGTTTCGCATAAAAATATTGTATGTATATGAGTAACATCAAATAAAAATTAATTATGATTATTCAGCGGCGAACTTTACGTGTAATACATGCAAATAAGCAGTATATTTATAAATTAAAGGTTACACTATTTGCTATAATGCCTCGATAATAACTATTCATTACAAATTAACTACAGCTTATTATCTATGATGAATT…
>TCONS_00005924;gnl|Nvit_2.0|Chr1.Scaffold57[-]:726121-725578,725487-725455,725365-725201,725132-724543
GTCAAGTTCGGAAGTGCGTTCTGCGGATAAACAAGAGAGACAGCTGTACATACGGAAGCTTACCGTGACCTGATGGCCGCAACGCGCGCGCACGCACACTGGACGTTCGGCGAGCCTCCATCAGCGTCCTGCTCTCCTAGTGAAAAAATCAAGTTTGTTTTGTACCTTTTTTTTTTTTTTTTTTTTTTTTTTTTCGTTTTTCGACACCTTTATTAAGTCTTCCGAGTTATGAGCGAAAACAATATTGACGCGAATGTAGTCAGTACGAAAATAGAAAGAAAAACAAACGAAAAAAGACACACTCGATTGAAGTGGTATAACTGTGTATATTGGCTTGAAGCTTGCGGCTCATGAAGCGCTGTGTGTGGATGTGTACATTGGCGAAGGCGCGTATCCGTC…
>TCONS_00005925;gnl|Nvit_2.0|Chr1.Scaffold57[-]:726121-725578,725365-724543
GTCAAGTTCGGAAGTGCGTTCTGCGGATAAACAAGAGAGACAGCTGTACATACGGAAGCTTACCGTGACCTGATGGCCGCAACGCGCGCGCACGCACACTGGACGTTCGGCGAGCCTCCATCAGCGTCCTGCTCTCCTAGTGAAAAAATCAAGTTTGTTTTGTACCTTTTTTTTTTTTTTTTTTTTTTTTTTTTCGTTTTTCGACACCTTTATTAAGTCTTCCGAGTTATGAGCGAAAACAATATTGACGCGAATGTAGTCAGTACGAAAATAGAAAGAAAAACAAACGAAAAAAGACACACTCGATTGAAGTGGTATAACTGTGTATATTGGCTTGAAGCTTGCGGCTCATGAAGCGCTGTGTGTGGATGTGTACATTGGCGAAGGCGCGTATCCGTC…
>TCONS_00005928;gnl|Nvit_2.0|Chr1.Scaffold57[-]:754125-753411
GACCTCACACTGGCCGAACAAGAGCCAAGTACTACTATGGACGAGTACAATGCTGGAGGCTGTAGCAACGTCCCTGCATCTGCCGTTGCTGGTGTTAGTGCTGAAATCGATGTTGTCAGTACGATGAGCCAAACAATACAGCATTATCCACCCGCAATAACACAGCCCGCAATGCCGAGCAACTCACAACAATTGCAACAGCCTTACGTGCCAAATCTTAATCAACCCTTGACCGGTAAGTTGATTATATATGACTTATTATACTAGGTTGATTGGTTCTAATAAATTTGAATTATTTGTAGTTAAACTTTGTCGGCGTAAATAGATTGTATGTACAGTAGATTTGCAGGGAAGTTTACATAGGTTGCTACTAAAAAAACTCGCTTTCGTAAGGCTCGA…
>TCONS_00005929;gnl|Nvit_2.0|Chr1.Scaffold57[-]:757127-756872,756665-756336,755200-755142,754998-754755
CTTTTATAATAATCGTAACGCTTTTTTAATTGATATTAGAAGCTTTAAACAAAAATGTATTAATAATGAAATCACTAAACTAATTAAACACAGAAATAAGAAAAATAATCAAAGCGCGCTTGATCTAACCCTAGTATAAGTAAAAGCTCTCAAATCTCCGATTGAGTCCTGTTCAGTAAGAGAGGAAAGTGGAAGGGATAAGGCTGTGTTTACATGAAGTCTGGCAATCTCAAGAATGGCAAATTAGAGAGACCAGATTGCCAGACTCCATGTAAACGCAGCCTCAGGCTGAGAGTGTGAGTGAGAGGGGAAAACGAGTACATAGGGTGGGAAAATCAGAACAAAAGTAACGGCTGCTCGTAGAAAAGTCTAGTCTTTAGTCTAATACGGGACCTCACA…
>TCONS_00005930;gnl|Nvit_2.0|Chr1.Scaffold57[-]:757127-756953,756449-756336,755297-755142,754998-754755
CTTTTATAATAATCGTAACGCTTTTTTAATTGATATTAGAAGCTTTAAACAAAAATGTATTAATAATGAAATCACTAAACTAATTAAACACAGAAATAAGAAAAATAATCAAAGCGCGCTTGATCTAACCCTAGTATAAGTAAAAGCTCTCAAATCTCCGATTGAGTCCTGTTCAGGCTTGTGAGTGATGAATTTGAAAAATTGGAGAACGAGAAAGCAAACAGCTTAACGTAGTGTACTCTATAGGCAAGAAAAACTTCATGAACAGCCAGACTTACAACAAATATAAGAGATGGCTGGTAAATCTGGTAAGTCTGGTAAGTCTTCGTATGATTCATCAGAGGCTTGTTCAGAAATAGTTAAATCACTAATGTGCCATCGACAAGGGGGAGAAAACGA…
>TCONS_00005931;gnl|Nvit_2.0|Chr1.Scaffold57[-]:757127-756872,756449-756336,755302-755142,754998-754755
CTTTTATAATAATCGTAACGCTTTTTTAATTGATATTAGAAGCTTTAAACAAAAATGTATTAATAATGAAATCACTAAACTAATTAAACACAGAAATAAGAAAAATAATCAAAGCGCGCTTGATCTAACCCTAGTATAAGTAAAAGCTCTCAAATCTCCGATTGAGTCCTGTTCAGTAAGAGAGGAAAGTGGAAGGGATAAGGCTGTGTTTACATGAAGTCTGGCAATCTCAAGAATGGCAAATTAGAGAGACCAGGGCTTGTGAGTGATGAATTTGAAAAATTGGAGAACGAGAAAGCAAACAGCTTAACGTAGTGTACTCTATAGGCAAGAAAAACTTCATGAACAGCCAGACTTACAACAAATATAATAAAGGAGATGGCTGGTAAATCTGGTAAG…
>TCONS_00005932;gnl|Nvit_2.0|Chr1.Scaffold57[-]:757137-754755
ATTGCGACCACTTTTATAATAATCGTAACGCTTTTTTAATTGATATTAGAAGCTTTAAACAAAAATGTATTAATAATGAAATCACTAAACTAATTAAACACAGAAATAAGAAAAATAATCAAAGCGCGCTTGATCTAACCCTAGTATAAGTAAAAGCTCTCAAATCTCCGATTGAGTCCTGTTCAGTAAGAGAGGAAAGTGGAAGGGATAAGGCTGTGTTTACATGAAGTCTGGCAATCTCAAGAATGGCAAATTAGAGAGACCAGGTGATTTGAATTTCTACATCCGCTATTTTGAGGTTACGAAATTCATAAGCATATATTCGAAAAAATTATGATTTGCTGATGCGTTAAAATATGATTATTTATGTAATTATTACAATATCTATCCGTAAAGTGG…
>TCONS_00005933;gnl|Nvit_2.0|Chr1.Scaffold57[-]:757175-756872,756665-756336,755297-755142,754998-754755
GTTTTTAACTTTGTTTATTTGTTTTTATTTATTACACAATTGCGACCACTTTTATAATAATCGTAACGCTTTTTTAATTGATATTAGAAGCTTTAAACAAAAATGTATTAATAATGAAATCACTAAACTAATTAAACACAGAAATAAGAAAAATAATCAAAGCGCGCTTGATCTAACCCTAGTATAAGTAAAAGCTCTCAAATCTCCGATTGAGTCCTGTTCAGTAAGAGAGGAAAGTGGAAGGGATAAGGCTGTGTTTACATGAAGTCTGGCAATCTCAAGAATGGCAAATTAGAGAGACCAGATTGCCAGACTCCATGTAAACGCAGCCTCAGGCTGAGAGTGTGAGTGAGAGGGGAAAACGAGTACATAGGGTGGGAAAATCAGAACAAAAGTAAC…
>TCONS_00005934;gnl|Nvit_2.0|Chr1.Scaffold57[-]:757175-756872,756665-756336,755302-755142,754998-754755
GTTTTTAACTTTGTTTATTTGTTTTTATTTATTACACAATTGCGACCACTTTTATAATAATCGTAACGCTTTTTTAATTGATATTAGAAGCTTTAAACAAAAATGTATTAATAATGAAATCACTAAACTAATTAAACACAGAAATAAGAAAAATAATCAAAGCGCGCTTGATCTAACCCTAGTATAAGTAAAAGCTCTCAAATCTCCGATTGAGTCCTGTTCAGTAAGAGAGGAAAGTGGAAGGGATAAGGCTGTGTTTACATGAAGTCTGGCAATCTCAAGAATGGCAAATTAGAGAGACCAGATTGCCAGACTCCATGTAAACGCAGCCTCAGGCTGAGAGTGTGAGTGAGAGGGGAAAACGAGTACATAGGGTGGGAAAATCAGAACAAAAGTAAC…
>TCONS_00005935;gnl|Nvit_2.0|Chr1.Scaffold57[-]:760276-760099,755302-755142,754998-754755
ATGGACTCGTTGCTGGTGAGTCCCCCATGGAGTATATCCTGCGCGAGCGGTCTGGAGTAGTTCCAGGTGCTGCCGCATATAGTGCAGTAGCGCCACGGAAAATTTCCTGTGACAAGTCCAAGCAATATTTCCATAGAGCCATCCGCAATTATCGGGGCAGGCTCATGAAATCTCATCATAAAGGAGATGGCTGGTAAATCTGGTAAGTCTGGTAAGTCTTCGTATGATTCATCAGAGGCTTGTTCAGAAATAGTTAAATCACTAATGTGCCATCGACAAGGGGGAGAAAACGAAAGTTTCAGCGAGCGAGCTGTCGAATCTCTGGTGAAAAGACTTCAGGAAAAAAAAGAAGCACTGGATAATTTGATCACTGCCGTCACGACCAACGGCATGCATCCG…
>TCONS_00005936;gnl|Nvit_2.0|Chr1.Scaffold57[-]:781874-781429,781350-780960,780851-780571,780329-780237,780147-779892,779819-779680,779614-778061
ACGTTATGCTCCAAAACGTCAATAAGCGTACACGGTATCCAGTGACTATGCCCGAACAAGACCTCTGCAGTAGACGGACACAAGCAGAATAAAATCGTCCCCGAACTGATGCTGATCAAGTACCACTGGTACAGCGCTACCAAACGGTTGGCCGAAATTGTAAGTCGACTATTGACCAATTAGGAATGTTGACGTGGAAGCTCAGTCCAGAGGGCGTCTTGGTCTCAACTCTCCAGCCCCAAACCTGTGTCAAATGTATATCCATATATACGTTCACACATGCGCAATGCGTGTACGTATCACGTGACCTAACTCACACATGCAAGAGCGTTTCCGTAAGCATAAATATAGACATACATTTAACACGGGTTTTAAACTGGGGACCAAAGCACCCTCTGG…
>TCONS_00005940;gnl|Nvit_2.0|Chr1.Scaffold57[-]:816192-816055,815562-815481
ACACTACTAGAGGAACACAGCGCAGTGCAGGCACAACACAGGCACAACGCAAGCGCAACGCATCAGTGTGGAAAGTCCCTAATTATACGACAAGGTTGCCACGCACTGGAACACTCTGTCATTCGAAATACAACACAGGATTTAACAGACACAGATCCAAAATCTTCAAGTTTAATGGCGAAATACAGGACGAACGTAAACCAGACGTTGAAAAATTTGC
>TCONS_00005941;gnl|Nvit_2.0|Chr1.Scaffold57[.]:187576-187062
CAGCAGTAAGCGCATCGCTGATCGCACGTCTGCCAGATTTCGAAGTACTAATACAGCTGGCCGATTTGGTGGGTCCTTGCGGCACGCCTTCGAAAGTATATTAGTCGCGTGCGCCCGACGGGCTGATACAATCCGAGAATTATTACCGGGACACGTGCACCGACCACGCAAATATGCGTGCATTATATATACAGGTATATACATATCTTCCTCTCTCTCTCTCTCTCTCTCTCTCTCTCTCTCTCTCTCTCTCTCTGTCTCTCTCTCTCTCTCTCTCTCAACCTGCGTTGCATACGCAATCGGGGTCCTCTCTCTCTCTCTCTCTCTCTCGAAATTCCACCGGAATAATTGTCCCCGGCAAAGTCGTTGACGAGAAACCTGCTGGGGCTTACGTGATGC…
>TCONS_00005942;gnl|Nvit_2.0|Chr1.Scaffold57[.]:733616-733097
TGAAAATAATTTCCAAATGACGTATTTAATATTTATTTTAGTGAACTATTCGATATTTTCTATTGTAATATTTACTGTGATAAGAAAAAATAATTAACTTGATTTTCAGATATTCTGTGGATGTAAAACAAACTGTAACACGTCCCGATGTTCATGCAAAAAGGCTGGAATAAAATGTAGTTACAGTTGTAAAAATTGCAATGGCCAAAGCTGTGAAAATGCTTCAAATTCGCATAAGGTCATACTTGAGAGTGATACAGAAGAGCGACAAGATGACATAGATGATATAGAAGATAATGAAAATCTGTGGAATGATGAAATAAATGATTTACAAGAAGAAGAAGTTGATGAATCACAAACGGAAATTAAAAAATTTTGCTGAAAAATTCTGTTAATTCT…
>TCONS_00005984;gnl|Nvit_2.0|Chr1.Scaffold58[+]:535311-535502,535617-535786
GGTTCGGTTGGTAAACAAATGGTTAAATTTGAAATACTCGTTTGAGGTTAGATTCGATTTAGGAAACCTAGGTAGCGCGCTCCGTCACTTTCGATGTGTACAAGTTCTTCTTGAAGATGACGAACACGTCACTCGGGTCTCTCGTAGACGATGTCTAGGTCTTCGACGAAAGGAAAATAATATAAAATATAGAACTAGACTGGATATAGGAATCATTACTAGCCGCTGAGGTTCTTGGACACCTGGACATCGTCTACGAGACTCACGGGTAACGTGTCCATCATCTTCGAGCAGAACTTACACCTACACACCGCAATCCACGAAGCGCATTACTAAGCCTAATATTTTTTCCCATAATAAAT
>TCONS_00006016;gnl|Nvit_2.0|Chr1.Scaffold58[+]:685242-685437,685509-685650,685770-686308,686397-686685,686756-687895
TGGGAAACAGTTAAATGTTTACATTTATCTTTAATGGTTTTTCCAAGTATTTGGTTTGAGAGTAATCTTTCTTTATATATTAATCACTTCAAAAATCTAGAAGATCTCGATATTTACGCAGGGAATTTTTTAAGTGGTAAAATATTATTATCCATCGCGCGAAATTGCACAAAACTGAAAAAAATAAAATTAACTGAACAGCATCGTGTTGGATATGCGTAATAAGAAAGGCGAAAATACTTCGCACTATGTTTTGACAATACAAAATTTAGATGACGATTGCTTGCTACATATTTTCTCATTTTTGTCTATTATTGACCGAGTAAAAGTGCAAAGAGTTTGTCAACGTTGGAAGATACTGAGTCATACATCATGGCGATCTGTCAAAAGACTCAGTGT…
>TCONS_00006026;gnl|Nvit_2.0|Chr1.Scaffold58[-]:109085-98812,98679-98654,97069-89038,88791-88744,87884-87777,87708-87556,87472-87109,87008-86693,86601-86313,85673-85541,85436-85000,84913-84644,83692-83311,83220-83066,82983-82693,82614-82473,82374-82050,81954-81804,81648-81571,81471-81367,81294-81097,80998-80693,80553-79838,79240-79162
CAGAACAACCATAATAAACGTAATTACATTGTATAACATAAAAAAACACTAAAAATATAACATTTCAGAAACAACAGAAGCAACTGTCCGACAACACAACATAACAAACATACACTATAAACAGAAACATCCAAAAATCAAACATCAATATAGTACAGAATCTGACTCAGAAATAACAGAAGAGTACACAACTAAATTTAGAAGAGACAGTAATGATGAAAACGCAGCTATCAAAACGAAAAAAACAATAATAAAGAAAAAGAAAAAACCATCGTCAACTTCTGAAAGAGTTGTGGTCATAGAAGAAGAAATAGAGAACGTTAAATCTTCATTGCCGGAAATACCAAAGAAACAATTTATGGAAATCGAGGAAGTAACAGATATAATAGATGTTGAAGA…
>TCONS_00006027;gnl|Nvit_2.0|Chr1.Scaffold58[-]:86124-86079,85673-85541,85436-85000,84913-84644,83692-83311,83220-83066,82983-82693,82614-82473,82374-82050,81954-81804,81471-81367,81294-81097,80998-80693,80553-79496
GTAGAATTAGCTAAAGAAGATTACTCGGCGCTACATCCAATTAAGGAAATACCTAGTGGAGCTCCAGAACCACCGTTGTTTACGGAAAGATTTCAAGAACTAACCGTCCCCGAAAAAGGAACATTTAAACTCATAGCTAAGGTCACAGGCAATCCAGTGCCGGAAGTTACATGGCTAAGAAATAACAAACCTTTAGATAAATCTCCGAATATAACTGAAAGTTATGATGGTGAAAATATTTCACTAGAAATAAGAAATGCTAACTCGGAAGTTGATGCAGGAGACTATAAATGTCTAGCTGTAAATCCAGTAGGTAAAACATCTCACGGTGCAAAAATTACCGTAGATGTAGACAAGGTTATGTTCACAAAGAAACTGGAAAGAAGAAAAACCATTGAT…
>TCONS_00006028;gnl|Nvit_2.0|Chr1.Scaffold58[-]:97070-89038,88791-88744,87884-87777,87708-87556,87472-87109,87008-86693,86601-86313,85673-85541,85436-85000,84913-84644,83692-83311,83220-83066,82983-82693,82614-82473,82374-82050,81954-81804,81471-81367,81294-81097,80998-80693,80553-79496
GGGAATTATACAAGAAGACAATATTCCATTGGACACGATTTCTAATTTAGATAAAGAAATTATTACTAAAAAGAAGAAACCAAAGAAAATCTTAAAAACAACAAAAAAGATTGAAAACGAAAAACACGAATCTACAGCATTATATGAGGAGGAAAATATCGAATCTTATGAAGAAATTAGGGATACACAGCCGGCTGTAGATACGGCACTTAGAAAATTCTCTTTATTGGAATCTATTGAAGTTGTACAACCAATTGCTGAAACTTTTACAGATGATGTCAAAGACCAGTTATTAAAAGAATTTAAAGCGTCCGAAATTACAGAAGATATTGTTGACGAAATAACGAATTTCAAAGTAAAAATTCTAAAGGCTCCTAAAATCGAAGAGATTTCACCTCT…
>TCONS_00006029;gnl|Nvit_2.0|Chr1.Scaffold58[-]:97070-89038,88791-88744,87884-87777,87708-87556,87472-87109,87008-86693,86601-86313,86159-86079,85673-85541,85436-85000,84913-84644,83692-83311,83220-83066,82983-82693,82614-82473,82374-82050,81954-81804,81648-81571,81471-81367,81294-81097,80998-80693,80553-79496
GGGAATTATACAAGAAGACAATATTCCATTGGACACGATTTCTAATTTAGATAAAGAAATTATTACTAAAAAGAAGAAACCAAAGAAAATCTTAAAAACAACAAAAAAGATTGAAAACGAAAAACACGAATCTACAGCATTATATGAGGAGGAAAATATCGAATCTTATGAAGAAATTAGGGATACACAGCCGGCTGTAGATACGGCACTTAGAAAATTCTCTTTATTGGAATCTATTGAAGTTGTACAACCAATTGCTGAAACTTTTACAGATGATGTCAAAGACCAGTTATTAAAAGAATTTAAAGCGTCCGAAATTACAGAAGATATTGTTGACGAAATAACGAATTTCAAAGTAAAAATTCTAAAGGCTCCTAAAATCGAAGAGATTTCACCTCT…
>TCONS_00006030;gnl|Nvit_2.0|Chr1.Scaffold58[-]:117431-110289,98679-98654,97069-89038,88791-88744,87884-87777,87708-87556,87472-87109,87008-86693,86601-86313,85673-85541,85436-85000,84913-84644,83692-83311,83220-83066,82983-82693,82614-82473,82374-82050,81954-81804,81648-81571,81471-81367,81294-81097,80998-80693,80553-79496
TAATAATAACTAATACGCAAGATAAAGAAGGAATATATATTGAAAAAGAAAAACCTGATACTAACGAAGCAACAGTTGATTTTGATGTTCAAAGAGTGGCATCAACGTATGAAATCATAAGTGATAATCGCCTGAGTGAACTACCAAAAGAAATTGTTGCTGACGTACTACCAAAAAGTTCTTTATTGCCTTATGAATCAGCTCAAACTGAAGAAGTTTTAATACACGAAAAAGAAAAACCACTTTCTGATACCGTGTTTGTTGATAGAAAAGCAGAACTTACATTTGATACTGGAGAATCGCTGACAGTAGCTACGATAAATACCGCTGAAAAGGAAAGTGACTTAGAAATTGCAGAAAAAACAGAAACTAAATCTGCTATAACAAGTATCACAGCAC…
>TCONS_00006062;gnl|Nvit_2.0|Chr1.Scaffold58[-]:347915-347320,347253-346946
GTCTATTCGAGTCCAAGAAAATCTATCCGAAAGCTACAATAAATTCACCCGCCTAAACCATTTCAACAAATCGTCAAAGTAATAACCCTCAGCGTCACTAAACATTTTCAAAGCCATAAAAGTCATCCACGCTGAAATTCGCGCAAGCTCACATCGACTAAAAAAATAAAAACACGCTGCGCGTAAATAAGGTTAGCCCACGTGCACGCAACTGACGCTCGTGGATATAAAAGCTCGAGTATTTTCGTGAAAGCGAGCGTCGGAGTGAAAATTCGTTCAAAGAGGATCTATAGCGCCGGAGAGCTTGCGCTCGATGATCTAGAAATATCGTGCGCGAGCGAACCGCCCTCGTGTGTGTATAACTGACGTAAGCTCGCGGCTTTATACCAGCCGTGACAT…
>TCONS_00006063;gnl|Nvit_2.0|Chr1.Scaffold58[-]:347915-347324,347253-346946
GTCTATTCGAGTCCAAGAAAATCTATCCGAAAGCTACAATAAATTCACCCGCCTAAACCATTTCAACAAATCGTCAAAGTAATAACCCTCAGCGTCACTAAACATTTTCAAAGCCATAAAAGTCATCCACGCTGAAATTCGCGCAAGCTCACATCGACTAAAAAAATAAAAACACGCTGCGCGTAAATAAGGTTAGCCCACGTGCACGCAACTGACGCTCGTGGATATAAAAGCTCGAGTATTTTCGTGAAAGCGAGCGTCGGAGTGAAAATTCGTTCAAAGAGGATCTATAGCGCCGGAGAGCTTGCGCTCGATGATCTAGAAATATCGTGCGCGAGCGAACCGCCCTCGTGTGTGTATAACTGACGTAAGCTCGCGGCTTTATACCAGCCGTGACAT…
>TCONS_00006121;gnl|Nvit_2.0|Chr1.Scaffold58[.]:121972-120361
AAGATACAAAGCATCAGGAACAATCCAAAGTTGATGATACACTTGAAAACAGGGAAGATGGGATCGAAATTGTAGAAATTGAAGACACAACACAGCTGAGCATTACAGATGGACAACACCAAAACAAAAAACAACTTATCAAAACAAAAGAGAAAATACAAGATATAGAGGTTGATGAGGAAATTGAAGAAGAAATTCAAACAAAGAAAACATTGAAACCTAAAAAATCAAAAATCAATAGTGAAGAGTTACTCTTAGAAGAACTTGAAGATCTAGATATAGTGGAAGAATCGGCAGTGCCATCTCTACTACTCAATATTCCAAACCAACAAAGTGAAACTGTATCAACTATTACAACAACGGACCAAGCACCTGGGGAACCTAAAGATGAGAAAGCAA…
>TCONS_00006122;gnl|Nvit_2.0|Chr1.Scaffold58[.]:138908-137391
AGAAAAACCTGCGGAGAAGCCAGAGGATGAAACGATATTGCCATGGGTGAGAGGCAAGAAAACCCCCAAGAAGGTAGAACAGAAAGTCGAGGAAGTTGAGGACATTACATCTGTTGTTCTAAAACCGACAAAACGTGGACTAAAACCAGAAGAACAGAAACAGGAGGAAGTAGCTCTTAAACCTGTTAAGAAAACACCAAGAGAGATTAAAGAGAAGGAAGAAGTTTCTTTAAAACCTATTCCAAAGAACGTACCGGAGGAAATCAAGATACAATTAGAAGGCGAGATTATTACGAGAGACGAAAAAGTTTTAGAAAAGGAAGTGGTAGAAGAGACTAAGGTATCCTGGCGTCGTGGCAATAAAACGCCAAAAGAAAAGAAACCAATTCATGAAACTAC…
>TCONS_00006123;gnl|Nvit_2.0|Chr1.Scaffold58[.]:139905-139014
AACCAATTCATGAAACTACAGCTGAATTGGAGGTCAAAGAGCAGTCTTATACGGTGCTAGTTCCTAAACAGGTTATTGAAGAAAATCCTGCGGAGAAGCCAGAGGATGAAACGATATTGCCATGGGTGAGAGGCAAGAAAACCCCCAAGAAGGTAGAACAGAAAGTCGAGGAAGTTGAGGACATTACATCTGTTATTCTAAAACCGACAAAACGTGGACTAAAACCAGAAGAACAGAAACAGGAGGAAGTTGCTCTTAAACCTGTTAAGAAAACACCAAGAGCGATTAAAGAGAAGGAAGAAGTTTCTTTAAAACCTATTCCAAAGAACGCACCGGAGGAAATCAAGAAAAAATTAGAAGGCGAGATTATTACGAGAGACGAAAAAGTTGTAGAAGAGG…
>TCONS_00006124;gnl|Nvit_2.0|Chr1.Scaffold58[.]:144378-143568
AGGGTGTGTACTATGAAACTTTAGTTCCCGAAACTGATAGTTCGAAAACTCAAGGATTAAAACCTATAGATAAACTTAAATTTGGATCGATTGTTGATGAGAACACAGTTAAAGAACTATCAAAAAATATTATTGAATTAGATGAGGAGGGACTACCAATTGGTACAGCTTTACAACCTGGAGATGAAACTCTACCATGGCGTAAGGGTCGAGTACATCACAGGCCTCGGCCATTGCTATCGTCTCCATGGAGGAAAGTAAAACCGCGGCCTCGTGATTCATCTATTGATATACCACAGCAAATTGCCATAGTCGATGCTGTCAAACCGTGGATTGAAGAAGAAGTTGTGTTAAAAAAAGCTCCACAAATACCTAAAGAAATACCAAAAGAAAAAATAG…
>TCONS_00006125;gnl|Nvit_2.0|Chr1.Scaffold58[.]:346797-346204
GGGCAACCTTTAGCACTCCTGTTTTACACATTATAATAGTCATAGTATATTAAATACTCTAATAGTATATAAAACTCTCAAAAACACAAATATCATAGAAACCTTTAAAAAAAGCATAACAAGCACAGCCTTTGTCCAAAGGTGGGTGTTCGGTGAAAATCTCTGTCGTACGCGGTACGTGTGCCGCAAGTTGCGAGCGTTCAAGGTTGCAAGCTCGCTCGTGAGGGCGGTGTGTAGCTCTTGGAATTCGGGCGACGCGACGGGAGAGCTTGCGCAATGTCGTTTGGTGCGCGCGTGAATGCGAGAGCTGTCTGGTACTCTACGGTTGAATGAGATGGAGCTTGCGGGGGTCACAGCTTTTCGGTGATAATTTTGGCATGTAGGAAATTGCTGTAGCGA…
>TCONS_00006168;gnl|Nvit_2.0|Chr1.Scaffold59[-]:467001-465585,465508-465478
AAGAAAACCGTTCCTTCTGTGTAAAAAAATTGAACGCCACTGCCAATCACGATTTTTTTTATATTGTTACATGTTGATCTTTTTATATTTCACACAAAAATCTACTGCTTAGTGAACTGACAGATTCCAGAGTCTATAAATCGATCCACTCCATACAAATTTTGGATCAGTTGCACTTCCAAATTATTAGATGATCAAACTGCAACAGCAAATAGTTCATGCGCTAAACAGTGTTGTTGGTACACTGCTCATTATCCCGTGCTCTGGACGGCCGGACGCTCTGTTTGTTTATGTAGGGCTAAAGCAGTGATGCAATTAGTTCTCTCATGCTCTGTGGCCTAGACAGACACACACTAGCTGAGTTCTACTCAAGTATAATTAATACTTATTCAACTATTC…
>TCONS_00006175;gnl|Nvit_2.0|Chr1.Scaffold59[.]:460139-459882
AAGCCTCTGCAGTTTTAAGTCAAGTTCCTGAGTCAGGTCGCAGTAAGCATGTGAGCAATAGTCAATGAGGGGAAACAGGAGTGCTTGCACTAAATGTTGGCGCAATCTAAGGCTAGTGCTTTTCCGAAAAAAATAGAGACGGTACATTAAAGAGTGAGCACGTTTACAAATTTGTGTAACGTGCTCTTTCCACGTAAGTTTGGATTCAAGCACCAGCCCCAGGTTGCGCACCGATGATTCAAAGTTGACCTGGGCTCC
>TCONS_00006182;gnl|Nvit_2.0|Chr1.Scaffold60[+]:98620-98854,98964-99432,99545-99621,100432-100633,100706-100968
GGACATGATATGCGACGGGAGCTAATACTAATATACATTTTATATTTTGTGCGCATACAAAAGAGTACTAATATCACAATCCCCTCATGTGTGACAGTGACTATACAATCAAAGTTTGCATGCTTTGATTACATCTCTCTAACGCGCGTATGTGCGCTGCTTTTTCGTGACTGCATGCAAAGTGCATCATTATTGCAATAGCAACGTCTTAAGGTAATAATGGATAAAGAAACTGAAAGTACTACAGTGCCTATAGAAGTACTAGTAACTACAGATGTACCAAAATCGATTAAAGAAGTACATGTTGATCCATCGCCAGTACTTGTAGTCATAACGTGGATCTGCGGTATACAAGAGCCGGCAGATACACCGGTACTTGCAACGGCGGTAGGAAGCTCT…
>TCONS_00006220;gnl|Nvit_2.0|Chr1.Scaffold60[-]:131609-131336,130607-130354
AGCAAATATTCCAGCAATTGAGACTAAACGTTGCAGCTCTCATCGCCGCACAGCCTCCGTGTATTCCCGCGAGGCTGCACGCAGTTTGATTTCGCGCCTCCCAAATGCCTGATCGACTCGCTCGATAGTTGCGCGTTTCTTTGTTTGTTCTGTGCGCAGTGGTGTTCTACTTTTTATATGTCCATTTGTTTACCAGAGGGGGTTGGTTTTTGGAATTGGTGATTGTCCAAGTGAATGTTGCTGCTGCGTTTCAATTTTGAAGGAACGACAAGAGAGAACGAGCAACGATTCATTTTTCTACAAAACAGTTTTGAGTCAACGTTTGCATGTGAAGTCGACGAGGAATTATCATGAAGAATCGAAAATTTTGCCTTCTTCTGGTGATCTCGTGGTTTCATT…
>TCONS_00006241;gnl|Nvit_2.0|Chr1.Scaffold60[.]:750965-750097
GTTCACTTGAAATCCTACGGACAGTGACAAAGTTCACAAGAAACCGAATTCAGTTCGGCCAGAATTGTTGAAAAATACAATGCGCTCAGTTTGGGATATAACGAATCTACGTGCATAGTTCGGCTTGACGCACAAAAAGTATTCCACAACCCTTCAGAGACTTTTATGTACGCAACTGTTCCAAATTTTAAATTACGCGAATTTCGATGGCCGTAGTCAGAAGTTGTGCGAAAAGATGAAGCTGCGAGCTGTCAGTGCTCAACAATGATTAACCGACTCAATTGGATTACAGGTCACCGAGCAAGAAAGAGGTGGCGCGTCGTCTTTGTTTCGCTTCTCTCAATCCCCTCGCGTGAAACGTTCGCGCGCTATAACTTCTCGAGTGCGCGGCGCGGTTTC…
>TCONS_00006242;gnl|Nvit_2.0|Chr1.Scaffold60[.]:754149-753780
TTGCTTATATGTCTCTTCGGGCTTTCCTACTGCAGTAAACGATCAAACACGGCGTATACTGTTCTCTCATCGGCGAAACTAACCAACAACACTCTTGACAATGATCTATACTATATGACGTTATCTAATGAGCCGAGAGTAGACGAATCAATATCGCGATCCACAGTTCAAAAGCACACAAAAATCAATACGAATGCACTCAAGAGAAGCTATCGGCGGATGCCGATTGAAACCGGCGCTCGAAATCACACCGCATGCCGCGTGTGTATGCGTCATTCGGCAGAAGATTCCGCGAATCGTATGTAGTACAGACTGTGTTGTCTATCGTCGCGGAGGATATCGCAGCAGCCGGTGTCGTTGGGTCGGCGTG
>TCONS_00006246;gnl|Nvit_2.0|Chr1.Scaffold607[.]:164169-163949
CAGCTTGTTGAACGACTTCAAGAAGAAAAACGATTAGAACAGATAAAACGGAAAGAAAGAAATGAAGCCTATTTGTTTATGACTGTAAATGTTTTGTTTGAAGATAGTTTTAACGGGCATCAAGGAAATGACCTTTATGACCAAGAAAAAGCATTATATAGAGTATTTCGGGTGCGTAAGCAAGCTTCACTTTTAGAGTTTCTTGAAATACTCAGCGAAAG
>TCONS_00006264;gnl|Nvit_2.0|Chr1.Scaffold61[+]:662524-662610,663579-663649,663743-663896
GTGCAGCATTGGTTGCAGAGATTTTAGCCGTTCTAGCGCTAGTAATCCCTGGTGGCATCTATCAACATGCAACTGAGAATCGCATTTATTTCGTTTTACGCCTTATTGATGTTGACATCAGTAGTAAATTGTACGCCTATACCCGGTGGCAAATCACACACACACATTCGTATTCACGTACCTCATCATATACATAAGCATACTCACACAATCGTCAAGAAGATATATATTCCAGTAAAGGAACATAAAAAAGAAACTCACAAACTCATAGAAGATGCTTGGTAATGTAAACGAAGAATTGCAAATAGGAAC
>TCONS_00006366;gnl|Nvit_2.0|Chr1.Scaffold61[.]:326455-325528
TATTATTGTGAATTATATCGTTTTTTGTTTGCAAAATTACGCTGTGTTTATAATTATATCATAAAAGGCTCGAGGATGTGTTGAGTATGCGCGCTTGAACTGAGTTTTTTCTTTTTTAAATTTGACGTTTTGTGGTATAAATATTATTATTCTGTAAGGTTTCTTCTGTAATATTTCTCAATCGATCCTCGATCCCTCACGAAACGAGCAAAAAAGATGAAGAATTCAACAAGTTACGATGCGAGACACATGCGAGCGGAATATAAAGCAGTTAACGATTAGCGTGACAGACAATCCGTTTTTTTTTGTAATTATCATCTCGATACTTAGCCATGAATACGTTTCGTGACGTAATCATTACTATTTTCATTATTAGTTATTACTATTATTAATTATTAT…
>TCONS_00006367;gnl|Nvit_2.0|Chr1.Scaffold61[.]:771209-769957
AAAAAATTATGTAACACATGCAACTGTAAAGTTTAGCCGCGAGGTTGCCAACTCGTACCAAGTGTACTCAGATATACATAGATAAAAACTGTACACACAGCGCATCGCGTTCTCGACTACTTTTATTTCAAAATGAAATCGACGAGTTCGACAGTCCCCGCACACAGGACTGAAATAATAATGTCACACAATACCTTCTTCACTGAAGTGCATTTCGATGTCTCCTAATACATACATTATATAATATTGTCTGTCATGTACGAAATTCACGAGTACGAGTCGATCGATTGACACGATGCGCTAATTAGCAAACGTATATATAACATTACACGTAGTGTAGAGAAAAAATTAGAAGTGGGCATGTGAGAGATGGACAAATGGAAAGATGAGTGAAACCTT…
>TCONS_00006368;gnl|Nvit_2.0|Chr1.Scaffold61[.]:773958-771502
CGTGGATTCGCGATTTTATAAAAGAGATTTGAAAATTCATGGGTACAAAAGCGACTTAAGAAAACGATTAGTATAGTGATAAACAAATCCTGCGATATGACATATGCGACGCTGATTGAGGTATCTATACATATTTACGAGAAGTTTTAATTAGATACGCAAAAAAGAGTTTACACATAGCCTTGGCCTTAAATTTTTCGTGGCTGTGTAAGTGTAAGTAATTCTAACGAGGTCGTAACGTTTATACGTTCGGCGACTTTTCGGCTTCCACTCTTTCGTCTAATGAATCTTGTATTACTCTGTAACCGACTTTGTATCGCGCAAGGCAATTTCGTTGTCGAGACCAAATAGTTATATACATTGCTGCTAAAAGTTACACGAAACTCTCTGAAAATTTCT…
>TCONS_00006369;gnl|Nvit_2.0|Chr1.Scaffold61[.]:775640-774763
AAAGAAATAAGCATGATGTGTATAGTAGGCGATTTGACGCAATATATTTTTGTTCTCGAGCGTTTAGAGTCTGCGTGTGTATAAGTGATTGAGCATGATGTGTAATATATAGGTATTTAGAAGCAAGATCTGTAGGAGATTTAAAAGATATACAAAAGAGAAAAAAAAACTAGTCGAAAAGTATCCCAAAGATCGAACAAACATTATGAAACAAAAAAAAACATGCGAAAAGGGGCGAAACGTGCCGAGCGATATTAGATTACTATTACGCATCTACTGTAGAGCAATACATTAAGCAATGATCTGTATTGTGTCATTGTGTTATCTTTAGTTCATATAAGTATATAAGAATCAGAGACTATAAGACACGTTTCTACATCATGAAAGAAAAATTTAAAA…
>TCONS_00006370;gnl|Nvit_2.0|Chr1.Scaffold61[.]:788704-786143
CGGGGAGGAGAAAAATGGGATTTTCGCGCTGGGAGAAGAGAGCCTTCCCGAGTTTTCCCTTGCGCTCGGGGGGTAGCTCGATATGCATTTGAATGTACATTGCCATGCGATGATGGTCCTGCGATTGCCGCGCCCCGCGTAACAAGCATTTTCACCCTCAGCTCGGAATTTTTCGAGAAAAACCTGTGGACGCTATAGTTTATGGATGCCCTCGTGTAGTATTGCCATCAGTGTACAATGGAAACGAGAACAAGAAATTATACTCCGTGTTGTATGCACTAGCAGCAAAATAGAAAACAATAGGTTATTCTCATGCAAATTTTCGCCGTGGAAAAAGCCCTCACGGCGCTGTTATTGTGTGTATTACACACCTATAAACAGGAAACTTTTTTCGAACTT…
>TCONS_00006371;gnl|Nvit_2.0|Chr1.Scaffold61[.]:797095-795715
TTTAAACATCGCTGCCTCTGCTTTTTCTCGGGGATCGATAGTTTTGCAACGTTTTTCGCATCAACGAGTGCCCTTGCTCTCAAAAACGAGTACATCAATTTTCAATCCATTTGCAGGGCTGCGTGATAGAATGCGCATAAAAAATCGGTTTCTCGTCTAGTAAATCGTCTAGTAAATCATAATGCAGGCAGCTCTATATTCACGATGACAAAAATAAATAGCGGCGTGTTTATATCTTGCCCTGATTTCCTTGCTTTTGTATAGCAAGTTCGCGAAGGAACACCGGGCACGGGTTGTCTTCAGACGCTGAATTGGCCAATTCGTTAACGAAATCCGATTGGTCCTCGATATATATGCGAGAAAGAAAAACTGGCTCGAGTGGCTGCTTTCGTCCCCCCG…
>TCONS_00006382;gnl|Nvit_2.0|Chr1.Scaffold62[+]:70946-71984
TTTCGCGCCAGAGTTAAATCACAAAGGTAAATTGGTTCGCGCCGAGAGGAGGTGCTGATGAAGTCATGGCGAGTAATTGCGAGTTTTTAATCGATTCTCCTACTCTGCCGCCTCTGCCTACTCAATCAAGCCACTTTTTCACGGCGATATAAAAAACAGAGTCTATTATATGGGTGCACTCTGGCGAGATAAATTTTAACACCGATATCGCATCAGATCTGCATGCGCGCGCGAAATCCTGAAACAGTATACAGCTAGGCTGCACTCGGCGAAATTAATTATACAGGGCGCGAACGCGAAAACTCTCTCTCTCCGCGGTGGGCCCAGCGTGTTTGTTCGACGATAATTAGCCCCCGGGACGAGACGCCTGCGCGTACGGCTTCTCTCTCATGCAGACGC…
>TCONS_00006383;gnl|Nvit_2.0|Chr1.Scaffold62[+]:70958-71017,71872-71995,72082-73414
GTTAAATCACAAAGGTAAATTGGTTCGCGCCGAGAGGAGGTGCTGATGAAGTCATGGCGAGATTTTACGATTGTTTGGCTGCTGAATGGACAAGGATTAAAAACCATTGCCGACGTCGCAAGAGCTTGTACAAGCTCGAGCTTGAAACAATAGCTCCGAGCGAGTAGCGCGACTTAAATGAAAGAATATCCCAACTAAACGACTGCACATCGTCACAAAGCCCATCAGCAGCATATTATACACGACGAGAGGAGTCGCGCTTATAACAAGGCGCATAGCAGCAGCAGCAGCAGCAATTCCTCTGAAAATTAAAGGACGTAATGCCGCACTGATCCTCACAGCTGCGCGTGCACCACATATACATATACATCATACACCGCACGGCAATCCGCTAACAAA…
>TCONS_00006594;gnl|Nvit_2.0|Chr1.Scaffold62[-]:705740-691124
ATTATAGAAGGCATTTGCAGAGAAAACTGTGCTTTCAGCGTTGAATTTTGTCGTTTACCTTCAGTTGAGCTATCTATAATCGCGCGGCTTCTCTAAGTGCATATTTGATACTCTAATTAAACGGAATTTAAATGAACACTTTCATTCGCGCACCTGCTTTTTTCATTAGTCTTAAATCGTTAGATTTTTCGTTTGATTCTCTTTACTATATGCACATCATGGCGTGTCTCGTTAATTTTGCGCATCACCACTGCGGGTGAGTTATCTCGATCAAAGGATTTTAATGAACAACAACAAAACGATATCTCATTTGTAGAAACAAGAATAAATTTTTGGAATATAATATAGGGTTTCATAATATAGTATATAATAGAAACGACGCGCGGCGCGTATTATTAC…
>TCONS_00006595;gnl|Nvit_2.0|Chr1.Scaffold62[-]:704802-703411,703209-701252
ATAATAATAATAATATAGAATATAGTTAAACTACTTAGGTACAGCTGCTTGATACTTTTCATCTTAAAAATTAAGAGCAAAGAAACAAAAAAACAGAAGAGGAAAAAACACAATCAAACGTTTCTAAAAAGATGAGCCACATGTTCGGCATCGACGCATAGTGTAATTACTTATAGATCTCGTATATATTTTCACAATTCACATTCTGCCTTTGTACTCATCGTCAATGACGAACACGCAGACCGTTACAAAATAATAATAATAATATTCAATAATAATAATATAATAATAATAACTAAAATATAATAGTAATAATAATAATAATAATAATAATAAACATAATAATAATAATAATATAAAAAAGAAAAGCACCCTGAAAAATTGGTATCCGCATCTACA…
>TCONS_00006610;gnl|Nvit_2.0|Chr1.Scaffold62[.]:232924-231457
TCTCATTCTCCGCAAGGCCTGTGTCCCTCCGGGTTCTCGAAGTCGCCGGCTGACCTTCCGCGACGATGATTTGCGAGCCCGCGAACGATGAATTATTTCCTATATACCTACCTGCGCCTAATCGCGATCTCATTGTTTTTTCAAGCTCGTAAAAAGCGAGAAGCTCATCGCGCCGTTAACCCCGTTCGGAAAGTAGTCGCTCTCGTACAAAAGCTCGCGCAGGTACATCTTTTTTCATTCGTCTAGACTATACGTATAGGTAGGCATGTGCAAGTTCATCGCCGAGAGTTTATACAGACCGTGGCATTTTCCCCCGGCGCTGACGGCTTTTAGGAGCTGCTCGCGAGCAACGATTGACTCGCGGGAGAGGCACGAGGGACAATAATAAGCGCCGAGCGC…
>TCONS_00006611;gnl|Nvit_2.0|Chr1.Scaffold62[.]:313391-312260
TTCTCTCTCTCTCTCTCTCTCTCTCTCTCGCTCTCTCTCTCTCTCTCTTGCCTTGCCTTGCGCTTCCACTCCCTCTCTCCGCGATCCGTCTATCCAAGGGCGACGTCAGCCAGACGGAAAAAAACAGCTCCTCGATCGATTCCCTCTCGGCGGGTCGTGCGCGCCGCCTCCTCTCTTCTGCGATATACGCTCTCGGGCGGCTGCTGCTGCTGCTTCTGCTCGTCGCCGAAGAAGCTCTATCTCGCTCTCTTTCGCGCTCGCTCGCTCGATCGAGGGAAAATTGATCCGTGTATACGCACTGCTGCCTCGAGACTTGGCGTGCCAGCACTGCCTACTCCTCAAAGTGAAAAAGCACTCGCGCACACGCACTCACACGACTCCGGCTATACCACCACTCGG…
>TCONS_00006612;gnl|Nvit_2.0|Chr1.Scaffold62[.]:317264-315508
TCCCCGTGTGGGAGTGGGTATGTGTGTGGGAGTGTGTATGTGTGTATTACACGCTCTCTCTCTCTCTCTCTCTCTCTCTCTCCCTTATCTAGCGCTAAAAAAGAACGACGCACGCGACCTTGAGGTAGGGAGGAAAGTATTACTAGAAAATACGTAATCTAAGAAGACCTATCTCTCCTCTCTCTCTCTCTCTCTCTCTCTCTGCTGCGATCACACATCGAGTACAATAATTTGCTTTCTCATCATCATCGTCGTCAACGTCAGCATTCTCTCTACGTTAAAAGTCGCATCTCGCGGTGTACAATATGGGGGGGGGGGAGAGAGAAAAAAGGCCCCAGCCGGGCCGGTATCTACGCTCAAGGTGTACTTATTGCACCGAATATAGAAAAAGCTCGCGGT…
>TCONS_00006613;gnl|Nvit_2.0|Chr1.Scaffold62[.]:319889-317368
GGTACAATTACATCGAAAGCCAATAAAAGTATATACTCGTGTGAGTTGGTTCCTCGTCCGTGTACTCACTGATTCATAAGTATACACGAATGGAACTGAAAAACTTTCTGCTCGTCTCGGGATCAATTATACATGTATACACGATAATACTGCTCAGCATATGCATCGTTTGTTCCTTTCTCTTCTTATACCTTTTTCGACAGTCTTCGTACGTATATATAAGCAATTGCACGTTGTATACTCGCCGGGGAGATATACTCTTATCGGGAGGTGTAAAAATTCCGGCGTTATTGTTTCTCTCTCGTCTGAGCAACGTCATTAACGTCGTCGGGAGAGAATCTGAAAAGCGACTTGCACGCACGACTTGTCGCGAAAAAAAAACGTTACGCGAAATTATAA…
>TCONS_00006614;gnl|Nvit_2.0|Chr1.Scaffold62[.]:583978-583518
CGAGTATCTCGCTATAGATCAATCCATAATTGTTACGACGCGAATGATTGACTGTATTTCCCGCGAATCCTTTTATACAGTAAATTTCCACTCGGAAACTGTGATTCTCGGTAGAGCGCCGATGTAACGCTATTTTTTTTTTCTTCGCGGAGGGAAAAAATTATACTGCCTCGTGATCGCGAGAGAGAGAGAGAGAGAGAGGGGGGGGGGAAGCGCCGAGCGTAATCAGTAGGAAAACGAGCGGCGCGAGAACGGATAATAAATGTATACAGCGCAGGAGGGAAAAAGAGAAATAAAGAAGCGAGCATTAGCATTTAAAGTATCCTTTGCGAAAAGAACGCGCCGATCCCGTCAATGACGTCCAGATGAGCTGAAGCCGAGAGTACAGTATCTCCGATG…
>TCONS_00006615;gnl|Nvit_2.0|Chr1.Scaffold62[.]:706821-706079
GTTTATAAGTATGTGGTATCGTCTATATAATGCATGTCCACTCATCGTCGATTCACTTATATAGTTTACGTAATTCTCCTTGTGTTGTTGTTTTTTTCTCCATTTTTTTTATTTCTCGTTAATTGTAAGCTTACGTAATCTATGGTTCATTAACCTTCTATATATATGCTTTATTCCATACACCTAAATGTTTAATAAGGGCGATGGGAGACATGTGTTATGTATGGTGTATGAGCAAGAATACGTATATGTTATGCGTTCCTCGATTACAAGGACCTATTATTTCGACAGTTTTCATATTCTCACGTGTATGCGTACACGAATTGATGATCAAGGACGCTAATCACTTTTCTCTCTTGCTGACGGAGCGAACATCGTCAAAAACCATGCAACGTGTAG…
>TCONS_00006616;gnl|Nvit_2.0|Chr1.Scaffold62[.]:713837-708087
ATCATGACAATTATCGCTTTATATATATATATTCATGTATCTTAGTCATTTAATTTTTTTTTGTTTTAATATCAATGTACTTAATGCTCAATTACCTAATACCTAGACTCTTATTCATTACTATAATATGCAATCATTGTCTCGTCTTGACCCTCGTTTAGACTTACATTTCTAAATATCCTTAATTTTTTTTCTCATTTATAATCCCTATTATCGCGGAATATAGAACATTGCGTCGTCGCTTTCAAGTCGCCGGAGATAAAACGCGCAATATATACGTATGGATATACAATTATCTTCGACACACTCGCAGCCCGTGTACACTCAAACATACTCAGCATTATATCATTCACATAAATGCGAACTCCAAAATCCTCGGAAAGTGGCACTTGTTTGATT…
>TCONS_00006617;gnl|Nvit_2.0|Chr1.Scaffold62[.]:962690-961667
CACGCACTTGACATCAACGCTGAAGTTCAAGTCCATCGTAGAGGTTGAGCGTGGCTGCGACTCGCCTACGACCACAAGGCAAAACTCGCTGTTTCGATGTAAAACTCCACGCATCATAAAGTAGTAAGTCGGATATGTTCCTATTTTAACAGCTTCTCGAGTAGTTCCGTCGGGATTGATGCGCTGCAGATAGAAATCCACCGGCTGCTCATTTTGTTCCGACTGTGGGTTCTTATGCTTGTGGGCCAAAACGACAACGGCGCCACCATCCGGCAGGTTGACCACCTCTGCATCGACTACGTACACACCTTCAGGATCATACAGCTTGATTGTGGCCTTGGGTTTGAGATCGCTATTCAAAAGCTCGCAGAAAATTTGTTGTCTTCTTACAGCATTGTG…
>TCONS_00006626;gnl|Nvit_2.0|Chr1.Scaffold63[+]:162268-163437,163554-164345
ATGGATTTGATATATCATAATGTAAGATATCTCATCTCACTTTCACGAAACCCTTTATTTCAGATACATATTTTATTCAAAATGTTATTTAAAATTTCTTCGATCATCATCTCTAATATGATGATCTCAAACAATTTATTTTATAAAATTTCGTACATTTCAGTGATTTCTCAGAGGTACCGCCTCAATTCTCGATTTAGTTGTGAATTGAGTTTGAACCGGTCTTTATAGCTCAAAACATGCCCTTTTCACGTAAAAATTTAAAATGAAATATAGTATATAAATAATTCAATTTTGCAATACCTATACAACCATACTCATCGAAATAATATTCATCGTAAGTTCACTTCGTAACGCAACAACTATAAAAAATTTACGGTAACTTTAACCAACGCTCAC…
>TCONS_00006645;gnl|Nvit_2.0|Chr1.Scaffold63[+]:764560-764842,764921-766252
AATATTAGCCACGAACTTGCTTATGCTCATAATAATCCTTTATTATGTAATGAAGGTCGAAGTTTATCTGATTTCCCATCTATGGAGCAAACAATTATAGATATGAATATATTGCCCGAAACAAGCAACGTTCCGTTAGAGCAAATGTCAGAAATTGGTCAACGACAATATAGACAATTAAATGAACAACAAAAACAGATAGTTGATACTATTTTACAAGCTGCTGAAATTGATCATTACAGTAATAATAATTGCATATACATTAATGGCCCAAGAGGATCTGGTATTGCTGCGACTTTACTTCCAAATGGTAGGACAGTACATTTGGTTACAAAACATTTGGTTTATCAGTTCCGTTATACACAGATTCATTGTCAAGTATTAAAATGCAGTCCAAAG…
>TCONS_00006655;gnl|Nvit_2.0|Chr1.Scaffold63[-]:164465-164072,163862-163727,163512-162857
TGAACATAACCTTAAATCTTTCGTATTGATATTATTCCTTGTGTCGTACACTAATTTCAAAGAGGCTTACGGATTTTAATCGATTTTCAAACGGTTTACACAATTAACAGTCAATTAGAGTTATACAAGCACGACATACGAAGATATTCGTGATTTTCTTATTTTTTCACTTTTTCGGCCCGACTTATTTTGCGTAGTACTTTCGTAGCCATCAACTAGCTATTCCCTGTGCTTTGCTTTAGACAGTGAAATCTATTTTTACAAGCTTGAAAATTCCTTGTAATACGGCATGACTCTATTCTTACCCCAATAAATGCGTAAAAAATGACCGAAAAAGCGTTTCATCGCTGGTCGAAAAATGGACCTATTTTTCGCCCATCTCTAGTAATACGTGGGTGC…
>TCONS_00006656;gnl|Nvit_2.0|Chr1.Scaffold63[-]:164472-163723,163512-162857
GTTGGAATGAACATAACCTTAAATCTTTCGTATTGATATTATTCCTTGTGTCGTACACTAATTTCAAAGAGGCTTACGGATTTTAATCGATTTTCAAACGGTTTACACAATTAACAGTCAATTAGAGTTATACAAGCACGACATACGAAGATATTCGTGATTTTCTTATTTTTTCACTTTTTCGGCCCGACTTATTTTGCGTAGTACTTTCGTAGCCATCAACTAGCTATTCCCTGTGCTTTGCTTTAGACAGTGAAATCTATTTTTACAAGCTTGAAAATTCCTTGTAATACGGCATGACTCTATTCTTACCCCAATAAATGCGTAAAAAATGACCGAAAAAGCGTTTCATCGCTGGTCGAAAAATGGACCTATTTTTCGCCCATCTCTAGTAATACG…
>TCONS_00006657;gnl|Nvit_2.0|Chr1.Scaffold63[-]:164472-163727,163512-162857
GTTGGAATGAACATAACCTTAAATCTTTCGTATTGATATTATTCCTTGTGTCGTACACTAATTTCAAAGAGGCTTACGGATTTTAATCGATTTTCAAACGGTTTACACAATTAACAGTCAATTAGAGTTATACAAGCACGACATACGAAGATATTCGTGATTTTCTTATTTTTTCACTTTTTCGGCCCGACTTATTTTGCGTAGTACTTTCGTAGCCATCAACTAGCTATTCCCTGTGCTTTGCTTTAGACAGTGAAATCTATTTTTACAAGCTTGAAAATTCCTTGTAATACGGCATGACTCTATTCTTACCCCAATAAATGCGTAAAAAATGACCGAAAAAGCGTTTCATCGCTGGTCGAAAAATGGACCTATTTTTCGCCCATCTCTAGTAATACG…
>TCONS_00006658;gnl|Nvit_2.0|Chr1.Scaffold63[-]:164472-163744,163660-163586,163512-162857
GTTGGAATGAACATAACCTTAAATCTTTCGTATTGATATTATTCCTTGTGTCGTACACTAATTTCAAAGAGGCTTACGGATTTTAATCGATTTTCAAACGGTTTACACAATTAACAGTCAATTAGAGTTATACAAGCACGACATACGAAGATATTCGTGATTTTCTTATTTTTTCACTTTTTCGGCCCGACTTATTTTGCGTAGTACTTTCGTAGCCATCAACTAGCTATTCCCTGTGCTTTGCTTTAGACAGTGAAATCTATTTTTACAAGCTTGAAAATTCCTTGTAATACGGCATGACTCTATTCTTACCCCAATAAATGCGTAAAAAATGACCGAAAAAGCGTTTCATCGCTGGTCGAAAAATGGACCTATTTTTCGCCCATCTCTAGTAATACG…
>TCONS_00006665;gnl|Nvit_2.0|Chr1.Scaffold63[-]:261448-260299,260221-260135
CTAGACACCAAAAACCACGGTGTGAACTACCCAGACCTTGTCATCGGCCACCCTGTACACCTAGACGCCGCCCTTAAATGATTTTTACACCTAGACACCAAAAACCACGGAGCGCGCCACCTAGACCTTGTCATCGGCTACCCTGGCAAGCTAGTTACTGTTACAGCTCCGGAATGCAAGGTATGCACTGGCAACCTCTTAATTCAAAATATCGTAATAAATTATTATATTCTCTTGAGAAAGCAATTCTCATCTGTATATAGCTTTGCTGCCAACTTCACGGTCCTAACACTTCTTCCGGCTAACTTAACGGTCCTTTCACATTTCGGGATGAAGAAGAAAATCGTAATTTTAGCATTTCTGGATTATACACTCACATATTATAAAAATAAGCAGCCT…
>TCONS_00006666;gnl|Nvit_2.0|Chr1.Scaffold63[-]:265124-264935,263835-261970
CGGCGCGCGGCACAATCGCCGCGGAGCTGCTGGATTACCTTCTGGAAATAAAACAGCAGGGTGCAATCGTGGCGGAGCTGAGAAGAGAAGTAGCCTCTACTGCGACCGAAGCAGTGGAAAAGCCGCTAGATCCCGAATACCGACAATGATCGGCAATGGCAGTAGCCGAGGCGGAGAGAGCGGCGTACGCCAACGCAAAAATAAAAAGAGAGTCCGTTAGAAGGAGAGGGCAACAGAGAGAAAGCGAGGGGGAAGAAGAGCAAGTGCAAGTGTGAGCGAAAAAGAGAAAGAAAAGTCGTGGCGTGCTGTTTTCGGAGCTTTAAAAGAGCTTAGGAAAAGATTGACCTGAAAAAAAACATAACATAAAGGCGACGAATAACCGTAAAATGAAGTACCCCA…
>TCONS_00006667;gnl|Nvit_2.0|Chr1.Scaffold63[-]:265124-264133
CGGCGCGCGGCACAATCGCCGCGGAGCTGCTGGATTACCTTCTGGAAATAAAACAGCAGGGTGCAATCGTGGCGGAGCTGAGAAGAGAAGTAGCCTCTACTGCGACCGAAGCAGTGGAAAAGCCGCTAGATCCCGAATACCGACAATGATCGGCAATGGCAGTAGCCGAGGCGGAGAGAGCGGCGTACGCGTAAGTCGTAAAATGTCTCTCTTCTCGTCGTAGCTCAGCGCAGCGCTTTTTGGGATTTAAGCGTGTGCTCGGGTATACGAACCTAACGGGTCCTGCGTGAGTGCAACGTTGAAAATTAATGTAAGACCGGTTCGTGCGGTGCCTTTTTCTTCCCCTCGATATCTGGCGCTGGAGGGCCCATACAACTCTCGTAAAGCTGGATACGAGAC…
>TCONS_00006668;gnl|Nvit_2.0|Chr1.Scaffold63[-]:265887-265624,265494-265337
AGCTTCTCGAGAATCTCGAGATCCTGCCCAAGTTACACCGTAAACTTTGTGCACCCCCTGCTGCTTGATTCTGTTTACATCACTTGTTAACACAGAACACTACAAGTCCTCTATATCGTATAGTATACTACAACTAGTAAAGTGCGTTTAAGCACAAGAAGCTCGCGTATTATTCATTTTGTGTAATATAATAGCACCGGTTTTGTTCATTCCAATTTTTGAAAGACCTCAATTGTTTTTATCCGTGGTTACCAAATTTAATAAATTCGTCGTATGGTTCAAGAAACTATGACCCAGGCGTCCTGCATCCCGAACAGAAAGAAAAATTTAACCAATACAAAATCGTTTTGAGGCTTGAGAATGATGCGTACATGCACAATCATCCGGAAATTAGAGGAC…
>TCONS_00006724;gnl|Nvit_2.0|Chr1.Scaffold64[.]:77495-77219
CATAAAACATTTTTTTATTTAAATACTTATATATACATACACATATACATATGTGTGTATGTGCACACATGTGTGCTCAAATTATTGCGCAAAAAATCTAGACATTTAAAAAAACAAATGATTTCATTTTGTGTGCTTTTTATAATCCAGCTCAACTTTATTCTAACTCTACTTATGTCACTATCATATTGTTTTAAATAACGTTTAGACACATCAATTAGGTTGATACACTTTTCCTGGAGAAAAATTCTTTACTGCTTCTATTTCTTTGCTGAAA
>TCONS_00006725;gnl|Nvit_2.0|Chr1.Scaffold64[.]:83299-80998
GGTAAATAGAAGAGAAGTTTTTTTTCTATGATGACAAAAATCTTAATGTATTAGAATTATAAATTAGTGTAGAATCTCATAGTAATTTCAATGAGCAATGATGTATTTTATTCGTGTATTTTCAATACTTCATCCTGTAATAAGTGGTCGCAAATTCATATTGCGCTCGCTCGTTCAGTCGCGCGATGTTAGCTCCGCATACAAGCGCGGTGTTGCCAAGTCATGCGCGGAGGCGCGCGTGAGACACTGCGCGTAAAGGTTGAATATTTTGGGCCTGCGACCGGTAAACATACGTGCACGGAGATCAAACTAAAGTATCCCGTTAAATGTATCGTGTCGACGAGCATCATACGAGCAATCAACTCTCATGACTAGCACCTCCAATCTCAGCTTGACGTC…
>TCONS_00006798;gnl|Nvit_2.0|Chr1.Scaffold7[+]:289162-290624
TTCCGCCATTTTGCACACTGGCAACGGGCGCGACGTCGGCAGCAGGTCGTCTTCGTCGTCGGCCGTCGCTGCGCAATATAAGGATACCCCAACACCTTCAACACTCGGACGGAAATTCCCTTCTCCGAGAGTCGCCGAGTCCATTCTTAATATTGTAAGTCCGATATCGGTGAGTCTAAGGTTTTTTGATACAACAACGAGACGCACGCAGAATTCTGGATTATTCCGCGGGACGCCACAATGGCGCGCGTTATGTTCACTCGTGATACTTAGATTGTGAAAAATTGTCGAGTTTCTTTCGAGCCAATGCTCTCGGCGAGCTGTTCAAAGCTAAAACTTTTCATTCTTGCGGACGCGTTGTCGTCTGATACAGAGTTGTGTGTAAACCGAGCGTATGTC…
>TCONS_00006801;gnl|Nvit_2.0|Chr1.Scaffold7[+]:289164-289330,290085-290337
CCGCCATTTTGCACACTGGCAACGGGCGCGACGTCGGCAGCAGGTCGTCTTCGTCGTCGGCCGTCGCTGCGCAATATAAGGATACCCCAACACCTTCAACACTCGGACGGAAATTCCCTTCTCCGAGAGTCGCCGAGTCCATTCTTAATATTGTAAGTCCGATATCGGAATCTTAGGCAACTCGCGTGAGTTAGGTGACCAAAAAGAGAGTGGGAAATAAGGTACTGGAGTTTCAGCGCTGGATATTTTAGGAAAAATAAAATAAAATGAAAAAGTGCTGCGGTTGAACTTTTGTTTTCCTCGTCTTTGCTGAATTTCATTGTCACTTACCAATTTGCTGCTTGGTCTTCTAAATTCGCGTCGTCTTCTTAACTCGCAACATACCTTTTAGCCAAGTGA…
>TCONS_00006852;gnl|Nvit_2.0|Chr1.Scaffold7[-]:238548-238224,237606-237222,235652-235164,235080-234598,233309-233166,233093-232810,232662-232132,232027-231518,231437-230941,230863-230564,230479-230172,230084-227924
AGTTGAGAACGACTGCATTGCGCGCATTCGCGGTGATGCAGCGCGGCAGGTTGACCAGCGCGCGCTACTGCGGCTATTTAAGGTCCGCGAGGCTTGGCTATAGATAGAACCGCCGGGCAGCTCTAGCGGCTCCCGGTGCCTCCACTCGCCGCCGGTCCAGTGTCGCGCGTCGCGTCGCCGGGGACTCTATATGACTACTGCGAGAGCTCGATAGCTGCCGATTATCGAGAGTGAGAGGAGTGCGCGAGTAATCCCAGTGCCAGCAGCATGACCGCTCGCAGATGATGTTGACGAAAGAGGATTGCGCTGAAAACATGGAGAAAGGCGAGCACGAGTACGAGCCGATCGGCCAGCCGGTCATGCGGATGGCGATCTCGCAGCACTCGATGTCGGTGCGTA…
>TCONS_00006853;gnl|Nvit_2.0|Chr1.Scaffold7[-]:238548-238224,237606-237222,235652-235164,235080-234598,233309-233166,233093-232810,232641-232132,232027-231518,231437-230941,230863-230564,230479-230172,230084-227924
AGTTGAGAACGACTGCATTGCGCGCATTCGCGGTGATGCAGCGCGGCAGGTTGACCAGCGCGCGCTACTGCGGCTATTTAAGGTCCGCGAGGCTTGGCTATAGATAGAACCGCCGGGCAGCTCTAGCGGCTCCCGGTGCCTCCACTCGCCGCCGGTCCAGTGTCGCGCGTCGCGTCGCCGGGGACTCTATATGACTACTGCGAGAGCTCGATAGCTGCCGATTATCGAGAGTGAGAGGAGTGCGCGAGTAATCCCAGTGCCAGCAGCATGACCGCTCGCAGATGATGTTGACGAAAGAGGATTGCGCTGAAAACATGGAGAAAGGCGAGCACGAGTACGAGCCGATCGGCCAGCCGGTCATGCGGATGGCGATCTCGCAGCACTCGATGTCGGTGCGTA…
>TCONS_00006860;gnl|Nvit_2.0|Chr1.Scaffold7[-]:291365-291005,290348-290248,290155-289164
CGTTGATAAACTCAGTGCGCATATAAAACTGAGATCCACATTAATGGACCATTGCAGTAACGCTTGTACGAAGATAAAAGTGTTATTGTTTATAGATTTGTACTAACTGAATTTAGCGTAAGCTCGAAGAGCCTTTGTTTTCGTTCTCCGCACGACAGATTTTTCTCCATCCTCCTGCTCGTTCGTCGCGATCGGGAGTCCGGCCGGCGGTGGTGCGTCGCAGCGCAGTGACTTGACATCGAAAACCGTGAGAGAGCAAGAGGCAGAACAGCTGAATGCGGCATCCAACTGGATTTTACACTACTGCTGCTTCTGGCGAATCATTGCAGCTCCGCGATGACTCCTTGCGATATATCTCGTGAACCTCGACAACCTTCTTTCTTCGTTAATGCTTCACTT…
>TCONS_00006880;gnl|Nvit_2.0|Chr1.Scaffold7[.]:19596-18476
GCGATGTGCGCAGTCTTTTGCTACTGCTGCGCTTAATTCCGAGAGATTGTTATATAAATGAAAAGAGTTTGATTGATTTTCATCCCGCACGTAGAGACGCGCTGCAGCGGGGAGGGTATTCGCCTATACACCTCACAACCATTGGAGCGTGATGCAGCTTCCTTTCGCTACGTAACTCGGTGTATGCTGATGCTGAAGTTCTGCTTACATTTACAAATTTCGAGCCGGCAAATTTTTCGGTTTACAACATCGCTGCAGCTGACATTTCTCGAAGTAAAAAGAAAAGAGAGCGCCTGAATCTAGACTGGCTCTACTGCCGTTACAGTGAAGCAGCGGCTCTATAGACTTTGGCTCGGCTACAAGCTAACGCCCCTCGTCTCCCCGACCCGTCGCGCGGTG…
>TCONS_00006881;gnl|Nvit_2.0|Chr1.Scaffold7[.]:30066-28584
ATCCAGTTAATTGTAATACGTGTACGTGAAGAATAAGGTTTCCATGTGTATGCACGCATGCATACGTATATGCGGTATGCATCATAAAGAAATAACATCACATCTCAAGTAATAATTTATTAATAAGTAGTTAAAACTATCTAAATAATAGTCGTGTTATATATGCCTATTGTCGGCTTTTCCAAAACTAAAATCTTTTGATCATAATCGCAGCACTTCTTTTCATGCTTGAAAATAGTGCAGATGATGTAGGAACTTGTTTAACAGTTTAAAGACAAATAAAATCTAAAAATGCTTCGCAATGGAATAAATCATCTCCTAATGTTAATGCTTTATATGCTTCAATCTGAAATTATTCATTCAAAGCATGAGAACTTGACAGCGTATGCTTTTTCAGAC…
>TCONS_00006882;gnl|Nvit_2.0|Chr1.Scaffold7[.]:98990-98399
ATTTAAGGAAAATGATACGAGCGAATCACGTATGTAGGTGTACTTAATTTGACTCGAGGCTGTTGCCTTCATCGCCGGTGTGTAGGAAATTCGTTTCGTCCGCGCCTCACTGCATCAACGCAAACCGACTCGGGCGATGATGTGCTTCATTCTAAAAATGTTTAACCGAATTTTTGCTCTCTCTTGCTGCACGCCTCATTTGGATTACAATCTATTCGCTGTTATAGCTACGTACGTACCGCATAAGAAGACAATACAAGAGGCGATTAATTATACGAGGTGACAAATTAAAAAATAATTCAATTTCGTCATTCTTGAGAATCTCGTACAACCATCATTTACTATCTCTCATCGTATTGGAAGCCTCATACGTTTCATAATCGTTTTAGAAATTCGCAA…
>TCONS_00006883;gnl|Nvit_2.0|Chr1.Scaffold7[.]:215245-214573
CTTCGAAACAATCTTCTTCGCGGAATTCTCTTAGCTCGGTATTCATTCGGTCGGCAAATGTAATTTCAGAAACAATTTCTCCCGACCAACGAATGTTCTGGAAAGTACCAATTAAAAAGCAAGAGATCGACATTGTCTTGGACTCGACCGCAGAGCTAGGCGCCACTCTTCCGAAAGACGCGCGAACCGCAGAGTGCAAAAGTCCGCGTCGCCTTATCTCCGGTCCGATCGCACGTGAGCCTGCGCTAGCCAATAACTGACTCGCGCGAGATACATCTGAGTCAAGGTGAGCTACTCGGCCCGTGCGATGCACATCCGATGCTGCTGCTGCTGCCGCGCGGACGCTGCGGTTGGTCAATGTCGCCGAGTGGCGTCGATGCAACGCCGGCGGAAGTTCGA…
>TCONS_00006884;gnl|Nvit_2.0|Chr1.Scaffold7[.]:252826-251515
AGCTTCCTGAGCCGCTCCGCAGCTCACTTTTACCAGTCGGCTAATGGCGAGGGAGGAAATATCAAAACCCGCTCGGCTCTTTGGCCTCGCTCGCGCCGCGGAGAGGAGACAGTTCGCCGAGTGTAAACTTGGTTCTCGAGGGAGCTCCTCCTTTGCCAATGTTTTCAGGCGATTCTTCGTTTCTTCGAGGCTTCGTGCGGACACGCGAGACTTTCATACGAGACTTTCTCAGGAAAGGACCCTTTCCGACGACACTGCCTCGGAGAGATTCGACCGCGCGAATTCCCTCAGTCTGACCAGCGGCGACTTTCACTACTTTGGAAAAAGAAAACTCCAGGATTTATTCGCAGAATAAACGTAATCGCCATTTGTCACGGAAGCCGAGCGCATTCAACAGGT…
>TCONS_00006885;gnl|Nvit_2.0|Chr1.Scaffold7[.]:302766-302138
CTACTAAACTTGGCACTTTAGCGCACTCGTTCAACCCGCACATAACCGCGGTTAATTATGTCGTTATTATGTCTTTATTCGAAAGCCATGCTATTCATAAAAGCTTCGGACATATCGTACCCACTCGAGCAGCATAAAGAGGTGCGAAATTCGCGCGAGTCCGATGCGTCATGGGGATTACGGAATATAACGCGCGCGGCGAGCCAGAGATACGTCGACCCGGTTTCTCGCGCTCGAGATCACGAGATAACGAAGATCGCACAATTGATTCGTTTTTCGGGCTCCGCGAATATTGGCCCGAATTTTTCATGGCTTATTGCGATACAGAGGATGGCTTTTTAGTAATTATTCGTGTATTCTTTCATCGGACTTTGGACGCCGCCGATGCTGCTCAGGCAT…
>TCONS_00006919;gnl|Nvit_2.0|Chr1.Scaffold73[.]:519681-519094
CAATAGTAGCGGAGACAAGCTTGTCTTTTAGAGCAAAGCCACATTTAATTTGTTGACGACGATAGCGCGCTGCGCAAGTCAAAGCATGTATGTGAGTGTGTGTGATTTGATAAATGTGCATGCGCGCATATAATTTTTTTTTAAGATTAGTTCGACGAACGACGGTATCCCAGTTGTGCCTCGTAGAATTTTGTACTCAAAATAACAACGTACCTTATTTTATTTGAAATATACATATATTTATTCTCCCTATACATCCATTTATTACAAATGTTAACATTTTTGAAAGTATTTACAGCGATCACAAGCCATTATGGTTTGGATTACAAATAAATAGTATGTGAATTCAAATACAACAGTTCTTTGATTTTAAAGTAACCATTTTATTAATGATACGAT…
>TCONS_00006923;gnl|Nvit_2.0|Chr1.Scaffold74[+]:1878-3195,3266-3472,3557-3803,3935-4285
ACCTTCATATTTGTGGCTGCTCTGCTACAAGCATCAAGTAGGCCTTTTTCGATTCCTTTATTTTTGTAAGAAGGATGTACGCAAATAACATAGATGCATAAATACGTATCATGACCCGTAGATTCGTAAATGTTTGCTTGTTTAACCAAAGCGCCTTTTAATCGCATCATCGCTTCCAGAGCTTCTCCAGTAAATATCTGTTAAATAAGCGAATATTATGAAAGACAATGGTAAGATTTTATTTCTCACTCTAAGAATATAAATTCAACATATGCTATTATATTAAAATGACAGAAGCTATATTAAATAACATTGTTATATAACCTTTCTAATGAAATTTCTTAAATTTAAGTGATCAATATAAAAGAGATTTGATCCAAGCCATGATAATATGGAATA…
>TCONS_00006960;gnl|Nvit_2.0|Chr1.Scaffold74[+]:379360-381631
GTAAACAGAATTTTTGCAAATTTTGCCTGACCTTAGTAAACTATATTCATAAACATTTGTTGGCACAGCACATCAATGAAAAAGAAGTTCTACAAGCGTCATTACTACCCCCAAGAAATGCAACTAGGAGATCGATTTTAGCTAAAGTACGTGTGGAGGGAAACGATATGTACAACACTAGCCGTAGTCTGAATCCCGATAGAAATATCATTTGTGCACGACGAAGAAGGATAACCCAAAAAGCGCACCAAGGATTCAAGCAAGTGTTGCAAAAAACTAATACATCTAGTCAAATAGACCAAGGTATGCAAGTAAATAGTGACGATTCTAATCCAGGCAATGTCAATAGTTGTGCAGAAATGGACGTACTTGCCAGACCAGGCGAAAAATAATGAAACT…
>TCONS_00007008;gnl|Nvit_2.0|Chr1.Scaffold74[.]:102528-100994
CACAAACGTTTTTTTCACTGTAGTTACAGTATTCAATTCTAAAAATTAGGTCTGAACACAATCATTTCTGTTGTCGAATATTTCTTAACTATTCATAGCCAAAGAACTTTGATTTTTCAAATGGACTCTGAAGTTCTTTGGTCATTATATTACATCCAGGAGGAGTCAGAGTCTAAAAAAGTTTAATGTAGCTTCGCAAGTATATTAGATATATTATTTAGCTATAGCAGCTATACTGAGGCTGGATAAAAGGCAGTTTTAACGTAGATGATATGTCGCTCTGTATGCTCTGCTGGCTCGAGTATGTTGGCGAGGGAAATAGCAAAGCGTTTATGTACGCTATCTAATCATCACTGGTCAAGACACAGTGAAAGTCGAGTTTAAAAGGAAGGGTATCCT…
>TCONS_00007010;gnl|Nvit_2.0|Chr1.Scaffold74[.]:175583-173530
CGGGCATCGATAACCTGCAAGCAAGTCCCAGAAAATGCTCTCATTATCTTATATTTCACCCCCCCACCAACCTCCTATAAAGTTAATAGAACAGAATAATGAAAAACAGTTTCTATAATTATTCTTAATCTCGTGTGCTTTTTCGACTGTTTGCATTCTTCTTTAAAAATTCACAAAAATCGACTTTATTTTTATTTTTATTCATTCATTTATTTATTTTTTTTTATAGCTTTTAAAATTTTTTCTTTTATTTTTTTTATAATACGTTCACGTAATAAAGACGTCCCGCGACATTGCAACGAATGCCACGTTTTTATATCGTCGTACGTCATACAAATTTTGCTCTTCATCATCGGTAAACTCAGCACTATAATTATATCGGATGTCTGAAGTGAATGA…
>TCONS_00007011;gnl|Nvit_2.0|Chr1.Scaffold74[.]:581799-581480
TACAAGATATATCTATGGAATATTTCATAAATTTTTTGATAAATGTTTAAAAATTCGTTACAAAAGTTCCAAAGAAATGTTTAAAAAAGATTCCAAAAATCTTCCGCAAAATATTTCAGTGTATTATTAAGTAAATAATTCTGAGAAATATTTTATGAAATATTTATGGAATATTTCTGAAATATTTCACGAAATATTTCCATTGAGTCGGTTGATAGCTCTTCTATGGAATATTACTGGAAGGTTTCAGAAATATTCCATGGATATATTTCACTGAAATATTTCGAAATATTTCATTGAAATCTTTCATGCTGTGTGGG
>TCONS_00007052;gnl|Nvit_2.0|Chr1.Scaffold83[-]:473429-473105,455845-455706,440600-440543
GCGGCGGCGGACGCGGTCGAGGGTTCATTGACGATCGAAAGTCTGCGCGGCCGCGACCACGTGACGCGAGCGCGATTTATTATTGCGTATGGATATCAGCGATCGGATGTGAATTGTTTTTTCGCCCTTCGCCGGAGTGTGCTTTCCGAAGATGACGCTCGTGAACGAGTAACAGGGGAGAAATGATTTTCGGTGATACTAAGAATTGTGAGATGATGATGTTGTTGTGGTGGTATGGTTAGTGATACGCGATTTATATTGTGACAGTGCAGTACGTTATAGTCAGCTAGTGTGTGTCGAGGAGATGAGCTGGTGATCGCACACGAAGCGGTTATGAGAGTTCGATGATTACCGGCTACCGTACCCGAAGCAGCAGAACGATGGACTACCTGCAGACTA…
>TCONS_00007053;gnl|Nvit_2.0|Chr1.Scaffold83[-]:504459-504286,496438-496398,488409-488359,477913-477797
CTCGACTCTCTATATGCATATGCGGAGCTGGTACGGGAGGAAGCGTCGGAGGGAAAGGAAAAAAATGTCCATTAAACAATCAATATACGAATGGCTGGCGCTCGAAGAAGAAAAAGTGCTGCCATTGTTTTTGCATCATCGGTCCATCAGCGGCGCTCTTCGATAGCCGTGAAAGTGAGTCTTCAAACGTCCGAATGATTGTACGTGCTGTTACGGTAAGCTTCGCAAACCTTATCAATCGGACTGCACTCGAGAGGATCTGCCTCGTAAGTCTCTCGCAGAAGATTCCTGTATACACGACGCACCGGTGAGATCGAATTTTTGTCAGCATAACCCGTCCCTCGATACAGCGCGGGAACAGCCAATATATAATATACGTAAGC
>TCONS_00007054;gnl|Nvit_2.0|Chr1.Scaffold83[-]:551109-550490,496438-496398,488409-488359,477913-477797
CGGCGCTCTTGTCAGACGATCGGAGCCGCCAGTTTGTGCCGCGGCGCCGTGAGACGAGGACTGTGTGCTTGTTCTGCGTGTGCTTCGCTGAAACTCTCATGCCGTGCGTTTACAACGATTGCCATTGCATCGATATTTAACTTCATACATACAATCACTGCACCGTCATCGGTACAAGTTTGCGATACGTCGTCGCGAGTGTCGTGAATAAGTATATCCACGTGCGATTCCTTCACTATAATACTTACTACAGTGAAAAGAGAGTAGAAAAGATTAAGTGCGAGAGTGTGCCGAAAACGCAAATTGTGCGAGCGGTGGTATGACGCTGACGACGAGAAGAAAGTGCGCGATGATGAAGCTTCAGTTTGCATAGTATACCCTGCAGCGCGCGTTATTGCA…
>TCONS_00007055;gnl|Nvit_2.0|Chr1.Scaffold83[-]:551109-550490,477913-477797
CGGCGCTCTTGTCAGACGATCGGAGCCGCCAGTTTGTGCCGCGGCGCCGTGAGACGAGGACTGTGTGCTTGTTCTGCGTGTGCTTCGCTGAAACTCTCATGCCGTGCGTTTACAACGATTGCCATTGCATCGATATTTAACTTCATACATACAATCACTGCACCGTCATCGGTACAAGTTTGCGATACGTCGTCGCGAGTGTCGTGAATAAGTATATCCACGTGCGATTCCTTCACTATAATACTTACTACAGTGAAAAGAGAGTAGAAAAGATTAAGTGCGAGAGTGTGCCGAAAACGCAAATTGTGCGAGCGGTGGTATGACGCTGACGACGAGAAGAAAGTGCGCGATGATGAAGCTTCAGTTTGCATAGTATACCCTGCAGCGCGCGTTATTGCA…
>TCONS_00007088;gnl|Nvit_2.0|Chr1.Scaffold84[.]:713822-712966
AGCCGGTCCTGTGTACTAGTAGCTATAACTACTTTTATAGAATGTTGGCTGTATTGAATATATTCATTTATACTCGACGGTAATTAATTCTTATAAAACGTTTTTAAAGTCGTGCTTTTGATTGGTTAGAATTTATCAATCTGGCAATTTTATTGGAGCATTTCAAAAACGTTTCACAAGAATTAACTACCATCGAGTGTACATCTAATATTTAAAAGTATATTTAATCTCTAAAAAAAAACTTAACCAAAATAAAAAGGTTAGGCGCGTTTGATGTTTTGCGTATCATCATGAATGTCAATAATTTTTTTACTGTGAAATTACAGATTAAAAAACAACTGAGATCAATTAAAAAAAGTCAAGTCTACAATTATATTATTTTATTTATAAGGCGACTAA…
>TCONS_00007179;gnl|Nvit_2.0|Chr1.Scaffold87[-]:379181-378821,378725-378659
CTCAATTGTGGACGCACCCTAAACAGATCTTGCGACTGCCTACTGCCTAGGTTACGGTTTTGCTATACATTGTGTTAGCATGTACAATCGCGCTAACTGAACTGTACCTACATCATGATATATACAGGTATACAGGCAGTGCATAGTGCATACAGAATTGGCGGTATAGCGAGCGGCTACCGGCCACGTGCTATGGGCTAGAATGGCGTCGTACGTTGATATCAGCTGCACAGTATAACAGATACTACATAGAGTAGTTTATTGTGAAATTCACGATGAACAATCTTGTTAATATTAGTTAATTATAGTAGTGTATTTATCAGCAAAAAGATTCTGTTTAGATGTAAATAACCAAGTCATGCAGAGACAGTAACAATTGTGTATAAAAATGTCATCAAA…
>TCONS_00007190;gnl|Nvit_2.0|Chr1.Scaffold87[.]:29004-27995
TGCAGAGAGATGGACGCAGCAGCAGCAGCTCTCGCGGTATAGACTCAGTCCGACCCGGACAGCCGAGCGAGCGAGACGTCGCGGTTGTATATGTATATACGTATTATATGTGTACACGGGCGCTCTCTAACTCCGTTGCGCACTACAGCACTGCCTAACCTCTCGCTCATCCCATGCGCGAGCGCGTATGCGCCGTGGAGAGAGCGAGAGAGAGAGAGAGAGAAAGAGAGATTCTCGCAACCCCGTACGTGCGTGCGCCGAACATCCCGGTTCAGTGTTCGCTCGGAGCTCCGAGACGTCGCATCGTCGCGCGTGAGAGCCTGACTGTCACATCGGTCCTCCGCGAGCGCGCGAGTGTTATTATTGCCCATACTGCTACACTGTCTTCGTGCGTGTTTT…
>TCONS_00007191;gnl|Nvit_2.0|Chr1.Scaffold87[.]:284196-283709
CGAAGCGCAAACAAAAACAAATCCTTTACCTAACCTCAGTTACTCGTAACGTGTATCAACTATCGATCATTCAACAGAAATGACCAAAACAACCACGAAAAATCTTACGCAAATCACCACATACTTAATTTAAAAGTAAGTACCTCATTGGAATCCTCTGTTAAAAGCAACAGCTCTCTCGGCAGCTTCGGCAACGGTGAGCGCGCGCCTTAACCTCAAAGTCCGGTGGGGCGACTCGGCGAGTGGGGATATGGCAGACTGTACAGCGGCGGCGCGCAACCTCTCCTTCCCATACATCGGCGGCGCGAGCGAGCAAGCAAGCAGCAGCAGCGACGAGGAGACTCTAGCGGCGGCGGCACGAAAATCGGGCGAATAGACTGCCGCGCTAAAAGGCGGGGA…
>TCONS_00007192;gnl|Nvit_2.0|Chr1.Scaffold87[.]:625116-624333
GAGGAGTTGGAGAGGTACGGCCGACGCTGGGAGCGGCTAAAAGAGTTAGATAGCCGTTACGCACCTCCGCTGCCAGCGGAGAAGATGCGCGTTCCCGGTGCGGCGTAGAAGGAGGAAGGAGAGACCCAGAGAGCCGCTGCAGTCGAGAGGACAGAGCATGCAGGCCCTGGTGACGAGTTGCCTTCTATCGAGGTTGAGGAGAGGACGAGTGAGAGAAAGAGAGCTTCAACGAGGAGAAAGAGAGCTACCGTATGACGCGGCCTGGTGCGTCCGACCGCTAATGCCGTGGCTCGAGGGGAGAGGCGAGGAGATGGTGCGTGCTTCACCTGCTGGGGCACCGGGCATTGAATTGCCCTGAGATGATCTGCTGGGCATGCCAACAAAAAGGACATTCACGAA…
>TCONS_00007255;gnl|Nvit_2.0|Chr2.Scaffold11[+]:179898-180123,180449-180562,180635-180860,180947-181344
AAAAATCTCTTTATTGCGATAAACCTCCACTACCTTGTATCCCGGACCTGAACTATCATAATTGAGAATTATTATAAAAATTTAATCTGTTGTCAGAATCACGACGCAGATTAGTAAATGTTCGCGACTTTTCAGATAATAAAATCAATAGATTTCGTATTCTTACATAAATTTAATTACTACAGGACCGAGATAAGTCGTGACCGTTTCACAAGAGACTTTACAGAGTCTTTACAAGATGCTGAAAATAGAGCAATAAACAAATCTAAAAGATTAATAATCCCAAATGACCTCAAGCGAGGATGAACGGAAAAAGAAAGAACCGGATGCTGTAAACCCTGTTAAACTGAAAATTTGTAAGAAAGTGTCACAAAAGCGAAACTTCCAACGCATTATACA…
>TCONS_00007296;gnl|Nvit_2.0|Chr2.Scaffold11[+]:624070-624239,624342-624461,624534-624695,624775-624994
GTACGATTCGAGGAGTCAGAGTTTCGGGTTGTTCGATTGCGCGTTTGGAGCCTTTTTTAAAAGATACTTGCTTGGCAAAACAGTTTTAATTCGTTCTGGTCAATGTTTTGTTGTTGCTGATGCTGCGGATGTGATGACAATTTGATTTCTGACATCTGACTGCATATTTGTCGAGGTCGATGCAACGTTACTGTTGGAACTCATTTTGGAGGTATTTATTGGCGATACTCCAACAAGAACCAACTGTTAACTGATTAAAGTTGTGTCGAACAGCTGTATTTATACCCATTGATGCCAAAAACTGATGAATAAGTTTAAATGAAATTCTTTATGCAATCATTTTAATTGGCTGATTTGAAATGTTGGCCCGAATATCACCGTTGTCAAGCAAATTGCAAA…
>TCONS_00007297;gnl|Nvit_2.0|Chr2.Scaffold11[+]:624070-624199,624279-624461,624534-624695,624775-624975,625395-625830
GTACGATTCGAGGAGTCAGAGTTTCGGGTTGTTCGATTGCGCGTTTGGAGCCTTTTTTAAAAGATACTTGCTTGGCAAAACAGTTTTAATTCGTTCTGGTCAATGTTTTGTTGTTGCTGATGCTGCGGATGCGATGGAGGTTTGATATTCACATAATTCTGTAAATTTGTTGCCAAACTTGAAACTGGGCTAGTCGAGGTCGATGCAACGTTACTGTTGGAACTCATTTTGGAGGTATTTATTGGCGATACTCCAACAAGAACCAACTGTTAACTGATTAAAGTTGTGTCGAACAGCTGTATTTATACCCATTGATGCCAAAAACTGATGAATAAGTTTAAATGAAATTCTTTATGCAATCATTTTAATTGGCTGATTTGAAATGTTGGCCCGAATATC…
>TCONS_00007300;gnl|Nvit_2.0|Chr2.Scaffold11[+]:635281-635387,636058-636210,636284-636447,636527-636720,636803-636956,637014-637107,637180-637259,637329-637398,637482-637967,638058-638147,638240-638350,638446-638520,639208-639288,641451-641523
ATAAAACGTCACTACAGTTATTGCGAGCCAGCCGATCGAGGGTGAGCGAGTGTCGAGAAAGGACCGGAGTCTCTGTGCTATTTGACGTCTGTGAGCTACAAATATAGAAAATAAAAGTAATGGATAATTCGTTCGATTTAAATAATACAAACAACGATAACTCTATGACGATGGACGAAGACAAGGGAGAAACGTACGTGCTGACGCGAAAAGTCGATGAAGTTACAGGATCACAAATGAAAGAAATAGAAGTTCAAAAGATGGAAGATGATTATACTATAAAAATGTTGGAGCGCAAGTACATAGAAACCAAGCGAAATCTCTTGTACACGAAAAGGAAGGTGGAGGAAGCGCGCAATAAAGGCGCAGAGCAAACGGAGACGATGAACCAACTTTTGG…
>TCONS_00007363;gnl|Nvit_2.0|Chr2.Scaffold11[+]:1733015-1735648,1736120-1736403,1736473-1740307,1740433-1740874
CCGGACGCGAAGGAGGTGCTGACTTCTGCTTGTTGGCGCACGCGGCAGTTCGCAAGTCGCTCTATTCGATTGTTTTGCTTCGCTCCGAGCCGCTTTCCGCGAACCCAATAGTGGCTCCGCGGACTCGCGCTCGGCGCTTTGTGAGACAACGAAATTCGCTGTGCTCGTGTAACCTTCGGCATCGCGATCAAGTTATATGTGACTCAGGGCAGAGATGCGCGCGAGATACCGCTGCTGACTCGCGCTTCAATTCTAAGCTTGCATGTAAACAAACGGGGGCGGCGGTGGCCGATGTTGCCAAGTGCGAAGACCACCAGACTCGCCGACAAAGAGGCCCGATGAGGCCATGAACAAGGACAACGAGGACCGGTACTGCGACTACCCCTTCAGGCTGCAGGA…
>TCONS_00007475;gnl|Nvit_2.0|Chr2.Scaffold11[+]:2844210-2844941,2845081-2845450
GCCAAACTGCAGTATACTTCGCACTCATACAACTCGTGTGACTATTACACTTGTAAACCAATGACAAAAAGCGAATTAGGAGGAAACTAAGTTCCAAGGACTTGGCAGCGGTTTTTTCTATCTGCTACTACGTAAGACTGTATCGAGTGGTATATAAGGTGGATTCACTGTAAGCTTTTGTTACTGTTGTCGTTCAAATACAGAAGAACACAGTCGATTTCTTCAATAGCCAAAATGAAATACACGCTCTTCATTATTCTACTAATAGCAGTTTTACTTGCCGAATGTAATCTTTTTTTTTATTTTTTGTGTACTGATGTAAAATAATGATTTATATTATCAATACCCTGGTAAAAAAAGTACCATCTCTCCTGGCCGATCCGCGTACTTCCGGCTGTT…
>TCONS_00007477;gnl|Nvit_2.0|Chr2.Scaffold11[+]:2897920-2901015,2901083-2901167,2901462-2901916
ATATATTATCGCATATTCGTAAAATTACATAAAAAAATATAGAAAATAATAACCTCGCATTATTTTTGTTTTTTCCTTCTTTTTTCTTAAATGTCGCGTCTTATTACTCCTCGTCATATCTCCTATTTTTGTATTCATCATTTTTTTTCTGTTTCTCTCCACGTACGAATATATATGTTCTCTCTTGCTCTCGCACTCTCTCTCTCTCTCTCTCTCTCTCGCACTTTTCCGCGCACTCTCTCAATGGCGTTATACGTTTCTCTCCTCGTGATCATATAATATATTTCTATTTATAACCACACGTATTATAGCATTTTGTTAATCACTTGTTCCACGCGCACACATTATACGCAACGGATGGCGAAACTGAAGAAAAAGAAATAAAGTGTGAGTGAGTGC…
>TCONS_00007478;gnl|Nvit_2.0|Chr2.Scaffold11[+]:2897920-2901015,2901083-2901916
ATATATTATCGCATATTCGTAAAATTACATAAAAAAATATAGAAAATAATAACCTCGCATTATTTTTGTTTTTTCCTTCTTTTTTCTTAAATGTCGCGTCTTATTACTCCTCGTCATATCTCCTATTTTTGTATTCATCATTTTTTTTCTGTTTCTCTCCACGTACGAATATATATGTTCTCTCTTGCTCTCGCACTCTCTCTCTCTCTCTCTCTCTCTCGCACTTTTCCGCGCACTCTCTCAATGGCGTTATACGTTTCTCTCCTCGTGATCATATAATATATTTCTATTTATAACCACACGTATTATAGCATTTTGTTAATCACTTGTTCCACGCGCACACATTATACGCAACGGATGGCGAAACTGAAGAAAAAGAAATAAAGTGTGAGTGAGTGC…
>TCONS_00007585;gnl|Nvit_2.0|Chr2.Scaffold11[-]:968183-967844,967190-966743,966470-966179,966097-965831,965670-965429,965355-965155,965064-964929,964842-964664,964569-964345,964261-963926,963785-963609,963533-963009,962932-962854,962773-962663,960940-960713
ATACGATTAAAATAATATGATGCAATAAACGTTTGAAAACAATGCAATTTCAGAAATGCATCATGAGCGTAGTGTGTATGTACACTCCGAGACAAATCCCCAGAATCAGTACACATATTTTATAGTGCATAAAATGGTCGGACAACGTCGATGAACAATCGGAGGGCATCGTCCCTTTTTTGGCATCTCGAAATTCGCGACGTGCCAGCGAAATCGCTCGAAGAAGCTAAACGCGCAAGAAGTCTCTTGACCTTCCTGAAAAGTTTTGACGGGAATTGTACGTATTTCAATATGGCGAACCACGACAAAGGACGCAGAAAGTGGGGAGAGATTTCACAAGATAATTCAGCTGATTTCAAATTGGAGCAAGATAAATTAACAGCAATGCGAGGTGGAGGT…
>TCONS_00007604;gnl|Nvit_2.0|Chr2.Scaffold11[-]:1105350-1104792,1104262-1104153,1103812-1103649,1101884-1101429,1079162-1079114,1078754-1078739
GTTTTGTCCGCCAGTCCGCGCATTGAGTCAGGTTTCGCGCGCAAGAGCTGCGCCAAAAAAAAGGCGGGCGCCCGAGTGCAGGCGACCGAAAAGAAGCGGGACATCGCGGGACACTCTGGCGCCGGGAGTCGGCGAGGTGGGGAGAGGATAGTACAGCATACAGCTGATAGCGAAGCCTCAAGACAGCTCTGATGTCTGCGCGAAATCCGCTGCACACATGTATTGTTTTTCGATGAACTCGGGTATATGAGGTATATAAATATCTCTCCCCACCATCCCTTGAACTTGGAACTTGGACATTCAGACGTTCGGCTTCGAGCGAGACGGACGCATGTGAAGTAAAGGTATCGCGCGTTTGTCGGGTATCACACGATTTATCGCGACTGTCGATCGCGAATC…
>TCONS_00007653;gnl|Nvit_2.0|Chr2.Scaffold11[-]:1850898-1850617,1849405-1848183
AAGAAAGTGCGACGAGTTTCTGAAGACAGCAAACGATCGACGCTGGCGAAAATGTGTCTGCGAAATATGTTAATTTCTAGAAATTCGGGAATATTCCTTTACGCACGTTCTACATCCGTTATACTCAGTCAAAACACGATTATGCGGCTGCGTATTATAGCTTTATACTTGATTTTTTGGAAACGTCTGTGATTATTATGCTAATCGTGGGGAGAAGAGAATGTCCGAGATATTGGAATTACGCCACAGGTTATTCACTTCGATCCCCGTGTTGCTCAATAGGTCGACGCAACAATGGAATCATGACCCTTCGAATAAGCAAAGAGAAAAAAAGCAATTATAAACTCAGCAATGCAATCAACAGTCGTCTGAGGAACGTTAAACGGACTCCCGTGCACG…
>TCONS_00007721;gnl|Nvit_2.0|Chr2.Scaffold11[-]:2573419-2572947,2572865-2572390
CGGGAGTCGGGAGTGTCGGGACGTCGAGAAGGTTATGCGCGCGCGTGTGTGTACTACACCACTACAGCAGAGCGTTACAAACGTACGAGAGGGAGTAGCTGCAATTCGCGAGCGAGGGAGAAGGAGAGCGACGGATGTGCAATATTGTGCATATGTGCGAGAGGCCAGCTGCGCTGCTGTGCCCCGACGTGTCCTGGAGAAATTTCTCTCGCCGCCGCTGCTGCTGCTGCATCTATATACTCGTACTCACGTGGATATGAGCACTGATGAGGAGAAAAATAGGAATGAGGATTAAATAGTGAATATAAAATCGATCGTTCGCAGCGACCCTTGAACTGGAGCTCGCGCTTTAAACTTATTTTTGGGCGGGATATTGTTCAATCATGCTGGTAATTAAGT…
>TCONS_00007729;gnl|Nvit_2.0|Chr2.Scaffold11[-]:2715957-2715597,2715516-2714284
TTCCGTTAAAGCACATTTGCGATTCCAGTATACTTTCTGTATATCTTATTTAGTTTTTGAAAGGTAACAATGGCAACATCGTGAGTAGTTCCTATACAGTGCTACGCGTTGGTTGGCTCGTTGGCTTTGCGCTGACGAGCCGTGGTGTATACCTACTATATTTACCATATGTTCATATCTATAGATACGTATACACGTAGCATATACTATATAGACGATACCTGATTAAAATTGAAATCCGCAAACGAAAACAATGTCTTTATAACCTTACTAGATTTATTGGAACGTGTATTTGAAGTTTTCACGCCATTGAGTTTTAATTAATATGCTATGAATTGTCACCAGAGTATTCTTTTTGATCGTTATAATCTGCCTAATGAGAATTATGTCAACAAAATA…
>TCONS_00007743;gnl|Nvit_2.0|Chr2.Scaffold11[-]:2845446-2844877,2844748-2844210
GGAGCATACAGCAATTACGAGAAAACCAATATTGTCGATTCATGGTAGCGAGCATGCTTACCCTTTATATATTATAGGTACTCTAATAACACGAAGATCTATTTTATCCATGTATATAATTCTATGAAGTTCTTGCACTGTTCGTTTGTTTAATATTATTATTTCCATAAATTTAAATTCCATTTCCAAATGATGTATAGCTTCTATGCTTTATCAAGATATTATTTAGAAAAAATATGACATCTGTTCAATTAATACATTCGCAATCGTAGTCATCGCCGGGTCGTTCATAACACCGCCAAAATTTGGTGAAAAAACATTTGCCTGCGCATTTGAACTTTTGTACCGAAGTGCATCCGTAGACGGCTGTAATAAAAAAGATTTTTTATTTAATTTTAC…
>TCONS_00007758;gnl|Nvit_2.0|Chr2.Scaffold11[.]:43573-42762
GATAAAGCAAACTTGTGGAAAATGATACACGCGCCCCTTGTTAAACCAACTCGCATTCTCGCAGCTTTGTGGAAAGTGCGCGCCGGGATAGCGACGGAAACGCGGCGTAATTGAGCGTCTAAATTCCATAAGTAGGCGTAAGTAGCTTAGTTGGCCTTCAGTAACGATGCATTCATGTTTGCTCAGGGGCCGGTCAACTGCAGAACGCCAGTGTGTGTGTGTGTGTGTGTGTGTGTGTGTGTAGACACTCATACGTCCGATTATATAGATACTCCTATCGCCACTCTCTAATTACTCCCTTCGCGTTTATTTGATCAACTAAGTGCCAACCAGACTGTATATCGCTGCGCATCAATCGAGTGTCGCTGGATTCGATAAAAATCTTATCACCGCGGAGCG…
>TCONS_00007759;gnl|Nvit_2.0|Chr2.Scaffold11[.]:74180-73846
CGCTGCCCCGCTGTGTATATATCGGCTCTCTTTCGCCTCCTCTCCCCGCCATCGCACAGTGTGTAGTGCTAGTGTCATATATACGCACGCACACACATACACATATACACTGCTATATTATATACAACGCGGGGTAGCTCCGTCTCTGTCTTGAGAGAGCGAAAGGAAGAGTGGGGGAGAAGAGCTACTCTCGTCGTCGGTCTGATTTTGGAACGCTCGGAACTGAAACGCATCCCCCACGCGCCGGCTGCTAGAGCCTCTCTCTCTCTCTCGACACGGCGCAGCTGTGTGCGCGCCGAGTGAGAAGCTTACTGAAAACGAAGACAAAACCCGTC
>TCONS_00007760;gnl|Nvit_2.0|Chr2.Scaffold11[.]:376940-376667
AGTGCTTATATCGTTTGCGCCTTTGTTTCGACGCGCTACGTTCAAGTGTCAAGATCGTGTCGTCTGTCAAACGGAAAAAAGTCGTCGCTGTATTTCTTTTTTTTTCACCCGACTGCAATCAACAATCCGGGAGAGGTCTTTTCGTACACGCGCGCGCCTTTGAATGAACTTTTTATTTCTCCGAAAACGAGCGTCAGCAAACGTTGCGCGCTTACTTCTATCTCGGCTCTTCTCGCGCAGCTTTTACTTCTGATGTTTACTTCGTGCTTTGGAG
>TCONS_00007761;gnl|Nvit_2.0|Chr2.Scaffold11[.]:379360-378748
GTGTCTATTTACCTCGTGGGACCGGCCTGATGCTCATTTTGCGGGCTTTCCTCTATACTTACACGCGTGCACACGTGCGCCGAGTTCACTTGTATCTTTTAGCGGCTCTATGCAGGAATGTAGTTTCGCCACGATCCGGTTTGTTTATTACTCTGTAGGTAAACATTAGTACTTAGTGGCACTTAGCAGGCCGCGCAGTTTTAGAACCGACGCGATAAGTAAACGTTCTCTCTCCGCGATTAACGTTCTGCGGGAGAGTATAATATTCAGACGAACTGCGTAGTTCGAAAAGATATCGACGAGACGAATAAACAACGTCGTTATGTAAGTAAGGGCGCTCGCCGATGTTCGGAGTTGGTTAAAGTTCAAGTTTCGAGCTGAATTACTCGTGTGAGAGCC…
>TCONS_00007762;gnl|Nvit_2.0|Chr2.Scaffold11[.]:770873-769839
CCTGACTCTGTGGCTGCATGTGTGCACGAGAGGAGCTACTCGCGCTTAACGGTCCTCTGCGTGCGCACAGTGCAGAAGCGCGCGTATGCAGTGGATTTGATGAGGAATTGAAATCTCGGTTGGTTCGAGCGACGCGACGCGTTAGTGGCGAAACGGTCTTTTGTCGAAATGGAAATGAGCGTGAAATAGAGTCGCTGGTGCTGATATGACACGGAATCCTAGGTTTATTGCTCGTTTCAACGCTATTTGCTTGTTAATTACCTTCGAGCTTTACTGTTAGGCACACACACGCGGGGCTCTTAACGATTCGTCGTCTCTAGCGCAATTTTAACTTCAAACACTTTTTCTCAAACTCGATTATCGAAGCCTCATCAATTTTAACTGCACACTATGCGCAGC…
>TCONS_00007763;gnl|Nvit_2.0|Chr2.Scaffold11[.]:772132-770984
CCCGTCGTCGAACGGAACGTCGATTTCCTATGCGCGTATTTTCTGAAGTCTCTCTCGCGACGGCGCATCACGCTTTTATTTATAAAGATTGCGCGCGCGCAAATAGCTCGAGATATCGCGGCGCAGCAGGTGCGGATGGACGCGATGATTCACGAAAAGGCAGATATACCTACGAGATCGAATCCGGTTGTGTGCGCGCTGGAAAGAGCAGCTTCCTTTCGTACGAGCCGCCGGCGAGAGAAAGAGACAGAGAGAGATAAGCGCGGCACTTGATTCTTCTTTTAATCGCGGCGATGATGAGCAATGTATGCGTTATTGCTTCTTTTGACGCGACAATGCTTGACGAGCGCTAGCTACTGCTGAAGATTTTATCCTTCTGGTACTTGGGAAGCACTTTTC…
>TCONS_00007764;gnl|Nvit_2.0|Chr2.Scaffold11[.]:774821-774005
CTCAGATAGCATGATTTATTGCGATAAAAGTTGATCACTTGATTCGCTCAAGTGTTAATTAAATCGAACTGAGTTATGCTGACCTTTTGACCTTAGCGTCTTGTCATTAGCGCCCTTCTACCTTTGTTAGAATATTCTGCAGATCCTGCCCGAATACCGACACTCCACCTGTTCCGGGTTAAAAAGGGGCTTTTATGAGGACCAAGATGTTCCGGTTTAAAAAGGGGCATTTATGTGGGCCAAGCGCTACACGGCGATCAAAGCGTGTGACGCTAAGCGTGGCTGCCCGACGGGGCGTCAACGCAAGACGACGGCATTAGCGGATCAAAGCGTCTTTCCAAAGAAAACGTGCTTCCCCGAAAATGGCGATGAGCATAGCGGCTCAAAAAGTGCAATATG…
>TCONS_00007765;gnl|Nvit_2.0|Chr2.Scaffold11[.]:1293152-1291752
CGCAAGAAGAGCTGGCTAAAGTGTAACGATCTCTTGCTCAGGTTTTGCAATGTTACATGCGCGATCGTTTAAAAAAAGCTTTGTTTACACAAGTTGCGCTCTGCGCTTTCTCTTTTAACTTTTACTTTTTGCCGCCGAAAAAATTACCTACTGCTCTCTCGAGTCGCATGAGTTTTTCGACTGCTGATGTGGTTTCCGGCCGCGGTCGCGCGCGCGCAACTTTTCCACATCCTCGCACGTAAGAAACTTTAATTGTCACACGCTACTGCGACCACGTCCCTTCGCGATGTCCCGATTGTTTTGAAAGTGTGCTGCAGAAAAAATGTTATCGCCATAGCGAATTATGCAACGAATCGTTTATAGTTGAAACTCGCGTGCAAAGACGAGGCAGAGCGAACG…
>TCONS_00007766;gnl|Nvit_2.0|Chr2.Scaffold11[.]:1309028-1308107
GTTCAATAAGAATCCCATTAAATTCGAGGCTTCCTCTTCTCTCCTTTTTTCTCCCTTCCCCCTCTTCCTCCCTCTCAATCGAAAGTCCTCGGCCGGCTAAACAAGATAAATGCACGCGCGGTGAGCGCTGCTGAAGACCACACAAAGCCCGCATTTTTTTCTCCCCGAAGACGTAAAACAATCTCGATCGCGCCAGCGGCAGGTGATGAGAAGGAAAAATCACACAAGCCGAGCAAATCAATTTGATTACACACTGCAGCGTCGCGCGCGTTTAATCTTCGGCTACAATAAGGAGCGAAGCCTTTCGGCACGCGCGCGCGCGCGCGAGCAGGGGGTTAAACTTTAATTTAACGCATCAGAACTCGCGCGCCGGCTCGAATCATCCCCGAAAAGCAAGGC…
>TCONS_00007767;gnl|Nvit_2.0|Chr2.Scaffold11[.]:1310841-1310039
AACTCCGATTGCATCGACTCGAATTTAATGAAGATAGTACAGGCGATTCTCGGCTCTGCTTTCAATTAAAAACCGAGGAAAAAGAAGACGTGTATTATATAGTATACACAACGGTGCAGAGAGCACAAAGAAATAAGGCCAAGGAGTGACGTCTTTGCTCCTCGAATCCCATCTCAACAGCTCTTCCAATTTTTCCTCTTCCCTATATACATTTCCCTTTTCATTCTCATCTCCGATATACTCGCTGCACAAGTGCAGGAGCACGACAACGGCGAGAACGGCGTCGGCGGCGGCCAACGATTTGAATCGAAGACTCGTCTCGACAAAGACGGTGCTTGCGCGCGGGGAAAGACAACGCCCTTACTTATGTACGTCGCGGTAGTAAAGATGAGAGCCCGG…
>TCONS_00007768;gnl|Nvit_2.0|Chr2.Scaffold11[.]:1340328-1338733
AAAAGCCGCTAATAATCGAGAACATGCGTGAGGAAATTCAGTAGAAAGAGACGGCTGCGCGCAGACAATGCATAATACACTCAGTACGCGGTTAGCGATAATTTTACAAGTAACATATGCTCACTGCTGGTATATTTACGTAATCTTATACTTCTAATAGCAGAGATCAATTTAGAAATAACGCTACGCTAAACTATTTTCCATCGCAGCGAAACCCGACAGTCGACGAACGCATCTCTCTCTCTCTCTCTCTCTCTCTTTCCCTCTCTCTCTCTCTCTCTCTCCCTCTCTCTCTCTCTCTCTCTCGTTGAATCCCCGTATAGAAGAGGGGAACCGACTGCTGGCGTGGAATTCCGAAGAAAGAGTCTTTCGAAGGGCTTGACCTTGCACAATGAGAGC…
>TCONS_00007769;gnl|Nvit_2.0|Chr2.Scaffold11[.]:1390526-1389623
GCTTATGATTAAGTTTATCAAATGACTTAAAAATAGATAAAGCGTAAATATTGTAGCTCCGGTATTTCCACACAAAAATGAATATCTTTAACGGCAATTTTCGCAATGTACCCGCGAATATTCAATTTGAGACAGACGCTCACCTATTAAATGTATAAAAGCAGAGTTGCTTAATGCCGATTGCGCAGAGCGACACTGGGAAACTTATTGGACTCTGATGACTTTCTGCACTTCCCTGCGCAATGTGCATTGGGCAATTTATTTCGCGATTTCTTAATGCGGAGCTTTGTTAAACATTAACAGATCGTGTTCACCATGGAAATTAAATCATACTGACTCAACACTGCACCAGAGACAAACTTCGTTCATTTTTTCGCGATAAACCTTTCTCGTCAGCAC…
>TCONS_00007770;gnl|Nvit_2.0|Chr2.Scaffold11[.]:1409979-1408277
ATTTTACAGTGTCCTTGTCTTGTCATCAATTCAAGTATGATTGCACATTATTACAGGATGTCGTCAGAGGGCTTTTTTTATTTCGCACCATATTTGCAGTTATCCTCGCCGAATCGTACTCGATCGTGTTGTATTGGAGCCATACGCAAGCGAGAATTCACGTCGGTGTCGTCCTGATGATGCTCTATAGGTACTTTTCCCGTTTGAAGACATTTAAAAAGTTGTTTTTTTCTTTCCCTCTGCACATATATGCGGTATCGTTGCTACCATAAAATAATCAAGAATCAAGATTAACGAACATCGACGTGACTTCCCGAAGAATACGATTCGCACACGCACGTCCCTTCGATGGCTTCCATTTAGTTTAGAATATACCTAAATACGTAATTTATATGGCAT…
>TCONS_00007771;gnl|Nvit_2.0|Chr2.Scaffold11[.]:1663442-1662255
CACCAATTCAACATATTGACAGTGCTTTTGTTCAGTTTGTATTCGACAATACTGACCATAATGTTGGAACATTAGATGGTCACGAAACGTTTCATTGCTTAGGAGGTGTCGCAGTTTATACTTCAGATTTTGAAGTTGTGGTAGAGGGTGGTTCACAAAAATGTTCAAAAATGCCAACAGCTGCAGAGATAGCTTCGCATAAACAAATAAAAACATACCCCTGTAGCAAAATTGATTCACATGCGTTGCATAATATCAAATATATTTCTGTGAATAACCTTCATTTAGGCAATCGGCCAATTTTCCCAGAGCATTATACAGGATATGCATGGGGTAAAGCTGTGGAAATCTCGATCTTACCGTCTTGGAAAGGCTTCATGGAAATTTTGTCACAAGATA…
>TCONS_00007772;gnl|Nvit_2.0|Chr2.Scaffold11[.]:2274054-2273214
GTCAGGTTTCTATTTCGTCCTATGGCGAGACATTCGATCGCACAAGGGCAGTCGCGCACACATAAGTGAGAGAAACGTATAGGTAGTATGGACATCGTCATCAGCATTATCATCGTTACCTTTTTTTTTGTCATCATCCTTTTCTCATATATATGTATACGCATGTATATAATCGCTACAATTCTTCGAGAATTTAAAAACAACGTCTATGGATGTTGAAAACATGTATATAGAAATCGGGCAAAAAAGACACACGTGCACAATCGTGATGATATACATGGCTCGATATCGTGTGAAACATAAACCGAAGTTTAATAAGGAAATCTCATATATTATCGCATTCTCTCGATCTCTCAGCATTAATATACACATACCCCTCTATATTGTAATATATCCTGT…
>TCONS_00007773;gnl|Nvit_2.0|Chr2.Scaffold11[.]:2385570-2385177
CTCGGCTCCCGACGCCAGCGCGCGCTCTATTCGATTTCGGAGCTCCGCGAGGCTGCATCGCGCGCGCGGCCTGTGTGTTTTTGTGTTTTACCTTCTAGCCCAGTTCGAGTGACCCGAGTGATTGCGTGCCAGTGCTTTTAGACTGTTATCTGCGTATCGAAGTACACGATGTAAGAATACACGAAGATCGACGATGAGGGCGAGCCGGAGAAAAGCGGTCCGGCCCGACTCTGGCTGCAGCGTATAAGAAAAGAAGAGAGGAGGCGAATAATTATGTGATTTTTCGGGCCGCGGACGAGCTGAGGAGCGAAAATATGCGAGAAATGCCGTGGAGCGCTTTTGTTCTCGTTTCGCTGCTCCTGCTGCTGCAGCTCGAGGAGGGCACGTGCATAAA
>TCONS_00007774;gnl|Nvit_2.0|Chr2.Scaffold11[.]:2423946-2423645
GTCGATGATCGCACGCACACGAAACACACGGGAAAAAAGAACCCGAAGCCTCTTTCTGCGTCGCAGAGAGAGATAGAGAGATTCACGCACCGTGTTCAAGTCGACCGTGCTATTGCTCGCAATTTGTTTATTCAGCGTGCGCTGGTTTATTCGGCTTTACTGCGACGTAGCATCGGACCAACGGAGCACACGGGGGAAGTAACGAACTGCGCGTTACGGTGCTGCGTGCGACTACTGCTCTGCTCCAACGAGACGCTGCTTATGCTGCTAGCAAGCCGAGAACTGAACTTTGAAAAGGCTCT
>TCONS_00007775;gnl|Nvit_2.0|Chr2.Scaffold11[.]:2484735-2483149
CCGCGCAACCTATTACGTGGAATAAAATTGTTCTCCTCTTTTGGTAAAAATAGCACACTTGCCCCAAAGTTACAAATCTAACTTTTATTATGTCAGCTCCAATATTATCATTTGTTTTTATATTATTTTATACCTATAGTGTACCATTTGCTTCATTATCTGGTGCCAGAAGTCTGTTGCTGTCTAGAAACATCCAAAGCTTCAAGCGAGTGTTTCAAATTTTATTATGACGCTGTATGCAAAACAAGGAAGGGCTGCAATTGTAAATTTGGACAATCAATAAGTTGTGGGTCATCAAACGATTCTCTTAGCTTTCATTAGCCCTGTAAACGGAGAATTTTCACAAAGCCAGGAGGATATGAAAGCAAGGAAACGGGCGCGCCTTTTAATTTTAACAAC…
>TCONS_00007776;gnl|Nvit_2.0|Chr2.Scaffold11[.]:2518396-2518106
CGAGAGAGCGCAATCGATCCCCAACGTAAACATAGAGGAAAGTCACGTTCGCGGCCACAGGTGAGGCGAGTAAGGGCGTAGTCTGAGCCGTGATGGCGTGAAAAAGGGCGGCGAGCCCCCGGGAGAAGAAGTCAGCGGTCTCGGCTACACCCTGCACACAGAGTATAGCGGCGTTATTGCCCTCTCTCTTCCTCTCTATATCTGGCCTCAGTATATAGGCCTGGCCAAGTGCGAGAGAGAGAGAGAAAGAGCTCCGAGGGGGGATCGATATCGAGGTGACAGTCGAATTTT
>TCONS_00007777;gnl|Nvit_2.0|Chr2.Scaffold11[.]:2692706-2691855
GTCGGCCTCACGGGAGCGAGTTCGTTGTCCGCTCGCCGCCGCCGCCGCTACGCTCGACTCTTGACGCCTCGCTGACTTGTGTACTTTTATGCGGCCCGGAAGAATTTCCGGATATTTTCTTTTAATTCGCCGAGAAATATTTTCAAACTCCGACAGAGGTTCATAAGTACACTGTATACCGCGAGAGGTGACGGATGATCCGCGGCGGGCGATTTTCAAAAGTGTGCGCGCGCAGTTCGAAACGGGAAGGATATAACGGCTGATTCCAGTGCCGATTCTGCTGCAGACGAGGTGTTTGGTGCGGAGAAACGGCTTGTGAGGAGAGTGAAATGTTTAATGGGCAATTGTGCATCGGCTTCTCATACCTGCATGCGGCTGCAGTCGCGCTGAGCTCTGGTA…
>TCONS_00007778;gnl|Nvit_2.0|Chr2.Scaffold11[.]:2892933-2889978
CTTAGCTCGAAAACGGCAAAAACGAAGGAAGCGAAGATAAAAAAAATCGAACAAAAATTCGGCACGAAATCGCGCGAGAGGGGCATGGAACCAATAAATTTTGCCGCCCCCTTCCGGCGCTCGTAAATATAAAAGTTGAATTAAAAAGTATGTTTTCCGGATGGTATGTCCTAGGCATGGATTCGGTCGTCCTAAAAATCGCTAAAGTTTAAACACGGTGAATTAAAAATAAAAAAAAAGAGAATCAAAGTATTTTTGATAAAACGCGCTTACACGCGAGCGCGAAAATCGCGGAATTAATAAGGAAAAAAAACGTGAATTATCGAGTATAACGAATTAAAACTAATCTGTTGTCCATTGAAAATGGACGGATCGAAGCTTCGAGACGATCGGCGGGCA…
>TCONS_00007779;gnl|Nvit_2.0|Chr2.Scaffold11[.]:2897446-2893517
CGCGCGCTCTTCCCTCCCTGCGGAAATTAATAGGGGTCAACGGCCGGGTGCGTAGCTAAAAATCGCTATGTGCAAGTGAAATCGGCAAGAGGGAGAGGGACGAAATAAGCGACGGCTGATTTATGCAAAGCAGCAGTATTATAGCGGGGGTGGCAGCAGCGCAGTAGAGGAGAGAAGCCGAGAGAGAGATGTGGAGAGTCGCGTGTGCAGCACAGGGCCGTTGGCCGTTGGGATGGCAACGTCGCATTGCAGCGTTGGGGGGTGGCTTGCGGTCGATGCCGTTCTCTCTCTCTCTCTCTCTCTCTCTCTCTCTAGCGCGCGCTGTACAACGGCCGTGTTATATAGGGGGTCGAGCTGCCGCTCGGGGGTTCCTACCCTCTCCCCCCTCAGCCCTCCCCG…
>TCONS_00007819;gnl|Nvit_2.0|Chr2.Scaffold116[+]:579348-579615,579688-579819
AAGTGATGCGACTGATTGGGTTGGTTGAGAACAGACTAATCAGAGAGAGGAGTACTGCAATCCCTACACATCTTTCAGTATTAATTACTTTAAGATTTTTGGCCGAAGGAGGTCTACAAAAAGGTTTCGCACAAGATTTTGTACATCCTGTAAGCCAGAGTACAGCTAGTCAATGCATTGCTCGAGTCATTGATACTATTAATCATTTAGCAGATGACTTTATACGCTTTCCTGGAACAGAAGGGCAAAGAGAACATAATTCAAACCGCTTTCAAAGGACTACTAGGATTCCTGGTATTATTGGGGCTGTTGATGGTTTTATGGTGACGTTTTATAGGCCAACAATAAACGAAGAAGCATTTTTTAACTATCGTGTAGGAACTTCCATGAATGTACAAAT
>TCONS_00007834;gnl|Nvit_2.0|Chr2.Scaffold116[+]:619208-620592
CTCAGGTTCGCCCCCTACCCGAGTGGGGGTGCCGCCGCCGCCGCCGCCTCCTCCTCCTCCTCCTCCGCCGGCGGTGGATCGACGACTCCGCCGGCGCAGGTGGCGCGACCCCAGCCGAGATCCGCCAGCCCCAATTAGCAGCGTCCGTAGGTGCGCGCGAGGCCGCGCTCGGAGACTCTTTCGGCTTGTATCGACCGGTGCGCGCTGGACTCGTCCGAATTATCACGGCAAATGTAATTCGGCAGCGACGTCCGCATCGTTCACCCCGGGTACGTATGCAGGAGCGGTAGTGCAATCGACCACCGCGACCTCCTTCGAAATGGGTGCACACTCACACGAGGCTATGTTGTATGAGAGAGAACCATCGCTTGTTTGCTTCTTTTCACTACTACCGTATTG…
>TCONS_00007835;gnl|Nvit_2.0|Chr2.Scaffold116[+]:619208-619476,619775-620592
CTCAGGTTCGCCCCCTACCCGAGTGGGGGTGCCGCCGCCGCCGCCGCCTCCTCCTCCTCCTCCTCCGCCGGCGGTGGATCGACGACTCCGCCGGCGCAGGTGGCGCGACCCCAGCCGAGATCCGCCAGCCCCAATTAGCAGCGTCCGTAGGTGCGCGCGAGGCCGCGCTCGGAGACTCTTTCGGCTTGTATCGACCGGTGCGCGCTGGACTCGTCCGAATTATCACGGCAAATGTAATTCGGCAGCGACGTCCGCATCGTTCACCCCGGACGGAGCCAAAGAAAAGCATCGCCCCCGCGTATCGCGCGATGAGCCGTGGCTCGTAGACGCATTTAAGCCCAGTAAAGAGGAGGAAGAAGAGGCAGAAGAGCTGAGGAAGCCGCTCAAAGGCGCGAATCA…
>TCONS_00007920;gnl|Nvit_2.0|Chr2.Scaffold116[.]:15332-14433
CCGTCCTTTCGACCAAGTTCTTCGAGCCGCGTGTGAAGTGAACTCGGTGCTGCTGCTGTGCTTCGCGAAGAGAAGAAGTGCGCGCGCGCGCGCGGATGTTCCTTGTGAAGGGGGGACTTGGAAGGCAGTCGGCCCGAGTCGATTCTCGATCGGCGCGTGAATCGTTATCGTAAACGAAGCGAGTCGCTTTTGTTTGCTCGAGTCGGCCTTTTTTATCAGTCGCGCGACACCTGCGCGTACGTAAAAGTGAAAACGCCGCAACAACGATAACTCGGAAGATCGAGTGAAACGAAACGACTAGCGACGGTTTCTAATTTCCCAAATTTCTTTCTCTTGCTCGCTCGCTCGCTTTTATGAGGATTTTAGTACACCTCGTGCTTCCGAAGCATCTCTCCTTAC…
>TCONS_00007921;gnl|Nvit_2.0|Chr2.Scaffold116[.]:196821-196304
ATGAATTTTTGTTGAACGGCCTATAAAAATCAATTACGTCAATGTACGAGCACTAAGAGGCGTATAAATAATCTCGTCAGAGGCGAGGAGCAGGCGTCTCTTGGCACACACCCTCGAGACGCGAGAATGACTCGTCACGCGTGACGGACGCTGTCCGCCTCTCTCACTCTTCCCTTTAAAAACGCTCGATAAAGAGCCGCCGGCGACAAGTGTCTCTCAGTCCCGCAGCGAGGACGAGTCCGTACAATGTAGGGGTTGGGAGCTGCAGTCACGGGTCCAAGGCCGGGAAAATCAAGAACACTCGCCGAAGGTCGTCACCAGGATATCGTTGCCCGATCGCCGCAGCACTAGTCGCGCGCATATCAACGCAGCAGCGGTAGCAGCAGCGGTAGCTCGTCT…
>TCONS_00007922;gnl|Nvit_2.0|Chr2.Scaffold116[.]:205602-204947
GTTTTATTGATTCTGTTTCAGGGGAGTCGAGTTCGACAGACTACGCCGAGTATAGTAGCAAAACACGTGAGCACCGAAGAAGATGGGACAAAATTTTATGTAAACGAGGCCGTTTTTAACGGTCGATCAATTTCGCGCGTCGCTCGTGCGCGGGTTTTATAACGAAGTAGCATGCAGCGGAGGGACCTTATACATCACGCGCGCTTTTTGCGACGCTGCTTGTTAATTTCGCAGTGTATACGCGAGCCCGGTGGATTAATTTAGACGTCTAGCCGACGCGCAGCACATAAAGCGATCGGTGATAAGTATACGCGTTTTTTCCCCCGCGTCTTTGTCAGATTTGACATTCCGGCGATTCAAAGGAACGAGAGGTTGAGTCACGGGAGCTTTTATTTCCCA…
>TCONS_00007923;gnl|Nvit_2.0|Chr2.Scaffold116[.]:238388-237565
GAAAAAAGCTGGAACACGGGGCTAAATCAAACGAGACAATCCGCGTGAATTCCGAAGCGCGAGAATTAATTCGAGGAGAGGCGTCGGGCGCAATCGATGCATTCTACGAGGATCGTTAAACGATTTAGCGACTTTTAAGTACACACGAGCGAGCGAGCCAAAGTTGTCCGGCTCTCTCAGTCCACTCGCGCGTCGGCACAATGAGAAAGGACGACGAAGCGAGCATAAAGAAGCACGGGCGGGAGAGGGAGAACTGCCGCGCACGAGTGTATCGCCCCGTGCTCGCTGCTGCACTGTTGAAGTTTGGCCAAAGGCCGAGTATAGCAGGGCTTTGATGGGCGACAGTCCAGCGCATTTGCATGTCGGAATTTCATTCGTATATCTTTATATGATGCGTGC…
>TCONS_00007924;gnl|Nvit_2.0|Chr2.Scaffold116[.]:253068-251847
CTGCTGTGTACAACGACGGCCAGATGTGCAGCCAGGCCTCGGGCAGTGTGAGAGAGTATGCAGGGGCGCGAGCGAGCTGATAGCGGCTGCTAGGCGAAAAAATCAGAAAAGCGAGGAGGAAATCGTTCTCGATTACTCTCCGCGCCAAGAGCTGGCGATAAATAAGTCAAAACGGCGGCGGCGGGCACATCTAATTAAAATAGCTACCCCTCGCGCGAACAAAACGTTCATAAATCAGGCCAAAAAGTTAATTCGGCTGAAAAAGAAAATATATATCCCTCAAGGAGCTTCTGCATTCCCATTTCTCTCCCTCCCTCGATCGATCCGCGCCTCGCATTGAAATCGCACTCGAAGCTCTCTCGCGAACGTGGCGAGAAGAGTAGTGGCGGCGAGGGTGGA…
>TCONS_00007925;gnl|Nvit_2.0|Chr2.Scaffold116[.]:260526-259934
GAAGTTTATTGTCCGACTCCGGCTGGCTCGTAATTTTTGCGCGCAGGTAGTCGGGGAGTGACGCAAAAGGAAGCGCAGGAAAAGAGCTTGGACTCTCGGTTCGCGGCGAAATGCTATGACGCCGGCCGGCGCCTACTCGCGTGCACCTGCTCAAGAGACATAAGGCTCGGAGAATCAATTGGATCGATGATGGGATTTTCAGTCGCGTACGCAGTGGAAACGGCTTTATTTTCGGCGCATCGCAGTTTGATTCGATTAAAAAAAAAAGTTTTTCATCCACCTTGCCCTGGACCCTGGACACTCCGTCGATCCTCCAATCGTCCCTTCTCTCGATTCGCGCCATGGCTCCTCTTCCCTCGGTCTCGCAACAAAATCTGATTCGACATCGATTTATCTTCG…
>TCONS_00007926;gnl|Nvit_2.0|Chr2.Scaffold116[.]:481243-480913
CCTCTCGCAGTCCGGGTGGCGCTTTAACATTCTACACCCTTCTTTGCAGCATCCTGGAATCCTCGGACGAAAACTTCACTAAAATACAAAACAACTCGCGGCATGCGCGCGCTGCGATCTCAGTCTCCTCTCGCAGACTAGTCTTCAATCGACGACCAGCAGCGGCGTCTCCCAGCCCGACCCCCCTGTACTCCGACAAAAGCACTCGACGGCTCTTGGCCTATCTGCAATACCGGTGAGCTGAAAAATGCACACACTGGGAAGAGCGCGCCTCGGTCTCGCAGTGGTGAGAGTCCGCGCTCGAGCAGGCGGCGCGTCCGTCGACTCGCGC
>TCONS_00007927;gnl|Nvit_2.0|Chr2.Scaffold116[.]:598843-597295
CAGCCGCGCGCGTACGGCGCTATTATGTAAATATACTTGTAATTGCCATCGCAGGCGTCCCGGCGCGGGTGGTCGCGCATGTGCTGCGCGTAGCTCTGCGCTGACGTATTACTTTTCTCGCCCCTTCCGGTGCGAGCTCTCAATTCTCCATTTCCAGAGTCCAGACGTGTATCTATACTCGGGAGTCGGGAGTAGCACGTGTTCCGGCCGCAGTTTAGGAAAAATCCGAGTGGGATGTTCGCAGCTTTGTGCGAATTTCTCGATCGTTTTGCAGGACAGAGCTGCGGATTCGGGAATGAGCTTCGGGCATAAATAAATATTAGAAGCGCGAAGAAAGGGGGAGGCGCATCCGCGCGCGCTGGCTCAGCAGGTTTTCTGTCTCCGCGACGCGCGCGAGGG…
>TCONS_00007933;gnl|Nvit_2.0|Chr2.Scaffold121[+]:23595-24162,24505-24619,24746-25080
AGAGAGAGAGAGAGAGAGAGAGAGAGAGAGAGAGAGAGAGAGAGAGAGAGAGAGAGAGAGAGTAAGAAAGTGATCAGAGCATCAGAGGGCGACCGGCGACGGCATAGTTCATGCCGTTATGACAGGTGGCGCTATTGGGTATCATTCAAGTATAAAAAGCAATATTTTTAAATAATCTTTGTAAAATTTCGTCTAATTCACAACTTATAGTAAAAATCGCCTAAAAATCGCACAAATGATTAAAATATCGCCAAATTCAAGAATGGTGTCGCAGGTGTACCTAGAAAATCGCACGGTCTGGTCACCCTGTCGATCTGGCCGGGAGCTTGGAGATCTCTGGTCTCGTCAAAAGTCCGCGCGAGGGACGAGGACCTGCTTACGCTTAGGCCTGGGCCACAT…
>TCONS_00007964;gnl|Nvit_2.0|Chr2.Scaffold121[-]:131703-131680,131281-131227,131137-130970,128327-128247,128181-127586
AGATAAAATACCGCAGAGTTTAAGTTGAGCCAACAGAATATTTAAAAAAAAAATTAGGAAGAGCGTAAGAAATCACAGAGCAGTAACGTTTATATCAAATAAGGAGGAAATTAATGAAGAAATAATTATTGAAAACTCACAAGAAATAGAAGAAACTGATTCTTTGGTTGATTTTGTTATAAATAAGCAAAAGGCAACAAATCATGCTTATTAAACTAATGCATTCTCAAGTTTTCTACCACCACAACCACCACAGCCGATTGCTTTCGATGATTGTACAAACGTACAGGAAGCCGATTTATTTTTTCCGTTTGACAGTTCCTCAAACGATGGAAACAGAACGTTATGGGAGGATGATGTACATGATAGATCAAACAATGATCTGTTACAACTAATAAA…
>TCONS_00008060;gnl|Nvit_2.0|Chr2.Scaffold13[+]:1015940-1016201,1016349-1016588,1016672-1016880,1016979-1018447
CTTTGAAGCCAACTAAACAAGAACGATCGTTTTCATTTATATTTATATAAGTTGTAGGTGATGACATAAATACGGAAGCTCGGTCACGGCATTTGTAGGTAGGCATGTTAGTTACAGTTGTGACAGTGAAGAAGAAATTCCTCGAACTCGATAAGTAATCGTTACCGCTTGTAAACATGCTTGATGATGCTCGCGGAATATAGCATCCTAACCTGAAACCGGTGTTTTCTAGATTCTACAAGTTTTCGGAACAATATGTTTTAGATGTCAGAGTCCAAACAGTTTAATGCAGAGGACTCAATCACAGTCCTTAGTGGTACTGATTCACCCATGATAATGCCTATAGAGAATAATACTTTAGAATGTTTAACAACATAATTTCCAAATGCGAATGGTCTG…
>TCONS_00008061;gnl|Nvit_2.0|Chr2.Scaffold13[+]:1016202-1016269,1016349-1016588,1016672-1016880,1016979-1018447
GTAAGTTTTGATAAACTTTTCTTTTATAAAAAAATCATAAACGATCAAAGATTATTAAAGCAAAAATAAGATGTCAGAGTCCAAACAGTTTAATGCAGAGGACTCAATCACAGTCCTTAGTGGTACTGATTCACCCATGATAATGCCTATAGAGAATAATACTTTAGAATGTTTAACAACATAATTTCCAAATGCGAATGGTCTGCTGTGGACTGATCAAACAGGAAGATGCCATGGATTGAAAATAAATAATGGGCAGATGTCCATAATACCACAGATACGTACATACACAGTACGTTAGGTTAAATTTCAACAAAGAAGTAGTGATGCTAGTAACGTTAGCAGCAGTAGCAGTAACGCAAACAAATCCTCAGGCGTTGTGAAAGCTGCTGATTCAGC…
>TCONS_00008130;gnl|Nvit_2.0|Chr2.Scaffold13[+]:1938773-1938810,1939014-1939512,1942250-1942771,1943032-1943418
GTCACTGACATCCTCCATCCCCCTTCCCATCGCTATAGTGATTTTCCAGTTTTCCATCTCGTTCTTGCTCCTGGTCTGGGTCTAAACCTCCAGTCTTCTTGGATGCAGATGCATAAGCGCAGGGCGCGTGCACGGGCGCAAAATGGCCGCCCGCTCGGGAGCCTGAGTGTACACTGTCGCGAACGTATACACACACAGTCGGCCGTCCTGCAGTGAAAAGTCGCGAATTACACCGTCGATTCATCGCGCCTAAGCAGTAGTCGGTGCGGCTGTGCGAGAGAGCCTCGACTGGGCCTAGAAGCTGGAGAGAGACTGGACCGTGTGCGCAGCAGCAGTATACTACGCGCCGGCGGTTCTCGCGTGTGTCAGTGTGTGGGAAGTCTGCAGCTGTAGCAGCAA…
>TCONS_00008131;gnl|Nvit_2.0|Chr2.Scaffold13[+]:1938879-1939512,1942255-1942771,1943032-1943418
CGTCAATTATTATTCAACAAGTAAATTTAACAATATTCAATTCAAATCGCGCTCGCGCCAGTTCTACCATTCGGATTCACGCACTATTGACCGAAACGCCCTCTACATATGAAAAATTTCATTTCACAAATCTAGTGATTTTCCAGTTTTCCATCTCGTTCTTGCTCCTGGTCTGGGTCTAAACCTCCAGTCTTCTTGGATGCAGATGCATAAGCGCAGGGCGCGTGCACGGGCGCAAAATGGCCGCCCGCTCGGGAGCCTGAGTGTACACTGTCGCGAACGTATACACACACAGTCGGCCGTCCTGCAGTGAAAAGTCGCGAATTACACCGTCGATTCATCGCGCCTAAGCAGTAGTCGGTGCGGCTGTGCGAGAGAGCCTCGACTGGGCCTAGAAGC…
>TCONS_00008178;gnl|Nvit_2.0|Chr2.Scaffold13[+]:2422521-2422792,2422874-2423021,2423373-2424892,2425516-2427287
TAGAAGCGCATCGAAGCAGGATTGATTGCGACTCGTTTCAGCTCCTTGTACGGCTGCAGCGCGATCTTCGCTGTGTCTTGCGCGGCGAGCTTTTTTTCCCAGTCCTGTACTCCTTTTATCCTGCACTTATGCACCGCGTGTACACGTGTACCGCTGCCACGTCGTTTCTCATATCTCGACGAGCCTCGAGGAGAGCTTACTGCTTCGTATAGCGAGCTTGTATTCTGGAGCTGTTAGCTGAGCTGGATGTTGGACAAGCGTTGGATAGCGAGATAATCAAAGGCACTTTGTCTGTAGAAAAGCGAATCTCAGTCGAGCATGTGGAGGGACCCAAAAAGCTCAACGAGAGTCGCCCGGGGACTCCGAAAAGAAAGGGAAAGTATATAGAGGGGACGACCG…
>TCONS_00008179;gnl|Nvit_2.0|Chr2.Scaffold13[+]:2422521-2422792,2422899-2423021,2423373-2424892,2425516-2427287
TAGAAGCGCATCGAAGCAGGATTGATTGCGACTCGTTTCAGCTCCTTGTACGGCTGCAGCGCGATCTTCGCTGTGTCTTGCGCGGCGAGCTTTTTTTCCCAGTCCTGTACTCCTTTTATCCTGCACTTATGCACCGCGTGTACACGTGTACCGCTGCCACGTCGTTTCTCATATCTCGACGAGCCTCGAGGAGAGCTTACTGCTTCGTATAGCGAGCTTGTATTCTGGAGCTGTTAGCTGAGCTGGATGTTGGACAAGCGTTGGATAGCGAGAAAAGCGAATCTCAGTCGAGCATGTGGAGGGACCCAAAAAGCTCAACGAGAGTCGCCCGGGGACTCCGAAAAGAAAGGGAAAGTATATAGAGGGGACGACCGCTCGTATACATCATATATTAGATAA…
>TCONS_00008180;gnl|Nvit_2.0|Chr2.Scaffold13[+]:2422521-2422792,2422874-2423021,2425516-2427287
TAGAAGCGCATCGAAGCAGGATTGATTGCGACTCGTTTCAGCTCCTTGTACGGCTGCAGCGCGATCTTCGCTGTGTCTTGCGCGGCGAGCTTTTTTTCCCAGTCCTGTACTCCTTTTATCCTGCACTTATGCACCGCGTGTACACGTGTACCGCTGCCACGTCGTTTCTCATATCTCGACGAGCCTCGAGGAGAGCTTACTGCTTCGTATAGCGAGCTTGTATTCTGGAGCTGTTAGCTGAGCTGGATGTTGGACAAGCGTTGGATAGCGAGATAATCAAAGGCACTTTGTCTGTAGAAAAGCGAATCTCAGTCGAGCATGTGGAGGGACCCAAAAAGCTCAACGAGAGTCGCCCGGGGACTCCGAAAAGAAAGGGAAAGTATATAGAGGGGACGACCG…
>TCONS_00008198;gnl|Nvit_2.0|Chr2.Scaffold13[+]:2601216-2601896,2601974-2602583
ATACGACTCTGCACTTTGTGCACAAGTTAAGTCGTGGAAGAGCAAAAATAGATTGAAGTTCGTCTTAGGCAAGAGATCGTATCGGTGGAATCAAGAATTTGCGCGCGTTCTTTTTTTCTCGCTGCAAACGAAATGATGCGCAGTGTTATGAAAGTGAAGGCTATACGCGCACGAGGAGATAATTACTAAACGCAGCGAGAAGATGAGCCGAGGATGAGATACGACCAAGGATTCTCGATGCGATTGAATCACCTATGTGCGCGAATAAAAAGAAACTGTGAAATGATCTTTATTCCTTAAACATTAAGAACTAGCACGACTTACCCTTCTTTTAGGTGCTGTAGGATGTGCTTTATGTCTGAAAGTAGCTAATGTATCAAACTTGTATGAAAACAACAT…
>TCONS_00008245;gnl|Nvit_2.0|Chr2.Scaffold13[+]:2956291-2957563,2958094-2958300
TGTGTGTGTAAGTGCCAGACTGGCACCGGTCTGCCCTGTTACGGACACGGGAGAGGGTACGAGGCGATTCCGCGAATTTCTCTTGCTACGCTGGCGATTTTTCTGCAGTCGCAGTTGAATCGAATAAATCCATTGTTTTGTCTTTTTGTCGCCGAGATGTAGACGCGGTTGATTCTGGAATACCTGTTGCGTTCTGCAGAGTCGTGACGATAACCGTTTTGCACTGCACTTCTCGAAGTAGAAAGGTCTGGAGATAGCTCGTCACTGAAAATTCTCTGTCAAAAATGCATTGTAATTAACAAATTAAACGACTGCGTTTCTCTGCGGCAGTTTTCTCACACCGATATCGAATGACAGCCGGTTTATTAACCAAGATATTCCAACGGTGCATCGTCTACC…
>TCONS_00008253;gnl|Nvit_2.0|Chr2.Scaffold13[+]:3017034-3017333,3017456-3017588,3017675-3018099,3018233-3018266
CGCATAGAAGAATCATAACGTAACGGAAAAAATATTTTAATAATTGCATAAAATTCATTAGAATAATTCAGTCGTATGTGCAATAAACGAATATCTCATACTTAATTATTACCTCGTTAAAAAATGTAAATTAGAAATAGGATTACCACTGCGCATGCGCCGCAATCTTGGTTAGTCGCGCGAGTCGCGGCCGGGCCGGCATATCCGGCGACGCGACCGTTACGTTTTAGAACGTTCGAGTAGTTGGTCGCGTTCGGGTTGCAACTCGCGTTTCTTCCCGGCCCTCTCGCTGATATCGCAAGCGATAGTCGTCCGTCGGTGTCGCACTTCCACTCTCACGATTTTGTCGAAAAAAGCGCTGCTGCTACCTTCATTGGGCACTAAAATGCCAGACCTGCA…
>TCONS_00008282;gnl|Nvit_2.0|Chr2.Scaffold13[-]:241000-238304,238222-237803
GGCCGCTCGCGCATCGAGAGGGAAAATTTCCATTTGCATATCAACACATATCATGGCTCGTGTGTGCGGGCGTTCGACAATATATACAATTGAACGGGGGAAATTTTCCTTCGAGATTTGCGCCCCGAAGCGTTATGTTGCTTCTCGGCTATACTCCCACGCCCTCGATCGATCTTTCGCGTCTTTCCACGGATTTTCGCCTCCGACGACGACGGCGACGAGGACGAAAAAAAGCACAGCGGAAAACTTGCCTTCTCTCTCGGCTCTAATTACGATCGCGCATATACGTGTGTGTAGATAAGAGTGTCGCAGCGATGCAGCAGAAATCAAAGGACGTTGCCTCGACGAGATTTCCGTTCCGCGAAGTTTATTTATATTTGAATTATAATTAAATAATGA…
>TCONS_00008452;gnl|Nvit_2.0|Chr2.Scaffold13[-]:2601571-2601540,2601044-2599865
ATAAAGCACATCCTACAGCACCTAAAAGAAGGATTATTCGCCGCGACCGTCAACATCGCAGAGACTCGCCTTGGATTCAAGTTCACCAGATGTCGCTTGGAGGTCGACGCGTCCAAGGTCGAGGTCGAGACCCTCACTTTCAGCCTTCGCCTCGACGAGTAGCCTTCGCCGTGATTTTGCGGCTCATATACTCCTATGTAGAGATAGAAGCGAGTTTTTGAACGCTTCTCTGTTTAAAGGCGCGAATAATCGCGTGGCTTATCTACTGCGAGCTTGTTGATGTTAATAGAAAGACGTTGTATTCAGTCGGCTCATCGTCTGGCTTTGTATAATCAAGACTTGTTGAGGCGATGGAAAGATATTTTTGTTGCTAATATTTTTGACTTTGCGATGCTCCAT…
>TCONS_00008453;gnl|Nvit_2.0|Chr2.Scaffold13[-]:2601838-2601540,2601098-2599865
GTAAATATGAAATCAGATTTTTAGTTATTGATAATATGTATATTGTTATTTCGTATTCAGTCGAGAAGCACATAATATCCACTTAGGTGTCCGAATGAAAATCAACAGTAGATCACTTGGGATGAATTAAACAAGGTCGATAATATATGCATGTATAAAAAAAGAGTTCTCCTGCTTTTAGCGGTGCCCTAACCTAATTTTATGAATACAAACAAAAATCTAACATGTTGTTTTCATACAAGTTTGATACATTAGCTACTTTCAGACATAAAGCACATCCTACAGCACCTAAAAGAAGGGTATAAGATGTAAGAGAATATCCGTCGGTCGGTAAGCAAGATTTCTTCATTTAGATTATTCGCCGCGACCGTCAACATCGCAGAGACTCGCCTTGGATTC…
>TCONS_00008488;gnl|Nvit_2.0|Chr2.Scaffold13[-]:2983736-2983302,2983227-2982771
CTCGCGCGAGGGTGTGTGCTGTGCGTGTGCCGTCCGTGTGCATTGCCTGCGCCAGTGTGGGTGCGCTTGCTCCACGGCTCGCGTTAGGTTAGGTCGGCACTCCTTTTTACGGGTGCCTATACATAGAGCACGAGCACCGGAAGTCGGTGCCGAGAGAGCGATTATATTATCCCAACCGTGCAGACGCGGTGGCCATTACGCGGGGAGCGCGACGCTAGCGCCCCACTCAGATCTTGAGGGACGCCATGGTACTAAAGAACAAAGGAATATTTACGACTGTACTTCGAAGAATCTTGGTAACGTTTTTCGACGTATCGGTGCTAAGTATTGGATTTCATGGGAATACTCAAATGTGTTCCAGCTCTCTGATATGTGTTTATTCGCGAGCGTAAAAAAATG…
>TCONS_00008490;gnl|Nvit_2.0|Chr2.Scaffold13[.]:29538-28461
TTTTTATGAAGCGATAAACATTTCAACGTGTGAGAGAACAACGACACAGGGAATTTCTTCTTAGGCATGCGTCAATCAATGCACTTCAACCTTCTTTTTTACAGCCCCGACCTACTAAACAATTTTTACGTTCATCATACACAATAGAGACAAAGACTTCTCTCATAAAATGAACCATATTACTCGTGATGTAAAACTCAAAACAAACTTTCGCAGCCGTCGAACCCTTTTTTACGTCGATAAATGCCCTACTACACCCATGAAACTTCCTCTCTTCCATAACACACACACTGTATGCACGTCGAAAGCTCCATTCAATCCGTTAACCGCAAAACGAAGCTAAACGTATACACAAAGCTAGACTTGCCCGAGTCCAAAAATTATCAACAATCGCTCGAA…
>TCONS_00008491;gnl|Nvit_2.0|Chr2.Scaffold13[.]:131730-131096
CTAATATATAAGTGAGGACGAGATGCTGCCGCAAGGAGAGTTTCCTTTAAAGTTTATATTGCAATTATTAGCCTTGACGATTATTAGATCGCGGGCAATTAAGCCGGAAAATTGTACTAATTAATTAGCGAGACACGCGGATTCGCCCCGTGAATTGAGATTTCGATCGAGTGCAGGTGAACTTACCGAGAGTGGTCGACGAGACGGAGTAGGTGACTGAGCTTTAATCGATCCTTCATTTCAGAAAAAACAAATGCGATTTTATCAGATTCAATATCACGAGTTACGTTGTCCCGATCGTAAACTTATTTAACAATTTTCAAGCCATAAAAAATCAATGAATTAAATATAGATGCTTAACGGCCGAGCAGATGCATGCATTCTTAAACGGAAGATTTT…
>TCONS_00008492;gnl|Nvit_2.0|Chr2.Scaffold13[.]:237638-235070
GGGAGGGAAAAGTACCATCATCTTATAGTAAATTATATGCGTTATCACATATATAAAATTTAAGAGCTGTCACGTTATTTTTCTGTCAAAAATTAGTAAAAACTACTTTGCTTTGTATACTACTAATGTATTTTTCATGGCCTCGGCGTCCATGTTGATGACCTCAAGACCGAGAGTTATATTGCAACTGAAATTTGAGATCAGTTGCTACACACTTTGAAAACTTTTGACTATAAAGTATACAGGGGCGTCTCGAGCGATATCGAGATCATCGATTCCAGCGATGCATCGGCGGCAGCTTTTCAAAGGCGACAAATGGACTTTGTTCCTCGTCCAAAGCCGATCCGGACGATGAGGAAAATCTTATTTCTCGCCGCGTCAAAATAAAATTAGCCGAAT…
>TCONS_00008493;gnl|Nvit_2.0|Chr2.Scaffold13[.]:286027-285342
GAGCCTAAGGTTTTCCTATGTACACTTTTTGCTCGGGGGAAGCCGTGTGCTCCTTTTTTCTCTCTCAGCAGGCGCAGGTGACGCCGTTCCGTGCGACATACGGAAAGTCGCGGACGAGTACACACGGAGAGTTGTGTACGGTATATATATCGTGCGTCTGATGAAATCGTAACGGGTCCCGACGAGCGGAGCGCGCGATGAGCGAGGAGAGAGAAATTGCGCGAGAGGGGAACCGTTATCAGGCCATCCGTGTGCTTCTAGAGTGAGAGATGTACACATGCTCCGTTTCATGGCGCGCGGACAAGAAAATTTCGATCGGCCGAAGGGTTTAGCGCGTAATGTTTTCAAGCTTTCGAGAACGAGATAAGACCCATAGGGCAGACTGTGCTTTGTTGTGTT…
>TCONS_00008494;gnl|Nvit_2.0|Chr2.Scaffold13[.]:543602-540773
CCCTCGTGCTGCACGGCTGCGGGTTGATTTTTAATTGTCTGCCTCGAGATTTTTCGATCACGCTTAGAGATACGATTGAGTCGAGTCGAAAGCCTCTTGAATAAAGCACAAAGGAGTCAAAATTCGTCGATCATTGAATTGTTACAGCTAGAATGTATCTATGTCAATCACGCGTACAATGTCAGAGGGCATTTGACGATCGAGCCGCAAAACGAAAGTAATTCATTACCAGAGCAATAACTAATCGCATAAACGAGAAATACCAGTATAATCCGAACGGGGCGCAACACTTGCGAATGATGGTCAAGCGAATGTAAACCCAATTTGCGCAACTACACCGCAAACGCATTCTCTCTCTCTCTCTCTCTCTCTCTCTCTCTCTCTCTCTCCATCTCTCTC…
>TCONS_00008495;gnl|Nvit_2.0|Chr2.Scaffold13[.]:982745-981630
AAAAAATCGACTGCATCTTCTTGCACGTGGAGGATCCGTTTAGGGAGCCGAATCATTTCCCATTTATCTCGCAAAAATTCCATACTGGAGAATCACAAGGAAAAAAGACTCTCAGCCAATATACATGCGCTCGTCGCTTCTCGCAAAAAACTCTCGCTCCCGGAGAATTCATACAAATCGACATTGCTCTCTCGCATCAAAATTACTCGCCGTGTCCGTCAATCTCGCGAATTCCTCCCCTTTCTTGTTTTCTTTTTCATCCCGGCGTACACGTTCTCGATCGCTCTTGCGCGAGGAATCGACGACTAATAGTTTCGCTACTCGTCTTACACCTTCTACACCCTGACAAATCGGCCGGACAATGGAAACAATTTCGGGCGGCTGCTCTCGTTCTCGGCC…
>TCONS_00008496;gnl|Nvit_2.0|Chr2.Scaffold13[.]:1311969-1310794
AAAATCTCGGCTGACCTCGCGATGCGCGTGTATACATATAAGAAAACACATGTACCCGTATATGTGCGGCGCCGGCATTATCGCGCAGCATCCGCGAGCTATATACATCTGCTGCTGCTGGTGATGCTGGCTGTGCCAGAGCCGGCGTCGTCGCTACTTGTGGATCAATACCTGGCTTCTATACACATCGCGGCGCGCGTGCAAGAAGACGCGAAGCACATGCCGCCCTGTACTCGTTCCATCGATCTCGCTGTTTGTTTTTCAAGCAATTAACGAGATGCGTCCTCTGATTTGTGACTTCTGATTAGATTTATTTTTCGATATAGGTATAGATGAACGGGCCAGTGTATTGTATTGTGCTCACACATAACTGTTTCTATATTCTCTCGGTCCATAAAT…
>TCONS_00008497;gnl|Nvit_2.0|Chr2.Scaffold13[.]:1442695-1442371
CCGTAAGCTCGAGTACCCATGCAGTGTAGTCCTGGTGCGCCGCGGGGACTCATTCGATCCATCATATTTTTTCAAGCAGACGTATCGGTCAAGTTAAGTAAGTATAACGAGTCCCACCGGGACAATGCCAATACTGCTGTTGCCAACGACGACGACGACGACGACGAAGAGTATACGCCGTTGAATGAGAGCCAGTGTGTCTACCCTCGATAAGGGCGAGCGCAATTTCAAATATTAGAGGTCTCATCAGAGCAATTTGAAATCAAGGTACGATCGATGATGCTGACGAATCACTCTGCGGGGCGGGTGATGGATGCGAGCTGAG
>TCONS_00008498;gnl|Nvit_2.0|Chr2.Scaffold13[.]:1548169-1547877
TTGCTCGCGGCTAGTCGACGAATCGGCCGGAGTAATATCGAACGTCATACCGCGAATAGCCCGCGAATGGAATTGTTATTAAAATTACCGTTGAATGTTCTCTTCGTCGTCGGAGCATCGCCGAGCGACTGTAGCTAAATATACAGGGCCGAGCTTCTGGTACCTTATATAAAATTCGTTGATTCAATCAATCGGCTATACGTCGCCGTATCTATGTACGATCGATGATCTTTTATTGCAAGACGGCAACGATGGAGGGGGGTGACCCAGTTCCGTAATTGCAGGGGCACTGA
>TCONS_00008499;gnl|Nvit_2.0|Chr2.Scaffold13[.]:1901242-1900389
AGCGAATATTCGGCACACGGACTATGGAGCTCGGACGGTATATAGCTGTAATATCGCGCAGTGTAGCGGCTTCCGTCAAAGCGCAAATATGTGTCCGAATCTCTCGCGGGCGTACGTGCATAACGTATAAGCTGCGCCGAAGACTAATAGAGAAATTAATTGCGCCCAGAGCTGTATACGTGTATGTATATATGTATACATATATATGTGCGCGTTCGCCGAATGACGATTATAACCGGTGGCCATCAACGTGTACGGTATACGATGATGGGCTATATACTGCGCCGAGCACGCTTCGTTTCACATTGTCATTCTCTGTGGCCGATGGATTAGGTCGCGGGGGCGCAGGGATGTATGGTTTTTAGATTGATGATGCCACGCGCGCGCGAGGGGGGCACC…
>TCONS_00008500;gnl|Nvit_2.0|Chr2.Scaffold13[.]:2027806-2026943
CTGCGGAGACAGACAGAGACGGGGCAAGTGCTGTTTATTGGACGCTCCGCTGAGTCTTGTGTCGCGGGGATTGGAAGATCCGAGATAGGAAGACGTCGCGAGAAGGGGAAGCGTAATTAGGGCAATTCATTAAGTTCTGTATTATTGGCTGTTAGCGCCGGGCTGGCGCAGATGGTCTCTCTGAGATTATACGGCTGTTCGCGGAAACTGTGAACTGCTTTTTTTTATTTTTGATCGGAGCGATGAAATACGCGTGCACAGACACGAAAACGCTCGATGATGGGGGATGACAAAGAAGGGGGTGCGAGGATTAATGGAGCGTAAAGCGTAAAATGTGTAGGTTGTTTATGTGCGGCTAATGCAACTCACGAAGCGAAAAGTTCAGCTGGCATGAGGATC…
>TCONS_00008501;gnl|Nvit_2.0|Chr2.Scaffold13[.]:2320900-2319399
CGATAATGAGCTATAGATTAAATTGTAAGCAAGCGACCCTCGCGACGATATCGCGAGTGTCACGGTGTAATATCTACGGTAGGATTATTAGCCATCAAAGTATTACGACACAAGCTGCTTACATAAACCTGCGCCCGGCGCACGACGACTTACGGCGCGCTCGAAACTTTTCCACTTATTTTAAATCGCACAAAAGCGCGCTGTGCGAAACTTAAACAAATTTTACCCGCCAACGCCTCTCTCCACCGCGACGCGCTTCTCACTTTCATCTATCTCTCTCTTTTCTACTCTTTTCCCTCCAACTTCAGGCCACATCTTCATGAGCTCCCCGCAGCCCCGGCTCGTTCTCTTTTACTCAAGCCCGACGCGCGACAGCTTCCGGCAGGCGGCGAAAAGCAG…
>TCONS_00008502;gnl|Nvit_2.0|Chr2.Scaffold13[.]:2527318-2524986
AAACTGCTTCCTGTCTTTCTTGCTGGGATTTTATAGGGCGTGATCTGCGTGAGTTTGTCTTCGTCGCTCTTTTCGCCATTTTTATCACGAGTGTGTGTACTTCTTTTGCCGGAGATTGGATACAGAGCTTTTTTCATCAACACAGTGAATAAAGATCCGACACTCGCTGACGGCGTGCCGCTATACGGGCCACGACAAAATATAAAATAGTTTTGGCCTAGTCTTTGTCTCACTACTTGAATTTTTCGGCGCTCTTCAGTTTCTAGAAAGCAAAGATAGGTGGCGCGTAGGCTCGTTCCTCTTTCCCATCTCGAAATCTGCCTGCCGAGTTTAGATATATATATATATAGCCTTGTGCCAGCTCTTTCAAACCTGCTTTTTTGAGCCTATATAGCTTGG…
>TCONS_00008503;gnl|Nvit_2.0|Chr2.Scaffold13[.]:2953531-2952442
ACCAAATCACAAATTATAAAATTTTACACCAAAAAAACTAGCTATATACTCCACAATAGGTTCATACTCATATGCAAGCGCTTCTTTATTATTTTTGTATGTACTTTTTAGAATTGTGCTTACCTCGATCTTTTTGAGACGATGCACAGTTTCCTACACACATCACATCCAAACTCAGCGTGAAAAAAAAGAAATCTGCGCAATTTTTAGCATCAAGAAAAAACCAGTCCATCCGCCGTGCAGAAAGCAAATCTCGAAAAAGCGCCGGTCTGAAAAAAAATGACTCGCGCAAACACATTTTTTACCCGTGTATGCATATACTCTCAATGCTATCCGCGAGATATTTTCTTAAAATAGCCCGACTTACGTTGCATAAAAATAGAGGCAATGAGTCAAGGT…
>TCONS_00008504;gnl|Nvit_2.0|Chr2.Scaffold13[.]:2961577-2961137
CATAAATATATATAGAAGAAAAATATGACTATATATATTAATAAAAATATATTTCAGATCCGACGATCTATATGAAAATTAATAGAATTATGTACATATAGCTTTTTGAACCGGTTTTGAATAAATAAGCGAAAAATCATCACGGACAATTTATTTTTCCTGGATTTCCATAAATCATAATAGTTCTATATTAATTGAACCAATCGATGCACGCTAGAGCTATAAGACCACTTGATCGGTTTCTAATTTGTCCTAGTACCAAATAGCGAGTACCTATAGATGTTGTACGTTCAACATCAGCGAGTAAACAAGTAACGAGTATTTGATGCAAAGCATTTTGTAACATAATTTTTGACTCTGTATCATATAACGTGTAAAATTAATTTCAGTTTCAAACTA…
>TCONS_00008573;gnl|Nvit_2.0|Chr2.Scaffold141[-]:68221-67559,66805-66057
GAGGGAACAAATTGCACGCGCCCAACTTTTTCGCCGATGCAATAGAAGCGTTTTCCGTTGCGACTCTCCTTCGCCGCGGCGACGACGGGGCTCCTTTTCCTTCTCTTTCTCTCGCGCGCCCGATCAGTATAGTGTGTCCCGCCGTCGTCGGTGCAAGCAGGCAGTTTCCTAGAGGTCACTAGCCTCTGCGGCTCTCTCCTTTTCTCTCTCTCTCTCTCTCTTCGCTCGCCGCCGCCGCCGCCGCCGCCGCCGCCGCCGTCGTCGTCGTCGTCGTCGTTTTCTTCCCCGCATGTGTGTGTGCGCGAAGGCCGAGATTTTTGCTAAAGCTCTGCGCGCCCATAGTTGCATGGGAATCACGGGCCGTCTCTCGTCGTGACGGCTCTTTTCGACGGACAACCG…
>TCONS_00008574;gnl|Nvit_2.0|Chr2.Scaffold141[-]:69849-69012,66805-66057
CGCAGCTCCGGATTCGATAGCGATCTGCTCCGAAAAGTGAAACAGCGACCTGCCATCCCGGCGGCGTGTTCACGCTCTTGGAGCTTCCGCGATTCTCCGCTCGCGTCGTCGCGATCAGTCCGAGAAAGAAAGCGCAGCAGGCCACCTCCGCGGCTCCGCAGCCGCACAGCGAGCGGCGGCCTCAACGCTCTCAAGCTCAACTCTCGCGTGTCCGAACTCCGAAGTATACCTCCGCGATGCCCGCTTGTGTGCGTGTGGGCGGTCGCGAGTGAGAGGAGGCCCGAGTGTGCGTGTGCGTGTCGTCGGTGTCGTACTTAGTTTGCCTGTCGACCAAGAAAATCCGCGGACGGACAGTAGTGCCAGGCACTCGGCCGACCTCGTCGCCGACCTAACTCGCGC…
>TCONS_00008593;gnl|Nvit_2.0|Chr2.Scaffold141[.]:55296-54157
CGTTAGCGTCGCGCGACCAGCGGAGGCTCGAACGCTGAGGAAGAACGCCGCGTTTATTCTGTACAACTGATCAACAGTTGGAGAAAAAATCAGGGCGACGGGCGATCGATACTCCAATCGGAATAATGAAAGTCGCTCGTTCGCCATCGGGCGTCGTACACGCATATGCGCTGTGGAGCGCGCGAGGGTCGCGCAGACCCGTGGGACCAAACGACGGGAGGAGGGCCAGCATGAAAAGACCTAGTCGACACTCTCGACGACTGGAGCCCACGGTATACCCGCAGCACGGCTCTCCCTCTCTTTTTGTGCTCGTCGTCGCAGTCGTCTCGTTCCCCCTCTATGTAGTCGGCGCGTATGAATTGATCCGTGCGGGGCGGAAGAGCGAGTTAGCGGGACGAG…
>TCONS_00008594;gnl|Nvit_2.0|Chr2.Scaffold141[.]:56410-55409
GGGACGCCGACGCCGGCCGGGCCGGGGTGAAGCACCTTGTGCACCAAAGCTACCAACCCCTAGGAACCAACGCGCCAGCGCGAGCGAATCTACGTGTCGAGGGCGAGGCCGCGTGGATGCCACGTGCTGCGGGGGCGGCGAGGCCAATTTCCGTCCGGTCCCCGAGTCTTGCGTAGGTCCGAGCGCGGGCTCGCCTGGCGCTCGTACACAAACGCGAGCAGCGAATCCAGCGGCTTCGATTTTCATGGCCGCGACGGCCGGCTATAATTATCGCGATCGTCACGAGCCTGGTCGGCTGCGAATAAGTACGCGAGAGGCTGCTGCAGCCGCACAATGAGCGCGTTCCCTCTCCCATCAGCGCCGCAGACGCGCAGTGTGTTCTCCAGCGGAGCCGACTGC…
>TCONS_00008595;gnl|Nvit_2.0|Chr2.Scaffold141[.]:57212-56701
GCCGTCGGGCTATTTCGTGCGTGGACGTGCGCTTTTTTGGCTTTCGACGACTGAATTCGCCCAGCAATAATGCAATAATGCTGATGGTCGAGCGGAAAGCTCATTAGCGTGGCCCACATAGGATCGCGCGCGCGCGCGTGGTGTTGGTAATTATACGGCCATCGATCGGCCGCTCGGCGGGCTGTTCGATCGCGCATCGGCGAAACATGCGCAGCAACGGTGCGGCGAGAGTAGCGCGAGACAGTAGATTTTTCGTAGGGCTCGCAGGCTGTGACGGTGGCCGGGAGCCACCCCTCCGGCATTAGGTGCAATGACTCGTGCGGGCCGCCGCCTCCGCACGCACACACGCGGAGAGCGCCGGTCCATCCATCGATCTGTTCGCTGTGCGGAAGGCAGCAG…
>TCONS_00008596;gnl|Nvit_2.0|Chr2.Scaffold141[.]:64159-57789
GAAGCCAAGTATAACGCAATTGCCTCATACGGATCGGAATTTCACGTCCCCATGGCCAGCGCATTGTGTGCCTGTACACAGAGTGTACAGTGTATACGCGCACCGCTGGCCTTGGCATCGAGTATCTAAGCGGCCGCCAGGAGCGGAGAGGACGACGACTCGGGCTGTCAGGGCTCGTCGCTCGTCGCTCGTCTCCGCGCGGCCTCCCTTGCTATGTCGTCGGGCCTCGTGTTCGGGAAAGGGATGCCTATAATTGAGCTGACGCGTCAGGCAATTTATTCCGGGCGTATTCCGCATTCGTTCGCCGGATGACAGTCATCCTTATTTATCGATCGCTCGCTCCGAGATGTTGCGATGCTGTTCTTACTTCGAAGTTGGAAACGGCAGCAGGCGTGCAAT…
>TCONS_00008597;gnl|Nvit_2.0|Chr2.Scaffold141[.]:260379-259890
AGTTATTTTTTTTAGAGATTAAATTCTACGCTTAATTTTGCAGTAGAGTATGTGTTAGAGCGCTTAAAAGTGCAGCCAGAGTAGACTAGGGCGCTTGAAAATGCTGCCGCTAGTGATTGAACACAGGCCTCGCATGGCCTTTTATAGGGCGCTAAGCGAGCGCTGATCGAGCCGCCGAAAATATTCGCACATTCACACAATCATACTATCATTCATTCATATTTACATTTATCATTCATACAAACATACTCGGATGCGCACGACTCGCCGTCGCTCGCTTACGCTCACACACACACACACACACACGCACACACACACACACATATATATATATATATATATCGTGTATAGGGCATTACAAGTGCATACGTAGTAATTATCTTGAGTGTTGTTCTTTGC…
>TCONS_00008728;gnl|Nvit_2.0|Chr2.Scaffold15[+]:1183879-1184466,1184766-1185900
TTCTAGTAACGCGAACGAGTGTACGCGCGAGACAAAGAGTCGCTTTATTGATTGTTACAGTATTAACGAAGAGAAAAAGAAACCGAGGGAAAGCGTCGTGTCCCGAGAACGATAAGAGCTCGTCCACACGGATATCAGGTCCGCTTGCTAAAGTTACGCGAACTTTATCAGACTCGGACTTTCTCTCTCTCTCTCTCTCGAAAGCGAATCTGGTTTCGGAAGCGAGAAGGACCTCGCGCGAGGACACGCGATACGTTATTAGCCTTGAGAGTCGAATAGAGGAGATTTTATAAATCACATGCGATCCGCGTATTAATTCTCCTGCTGTTGTGTACACGCGTAGTTAAATCCCGCAGCAGAGTCCACGGAGCGAGACGCATGTGCATCGTTCCGGTGCAC…
>TCONS_00008962;gnl|Nvit_2.0|Chr2.Scaffold15[-]:1577077-1576408
ATGATGAGTAGGCGCTGCTGCTATAGGCTGCACCAGCGCTATAATGTACAGCAGTTCCAGACGACACACTTGACAACTCGCGCAACGCGAGCAGTCCGCGACTGCTCTCTCTCTCTCTCTCTTTTTCTACTCGTCGCTACTCCGCGAGAAATCTTTCTCTCCGCCGCGCGATGCGTGCACACAGACACCTGACACATACACACCGATGCTCGTATTTACACACTGCTGTATACGCGCGGATGAGTATATGCGAGAGACTAGGCTGCTGTGTCTGATGGAGAGAGACTGAGACTACTGGGAGAGATCAGAGGTGAGTGACCAACACAAGTGGCCGTCCACACACGCTCACGTGGACGCGGAGTCGAGGACTGTGCTCCGCGAGCCGTAGCGGTAGGTGTG…
>TCONS_00009042;gnl|Nvit_2.0|Chr2.Scaffold15[.]:18315-15155
GCGTAATATCGCGAGATATTATAAAATATTCTTTTCCGCGAGCGCGCGAAAATAAAATCCGAACGTGACGGCGGTACGAGAGAGCGCTTATGGTCGCGCGGAGGGAATTTACTCCTCGTCTATATATGTATATTCTAATCCATCTTTTGGATTTCTTTTAGCTCGGCTTGAAAATCAATCGTAGACTGCTGGAATCCTGTGGCATTTCGCAAAGACCGGTATAATCGAGAAACAGGTCCAACTTCTCTCCCCTCCACGTCCGCCTCGCGCTCGGCGCTCGCCCCCACCCTTCGTACCCTTTTCCCCCTCCACTTGCTCTTCATTTTAGACTCGCGCGCTCGCTGCTGCTGCACGGATCGAGCAAAACTATGCGCACTTGGCTTATAACGCTCAGGTTGG…
>TCONS_00009043;gnl|Nvit_2.0|Chr2.Scaffold15[.]:22320-21624
ATCAGTCGAGCTTACCGGTTCATCGTATAATTGCGCGCGCGCGCGCGCGGGAATCGCCCGGTAGCCTGCACTTGAATCAAGTTCACAATCTAGTTATAACGTACTAATATATTACGTTATAACCTGCGCGCGCGCGAGACGCGCTCGAAAAGAGAGTTTGAGAGAAGAAAAAAAAAACGTTGCCGCGCTGGCGCGACATCGACCCCCCGTGACCTGTTGCTCGCACCTACGCTCGACGCGACTTACTTGTGTTGGCCATTTAAAAGCGCTTGGCGCGCGCGTACACAAGGCCCAAGGGGAAATCGGATTTTTCAAAGGGCCCAGTCGTATACCTAATCTCCTCCTGCTGATCGAGGCTCTGCGCGCATACGCTCTCTCAGGAGAGTCTTATCTCTCCGA…
>TCONS_00009044;gnl|Nvit_2.0|Chr2.Scaffold15[.]:23403-23255
CCGTAGCAGGGGAGAGATATAGCGAGGTGTCTATACAGGCACACGGTGTGCGCAGCCGCCACACCTGTGCGCGCGCGCGCGAGAGAGAGCGAGTGATATATATATATATATATCTACCTATAGGTGCACACGATATAGCCGATTCGAAA
>TCONS_00009045;gnl|Nvit_2.0|Chr2.Scaffold15[.]:154812-153510
TACTGCGGCGCGCTGCTCCGAAACGGCGCCAATGCTGTCCCGTCCTCCTCGTGGGCTAGAGAAAAGACGAATGCGGTGCGGTGCGGCGGCTCGAGGCAGACAACGGCCGGGGCACCTCGTGCTGCTGCGCTGCTCTGCCGCGGCGCGCCGCCGATGTAACCTCGCGCATGCACGCCCAGCGGCGGCGAATATCGTACGGCTTTTGACTAATATCATCCCCTCCCTTCTTCTCGCCTCGAATTCATCTATATGTATTTTACAGAGAATTGCGTATACCGCGCATATAGGTATAGCAGTACAGACACGCGGCTTGCCGCCGACGCCGCACGAACGTCTATATTTTCCCTCGCTTTTTCTCGCTCCGCGCTCGCAGCTCTCGCGCTTTAAGCGCCGCGGTTT…
>TCONS_00009046;gnl|Nvit_2.0|Chr2.Scaffold15[.]:199131-198182
GAGGGCTGCTGCACCATTACACGAGTCGCGAATTCGAAAAGCACGTCCGCACAAATATAGGCAAAATACATATCCAGGAGTTGGGAAAGCAACCACGTAGCGGCGCTGAATCTCGGCTATTATTCAAGAAGAAATGTGCAGCAGTGGTGGTGCCGTCGTCGTTTAGCATAGGTCATAGGACTCGATAGGCAGAAGAACACTACCTACACACTATAGGCGCGCAGTAGCTGCTGCAGCAAGCTGCAAGGTAGGCACATTACGTACTAGCTGTATAGTGCAGGGAATAGAGGAAAACGCATGTTTTCGCGCGCGGCAAGCTTCTACCTAAACGCATATTACATATAGGCCGCAGACACTGTGCATTGTAACGGCTCTCTATCGTCTATAACGCGGCTAGGC…
>TCONS_00009047;gnl|Nvit_2.0|Chr2.Scaffold15[.]:1183793-1182776
ACGCGATCGGTAATGGTGCAGTCGGCAGCTTCCTCGATCGGTTGATGCGCGTTAAAAAGGACACCGCTCGGCTGTCGGAAAAACTCGAGGCGCAGTGGGCAGGATTTTCGCGCCAGCTCAATCGCCGCTGCGGATAATACCTGCTGCTGCATCAGGCATGTTTTCGATCCCGGAGTCTGCGGCCACTTGTTGCTGCTCGCCTTCGCGCTGTGTGTCTCTCTCTCTCTCTCTTTCTCTCTTCTCTGCGGCGCGGCGCAGCGGTTCTCAAACCTGACCGAACGTCTCTCGATGCTGGATACGGAGGTGCTCGTCTCTCCTTTATACTTATGGGAAATAAGAACCACGTGCGCGCGTCGCCACTTATGCCCACAACACACGTACACTGTACAAACTGCAGCG…
>TCONS_00009048;gnl|Nvit_2.0|Chr2.Scaffold15[.]:1186393-1186041
GTTTCTTCTTCTTACCGGGCTTTCGGCGCGAGTTGCCTTGGAGCCTCGTGGCGATCCGCTTGCGGATCACCGACACCGTCTTGTTGACTCTGGAGGTGACATTGTTGCTCGTCGCGACTGTCGGCTTGGAATCCTCGCCGTCCTTGTTATTGGAGCTGTCGCGCTTGAACTCGAGGCGCAAACTGTTGAACGGCTCCTCTATCACGTCATCTAGAGATTTCGAGGAGCGCTCCGCAGGTGAATTCACAGGTGTCTCCTTTATCGTCACCCTTTTCTGATCCTCCGCCTTTGGCTTCGTCACCTGCGAATCTACCTTCCTCTCCGGGGCTGTTTGGCTTTGTACCTCGACCGAC
>TCONS_00009049;gnl|Nvit_2.0|Chr2.Scaffold15[.]:1653104-1652900
GTATTTTATTAATGGCGAATTAAATAAAATTAAGAAGAGTTTAGACAAGTACAATACATATAATGATCTAAGTGCTACTTTTAATCTTGTTAATGAATATAAAAAGTCATTAATTACCAACATAGACAAAATATACCAGATTGATGGATACACCAAATGGCGAGAAAAAGAAGCAAACGATCTATCAAGCTTGGTGCAACAACGT
>TCONS_00009050;gnl|Nvit_2.0|Chr2.Scaffold15[.]:1745896-1744681
GGAAGGGAGAGAGCGATGCGATGCACATCGAGCTGAGCGAGCGAGAGAGAGGCCTAAGCCCGGCGTTCCGAGCCACGCCGAGACAGTACGGTCCCGCGCGCGCTGGCACACTCGATATTACACACGCGCGTTCGGCTCCCGGAGACTCGGAGACACCGAGACAGAGAGTTACAGTACACGGTGTTCTTTGCGCCTTGCGGCCAGTGTTTCGTCGCCGGCAAACTTGAGACGCGAGTGCTTAACATACTGAGTGCGACGTTGATGGAAAAGAGGTACAGACGCAATGCCCCATTATAGTGCGTCGTTATTGTTGTTGTTGTGCGCGGTCGAACCTAGTATCGCTGTAGCACTGCTATAGCGCGGCGTGATAAGTGCAGCGCCGCTCGCTCTCTCGACGAT…
>TCONS_00009051;gnl|Nvit_2.0|Chr2.Scaffold15[.]:1781326-1780527
TTTTAATAAATAATTTTACAAAATTAATAAAGTTATTAAATGAATATTACTGTTTATCACAAGGCATTTTATTGCCGTATTAAAACTGATGCGAACACATACACCCACTGCAAGCCGGATAACAATAGCAAAATCGATCAGCCGTCTCTCCCGACTCTATCAATTCGTATACTAAATATATACCTGCAAAAGCGTTTTCGCGATGTCTGCGTACTTGGTCATGCTGATTTCATTATTTTTTCAGAGCCGCACACGTAATTTACAAACTAGTCAGCGATATAGATAGCTTTTGGTGTCGTCTCTCTAGTGTATATCGCGCGATTCAGGCGCACGTATTGTATACATATCTATATAATGGAAACAATCGCATAGAGTACCTCTGCCGATCGATATATGGTA…
>TCONS_00009052;gnl|Nvit_2.0|Chr2.Scaffold15[.]:2049477-2048820
AAAATAATGGTAATATTGCATTTAACGTGGAATAAAAATAAATTTATTTTCGACATTTAAAATAAAAATAGAGCACTTGTTAAAACTCCATCCGTGCCAATAAACAAAAGATCAATTTTTATCTTGTTCGGTAAATTAACGGCTTCCATAATCTTACACGTATATATGGCTTACATTTTAACATTCGACATAAAAAAAAACAAAAAAAAATAACGAATATATATTTAATCACTGGTGATTCTCTTTTTCTCCGTTTTTAAATTTACTATCTATATAAAAACACTATAAGGGGCAACAAATGATAATTAAAATGGCTCGGCAGAGACGAAACGGAATGGTTCGCTTTTTTAAGTTACTACTAAAGTGCCTTCAGTCTATCCAATGTCAGTACTATCTTGT…
>TCONS_00009053;gnl|Nvit_2.0|Chr2.Scaffold15[.]:2051525-2050064
CTCAAAGCAGCTCTTCGACCTGCGCGCTTCTCGTCGAACAAACTTTTATATCCGCTCTCTTTATCACGACTCTTATTCATTTTGATATTGCTGTCCATTCTCAGCCGACGTCAGCTCGAGACACCTGAGCTAAGTTTTTCTTTTTCGAACGTTAGCTTCTCGTATGTGAAATTTTTCGGTATCACTGCGACACCCGATTTAGCTTCTGATGCTTCTCTAAAGACTATTTCTCATTATGTCCTACATGAAAGATTGTCTATCACGTCGTCGACTTGTAAATCATAATAGTATTACGAAGTAAAAGGCACAATTTTTCCTTAATACTACATTTTTCTCCAAGATGTAATGTATCTTAAGCACTACGTGTGTACATCGTTAAAAATCGGTCAAAATTTTGCA…
>TCONS_00009054;gnl|Nvit_2.0|Chr2.Scaffold15[.]:2052043-2051775
CTCGGGTGGGTTAGGGGGGTTGGTGGGGTGTGGGAGGCGTAAAGGTGACGTCGCTCCGCAAGAGTGCCAAGATACGAGTCGCTTACACACAATGCAACAACGAAGGAGGAAAAAGAGTAAAGAAAAACGCTGCACTCCTATAACGTAACATTTGATATACACGTATGTTGACTATTTGCCCCGCTTTTTCAAAGTGAGCTGTAGAGATAGTATAAGAAGAAGCTGTTAAGAGTTACGAATCAGATGAGAAAGAAAAGACGCGAAATGCG
>TCONS_00009055;gnl|Nvit_2.0|Chr2.Scaffold15[.]:2053752-2052464
AGATGAGGGCGCAAAAAAAATCAACAAATGACTTGGTATTACAATAAAAACCATAAAACTAGGCACAATGAACGTTAGCTTTTTGCCATCGCAAAAGAACACAAACGCATTATATATTTGGCTTGGAAAAAAGAAAACAGAAAACGAAGATCGCACGATGATGCTCGAAGTGCCGGTTTTTCACACAGCGCTTGCAGAAAAGACGCGTCCTCGTCTTTGTATCCCCGTTACATAAATTTCGCTCGTCTTCTTTTGCAGCGTCGGCTTTGCGATCGCTAGTGTGCGAAATCGCCGACAAGGCTTTTACAAAACAAAACGAAAGAAGACGAGGGAAAAACCAAAGGAAAACAAAAAGAATAATAATGAAAATAATAATAATAATAATAAAACGAAATGCGG…
>TCONS_00009056;gnl|Nvit_2.0|Chr2.Scaffold15[.]:2054792-2054196
CTAAGAGTTAACGATGTGCTACTAGAAAACTCGACAATAATAAGTGTATGACATGAATTAGTCTCTCGATCAAGCGCATCGTTTCCTTGCATCTTTTTGCAGTTTGCTGCAAAGAGAATTAAAGACGCTCGCTCGAACTATTCTGCTGACACGTTGGATTTTATTGCGCTAAACACCGATTTTCAAGTCCAAATAACAAATTACAATATATACTAACACTGGATTTAGCACGATAAAATAAAACATGTGCGTTATTTAAAAATAAGAAAAACTACTGCAACTGTATCTCGCTTGGAAATTGAAACTTCAAAGAGCCTCTGAGCTTGTAAATGTCTGACAATATGTTTCTGTGAAAATTTGAAATTTCATTAAGAAAGCGAGACACTTTGATTTTCTGAT…
>TCONS_00009057;gnl|Nvit_2.0|Chr2.Scaffold15[.]:2055835-2055502
ATAGCACAATGAATAAGGGTTCAGCTTATTTACAAAAGACAAAAGACGAACAAAAGGAAATCATGTATATAAATATAGCAAAAGAAAAACACGTGTGCGACAACGAACGGAAAACGCGTATTTTCGGCGTTTGACTTTTAATAAACGGAGATATGCGGCTAGTACGTATAGTCGCGAGTCTCGAAGCAGCGATTATATTATATGCGATTAATGTAAGTTATTATGATGGTTTTTTTTGCTTTTACGTGTCTGCGAGAGATGCGAGTAAAAAGTGCGGTTAATCGGTACAAGTCTTTTCGGTGAGTTCGCCCGCACTCATCAACGCAAATGTTCT
>TCONS_00009058;gnl|Nvit_2.0|Chr2.Scaffold15[.]:2068748-2068311
CTTAACTATAATAGCCACTTTATTGACCTGAAAAGCTAACTAAAATGGCATTATTTCCTTATATATTTTATTCCTGCACGTTTCTCGCGTACGAGAAAAAATATAGAACTTAACATTTTCAAAAATCCTCAATAATTTAACAAGTGTATGAGGGTAATAGCCCCACTCTTTTTAAGTCAACAAAGTGGCTACGTACAGTTAAGTCGTAAATAAAGTTCTATATGCGCAACACGAGAGTAAAGTCGGCTATTCCCTCGGGGTGATTACTTAGCTGAAACCCGCACCCGTGGAAATAATCTACGACTTTCCTTGCTTGTTGTATTATGTACTATTTTTGATTCAAGTTTAACACTTATTTTTTTACTATATGTGTTAACATTTAAAGCTTCATTGAATCCG…
>TCONS_00009059;gnl|Nvit_2.0|Chr2.Scaffold15[.]:2069778-2068839
GTTAGATTTTTATTAACCAAAGTTGTTTATTTACTAAAAATGCGTCGAGTTGCAATCATATGCATGATATACACAAAATAAAATATAATATGACGGATTTAACTTGATTTTTTAACCTACATTACATAAATAATAAATTTTTTAAACGGACAGACTCTTTTGAGGATTTACTTGGACGAGCACGATTTATGTCTATCTATAACCGTACTCAAAATGAGCCTTTTATTATACAAATTTGTAACCACCGGCCATTGCATTGTTACGCATACTTAATCGGTATATATACTATATGTACAATTTTATTTTGCTCATATATTCCTATATATAATTTAACGCCAATTTTCTTCAAACGTTCAATATTGTTTAGAGTTGTTTTTAATTTTATAATAGGTTATATGA…
>TCONS_00009060;gnl|Nvit_2.0|Chr2.Scaffold15[.]:2133739-2132670
CAAACACGAAACATGTTATGCATATTTTGACCAAGCGTATCTCGATTTTAAACAAAAAAATGTGTAATGTGCACATTCGCGAGTGAATTCACGAGTATATCACCGAAAGAGATTCGGTCCTCCGATTATCTTACGACGCTGGTGTTTAATCGGCTGATATTGAAAAAAGTGGCGCGCTCGCACTAACGAAACGAAAAGGGAAAAGAGGATCCTTGCGTGCAGTCGGTCGAATTTTACGGGCGAGCCCTATGTCGTGTAAAAAAAGAAGAGAGTGGGAGAAGTGAACGAGATACATAGACGCACGAGGCGCGCGCGAGTGAGTAGGTGTACATGAGAGTCGCGACGGAAGGTCGCCGAGAGAAACGGCCGCATATAATCGTTAATGTAACAAATATCAGA…
>TCONS_00009061;gnl|Nvit_2.0|Chr2.Scaffold15[.]:2135939-2133929
AAGCTTTTACCTCCCGGTATGTAGCGTAAAAGCTCGCGCGACTCATCATCGGGATTACCGCGGCGTCGCGCACCCCGCGCGAAGCAAAAGGAAAAAGAAGGGGAAAAAATTTCCTCCGACGAGCGCGTTCGCGTGGAGAAAACGCTGAGGGGCGAACGCCGGATGAATCGTAATCGGCGTTCTTCGCGCGGCTAAAGACCACTTTTATCGGGTCTAAGAATTCGATTTCTGACCAGACTTGTTTTAATCCGGGACTCGATCGCTCTCGAGATGAATTTTCAAGGAATTGCCACCCTCCCTCTCTGAGCGATGGCAATTTCTTGGCTGAACGCCGGAGTTTAAGCGCCGCAACGTTTTCTCGCTGCTATACTCCGCTGGTATTTCTTATTTTATTGTCGG…
>TCONS_00009062;gnl|Nvit_2.0|Chr2.Scaffold15[.]:2671626-2671091
ATAGCCCTACAGATGCAATGTGTGCTTTCGATTCTATATACTGCATTAGTATATATTATGGCATAACAGTTATTTCTAAGCACACATTTTTGGACCACTTGCTTATACATGAATATTTTTGGATAGATATTGCACTGTGCGGCATTGAATTATTTCATTCAAACGGATCTTGTCGGTATCTAGTCGGTAAAGTAGAAATCGCCTCATCAGACCAAAAACAAGCATATACCTATTCGCCTTGTTAAGTATCCATCAGCGCCACGAAGTACATAAAAAAGTAAACGGAGTGGTAAAGTTAGGAACCCTACTGAGTAGGGTGTAAGATACAGCCAAGCTGGGCTCACGATTATTCAGAGGGTCGCTCAAATGCTAACTTCAGGGGGCAACGCGGTAAAAGCG…
>TCONS_00009063;gnl|Nvit_2.0|Chr2.Scaffold15[.]:2691463-2688604
CTCATATATATTTGCTAAAACTTGGAAAAGTCGGCACTATATATAATTACAGTTATATTCAAAAGAATAATAATGTCGATTCTAGGGTCACTGCACAAAAATGTTCTGCAAAAAGTATTAGATTATATACATGAAATTCTGTATTATATAACTCACTGCAGTATCAATATAGTTATAGTCTATTTGACGTTAAATCAGAGAGAGTGGGACAACTGTATTTATCAGCCAATTTGGAAAAAAGTATCTATAAATTGTAACACGAAGTAAAGAATGTGACTGAAAGAAAGAAAATATAGACGTTGTGTGAAATTTATAAATATCTTTTTTCTTCGATCGTACCCTTGCTGATTAGTTAGTGCGCGCAAATGTTATACATATAACACGAAATATATTGACATA…
>TCONS_00009064;gnl|Nvit_2.0|Chr2.Scaffold15[.]:2694131-2692173
TTGACACATTCGCGCGTTTAATTCAAAACGTGCATATCTTTACCTTTCTATGGTGCTACTTTAGCTGTATTCGCGTTAATATCTACCATTGTTATCTATATACACGACTTCGCTGAAATCGTTTTAAACTCGATCCCAGCTGGAATTGACGTCGAAGCATATGTGTGATCAGTATAAATATAACGGATACACATCATCATTTGAATTAGTAGGAATTTCCTTATCATGAGAAATTATTGTAATCGTAATCATGACCCATTTAATTAAACAAGAGCGATTTTATTATGAAAGCGATTTAGTAATTTTCTATGTACATACTAGGGCATGAGCAGAGTTGATTATTTTGTACGAGTGTGATCTCGGCCCAAGCGAAGCGAGGGTGATAATTTCACAAGTGGA…
>TCONS_00009102;gnl|Nvit_2.0|Chr2.Scaffold179[.]:176208-175072
GCAAAGCCGCGCGCGAGGTGTGAGGTTGATATCGGAGGGATCTCTCTGGCTGGGCGAGATTTTGAAAAAGCATTTATCGAAAACCAAAACTGAAACAGCGGCAGCAGCCGCTGCATTATCACAAACTAACGATAAATTTGGCAAGCATGAGTCGAGAAATCCCAGCTTAAAGGATCTCGGTGGTGGGACAAGCTGCGCTTGCAGAATCGAATCTCCAAATTGTAAATAGAAGGCGTGAGAAAAAGCCTGACGGCTCTTTATCCGGCTGCATCGTCCACTGACGCGTGATACCGGGAGGGAACTTTCAATAAGCACATGAGTTTGCAGGCCAAGTTTGTTTGGTCGTTCCCATGCAAACGCGGAAAATATCCTGCCTTCTTGTGGCTGTAAATGTGTGTT…
>TCONS_00009103;gnl|Nvit_2.0|Chr2.Scaffold179[.]:181547-180010
AATGTCTACAACTTTTATATTTAACATTTTAATGTGAAACGTAAATCCGTAATGTTTTATGACAAATAATTGGTTTTTAGCTGTAAAAAATCGATTTTGGGCTGTAAACTCGAGTTCTAAGCATTTTCATAATTTGATGTTAATGGGAAAAAGTTGCATTTTTCAAAGATCTATAACTTTTCTATTTAACTTTTTTTTGTAGAATGCTTAGAATTCGACTTAGAGCTAAAAAACCGTTTTTAGCGATTTTTGGAGCGCATTCTGCGTATACGTGCAGGATCAAGCCCAAAATAAATTTGTCAGCTTAGTATTACTAGGGGAGTTCGCACACAAATTTTTAGCCCGATTGATTAAAGTCTTTCCGAGATAATCGCATCACAGGAAAATTGTTATTAAAAA…
>TCONS_00009125;gnl|Nvit_2.0|Chr2.Scaffold188[-]:32837-32711,32316-32124,30465-30077
GAAACGGCACGTTTGTTTATCGGTTCGGCGCTTGGTGAGTGGACTAGCGGAACAGTGGAAAGTTGGTAGCTTGACTCGTACGGATGACGGTCGGGAACACGGAGGAGAGCCGCAGCCAGAGCGCAGATGCGGGCGTGCGTGCACGAGATCGCGTATGCTATCTGCTCTTCGGTACTACAATTTGTTGACACATGAAAGTGCACTGCTACGTTATTCACGTGTCAATCAGAAACCTCTTTCGCTTATCACTGCCAATAATTTGATATCCGAATGCTTCGAGTAGCAGCGAACGGTAGACGGAGCTTTAGAACAGTTTATGGATTAAAGTTCATATGAAAGGGTGCAGTCAGCCCAAGGAAGCAAAATTTCGGGTGTCCATTAACTGCTTTCTCGCATTTT…
>TCONS_00009126;gnl|Nvit_2.0|Chr2.Scaffold188[-]:33322-32124,30465-30077
TAAAAATATGTTTGCGCAAAGATGAGAGAGTGGATATAATACGTCATTATTCTCAATTGAAAATGATTTTAACACACACGTAGTATTAAAGTTGCAATACGCAAATGTTGGTTTATGCGAGTGCGATGATACTCTTGCTATCAGAATTTTTCGTGTTTATGCTTCAACTTTAAGTTTGCTTTGTTTACCAACACTTTTACAGCAGTTCGGCTCGCGCATGGATTGAGAAGGAGATAGCGGAGAAGAGAGTGAGAGAAGAGAAAAAGAGAGAATGAGCGAATGAGAGAGAGATGAGGGCGTAGGTGGGGCAAGCGCGACTCTGCGCGAGTGAGAGAGAAAAGTGTGCGTGTGTGCGCGCGCGCAGGAATGGTAGTGTAGGTAGTGGGGCAACGCGGCGCA…
>TCONS_00009140;gnl|Nvit_2.0|Chr2.Scaffold188[.]:14727-13506
TGACGATGCACTCCGCGTGTTGTGTATTCAAAGCTTGTAAATATCACGTTCGCGGAAAATAGGACGTTGCTCGAGATTAAGCAGTCTCCTCCGCGCTTTAAGTGCTTAAGGGCTTTTATCGCACGCGGCGGCAGCACTTCGGCGCGCTCGCAAAGGAAGATGAAATTCCCTTTAAAGCCGTGGCGGCGCGGATGGTGGTTTGTATACCATGAAAAATGCATTTGCTCAAGCGGCCGGAATTTATTCTCGCCGGCCATTATTTTTCAGCCGGCCGGGCGCGTACATTATACACGCACAGAGAAATTTCTGCGGAAACGAAGAAACATTTTCCGAATTACAAAGCGATTTCCAGCGCGCAGGTTATTACGGGCAATTCGAGCAGGCAGGCGGAAAATGACC…
>TCONS_00009170;gnl|Nvit_2.0|Chr2.Scaffold19[+]:129527-130240
GGATTCGACGTCGGGAGTATAGGGGCTCTTTATTATTAAAGGTTAGAGGTGCGCGACGTCAAGCGAGACGTTTTGCTGGACGGACGCCTGGCGTCGCTTTCGAAACAACAGACTCTGTGAGGTCTTTCTCTGTCTCTGTCTCTCTCTTTCTCTCTTTTTCTGATGTGTTACTCAGGCCATACCACCACGCGTCTTTTGGCATCTCGCTGTTGCTGCCTAATGCCTGCTGCTCTCGTTACTGCTTATTATACGTCTCGAGAGTTCTTTTCCACGTTCGTTTTTTCTTTTCAGTCTCTTGAAGAAATTTTTATTTACGTATAGTATTTTCGAGTAGTTGTGGATGTTCGAGTGGTCGCTTTTGATGTTTCTTAATCATTTTTTTATAAATAACTATAGAGA…
>TCONS_00009191;gnl|Nvit_2.0|Chr2.Scaffold19[+]:461388-461709,462636-462742,462988-463334
CTGCATTGTGTCGTGCGGGCGCGAGCGTCGCACGCGCTGCCGGACTCGTATGTATACAATACAGCGCAGCCCATTTCTCTCGGCTCAACCCTTTATCGGCGCAAAACTCGGCAAACACACCGCCCCCGAGCTCCTTGCCGGGATAATCTCCGGTTACGCCTCGATAGCTAACCCCTTCCTCGCATTCACGGCTGTAACCTACTGCAGTGCTTCCGATTTTTCGTAAAAAGGGAGAGAAAGAGAGAGAGAAGAGCTCCGGACGTCCCGTGGAGAGAATCGTTATATGCAGGAGGTCCTGTGGCGTCGGGACGCGCGACACGAGTGCAGTGCAGTCCAGTCGAGCGAGTCGCTTTTCTCAATTGCCGGGAAAATTGAGAAGAATAGGCCGATTTGTTGTGA…
>TCONS_00009192;gnl|Nvit_2.0|Chr2.Scaffold19[+]:513143-513525,513667-513968,514098-514319,514904-515166,516167-520421
GTCTTCCGACTGCGATTCAGTTATGTGAATGGAGGGGGATAACGTTGTTAATTCGAAGCCAACTTCACTTTGTTTTCTCTTTGCTTTACAATGAAAATTCACAGTTTAGTCACTCGCTGCCACTAAAGGGCTTCCGCAATATAATGCAGTTTTACAAGTCAATAATCTTCAGAATAATCAACAATAATATTCAAGTACAAAATTAAATAAGTGCTACAAGAATAGGCTATGAAAAATGGGTCAAAAAGTATCAACTTCTAAAGATCCTAGTAATATCACTCTTACGAAAAATGATTCACAAGAATTGAAAACAAAATCACAAAAGTCATCCCGCTCAATCGATAGAAAATCCATACCTAACTCACCGAAAGATCACAAAAGCAGTTTCGCTGACGCGGA…
>TCONS_00009193;gnl|Nvit_2.0|Chr2.Scaffold19[+]:513143-513525,513667-513968,514098-514314,514904-515166,516167-520421
GTCTTCCGACTGCGATTCAGTTATGTGAATGGAGGGGGATAACGTTGTTAATTCGAAGCCAACTTCACTTTGTTTTCTCTTTGCTTTACAATGAAAATTCACAGTTTAGTCACTCGCTGCCACTAAAGGGCTTCCGCAATATAATGCAGTTTTACAAGTCAATAATCTTCAGAATAATCAACAATAATATTCAAGTACAAAATTAAATAAGTGCTACAAGAATAGGCTATGAAAAATGGGTCAAAAAGTATCAACTTCTAAAGATCCTAGTAATATCACTCTTACGAAAAATGATTCACAAGAATTGAAAACAAAATCACAAAAGTCATCCCGCTCAATCGATAGAAAATCCATACCTAACTCACCGAAAGATCACAAAAGCAGTTTCGCTGACGCGGA…
>TCONS_00009194;gnl|Nvit_2.0|Chr2.Scaffold19[+]:514900-520511
CCAGGAAGAAGAAGTAGAAGAAGAAGGAATAGGAAGCGGAAGCCCGGAGGCAGAGACTACTACGTCCGACGACGAGGAAGAAGCCACCACCATCAAAGGCGAGGATGATGACGAGCTGTTGCGATTGAGGGAGAGACTAGATCTACTGGAGCAGGAGAGAGACGACGCCAGGATGAGACTTAGGATCGTCGAGGACAGATGCCAGACGTACGAGGACGAGTCTAGATGCCTCGAGGCCAGTCTCGGCAGTCTCGAGGAGAAGCTCAGGTAGGAGACGCCTAGTATTGCTATCAGCAAATAGAGAATCGACGAGCGATACATGGTTTTCGAGCTTTTTTACCCTGTTCTGTGGATGGACGAGGATTGGCGGTGAAATGAGAGCCTCCGGGGGCTGACGGT…
>TCONS_00009195;gnl|Nvit_2.0|Chr2.Scaffold19[+]:527647-528057,528143-528346,528484-528806,528892-534827
ACCCGCGCATTCGCCTGATTATCATCGGGAGTAACCCCAACCCCTACTTATCCTCAGCTCGACGCGTCTTTGATAAACCCTCCAACATGTTCAACTCGTACAATTTCATCAAAAAGCAATATATTCAATAATCCCACACCAGAGCTAACTCCAAATCGCACAGAATAATGCGAACAAAGCGAGCGAGAGAAGAGCCAGACAGAAGACAACGCCTCACCTGTTTATCTCGTTACGGCCATTACGGCCAAATCCCCGGGCATTTTCCCGGGAAAACGACGAGCGCGAGCAGTAGATCATAGCAGCGGCAGCAGTGCCTCGTGCGCGTAATTTCCCTTTGGGCAACGGCTACTACACTAAACCGCCGCCGCAGCAGCAGCAGCTTCGCTCCGACGCGTTTTT…
>TCONS_00009227;gnl|Nvit_2.0|Chr2.Scaffold19[+]:984808-985125,996617-996927
GTCACAAGAGAGAGAGAGAGAGAGAGAGAGAGAGAGAGAGAGAGAGTCGGCACTAAAGCTCTTGTCGTCTCCGCACTAAAATTAAACGCGCAGCTCGCCGGACACACGAGACTCTCGACGACGCCGGCGCTGCTGCTCTTCATTCACGTTTGTGACTAGCGAGAGAACGTATAGCTCACGTGCATCTCTCGTGTTGCAGTGTGTGTGTGTCTCTCTCTCACTCTCCTCCTGGCAGAAGTGGCGACGGCGACGACTACGACTGCGGATTCAAGAGACTCGAGAATATATAGTGGAGGAGCACCGGAGAGGTGTATTCTGATCAAGCAGCAGAGGTGAAATCCGAAGAAAGTGTGCTAACTGCAGTGAAAATTTCTTTTCGAGTGAGACGTACAATAGTGC…
>TCONS_00009261;gnl|Nvit_2.0|Chr2.Scaffold19[+]:1533715-1534007,1534619-1536088
CAGCATATATCACATATGGATAATGGGTGCTGCGCGTCGCGCGTAGCACCCAGTTTTCAACGGATGCATTTTTCAATCAAATCAAGTAAATAAATAATTTAACAGATATATATCGTTTGCGTAAAACTTGCGCGTGCAGCACCCGGGGTCTTTCTTAATAATTAGTTCTAGAGATTATTTTTACCGTGCGTGCATGACGCATTTAAATAGCCAGAAGGTAGTTTAACCTCAAAATTTCATTTCGGAGCAGCTTACCTCAGTGTGGATTTACTACATTGAAAATGATTATATTTACCTACTCGACCACCTGAATTTGTTTCGAAACCTCAAACGGACTTTCCAGCAAACATACACGCAGAACAAGAAGCAGCGGCACATCGAGAGGGATAGGAAAATGAT…
>TCONS_00009398;gnl|Nvit_2.0|Chr2.Scaffold19[+]:3022329-3022379,3023194-3023798
TGCAGAAGGACAAGCAGGTTTACAGGGCCACCCACAGGCTACTCCTGCTTGGTGCGGGCGAGTCTGGCAAAAGTACAATCGTCAAACAGATGAGGATACTGCACGTGAATGGATTCAGTGAAGCGTAAGTTCTTCGCCGCAGCACACACACATTATACCTACGCTTCGAGAGAAGATTAAATTCGCTTGTTTACCAACTTTCGCACTCCCGCGAACCGTAATTGTCAACGTTTTTTGTTCACGGAGGCTTATCGCCACACTCTTTCGGGGGTTTATACAAACAGGCCTGCAATACGAGGAAACGTTACGAAAGAGACAGAGAAAATAAATCAGACACGGCGCCTGTAGAACGGAGTCATCGATCAAAATTGTCATCATCGATCCGATATATTATATAGA…
>TCONS_00009445;gnl|Nvit_2.0|Chr2.Scaffold19[-]:901342-900970,900884-894053
CTTCTGTTTATTTTACACCGAATGACCGTTATCAAAACGTATACCGATGCTTTAAAATATTAAAAATGTGCTAACTGCTAGAAATTATCGATTCAGTTATAACGATATCCGCTTTGAGAATCCTATTAGCGATGAAAGAGTAGCGTCTTTAAGCTGACACTTACTCTCGAGCGTAGACCGATAAGTGCCAGAGGAAAGCGAGACGCGCGAGTCAGCTGGGCAAACGCTCACGCGACATGTGCGTGACGTCTAGTGCATATATGCAGCCAGACTGCACTGAAGTGTGTCTTGCGCGGAACACCTAACCCTTTGTATTTTTCGAGTGAAACGCCGTGTATGTAATTAAAGCTCGCTCTAGAGGATGTGGCAGAAGTATTAAAAAATCCGCTAACGGATCAA…
>TCONS_00009477;gnl|Nvit_2.0|Chr2.Scaffold19[-]:1705692-1704717
CACGCCACAAGGAGAGACAGACAGTATACGTACGGTGAGCGCGCGCCTGCGCCGGCTTCTCGCCTTTTTTGGGACAGACGCACGCGCGACTTGTATATATTACCTGTGTGTGTGTGTGTGTGTGTGTGTGTGTTGCTGTGTGTCTACTTAAGTATATATCATACCTGTGTATCACTTACCTCGAACGTATATCGCTGGCCGAGTTTGACGTGACGCGCGCGCGCGCGTGTGTGTGTGTGTGAGCGTGTTGGACGGATCGAGATTTTTACGCTACTCTCTGTTGTGATGATTTTTGGTAACGTCAGTGATGTGTCTTGTGTTCATGGTGCGTCTCTCGAATATCGTTATATCCAGTGCGATATCGGATGCACTCGCAGCGTCAGGAAATTAATACGAACC…
>TCONS_00009556;gnl|Nvit_2.0|Chr2.Scaffold19[-]:2525490-2524813,2524744-2524475
GTATGATTATACGCGTCGACTTTCATGTAAAAAGAGTATATGCGCCTACGAGATCGTATCGCTCTGAATACAGCGACGCGCGCTTTTTCGAAAAAAAGTCGCTCGCCTGCTACAGCGCTGTATACAGCGCGAAAAAGCTTTCTCTTCGTGAAAGCAGCTCACGACAATTTTATGCATCGAATTTTCGAAAAATTCCCTGATTATACTGTTACACGCCGTTAGACATCGAATAAAATGAGCGAAACGCAGCCTCGCTGAGATACGAAACTTGTTCATCCGATTTTTGCGTGATTAACAAGGTTTATAACATCGATATTATTTATGATTTATAATGTTCCGCTGAACGCGTTGTTTAATTACGCGTTTCCGATAATGTCGTACAGCTCTTTCAACCAAACT…
>TCONS_00009567;gnl|Nvit_2.0|Chr2.Scaffold19[-]:2748860-2748807,2747306-2747147
GAAACAGTGCAGCGAGTGCGTGTCTAGTGCAGTGACAACGACGTCCGAGCCCAGAGTAATTACTCGCGAGGAGCAGCAGCAGCAACAGCAGAACAAAGAAGGGGCATCGCAACAGCTGACACGCCGTGTGGTATAATCCTTCTCGTATGAATCACTCGACCTAAAAAATCGCCGGCCGACTATAGAGAGTGAGAGAGAGAGAGAGAGCAAGAGC
>TCONS_00009568;gnl|Nvit_2.0|Chr2.Scaffold19[-]:2749458-2749015,2747306-2747147
GTTCACCATCTCCAAGACTCGAAAAATTTATCATACGCTTTTTTTCGTAATAAATAAGTAGAGAGAAGCATCGAGTGATGCACAAAGCGATCGCGACTTTTCCAGCTCGCGCAAATCTCGATCAGCTGTACTCGACGAGCTTCTACAAAACGTCGCCAGATGCCGCGTTAAGTGAAATCCGCGTAACGACCATCCACCGTGTAGAACCGCGAGCTAGAGAGCGCGAGCGCATCATCAGCCGCTGCCGCTAGCTTGACAGCTCGAACTGTCAGGAATATACCGCATATCTCGCTCTCGCTCTCTTGACTGTGTGCGTGTGAGCGAGAAAGAGAGCAACGGCGATGTGCCGCTCCTGACTTTTCTCCGCAGATAAGTCACTGCAGCCCGACTGGAACACAG…
>TCONS_00009588;gnl|Nvit_2.0|Chr2.Scaffold19[-]:2917994-2917365,2916983-2915152,2915065-2914347
CGCTCAAGGGACTGAATAACCCAAGTGGAAGAGAGGATATCTCACGTCGCAGGCACAAAGGGAATCAGCATAGTCTTTCCCGCCTGCAGAGTGCAGTGCAGGGGTATACCTATACTCTATAGTTCAGAGTTCTCCCATCGGAGCCGGGAGCGTCGCGTTCCGAGCCAGCCAGTAGAGAGACGATGTCTGGCGGCAGTTTGGCCAGCGCCGCCGTAGTAGCCGATATTCGCGCGCGCTACGCAGTCGCGCGTGTATCAGCGCCGCGTGAACCACCGACAGTGCAGCCTGCATATATGAATGCTTGATCGCGAGTGATAAAGCCGCATCGGCTTGTGTTGTGAGAGAGAAGAGAGGATGATGGAGGAGGACGTACCCGGCGAATTGGGCTTAGCGATAGCG…
>TCONS_00009589;gnl|Nvit_2.0|Chr2.Scaffold19[-]:2918137-2917062,2916983-2915152,2915065-2914347
CGTCACTGCAGTGCCGACAATCGCGTCTCTCTCTCTCTCTCTCTCTCTCTCTCTCAACTCTCAAATTTCTATATTTATACTTTTAGAAAAATCTCCTTCGCCTCGTAAACGCGTTGTGATCCAAAAGTTTATCTCTATACCTGCGCTCAAGGGACTGAATAACCCAAGTGGAAGAGAGGATATCTCACGTCGCAGGCACAAAGGGAATCAGCATAGTCTTTCCCGCCTGCAGAGTGCAGTGCAGGGGTATACCTATACTCTATAGTTCAGAGTTCTCCCATCGGAGCCGGGAGCGTCGCGTTCCGAGCCAGCCAGTAGAGAGACGATGTCTGGCGGCAGTTTGGCCAGCGCCGCCGTAGTAGCCGATATTCGCGCGCGCTACGCAGTCGCGCGTGTATC…
>TCONS_00009593;gnl|Nvit_2.0|Chr2.Scaffold19[.]:21886-18540
CTTTTTTCATTTTCTGGTAAGTCTATGGTAATTAATAATTAATAACAAGAAAAAAACCTTCTTCATCAATGTGTCTACAGTAATTATTAAAAGGTACAATTAGCAAATTACTATGTTGTGTATTCACTTTGTGTAATAATAGATAATAATATAATTGTAATATTTCTTTATAATTATAGCGCAATTTCTTTTCTCACGTGCTCGATTTCTCGTTTTCTTTTTCTACAAATATAATAATATGATATCTAATATTTTTACCTTTTTTGTTTACATTTTATATCCACGTTGGATCATTATCAATCGGTTTTTTGTCTTTTAAACCTTCACTCCTATTTATAATATCGTATCAATAATCGAATACTAAAAATACAAATGTTTCATGTGTGTCGAGCAAAATTT…
>TCONS_00009594;gnl|Nvit_2.0|Chr2.Scaffold19[.]:88910-87777
AATAAGTATACTTTATTGAAGATGACAACTTAATTAGTAATTAACATTAACAGCAGCATCGATTACACAGTTATAATATATAGTTCCTAACCGTTTGTTCTATCATCACTTTTTACTCTATTTCCAAGTTTATAGTGCCTATAGTTATTATTCACTGACTGAAGTTAAGCTGTACTTTCCTACACTAGTGCATCAAAAGCTTCCAGAACATCAAATTGATCTTGTAAATGTCTAAATCTCAAAACGTCGCTTTCGTCTTTAGTTGTGCAAATTTTCGACCTTATAACATGAAATTTCGATAAAATTGACAAAAATACTTGATTAATTTTAACGTTCTCTCTTTCTGAATTATTAAAACGTTTATTACAATTTAGTTTTTTTTTTCTAAAATCCATTATT…
>TCONS_00009595;gnl|Nvit_2.0|Chr2.Scaffold19[.]:413797-413055
CAAACTTTTTGCTGGTGTGAGTGAGAGAGATACTTGTAAGTGCGAAGTCGATACAAGCGATGGTGGAAAATTATTAAAAAACGCAGAGCCCGATGGAAATCCATTGGTTACGACGCTCGCACCGCAACACCGACATGGTCATATATTACACGCTCGACAATATGTATTTATTCATTAATTAAGGAAGCGTGTCCGATAGATATATAAAGCCGGTCCCGGAATATCTCGTGTTACGCTATTAAGCGCGGAGGCTTTGCAAGAGCGGAACACATACTATACAGTAGTCAAATCAAACACGAGGCTATTAACTGGGTCAACAATATTACCGAGGGTTTCGGGTACTTACTTTAGGCCCGCGCGTCCGCACTTTGACGTCTCTCTTTCGTCCCTGTATTATAG…
>TCONS_00009596;gnl|Nvit_2.0|Chr2.Scaffold19[.]:418919-418001
ATTCTAACGTATGTTTCTACAATTTTTGGATTGTAACAGTCATTTGACAAATTTCAAGCAAAAGTTGCGTCATATCTATGCATTTATAACGGTTAAACGCTTATTTAGTTAAATCGTTAACCACAACTTAGCTAAGTGTCTAAAAACTTAGCTTATCAACCGTTAACATTTCTACCTTAGGGTCGTCATCGTTTTCTATATGAAAGGGGTATAACGTATAAAGTACGCATTTTATCTCTTAAACTAGGCGCAAAGGCAAGCTAGCGACACACACACACACACTGCATTAACGCCATAAGATCCTCTTAAAATATTTTCCTACTTCTCCCTCGAGCGCGTCCCGCGCGTACGTGTCATCCTCAACGAGAAGATAAAAAAAAACTTAGATCCGCAGCTAAA…
>TCONS_00009597;gnl|Nvit_2.0|Chr2.Scaffold19[.]:419786-419081
CTCCGGTACACGATACCAACTCGCGCACCCTATAGGTATCCCATCACACACAGCAGCAGATCGAAAAGAGGGGATGCGCGCAGAGGGTTGCCAGTATACAAAGCGTGGGGGAGTAGAGGTGTCGGGACGCTTCGAAGCTCCGCCTTTCGTTCTCTCTCTCTCTCTCTCTCTCTCTCTCTCTCCCTGCAGACAGCCAATGGCACAGCTTGCTTTGGATCTTCATGGATTCCCAGGAGTGAAGGCATAGTGGGGATGACTACACGACGACGAGGACGTCTCTTTTACCTGCCTTTTTCTCGACCCTCGAACGCGATGTATCCCTTTTGCCCCGAACGACTGGCTCTCTGCGCTGTCCTTTTTCTCGGCGCGAACGTTTCGGCGCGGGGATTTTTTGCCGAC…
>TCONS_00009598;gnl|Nvit_2.0|Chr2.Scaffold19[.]:421806-420184
ACACTATCGGAAAAAAAGCCGAAACACCTGTTCGGCACGAAGAGAGAAGAAAGGGAAACCGCGGCTTATCTAAATTGAGCTTTACGGCCGTAAAATCCATTCAAAAGTTTTCCAAATATTCCGAAGACTTTTATTAACCTCGAGCAATAGTGAGCGGTTACATAAATTTATACTACTTCGATCCTTTCTATTATTATTATATGGTCAGTATAGAGGCTAAACCAAAATCGGTTCTTACAAATCTTAAAATCGGCAATAAACCGGACCGACCGCACAGATAATCCCTGGGCAAACATCGCGGCGAGCTCTGTACCTTGAATTTTAACCTTCCACTTGTCGGCATTTATTTCGGTTTTTCATAGGGCGCAGAGGCTTATCTTTCACTTTAGGCCTGCAAGA…
>TCONS_00009599;gnl|Nvit_2.0|Chr2.Scaffold19[.]:525440-524737
CGGATAATGAAGACGTGCAGGTATTTCGAGATCAGTGGAGCATCCTAAATTCTGTTTTTGAAGTTTTACGACGTCGTAAAGTTTAAGGGATGTGTTGTAGCTGTAATGACAGAATATGCAAAGTTTCAGTTGTCGGATAGTAAGCGGGAAGTTTCTGACGCTTGCTTTGCGCCATATAAATTCGTTGTATTAACAACATTTCTTAGATTATAGATACCTACCAAGTGATGATTTATTCGATGACAAAACGTAATGAGCATCGAGCTTTGCTTTCTCTGAGCTGATTTGCTTGTAGAGAGATTCGAACTAAAGCGTTATAGCTTGTAGCAACACGAGATTGTACCGTCAGCTCTCGAGCAAAGTTTGCTTTGTTGAATCGTCGGGATTCTGCGATGGCAG…
>TCONS_00009600;gnl|Nvit_2.0|Chr2.Scaffold19[.]:540688-539629
TGATAACGAGCATCACGCGAAACGCTATACTTTTAGAAGGTAGTTTACGACTCGATTATCGATCATTAATGGAATGATACTCAGCCCCCAAGTTGTTGATGTCGTTAGCAACGATATACGACATGGCTAGGTCGTTTTTCACCTATATGTAATGACCACGAGAGGATCAAGGAAAACCAGAGCGAGGAATTCGGCGTAAACGACCACAGTGGCTAGCTCCCTTACTTGCCGCGAGACATGTGTAGCTCGTAATCCGCGTTAACTTCCGCCTTCTCTTTCTGCTCTAGCTCTTTTTCTCTGTTTCTAAACTACACACGGGAGCGAGCGAGCTAGCTGGCGCAATATACATGCAAATCTAAAGTAGTCGCGAGAGCTGCTGGCGCTGCGGCTTTTCTCCGT…
>TCONS_00009601;gnl|Nvit_2.0|Chr2.Scaffold19[.]:737776-737103
ATACATCCTTAAAGAAGGAATCCATCTGGCCTTCTCTCCGCATGGTTCACGACCATCTGTCCGAACGTGCGGCCGTCTCCTGCCTTCCTTCTTCTCTGCCCGACGACGAGGACGACGATGTCTTTTCACGAAGAGAGATCGGGTGGACACGCGCGTGCGCGGCGCAGTAGCCGCTACGAAGGAGGAAGGAGGAAGATCTCCGAAGGGTATCCGAGCTCCATCGAGGATTGTGCCGTCAGTCAAGTCAGAGGACGCCTCATGCATCCCTCGAACGAACTGCGCATTGCTAGCCCGCGGTGGTATGCGCGGTTGTTGATGGGATTGGTGCATGAACAGTTATACTCCTTTTTGTTGGAAAGATTTTTAAAACTGATCTTGCAATCGTTGACTGACGAAAGC…
>TCONS_00009602;gnl|Nvit_2.0|Chr2.Scaffold19[.]:746114-745632
GCCATCGGTGCAGCGAACACAGTAGTGTGTTTTGCGAGCATTGTGCGCGAGTGAGCCGAAAACTGTGCGAGCGAGAGCGAGAAAGAACGAAGTCGGGAGGAATAATGTGACGACGAATGATAGGCCGCCTTCGTAAAACGATTTTATCAAGTGTGTGTTATTCTCGTGCGCGAAAATATAAGAATAAACGACGCTCCGATGAAGTGGTGCCGCGTTGCAGCCGAGTGTGATAGTATTAGTATATAACGTAAAAGAAAAGAGTGAGAGTGCCTGGGAATATAGTTGTAGGATATCGCTCTGTGCTCTGCAGCAGTGTATACGAGTACACACGTATCATACTTAGAGAAGAGAGAAACAAAAGGAGGAGCCCTGGAGAAGGACAAGGAAGGAGCCGCCTCC…
>TCONS_00009603;gnl|Nvit_2.0|Chr2.Scaffold19[.]:814105-813574
AGCCAGCCCTCGACGCGGCAGGGATACTCGATCCTCATGATGCAGCAGCAGCAGCAGGAGCAGCGGCTCCCTCGAGGCCGTCGTCGTCCTGGTGGCTATACTCGCCTCGCGGCAACCTCTTCCTGTATGTGTATTATGTAACCAACAACTTCCCCCCGAAGGAAGCTCCTTCGCCCACTCGAAATTTACCTATATATACTCTCCCGCACTTGATACAATATACCGAAGAAAGAACAAACTCTCTTCTACACCATCGATACAACACCGAGAGATACTAATAAAGATCACTGATGGCTGTCACTGAACTATACAACGAACGACGAGAAGCAATAAAACCCGGCGAAACGCATATCCCTCTCTCTAGCACTTTTTTTTCGAGAAAAATCCGGAAAGAGAGAT…
>TCONS_00009604;gnl|Nvit_2.0|Chr2.Scaffold19[.]:855699-854426
TAATGAGTAAGGAAAATATGAGGCTTTGGTGACGCTTAGCAATGCTAGAAAAATAAGCGAACCTATTTTTGAAGGGGTACAGGTCGTCCTGCGGCTGCCTGATCTACTTTTTCGGGCGGCCCGGTGTAGCGATTTACCTCACCTATGAAAATTAATTGAATTACTCTATCTCTTAAAAATAAAAATAATATAATTAAACAGCAGTCTGAATTTTAAAAATTTCATTCAAGAAGAATCAGTTAATCGTGCCTCGTTTCCTATTCTGACCAACGTCCCAATGAGCAATTTCACAGCTCGAATTTCGCTTTGCGATTGCATAGGCACAGGCGCATACGTATATACATCGATTTCTCAATTTCACGCGGTGATAATGCCATTTTGCGCGTGAAACGGCTGCTG…
>TCONS_00009605;gnl|Nvit_2.0|Chr2.Scaffold19[.]:863268-862803
CATTTCTGTAGTATATCTTCACAGACTCTCTACCCAAAGTAGGAGTCGATGCAACCACGATGAGGAGACGTAGCTCTCCTTCCTGAGCGTGAGGACGACTCGGAATTGCGGCTTCGGTCGGAATACCAGTCATCGATGATCGTTCACCTTCTGCACTTTGTGCAGAAGGCATGGGAGGACGGGCTTTCTGAGTGGCTTTGTTATATAAATAAAACAAAAATTTTTAAATGTCTTCAGAGTTGATGATAAACAATTCGAAAGTTGTTTTAGAAAGCGCACGATCGATCAGTAGGATTTGTGGATTTTCGAGATTAATTCTATGTTTATTATACAGAGTAAGAATCATACGCGAGGAGAAAGGGCCCGGGGAACACTAGTTAGTTACTACTTGCACGTATG…
>TCONS_00009606;gnl|Nvit_2.0|Chr2.Scaffold19[.]:981356-981031
TTCAAAACCACCGGCCGCATCCAGCAGATCGTGATCGTCACCATCGGCCGGCTGCCACTCTCTCACAACGGCACAGAACTGCACTTTTATGCGGTTAGCACACCAATGAAAATCAACAGCACAATTTCCACTCGATATCACCTTGTAATAATACAACGACGCGCGAGCTTTGTGTATTCTTTCCGAAATTTGCGTGTGTCACCTGTCACGCACCAGCACTGGACACAATGGTGGGCTATTATTCTATTATAGAGAGAAAATAATCGCACGCGTCGAATAGACGAGAGCGGAAAGTGTAACGGGCAGCCGCAGCGCGGGAACGTCGG
>TCONS_00009607;gnl|Nvit_2.0|Chr2.Scaffold19[.]:1196031-1195309
TATTCCCTCCTCCGCTCGGTGCCAGAGAAGCTCGGAGAGGGGAGTATGCAGTACAAAAAAAAAAATGATAAACAGCCGTGAATCACACCCGAAATTTCCCGGCTGGTACCTTGAAGATCGCGCGCGAATCATGCGCGCCGGGCCGTTAAAAAACCCGAAGGTCGAAAGTGCGCTCTTCTCGATGAAAGTGCGAGTCGTCGTCGGGAGAGTAAAAGTGAGCGCCGAAAATACCGGTTTCTCTCTCTCGGCGTCGATCCTCGGAGGGGAAACGCGATACACTGTACGCACTTTTCCTCGCTCTCGATGCCCCTAATGCAGCCGCTCTTGCGTAACGTCTTCCTCGCCGCCGTCGCCGTTATATATAGATGGATGGATAGAGAGAGAGAGAGAGTTAAATGC…
>TCONS_00009608;gnl|Nvit_2.0|Chr2.Scaffold19[.]:1266651-1261738
AAAAAATGTTCACAGAGAAGATCTGTCAGTTATAGACAAAATTTAACAAAACGTTTGGTACACATTTACGAAAATAACATTGTATCGAAACAAAAATGCTGTTGACATGGTCTTTTAAAAAGGATTTGGCGAGGAATCGAATATGTCAGGTGCTAATAAGAATGCAGAATGCGGGCACACACATCGCATCTTTTAAGAGTTCTATCACGAAAATACAGATCAAAATAGAGAACTGTACAAATAATATTACATTAACTTGAATAAAATAAAAATGTAGAATTTTCAAATCAAGTGCGAAATTGCGTACCCGCTAATTCAGCCGGTCTCACGTAAGTTTTGTCGTTAATCTTATTCATTCATATATTCTATGATAACATGTTACTTCCTATATACACATTT…
>TCONS_00009609;gnl|Nvit_2.0|Chr2.Scaffold19[.]:1285305-1284629
AGTATATATAAAGGTTTACTATCAAGAGTTCTCAATCCCGTTAATAAAAAAATTAATAAAATAGCAACTTTCACTAAAAAAAATTTAGGACAAATCACAATATTAACAGTTTCTGCACTATATAGACATAACTATAAATTATATCTAAAATCACTAACTCCTGATTACTCTAGTTCTACAGATAACATTCGGCAACGTTTCTGAAAGCGCAAACTACGTAAAATAGAAAATCTAGATCGCCATTGCGCTTTTTACTAGTGCCAATAACTTATCTACAATTTCTTCATCTTGTACTACCGATTCTAGAATGATAAGGTTTTTCTAAGGCGAATAGCGTTGTGAAGTATTGAAGTTTTGAAACTAACAGAAAGGAATTTTGATGATTTTTTAAAATTCCTT…
>TCONS_00009610;gnl|Nvit_2.0|Chr2.Scaffold19[.]:1774946-1774776
GTGAGCGAGCGGCCAGTGCGACTCGAGATTCGTACGCGCGCGGTTCATCAGACGGCCGCCAGGCCATCGCACACACTTGTATACGCACCTATATCTCTATCTCTCTCAGTCGTTCTCGACACGCGCTTACATGCGGACCGGCGCGCTCCTCGAGCTTTTACACCTCTTCGA
>TCONS_00009611;gnl|Nvit_2.0|Chr2.Scaffold19[.]:2050526-2049235
CGAGCCTTAAAAAAATATTTGTGCAATTGATTCTTTTTTCTTTTTACTTATTATTATCACTAGTCTCAATTCTTCCGCACTCGTTCTATTTTGTCCCTTTCGCTCGATTCTCTCTCTCTCTCTCTCTCTCTCTCTCTCTCTCGCGCTCAAAATCGTACGTGCGTATCCGTGAAATCCTCGGAATATACGTTTAAAATGCAAATATCTTTCGCAGCTATTTTATATAATTAATTGTATAACGTCGCGAGTTTTACGTGTCTTTCCTCTTATCTTCTCTGTCGTTCCTCCTCCTCCTCGTAATTAATGCTTCTGTCGTTCATTTTTAAATATGTATTTATATATGTCAGTGCTCAATACAAGCGGGACGGCAAGCGGACCGAGATTATACGTACTGTTTAT…
>TCONS_00009612;gnl|Nvit_2.0|Chr2.Scaffold19[.]:2071142-2070951
GTCCCAATGCGTAAGGTCATCGCTTCCTTCCGCAGTCCTCCGGTGTATATATATATATATATACCCGCACTTCGGATACGAATACGCCTGTATATCTATGTATGGGTGTGGTACCGAGCTGCTGCGTGTATACACATAAACGTATGTAGTAGGCCTCTCGCGTGGCGCGTGTGGTATACGGTGTTCCCTTAC
>TCONS_00009613;gnl|Nvit_2.0|Chr2.Scaffold19[.]:2173895-2173451
GGTGTACAAGACTTACGAGCTAATGAGTCGTTTTTATTTTTATCCTTTTTTCCATTTTTAACGTGACACCTCTCGCGCATGACACGGTTCCTTTACTATCCTTCAGATTCCCCTTAACGCTGTCTACTAACATCCCTTTTTTCTCTCTCTCTCTCGCGTTTCTAGTCCTGTATAATTGTCGGAGTATCATTAATTGCAAGTATTCATATCCTTATTCTCGTCGTATGTATACACGCGTATGTAAATATTTATAATGCACATGCACATACGTATACATACACGCGCGTTAAAACTAAAAAAAAGAATACGATTAAATCACTGCACCAGTTTAGCAGCAATTCCGAGGCACTACGAACAGGCCATATTCTGTAATATGGCCACACAATTATCATCTCAAAT…
>TCONS_00009614;gnl|Nvit_2.0|Chr2.Scaffold19[.]:2179397-2174855
GAAATAAAACGAAAACAAAGATAAAAACATTTATAAGGCATCTCGTGTTTATTGTAAGTTTTATTGGTATAAAAAAGTGAAAATGGAAAAAAACAGAACAGAACAGAACAGCTGTAGCCGCGACGAGGCGCGCGCTCTCGGGCGCATATTTGAAATTTCCCGCGCAAAAAGAAAAACAATGGCTATATAACCGCGCGGGCCTCGTCGCGGCTCGCACACTCTATATACTCGCATACTCACTCGCGCACTCAGCTCTTTCTCTCAGTCACAAAAAAAAATAAAATAGCATTAACATACTATATATATACGCACGCGTGGACGCGCTCGTTTTCGCTCTCCTGCAAAGTTGCGACCCCTATTATAGGAACCTCGTTCCGATCTAGAAATAGTCTCTCTCTC…
>TCONS_00009615;gnl|Nvit_2.0|Chr2.Scaffold19[.]:2360796-2359437
GTTTAATGTTATATCTAATAAACAAAAATAAATAAATAAATGCTTTATTTACAGCAAATCAACCATTCTAACGAACGAAGAGCAGCCAATTTCAACTTTAATACCAAACAAGCGATCAATTAAAACGAAAAAAAATGTTTGTCCGAAATCTTACAAAATAAGGGTTTTTTTTACATGTCCCGTTTGTTACATGCTTACTAAAAAATAGAATCCTCGCGAGGCTCGTTGATCTAGGGGTATGATTCTCGCTTAGGGTGCGAGAGGTCCCGGGTTCAAATCCCGGAACGAGCCCCGAAATTTTTTCCATTTGTTCGAAAGCCCCGAAACCGCATTTTAGCGCGATCCTCACGTGCGAATTAACTTTTCGCTCGTTATATTTGCTGTAGAGGTTTACAGACC…
>TCONS_00009616;gnl|Nvit_2.0|Chr2.Scaffold19[.]:2527061-2525658
AAAGTATACGGCTATCCCGAACGACTCAATCTCTCCCGGTCTCCCGCGCGGTGTACATACAAATCGAATTAATTCGAGCCAACTCGAAGGTATTATGAGCGTATAGCGGCTACCGTTACGCGAACGCGCTCGAGCAAAAAGCGTCTGCAGCAGCGAAGCGTGAACATCCATACGTCTCTACGGAATCCAGGTGAGCTACTCCTGTATACGAAAGAGAGGCACGTGCGGCGTCTTGATGGACGAGGATTCGAGGCAATGGGTCAACACTGCTGCAGCGGAGCAGACGACTCAACTGGAAGGTCAGCTGACGCTGCGAGATGTATAGTGTCAATATCCTTTGATACAGTCGCTGTGTAACAACGAAAGCCGGAGAGCTCATCGATGCATAGACAAAGATAC…
>TCONS_00009740;gnl|Nvit_2.0|Chr2.Scaffold21[+]:966384-967171
CTCTTTCTCTCTCTCTCTCTCTCCCGTCCGTCTGCTGCTGCTGGGTCCGATGGCCTGCTGCTGCTCTCTGTGTGTATACGCGGCCGATTCGTGTGTCCGTTTCCTTCTCTTTTTTTTCTCTCTCTCTCTCTCTTTTTAGCGACGTCGCTCGCTGCGCTCTCTACTCCCGCGAGTGTGTATGCACTGCTGCTGCTTTCCTTCTCGCGCGCGCGCTCTGTCTTCCTCGAATGCTGAAATGCTCTCCTCCCGTCGTCGTTGCCGAGCCGCTTCTTCTCTCTTTCTCTCTTTCTCTTTGTATCTCCGTCTCTCTCCTTTCTATAATATGGCTCTCCGCTACCTACGGCGACAGAGCGCGCGCACGCGTTTCCAAATAAATAAACCGTCGAAGAGAGAGAGAGA…
>TCONS_00009861;gnl|Nvit_2.0|Chr2.Scaffold21[+]:2476212-2478878,2479474-2479539,2479652-2481038
CATCAATATCATAATAAGAATAACATTTTAAGGCACACGTGGTGAAATAACAATTTAACTTCAGAATATAAAATCTTACTGAAATCAGCATAGCAAACGTTAACTGCAATTTTTAAGTCCTTATCAACAGTAAATGTAACAAGCATGTATCAAGCCAACAAAAATCCCTTGCAAAATAGAAAATGCGAGGTGAGTGAAACAATTTTTATTTCATTCCTTTTTTTAAACGATGAACAAAAGCTAAATAAAAGTTAGATAAGTGAATTCTATGAATACGAAAATTAATATAAATTGAACATAATTAATAATGCCGAAATGAAATCAAATGTATGAAAATAAAAATAATAAATTAAAACTGAACTAAAATAAAAAAAAAATAATAAAAAATTATAATAATGT…
>TCONS_00009862;gnl|Nvit_2.0|Chr2.Scaffold21[+]:2476212-2480422,2481060-2481465
CATCAATATCATAATAAGAATAACATTTTAAGGCACACGTGGTGAAATAACAATTTAACTTCAGAATATAAAATCTTACTGAAATCAGCATAGCAAACGTTAACTGCAATTTTTAAGTCCTTATCAACAGTAAATGTAACAAGCATGTATCAAGCCAACAAAAATCCCTTGCAAAATAGAAAATGCGAGGTGAGTGAAACAATTTTTATTTCATTCCTTTTTTTAAACGATGAACAAAAGCTAAATAAAAGTTAGATAAGTGAATTCTATGAATACGAAAATTAATATAAATTGAACATAATTAATAATGCCGAAATGAAATCAAATGTATGAAAATAAAAATAATAAATTAAAACTGAACTAAAATAAAAAAAAAATAATAAAAAATTATAATAATGT…
>TCONS_00009901;gnl|Nvit_2.0|Chr2.Scaffold21[-]:4069-3321,1943-1691
ACCAACTTCTTCCGTCGAAAAATGCCGGTTACATCATACACCTTACAGTGATATTCCTCCCTCAGCGTATCCCCAGCAACAAACTTCCTCAATACACACACACACACACACACAAACAGCTCTCTCTCTCTCTCTCTCCGCATCCAACACCAGAAGCCCCATAGCTACTCGCTACCAACCTCCCGTCTTTCTCTCTCTCTCTCTCTCTCTCTCTCCCGCATAAGTATAAGCAAAGCCCAGCGGCGCATATATACACACGCACAGGTGATCTCCCGCCACACAACCCGACCAACCAAGCGAATGTTGTTCCCAGCGCGCGAAGAGAAGGAGCATAGGTAGACTCGATCCGAAAGTCAGCACCGCGCCGCTCACCAGTCAGCTCCGAGCGTCCCGCGAGAG…
>TCONS_00009902;gnl|Nvit_2.0|Chr2.Scaffold21[-]:4044-3094
CGGTTACATCATACACCTTACAGTGATATTCCTCCCTCAGCGTATCCCCAGCAACAAACTTCCTCAATACACACACACACACACACACAAACAGCTCTCTCTCTCTCTCTCTCCGCATCCAACACCAGAAGCCCCATAGCTACTCGCTACCAACCTCCCGTCTTTCTCTCTCTCTCTCTCTCTCTCTCTCCCGCATAAGTATAAGCAAAGCCCAGCGGCGCATATATACACACGCACAGGTGATCTCCCGCCACACAACCCGACCAACCAAGCGAATGTTGTTCCCAGCGCGCGAAGAGAAGGAGCATAGGTAGACTCGATCCGAAAGTCAGCACCGCGCCGCTCACCAGTCAGCTCCGAGCGTCCCGCGAGAGCGAACCTTTTCCCCTCGTCGTCGTC…
>TCONS_00009990;gnl|Nvit_2.0|Chr2.Scaffold21[-]:839457-837804,837689-836961
GTTATATTTTATTCGTTACTTCTCGTTATTCAGTGAAATTTACAATACAGTCGTCGGGAAACGGAAATGGGATATCGTCGGATATAAGAGAGCTGTGAGCGAGAGACAGTGAAATAATGACGTAATATACAAACGAGCTCCGATCAGTCCTACGCGAGTATACGGATGCGTGTTGTAATCTTGTGGTTTGTTCACTTTTCGCTAATCGTACAGTTAAGCAGCTGTGCTGATGACGGTTTATTTTCTTTTCTATACCATTTTTTTTTTTTTTATACGGATTTGTTACATTAGCCTACGGTTTAACGCAATCGTTGTACAAAAAGAAAAATCTCTACGGAACAATCGATACATGGAATGTATAATGCATACAGCGTTTCAATATTTACATCGCATAATTAC…
>TCONS_00010053;gnl|Nvit_2.0|Chr2.Scaffold21[-]:1211422-1210196
CGACACCTGCTCTCTCATAAACAAACGGCTGCAATGACGCGCGATCGAGTGTCTATTATTGTCGGCTTTTTTTCCCTCTGCTAATAAACTGTGTAAAAAGAGGCGGAATGAATGTATCCACACACGCTACACTGGGATTGTTTACTGTTTTTAATCGCACGTTCGAAACGTGAATGATCTCCGTTTGCGCGTAATTTATGCGATTGGGTTTTGGCATGAACGATATCGAAATATATTTCGGGCGGCACAGCAGCAATATTAGCTTTGCATTAGTAATGCAAAGCTACAAGCCTATTTATACACCGATCTCTCTCACCTGCGTAACTTACGTGCGCAATCCACTTTCGATAAATTAAATATTTGCATAATAACTTGTTGTTTATGTTGAAAGATACGCGC…
>TCONS_00010054;gnl|Nvit_2.0|Chr2.Scaffold21[-]:1217113-1216651,1216557-1215945,1211031-1210196
GTCGAGAGGAAGATCGGGTTTAAAAGTGACTTTTTATCCGCGTCAGTAGAAAAGGGCGGTTATGTCAAGACGCACAAATAATCAGCCTCCAAGTTCCCGACCATGACAGAGATTAGCCGTCGCATATAAGAGCGACTGCACTCACTAATATACCTATATACCATTGAAACAATCGTCGCAGTGGCGTCAGCCTCTGATCATCGCTGCTGCTGCGCGTTTGCGGGGTCGGCAGCCTTGTACTTTATTATCTGCGTCGTCGTCTCCGTTAGATAGAAGCTCCTACACACATCCACGCACGCACTTTGAGCTATAAGGAAGTGCGACCCGACGGCTTATCTCTCGTCGTCGCTCGTTTATTGGCAAGGCGGCGAGGAGAGGAATAAGGTGCACATACACGGA…
>TCONS_00010143;gnl|Nvit_2.0|Chr2.Scaffold21[-]:2480801-2479961,2479804-2477580
CACAGTCAACAAAAATATACCAAGACTACATAATACACACCGGCAAATCCTCACCAAAAGATATCACTAAACAAAAAAGTTCACTTCACGGTGTAAGGTTATTAAAATTATCAATCAGGATATTGTTATAAAGAAACTTTATACTAAGATAAAGCATTTTAGTCATCCGAGTCGTCGACAAAATCTTCAAGAAAAATGGACAATCCGTCAATGCATCAGATTTACAATCATCAATAACCAAATGCTGTTTATTTATTTTCGATGAGAATTTATTTTTACGGGTTGCTTTACAGATCAAAACAGCCGATTATGTTATTCGTTTAAAATAGAAAAAATTTTATTTTTTTAACAACCGGCAACAATGCAGCACCATACTTACACGCAATAGGCTTTCAAAAT…
>TCONS_00010193;gnl|Nvit_2.0|Chr2.Scaffold21[-]:2858272-2857828,2857743-2857278,2857211-2856692,2856620-2856081
CTCGACTCCGCTTTTCAGAGCAATGTGCACCGCGATAAAAACATTGACTCAAACGAAAGCGCATGCGCAGCTCTTTATATTTGTCGATAGTCGATGTAGTGTCGCTATCTCGTGTCTCGTGTGTCGTCTGCAGTCGTATGTCGCTCGAGACTACACAATAAGGTCCCCGGAGATTCCCTGCAGAACAATAATGTGTCGATATGTGCGTCGCGTCACTCGCGTCGGTGGGCGTAGGGGATATAGCGCAGATGGCGCCAGCAGGCATCGTATATATTAGCTGACACTGCTGACAGAGTCAGCGCGGCAGACTAAACTATAAATGTTGAAGCGAGTAATTGACAATCCTCCTTTCGGATTATTATTTGATTTATTTGAAAATTTATGTAATACTTATGCTTC…
>TCONS_00010208;gnl|Nvit_2.0|Chr2.Scaffold21[.]:720566-718606
GCGCAGGTATGTATATATACATATACATAGATAGATATATATATATAGGTACACGAGTCCTGACACGGCCGCAAGCTCGCGAGCGGTGGGAGGTTTGTATCGCGGTGGTAGGCGGAGCCGAGGACGCGCAGAGACTGCGCGCCTGTACAACCCTCGGCTCGTCGTACAGCTCTATATCTGTATAGTGAGAGAGAGAGAGAGAGAGACGCAGAAACGGAGATTTTAAGAGCGACGGCGAGTTCGTTTGCCGCGAATCACGACACCAGCGGCCTAACGAGATATCGGCGAGATATCAGCTCGCGCTAGATCGCACACGGCCCGTCGTCATCCGTTTAACTCGTACTCTTCTCTTTGCGCCCCTACGCGAGCTCTTCATCCCTTCCCCTTTGCTGTAAACTC…
>TCONS_00010209;gnl|Nvit_2.0|Chr2.Scaffold21[.]:867516-867116
TGTGGCTCCACTTGTACCTACATTCTTGGGGGCGGATAGGAGACGATGTTTTCAAATACACTCGCCCATACTGCGATACATGGGGTCAATTTTCTCTGGAAAATCAATGATTTACCTTGTCCTTCGCACTTCTCTCTCGACCAGAATACGCTTCTATTCCCGCGGCGAGAGTAACTCGCTTCGCTGCAGGCCTCTGGCTAATGCATGACTCGTGTACATACATACACGGATTTTACTCAGTCGTGTTATTCATAGCCGTATGAGGTTACGCCCCAGCAGCCGTGACTATTATTTCGTTTCGTTTCCCTCGCAGCTTCTCTGCAGCTGCGTATGGGTACCCACTCTCCTATCAAACTTGTTTGTAAACAAAAAATATAACCCTGCAGATCGCTGACGTGC…
>TCONS_00010210;gnl|Nvit_2.0|Chr2.Scaffold21[.]:876720-876376
CGTCGTTGTGCGCGAGTTTGCACTGGTCTTACAATAGAGCGATAAACCTTAGTGTAGCGGATACTTCAGAGACATAGCGATCGGCAAGCAATTTCCGTTTCCCGCACAATTTCGAGTCCACAAGCCAGACAATAAAAGTGTGCCTTGCGTATGTAAGCGAATGGCCGATCGGAGCCTCAGCCTCGGAAGTACTCGCGGCTTCGCGATTCGAGTCGGACTAATGCAGCTACTGCAACTGCTCCGCGACGAAGAAGATGACGGCCGTCACCGTTGACCGTCGACAGTGCTGACTCTTTTGCACTGCTCCTGCGCGCATACGCAACTCGTGCGAACACTCAACGCTTC
>TCONS_00010211;gnl|Nvit_2.0|Chr2.Scaffold21[.]:1191544-1189938
CGTCTAGCGGATTTTCGCCGAAAGTTCGCGTCCTTCGCGTCGCTGCTGCAGACAAAGCGGCGTCAAAACTCAAAGCTCTCTCGCGTGTCGAGAGAGAGAGAGAGAGAGAGAGAGAGAGAGAGAGAGAGAGAGAGAGAGAGAGAGAGAGAATTGTGTCATACCTCAGCTGCTGCCGTCGAGCGAAATTTAGCGTCGGCTCGACGACGCGTATCGACGGATCGTTTCTCTTTGCGACGCAGTACTGCCAGTGTCTTCGAGACGGTTGACGTTTTTGATGGAATGTTGATTCGCCTATTCGCTCTAGGTAAATAAATGAATTGGATCTCGACCGGAATAGCTAAAAAAAAATCGTTAACCGTAGGGGGTGTCGTTCATGACGTCGACTCCAATCAAGCACAG…
>TCONS_00010212;gnl|Nvit_2.0|Chr2.Scaffold21[.]:1980473-1979910
CTTTGTAATTATTGGAGAAGGAAATGATCGCCGCTGATTGTATAGCCGGTGGATATTGGAGTGCGAACTTGGAGAGCTCGTTCCGATGCAGTGCGGCCGAGTGTCGGGTATTAGTATAGACTATAAGCGAGTCTCGTTGCGAAATCCGAGGTAATGGAATTTTACGGAACTGCGGGGAGGGTGTATCGTTAACTTTTGTTTTTGCCGCACGATGGAAAACGCGTCGAGAGTCTTTCGAGTTATTACATTTTTACACCCAATCGATGCCTTATTCATGAGGCGACGATCGATCAAGCCTTAGTGGAATAAACTAAGATATATCTGCGTGTAATTAGTCCCGACTACGCGCGATTCGCATGCAAACTTCAGAAAACGTCTGTGTTAATACGTGATTAATAG…
>TCONS_00010213;gnl|Nvit_2.0|Chr2.Scaffold21[.]:2260731-2258994
GTCTCAACTAGTCCCTTTATATTTACTGTAAAGTTATCAAAATCGCTCTCTCTCTAAAGTACAAAAAGATATTGCATCTCAAAATATTGCTACAGTATATTAACTTCTTTTTACGCAGTTCAAAGTAAGCTGAATTTTCGCTAGAGCGGAAAGATCGTGTCATTAAGACCGGATTCAAAGCAAACTCCAAACTCGATCGTCAACGACCCAACTGATTCGTCTTCGCGCGCGTGTCTCTCCGATGAGAAAATAAAAATCCAAAAATGCCAAGTTCATCCCGCGTCGCAGAGTTCACGACTCTCTATCTCTCTCTCTCCCGGTTCACTGAGCTCAAAGTCAAAGTCCGGAAACGAGAGAAAAACGACTCTGTCACACAGAGTTCCAGCGCTGAGCTCCTCT…
>TCONS_00010214;gnl|Nvit_2.0|Chr2.Scaffold21[.]:2260731-2259574
GTCTCAACTAGTCCCTTTATATTTACTGTAAAGTTATCAAAATCGCTCTCTCTCTAAAGTACAAAAAGATATTGCATCTCAAAATATTGCTACAGTATATTAACTTCTTTTTACGCAGTTCAAAGTAAGCTGAATTTTCGCTAGAGCGGAAAGATCGTGTCATTAAGACCGGATTCAAAGCAAACTCCAAACTCGATCGTCAACGACCCAACTGATTCGTCTTCGCGCGCGTGTCTCTCCGATGAGAAAATAAAAATCCAAAAATGCCAAGTTCATCCCGCGTCGCAGAGTTCACGACTCTCTATCTCTCTCTCTCCCGGTTCACTGAGCTCAAAGTCAAAGTCCGGAAACGAGAGAAAAACGACTCTGTCACACAGAGTTCCAGCGCTGAGCTCCTCT…
>TCONS_00010215;gnl|Nvit_2.0|Chr2.Scaffold21[.]:2470545-2469592
GAGAGAGAGAAGAGAGTAGGGTCAAGCGCGATATTGCGCGGGCGCGTCAAAGAGAGTAGCAGAGCGGGGGAGTCGCGGATGCCTAGTGTGGCGCGAGCCGCGAGCCAGTGCGGAAGCCCCGTGCGTGCACTCTTCGCCGTATACTACGTGTGCTGCATATATCGCCCGAATATACAGGTATACACGCTTCTATTGATACATCTCGGTTGTACGCACACACCGGCGTCGCGCGGATGTCAGCTGTTGGTGATATCGCATTATAAACGCGGGCAGTGCCGATGCCGCGCACTAGTGTCTGTTATTATTGTTGCTGTTGTCGCTGAGTTGTTCCTCTCTCACTCGAAAGAGATGAGCGCGAGAGAAGTGGACCTGATGGGCGGCTCGCCCTGGGGCTTCCGC…
>TCONS_00010216;gnl|Nvit_2.0|Chr2.Scaffold21[.]:2475780-2474574
CTTTGTTTGAAATCTTATTGAATTTTTGTTTTTGACCGTTATTGAATTTTTGTTTCCAACGGCATTGATTTTTCGTTTACTATTTTTTATCGTTTTTTGTTGTAAAACGTTGTTATTTCAAAGGTGCCGCCCTGTGGGCGTTTGATACGCTTATGATTATTTTGGTTTATTTGTGTACTTTTATCCGTCGTTACGTTTATAGGATAGAAGTATCAAAAATTACATTAACTTATTATTTTTCATTTGATCACATCTAAATTGTTTTATCACTGTTTATAATTGGTTAATATTGAGTTTGCCCGATATTCGCCTACTTTTTTTGGATATGCGATAAATTTTAGAATTGTCAGTAAACTAGCAAATGTTTAAAAGTCCATTACACAAACTATACTATTGAAA…
>TCONS_00010245;gnl|Nvit_2.0|Chr2.Scaffold238[.]:26556-25854
ATTTTTTATTAATTTGACAGTATTTTATACATAAACAAATTAATTATTGTTCAAGACTTTCTATATTTTATCAATTTAATCATACTTGTATAATTAATATACCGCATTACATCAAAACATGCAACTCATCAATCGTCAAATCCGTTTCTAGCAAAAGTTTATTGTCATATTTTATTCAAATGTTTTTCCTTCTTAATTTTATTTAGTTAATAGTTTCAACAACTTTATGTTTAACTAATTTCTCATTTTACTTTATGTGATTAGCCTAAATTGGTTAAGTTAAATAGATAAAGACAAGGAAAAAACGTTAGTGCCATCGTAAAGAACGGGAAAAAGTACACAAAAAAAGTCTACTTAAAAAGTTGCACCTCAAAAACAAGGGGGTCAAAATATCGATTG…
>TCONS_00010612;gnl|Nvit_2.0|Chr2.Scaffold24[.]:14834-14205
GAATCGCTCGACGAAATCGTTTAAAATTTTAGCAGCAAATAGCTTTTTTATGGTTAATCACCAAATAAAATTTTGAAGCATTTGACTGCATTGTTTTAGAGATATGAGGAATCAAAAAATTTTCAAAAAAAAAAATCACCTTTTTCATTTTATCTGCTGAACAAAGCGGTCGACCCCGAGGACCCAACGGGGAAAAGTAGGTAATTTTATTCTCATTCAAATGCATATTAGCTGAATTGTTTGTAACGATGGGATGATTGAAAAAAAACGCAAAATAGTGTATTTCAAAAATAAAAAATTCAGAATCCAAAAATATACATGCATGTCAAATTTTATTGATATTGACCGAGTAGTTCCAGAAATATTACGGTGTATACACACACAGACACACATCCATAC…
>TCONS_00010613;gnl|Nvit_2.0|Chr2.Scaffold24[.]:44300-43691
GCTTTGCGCACTGCAGTACCGCAGCGAGAGACATGCAGTTGCCCGAGTTCTGGAAATGTCGAATAACACTGAATAATACTAATGATTCGACGGAGTTAGAGATGGATTAGGACTGGTGGCGCATGGAGAGCTCGGCTGGTTGGCTAATCAAGGGAACGCGATATCCGAGCATCGGAAATTAAGCTGGATCCGGAAAATCGGAGGCTGCGTGTCATCGTGCTCCTGCGAGTAGTGGAAATAGGTGCCGGACGGGACGGCGGGACGGCGAGACGGCGGGACGGCGGGACGGCGGGACGGGGGTAGGTGGATAGCGGCTGCGCGTTGCTCCGGGCAACTGCGGCGGGGGATGAATCCGCGCGGCGCCGGGTGGGGCTGTTTTAGACTCGGCTCCGGAGTCCG…
>TCONS_00010614;gnl|Nvit_2.0|Chr2.Scaffold24[.]:241845-240690
GAGAGAGAGAGAGAGAGAGAGAGAGCAAGAGCGGCGCCGTTAGATTTGTCTTGTTTTCATACTCGCGCACCGTACGAAACCGTAATGAGAGTGCGTCGATTGGGTAATCAGCCGGCGCTCATTGTCGCTCGCTCGCGAATATCAAGGATTTATTCCAAGACGATATCGAGCTGCGCAGCAATTATTGTGGGAATCGCGTTTTAATAGCTTTCTAATGTGCCTGAAACGAACCGATGCTCCTTTGAAAAGAAGAAAAAATAAAAATCGTCCGTATAGACCCGCAGGAGGAAAGATGGCGCGTAAATAATTTGAAAAACATCGCTCGCTCAGCCAGCAGCCTCGGAGCGAGCGTATAGCTGCGAGAGGCTTACGAAAGCTGTTGCCACCACCGCCACCGCA…
>TCONS_00010615;gnl|Nvit_2.0|Chr2.Scaffold24[.]:333807-333458
ATATTTAATAAGCGAATATAATTAGTAATAAAAGAGCACAGTGATTATCAAAAAGTAACGTTTGTACAACTCGGTTTTGATTTTCTTTGTTTAATAAATAAAACTAAATTATTTCAGTGTTGTCAATAAGGATTTCGACTCTTCAATATTTGTAGCGCCTAAATCAAGATTTGAATTCATGAAGTCAAACATTTGTATACGATAAACCATAAATCCATTTCTTTTTCAATTTTTTCTATTTGTATTTTACTACACTTTTTTGTGCAGCTGTTATTGTGTATAGATTGGATTAATAAATTTTCTCCGCTCGTATTTAGGATAGAAAAATAAACGAAATTCTACAAAAAAAA
>TCONS_00010616;gnl|Nvit_2.0|Chr2.Scaffold24[.]:402725-402411
CGAGGATCGAGGATGCGTAGTTTAATTTTTCTTGGATTGGCTACTTGCGGAATTTCTGCTACGCTGACCAATTGCGATTCGCGGCGAAATTTCAAATCCGAGTATTGCGGTGCTCCAGTCAACGGGGAAAAAGTTGCGTTTTACAGGTAGTTGCATTTAATTTGTTCGCACTTCTAACCGTCGTATTTGTACACCGGAACAACAGCAAGATGATAAATTTCACTCGAGTTACTATAGCGTGCATTATGCCGCATGAAATAATTTCTTGATCAAAATTATGCGATATCCACCAAATTGGAGCAGCTCCTCGTAGAC
>TCONS_00010618;gnl|Nvit_2.0|Chr2.Scaffold24[.]:685153-683890
GTTTTTTTTCATTTCCAGTACACGGCCTGCACGCGGATATTCTTCTGCTGCTAGATTTTTTAAATCTGGCTAATGCACACGGCCGCGCGCGGAACCTGATTTTCATCTCTTTGCGTATTCCGCCCGCGCGCCCGGAAATGTAATCCTCTCTCCGTGTTCGGCGAGAATAAAAACTTTGTGTCAAAGGAGCGCGCGCACGCGCGCAATGAGGGGACGGTAAACAAAAACGCTGAGGCGAGTTCTAATTGTACCGACGAGCTGCGCATCGAATAACGAATAATACGAGGCGCGATCGAACAAAGCGCGCCGGGGAGTGGCAGTAGTGTAGTCGAGCAAACGAGAGGAGTATATCTGCACGCGCGGAGACCAAGTCCGGGCAAAAAAGCGCAATTCGAGCAA…
>TCONS_00010619;gnl|Nvit_2.0|Chr2.Scaffold24[.]:687094-685266
GGACAAATGAATCAGAAAGCAAAGCGCGCCGCGCGAACGCTTTAATTATAAATACCCGGAAGACTGCAGGAACTGTTTTCCGTAAATCACGGAGACGCGGTGGCTTGTTTTTGAATTCGTAATATTGCGCTGCAGTACGACGACGAAACGAGCTGACTCGATCCGCGCATAACACGCTCAGCCTCGCGATGGCCGCGCAAAGACAAGTCACGCCAGCTCGAGAACAAAGTCCCTCGACTCTCACCCCACGGCGGAAGAAGCAGAGGAAGCCTCTCGCTCAAGTCGCTGCGCATTTAGCCTCGGATATTCCCCCGAAGCGCAACAGTTAGCCTTTCTCTCTGTCCCGGCTCCCTCGCGCTCGCTCTCGGCGGCGCACGTCAGGAGCAGAGAGACGAGCTC…
>TCONS_00010620;gnl|Nvit_2.0|Chr2.Scaffold24[.]:688288-687860
GGCGATTCGAATAACAATCCGGTCGAAATGGCGAAACGAGTGGAGGAATTAGCGCACGTATAAAGCCGGGCCTCCGCGGCGAAATTAGTCGCGCGGTCGAGAGAGCGATGAGAGAAAATGAATATGCAGCGCGCGCGGCGGGAAACGTAGCCGCTGAAATATGTACAATGGTGCGCGCGGGACTGGAGCTCGTTTCTCCAACTCAAACATTATTTGAGTAACCGCGCACGCGATTCCGCTCTCGCTCCCGCAGAGCCTGTAGTTGCCGTATATTTTTATGTACCTCCGGCCCGTACATTCATGCTGTGTGCAGTGTGTTAATCCAGGGCGAATTTCTCCTTCTCTTTACTCGGCTCTTTTAATTACCATCGTTTCTTCGCATCCTCATCCTTTGTGTGC…
>TCONS_00010621;gnl|Nvit_2.0|Chr2.Scaffold24[.]:954951-953706
TCGAAAGTCGCGCGGATGACCTTGGGTATGCGATGAGCTTTATTGTCGAAATATTTCGACGGACATCGCAGCCGGCTAATTATAGTTGGAATATTAAAAGAATCACGCGATTTTCCGCAATTGATCTTGATGGCTATAAAATGACGGACGAACACAATCTACGCTTTGTATCCGAAGTGTAGACCTCACGGAGCCGTACCGCACACGGGAACGCGACTATTTTGAATGGCACGAAATCCGTGTTCGGAATATCATTATGCAATGAAATCGACATTGTTCAAACGCTTTACGCGCGACAACAATAATAATCGAGTCTCGATGGCACGCGGAACTTATCATACTCTCAAGCCATGAATCTCCGCTACAGCAGTGGTTGGTTTATTAGATACACATTGACGC…
>TCONS_00010622;gnl|Nvit_2.0|Chr2.Scaffold24[.]:1202913-1200890
CGGGAATGCTTTGTGCGCGGGGCTTTGTTTTGCGGATATTTTAATGACTGCGCGCGCAAGCCTGGGCTTTTTCTTTCAATCTGGACGGAGATATGGAGGGTGGTCTTTCGCAAAATTGCGCGCGAGTTATGCTATTTAAATTAACGATCGCTCGTTTTGGCGGGAATTTCTCGAACGGGATGATGAATCATACAATAGACTATATAAGTCTCCTACTCGACGCTTCCTCCGCACGTGTCGGTGAGATTTTTGTTCGGAAGCCTGCAGATGATATCATTACGACTTCATCGCTGCGGTTTATATAAATAAAACTGCGGTCTCTCGTCGTTGTGCGACTTGTAATCGCCGAAACTTACGACAGCTGGCAATTTCCAGTGGTTTTCGTGAGTATGCAGCAGC…
>TCONS_00010623;gnl|Nvit_2.0|Chr2.Scaffold24[.]:1205383-1204520
GGAAGATTTCTGGCTGGTTTATTGTTAATGAGGATGACAGTGGTTTATACATAGCCTCTGCTTTTGTTTCCGCGAGTGGTTTAGTAGACGAGTGAGTTATTCGGATCCGTGGATAGCTTTTCCATTGTACACTTTACTATCGCTGCCTCCAACTCTCTTTCTCGTACTGCAGAAATCGATTTGCGCTTTACGATCCGTCGATGCGCGTCAGTTCCAATGATGTTTCTCCCGGTAATTATATGAGTCGGATCTATCGCACTTTTTTCTCCCCCGTCTAGAAAAACAATAGAAAAACAATTTGCATAATAGTCCATGGAACCGAAAACAATGAGCGTCGCGGAATCGCCGCTAATAACAGGCCGATAAAATCCCTCGAGGCTCCATAAATCATCCGAAAGC…
>TCONS_00010624;gnl|Nvit_2.0|Chr2.Scaffold24[.]:1577265-1576846
CTCCCGAGTGAGAGAGAGAGAGAGAAAGAGAGAAGCGCTGGCCAGCGAAATTATATGAAACATCAGTCAGCCGAGAGAAGCGGAGCTGAAAGACCGCGACTCCGTAGAGCGCACGATTAGCCCGCAGCCTCAGACCGAGCGAATCCTCGAGCGAATCCTCGACACCGCCGCTGTTGTTATGTGAGTGCAGTGCTCCGCGGTGCAGAGAAAGAGTGCGCGAGCGAGAACCATGTCAGTGGGGCCCAGGGCCCGGCCGGCGCTGCTGCAGTCAAGTCCCCGGCGACTAAGCTCTTGACTCGCTTGAGCGCGCCTGTCTCCCGATCAGCGAAGATGCCGGCCTGCGGCAGCGAGGGGGCCTGCCTCCAGGGCCTCTGGACCAGCAAGACCGGCGTCGCCTCG…
>TCONS_00010641;gnl|Nvit_2.0|Chr2.Scaffold266[.]:25882-25526
ACTAGGTGTCATACATCCAAGCAGATCAACTGTCAAGACCCCAGAAGAAATCACCAACGATGCCATTGGTTGGTTGAACTCTTACACGACTGCTCTATCGGGAACAGGTTCGCTGTTAGGTGTCGCAGCTTTTGTCAAAACTTCTCGGGAGCCACGTCCTGATGTCCCAGACGTACAGTACTTCATACGCACCACAGTTTTAGAGGATTACATGAAAGTAGCTAACAATTTCCAACCAATAAACTACTTGCCGACTGCTTACTACAATGCTATATCTTTTGGACCTCATTTATTGAATACGAAAAGTAGAGGTACGAATTTTATAAATACATAATTTATAGCAAATATTGACGTTCT
>TCONS_00010654;gnl|Nvit_2.0|Chr2.Scaffold272[+]:50770-50930,51093-51221
GGGAAATTGTTGGCTATGTAGAGAGCATAGAGGGACGCAAACAAGTCAAGTCTTATTTCCTGTTTAAATTTGTGCTGACAAACGGGCAAAAGCGATTTACGTGCCTCATCTGGGGAGATGAATTAATCAATGTGTACCGAAATGAAATAAGAATCGGACGTATTGTTTGTCTTAACGGAGCCAAAAGTAAGGCAATTGTTCTGACGCAGACACGGAGGCAAGAGGGCTTCATTGCATTCGAGCTCATAATACAGATCAACACATGGTCAACACCGACAAATGGATGCACC
>TCONS_00010782;gnl|Nvit_2.0|Chr2.Scaffold3[+]:1370941-1371352
CTGCTGCTGACGATGCTGCTGCCGCTGCTGCACGGGAAGAGGTGAAACGAGAGCGCCGCCGCTGGCTGTTGGAATTTTGCCGAGGTATGTACCGCCTTTTCTCTCTCTCTCTCTCTCTCTCTCTCTTTTATGAATATTCCATTTTTTTTCTTCCGTTGCGAACGTTGATGGCTTTTGAAGAGTTTTGAGGTTGGGATGTGGCGAGTGTTCTGTTGTGCGTTGCGCCGGTGCATTTTCGCATGGGAACGGATGAAAATTTAGCTTGTTGCCGGCGCGTGCGAGTGCGAAGGTTGATTCTCTAACACACTTGTTGTGGATGGTTCTTTGGTGTTGCCGAGCGATTGTTATTGCTAATTTGGCTTGCGTCTGCCGCCTGGATGTCGCCGACTGTTGACGTGT…
>TCONS_00010861;gnl|Nvit_2.0|Chr2.Scaffold3[+]:2703658-2704253,2704348-2705068
AATCGATTCTCACATATTTGTTTATAGACGCGTACATAGTTTTAATTACATTATTTACGCTTGTGTGGTATATATTTGAATGTTTCTCTTACTTCGTTACACATAAATTGCAGTACATTAAACGTACATGAAGTGGTGCTGACTTAGGGAATATTTACATATCTCTGTGATTGAAATGTGTTGGAAAATATTTCCTAAATATTATTCTGTATAATATACATGTCTTTCATTTCATTTTTCAATCCATTTTCTCTTTACAATGCTTACATATACACAAAATCTTTTACTATTTGCTCGGTTATCCTTTTCTATTACAAAGATTATTTTATTCGCGCGCATTTTAGTGAATAGTTTAGATAGCCAAAATACGATAACAACTATTATAATAATAAGTTTAAA…
>TCONS_00010974;gnl|Nvit_2.0|Chr2.Scaffold3[+]:4628889-4629535
AAATAATTGTCTGCCGTACCGGCAAAACGAATATGGTTCCGACTGTTCCAAAAGTTGTCTCTCACTCTCAGCTCTAGACATAGTGCGTAGTTCGTGATCTGAGCGTAGCTTCGGGAAGCTTCGCATCTTGTTCGTTCATTTTTACAGGCACCAGCGTCCGAGGTGGACGCACCTCTCCCGAAGATCTCGAACATTCATCCTCGATTTAGATTTTCGTTTTAACGTATTGTTTAAATTTTGCTTTTATCTATTTTTGACCGCGATGTAAATTCTTTTTTATATTAAATTTCAATTTTTTAAGAGGATAACTGGCTGTACTTCGGAATTGGATGGAAGGTAAGATATACTGCACTTAGGTTATAGAATTATCGATTTTGTAATCCGAATACATCGGCTTGC…
>TCONS_00010984;gnl|Nvit_2.0|Chr2.Scaffold3[+]:4741347-4741469,4742320-4742730,4743729-4743897,4744014-4744119
GTGGCGGCTTATTCTTCGAATTTTCCAAGCGCGTTATAACCTGTATTGAAATCGCCTATATACTGCATCAGCGAGTGCGCCGAGTGCGAGCGAGTAAGAAAGAGCAACACGTGCGGAGTATAGATTTTCGGCGAGCGTCGCGGCCTTGCGGTCAATGGCGCAAGCCGAGAGCGACGATACTTGGCAGTTTGCATGCGACTCACGATTCTTCACGTTTTGTTGCTGGCGCAAGGAGAGCGTGAGATACTCGCACAGGTAGATATATATATATATACAGCACGCGATGAGTTTCACCGAGGCCGCGCGCGCGAGGCTCGCGAGAGAGCGAAATACTCGGACATTCGCAGTCTCGCGGTCTGCTGAGTAAGTGGTGTATAACCGCCGTCGTCGCAGTCTGCA…
>TCONS_00010985;gnl|Nvit_2.0|Chr2.Scaffold3[+]:4741620-4742730,4743729-4743897,4744014-4744119
CGCTACTCCTGCGAGCTGGTGCTGCTGCTTGCGACGTCGCCGCCGCCGTCGCCGAGTCAGGCCCGGATCCATCCGAGCTGCTGCCTATATACTGGCGACTACTTCTCCTCCCGCCTGCCTATACACCACTGTATATACGTGTACTACATGCGAGTTCCTTCACTGCTCTTCTCTCTGTGTGTGTGTGTGTATACAGCTCTATACTGTTGTGTCGTTACGCGATGTATCCGAAGAGGACGACAACACCCCGGATCTACGGACACTAGGCACTTGGGACAGAGAGACTGCTCACACTCGGCTTGTTGCACGAAAACTGCTCTATATACAGGATGTGTAAAATAGAGGAGGACCAGAGAGAGAGAGAGAGAGAGAGAGAGAGGCGACGGGTGCGCGGGGTTG…
>TCONS_00010986;gnl|Nvit_2.0|Chr2.Scaffold3[+]:4744228-4744350,4744474-4744584,4744662-4744789
GTGCGCATATCCGAGTGCCGGAGCCTCGGCGACATCTACATCTACGATCTCTCGGCTATGCGGCTGGGCCACCTCGCCAAGCTGACGCCGGCTATTTTGAAAAAGTGCGAGGTCGCCGCGACGAAGGCCTACGGGGCCAGAATCAAGGGCATCCACTTCGTCAACGCGCCGAGCTTCATCGACCGCATCGTCACGCTCGTCAAGTCGGCGATCAAGCCGAAACTCGCCGCCAGGATACACGTGCACTCGTCGGGCCTGGAATCGCTGTACGATTCGATACCCAAGTCGGTGCTGCCGCTGGACTACGGCGGTGAAGAGCCGTCGATGGATCAGCTCGACGAGAAGTGGCAGTCGAAACTGTC
>TCONS_00011025;gnl|Nvit_2.0|Chr2.Scaffold3[+]:5012785-5012998,5016269-5016584
ATCAATTCTTCAAGCGGGAACGCTGTCTTGTCTCGTTTCGTCGGAGAGTCAGTCGGGGGGCTGCGAAGACTGCAGCAGACATATTTCGCTGCCGCGGAGGATGCATTATTGACTCGAAGTAGGAGCCGTGGCTGTTGTTGTTGTTGTCGTTGTTGCGTGAGACGACGTGTACGTACGATGTGGGGTAGAGTTAATTTTTAAGGCGTACTAAGAGGCTCCGGAGAAACTCGCCAGCGGCTAATGCGAGCGGCCGTTTCTATGGAAATCAGCTGGAATCGACGAGCGCGAATTTTCGTAATGAGAAAAAAGAGCTGCCGAAGAGCGTAAGCTTTGTGAATTAGCGAGCGATAAAAAAAAAATCGTCTTCTGCGGAGAATGTCCAGGAGGTAATAATTCTGA…
>TCONS_00011043;gnl|Nvit_2.0|Chr2.Scaffold3[+]:5453956-5454865,5455447-5455644,5455871-5455974,5456054-5456227,5460256-5460429,5470395-5470709,5510071-5511707
TCGTTCTTATCACTCCCTTCCGATCTCCCGCGCGCCGTCTCGCGTATACACACACGGATACCGGGAAGACTTTCACTGGCTCTCGGCGAAACTAAGAAGCAGCGAGAACACAACAAAACTTACTCAATGTAGTCGGCGTTGTTTCCGCAGCACTTCCTGATTCGAGGCCTCATGGTGGCGGCGGCCTGGAAGCTCTCGTCGTTGTTGGGCAGGCAAGCGAGAGCGTGCGCGAGGCCGACGCAGTACTGGTTGGTAGGCACGAAGATCCTCAGCTCGTACAGGAGGTTGCCGTTGTCCTCGTCGAGGGTGAACGGGTCGATCTTGCTTGCCTTGAGGAAGTGCAGACTGCTCGAGCCGGCGCAAACGGGCCGTATGCCGTAGCGCGTAGACCAGCCGGTG…
>TCONS_00011173;gnl|Nvit_2.0|Chr2.Scaffold3[-]:866896-863629
TGTATGAAATTTGATGTTAGACACTGTCATATATTGTTACATCAAGCTACTTCTCGAATCAGCAAAAAAATGCGCTGTTACAAGTTAACTGTTTCTGGAAAAAGAAGAATTCTATATATCCCGATATATATATATTATGTGAGATGCTGTATATGTAATTTGGTTCCTTCGATACAACGGAAAGTTTTACTCCTCAAAAGCGTATATTTTGTAGGTGTGTATAACGATTGAAGGGATGAAAAAAGCGTAGTTGTTAGTGTAAGGAAGATGGCATGCCATCGCAGCTTATTCCTTTTTGCAATATTTAACGATTTGTAGATGCCGTGTTCATTGTAAAAAAAATGATTTATTCCTTGAGCTGTTTTTCTATTTTGGAAGATTTTGTATAGAAAATGGTTG…
>TCONS_00011428;gnl|Nvit_2.0|Chr2.Scaffold3[-]:4392214-4392169,4391993-4391746,4391399-4391061,4390960-4390347
GCGTCGGTTGCATCGAGCAGCTCGCGCTGCGAAAATAGGCGAAAAGAGTGAGTTTCCGCAAGCTGTTGGTAAAAAATCCTCCATATTCACGGCGGCCATGACACTCGCGCATTCGTCACATTTTTCTTTGAGCGTCTATTCACTCCAGTCTTCGGTTAAAATTCGCTCATTTATGAGTGGATTCGAAGGGATCTCTGAAGTAGAGATGGCTTTATCGAAAAAGGTGACGAATGCAGGTGATTCCAAGTCATCATGGGGAGTCGGTGCCGGACGCGATGCAGTACTTTGCGGAAGCGCATGTATACGGCGGCGGCGAGGGTCGCGCAAACTTTTGATAGAACTTGGCGGATGGAGTGTGGGGCTCGTTGGCCGAGCTGTACGCGAGGCTGTGCGTATAGA…
>TCONS_00011429;gnl|Nvit_2.0|Chr2.Scaffold3[-]:4392219-4392169,4391993-4391746,4391545-4391489,4391399-4391061,4390960-4390347
CGGCGGCGTCGGTTGCATCGAGCAGCTCGCGCTGCGAAAATAGGCGAAAAGAGTGAGTTTCCGCAAGCTGTTGGTAAAAAATCCTCCATATTCACGGCGGCCATGACACTCGCGCATTCGTCACATTTTTCTTTGAGCGTCTATTCACTCCAGTCTTCGGTTAAAATTCGCTCATTTATGAGTGGATTCGAAGGGATCTCTGAAGTAGAGATGGCTTTATCGAAAAAGGTGACGAATGCAGGTGATTCCAAGTCATCATGGGGAGTCGGTGCCGGACGCGATGCAGTACTTTGCGGAAGTGGCCACACGAATATTTCGATAGACTGATGGTTGGAAAAACATCGGTACACTGATGACGCATGTATACGGCGGCGGCGAGGGTCGCGCAAACTTTTGATA…
>TCONS_00011430;gnl|Nvit_2.0|Chr2.Scaffold3[-]:4392219-4392169,4391993-4391746,4391399-4391051,4390960-4390347
CGGCGGCGTCGGTTGCATCGAGCAGCTCGCGCTGCGAAAATAGGCGAAAAGAGTGAGTTTCCGCAAGCTGTTGGTAAAAAATCCTCCATATTCACGGCGGCCATGACACTCGCGCATTCGTCACATTTTTCTTTGAGCGTCTATTCACTCCAGTCTTCGGTTAAAATTCGCTCATTTATGAGTGGATTCGAAGGGATCTCTGAAGTAGAGATGGCTTTATCGAAAAAGGTGACGAATGCAGGTGATTCCAAGTCATCATGGGGAGTCGGTGCCGGACGCGATGCAGTACTTTGCGGAAGCGCATGTATACGGCGGCGGCGAGGGTCGCGCAAACTTTTGATAGAACTTGGCGGATGGAGTGTGGGGCTCGTTGGCCGAGCTGTACGCGAGGCTGTGCGT…
>TCONS_00011431;gnl|Nvit_2.0|Chr2.Scaffold3[-]:4392831-4392675,4391993-4391746,4391399-4391061,4390960-4390347
CTGTCGCCGACCGCTAATGGTATAGGCGCGGAAGTCGCGTTTTTTTTCCGCGGCTTTTCTTGCACCTCGCACATCCGAAATTGTCAGTTGACAGTTGGCTTCGAGGCTGTTCATATCGGGGACCGGAAAGTCGACGCAGTATTCATATAGTTAAAAGAGTGAGTTTCCGCAAGCTGTTGGTAAAAAATCCTCCATATTCACGGCGGCCATGACACTCGCGCATTCGTCACATTTTTCTTTGAGCGTCTATTCACTCCAGTCTTCGGTTAAAATTCGCTCATTTATGAGTGGATTCGAAGGGATCTCTGAAGTAGAGATGGCTTTATCGAAAAAGGTGACGAATGCAGGTGATTCCAAGTCATCATGGGGAGTCGGTGCCGGACGCGATGCAGTACTTTG…
>TCONS_00011515;gnl|Nvit_2.0|Chr2.Scaffold3[-]:5106629-5106439,5105439-5105228
CGCTTCGAGAGTGTAGTGGAGACGCCGCGAGCGCGCGTTGATCCCCCGGTCACAAGTTCCGTGTGTGTGTGTATAATAATATTATACATCTATATCTCGCTCTCGGCGTTATTTGTTTCCGTCGTTGAGCTAGTCTGAAGTCGCGTCGAGTCGTTGGTTCATGTGCGTGTGATCTTCCGACGCGGCGATCGCGGACGACGTGCAGCAGCAGCCGCAAGCTATAGTGCGCGTCATCTCCGAGGAGCGCCAAAGCATCGAGCAGAGCGATTCCTCGTCGCATATCATTATCTCCGAGAGAGAAAGAGAGAGAGAGAGAGAGAGAAAGACGGACGGTCGGACGACTCGCAGCTCTTCCTCACTGCGTCTGCGCGCGCTCGCGCGTGTGTGTGTAGTGCTGCT…
>TCONS_00011531;gnl|Nvit_2.0|Chr2.Scaffold3[.]:397502-396266
CTCGTATTTCATTTTACTGACGAATCTTGTAGTTGATCATATACTTACAGCAACAGCGATGATTTGTTCATTACTTTTCGTTTGCATCTGTGATGCGCATAGTTTGTTTTTATCTTCGAGTGTATGCTCCGAGGGCGACGAAGTTATTCGTTCACAGATGATAAATTTGCTTGTGTCCTGTATTCAGATAACTCAACGGAGTCAGGGCTTCGTGACTGGTCCAGCAAATTCGTTGAGAAAATTTGTCAAAGCGATTAATCTTCGAAATCTGAAAAATGTAGCACCTATATCCGTTGGAGAGTAAATCAATAACATGAATTGATCATAGTACACATGTGGACTTTGAACGATATTTTTTAATAACGCTATTGATAATAATACATCGAAGCAGCGTGTATT…
>TCONS_00011532;gnl|Nvit_2.0|Chr2.Scaffold3[.]:687377-685318
AGGATAATAAGACTTTCGCCGACTGTTTGCGAAGGTCGAGCTTTTTTCCGCAATCCGACCTTTTGTCATGTGCTTTTCGCGAAAATTCGATTAATCAAGCCGAACGACGACGTTTCTCTGCTGCTCGCGATCGCATGATACGATTAATGAGAGAAAGTTTCGTTGCACGATCTGTTGTTTTTTTTTTTCTTCTACGTCACCGGAGATGCAATAGTTTAACCGCTGCGCTGACGCGTTTGCCGCTTTTAATTTTTACGTGTACAAGGCTGCGATCGATTAAACACGTGCGCGAAAAGTTGGGATGTGCCTCGTGTGGAAAAGGGTGTTTCTCTGTACGGAGAAAAAGTTCGGGAATATAAAGCTGGCAGGTGTTCGTTAATTTTTCTGTAAAAGTAAATG…
>TCONS_00011533;gnl|Nvit_2.0|Chr2.Scaffold3[.]:702398-702045
GGGAAATTCGAATAGCACGCAATCTTTTTTACCAGCCACAGATGTCGCGCTTTTCTAAATCTATATAGAGCTATATATATATAGTTCGACGGACATGATAGTCTCGTCGACGTCAACAAAATCCCCTGGACAGCAGCAGTTGCACGGCGCGCGACAGCTAGAGGAAAGAGCAGGAGCCGCCGTCTATATGTCCTGTCGGTTCCGCAAGTGAGGAGCGAATGTCTCGGTGCTGCTGCACTCGCGCAACGAAATAACGAATAAGGGCCTGACAATGCGTCCACCGTCTGCGTAATATCGGTCTATAGTGCAGCATATCAGCAGATACCTGTACACCTACATATCCGCATCAGTGTT
>TCONS_00011534;gnl|Nvit_2.0|Chr2.Scaffold3[.]:758835-757404
CTGCGCTGCGCGAGAGGAGAGGCTATTTTTGAAAGAGACTCGTCGGCACGCGAGTACGTGAGAAATCGCCGTTTTGTCGCGGACGACGATCGACGATTATCTTTTTGGAATTCAGTGCTCGACATTCCCGCTAACGGTCGGATAAACTACGCGCGAGTTTGTACTGCGTTACCGAGCGCGCGGGAAATTTGAATTGTTTTCATACTTTTACGCTTCTGTACGATTTCGATTAAAGACGAGCTTCTCGATTTCCTCGTTCCAAGACTCATTAACTTTCCGGCAGCCGAGTAACTCACGATAGGCGCATCACGCAATCGAAAATAGAGCCGATTTCTCGGTATCGGCTTTGAATTATTACTCGATGCTCGGCCAATCGATTCCCATCAAAGGGGAAGAAAG…
>TCONS_00011535;gnl|Nvit_2.0|Chr2.Scaffold3[.]:760293-759214
GTCGAGTAAATATTTGTCGATCGAGATAATTAAAGGAGAGACAGCGGCAGATACGAGGTCGTATCTCCGCGCGGCCGTCGTCGGCGTCATCGTCCAACCGCACACCATACCACGTAACAAGCTCGCGCGCGCGATTTTCGCATTGTTTACGACTAGCCTATATACCCACTGTTTACATTCAACGGCGACTCTTGGATTCCGCGTATACAAGTGATGAAACAATATACATCGCTTATTGCCTCGGAACGAAGGTGCGTGTGCGATGCACGCGATGATGCATCGGATAAACGTCGTCGCTTCTTTTTGTCGAGGCAACAAAGTATCTCTCTGCGCCGAGAAAAAAAAAGCAGCCGCAACAAAGAACAGGCTTGTACACACGCAGCTAATCCCGTTACATAC…
>TCONS_00011536;gnl|Nvit_2.0|Chr2.Scaffold3[.]:768158-767222
CGATTTTACGACTCCTCGAAATCGTACGGGCCGGGGCATTAATATTCAGCGACGCGCGCAACACTTTCTCGCTCTGGCAATCATTAAATAATTACACGGCTACCACACAATACTCCTTACGCGTATCTCGCCATGTTTTACGCATGACACGTGTTCTCTCTCTCTCTCTCTCTTGCCGATTTATGCGAAGAGAGGCGCCGGTTTTTCCGTGTTTCTCACAATAAACAATGCGCGGCCCGCGCGAAAACTGCAGCAGCGGCAGTAAGAAGGAGCTTCGTCCGAGGAATAACAATAAGAAGAGGAGAAAAAGGTCTGCAGCAGCAGCGAGAGAAAGAGAGAGAGAGAGAGAGGAAGTATTAGCTGCATAAGAACGTACGAGAGAGAAAGAGAGAGAGAGAG…
>TCONS_00011537;gnl|Nvit_2.0|Chr2.Scaffold3[.]:770017-768351
CGAGTGTCACTCGAGAAAGAGCATTAATTTTTTCCTCTGCATCTGTACACTCGCCGCTCGTGTATATATATATATATATATCATTAATCAGCGCCTCGAGCGGCAACTCTTCCCTCCGTCGCTTTTAGAATATTTCGCGCGCGTCATTAATACACACAGCACAGTCGAGGCGGCCACGAGAGAGAGAGATAGAGCGAGTTCATTTTGTCGCGGCCGTTATAAAACACGCGCCGTAATTAGAATGACCCGCGCGCCTTTCAACCGAAAATTCAGTTGGTTTGGCGCGCTTTTTTAAAATCGTATCAAAAGCGCAATCTCTCGTTGACGTACGATTCGTCATATTTATTATTCAAGGCTAGTCGCAGAGGTGCTCTGGCTTGTCCGAATTTAAAATTGTTT…
>TCONS_00011538;gnl|Nvit_2.0|Chr2.Scaffold3[.]:772380-770436
GATTTATGTCTCTTAATAATAATCGCTTGTATTATAGGCTCGAAATTACTATCGATGAGAATAGAGGAGAAAAATCGCTAATGAATCGTCGATTATAAAAGTGTATATAAAGTATATACGTCTATATTAGAGTCGTGAAGCAGACAGAAGCTCGATGTGTGTATCTCGCGGCAGTAAAGTTTTCATTCGCGAGAGCGAACAGTTTAGATTATGAATATTGGAAATTGCCCAGTCTCCCCCCGGCGCGTTATCGGCTTAACGCCGGCAATTAAATTCAGTTATACGCTCGTTCGACGGGCCGCAATAAAAGTGGGCCTTTTAAAAATTTATAATATCGGCTGCAGTTACGCGTTGTTAGAGGCCAATTTAGCTCGCGCGCGCGCGCGTGCTTTCGAAATT…
>TCONS_00011539;gnl|Nvit_2.0|Chr2.Scaffold3[.]:773848-772712
GGGTGAAATATACTTCTAATTCACGGGCGTTTTTCTCTCGTCTCTCGCTGCGCGGCGCGCGACGCCCACTTTGTCGGGAGCTGTGCAGTGCTCTTTTCCGATTTTCCTTGCTCTCTATATCGATGCTCTCGGAGGAGGCGAGTCTTTACGCGGTGGTCTGTAATTCTTCTTGTGCTCAGTGTTTCGTGGCTTTTTTTCTTCTCACCGGGGGAGAGTCCGTGTCTGAATGCTGTTTTCCAGGGGTAATTCACGAGGAACGAAAGCCTAACTGTTTTCACATTTCCGACGAGTTATATACTCGCGGAAAACTGTTGTTCTATGACGTCGCGGTTATGTTGAAAACAAACTTCCTGCCGCGAAATGTTGTTTAAAAGTTATCGGCAAATCGACTTTCCACCT…
>TCONS_00011540;gnl|Nvit_2.0|Chr2.Scaffold3[.]:1130158-1128569
CCACCCTTTTTTACGGCTCTTTAAGAGAGCCGCCGCCGACACACTCTCCGCTGTGCTTTTCTTTGCGCGCGGAAGAGAAGAGCTTAAGCGTCATGAGCGCGAGTTTCTCGGATTATACACGAGAAAGATGTATACGCGGCCGCTTCTCGGGACGGACGCGCGGCTTTGCGCCGTTTGAATTTCAAATGGAGCTCGAAAATAAATATTCACGCGGCTGCAGCGCTTTATACACATTACGAATTTTCAAAATGGATAAGCGAGGAAAAAATTTTCCGCATCGCCGGGGCGAGGAGTCACGCGGTCGGAATAAGATCCGTCAATCGCCTAACGAGTTCTTCAACCGCACGCCGAAAATACACAGCCACTCGGAAAGTGAGAGACAAAGATCCCGCGCGGCTT…
>TCONS_00011541;gnl|Nvit_2.0|Chr2.Scaffold3[.]:1131678-1130328
CGAGAGAGAGAGAGAGAGAGAGAGAGAGAGAGACGCAGTTTAACAGTAGTATACACTCTCGAGAGCGATAAAAATCGCCGGCGTTAATGCGAAAATACACACACACACACACGTTTTACGGCCGGGAAAAACGTGATCGTTCTTTAAAAAAAAGATGATACGCCGGATAACCTACTTTTTATCGGGCGACTTTTTTACAACCATAACGAATCAGCAATAATGCGTCGAGCAGCGTTTTTATCGCGACTTTCTCTCTCTCTCTCCAACATCAGCCGAGCGTCGTTTAATTATTCCGCGCGCGAGCTTACGTATTTTGCTTTCCGAGAGAGATTGAAAAGAGCGCGGAACAGCTGCAGCGAATAACGGAGTAGTAGTGAACATCGGCGCGTGTCGTTGGGG…
>TCONS_00011542;gnl|Nvit_2.0|Chr2.Scaffold3[.]:1541763-1541491
CGCGAATAAACATGTGCCATCTCTCCGCGTGACGTATCCAAGCAAAACAGCACCAAGAATTTTACGTAATTTCTCCTCGCCTGGCAACCGAGCTTCAAAAAAGTATCCGAAATTCGACAGTAAAACGTCAAAATTGACTAGAATTCATTACACGTACGAATCTATACAATACACAAAACAAACGTCTAAAGCAGCGAGAATCGTACGCTCGAATGCCAATCTGACCGGCTCTACGCGTTCTCCGCGTGAGAGTCGTGCGCCGGACTGAACGGC
>TCONS_00011543;gnl|Nvit_2.0|Chr2.Scaffold3[.]:1624364-1622264
CTCGGGGTTTTTAGTGCGTAAAGCAGCGTAAAAAGTTGTCGCGTAACCGTGCGCAAATCGCTCCTGACGTTGCGGCATTTCGTGAAATTCAGGTGTTCCCGACAAAAAGCCAGATAAGATAAGCGAACAGCATTATTACTATTACGTTGCATAAATTTAATGAAAATATCGTGCACAGATGCAGTGAAACAACGTTCTAGATATTGTTTATAGGTAAGCCAAGTGTTTCTTAATAATATCCATGCGTTATATACTATATACCGAACACTTTAGGCGCAAATGCCTTGCTAAACAATGTGGAGTATTTAGAAGCAGTTAACGGAACGTTTATTACGCTAACATTGGGAGAGAAGGTTACGTAATCTCCAGGCAATCTCTTAAAACCTCACGAAAATGAAA…
>TCONS_00011544;gnl|Nvit_2.0|Chr2.Scaffold3[.]:1626604-1625822
CAGTCCTTTGCCGGAGAGATTAAGATAATCCCATGGTACTATCGAATAAGCACTCCATAACGCGCGCGGAGACACATACACCAAAACCTGAAACGCGCGCAGGCCAATTTCATGCAAAGCTCCCCCTGTATATGCGCCACACTCGGCGAAAAAAAAAGAACAGCGCAGCGGCTCAGCCTGACGTAATCGCAAGAACGCACTTAATCGTAATCGCGTCAATCGAATTCCCACGGCGTTGATTAGCGCGCGCGCAAGGGAAAGTGTGTGTGGCGTAGCAGCAGTGATTCTCGAAATCGATTTTCCCGATCGCGAGCGCGCTCATTTGCGTATACGAAGCCCGCGCGCCGGATAAATAAGAAATCTCAAGGATGTGTACTTTCGCATTCGTTAGCCGGCATA…
>TCONS_00011545;gnl|Nvit_2.0|Chr2.Scaffold3[.]:1680402-1679904
GGCAACAACAGCACAAGCCGCTCGCACCTTGCATCACAGAGAGCGCGCGCCGTTGCCGGCACGCACGCGGCCGTCACCCAGTTCAGCAGTAGCAGTTGTCACGGGAAGCTGGCGTTGCCACGGCTCTCCCTCCTCTTCGCTGCTGCTGCTGCCACCGCTGCGTCGTGTCCCTTTCCCCGCGCAGCACTAGCAGCAGCACTCGGTCGCGGCGCAGTCGCTCTTCCTCTCTTTCCTTCCACGGCGCGCTCGGCGCGCAACCGATCAACACCCACTCTCTCTCCCTCTGTAAATCGGAGAGTCGAAAAAGGCTCTGCTGCTGCTTTTCACTTGGCCGCACACTGATTCACACGAGGACGTCGACGATTTCCGATGCACCGAGACACACTCTTTTCACACAGC…
>TCONS_00011546;gnl|Nvit_2.0|Chr2.Scaffold3[.]:2030113-2025746
CATCTTTATAATATCGCGCCGGGACTCTTGGAGACTTATGGACAAACATAACCTTAAATTTTAAATTACGCTCGCTCGCTCGCGCTCCCCTGGAATGTATAATATAGGGATTTGCAGTTTTATTTTCTTCCTCCTTACCCTACAGTGTCTTCTTCTTTTTAACGTTTCGCGGTCGAGGCAAATTTCAATTTATTGCGATAAACTATGGGCTGAACTGGGTCAGTCCTGGGAAAATTGCTTCTCCCTGCGCTTTTAAAGAGGTGCGTGCTTAATGGACTCTTGGGATTTCTTTGTTATTACCGATTTTGTTGCTGGGTTTTATTAAAAAGCGACGTCTGTCTAGATTGGCCTCGTTTGTGAGTAAAAATTGATAAAAATTATTTTTATTGTAGTTGCTTA…
>TCONS_00011547;gnl|Nvit_2.0|Chr2.Scaffold3[.]:2672305-2671844
CCCCGCGAGCGTGCATGCGCAAAAAACGCATTCGACCTTCAGAGAGAAGTTGCTTTCAAAGTACGCAAATAAATCTACCGTACCAAACAAAAGTCAAGATATATAATAGATCGTAAGAACTTACGGACTACTCTAATGTAATATAGTACGTTACGGTTTTAAATCATCGTAATAGTGTTGTGATTGAGGCAAGATTCTGTTCTTTTTGTAAATTTGGTAGGTAAATTAGAGGCGTAATCTTTTGACAGCGCAGGTCAGAATGGCATTGCAAGATTGAATGCGTGAAGCTTTGCATCTGCATTCCCGGGGTCGCATGTATAATATATAAATGTATAGCATATTCGAGATAGATATAAATGTCGACATTATACATATGCCAGGATTCGTGTACGTGTAAAT…
>TCONS_00011548;gnl|Nvit_2.0|Chr2.Scaffold3[.]:2707563-2705233
GTTTAACTTTCGCAAAGCAAACATCGGTATATCTGTCAAAACGAGCACGCAAAGCAGAAATAACAATGTTTACAATTCGTCTTCTTTCTTTGTTTGAGAAAACGAATGAAGCAGCTCGATTCTGCAGTTAAGTCCAAAGTCAAACAAATACATAAAAGAGAGTAATCGCCGCGTAAACGCCTGCATGCACAGCTGCAAAACCGGCTGAGGAATGAAGATTTAAATATTTTAAGACCAAAAAATGAACAAAGATATGAGAAAGTCCGTAAATTCGCTACATAAAAAAGTCGCTCGTCGTATACCTACTATCCTCGGATCGCATAAACTTGAACGACGAGACTTTCTCGCGAGTAAATTCTTTCGGGCCAAAAGAGTAATACATCCTGAAACATCTGAAGG…
>TCONS_00011549;gnl|Nvit_2.0|Chr2.Scaffold3[.]:3172209-3171539
CTATAAGTCTATACCGCGTTATTCATAACCTATAGAGCCTCTAACTCTCTCTCTCCCCAGAATTCCGTTTCCTCGCTCGCAATAAGTTCCTTTCGCGCTGCGCTGCTGCAGGCAACCCGCACACATACATCTCTACGCTTTGCTGTGAACGTGTATAGTTATAGCAACGAATTTTAGTACCAGAAAGAGAGAGAGAGAGAGAGAGAGAGAGAGAGAGAGAGCCGAGCGAGCGCACAGCGGCTGCAGCGGCTATAACGACGACACATAGTGGCCATCCAGTATAGCTGCAGCTTTTCAGTAGTAGTTTGTCTGGGTGCCTGTGTGCGCGAGGGAGACGGCGGGTTGGATATTGGTGATGCGGACGGTGCCAAGTGTTAGCGCGATATGTCGTCGCAAGTA…
>TCONS_00011550;gnl|Nvit_2.0|Chr2.Scaffold3[.]:3257175-3256616
ACGACACTGTAGTATAAGGTATGCGGCTGCACGAAAAGGCTGTGCACGCAATTTCCGTCGTCGCCCTGTACAACACAGACATATAATCCGAGAGTTGATCGGCGACGCGGACAGGCCGACTCGAGGAAAAAAGGACGACGAAGAGTCTTGAGTGGGTATCGGAGACACGGGACGCGATTCCGAAGCTCATGCGCATTTCCGCGAGCTTTCGAGCTGCGGCTGCCGGTCGCTCAGTTGCAGCCCCGCTACGTCGACCGATCGCATCGAGTGTGCTCCGAGAGAGATGGTTTTTGGTGTTTTTTTCTTTTGTTTTGGGAAAAATTTTATCCATGGATTTGAATCGGTGAGACGCTTGGCCAAGTGGTTGTGGTAACTGAAAGTGCAGATACGGTGGAAAAC…
>TCONS_00011551;gnl|Nvit_2.0|Chr2.Scaffold3[.]:3270626-3270300
GTCTTTCTCTGTGAATCTGCAACATAGTCTATATCTGATTGGCAAGAGCTTCGCTCTAAACAAACATCAACCTTGGCTGCACCTGTTGCTGTATTTGTGTATATAGTCGGGTATGCGACGGCGTTAGCACTGCGCTTATAAATGTTATATTTTTTAACAACCACTTGGAACTGTTCACTTTCTACGCGGTTGTAGAGTTTCGAAAACGCGAGCACTAATCGATCGTTGTCAGAAAGTGCCAAGAAAAGTTTCAGAGCGCTTGCATGCATATGCGTCCGGCGCGCGACTCGGTCACCTTCGAACTGATGAGATTCCGCGCGCTTGACG
>TCONS_00011552;gnl|Nvit_2.0|Chr2.Scaffold3[.]:3272702-3272027
GGGGGAAACACCAGCAGCGAGACTATCACGCGCACTTTTCCAGTAAAAGAACCCTGTACCCGCTACAATCGCTATCAGTACGATGATTAATTATCGCCGCACATCGTACACTCGATGAGTAACGCGACGACCCTTTGAGTTATGTCGGAGGATCGTAAAAGTGAAAATTTACCTGGATCGTGTATCATCGGGTGAGCCATTGTTGTCGTGTGCTCCTCCGCACGCACGTCTCTCTTCCGACGGTCGGTTTCTCTCTCGCAGCTCTGTTTCTTATCGCGCACCGATCTTCTATCGACGAATTTCGCGATGACTCCGTCACCTCTCTCCGCGAGATAGCAATCCTTTTTTTTCTCTCTCTCTCTCTCTCTCTCTCTCTCTCTTTCCACGTAACACCCTGCG…
>TCONS_00011553;gnl|Nvit_2.0|Chr2.Scaffold3[.]:3276123-3274362
TTTGAAAAAATATTTTCTGACTCAGTTATTCAAAGAACTACTTCTTCGAAAGCCTGGATATTGTACTGTACAAAGAGAGCAACGCAAACAAGAAATCTGCGTGTACAATCCAAACGATCAACAAACTTGGATCAAAATAACAAAAACTCTATTCAACTCTACTACACAAAAGCTATCTATAAATGGATTTTCACAGCCAATAACAAGTCACTACACTGCCAAACCATCGAGCAGACATTGGTCAATCACAAAGCTAGTAAACACCATGGAGATGATGTACGTACAGTAGGACAGCCATCAAGTGCCTGCACCGACAGTCTGTCAGTCATCTCGAAGGAAGGAACTGAGCTTCAGCGAATCAATCAGACAAACACACGAGAGAAGCACAATCCGTTTCTT…
>TCONS_00011554;gnl|Nvit_2.0|Chr2.Scaffold3[.]:4240162-4238937
CTCGATTATATTTTTATTACTCGAACATAACAATCATAACCTTACAAATCTTATATCTACGTTTTGGAGAAAGCAAATTTCGCCGCGAGTGAGGGCGCGTTGGTCCATAGGATGGATGCGATGTCAATTAGGCGAGTCGATAACTGCGGGCATCGGAGTAGAACTAAAGGCTGTGCAGCTCGCTACTGGCGGGTACTATACCGATGATGTATGTGGTGGAAAATACTGGGGGGCAATCTGTCACGGCATCGACGCCTCGAAGGCGCCGCCGTTTCGCCCTTCCTTCCTTCGTCCCTTTCTCCTCCTTCATCATTTATGATTCTTGATTAACGTCATCCTCACGACACGTAAAATACGTTTGCAATGCGCGCCTCGATCAGCCGTTTGACGTATCGCCTC…
>TCONS_00011555;gnl|Nvit_2.0|Chr2.Scaffold3[.]:4680615-4680193
CTCCGCGACCGGCAGTTCTCTTATTTTCACCTTCTTTTTCATCTATACACGTACGCGTACACGTTTTTTTTTTTCTCAACATAATAGATCGCGCGGCGTGTTACCAAGTGAATCAACTGCCAACTGTGCCCGTGTGTGTGATGTGTCGAACGCGACTTGGAAAATGAAATACAGTGTTGGCAACGGATGCTAGACAGTGCAAAAGTGTGTTCGATGCGGCTGCCGCAGTGAGGAGAAGAAAATCGGCGCTTCATTGTTTATCCGCGCGCAGCTGCACGAGGTCGAGGGAGAGAGAGAGAGAGAGAGAGAAAGCAACGCCACTTGTCGCTCGCTCGCGCGCACACGGGCTCTCGTGTTCCTCCAGCCGCTGGAGCCGAACTCTCAGCGACTTGTATACTG…
>TCONS_00011556;gnl|Nvit_2.0|Chr2.Scaffold3[.]:5052486-5051289
CATGATACGTCGCAGCAAAGTAGCAGCAATCCCGCGCAGCAAACTCAGGATCCTGGGCACCCGCCTCTGCCCTGGACAGCTCGTAGTATCAGTAGACTGGACTACTACAGGAACACCTCCAAACTCTCAACATCAAGATCAACAGAAGAAGTCCCTCATCGCAGAGTCAACAAAACCAGAAGCACTGAGGCGTCGACTTTCTTTTGGCAATTAATCGCAATTAGGCACAATTGAGAAGAATTGAGTGTTGAAGCTCTCGGAGATGCCGTGTGTACAGTAAAGACACCACGGGAGAGAAGGAGAGCTGAGTTTCTCTCCCCGCCTGCGCTTTTACACACGCACACACACGCACACACACGCGAGCACACACGCACTCACTGCTGCTGCTCCGTTTTTTCT…
>TCONS_00011557;gnl|Nvit_2.0|Chr2.Scaffold3[.]:5473931-5473118
GGGCACTTGAGGAGCTCTCGGAGTCGTCGTATCTTTAGCGCGTTCGGAATCGAGATGGATTTTTGCAACTACGCTTTATACAGTGTACGGTTTTTTTAATAATCGCTGCGCACACACAAGCTTCGGGGTATATTGGCAGTTTTAATTGTCGGAAAAGTTTCCGAGAGTTGATTGGACGAATTTTACTGAATAAACGTAGCGGCGCTGGTTAAAATTAAAAAACACGATTCTATGTGTATTCTGACCAGCAATATAAAGCTCATCGATTCTCGGATGTACATATGGGAAATGCATTTTACCGGTAATTCTCATAAACCTATATACCTTGAAATTATTGCCATGCATACTTTTACAGTTAACATCGATATCAAAGGGAATATTTCGCGTAAAATTGCAAGA…
>TCONS_00011558;gnl|Nvit_2.0|Chr2.Scaffold3[.]:5493490-5492922
CGACTAACGTAATGAAGATCAAACAATTCTTCACCGTGTTTACCGCGGTACTCACGTCGAATAAACTAATATGAAACATTCCCAAACCTTCTCTGGTCCCCCATACTCGATGCAATCAGACGCGTCAATCTCCGTCGAATTCATGGCTAACCCAATCATCCGAAACTTCTTTACAACGCGACGGTTACAATCAGGCCAATCGCGTCCCAAATCGAGGTGGATTCGACTGCCTCACACGAGCTAGCTCCACGAACTCTGTGTAATTTTTCCGGGGCACTGCTCTCCCTCCCTTGCTCAAAGCGCCGCGTACTCGCACTTCCGGTCGCACCGCCTCTCTCGTTCGCTGTCTGGTCGCTCGCCAGATTTTTGAGGAACATCCCCGGGAAGGACGCTAATTCC…
>TCONS_00011613;gnl|Nvit_2.0|Chr2.Scaffold309[.]:84533-82631
CCCTTTTTACTTTTTCAAGTAATGCAAATGCAATGGAATCGATTGCTCTGAGAGAGAGAGAGAGAGAGAGAGATCAACGAGACGGGAAAACGAATTAGCCGACAGCAGGGGCCAAAGTACCCATTACGGGAAAACTCTCCCGTATAGTCGCTACGCAGCGTCGAGTCTCTGCAGGGCGGCGAGATAATAATATTGTGCAGAGAAAGCTGAGCTGGAACGTGTGCTACCTAGACACTGCAGTTCCATCATAGCCGTTGACCAAGTCAAACGACCGCGTACAATCATCGAGCTCGTATACAGCGTGCGCGCGCGCGCGCGCGCGTAAAGCACTAAGCACGAATCACCGACTGCTCAGCGGCGGCAGCAGCGGACGAGTCGCTGCTAATTTTAAAGCGGCGG…
>TCONS_00011671;gnl|Nvit_2.0|Chr2.Scaffold31[+]:688258-688288,688381-688402,688466-688782
CTCAGACCCCCCTCAGCGCCCGGACTAAAAGGTGGTGTGCCTCCTTAAGCAAGCTTATAAAAATTGATGAATAGAAACTACGACATAACTTTAGTGTCGTTGGTGCGGCTGTCCGTTACGGATTCAACCTGTTACCGAAGAATTAATCGTAGTAAAAATGTTCTTTCTATTGCAAATTTTGACAGTAGCTGTAATTGCGGAAAGTAATTTGTTAAACACAGTAACAAAATTTCAATTCGGTTTAGTTCTAGATCGCCTTTTTTGTCAAATAAACCCACATTGTGCAACAATTCTTGTAAATCTAGAGTATACGAATGGAAAGCAATTGGATCATTTTTTCCAAAAAGTGAACGATTATGGTGTAACAATG
>TCONS_00011826;gnl|Nvit_2.0|Chr2.Scaffold31[-]:438014-437178,437110-436348,436277-435726
GCAGTTTCTCGCAACGGCCTATATGAATCTCTCGGGTATGCCGTGTTGTGATTTTCGTCTTTCAAAATAAAGCTGCTATACTCGACCCAAATACTCTCTTGACATTCATAAACAAAAAGCTGCCGAGCTGCTACGTCTCTCGTAATTCAGGGAATCATTCGTAGAGTTCTTTGAATTATGATTTGACTATACCTGCAGCAGGTATGCATGACCGGACAAAACAGCAGGCGCGAAAGCAAAACAAGTCAATTTTGTCATTGGTGACATAGTACTGTAATTCTAGACTCGACCTGCATGGATAATTAAAGTACGGTATGGGGACAGTTTTCCAAAAATATATATAGCGAGAGACTATTTACCAAGATTTTATTTATGTTACAATTTTATGTAATAGTCTAC…
>TCONS_00011871;gnl|Nvit_2.0|Chr2.Scaffold31[-]:941315-941001,940920-940236
CTTCCTAAACTTTTCAATACTATACACATTACTGTAAAATTTACGATAATTTTTTGTTTCTTCTAGTTACATCTATATTCTCATCATTTCGTAACATCTATTGTTAAGTAAATATATTTTTAAAAAAGTCTCGATCGTCAAACTTAGTTTGGTTCGCAAAATTGACTTTGAATGTATAAAGCTGATTTTAAAACTGCGTTTCAAAGTGCAAATCTATATTGTGAATCGTGTAGTGTGCGAGAAATTTCGGTGGACTTTTTTTTTTTTTTTTACATTTCAAACAAGAACATCAAGGCGATGATAATATGTTTCGTGGGTTTGTAAACACTCTGGTCAGTGTACATGCATACATTGCAAACTCAAATGCGTACATTTGACTTTCTAAACTCGATGCTTACA…
>TCONS_00011962;gnl|Nvit_2.0|Chr2.Scaffold31[.]:353975-353502
TAGTGAGGGAGCAAGAACCGGCAAAGCTTTTGAGATGACAACCTGTGGGATGCCGTCGCTCCCCCTGGCCTGAGTGTCAAAGTGCGACACCGCAGCCAACCCGTCCGATTCCGTTATAGGTTTGAATTCGAAATGTTCCGGGAGGTCAAGACTTTCCAGGGTAACAAGATAATCCTCAAGACAAGATAATCATTTGAGATCGCGCTGAAATGCGTGTTGAGTTCATCTGTGGTGAATCTAGATGGTAAGGGGGCCTTGGTGGCAGAAATTCCAAGTTTCTCCAGCTCTTTCCAGATCTCAGCAATATCGGTCAAGGTGGACAGGCGTGAATAGTAATAATTCAGCCTGGCCTCCTCGACTTGTTTGTGAGCATAGTCTCTAGCTAATCTGTAAACGCGT…
>TCONS_00011963;gnl|Nvit_2.0|Chr2.Scaffold31[.]:356393-355997
CTCGAGTAGTCAGTTGACATTGCGCCTTTTGTACTTGCGATTGCAAAAGCCTCTTTGTGAATTGCGTGCGAATAGAGTCGTCATCATCGTCCTTTTCAGGACGATCGACACTCTTTATTGTATTACCATGCGTTGCATAGTGTGGATGCATTTTGCGTGCGGTGTGTGGATTGTGTGAGTTCTTCGAGTGTTGGGACTTCGGCCACGTGCGAGCTTCCTCGCCGTGTCGATCTCCACCCGGCGATTCCTACCTACGCGGCAGGGCTGAAAAGGCCTGTCCGTGGTCCAGGATTGGTTCCCTCGAGACGTCGAGGCGTCCTGCGATCGAGGAAGGTGCATCCCACCAACGTGCGACCAGGGCTTTACGTCGCGCCGTCCACGTCTCGTTCTGCGAGTA
>TCONS_00011964;gnl|Nvit_2.0|Chr2.Scaffold31[.]:518964-515976
GAAAAAAAGAAACGCCGATTTTTAATGCGGATTATATTATATACATTATATATATATATATATATTATATATAGATATGATTTTTTTTTCTCGAAAAACGTACACTATATTGGAAAGAAAAGAAACGTTCGCCTCTTCAGACTCTACTCGGAGATGAGACTTTGATCAATCCTGCCATCGATGGATTTTTCATTTTCCTTCAGAAGCATAAATAAACCATCAATGCGAAATCCATACAATACATACTTATCGTATTTAATATAACATAATCGAATCTGTACAAGATAGAAAGAGCGAGAGATAACACACGTATACGTACACGTGCGTGTCTATCGTATATTTAAAGTAAAATACAAACAAAGTCTTGTTTCCGCAAAACAGTACAATCTTCTAACGAAC…
>TCONS_00011965;gnl|Nvit_2.0|Chr2.Scaffold31[.]:520150-519069
ATTAAAACCATTATTATTATTATGATCATTAGTGAATATTATTGTGTGTTATCACGGTGTTCAATACGAGAAGAAAATAATTATTAACATTTGCTGATGTTTCGCTAAAGAGAGAAAGAGAACAAAACGAGCTGTTGACTGTGAGAATGAAAGAGAGATAAAACTCGTTAGTATTTCGCAATACTCTGATTAAAAGGGCGATATCTATTATATATAAATATTATACACTGTTACAATCGGATGATTTCCCGAAAACTTTAAGATGACGAGACGCGCGGGTAGACGAGGAGGGCGAAGGGAAAGGGCAGCAACAGAGCAGCAGAGGCAGGCATAAGGTTCCGTATTGAAAAAGTCGCTGAGAAACACATAGATACTTATTATACTGTGCATATACACCAC…
>TCONS_00011966;gnl|Nvit_2.0|Chr2.Scaffold31[.]:521514-520347
TCGAATTTGGTTTGATTATAACTTTTATTTTCTTTTTTAATGCATGATTATGAACCTCTATTAATCATGAATGGCGCAATTTTGTTAAGTTGAGTTTTTTTGAACTTCAGAGTATCATTGTAATTAATTTGTATGGCTATGTTTGAATCCAAAGTTTTTACGACTAAGAGATTCGATTCGATTGACGTTGCCCTGACGAGCGAAATTTAACGCGAGTTTGTACATAAGTTCAAAAATTGTACATAGTTTTTAAAATAAAATCGGAATCCTGAGATTGTAGATAATATTTAGGTGTAATGTTTTTTGTGTTGACATAATATTTTAACGATATTTTTTAATCAATGATGGTTTCACTCATAGATAAACCAAGTCTTCGAAGGGGAGAACGTAAATTAGTAT…
>TCONS_00011967;gnl|Nvit_2.0|Chr2.Scaffold31[.]:662859-660387
GTGAGAATATCGGGCTGTCAATGAAAAACACATATACTGCCACTGCGTAAATGTAACATTTATTTTTGGCATGATTTCTGACAATAGATATACACGGATTAATAAGTTTAAATACAAAAATGAATTGACTGTATTGACAGGACTGTGTAGTGAAAATACATCAAAGCCTTCTCTCTCGCCTCTATCCTCCTTCCTTTCGCGCAGACGCTCTCTCTTTCTCTCTTTCTCTCGTTTTCTTATATTATAGGTACACCTTGTATTATACTCTCTCTGCGCTCATTTTTCTCGGCCGTCACGTACACATCACCGCCTCTGCACTTCCTCCTCGTCTCGCGAGGGCGTCCGAAAATTTTAGTGCTTTTCTCCCTCGAACACGCAGGGGCAAGGCAGAGAGAAAAA…
>TCONS_00011968;gnl|Nvit_2.0|Chr2.Scaffold31[.]:1266900-1266243
GGGGAACTGGATTAAGAATAATATGCGCTTATACGTTATCAGCAGCGACGGCTTCGTGATTTGAATTCTTCGGAATTTCGTCGGGTTATTTGCTTATGCGTAAAACAAAGCCGCGTTCCCACAGTCCTGGTGACTAATCGTACTGTTTATCTCGCAGGCTCTGATTCAAAACACTCAGCGAGTTATCCCCGTAGAAGTGTATAAAGTCGACTATATATCCATTACTTCTTGATAATTGATCGTGATCGAACACACCTTTGTGCAGTTCGGAATATGTGCATGTGTACTATACTCGCGCGTTTCAAGTTGATTCGTCTCTCTCTAGAGAGGGAGAGAGAGAGAAAGACCGACCGATGCGAGTTATGCAGGCGGCGCTTTAAGTGAGGCTTATTTTAGTCG…
>TCONS_00011969;gnl|Nvit_2.0|Chr2.Scaffold31[.]:1725837-1724030
ACTACGGGAAATCGCAACTTGAAACTTCTAGACTACATTTCAAAAAGCGGCGATTGTGCTATAGATCGATGTCTCGCTGCTGTCATAGGCGGCAGCATCGACGAAACTGACCAAAACGGCGATACAGTCTTAATCTCCGCCATCAGATATCAGAACTTTCAAATAGCGGAACAATTGATCAAGTATGGTGCCGAAGTAAACGTTAAAAATAACTGCTGCCGAACCGCATTGCTATACGCTGTAACCAACACGAGTGATCTCGATACCGTCAAGTTCGTACCCAAACTTTCTGTTCCTGAGACAGTAGAAACCTACTACTGGGTCGAGTCTTTGAACTTCGCCTTCGAAGCCAGGGACAACGAAGTGATTCAGAAGCTGCGAAAGAGCCCGAATTACGAT…
>TCONS_00011991;gnl|Nvit_2.0|Chr2.Scaffold353[+]:62571-62607,62792-62976
AGCCAAATAGCTTCGATAATAAATTCTCTGCAACTGTTGGATTATCACCCAACAAGTCTGAAAAACCGACTAATAGCTTGTATTTTTTTGACATTTTTACTCTTATATACGTTATAATTGCCAATTTTTTGTATCAAAATAATGTTTGGTATCATGAATTAAAACAAAAAAAAAATGTATAAAGGAACAAATATTCTTCTCAAATATATTTTTTAAAAAGGT
>TCONS_00012004;gnl|Nvit_2.0|Chr2.Scaffold416[+]:138188-138645
AAAGCTCTTAAACTTTATAATAAACTTTTTTCATTGCGGCTGGGAATACAATAAATTTACAAATACTATTATGAGCTAAGGTATCCATATTTCTTTTTATTTAATAACATAACTATTCATAATTACATTTTTAAAACGTTTCATCATCAATTTTATTAAAAGGAAATAAAATAATTCAATTATTCTTTCTTTTCCGCCTGTAGTCGAGTCCATTTTCATAATTGGCGCGCGATGTGACCGTCATGACTGTCACGGGTCGCGTTCCGTCTATCGTCCACCACGAAACATGTGATCGACAAAGATCCACACCAACAAGTTATGTCTTCCATAACCAAAAAGTTATAGTCCACATATAAGCTAGAGGATACGTAAAAAAAGGAGTACTTTTAAAAAAAAAGG…
>TCONS_00012006;gnl|Nvit_2.0|Chr2.Scaffold416[.]:58967-55251
CCCACCTATCTTTTCCTCCCCTATCGTGATTTCACTCCTTGTCTCTCTGTATAATTCTTTGACTCTATTCTTTATTCTGACTCCTAGCCCTAGTTTGTCTATCATTTCCCACACCTCTCTTCTGTTCACCTTGTCAAACACCGCTCTCATATTCAGTTCAGTTTCTATTGCTTTACTCAGAATATAAATTGCGTCCGCGGTACCTCTCCCCTTTCTGAAACTCATTTGTGTATCGTCAAGCAACTTTTTTCCCTCTAACTCCCTTTCCATCTTTTCCCTTATTATTTCTGCGTATAATTTATACCCCGTGTCCATGAGAGTTATCCCCCTGTAGTTCTTTGCTTCCTCCTTCTTCCCTTTCTTGAAAAGCGGTGTTATTTTTCCCGTTTTCCACTCTTC…
>TCONS_00012019;gnl|Nvit_2.0|Chr2.Scaffold474[.]:36995-36743
CATTAAGAAGATGCGTATATTCCATCTCGAAAGAAAAAAACAGATGTAACCAGATCCGCGCTATCTCACCGCGCGAGTCACCCGACTGCGAAAAATGTACCTAACTCTTCGACCATGCATATGTAGCATATATGTAGATATATGATTGAAGGTTCAACTGCATGTTCGCTAGCTGCTGACGTCAGCAACGCTGCGGGCTTCCAGAACATTTAACTATGTAGAGATGCCGCCTCTGACCTTGAGCAGCCTCCTG
>TCONS_00012022;gnl|Nvit_2.0|Chr2.Scaffold479[.]:64651-63232
TTCGACACCAGATCCCCACAGGCACTATCGTTAAACAATACTTCCGTGGGGCCCGTTAACTAGCCTAGCTGGCTTCTCCTTTGCAGTTTGACATTTCCATACGTCCCCCATTCACCAAGGTGATTAAGGGTTTAGGATCAAATTAGTCTTCATCATTCTGCATTGTCCAGCCGTCTGCTTCCTGCAGTATCGTCCGGTCGTCTACTTCGTGCAGCATTGACCGGCCATCCTCTAAACAGACTCAACCCCGAAGGTCCTCTGCATTGGGTGAGAAAGTCGGTGCTCAACTCAGTTGTCTATGTTCCTCAGTACCGGGCAGGGGAGTAAGAGTATACTCTGTGACCTACGTTCCTCTGCATCGATCCGAAGAGCGTTTCGTATCTACGACTTAGTGGCCTT…
>TCONS_00012032;gnl|Nvit_2.0|Chr2.Scaffold48[+]:184807-185077,187944-188027,191132-191340,191470-193040
CGCGAATAAATTTTTCCAGCGCTGCTCGCTTCCCGCGAAAGCTCTCCTCCGCGCGCTTTTATTATCCCGCGAACTTTCTTGGGGCAAACGCTTCCTCTGCCCCGATATGTTATGTTTCAATCAAGCAATCGGCTAAAGTGCAGTGAGGAACGAAGGCTCGAGATAACTTAGGCTGCGCCACTGCAGTATCCGCGCTTCGAGTTTACAGCTGGCTGGGAGCCGGGGGAGAAGGAGGTGAGCGCGAGCGAGCCAACGAAGGAACGCTGGCGGATCCGCCATTTTGAAACGCAAGCTGTCTCGAAGTATTGATCAGATTTTCCTTCTTCGGGGTTCGAATTGCTGAGCATCTTGGTTGGTATTTAACAGTGCCGACTTCACAATTGGTGGATTCAGCTCGGC…
>TCONS_00012033;gnl|Nvit_2.0|Chr2.Scaffold48[+]:184807-185077,191132-191340,191470-191675,192153-192503,192587-193040
CGCGAATAAATTTTTCCAGCGCTGCTCGCTTCCCGCGAAAGCTCTCCTCCGCGCGCTTTTATTATCCCGCGAACTTTCTTGGGGCAAACGCTTCCTCTGCCCCGATATGTTATGTTTCAATCAAGCAATCGGCTAAAGTGCAGTGAGGAACGAAGGCTCGAGATAACTTAGGCTGCGCCACTGCAGTATCCGCGCTTCGAGTTTACAGCTGGCTGGGAGCCGGGGGAGAAGGAGGTGAGCGCGAGCGAGCCAACGAAGGAACGCTGGCGGAGTATTTAACAGTGCCGACTTCACAATTGGTGGATTCAGCTCGGCAGATCAACGTGCCTTTACCTTACGAGCATCAGTTGTGTCGGCACACTTTACACATATGTGTATATGTATACTAAAAAGATCACA…
>TCONS_00012034;gnl|Nvit_2.0|Chr2.Scaffold48[+]:184884-185077,186113-186456,187944-188027,190775-190817
CTTGGGGCAAACGCTTCCTCTGCCCCGATATGTTATGTTTCAATCAAGCAATCGGCTAAAGTGCAGTGAGGAACGAAGGCTCGAGATAACTTAGGCTGCGCCACTGCAGTATCCGCGCTTCGAGTTTACAGCTGGCTGGGAGCCGGGGGAGAAGGAGGTGAGCGCGAGCGAGCCAACGAAGGAACGCTGGCGGAGTGCGACGGCCAGGACAGTTTTAACGCGTGCTGGAGCTTGCAGGGCAGACATCCTCACAGGGATCTTACTTGGAAGCTCGTCTGGAAGTCACGTGAATTTTCCATACATTAGGAGAAGATCATATTAAAAATGTTCGAGGCGTAGAGCTGCGCAGGAGTGGATTATATTGCACCCTCAGTTCCAGCTCATACAGAGCGCAAAGTG…
>TCONS_00012035;gnl|Nvit_2.0|Chr2.Scaffold48[+]:184884-185077,191132-191340,191470-193040
CTTGGGGCAAACGCTTCCTCTGCCCCGATATGTTATGTTTCAATCAAGCAATCGGCTAAAGTGCAGTGAGGAACGAAGGCTCGAGATAACTTAGGCTGCGCCACTGCAGTATCCGCGCTTCGAGTTTACAGCTGGCTGGGAGCCGGGGGAGAAGGAGGTGAGCGCGAGCGAGCCAACGAAGGAACGCTGGCGGAGTATTTAACAGTGCCGACTTCACAATTGGTGGATTCAGCTCGGCAGATCAACGTGCCTTTACCTTACGAGCATCAGTTGTGTCGGCACACTTTACACATATGTGTATATGTATACTAAAAAGATCACAACCACGCTCGCTTGGACGCACTCGGATTTAATTAAGCGGCAGTTTCACTAGAGCACGTTATACGCCGTGAATCCGCA…
>TCONS_00012125;gnl|Nvit_2.0|Chr2.Scaffold48[.]:142312-141494
CAGGAACGTTAATTGAAATATACTACATTTTGCATAGATTATTTTTTAGTCAATTTTACCAAAAACTTGTCTCTGATGCACGGAAACATAGTTGTACCAAACTGAAGGTTTTTATTACACTTTGTCTGTACCTTTCAAATCCATGCTGAAGCTCGATGAAATTTGTTTTAAGAGCCTGGCATCGGAGTTGAATTGTCGGCCCTCGTTGTAGAACACAGAAGTCACAGACAGACCATCTCCAGTGCAATATATGGCTTGGATTTGTAATCGTTATCATCCCGCGTAGATTCCTCCCTTTTTTTAACCTACTTTTAGAGGATGCCTCTTCAAATTTATCTTGTGCAGGATCTCGAAACTAGAACTCGATCCTCAGTGCGCAGAATATAAGCTCTGCTGAAC…
>TCONS_00012126;gnl|Nvit_2.0|Chr2.Scaffold48[.]:490883-490347
AGAGCCAGGGTTACGTCGCCGCTCCGCTAATTCTCCGTGCCGAACGCGTGCAATTTTCATTCGCCTGCACAAACTCTGCGTCCCGCGCGTGCATGTGCCACTGCGACACACTATCGTCGGACGCTATCGCTCAGCGCCGTTCTCTCTCCGTCTCCGCTCGATGGGAGGCTGGCGCAGCTGCTCCCTAACCTCCAAAGCCTAGCGCGAGTTCGTCGACGTTCGGGAGCTGCGGACACTGAAGCGACGCGCGAGTATAGAGTATATAATATAAGTATAACCGGGCAAGTGCGCGAAAGTGCGAGCGTCGCAAGGACCGGAAGAGCCGAGGCGCCGCCGGCTTCTCTAACAAAGAGCCGCCGCAAGTGTCGAAAGTTCTCCGAGTCCGGGGGAGTATAGGAG…
>TCONS_00012127;gnl|Nvit_2.0|Chr2.Scaffold48[.]:616013-615681
CTCGTATTTTTTATGCTCTATAGTTTACGAAACGCAGTTAGTAATTGGTCAAGTGTCATAATTACCCATCGCTCTCTAATTGCCTGCGCTACTCGTTAGTGCGTACAATAATAAATGAATGAATTATTTCTCAAGAGCTTTATCTCGACGAGGCATCAACAATAAGCGTTGTTTATCATCGCCCGATCGCTCGGCCAAGAACAAAAATATCGATACGAGCAAACCGATTTCCGAGAAAAGTGTGTCGCGCGCAATTCAAAATTCAAACGACATCGCTATTGACAAGCAGTAAACAAGACTGTACCCCCACGTGCATTCAACCAGCAAAACTAC
>TCONS_00012128;gnl|Nvit_2.0|Chr2.Scaffold48[.]:619006-618140
TGACTATTATGATTATAAATAAATAATTTGGTAAAATTATATTTAAAAATAGTTTCCGTTGGCGCTAATAACGATTGAGATTTCAACATTTTTTAACTTAAAAAAACTCATTGAACATTGTATATGAATGGGATAAACCAATTGCTCACATAATGTTAAAACTCTCAAATGTTTTTGGTCTGATTTCTTTGCCTCCTTCTATAGAGAAATGTTTGTATCAAGAGTATAATTTTGAGTGCCGTTATAAAAAATATCCATACGGATGTGTGATGTGTAATGTGTGCGTGCATGTAAAGCAATATCTCTGGAAGTATAGTTTATCAATATTAAGAAAATTTGTTGTACTTAAAAAAGTACATCAAATTTTCTCATGTAATACTCACCACAAGGATAAAATTA…
>TCONS_00012129;gnl|Nvit_2.0|Chr2.Scaffold48[.]:880084-879013
TTCGCACTTTTGCGTCGAGGACTAGTATATATCGCACTTTTGCGTCGAAGACAAATACATTTGGCTTTCCAGCATCGTAAAAATTGCATGTTTTTCTAAGATTTTCACCAATTTTTAAAAAATTTTCAATTGAAAAAAATTTGTAAAATTTTTAGGATTCCGGTAAACCAAATGTACTAGCTTTTGCCGCGGGAATTCAAAATTTACTAGTCTTCAACGCAAAAGTACGAAATGTACTAGTTTTTAACGTAAAAGTGAGAAATGTACTAGGCTTCGACGTAAAGGAGCGTAATGTATTAGTCTTTAACGCGAGAAATGCAAATGTACTAGTCTTCGTTTGGAGCGACGATATACTCATGAACCTTGCAGAGGTAAACACAGTTTACAAACTTAGTATTA…
>TCONS_00012130;gnl|Nvit_2.0|Chr2.Scaffold48[.]:885153-883990
CGCTGTTCCTCGGCATCTTTCCTGCTTTTCCGTCAACGCACTTAGAAGGCCAAGCACAACAATACGTTCTCGAAAAGTCAGCACCGTCTCGACAGTTCACACACTCGCGTGAGGCATCAGCAGCCGCGCGATAGCATCTCGTCCGCACGCACTCCGCGATTTCGCGCAGCAGTGTGCAAGTGCAGAGCGGGGCCCGCGAAAATCCGTGAGGCGCCCGGAAAATCCGCGGCCTCTTCTCGCGCGGGAGCGTTTGCGGGGAATGTGCGCTCGACTCGCGCTACGCGTGCTACGCTACGCTATATTGTACACGCGGTTCCGAAGAGCGAGACACAGAGGCCTGACGTCACGTTGCGGCGCGTGTCGAAATCACCTCGGACTTCTGTGGACTTTCGATCTTCG…
>TCONS_00012187;gnl|Nvit_2.0|Chr2.Scaffold5[+]:348560-348918,349047-349564
CTACGCGCCGCGCAGTCAGTTAGTGTAGCGAGACCGTGGAATTAAGCGCATCAGCAGCGCGAGCGCGTCATGCCTTGTTCGCGGCTGTGAGTCGCGTACCGTCGCTGTTTTTTTTGTTTTCTTTTGTTTTTCCTTCGGTTCATTCTCGTTGTCTCGGGTGTGTTGTTGAATTGTGTGCGGGAAGGATGAGTTCCCGCGTAGAGGTGCGAGGAAAATAGTGTGCGCGAATAGTGAGTTATATATCTGTACAAGCTGGTTGTCGGAGAGATGCAGGAAGTGACGAGGTCCATAAGGATGCAGGCCATCAGCTGACGGATAAACTAGGGGCTCTAAAGCGATCGACAGCCTCAAGATCGCAGGACGACGACTACTACGACTGCCACTACTGACCGACGAGTT…
>TCONS_00012270;gnl|Nvit_2.0|Chr2.Scaffold5[+]:1169355-1169502,1169576-1170014,1170423-1170767
CAGGCACACCCGTATGGGCTTTTTCTTTTTAGTTGCTAGTGAATTCGTTTGCTTGTTTATAAAAATAAACATTCAAACAATGGATCTGTGGATAATTTAACTTTGAAATATCTTCGAATAATGTCCTTATTACATATAAGAGGACGACGTGTTAAGTACAAAAATCCACAATTCCCGGAATCGTCCACAAAAGAAAAGTCCGCCGTTATATAATGTAGAAACCTACATATCCGATGTATGCTTATTTCGAATTGGCGCTAAAAAACTCACGACGTCAGCACTGCGGCAGTGTTGCCATCTAAAAGAGACAAAACTTAGCCAATGGCATCACGCCGTCGATGGCAGTTGCATCCACGTTCTCGAGGGCAAACAAACGTTCAAAAAAGTTTGAAACAAGAC…
>TCONS_00012271;gnl|Nvit_2.0|Chr2.Scaffold5[+]:1169355-1169502,1169576-1170014,1170083-1170219,1170423-1170767
CAGGCACACCCGTATGGGCTTTTTCTTTTTAGTTGCTAGTGAATTCGTTTGCTTGTTTATAAAAATAAACATTCAAACAATGGATCTGTGGATAATTTAACTTTGAAATATCTTCGAATAATGTCCTTATTACATATAAGAGGACGACGTGTTAAGTACAAAAATCCACAATTCCCGGAATCGTCCACAAAAGAAAAGTCCGCCGTTATATAATGTAGAAACCTACATATCCGATGTATGCTTATTTCGAATTGGCGCTAAAAAACTCACGACGTCAGCACTGCGGCAGTGTTGCCATCTAAAAGAGACAAAACTTAGCCAATGGCATCACGCCGTCGATGGCAGTTGCATCCACGTTCTCGAGGGCAAACAAACGTTCAAAAAAGTTTGAAACAAGAC…
>TCONS_00012395;gnl|Nvit_2.0|Chr2.Scaffold5[+]:2561182-2561709,2561796-2561892,2604608-2605198
TAGCGTTAAAGCGTAAGGACGTGCTGCGAGCGTCCCGCCGGAAATTTTCGCGAGTATTCTTCAAGCGAGATCGTGCACCGGTAGAGCTCGTCACTAGGTGACAAGTATACGTCACACTCGAATTTTAACGGTTTTTCATTACTCGTATTGCAGTTGTTGCGCGAGCGGCACCGTGCATTTTCGCGAGAGTTTTTTCCGCGCGCATAGAAAAGTCGAGAATTTCGCCGTTGGCGGCCATATTGGGAGAAGGCGCGGCGGGTTTCAGACCACTTGTTTAGCGTTCGCAACTGACAAAGCGACTCGTGCAGGTCGATGTTTGCGATTTCAGAGTAATATTTTTTTAGTACTGCTAGTTTTGTTAGCTGTCGTTTCAGTAGGAGTGACGTAAAGAGAAAAAGC…
>TCONS_00012431;gnl|Nvit_2.0|Chr2.Scaffold5[+]:3307999-3309989
TATTCTTCTATTTTACAAGTAAAAGTAGTATAGGTATAGTAGAAACAGACGCATACACGTAGTTATTTTACTCATTTTTCTAACATTTGAAGAAATTTGCTATAAAATATTGTAAATCGTAAATTTTATTCAGAATATTGAATAAATCCCGAACCCCATAACAACCGAAAGAGTATTGCCTTATCAAGCTATGACAGGTTCCCTTCACATATACAATCTCCTCAACTGTATGACCAAACTTGCCTTCTTCCACTTACAACCCTCCGCGACTTATCGCCCCTATTCAATCTACTCCTTTATATTCTATTCCCCCTGAACCGAACAATGTCTCTACCCACACGAAAACAAAGAAATAAAGGAAAGAAAAACATCGACCCTCCGAAAAGGCAAAGTCGTGAG…
>TCONS_00012470;gnl|Nvit_2.0|Chr2.Scaffold5[+]:3561151-3561798,3562194-3563014
CGATGTCAAATTCTGTTTTAATGTGCATTCAAATCTTTCAAAGTTGTTCAATATGCTGCCGTTATAGTGGATATGCGACAAGCTTGATATCGATACCGCGATGATGAAAAGTGTGGACCACTCCAGTACTGCGTTTCGACTTTGCCAAACAACACAAAAACAAGATTTGTAAGAAAATTCACTGAAGCTGTCACGTAAAAAACTGTTTTCAACTGTTCAGCATTTATCTGCAATATAAAAAAAATATTGTATCAGCTGCTTGAGTTTATTTGAAAAATGTTATGTCTGTATGGCCTTACAGGTTCGGTTACTATAAACCCACATGTAATTGGTGCTAAAAAAATTGCCAATAGTATTAGCTAAGGCCACAATGTGTCCAGAAAAATATTGACTAAGCTC…
>TCONS_00012471;gnl|Nvit_2.0|Chr2.Scaffold5[+]:3561155-3561798,3562221-3562415,3562515-3563014
GTCAAATTCTGTTTTAATGTGCATTCAAATCTTTCAAAGTTGTTCAATATGCTGCCGTTATAGTGGATATGCGACAAGCTTGATATCGATACCGCGATGATGAAAAGTGTGGACCACTCCAGTACTGCGTTTCGACTTTGCCAAACAACACAAAAACAAGATTTGTAAGAAAATTCACTGAAGCTGTCACGTAAAAAACTGTTTTCAACTGTTCAGCATTTATCTGCAATATAAAAAAAATATTGTATCAGCTGCTTGAGTTTATTTGAAAAATGTTATGTCTGTATGGCCTTACAGGTTCGGTTACTATAAACCCACATGTAATTGGTGCTAAAAAAATTGCCAATAGTATTAGCTAAGGCCACAATGTGTCCAGAAAAATATTGACTAAGCTCCATA…
>TCONS_00012816;gnl|Nvit_2.0|Chr2.Scaffold5[-]:2565454-2565295,2564979-2564731,2564391-2564229
AACCGATAGATAAATCGTGGTTACGGATAGCGGAAGCGGGGCATTCTGTGGCCCATCCGATGGATGGATACATATATACTACGGACGCAGCTCAATTTATAACGGACCAAAAGGATAGCGCTCTAGAAGTGACTGTTTTAATGGATGCCGTTCGCGAGAAATACCACAAGAAAGAGGTTCCATACAGATGCCCGTTCTAAGTCCTAGATACTAATTAACAGCAGCGATTCAAGTGTCAAGGCAGATCCTGAAGGAGGGAGAAGAAAGCAAGGAGAAGATGCAAACCGGGCTTTGAGAAGGAAGTCTTAAGACTGCACGTCCTCCCTGGAGAGCATCTGGGTGTTGGGAGAAGTAATGGCTGCTTTTACAATCTCAAAACCCTCTATGCTATCTCCGTAA…
>TCONS_00012817;gnl|Nvit_2.0|Chr2.Scaffold5[-]:2565458-2564731,2564391-2564229
AGAAAACCGATAGATAAATCGTGGTTACGGATAGCGGAAGCGGGGCATTCTGTGGCCCATCCGATGGATGGATACATATATACTACGGACGCAGCTCAATTTATAACGGACCAAAAGGATAGCGCTCTAGAAGTGACTGTTTTAATGGATGCCGTTCGCGAGAAGTACCGACCTACTCAACAAGAAAGACAAATTGACTACGCAGCATTTATTTACCTACATAGTTTATTTACAGAATAAACACACACACACATACACACACATACACACACACACACACACACACACACACATGCACACACACCCGCGCGCGCACATTTAATCTAAAAAAAATAATAATAATAAAATTGAGCATACGTATTCAAATGACTAGTTAATTATATATTCACCTAATCTATC…
>TCONS_00012818;gnl|Nvit_2.0|Chr2.Scaffold5[-]:2721853-2721434,2721363-2720134,2720072-2719881
TTCATCTTTAGAAAATAGCCAATACGCGAAATAAAAAATTTTCTTTGCAATCGAAAGTGTGAAGAAAGCTTCATGGAATGTGGACAGGATTCGATTGCTCCAAGTGAGAAGAACAGCGCTGCGGTAAAAGCAAATATAAGTGAGCGGCGGTTGCCAAGGCGACTACGAACTCACTAATCAAAGAATTATTATTGACGTTGATGTCGTTATCGCTGCTCTCTCTTTGAATCGCATTCATACAGCCTCTCGCGATTAATACGGGGACTTCCTGAAAACTTTACTTGAGAAAAGCTTTTACAAGTTTAATCGAAGCCTGAGTGCTGCGCGATACTCTGCGACGGATGCAATATTCATTTTCCTCGCGGAACATTAGTACAGCATTGGGGACAAAGCGCATTC…
>TCONS_00012819;gnl|Nvit_2.0|Chr2.Scaffold5[-]:2988479-2987929,2987684-2987523,2987207-2986837
ACGACGACGCCGTAGCCGCTGCCCCCGCCCCGCATGCATCGGTGCCACCTTCGAAACAAAAGTTTTAATTATTTATTAGCGGCACGTAGCGGAACACAGCCGGGCGACGAAGGCCATGGTCTCTTTAAAGCACTGCTTCAAACTTTTATGCGCGAAACCTGACATCTCCGAAAAATGGTTTCAACGCTCTCTATCGTGCAGTATATAACAAGGCTGGTGCAGAGCAAACCGAGTGGATTGAACCGCGACGCGACTATTTTTCAATTAGCGAGATCGAACTGGGAAACGACGGATAATGAAGAAAAAAAACATCGTCAGCGAAGCGGATTGACGTGACCCTGTGGGGCTGCTGCTGCTGTCGTCCGACGACACACAGCAGCTGAAAGAGAGCTCGATTAT…
>TCONS_00012820;gnl|Nvit_2.0|Chr2.Scaffold5[-]:2990649-2990516,2987684-2987523,2987207-2986837
CAGGAAGCCGTTCTGACCTAACCTCGTATACGCGTCTTTTCTCACAGTCTCCGCGGAGACAAATGCCTTGGCTATCAGTCGATTCTTTCGCGTACGAAGAACGGGTTCAAGTATAATAACCAGGAATTAAAGAGCATGTTTGCGCGAAACCTTAGACTCAAGACGGCAGCAGTGTGGAGAAATACGAGGATATAGTAGCCGAAGGGGGAGAGTCACGCGCGTAATGCTACACACAGAGCCAGCAGCGCAGCGTTTATCCAGCTCTTCGGTCCATAGATCAATGGCTGGCAATTATTTTTATTGCGGATGGACTCCCGGGCTGCGCCATGCGCATACATGCACATCGCACGCGCCGCTGCAATAAGCGACGACGGCAGAAGACGAGATTTTCACGCGGGG…
>TCONS_00012853;gnl|Nvit_2.0|Chr2.Scaffold5[-]:3415170-3413071
GCTGCGCGCGGAGAGAGCGGTGGCGGCCATGTCGTCTGCGCGCTCCCCTCTCCTGTCTCTACACCAAGCAAATTTCTTTTTCATTAATTATCTCGGAACTTTGCGCTCATCGGAATCGAGTAAAAAATCGTTTCCAATACAAAATTTAACGCTCTTTCCATTGATGCCAGCCATTTTTTCATAGGTCAAGCCGATCTCGAGATATAAGCAAAAATAACTTTCGCACGCTGTTTTCGCATAGAACCCCTCGTTCTAGGAAGTTGCAAATTTCAGAATCGGTTTTTCCGACCCCGATTTACCAAAAATGCAGCCATTTCTACCGCAGGGCGATTTCACAGCTAATTTTACTGGACTATATCTTCGAATATTCAAATTGATTTTATATATCATCTGGATTTA…
>TCONS_00012854;gnl|Nvit_2.0|Chr2.Scaffold5[-]:3415170-3414679,3414091-3413071
GCTGCGCGCGGAGAGAGCGGTGGCGGCCATGTCGTCTGCGCGCTCCCCTCTCCTGTCTCTACACCAAGCAAATTTCTTTTTCATTAATTATCTCGGAACTTTGCGCTCATCGGAATCGAGTAAAAAATCGTTTCCAATACAAAATTTAACGCTCTTTCCATTGATGCCAGCCATTTTTTCATAGGTCAAGCCGATCTCGAGATATAAGCAAAAATAACTTTCGCACGCTGTTTTCGCATAGAACCCCTCGTTCTAGGAAGTTGCAAATTTCAGAATCGGTTTTTCCGACCCCGATTTACCAAAAATGCAGCCATTTCTACCGCAGGGCGATTTCACAGCTAATTTTACTGGACTATATCTTCGAATATTCAAATTGATTTTATATATCATCTGGATTTA…
>TCONS_00012867;gnl|Nvit_2.0|Chr2.Scaffold5[-]:3563053-3561450,3561377-3561155
TCCGTAGTTTATTAATATTAAATTACTTTACAGATATTTTTGGGTTCAAACAAATTCAGCTATTATTACTATTATTTAGTATGGTCGTTATTTTTGGAATGCATACCAGTATGTAAGTAGCAATTATTGGCATAATAGATATACAATCGAACATAACAGTAAGGATCAAAATTCAATCGTTGCAGAATTTCTTTCAAAGAGAAAACGCCCATGCAGCAATATCATTCAGTTCATTAAATATATCTTATATATTTGCAGGAGTTATATTCAAATGCTAACAAGAGGTCGACGATATTAGGTTCTCCCTGCTTAGGTATTTTAATATCCCAATTACCAAGTTAATACATTGCTAATGCTTTTAGTCCTAACAAACTCATCAGCCTCGGATTCCTGCTAAGC…
>TCONS_00012943;gnl|Nvit_2.0|Chr2.Scaffold5[-]:4071107-4070579,4070111-4069767
GTGGAAAAAAGCGTGCACAGCAAACCAGGAAGGATAGCACAGGTATACAGCGCAGTGATGCGATTCCCGCGATGCAGTTAAGCGAGAGGGAGAAGGTGTAGGCCAGGGGTACTCGCGCGCGCGCGCGAGCAATGTACAAACGCAGAAAGAGCGCCGTGAGAGAGAGAGAAAGAGAGAGAGAGAGAGAGAGAGAGAGAGGAAAAGGGGAAACGATGCACCCTGGTTGCCATGGCAACGACCTACTCTCCCTGGACAGACGCACCGCCATCAGCTGCCTCCGCCGCCGCCGCTGCTACCGCATTATTGCGTTTATACCGCCCAAATCGACTGGACAACATGACCGACATTTCTTGTACCTATGCAGGTGTAACGATACCTGAGCCTGTTTACGTGCGTATT…
>TCONS_00012944;gnl|Nvit_2.0|Chr2.Scaffold5[-]:4071222-4070600,4070111-4069767
CTCTCTATTCGCGCATTTGTGTAATATACAGTCGACTCCCTCGGGACGACCATTACTCCGTACATCCGGTGCCAAAAGCTCTGCCGGCACTCGTGGGAATAATTTGATTCGCGAGGTGGAAAAAAGCGTGCACAGCAAACCAGGAAGGATAGCACAGGTATACAGCGCAGTGATGCGATTCCCGCGATGCAGTTAAGCGAGAGGGAGAAGGTGTAGGCCAGGGGTACTCGCGCGCGCGCGCGAGCAATGTACAAACGCAGAAAGAGCGCCGTGAGAGAGAGAGAAAGAGAGAGAGAGAGAGAGAGAGAGAGAGGAAAAGGGGAAACGATGCACCCTGGTTGCCATGGCAACGACCTACTCTCCCTGGACAGACGCACCGCCATCAGCTGCCTCCGCCGC…
>TCONS_00012957;gnl|Nvit_2.0|Chr2.Scaffold5[-]:4190164-4190046,4188028-4187903,4187818-4186438
GCAGGAGTGGCGCATCGACACTCAAGTCGCGCGCGGGATAAGGATCACTCTCTGTGCGCCGTGTGTGCGTGTGTGTCCGCTCGTCTAAACTGTGCTGGCTTTATTAGTCAGCGGATTGGGTCCGCCATTATCCTCAAAAAGTTGCACTGAACCGGTCAAGTGACTCTGCAGATGTAAAAGAGGGGAATTCACCGCTTGAAAACACCGAAGTAAAATCGATGAATCGAGTGATTGAAAAATTCTAAAATTCAACACAATACTCTTCAAAGGATAAACTATTGAACCTAAGCCAAAAGTAAATCTATACACTCAAGAATATAAAATTAGGACTAATCAAATACGTCGAGTAAGACAGTGATTGCTACCTTAATTAAGAGAAACGAAAATTTCGCTGGAATA…
>TCONS_00013000;gnl|Nvit_2.0|Chr2.Scaffold5[.]:52731-52433
GTTTTGATGATGCGTGTGTACAATTGATCGGCGATATGTTCTGACATTGAACTACAGCGACTTATGTCAACCTCGCGTTTACGAAATCGATCTTTAAACAACTGGTGTATGGTATATGCCAATTCAAATCTGCCAGCGAGTTGACCTTTAAACGATGCATTGTATTTTTCGCAGAAGAGAGGCTTTCAACATTGTTTTTCTTTTTTTTAAGTAGAGTACATTTTGAAAATAAATAAGGCTGCATTGAAAATATTCGCATTGTAAATGTAGATGGCTAAATGAATTTCATACGAATGCAC
>TCONS_00013001;gnl|Nvit_2.0|Chr2.Scaffold5[.]:534863-534374
GTTTCCCACTATGTGGCATGTAAATTTGACCTCGAAGCTCCTGCTTGTATAGTAGTAGTCGAAAATGCGCTGGTGCAGGCAAAGCTTGGCGGGATTAGCTTGCTAATGTGTGTTTTTCGTAGGTGTGCCTGCGCTTTTATGTCTGTATTTACGATGGGGTTTACCGAGAGATTTACTTTCGAATTCATCGGGGGGAGAAAATTCGGTTTTCGCAAAAACCAGCGTTACTTCGGCCGATTAGAGCCGATCGTCCACAAAGTTCTCCGACTATCTCGGCTAATTCTCGGACTATTATTTAGACTGCCGATACACGCCTCGTAAAGCCAACCCTCGCCTGCAGCGACTGCTCACACACTCCCCGCGATGCTCATCGCCGCAGGTTCCTATCCCGCAAGCAGC…
>TCONS_00013002;gnl|Nvit_2.0|Chr2.Scaffold5[.]:1231220-1229818
GAATACTCGTTACATCTCCAACAGAGAAATTCGTTCGACGCGGGTGCGATAATGCATGCGTCGAATAAGTCCACATGCTCAAATAATATAAAGATATAACTATCATTACGTCTAGTAACGTAAAAATTGTTGCGCTACCTTTGCATTATTGTACAAACGACTGCTTCATAATTTCGTACTCCGCTGAGTACGGGATCAATGAGGCGAGCTTCTGTAGTGAACGTTTATGAATTTCAAAGAGAAAATTATGCATTATTGTGATAATAATACTTGCATTTCAATTCGCATTATTTTCAATGTGAATTGAATATACGCATCGCGCGAAACATGTAAAATATTCATTGTTAACAAATACACACACACACACACACACACACATATATATATACATATATACAT…
>TCONS_00013003;gnl|Nvit_2.0|Chr2.Scaffold5[.]:1299283-1298479
GGGGGGTTGTGGGACGCAAACGGAAGCACGTTGGCGATACAACTGGTGGTCAAGTGGTGATGCAGGGTCCGGGGCGTTTTTCGTGCAGTCTCTGTGGGAGCGTTTACAAGCATCTTGCTTCGCTGACTCAGCACCTCGAAGTGCACCGCAACCAGACGACCTGCATCCTATGTCACACGACACTCAGTCGTAGAACCGACCTGCGTCGACACATGCGCTTGAAACATAACATGCAATGGCAAAAGACCATACAGAGGCATCGGAGCCCCAAGAAGGAATTGCACTCCTAAGTGTCCGAGCCTTGAACTGTAATACCATGTATATGCGTGCATCCGAATTCACCTACTTTTTCTGCAGATGAGAACGCGAGCGCGGGCTTTGCAAGTACGCCTTGGTGGC…
>TCONS_00013004;gnl|Nvit_2.0|Chr2.Scaffold5[.]:1491829-1491039
GTCGAGAGCGCGGCCGAGAGAGGTACTCGACGCCGCCGCCGCGCGAGATAGTAGTGGTGCCGAGTCGTCGTCGCCGTCGGTCCTTTGTCAACGCACCCTCGCAGGATGCTGCTCCGTCCCCTACACAGCCGCCGCCGTCGCCGCCGCCGCATTCCGTCATCCCTCAAAGCCTCGTAAAGCCAGAACGTCCGAGAGTGGTGGTGGTGGACCCCCTAACAAGTAGGCGAGTCGGCGACGGGGCTTAGTGGCGTGAAGGTGATAAAGAGAGAGAGAGGAAGGGAGAAAACGGTGAGCGATGCCGGGGAATCGCTTGGGATTCGCGGCGCCGTTTCGATGAATACGTTTGCCAATCCGATAAAAAGAGGACGATCGCCATCCGGCCGAGCAGCTAACTCGAAG…
>TCONS_00013005;gnl|Nvit_2.0|Chr2.Scaffold5[.]:1493112-1492511
GATTTATCAAGTTTTTCGTGCAGACTGCCGCCGCCGCGCGGAGGGCGAAGCTTCGCGATGAATCAAAATTAAAGTCGCTTTAACGCGAGTTTCTCGTTCATCCGGCGCGCGACGAGAGGCCGAGGGAGAGAGGAACAGTTGCAGAAGCATTATGTGCGGCTGAGGCTTGGCTCATCAAAAAATAGTAAACCGCGCGCCGTGTAACGTCCCGTGTATCCGCGAAACTGTATGATCGAACGCTATAGGTGGGGGGAAAAAATGTTACACACACGTACGCGTAAGCGGATACGCGCGGCGGCGGTTTATGCAGGTGGTCCGCCGGTGCGCGCCCGTCTCCTAGCCCATCACGCGCGCGACGCATTATACGAGCGGCCGCGTACACACGTCGGAGCCACGTCG…
>TCONS_00013006;gnl|Nvit_2.0|Chr2.Scaffold5[.]:1495098-1494185
AGACACAGACACAGAAACGCGCGCATCGCCCTCGGCTCAACTGGGGATATAAGGGATGAGACGTGCGCGCAGGGGTAGGGCGAACTGCTGCGGATTCGTATATCCCCAGGGCTTTACAGCTGTCGCGTACCCAACACCTCTCCCGCTCGCGTCTCTCTCGCTGTCTGCAGCGTATCCGTGTGGGTGCGGCCGGGACACACGACGATCCTTTTCGCGGCGGCCCGGAGGCGTTCGCGCAGGTACATCCGTACAACGTATATGCATAATCCGGGCGCGGATGCAGGACGCCCGCGCGCGTAAATTAAATATACATCGCCGATAAAAATGCGCATTTATGTGCGCGCGGGATGTAGGGAGGGGCCTGCTGTACTTGAGCGGGAAAGCGAGAATCGCGCGAGT…
>TCONS_00013007;gnl|Nvit_2.0|Chr2.Scaffold5[.]:1497539-1496333
CCGCGGGACGCGTTAATTCGGCTAACGAACGACACGCGGGATGCGTGTATAGCTCGCGGGGCTCGACACTTTTTTTTCACGCGCACACGTGCACGCGCGGTAGCTCCGTTCTTTGTCCCGGGTACGGTATAGGCGATGGCTCGGCCGATCGAATTAACTACTTGACTGCGGATGTCGGGGGGAAAATGGACGACGCATTGGTTCGCGCATCCGTCGTTTTTCGAGTGGTCGAAATGCGTCAAGACGCAATTATCGCGGGGGACGCTCTCGTGCGAGCTGAATACGAATCAAGCCGAGGATAAGGCGATCGTGTCGCAGTTAAAAACCTCCCCCGGCGCTTCACGCGCGTATATCCAGTCATCGCGGCCGTCGTCGCGTTAATCGACCGGTTCATTGCAT…
>TCONS_00013008;gnl|Nvit_2.0|Chr2.Scaffold5[.]:1548544-1547892
AAAAACTCCCCTGAAATTAGTCCAAGGAATCGCGCGATCGCTACAGCTGCGAGAAGCGGAAGGGCAGGGAAGAAGCGCCTGTGTACGCGGTAGCGGTGACGAAAGAGCGCGAGAGCAGGGCGAAACCGTAATAGCGGACAACGGTGAGGTCCGGCGCGAGATATCGGTATACAGTTGCAGCGGCAGCGGCGGCGGCGGCATAGCGGTGCAGAGTATATCTGGGTGGGGATACAGCTCCCGTGCTCCTCTCTTTCCTTTTTCCTTTCCTCCCGGCGGCTCATAAGCATCGCGTGCTCCGTGTGTATACGCGACGGTGGGAGTAGGCCGGACACCTCTCGAGTGCGCGCGCGCGAGCTATCCCCTACTATATGGACTATCCACACGCGCCACGTGACTGTA…
>TCONS_00013009;gnl|Nvit_2.0|Chr2.Scaffold5[.]:1549571-1548693
CTTAACCGCGCGTTCGTAAAACCCTCCCGTCGCGCTATATGGTTAGCGATGTTTAGCCGCACTGAAGCAGCGACAAAGAAACTCGTCTCTCGAATACCCCACAGCAGCAGGATCGCGCGCGTTCTCTCGAATTAACTCCTTCGCACTAATTTCACAGCGGTGCATACTCTCATTATCCCTTCGTCTCTTTCTCACTTGGCTCGCGCTAGCTCCTTGGCGAATAAGAGAGGATCCCCGCGAACCGACGTTTTCCCTGATTAATTGCGAGGCTCAATTTACACGGGCCCAATTAACCGCTCGCTGCTGCTGCTGCTGCAAAAACCGGCGAGCTATGATCGCTGCGAGAAGAATCCTGCCTCACGTTTCCCGGGCTTTTTATCTCTCTCCGCGACTACCGCG…
>TCONS_00013010;gnl|Nvit_2.0|Chr2.Scaffold5[.]:1718151-1716836
GTCCAGCTTCGAGTTTCGCGCCGCGGGCAGGTTGTCGCCGTTGCAGCTGCAGGTCGACGACGAGGAGGCGGCCGAGGACGGCGAGGATGTCGTGGACGACGAGGAGGCTGCTGCCGCCGCCGCCGCCGCTAGTCTCTGGCCCCGCTGCTTGTTACGCCGGCTGGTAGCGCGGCGCTTATTGCGCTGCCGGCGTACGGCGACGAGGAAGCTGAGGTTGCTCGGCGGGCCCAGGCCCGAGGACGGCTGGAAGCAGGCCGGCGGCTGGTGATGGTGGTGGTGGAGGTGGTGCTGCAGGAGCAGCTGACGTCTCGTCGTCGTCGCCGGCGGCGGCGCAGAGGCGCCTCCTCGCCTAATCTTGCCGATGCTGAGGCGGGCCGCGCCGCGGAGCAGCCACGAGTA…
>TCONS_00013011;gnl|Nvit_2.0|Chr2.Scaffold5[.]:2101838-2100873
CTGCTCTCGGTCTAAGCTCCGCGCGATAGCGCTGTTTAGTGTGCGGCCGGCCGCACTTTCAGTTCGAGCGGCGCGCTGCCCGGACCTATCTACTCGAGTCTCTCCCTCTCGGCGAGCGCGCGCGCGCGCGATTTTTTGAATCCCCACTCGCGCCGCAGCTCTCTACCCTTGATACACTCTCCCACCGCGCGCGCGCGTGTGTGTGTGTGTGTGTGTTCGTAGCTATCGCCGGCGCGAGAAAGAGCTGTGCGAGTGCGTGAGGCCCCGCGTGTGCAGTTTCGAGAGACTCGTGCTTCCGTGCTCCGACCGCGAGCATGTGCCGCACCGCCGCCGGCTACTACTACTTACTACTGCTCCACTAGCGCTGCTGCCCGCCTATACTATGTAGTGCCGGAGACT…
>TCONS_00013012;gnl|Nvit_2.0|Chr2.Scaffold5[.]:3256911-3255907
CAAGATGCGGAGAAAAGGCCATTCACAAAACACGATAAAATATATAGTATCCTGCGTAAAAATATATAGTAAAAACAAAGGCACACACGCGCGCGCGCAAGTGTCATTATCATAATATAACGATTTAGCGAGGAAACACGCTGCGTAATACACTTAACGAAGCGCGCACCTTCTTCATCGGAATCACATCACACACACACACACTAGCGAATGATTCAGAATCGACTCGTCACTTTCAACTCAGTGATAATCGCAACTCCCTCGTGCCCTCAGCGATTAATTAAATAATAGTGACTCAAAAGTTCAGTATAATACGCGCAAAAATAAATCTTTGTCCCGCTATACGGCGTTCGGTAGTGATATCCACTCGATCGATTTATTGGCAAATACGGGCCCGTC…
>TCONS_00013013;gnl|Nvit_2.0|Chr2.Scaffold5[.]:3346136-3344674
GAACTTTCCCAAGTCTATAAAAATCTATATTTGAAATTCGCAGCATTTCGAACGAGACGTAATCAACGTTATTTTTATGAGTCAGGAAAACCCCTCAAGAGCAAGGATTGTTCAGAGCTATTACTCATCGCCTAGAAATAAATTAGAGCGGGTGTATCTCCAACTCCAGGCGGATTTAAATACAATACATCATTTAACCTGGAGTTGTTCACGAACTTATTTTATTGTTTTTAATTGATACATAATTGCCGGAAACTTTTCTTTCATTGCTCTGGACTTTGTTGATTGAGTTTTCAAAGCTCTATTAAAGTCGTTGCGTCGGTTACGTTTCTTACATGCACCGCTGCTCCAAAATCTGTTTCTGATACGATTTGTATTCAAAGGTGCATCTCATATACA…
>TCONS_00013014;gnl|Nvit_2.0|Chr2.Scaffold5[.]:3694371-3693590
AAATTTATGAAATTTTTTGATTTATTTGGCTCTGTACAGTTTTACTACAAATGTAATAATGTTGACAGTAGTAGTACAATTATTATTTGTATTTATTGTAGCGATCACTGCGTATGTTGCGTTACGAAACACGTATGTTTTTTTTACTTTAAATAAGTGCATTTCTTTAACTTTATTGCAGTTCTTCACCAGACACTTGCCACTCGCCGCCCTGTCTTCGCTATGTTATAAAATTGTAAATTCAATGCTCGTGGAATTTCATACGAGGAGAAACGGAAAATTCATAAATGCTTGAAGACTCTGTACGAATGAAGATGATTACGATGGCTCTGGAAAATGGAATAATTCGAGCACTTCCTCCTCAACGATCAAAAAAGCTATAGAGTGCCAAGTTTTCTC…
>TCONS_00013015;gnl|Nvit_2.0|Chr2.Scaffold5[.]:3975341-3973497
CGGGCGGACGACCGGCTGCACGAGACCAGTTCCGCATACGTCGACCAGCGACGCCAGACTGCGGGGAACACTGGTGGCAAGGGCCGCGAGAGCTCGCGGCACACCCACTGCGACTGCGCGAACTCGCGCTGCTCCTCGTCGTCGTCGCCGTATGTGTGTATAAAGTCTCTCCGATCGGGCCACGAGCTCCGCTCTGTGTGTGTGCGTGTGTCCGTGTGTGCTTTGTACACTCCGCTATGTGCGCGCTGACGTACGACACGAGCTTCTGTGCGTTATCGCGCGGCGTAGACTGTATAGCTCAGCTGCTGCGGGAGACGACGCTGCAGATCGTTTTGCTCTGATGGCCGATGATGATGATGATGTCGGTGGACCGGATGGAGCGACTCGGGATGTGCACAG…
>TCONS_00013093;gnl|Nvit_2.0|Chr2.Scaffold54[.]:381442-378123
GTATCGGAGCGAGCGAAGGAGAACGAGATAGCGAGGGGGCACGCGCCGCGCGTATAACAAGTGGCGAGCGCTCGCGCGATATCATATATGTGCTCCAGAAAAATGTCGCTTTTATTATGGTGGATCAAGCCGCGCGTATATTTATAGATCGGATCGAACCGAATCTTTCGGAACAGCTAATGGACTCGCTGATTGTATTCCGCGGCACTATAAAACAGCTTTACGGCTTCCCCCCCGAGACCGTAATACCTTCGCTTTATATAAAAGCCCACGAGAATAACTCATTATCAACGGCTGTTTGGCAATTCTCTTGGAGCTTTCGCGAACAGCTTTCGGAGCAATAAAGTAGCGGCGATAAAAGCCGAGTTACACGCGACAGAACGTTAAACGCCGCGCTCG…
>TCONS_00013094;gnl|Nvit_2.0|Chr2.Scaffold54[.]:430825-429413
GCGGATTTTTTCTCGCACCGAAACCGACGCGGCGCTGCCTTGCATAATTCATCGATCGGCGGTGCCGAAAAATCTCGAACAATACCATGCTGGATCGGTCTTTGAATGCAGTCCGAGTCGCGAATGGCATTGGCGTTGAGGATGGAGAGCGAGGGAGGTGGTTTATAGCAATTAATATTCGTATCAGGCATCAATGATAAGCCGACCGGATAAGGTGTGGACTTTTTCTCCGACAGTTTATATCGCGAGTCTGCTTCTTATTGCTTCTTATTTCGTTGTACCGCGAAAGTACCATTCGACGCGAGGCTATATCTAATCCTGAAAATTTAAAGACAACTTGCAACTCGCCCGCACTCCGCAATTTCTTCCCAAGCCATACCGGTCCGGAGCCTCGCCTCG…
>TCONS_00013095;gnl|Nvit_2.0|Chr2.Scaffold54[.]:433523-432552
GGTCACGCGGCTCATATTCTCTCCTGATGCGAGACTACTAATCAGGGCCAATCGGCAGGCGCGTCGTGCGGGAATTCGTTCTTACTGCAGAAAACGTCCGACGCTTCGCACTCTGCTTACAGAAACTGGGGCTTCAAGTAGATCATAATATATAAGAGACACGAGACGCGCTGTCTTCTTGTTTGCTTGAATCGAGTTCCGTCAAAGATCGGATGGAATCGGATGGAATCGGATGGAATCGGATGGAATCGGATGGAATCGGATGGAATTGACACACAGTTTTCGCAGACAAGAGCTCTCTCGTGTCGCCTGTACGTTTCGTTATGCTCACCCAGCTGGCTTTCCCTGTCCGCCTAAACGTGCTCCCGAGCACAATAGCATCGCGAGAGCAAACAAATT…
>TCONS_00013109;gnl|Nvit_2.0|Chr2.Scaffold682[+]:18863-19706,19930-20265
GTGATAATGAAAATTGTGAAATTTCAAATATTTGTACTGCGGGATATTCGTATGAGAGCTTATCAATATTTAGAATATTCACGTCAAGCATAGTGTGCTTGAGACGAAAGTGTGCGTTTCACTTTTGCATTGGGTCACAGTGCACGATCAGTTTTACATATTAACGAAAAAGAAAGTTGTCAAAGTGATTACTGTAAGAAGTATTTTAATAATACTATAATTTTAAGTTACTATAACTTTGTTCTTGTCGACACTTACGCCCACGCAAAAATACATTTACTACTCGGTAATATAATGTTACAAGATTTTGTTTACACGTTTCTCTTATTTGAAAAGATTTCATTTATTTGTATTGGATTATTAAACAAAAGTTGTTATTTTTAAGCATTAATTGTGTTT…
>TCONS_00013121;gnl|Nvit_2.0|Chr2.Scaffold710[.]:4445-4149
CACAAGGCACAACGGACTTTTGTGGCGCTGTGCATCGTTGTGTGTTCTATGCCTCTCGTAGTCGTCCTAACCTATTGTAATCCAAGATCAAAATTGGAAGAAAAATAATTACATTTTAACACAAATAATTGAAATGAAAAAAGTCACATGAAAACAAATTGATATGTTCATTCTAAGATTGTAAATAGTTGAATAAATTAATTATTAAGACGAGAGCCATAGAACACACAACGATGCACAGGAGACCGTCTACAATGCGTTCCGTTCCCTTGTTCTGTGAGTTTCGCTGCGTTGTGC
>TCONS_00013122;gnl|Nvit_2.0|Chr2.Scaffold76[+]:3381-4774,4838-5578,7337-7563,7792-8173
AAAAATTTCATTTCGATATTATTCGATCGAGATACGACGTGCTTCACGCGGCCCATTTCCAATACATATGGACGTACGCGTGACGAGTAACAACTCTGCCCACAGCTGCACACGACGGATTGAAATACTCAGTGATATAAAAAAAGGAATATGCAATATTGCGAGCCTCTTCAATTTCGCTATGTCCTCGACCCTAATTACAGTCTCTGTATACCGCCAGTTTCGCTCAACGGGCTAACGCGTAAGCCTTCCCCGAGTTATACCAGACGCGCAAATTGTGTGTATGCAACCGCCGTCTATGGCTATCTGCATCCGGACGATCCTCGATGTCGACCACGATGTAGCCGCTTCTGTGTCGTTCGCCAATTCAGAGCGCGCTGAATGAAGGTTTTCGGTTTT…
>TCONS_00013123;gnl|Nvit_2.0|Chr2.Scaffold76[+]:3381-5578,7337-8173
AAAAATTTCATTTCGATATTATTCGATCGAGATACGACGTGCTTCACGCGGCCCATTTCCAATACATATGGACGTACGCGTGACGAGTAACAACTCTGCCCACAGCTGCACACGACGGATTGAAATACTCAGTGATATAAAAAAAGGAATATGCAATATTGCGAGCCTCTTCAATTTCGCTATGTCCTCGACCCTAATTACAGTCTCTGTATACCGCCAGTTTCGCTCAACGGGCTAACGCGTAAGCCTTCCCCGAGTTATACCAGACGCGCAAATTGTGTGTATGCAACCGCCGTCTATGGCTATCTGCATCCGGACGATCCTCGATGTCGACCACGATGTAGCCGCTTCTGTGTCGTTCGCCAATTCAGAGCGCGCTGAATGAAGGTTTTCGGTTTT…
>TCONS_00013124;gnl|Nvit_2.0|Chr2.Scaffold76[+]:3381-4514,4584-4749,4838-5578,7337-7563,7792-8173
AAAAATTTCATTTCGATATTATTCGATCGAGATACGACGTGCTTCACGCGGCCCATTTCCAATACATATGGACGTACGCGTGACGAGTAACAACTCTGCCCACAGCTGCACACGACGGATTGAAATACTCAGTGATATAAAAAAAGGAATATGCAATATTGCGAGCCTCTTCAATTTCGCTATGTCCTCGACCCTAATTACAGTCTCTGTATACCGCCAGTTTCGCTCAACGGGCTAACGCGTAAGCCTTCCCCGAGTTATACCAGACGCGCAAATTGTGTGTATGCAACCGCCGTCTATGGCTATCTGCATCCGGACGATCCTCGATGTCGACCACGATGTAGCCGCTTCTGTGTCGTTCGCCAATTCAGAGCGCGCTGAATGAAGGTTTTCGGTTTT…
>TCONS_00013125;gnl|Nvit_2.0|Chr2.Scaffold76[+]:4144-5809
TCTGAATGTGCCATTACGCTTTCCTGCGCGTTCCAAGCTACAGGCATAACCTTATACTCGCTCATTGAATTTCTTTTTCATCAATATGAGTTCTCATCATCGAAAAAGGAATCGGAGTATAGATCGAAGAGATAACGAAAAGTCGAGCTCATTCCATCGTTCACGGCGCCATACGGTGCACTCACGCAGCAAAAGTCCGCCGAGACCAACAGCATCGTCAGCATATCGACATCAACACGAGCGGAGAAACTGTAAACGTGCACATTCGGGGCAAAGACGTGACAGCCAACAAGGAGGTAATGCATCAGTGCATCGATACAAAAAGCCTCGAAGGAGCAGTGCGCACAAAAATTATCCGTCCGAAAACGACAGTGAGCGTCGCCCGAGAGGCTCGCCGTA…
>TCONS_00013137;gnl|Nvit_2.0|Chr2.Scaffold76[+]:182448-182509,182571-183123,183365-183572
GTAGGATCGTACGTCAGGATGATTGGTGAGAGTCCTACTCTCTCGAGGATCGGAGCCTGAGGTTCACGCGTTTGAACCGTTCTGCGGCTCGCAGGCCGCGACATGCGCTCGGACGTACTCTCTCTCTCGCTCTAACCAACATGGCGGACATCCCCACTCCTGACTACGCAGGGCTGCCGAGGGAGCTCCCCACACGTGTTCATCAACTGCGTACTTACCCTGTTGTAACTTAAAAACTCCAAAACTCAAAAAAAAAATCTGTGCCTTGTGAGATTTTCTTCTGTTTATTGTGAAAAAATGAACGTCGAAAGAATTGAGAAGCGACAGGAAGATGTTACGAGTGAAATCACAGATCGCACCAGACCAGGCGAGCACATATTCAGTCCCTCATCACACCAC…
>TCONS_00013138;gnl|Nvit_2.0|Chr2.Scaffold76[+]:182662-182875,182958-183123,183368-183450,183513-183572
CCACTCCTGACTACGCAGGGCTGCCGAGGGAGCTCCCCACACGTGTTCATCAACTGCGTACTTACCCTGTTGTAACTTAAAAACTCCAAAACTCAAAAAAAAAATCTGTGCCTTGTGAGATTTTCTTCTGTTTATTGTGAAAAAATGAACGTCGAAAGAATTGAGAAGCGACAGGAAGATGTTACGAGTGAAATCACAGATCGCACCAGACCAGTCCCTCTGCCCTCATCGCACCACCAGAAGAGCATATCATCCAACATCTCCCTTATCATGTCCAGATTTCCGGAAAATGGACATCAGGCTGGACCTAAAATCAAGTCGATGATCAAGCTGGCATGATAGAGACGAAGAAATAGAGAGGGAAATGGCGAATTTAGCAGATATGCATAACCCAGACCA…
>TCONS_00013161;gnl|Nvit_2.0|Chr2.Scaffold76[-]:86256-86036,85812-85566,85494-85107
GGGGGAGACAGTTTTATACCCACTCCCCCTCGCTTATTCCTCTTCGATGCATGCGTGCGCGGCTGAAAGGAAGAAAACGAAGCGGACGAGAGAAAGAGAGGTGGCGAGGAGGAAGCAAGTGGATGAAGGAGAGAGCGAATCGCTGGCCACACGCGGAGTCTTCCGCTCGCGGTTTTTCACGCAGCGCATCTCTCTTCTCTCGCTATGGGCGTATTATATAGGAACATTTGAATAAAAACCGGGGGGAAATCGAGTCAGAAAGAAACACATCGATTTCCCCAGAGTGTTTCAAATGTTTTTTGCATCCGGCTGGTATCATAGCAACGATAACGAAATTGAAAATCTCTGCTGAAAACAGAAAATCTCTGCTGCAACTGCATAGTATATCCGTCCAGAAAA…
>TCONS_00013168;gnl|Nvit_2.0|Chr2.Scaffold76[-]:169540-169507,169388-168041
ATACACACGAGAAAGTTTGGCGCGGGGCAATGCGGTCGAGCCACCGGGTGCTGCACTTGCTTACCAGCCGTGAAATGGCAAACGAACGGAAATACGTGTACGAAGAGATGCAGGAGGACAGACGCAGAAATAGAGAGGTACCTACTCGCGGCCGTGGACGAGCAGTGCTCGACGATGGATAAAAGCAAAGAGATAAGAAAAAGATAAGATCAGAAATGAATGAGTGGGATGAATGAAATATGCCGCGTATCTTTAGTAGTAGTAGTAGTAGCGGTAGTAGTGGCATAGTAGTATAGTAGTTACGAGCAGAAAACATTGATAACCGATGTGATTCTATGTTATCTAACTTAGGACACAAAAACGTTTTTCTGCGCTAAAATTACCGCCTTTCTCAAAATC…
>TCONS_00013182;gnl|Nvit_2.0|Chr2.Scaffold76[.]:10453-9428
CATATCGAGATGCATGAGGGAATTCTTTAAAAAATGACAGTTAAAGGGCTCACCATCACAAAATAATATCAAATTTTGAAAACGGTGGCTGGATCGCGAGAAAAGTGCTTCGTGACACCGTTTTCTCGACCATTAAATTTTTACAAAAAGTAGCCATTATTCGACACGGCATATTGTACACTCGATGGCACTAGACTCTGATGGAACGTTTTCTAAAATGCTCCAATCAGCCTGCTCGATCCGAAGAAATACCAGAACACATATCACTATGAGGGTCAATTAAGTATGAGAGAAAAGACTTCAATTTAAAGTGAAAATCGTTAAAGATAGTTGCTTGATTACCTCATATTTATACAAAATTTAACTGCGAAAAGACACGATACCTGCTATTTATATAAC…
>TCONS_00013183;gnl|Nvit_2.0|Chr2.Scaffold76[.]:71735-70224
CAATGCTCGATCGCCTGTAATCGCAGCGGTGTGTCCTCCGGTCGTCCTCCTTTGTCCGACGCAATAAAATAAAGCTGCGCGACGCTGCAGCCGTCGCGTGAAAGTTCGCGCGAGGCGCTAGGCAGATGGTTCACTGCCACGGTCACCCTACGCGCGTGGCGTAGCTATTCGCTGCATCGTCCCGCGCGGCTTCAGCGATGCACTCCAAGCTCAAAGCTACACACTCGACGAAAGTAAACTAGTAAACTAAACTCCGCTTCGTGTCGGGACGTTGCGTAATGCGGTGTTGAGAGTCGGAAAGCGTCGGTGTCCGCGGGTACGAACGCGAGCTGCCTGCGCGATTCCACTTGCTGCGCGCATTGTTTCTCGACGTTTCTCTTTCTTTCGATCGGCCTGCGT…
>TCONS_00013184;gnl|Nvit_2.0|Chr2.Scaffold76[.]:73117-71879
CGAAGTTCTTACAAATCATACAGGTACACCCCATCCTCCAAGCACTAGCTCTTCTAACGAAGCGTTTTCTCATATACCTCACGAAGGAAACTCCCGAAGCGACAAAAATTCCGAGAAAATATACCCACTTCTCATTAATCGGCCGATTAATCGTTTCTCCAGTGCTTGTGCGCGAGTGTGAGTATATGAATTCCATAAGTAATCTTCGGGTGCGCCACGCAGGCAAATGTTAGCGCGGCTCGAAAAGTCGACTCAACGCGGAAGGCCGAGAGGATTCCTCATTACTCGCCTGTTTATCTTCTCGATATTAGATCGGCACGCATAGCCTTCCGCTATCGTTATACGGCGGGGCTATACTGCAAAGTGCTCCTTAATTGCAGGGGTAATTGTTTGCCTTGA…
>TCONS_00013188;gnl|Nvit_2.0|Chr2.Scaffold79[+]:181790-182279,194934-195162
GGGAGGGGAAGGTAGACCGACCAGCGAGGTGCAAGAGGAGGGAGGAAGCGGCGGCAACGGCAGCGTGTGGACCTGTGTGTTGTGGAGAGAGAAAAGAGAGAGACCTGGAGACTCACTCCGCAAGGTGAGACGCGCGCGCGGACCTCGTAAGACTCGTCGCTGCGCACGAGATTTTCGTCCAGCCCGCGAAAACGCAGCCCGAAAACAAACCGAGACACGATCGAAGTGCTGTGTGAACAGTGCAATATAGTCAACGGGTGACGATCCTCCTTTGCCGATCCAGTCCACGCGCCGGCTGCTGCTGATCGACTCTTCTGCTCCGGTGCGCCATTGTGTCTTGTTGGGCAATAACTTTCGGAGCCACTGCAGCTGGAGGTGTGCGCGGCGATCTCCCGTGTT…
>TCONS_00013196;gnl|Nvit_2.0|Chr2.Scaffold79[+]:283748-283951,284052-284172,284268-285112
TAGTGCTGCTGATGTTGGAATATTATATCGTGCCAAAGGCCAACAGAAGAGTGACCCCTGCCATTCCGCATTTTGGAATGGGCAGTTGAATTTCACACGGTGACAGAATAAAATCACACGGATGATCAGTATTTATTTATAGCCCCACCTTATAGACAGGCAGTCATAAGATAATTGCGAGAGAATTTCTTTCGATAAATGGTGCGAGAGGTGTGAGTGACGCTCGTGCCATGCAGAATTAATTGTATTTCTTGCTATTATTTTTTGAGGAGACTGTCCCTTTATATAAATTTTACCGACGATTCCAGGCGGCTCAGAGAAATGAGTTAACTGTAACTGAATTTTACCTCATTCGAGAAGCTTTAAAATTAAAGCTCGTTGAATTATTGCAAAGCATTG…
>TCONS_00013207;gnl|Nvit_2.0|Chr2.Scaffold79[+]:532335-532534,532613-533037
AGCTTGCACACGGAGCAGACGATCAAAACGGAAAATAAATTCCTTAAAACCTTTCCACGACTTGTTCTTCCTTTACAATACTTAAAGAACCATGATATTTTTTTTGGCATATTGACCTGAATCGAAAGATGTATAAGTATAATAAGACCTCCAAAAGGGAGATCAATTTTTTAACAAACTCTGAAGTCCTATTAGCAAAGGATTCCCCTTCAGGAAGACGGCCGTGTTCGCCACTACCGAGAGTAATCAGAAATTAGCACGTTTGATAGGCTGAAGAAGAAAGGAGCGGGGGAGATCGCAACCGCTACTCTGCATCCTCGAATTATCGATTTCAGCGTCGCGCGTTTGTGTCTATGGATGCTACGAGTTAATCGGCTGGATCGCGAGAGCATAAGAGGA…
>TCONS_00013208;gnl|Nvit_2.0|Chr2.Scaffold79[+]:532335-532534,532610-533037
AGCTTGCACACGGAGCAGACGATCAAAACGGAAAATAAATTCCTTAAAACCTTTCCACGACTTGTTCTTCCTTTACAATACTTAAAGAACCATGATATTTTTTTTGGCATATTGACCTGAATCGAAAGATGTATAAGTATAATAAGACCTCCAAAAGGGAGATCAATTTTTTAACAAACTCTGAAGTCCTATTAGCAAAGTAGGATTCCCCTTCAGGAAGACGGCCGTGTTCGCCACTACCGAGAGTAATCAGAAATTAGCACGTTTGATAGGCTGAAGAAGAAAGGAGCGGGGGAGATCGCAACCGCTACTCTGCATCCTCGAATTATCGATTTCAGCGTCGCGCGTTTGTGTCTATGGATGCTACGAGTTAATCGGCTGGATCGCGAGAGCATAAGA…
>TCONS_00013209;gnl|Nvit_2.0|Chr2.Scaffold79[+]:558790-558972,559084-559356
TACGAATCGCCACCTTCAGTCCGTGTGTTTGCGTGGCCAGCGGTTCCCTATTACGCATTCCAATGGCATAGTTTGCATAAAAATTTTTCGTACTTGCAATCTTAAATTGTTTATAGCTTAAATGATAAGGATTTTGCAGTACTAGGTGCATTTAATCGTGTTTTGCGCGCACTACATTTTAAGCTATATCCAGTACTCTGCCAGCCTCTCGATGGATTAAAAAAATATAATTGATATTTCTGCGCCTATTCAAACTGAATTGTGTTGTTAGCCCACATATAGAGCAAGCAAATTCGAAAGCGAGGACAAATTCGTTTGTACGTGTTAATAATCGAGTTGCTGAATAATAAAATTAAATTTCGGACATTCAAATGAGAAGCTTATTGCCAATGTTTACAT…
>TCONS_00013210;gnl|Nvit_2.0|Chr2.Scaffold79[+]:558816-558972,563758-564255
GTTTGCGTGGCCAGCGGTTCCCTATTACGCATTCCAATGGCATAGTTTGCATAAAAATTTTTCGTACTTGCAATCTTAAATTGTTTATAGCTTAAATGATAAGGATTTTGCAGTACTAGGTGCATTTAATCGTGTTTTGCGCGCACTACATTTTAAGAAATCCTGATTGCTGGTGATTAGGCGTTCATCGTGCAAAGCCACATACACATCTTCAGCACAATTCCAAGAGTCTCATAGGCGCGCGTGACGCGCTTGCGTCGTACTTTGAATCTGGCGCTAGCTTTCGAGGATGCTCCCAGAAGGACCCTTACACGACACTGTGATACTACTTGCGTGCGTGATCTAGGGAGACAAAGAGTTTTGAGGGTTGCGAGTGGGTTGGCAATCGACACGCTCACG…
>TCONS_00013211;gnl|Nvit_2.0|Chr2.Scaffold79[+]:561750-561909,563758-564053,564403-564447,564961-565842
GCGTACAAACATGTTCCATGAATAAAACAAAAGATATCAGAAACATTTTATTCAGAAAAAGATATGAAACATATCGATGTTTCTAATCTAAAAGCTTAATAGAGACTAGTTTATAATGCAAGCTACATATTTTTCTTCCCAGGCTGTGTTTGTATTAGAGAAATCCTGATTGCTGGTGATTAGGCGTTCATCGTGCAAAGCCACATACACATCTTCAGCACAATTCCAAGAGTCTCATAGGCGCGCGTGACGCGCTTGCGTCGTACTTTGAATCTGGCGCTAGCTTTCGAGGATGCTCCCAGAAGGACCCTTACACGACACTGTGATACTACTTGCGTGCGTGATCTAGGGAGACAAAGAGTTTTGAGGGTTGCGAGTGGGTTGGCAATCGACACGCTC…
>TCONS_00013212;gnl|Nvit_2.0|Chr2.Scaffold79[+]:561750-561909,563018-563289,563758-564053,564403-564447,564961-565842
GCGTACAAACATGTTCCATGAATAAAACAAAAGATATCAGAAACATTTTATTCAGAAAAAGATATGAAACATATCGATGTTTCTAATCTAAAAGCTTAATAGAGACTAGTTTATAATGCAAGCTACATATTTTTCTTCCCAGGCTGTGTTTGTATTAGAGAGAACTTACCGGCTGTCCAGTGTATGCGCGCGGATGTTTGTCCGACCGCCGAGAGGCTTCCACTTGGAGGGAAGGACAGAATGCCTTGCCTTCGCATTTGAGGTCAAGTGCATTAATTTCACAGCGGTATACCGTCGGACTGAGATTTGTGAGTTTGCGGACTTGGGGAATCACCCCACTTCAACCGATATTGCAAAGAAATCGATTGCTCTTCATCGCTATAGAGCTTTCAAATTTAG…
>TCONS_00013213;gnl|Nvit_2.0|Chr2.Scaffold79[+]:561897-562273,562341-562714
GTTTGTATTAGAGGTAAATATTGTTTTACACAAGTATACATGTATGCATGGGGTTCTTTTGTTTCCATCCAAATACGTTAGTGCAATCGATACGTTTTTAGTACCAGTAAGAGTTTCTGTGTCTATATGTCTTGCAAAAATAATAATAGCTTCTAAGGTTAGATTAAAAACAAAAATATTCAAAAACCCTGTACTGGTTAAGCTTCAAAAATTCTAAAGTTTCTTTCGTTATAAAAGAACCTATAACCATTAACATAACCTCCTTTTGTATTCTACTCGAGTACTATCATCCCTCGAAGGACCTAATGACGAGTTCTGATGCATCGCATCGAGTATACAGCTCGTGCCACACTTGACTTGTCTATCGACGCTCGTTGTATTATCGAAGACTTTGGCTAT…
>TCONS_00013225;gnl|Nvit_2.0|Chr2.Scaffold79[-]:64816-60683,60615-60265,59988-59537
CGAGAATAAAATCTAAAACAAAAATGATAAACCCATCTTTCCCATGTGCAGAGAGATTAAAAATGAAATACGCCGGCAAATTGGAGGAAGGCGAGCAGAAGCGAGGAGAAAATTTTAAACAAAATAAACCCATCTTTACCAGGCGCAGAGAGATTAAAAATGAAATACGTCGGCAAATCGCAGGAAGTCGAGCGGAGGCGAGGATGAAATCTAAAGCCAAGATGCTTAAATCCACCGACCCCAGACGCAGCGAGTTTCATAATAAAATACATCGTCACTAAAAAACCCATCTTCCCCAGGCGCAAAGAGATTAAAAATGAAATACGTCGGCAAATTGGAGGAAGGCGAGCAAAGGCGAGAATAAAATCTAAAACAAAAATGATAAACCCATCTTTCCCA…
>TCONS_00013245;gnl|Nvit_2.0|Chr2.Scaffold79[-]:377046-376665,376228-375389
TAAACCGCGAATATCTGTCCGTTTAACTGCGCGCCTCTAAATTTTCATAAATCAAGAGGCAAAGAGTGACAAATGAAATCAGCTTAGCAGACGACTAAATCAAGCTGAGCGCAGCGTCAACATAAAACATTACAACATTTTCGCTAATACCCAGCAGCCTATATCTATGTGAGAACGTCACATGCGCGCACAACGCTGGTTCTCCTTAGCACCTCGTCTCGTCGGCCGCCCTCATCGCTCATTCCGGCATTCCAGGCCCGTCTGCGCAGCGACTGACCTCTCCTTCCCGAAATTCACGTGAACTATAGAGCGACGGGTTGGGTCATCAGTGCAATGCGCGATGCATTCCCCGCTAATTGCGGGTCCTCGTCGTCGAGAAAGAGAAAAGGGGAAAAAACT…
>TCONS_00013246;gnl|Nvit_2.0|Chr2.Scaffold79[-]:377046-376665,376597-376365
TAAACCGCGAATATCTGTCCGTTTAACTGCGCGCCTCTAAATTTTCATAAATCAAGAGGCAAAGAGTGACAAATGAAATCAGCTTAGCAGACGACTAAATCAAGCTGAGCGCAGCGTCAACATAAAACATTACAACATTTTCGCTAATACCCAGCAGCCTATATCTATGTGAGAACGTCACATGCGCGCACAACGCTGGTTCTCCTTAGCACCTCGTCTCGTCGGCCGCCCTCATCGCTCATTCCGGCATTCCAGGCCCGTCTGCGCAGCGACTGACCTCTCCTTCCCGAAATTCACGTGAACTATAGAGCGACGGGTTGGGTCATCAGTGCAATGCGCGATGCATTCCCCGCTAATTGCGGGTCCTCGTCGTCGAGAAAGAACACGTAAATCGCTCGG…
>TCONS_00013252;gnl|Nvit_2.0|Chr2.Scaffold79[-]:670461-670368,665259-665053,664672-664627
CAACAATTGGGTGTCCTACTAGAATGATCAAGTTTATCAAGTTCCTTACCTATGAAAGAATAACTTATACTGAAACACTTGGCGAACAAATTAGGACATGGAAGTGTTGCTCTGGTCAGTAAACTTGATGCACCTGCAGGGAGCGATTCTCTAACATCTCACTTCGTGACTACACGGTATATTGCAGAGAATCTTGTCGTCGGAGACGTGACAATGAAGCAATTAGTGATACTCAAGTTAAGGAGCGAGTTATAAGAATTAATACAGAATGCGAAAACTCGCGACGTCAAGTTAAAAAAAATATTTTTATCTTCATCCTTCAAGAGTCGGTAATAAAGGTTACTCCG
>TCONS_00013256;gnl|Nvit_2.0|Chr2.Scaffold79[-]:704858-704823,704741-704182,704094-703968,703867-703753
CAACAACCATAATAAGCTGACGAGATCTTCAGTTGACATTGGGAATTACCAAATCAACAGACTCGAGAACAAAACTCTTATCAAGAAAAGCAAACTGTTTGGAACTCTTAAAAAAGACTACTGATCAAGAAGATAATAGTTCTGATATTTTGAAAATTCCAACATTCACCCTGTCCAACAACTTCCATATGCTGCTGACTGCGTAAATATTAATTACAATAAACAGTTTGGCAGGCACATGATTGCAACTCGTAATATTTAACCAGATGAAGTGGTTATTAATAAGACTGGCTCTGTTGTATTTCCTAGTGGAAACCAGATGTATCGCAACTGTTCTCACTATCTGAGTTTAGCTTGAAATGGAATTCCTTGTGATTTCTGTGCTTTTGCTATTTTTTG…
>TCONS_00013257;gnl|Nvit_2.0|Chr2.Scaffold79[-]:704923-704823,704764-704190
TGTGAACGTTTTGTTTACAAATATCAATAATGTAACCAAGAACAGTATTGTAAATGCCAAAATGACAACAACCATAATAAGCTGACGAGATCTTCAGTTGAGGAGGGGATCGATATTGCCAAAGCATTGGGAATTACCAAATCAACAGACTCGAGAACAAAACTCTTATCAAGAAAAGCAAACTGTTTGGAACTCTTAAAAAAGACTACTGATCAAGAAGATAATAGTTCTGATATTTTGAAAATTCCAACATTCACCCTGTCCAACAACTTCCATATGCTGCTGACTGCGTAAATATTAATTACAATAAACAGTTTGGCAGGCACATGATTGCAACTCGTAATATTTAACCAGATGAAGTGGTTATTAATAAGACTGGCTCTGTTGTATTTCCTAGTG…
>TCONS_00013258;gnl|Nvit_2.0|Chr2.Scaffold79[.]:23010-22441
CTTTTTTTCAGGGTTTAAAGGTGTTGTGGCCCCTTAACAGCAGAGCCGGAAATGATAAGCCCTTTAATATAAGATTTAACTCTAAACTATAAGATGCCAGGTGTTACGACCTAACATATTCTGTAACGCGCTGAATGTATGAGTTTGAATGACGAGCGCATGCGCGCCCTTTTTCTAGGCCCAAAACACCATCACGGTGGCAACCTTGAACTACGCCGTAGTTCTGGTCACCCTGCGCTAGCCTGCTTCACGACGGCATGCTCACGCGCAGGCAGTCAGTCTGTCAAAACCACTCATTACACGCCGGCGGTCCTCCCTCGCTCTCAGATTTTGAATACTTCAAACTCTGACTGCATTTGGTTGCAGAAACTACTATCGCCTTCCGGGCTTATACAACGC…
>TCONS_00013259;gnl|Nvit_2.0|Chr2.Scaffold79[.]:23928-23270
CATGCTTATGGGAGAACAACAGAAGAGCAGTGGTTCCTTGTCGTGCTCTTGGACTTGGACACGCTGGTCTATCAACATTTTGTGGGTTGTTGGACTGCTTGAAACCCATGGCCCAGTGTGCATGTGAAGCAATTAGCGAACAATTTAGTGAAGTGTGTGAGAAAGTTGCCAAGGAGACCATGAAGACTGCAGTGATAGAAGAAAAAGCCACTACAGAGCCTGGAGCACCCGGATCAAACATTTAGAGGTTAGACTGGTAATTTTCTATCAGTTTCAACTTGAAGGTTCAGCACGTAACCAAGAGAAAAGATAAGTATAAAGTGTTATCATTATTAAGTAAAAAATAACCTTTCTATCACATTTTTAAAATATTGTAAAATATTTTAAAAATTCATGAAA…
>TCONS_00013260;gnl|Nvit_2.0|Chr2.Scaffold79[.]:72151-69138
GGCAAATCGGAGAAAGGCGAGCAGATGCAAGGAGAAAATCTAAACCATAAATACTAAACCCATATACCTTTCCCAGGCGCAGAGAGATTAAAAATGAAATACGTCGGCAAATCGGAGAAAGGCGAGCAGAAGCGAGGAGAAAATCTAAAACGAAAAAATAACCCATTTTCCTCAGGCGCAGAGAGGTTAAAAATGAAATACGTCGTCACATCGCAGGAAGGCGAGCAAAGGCGAGAATAAAATCTAAAACAAAAATGATAAACCCATCTTTCCCATGTGCAGAGAGATTAAAAATGAAATACGCCGGCAAATTGGAGGAAGGCGAGCAGAAGCGAGGAGAAAATTTTAAACAAAATAAACCCATCTTTACCAGGCGCAGAGAGATTAAAAATGAAATAC…
>TCONS_00013261;gnl|Nvit_2.0|Chr2.Scaffold79[.]:87538-86349
CCTCTTTCTTCGATGACGCTGGCGAGGGTCAGGTAGCTCGATGTCGCGAGCAGCAGCAGCAGCAGCAGCAGCGCCGGCGGCAACAGGTAGCGGTCGCTCGCCTGGCCCGCCATCGTCCTCTCGCGTACCTGTGTCTGCTATGCCGGAGGAGGAGGCGGCTCGAGAACAAACTTTATCTCGCTCGTTCTTTCAGGATCTCGCCGCCGACTCGGGCCGACGATTCTCACAAGGCATATCCACACTGCGCACTCACTGTTTCTCGGCTTTCGATTTCAAGAATACGCACACGATTTTCCCGATCCCGTACGTATAATACGTAACACACTCGCGCACTGTAAATGTACCGCTCTGCAGCTGCCGAAGAGGCTGCGCGCGGGGGCCACCTGTTGAAAGTCTCGA…
>TCONS_00013262;gnl|Nvit_2.0|Chr2.Scaffold79[.]:132966-132693
GCACGAGCCACGGATATAGGACTCAAAATGATCTACAGCGCCGCTGCGCAAGCGCGGTAAATCTCGGCGTGTATTGAAAACATCCGAGTTCACAGTTTCCGGCCTTACCGGCAGACGGCAGCGGTTACAAGATTATCGACGCCTGCTCTCCCGGTATTGATTATCGATCTACTCAGAAGCATGCCACATTCATTTCGTGATTTAAATCCTAATTGATTGTGTGATTTATCTGTTTAACGAGAAAATATGAAATCAATAAATAATGTTGTTCACG
>TCONS_00013263;gnl|Nvit_2.0|Chr2.Scaffold79[.]:157245-155437
GGGATATAAATGTGGTGATATCCATTAATGTCAGGCACTCGAGCTGCGGTATGGCCAGCGTGTAATTACATCACGTTGTTATCGTCTTTAATTTAGACAATTTCTATATGCTAACTCAATCGGATCTATTCATCGCATAGAATCTTTTTCCTGAAAATATCAGCTTAGATAAAGGACTTTTGCATTTTTCTCATCGAATCCAATACAAGCGTGGAATCGCCGCAAAAGTCACACGCCAAGAATAAACCAATCTGCCTTTCTTTCGATTTTCGCACACGATTCCACGCGCTCTGTAAACTTACTAAAGACACAAAAAATAATCAGTTGCGCATGGATTAGCGCACGTCGATAATATTTACTGGCCATTCGGGAACATCGATATACGCGCACATACGCACA…
>TCONS_00013264;gnl|Nvit_2.0|Chr2.Scaffold79[.]:411924-411159
TAAATTCTAACATTATTAAATTAAATGAAAGAAAAAAATCTCCTATCTAAAAGTGTAATGCTTTTCTTTGTTAAAAATAAACGAGAAAAATAGCCTATAGTTGATTAATAAAACGTAAATGCGCGGAAGAAACGTTCGACCAATTATTTTCTAGCTAATTATATAAAAATGAATATACGAAATCCACAACCAATTTTCATGTAGGATTATCGACGAAGAAATTCCATTGTTTTCTCGCGGATCCACTTTAAAGAGTTTTATGCGATTAGTAACTTAAAAATATACAAAAAATATAAAGCTCATATACAGAAAAATGTATTGTGTATTTTCGAGGAAACGAAATACAGATATATCTATAGCACGTATCTATTTATTTATTGATTGTGTTTGAATCTTGGT…
>TCONS_00013265;gnl|Nvit_2.0|Chr2.Scaffold79[.]:413578-412710
GTAAATTTGAAAATTAATTATCTTGGATATTATTCTTATGATTTGGCAAAAAATAATGAGATATGAAATAATAAAAATATATTATCAGAGTACTTCTACTGTATTTAGATTTTAGGAAGTGTAAAAGAAAGATTTTTTGATTATTGCCTGAAGTACGATATCCCGTAGTCACAAGGTTGAATATATGAGAAATTCTAAAAAAATATCAAGTTTAAGCGTTCAACTCGCTAGAATAAAATTCAGCTTTTCGCTTCTATTAGAATACATTTTTCTTTGTCTACAAGAGATCGATAGTTCAAATTCTCGTACAGAAATTTAACTTGTAGAAAATTAACGTAAAAATTGCCGCATTTTGTTAATCTTTTACTTGTCAAATCCTGCATAAAAATAATTTGGATA…
>TCONS_00013266;gnl|Nvit_2.0|Chr2.Scaffold79[.]:513479-512999
TGACGATTTATTGATGTTCTACATCGATTTTAGATACATATTAGATATAAGAGTAAAGAGTTCGAAAAACAAAATTATCAATCTCCAAGTTTGCACAATGTAGTATATAGTTTTAGTTGTCGCTTGTGTCGTCGTCGGTTCCATATTCCGTGGAAACACCGATGTGTTGTTTGACGCTATTCCTACTCGTGTACACGCACAGCTAAACAAATTTGTTGTTGGCACTTATTGTTTTTGATATATCACCTCTAGTACAATATGCGTTGTTATGCGACAATATTGATTGCCGTGCGTGCTCGTGGATACGTGATGTGACAGAATTGTACGACGGGCACAAGTATAATCTTATAAAAACTTTCCACTATTGTTATCAATATTTTTACGCGCCATGTCTTGTTT…
>TCONS_00013267;gnl|Nvit_2.0|Chr2.Scaffold79[.]:538017-537742
CTAGAAGGTCCTTATTGACCGCAAAATTTTTTTTTGTAATTTTAAAAAAAAAGTTGATTTTGATAAATTTGCATTATTTATTTATTTTATATAATGTTTGAACAAGACAAGAGCACGGTTGTCGTGTCAAAAAATAGTCACATCAGTCCCTCTTAACACGTACGAAAATACGTCCGCGCGTTACATAAAATATGGTGTGCACCAAGGGCTAAGTGGGCTTTTTGGCCTCGTGGATTTTGCAGTACTCGTCTGCGGCTCGTAAACGCCCTCGCCTTC
>TCONS_00013270;gnl|Nvit_2.0|Chr2.Scaffold797[+]:10318-11217
TACTTTTTTAATGCGCGAAATATGTGATCTATATCTGATGCATGTCTTTATCAATAAGATTACAATTTATCGATGGATCTACTTGAATATAACGTGTAAACCTATTTAGTCTAATAAATGAAATTGCAATTATTTGTACAAACATAAATTTATATAAAAATAGTACAATTAATAACATAATTGTAAAATTTCTTGTGTTGTCAAACAAATTGGTATGATTTTATTCACCCAAACTTGTTGTATCTGGCCGGATGACGCTATATTTATTTTAAAAGTGTACAAATAGTCTAGTCGTGTAAATTTCATGTGTATCTGGTGTACTCGTACACTGGATAATGGATACACGTGTAGACTTGATTGCTGTATTTTTTAAATTATTAACTCGTGTTTACCCGTAAT…
>TCONS_00013284;gnl|Nvit_2.0|Chr2.Scaffold8[+]:10-1495
ACGACTGCTCTTGGAATCGATTCAGTCGCTCTTTTCTCTCGCTCTTTCTCCGCAGCAGCAGCACAACAAAGCGGCCCTCTGCGTATGCGTCTGCGTCGCGAGCGTATCCTTTCGGCGTGCGCGTACAGCAGCCGTATATGGGATAGATAGATATTGTGCACTGTATACTGGAGAAAGAGCGAGAAGGCGTCTGGCCGGCGCGCGTGTGTCGACCTTTGACTCCCACCGGGAGTCCGTTCAATGGCCTCCGGCTCCTCCTGCTGCTGCTGCTTCTTCTTCGACACTCGACTCCTGTGCTCTCGACTCACTTACACCTACGATAACGGAGCATCGCGGGTATGACACATCGCCCGGTGTAATTCGACTACGTGCGTGCAGAGCGCGGCGGAAGAGAAAAAA…
>TCONS_00013320;gnl|Nvit_2.0|Chr2.Scaffold8[+]:214248-221980
AACAAATAACGGCGACTAAGATGTTTATGTTACAAAAAAATGTGATAATAATATAAAACTTTGTAAAAAAATGTAATTTAGTTCATATTTTATTATTAGTACACTTAATATTATTACATTAATGAAAACGATAGGCTGAGTTTTAAAAAACTAAAAAAACATAATTTAATTCCAAATAAACGACGCCTAAACTTTCCTATCGCCAATTACTCGGTAGTGTCTGCACGTCGATTTCTTCTTTGAGTAGTTATTTTTTTATTAGTTTGTGTATGACCGTAGTACTTCAGAAAAAATTTATTTTCTTCAAGATTTTAAGATATTGGTTTCCTGCATGATTTCTTGAAATCTGAATTGCATTGTCGTAGGTCTTGATCGTTTCTGATGTCGACTGTGCAATGT…
>TCONS_00013367;gnl|Nvit_2.0|Chr2.Scaffold8[+]:472743-473423,497008-497136,513510-513538
CTCGATCATTACGCCTCTGCACACGGGGGAGGAGGAGGGCGGCTCGCCGCGAGTTATCAGTGCTCCTCCGCGCGCGCAAGGGATCGTGCAGCAGAGCAGCGGTGCAGCCAGAGAGAGAGAGAGAGAGAGAGAGAGTGAGAGAGAGAGTGTACTGATCGAGCCAAAGGCGAGGTGACACACCTGCGCGTGCAGTGCGGACGACGTAGGAGTGGAGCGCCTGCATCGACTTGGCGCGGATCGAGAGGAGAGCTAGCTGCTGCTGAGCGTGCGCGCGGCTGCGCCTATTTACCAACCGCGCGCGCGCTCGCGAGCGGAGAGAAAGAGCGCGAGAGCTCCGCTGCGCGACGGACACACGAAGACTCCCTTGGCGGAGTCCGGCCGCAGCGCTGCGCGACGACG…
>TCONS_00013368;gnl|Nvit_2.0|Chr2.Scaffold8[+]:472938-473423,497008-497136,506128-506451
GGACGACGTAGGAGTGGAGCGCCTGCATCGACTTGGCGCGGATCGAGAGGAGAGCTAGCTGCTGCTGAGCGTGCGCGCGGCTGCGCCTATTTACCAACCGCGCGCGCGCTCGCGAGCGGAGAGAAAGAGCGCGAGAGCTCCGCTGCGCGACGGACACACGAAGACTCCCTTGGCGGAGTCCGGCCGCAGCGCTGCGCGACGACGGTTCTCTCTCCTTCTCGTTTCTTTCTCTCCTCTCGCAGCCCGTCTCTCTTTCCGGCTCGCGCGCGCTCTATTCTCTCTGTGCTTTCGCGACGTGCATCGATCGCGTAGCTGCTACACCGAGTGCGCGGACACGCATAGTATATCGTAGTGGTGCATCGGAGCCGGCGGCGGTGGGCCCTCCCCCCCCCCCCCAGT…
>TCONS_00013369;gnl|Nvit_2.0|Chr2.Scaffold8[+]:513596-514062,514762-516145
GGACTTTTCTCCGGTCCCCGAAGGCGCGGCCACGTGTGCAGGGAGCGCGGAGAGTGGCCTGCAGCGCGCGAGTGCAGTCGCACCAGCTCCGAAATTCCGAGATGACGGCGGCGGCGCTGCTGCTAGTTCTGGTATCTCTTTCCCGAGCTTGCGCGCAGGTCCGCGTCCCCGTGGGCTCTGGGTGGGGGATCGAGCGGATCCGCGGCGAGCGAGCGTAGCGCCTCGCGAGTGGGAGAGTCGAGGCAGAGCCGTCGTAGAGAGAGCGCGCGCGTGCAGTGCAGCGAGAGTGAGAGAGAGAGAGAGAGAGCAAGCGAGATTCCACCTCGCCTGGGGATCGGAGTGTGAGTTGCACAGTGCGGATCGACTCTCCTCTGCAGTCGTCGCTTTCTCGGCTGGTGC…
>TCONS_00013370;gnl|Nvit_2.0|Chr2.Scaffold8[+]:513596-513936,514762-516145
GGACTTTTCTCCGGTCCCCGAAGGCGCGGCCACGTGTGCAGGGAGCGCGGAGAGTGGCCTGCAGCGCGCGAGTGCAGTCGCACCAGCTCCGAAATTCCGAGATGACGGCGGCGGCGCTGCTGCTAGTTCTGGTATCTCTTTCCCGAGCTTGCGCGCAGGTCCGCGTCCCCGTGGGCTCTGGGTGGGGGATCGAGCGGATCCGCGGCGAGCGAGCGTAGCGCCTCGCGAGTGGGAGAGTCGAGGCAGAGCCGTCGTAGAGAGAGCGCGCGCGTGCAGTGCAGCGAGAGTGAGAGAGAGAGAGAGAGAGCAAGCGAGATTCCACCTCGCCTGGGGATCGGAGTAGAGAGAGAGAGAGAGAGATGTGCGCGAGGTGAGCAGCAGTGCTGGGAACGACGACGA…
>TCONS_00013371;gnl|Nvit_2.0|Chr2.Scaffold8[+]:514408-516145
GAGAGAATTCGCCCGGCGGCGACCTTGAGCCCGGGGAGTCGGTCCCGGGAAAGAGGAGAGCGCGCGCGCCATGCACGCAAGACTGTCGCTCTCTCGCTCGGTCTCTCCGCGCGTCCGCTTGTGCTGGCCCGCTACTACTTTGCTTCCTCGCAGTAGTGAGAGCCGCGCACCAGCCAGACTCCCCGAGCGAAGGAAAGTAGTTCGGGCTGCTAGGCGCTGCCTGCCCTCTCTCTCTCCCTCATCGATCAACCGCGCGAGCGATAGTCAGCTGGCTGCGCGAGGGAACCCGCACACACGCGCGCGCGAGTGCGGGAGTAAAACGCGAGTGTGTGCAAATTGTCGTCTGTCCAGCAGAGAGAGAGAGAGAGAGAGATGTGCGCGAGGTGAGCAGCAGTGCTG…
>TCONS_00013407;gnl|Nvit_2.0|Chr2.Scaffold8[+]:815943-816232,819205-820211
CGATGCTGGAGGCCCGCGCCAACAGGAACGCGATTTACTCGGCTCTTCCGAAGCTTCCGGCTCGTCTCTCTTGCAGCGCGTGTCGCCCAAATACATCTTGAGAGAAAAAAAGCTCCTCTTCGAGCGGACGAGCGCGATGGGATGAAGAGAGAGCGCAGCTGCAGTCCCTAGAATAATCGCGACACACATGCAAGCAGAGCTTTCGCCCAGGTGATCGCGCGTGTGAACTCTCTGCTCGGGTGGTCGCACGTGACAGAGAGAAAATCATCGGCGGAGAGAACGAGCAAGAGAGCCAAATTCGATAATCTCCCCCCTCTCCCGGCAGTAATCTTCGGAAAAGCCAACAGCAGCCTCGCGAAAGAGGAAAACCAGGCAGCGACGATAAAGAAGACTGTATGG…
>TCONS_00013531;gnl|Nvit_2.0|Chr2.Scaffold8[-]:804549-803036,802953-802844
AGGGAAACACGGACGAGGAAGTAATTATAACGCGCGCGTCGTGTATCCACCCCCGTCTCTCTCTCTCTCTCTCTCTCTCTCTCTCTCTCTCTCTCGTGTCTATAATTGCGTGCGCACGAAGGAGGAAGTCTGCTGCCTCGGCAGTGAATTTTTGACTGTCGAGGCCGAGCGCTGAACACATTTTTCCCTCCCCTGCGCCACCGGAGAGCCGTTGCGTCATCGCATCGGTTCTCTCTCTCTCTCTCTCTCTCTCTCTCTCTCTCTCTCTCTCTGTGCTTCTCCCGTTCCTTGGCTACATACGCGCGATCGAGTCTTCTCTCCTCAATTCGAAATGATCGATTGCGGCCACGTCCGATCGCTGCGGCTCTTTTTTCCGCGAAGCGCAGCCGACTGGTTGCC…
>TCONS_00013541;gnl|Nvit_2.0|Chr2.Scaffold8[.]:201915-201213
AGAAAAATCATGAAAAATTAAAATAATAAAAGTCCCGTGTCAAAGATCATGAATACATCGATAATTGTGTATGCGTTATAAACGTGTAAAAAAATCTTCGAAATTTCACCGAAGCACTTCAGTTGTCGCAATAGTAAAAAAAAAAGATCTTCCTTTCGTCGAGCGTGTATCGATTCGAGTCCTCGGCTCCGCATAATAATCTCGCACCCCCGAAAACCTATATACGTAACAGCATCGCCCCCGTCGTACGAGAGAGTCGCCCGTAAAAACTGCACGGTTATATACACACAAACACAATGGGAAAAATTTCACGTTACGGAACATTGCGTCATGTATTGGGTGGACGCGGGACGTCGTAGCGTCGACATAACCGCAAAGAAAGAGAGAAGCCAAGAGAAC…
>TCONS_00013542;gnl|Nvit_2.0|Chr2.Scaffold8[.]:244756-243186
CTCGTATAGCATCGATCCGCACGCTAGTAAAATTTCAAAAAGTGCATAGCGTCGATTGCACTATTCGAAATTCAGCGTGGAAGCTTACTTCTCTCTATATGCACTCAAAAGCCCATTCAACCCGCGCACACACGTTTCACTGCATATCAATAAAGCCAACTTGGCGCGCGCTCAGCTGTTCACTCCAATTCAGCGCAATCAACTCCACTTTCTCTCTCTCTCTCTCTCTCTCTCTCTCTCTCTCTCTCGCGCGCGCGCGCGCGTAAGTACTTCAATTTATCTGCTTCCGCGAGAACGATAATCCGACGCCGGTATTTATGAGCGAACACAAGCGACGTTTAATCGCAGCGCGTGTGACAATTGGAAGCTCGTTACGGATACGCGCGAAAGCTACACCGA…
>TCONS_00013543;gnl|Nvit_2.0|Chr2.Scaffold8[.]:520464-519010
CGCGGAGATAAGACAAGCCCGACGGGACACATCCTGATGTGCGCGAGCGAACGGATACACGCCTGTCGGGTGTCCTTGGGGCGCGAAAAGTTGGATACTAGCGCCGAGTCTGATGGACGAATCGACGATTACGACGATTTTCGTTTAATCGAGCCGCGCATTGTTATACGGAAAGTGAGATGATGGGTATAAACGGTGCGTGATTCACGCTGACGCGAGCGAGCGCGCGTACGAGCATTAGTGTGCTTTTCGGAAAATACCGCTCGTATAAGACTTTATTTTCCAAGTATACTACACAGCTCGAGGATTTATAACGCGTTCGGCGATACGAGATTGCGGGCTTGTGAAACGGCTGTGATGCTGACTGCTCTCTTATCGAGGATATTTCTGTCTGCCCCG…
>TCONS_00013544;gnl|Nvit_2.0|Chr2.Scaffold8[.]:571185-568030
CAGGATTCGATATAACTCTCAGATTTAGTATATTTACAAAAGTGCTTACTTCAATATTACCTTATTTTATATATCGTATTAATTTATATGTATATATCTCTAAACGCCGAACGACAAATGTACGAGTCAACTCATCAAGTTCGTTACAAAAGGGTAAGTATGTACTATGAGAAACTTTTAATTGTGTAGAACTTCGCAAAAGTAATACTTCTCGATCAGTTCTGAACCACTGAAACAATGAAAGAATGAATCCATACTTACTGTTTCGCCGGAAACGCTCAACTTCGCAGTAGTTATTCGTAGAGACAGGAAAGCTCTCTATGTATACGACTACGAGACGACGACTTTCGATCAAGTAAATTATTACTTGCTAAGTTGCTACTCGACAAAGTAATCGTT…
>TCONS_00013545;gnl|Nvit_2.0|Chr2.Scaffold8[.]:710574-709923
GGGACGATTATTTTTATGGCTTGTTTCGCGGCGACGATTTGACGAATTTTGGAATTCTTACGCGCGCAGAGCTAGAATTGCAAACGCAGCGCTGTGTACGAAGACGAATAAATTTAGCGAGATCTTACTTTAAACTCAGGGCAAAGTCCACAGAGCGGATACTGCGGCCGCGAGCTAATTAAGAGCCCTGTATACTCCCCTGCGCTACACGTACTCCCACCTAACCGAGGAATCCGAGGAAACAACGCATATAACACACTCTTCTCCTGCTGTCCCTCCTCCTCCGCGAGACACACGCTGTTTATCAACAGTCGAGGCTCCGGGGAGTGTATACCGTGGACTCGGTGTGTTCTCTGATTTATACCCGCGGCGGAAAAGCCGAGAGAAAAAACGAGAGCA…
>TCONS_00013546;gnl|Nvit_2.0|Chr2.Scaffold8[.]:786016-784370
GGAGTGTATAAGCTGCAGCAGCGCGGAGAAAGGAGCTATCCCGGAAAACACGGGGCAGACGACGAAAGCGAGAGAGAGAGAGAGAGAGAGCGTAATGAATCACGCCGGCCGATTAAGATATTATGCAAAAGGATTCTAACGAATGCCGGCCTTACGTAACTGACGTAACTCTCCTCGCGCATGTGTGCTAAACTCTATATAGAGTCACAAAGGCTTATTCCGCATCGGCGATCGCGTGTATAGGATCGGCGGCGGCTTTCTCGATTAACCTGGAAACCTTCTTTCGCTTATACTTTCCTCCTGCTGTACGCATATACTGTTGCATCATTTTAATAGATAACGCTCGCCGCGGCGGTTTGCGCCGCTGCAGTGCCTTTATGTAACCGAGTCGCGGTCATT…
>TCONS_00013547;gnl|Nvit_2.0|Chr2.Scaffold8[.]:787775-786208
ATTAAGTTAACGTTCTTGTAAATAACTACACAGCTGATAGACTCCTGCAAGAGGCGATGACGCTGCACAAAAGCCAGACCAGAACACGATCTGGCACCACAACAACAACAGCGGCAGAGCCGAGAAAGTTCGCGTGTTTACAGCTCTAGTTTTCTCTCCCAAAAAAACTCCATCCCATTTCGATTGCGCAGAGATGCTTAAAATCCGCGCGTATACTGCACACAACGCTAAGTGAAAGAGGCGGCCGCGTATTAAAGTCGAGTGTCGAAATTGGCGAAGGCAATTTCTCTCTTCTCGTCGGCGCAGTAGTGCAGTGAAATTGAAACTTGCCGCCGCTAATACGCGACGTTTCCAGAAACAATTACATCGCACTGGATGCAGTAGTCACGAGGATAGAGC…
>TCONS_00013562;gnl|Nvit_2.0|Chr2.Scaffold80[-]:221347-220893,220778-220503
TCCCTATCAAGGTTTGCGGCTTCCTTTACATCAAATAATAGACTTGGTTTTCGCGTATCTTGGAGGAGTAAAGTAAATTGGAGTGTTCTTAGTCTTTTCAATTGATCTACAAGCTCTGTAGTAGCCATTCTAAATTAAAGACAGCATGGTAATTATAAAAAACCTTGTTTCATATAGGGCCTATTTCAACATAAACATAACCTATCAAGACGTAACGCGAGAGTGTACAACTGCAAGATCGCAGGTAAAATGGAAGTCCGCAAAGCACGAGCGCGAAAAACAAATGCAAGCTAATGCGACTGACGCAAGGAGGCAAACAGCAGCAAGCAGCTCATTACCTCTTGAACGACGGACTGCAATAGCCGCTTCGCTAATTTACTGCATTGATAATTTCATTCA…
>TCONS_00013568;gnl|Nvit_2.0|Chr2.Scaffold80[.]:72371-70732
GAGACGGCGACACGCGTCAAAGTTTATTTGGAACAAAGCTCGTCCGGATTTCCGAACAGCCGGACTTCGCGCGTGCTTTCCAAGCCTGCGGAGCTCTGCGCAGATTTCGATGAAATTTTGTCCAAGAATAAATATGAACCTTCGGCTCGCGTCGCTCGCGAACGTCGGCAGTTTGGAATGGCCGAGAGCTACCCTCGATTATTCTAGAGCCAGTCTCTCGAGTATATTAGAGCTTACTCTTTCCTTGCGCGTCCACAACCAAGGCAATAAACCCAACGCAACAGCGACAAGCCAACGTAGACATACACGCAAACATCGCTCACCGCACCGACACCTGTACCCGCGATACAGCGCAGTATCAGAGAAAGAGAGAAAGAGAGAGAGAGATAGAGAGACCCG…
>TCONS_00013569;gnl|Nvit_2.0|Chr2.Scaffold80[.]:72762-72564
GAGTTATCGCGAGGCAGGCTTGGCGTCGTCGAGCGATAAATCGGAGTTGTGATGCGAAATCGGGGAGCTTGCTGCTCGGGAGCATTGATTGCAGAAAAAATATGGCATTTTAAAGAAATCAAAGCAATGCCAACGACGGTCGAGAGAGAAAGCGCGTGACTTGATTTGTTCTACTGAATTCAGCGCATGTCGCGTACCA
>TCONS_00013570;gnl|Nvit_2.0|Chr2.Scaffold80[.]:74827-72942
CTATTTCTCGAGCTTTCGTACTTACATTCGACATGCGACCACTATTCGCGAGGTTGAAATGATAATCTGTGTATTGAGAGTTGCTATTCCTCTCGTCGAAACTGCAAATGTGCCGTCGAGACCAAAATAAGAGGACTCCGCTGCTCTTATCTCCTTCGCTGTAAGCAACGCGCTGTGTATTACTAAAAGGAAAGAAAATTCGAGAGGCTATGCGAAGCCTTTCAACGTACGGATTTATGTTCCCTAATAAAGAGAGACAGTGATATAGATTCAAGATTCTTGCCCTTAATCTGTAAATATAGAAAAAAACACTGTGTATGCGCCTGTGAGCCCCGGACTACGCGCGATCACGCGCATGCACATCTTTCTCGGGCGACGGAGGGTAAACAATGTCTGTAA…
>TCONS_00013603;gnl|Nvit_2.0|Chr2.Scaffold81[+]:470770-471462,527717-527750
GAAGCACAACGTTTCAGTTACGCCGCGCCCCTCGCGACGAGCGCGTTGCCTCCGGATGGACCTCTGCGCCGGTCTGTTTTTGCGATCGGTATAACACTGCTCGTATACTCGGTTCGCGCGCGTACTTATAATACCGGTGTGTATGGACCGCCGTGTTGATGTGCTTTCTCGTCATAGAGTGCAAGTGCGAACTGGTGATTGCGAGTTTGTGGGTTAATAGTATACGCTTGTCGGAGAGTTTCGTGAGAGGTTATATATGTTATACTGTACCGAGAGAAAAGTCTCTTCGCGGGTTTTGTAATAGGTTGGTATCTGTATTAGAACACCAATATGAAGACAGTCGTTGAGTCGATAATCGCGGTAGTGTTGTTGCTGACGTACTTTACGTGTGGAGTAACG…
>TCONS_00013604;gnl|Nvit_2.0|Chr2.Scaffold81[+]:470803-471462,501876-502073,510425-510467,527717-527750
GCGACGAGCGCGTTGCCTCCGGATGGACCTCTGCGCCGGTCTGTTTTTGCGATCGGTATAACACTGCTCGTATACTCGGTTCGCGCGCGTACTTATAATACCGGTGTGTATGGACCGCCGTGTTGATGTGCTTTCTCGTCATAGAGTGCAAGTGCGAACTGGTGATTGCGAGTTTGTGGGTTAATAGTATACGCTTGTCGGAGAGTTTCGTGAGAGGTTATATATGTTATACTGTACCGAGAGAAAAGTCTCTTCGCGGGTTTTGTAATAGGTTGGTATCTGTATTAGAACACCAATATGAAGACAGTCGTTGAGTCGATAATCGCGGTAGTGTTGTTGCTGACGTACTTTACGTGTGGAGTAACGAAAACGGTATTGGATGAACTAACCTCGTTCTCC…
>TCONS_00013605;gnl|Nvit_2.0|Chr2.Scaffold81[+]:526089-526613,527717-527750
CCGCGCGCTCGTGCGCTAACCCTTTGGCGAGCCGTAGGAAGTCGTTTGTCAAGATTAACTCGTCCGGCAGCGAAAACTTCGCAGGCTCGAAAGTGCCCTCCATCATCCCTCTCCCTCCCCCCCCCTCTCTCTCTCTCTCTCTCAGTGGTCGTATAATAACGCGAGAAGGCTCACTCGCCCGCTTGCGAGGTAGGTTAACTTCCGCGGACGGTCAATCGAGGAGCCGTCGACGCCGGATGAAGCGAGTCTTGCCGAGGCCTTTATAATCCTTCGAGCCGCTCGTGCGCTATCGAGAGGCCGAGAAGAGTGCGAGAGAGAAAAAGCCTTCTCGGCTCGGCATTATTCACTCCGTGAAACCATAAATTTGACCCCTCGATAAAGTTGCCGCTGCTGTAGTCT…
>TCONS_00013625;gnl|Nvit_2.0|Chr2.Scaffold81[-]:329764-328727,328482-327755
GTGAAATATGAATAAACGGTTATTGTCGGTGGCCGTGTACCGACGTATTAGCGCTTTTCGCGCCAATAATTTTCCCCCCGATCGAGTGTACGTGTGCGGCAATGTGTCTCTCTGCTGCTGTTGCGCGGCAGCTTTTCTTTCGGATGCCGTTTTTTTTTCTTTCATTCGGACAAATTGAATAGGGCTGCGAACGACGCAGTTCGCGAATTATTGCCGGATTGACGACAGTGTGCGGCTGCCTATCGATCAGACACCCGCTGCGAGGAGTTATAAACGCGTCGGGCCGAGCGTATGTCGTGTGTGTCTATGCGACGAGGGCCGGGATTGTAACTTTAATGCGCGACGTAACGCGGCCGAAGCTGTCGAGGATCGAAATAGCCAGGGGAGCTTGCGATGCGT…
>TCONS_00013626;gnl|Nvit_2.0|Chr2.Scaffold81[-]:329764-328350,328263-328052,327979-327755
GTGAAATATGAATAAACGGTTATTGTCGGTGGCCGTGTACCGACGTATTAGCGCTTTTCGCGCCAATAATTTTCCCCCCGATCGAGTGTACGTGTGCGGCAATGTGTCTCTCTGCTGCTGTTGCGCGGCAGCTTTTCTTTCGGATGCCGTTTTTTTTTCTTTCATTCGGACAAATTGAATAGGGCTGCGAACGACGCAGTTCGCGAATTATTGCCGGATTGACGACAGTGTGCGGCTGCCTATCGATCAGACACCCGCTGCGAGGAGTTATAAACGCGTCGGGCCGAGCGTATGTCGTGTGTGTCTATGCGACGAGGGCCGGGATTGTAACTTTAATGCGCGACGTAACGCGGCCGAAGCTGTCGAGGATCGAAATAGCCAGGGGAGCTTGCGATGCGT…
>TCONS_00013629;gnl|Nvit_2.0|Chr2.Scaffold81[.]:339019-336969
AGCGTTAAATCCGCGCGCAAGTGCCATAAACACGAATTTTTTAGACGCAATTTTCGCCCCGCGAGAGAGAGAGAGAGAGAGAGAGAGAGAGAGAGAGAGAGAGAGAGAGAGAAGAGCCTTTGAGCAGGAGGCGGTGGCCGCCAGATTTATACACATAGAGCCGCTCTCTCCGCGCAAACTTTTTCATTTGGAGCCCGGCCAGAGAAGTTCGGGATCGTCGATAGTATCTATACATGCGCTTTAAAGCTCCGCGTATATAGCCGAGTTACGTTACGAGAACGACCATCTCCTGGTGTCTCGCGCACGCGCATCCGTAATTGCTATGTGCGCTCGCGCGTGGGTGTCGCTGTCTCTGGGGATGGGTTATTTCGACGATGACGATGTGTATATACAGCCGAG…
>TCONS_00013630;gnl|Nvit_2.0|Chr2.Scaffold81[.]:457883-457262
CCTGAAACAGCCGTGCTCTGGGAAGCAAGTCAACTGAACCGGGTCAGTATCACAGTCCAGCCAGCTATATAGTCAGTGCGAAATATTTCGTCGAGACGAGACACCCCACGGGAGTGAAGACTCGGAGCCGTCGACACGGGCCAATCCAATTCCGAATCCCATCGAAGACCAAACAAAGTGATTCGTCCGCCGGCGCTTGCGACGCTGCTCGCACCATAGCACATGACGCGCGTGACTTCGCTGGATTGTGTGTGTATGCCAAAAGTGTCCGAATGATTCAACTATTTTCGTGTCGTACGTGGCGTCACCGTTGATGATGTTTGCAGGAAGTTGAGCATGGAGGACTCACGTGTGGCTCGATCATGATAGCTTCCTGAAATGATACATAAGGTGTGATAA…
>TCONS_00013631;gnl|Nvit_2.0|Chr2.Scaffold81[.]:522528-521380
AATATTTCAATTAAATTGTACAGACTGTAATTTCTCCGATAACTTTGCACTCTTTCACTTATTCATTTTACTGCACGTAGAAACAATATCGCGAGCCTATTAATAACCTCGGCGCTACTTTATTATTCTCATCGCGATCTTCTGTCAGATCTGTCGCGTCAGATGAAAATGCAGCCCTGTCGCTTCCGTAGCAATTTGTTGAGACTTACAACAGTGTTACATGTTCGCCAGCATTCATTTATCACATTATTCACTACTAATTTAGTCTGATGTTCGATCTAACTTACGCTGGCATCGCCACTAATTCGCCAGCGAGCTTTATACGAGCAAGTTGTGCACGCTGTGTCATACTATACTTGCGCAGCTCATTATGGCTATTCATTAACTCTGTTTCCTTCT…
>TCONS_00013632;gnl|Nvit_2.0|Chr2.Scaffold818[+]:46692-48075,50077-50126
CTTTAATCATCTGCAGATTTTGGTTTCATTTTACAAAACATAATATAATAAATAGCTAAGTATTTGGAGTAACCAATTACTAGATTACAAAATTACATTAATATATTAATATAAAAGTACAATACAACTATAACAAAGTTTTATGATTTGATTATTATTGAGATTTATTACATTTTTGTAATTGTTGTTAAAAAAAAAATCGAAAAAAGTATTACAGCAATAATTGTTGGATAAGCCTCCAATTCGACTTGAAAAAAAATGTATGCAGGTAAATTCATATTTAGATATAAATTTAGAAAAACATAATATGAAATCAGATAATATTTTTTGAGAAGTATTCGTAAGTTTCACTGGTTTATTGCAGAGTGCACAATTGTTTGAAAAATCAATTTCTAGATC…
>TCONS_00013634;gnl|Nvit_2.0|Chr2.Scaffold818[-]:50126-50081,48079-47808,47728-46916
ATTTTTCGGAGTAAGTAAAGGTGTAAAAATGAGTAAAAAAGCGCGGGTATAGTGATAAGTGCAGCCAATGTTCTTATTCTAAAAAATTATTTTTTAACAATGAAAAACAAGAATGCAAAAACTGTTTTACTAAGAAAATATTATCAAAGTTTAAGTACAATTTAAGTAAAAACAAAATTTTGCATACCAATTCAAAAATTCTCGTAGTGCATTCTGATGAAGATAAAGATCCAATGCTGCACTATTTAGTAAAAAAAAGTATTAAAGAATGTCCTATAGTCGATCTTCCAAAAAAAGTATATTTTCTCTACATTGATGATAACGTACATAAGAAGGACGCTGGTGTGAAAGAATTAAAAATCAGAGATAATTTATTAAGCGAAAAATCACAATTTCGGT…
>TCONS_00013644;gnl|Nvit_2.0|Chr2.Scaffold93[+]:44776-45313,45574-45790,45872-46052
CACGAGACTATTATTTCTATTATAAATATGAAGGATGTCTTTTCGTTAAATTAAAAATCATAATCATACTAATTTGTTGATTACTTCGGTTTCAAAACATATATTTTGGAGTGCTTTTAGTATTTATGCGACTCCGTTTAAATACATAATTTAAACAAGTAGTAGTATTGATTACAGAGAACAAATATAAATATATCGATGATTAACATTGTTTATTGGAAAAATCGAAACGATCGATTGCCGTTTATCGATATTCAAGATAAGTAATAAGACTGGATCTTAGAATTCTCACGACAGTGACAAGTTCGAAACCTTAATAGCCGGACAGTGCTTACGGTGAACGGTCAGTCTCTTCAAATTTCGTAATTCAGTATCTACACACCGATAGTGGCAGTCCAA…
>TCONS_00013645;gnl|Nvit_2.0|Chr2.Scaffold93[+]:44776-45313,45574-45789,45872-46052
CACGAGACTATTATTTCTATTATAAATATGAAGGATGTCTTTTCGTTAAATTAAAAATCATAATCATACTAATTTGTTGATTACTTCGGTTTCAAAACATATATTTTGGAGTGCTTTTAGTATTTATGCGACTCCGTTTAAATACATAATTTAAACAAGTAGTAGTATTGATTACAGAGAACAAATATAAATATATCGATGATTAACATTGTTTATTGGAAAAATCGAAACGATCGATTGCCGTTTATCGATATTCAAGATAAGTAATAAGACTGGATCTTAGAATTCTCACGACAGTGACAAGTTCGAAACCTTAATAGCCGGACAGTGCTTACGGTGAACGGTCAGTCTCTTCAAATTTCGTAATTCAGTATCTACACACCGATAGTGGCAGTCCAA…
>TCONS_00013676;gnl|Nvit_2.0|Chr2.Scaffold93[+]:291234-291429,291671-291744,292374-292628,292702-295067
TTTTCGACTCGCTTCTCCGTATAGCTTTATGTATATTTTTAGTTGGACGCGTCTGTGTATGCGCCTATTCGTAAGTCGGGGGAGAGACTGACCAAGACGGTCGTCATGGGAACCTGGTGTTCGTTTGTGTATTATACGTGCTTTTCTCAGACGGCATCAGATGATACAGTGAGAGAAACTGTTGTAGGGACACAAGCTACTGAATTATCGAATGGAAATGATGTGCATTTTCGGTTTGGAGAGTAATGATTGGATCTACACATGCCTAAGTGTGTACCGGGAGAAATCATGGCAATGTTATGGAATGCAGCGCTGGACCCATGGCGAGATATTAAGGCGAAGACGCCTGTGGGATTGAAGTAACGTCCGCCATTCGAATGATAACGCTGATGTATATCA…
>TCONS_00013677;gnl|Nvit_2.0|Chr2.Scaffold93[+]:291234-291429,291671-291744,292175-292333,292414-292628,292708-295067
TTTTCGACTCGCTTCTCCGTATAGCTTTATGTATATTTTTAGTTGGACGCGTCTGTGTATGCGCCTATTCGTAAGTCGGGGGAGAGACTGACCAAGACGGTCGTCATGGGAACCTGGTGTTCGTTTGTGTATTATACGTGCTTTTCTCAGACGGCATCAGATGATACAGTGAGAGAAACTGTTGTAGGGACACAAGCTACTGAATTATCGAATGGAAATGATGTGCATTTTCGGTTTGGAGAGTAATGATTGGATCTACACATGCCTAAGTTATCCGGACCTTCTCAACCTACAGCGCCTGATGCCCATTTCCTGCTTTTCGCCGATTTCTTCATACGAACACGCCCCCCCCCCCTTTATTTATTTATTTATTTACTAACCAGACAAAAAATTACATAT…
>TCONS_00013737;gnl|Nvit_2.0|Chr2.Scaffold93[.]:120309-119487
GCGGAATTGCGCGAGTAGTAAACATACTCTGCTGCGTGTGGACTTATGTGCTTTATGCGATTCGCATCTCTCTCGACGTCCAGGACTCGGTTCCTCCTTTGACGCTAGAAAACCTTCTAGAAGCTTTCAGCTGGATGCATGTTTTGATACGCTGAGGAAGGTGTTGCTAGTTTCTTTTGATGAGTTATACGTTTGTTAGTTGTCGACTTTTTTACTTTGGTGTTCCTATATCAACATTATAGGAAGAATAATGTATCAAGGAAATAATACTTGTTAGTTCTCTATATTCAAGTTGAATTAAGTAATAACAATCCAAAGTTGGCACAAGCATTAGAAAAACGAGTGTTTACTAATCACTTGGATAATGAGACCGCGTGTGTTTAGACGGCAAAAGTGCGG…
>TCONS_00013738;gnl|Nvit_2.0|Chr2.Scaffold93[.]:139767-137898
CATACCTGTACCCTATTCTTTTGTTAAATGCATGAAAAATCAACATATCAACATTTTGTACAAAAATTAACAAAACTTTTGCTGTAGCATAGTTCTTAGTCGATTGACAGATTTATGTAATATAACATAAAGATTTCTACTATTCCGCAATTTTATTACCGGCCATTGTCGCAGTATAACTGCCTACACTGTTTAAAATAATATCCATTGTTATTGACGCAATTATCGATAAGCCGTGCGATTAAAATCAACGTAATATTCTCAGTATATACAGCTTTTTTAACTCTCCAATTTGCATTTTTTGCCAACCTCTTTAAGGTAGTAAAATTTTAAACTATTTCAAACTATAAGTACGCGCTCGGAATCCACATTATAATAACAATAAACGTACATTTTCAG…
>TCONS_00013739;gnl|Nvit_2.0|Chr2.Scaffold93[.]:167107-165344
CGTCGACGCAAAACGCGCGCGTGTATGTGCCGATACACGTGGGAGATTACGGTTTTTACAGCCCGCAGATAAGTTTTATTACGCAGTGTATGCACGCGGAGCTTCTCTGCGTCGTGACGATCGTCGGATTATCAAAGTCGATATGAGGCGACACTTTTATTGCAATAATCGTTACGCGATCGAGTGTCACCGCGACAGACATCGTACGAGCTCGCGATGAGTAAGGAAAACGGGAAGGTGAGTATAGGGTGTATAAAAAAACATGAATGGCGTGACATCGACGTGCCGAGTGTATTGTATACAGTAGTTTTGTTTTTGGAAGTCGGCGTGTAAAACATTACGAAACGTACTTTCGCAGGATACTCGGTAATTGCGAATAATCGATCTTGCAACGTACGG…
>TCONS_00013740;gnl|Nvit_2.0|Chr2.Scaffold93[.]:214448-212309
TGTGTGTCAGTGCGGCGAATTAGGACAGACGATTAAACGAGTAAATTAATTATATAAAAACAAGCGCTGAAGTACCGTGGAAAGCTGTAAGAAAAAAAGTTATCGAATATATCGCATATTATTAAAGCATATAATTAATTAAATCGATCGCCAAGCATTACTTTCCCTTCTCAAAATCGCGAAAAATCAGTTTTCCACAGTACTTTCGCCGATCCGCTGCACATCTCGATCTCGTGCAAGCTCGCGTGTGTAATGAAAACCGCTCGAGAGCTTGCGACGTGTATATGCGTGCGTCGCATGATAACAGGCCGCAGAAGAAAGCGAGAAAAGAGGCAAAGGTCGAGGCGAAGGTGAAATGGTGCTAATTATACGGCCGCCGGCATACATATCGAGGCGCAG…
>TCONS_00013741;gnl|Nvit_2.0|Chr2.Scaffold93[.]:307379-306811
AAAAAATCAGCTTTTATTTCTATTTCGTCTCAAACATCGTCACAACGATTTCAAGTGTGTCAACGAACGGTGCGAACGCTGTCGAAAATGCCAAAATATACTTGTATATCAATAGTTGTGTAACGAGTTACTCGACTCGCGCCTCTCGTCTTCCCGAAGCCAAGCATCGATACGAAGATTTCTTTTATTTCGAGTCGATAAGGGATTTTAAACGACAGCAATAATTACAATAATCGCGACTTCGGAAGCTCTGATTACAGGGGGGGGGGGGATCGAAAGAAATGAATATGTAAGAAAATGAAATTAATCGGGGGTGAATGAACCGCCAGGCAATTTAAACGCAGCTGATGCTTGTGCTGCTCCATGTGACGTGCAGGCTAACGATAATACCGTACTTGT…
>TCONS_00013742;gnl|Nvit_2.0|Chr2.Scaffold93[.]:348598-347818
CTGTTAGCCCCGCGTGGCTATTATACACGCCGATCGGCTGAATCATATTGTACACGGCGAAAGCTTCGGTGTCCCGTTTCACGCGGACGTCCGTGCGAGCGCGCGCTAAATTCGCCGACTCGGGACGTGCTGTGATTTGGCACGATCGACATCAGAACTTTTGACGATCGTTCGAAATCACAGCCGGCTTCCGGTCGGCAACGTCACTCGTGACTTTATTCGGAATTTCATAAGACTGATTATGGATTATATTATTATTATTATTATTATTATTGTATAATTGTATTATTATTTATACATTACGAAAATTCGAAACGCTTTATATTATATATTGATCGCGAGACAACAAAAAAATTATTGATTTCGTGTATGTTAAAGACTTTTTTTCGTTGATCATAT…
>TCONS_00013743;gnl|Nvit_2.0|Chr2.Scaffold93[.]:431476-430130
CAATCATAAAAATGGTCTCGTAAATTACGCAATTCGACTGCGAGCATAAATCTACACACGCACCGCCCGTGAAAAATGCTCGGTGCTCGAAGCTTTATGCGCATGCACGGCATTTAAATATACACAACTTCGACTTCAGAAGATCGAACAAGTTCGGTATACGAGAAAAACGACTCGCGCCGCTCGCCAGATACATATAAAGTATCGCGTTCAAAAGGAAGTTAATGTACACGCGTTCGTCGAGAGCGAGGCCGTGCGAATATAAAAATAATGCCGGTGCCGTTAAAGAGATGCCGCACAGAACCAGACCGGCGGACAAAACGAACAAAACGAAAATAAAACACGGCACTGCTGCGGCGGTGGCAAGTCCGAAGACGAGAAACTGATATCACTTGTCTG…
>TCONS_00013744;gnl|Nvit_2.0|Chr2.Scaffold93[.]:474948-474672
CGACAGGATAGGTATCCCCACGCACGCTTCAAATGTTCCCGCGCACGCTGTGAGAGAGCGTGCCTAAGTCGATGGCTTTAGCGCCAAAACAAATGACTCTAAAGTCGAGCTCCGCGCACGCTGTTATGAAAAAAAATATCGCGTCTCTCAATGTAAAACTATACTGCCAAAAAAATTGAGTGTATCCGAGATATCGCATGTGCGTCTGGATGTATGTATTTACGCGAATCATTTATGGGGATGTACGGGAAAGCGCGCGCGCGTGTGTGTGTGTGTG
>TCONS_00013760;gnl|Nvit_2.0|Chr3.Scaffold111[-]:2652-1724,1636-1397,629-44
GAGAAATTCGCCGAGCGATATCTGTGCGGCTTTCTTTGCGAGAGGAGACTAGTTCGCGCTGTACTGTACACATGTATGACTACTGTCTGGGTCAGAGAGCTGAGCGTGCTGCAATAACGATCAATTTGCGATTTTAACGCGTTATGCAACGGCGTTTCAGCAGGCGTTTTAACGACGTTTCGTGTTTTTTTTTTTTGTTTTTTTTTCCTATACGCGATGGTGGTATTGCGTGAGAGAGATTACAAAGTGGAAAAAATTATCCTATATAGTTCCAAAATCAACGCAAAGCCCGTATACACAATCATCCATAATACACCCGCAGATCAACGCGGCGCCGGCACGAAAAAGGCACATTTTCAAGCCACACATAATGCTCTTATAATAAATGGCATAACAGCG…
>TCONS_00013761;gnl|Nvit_2.0|Chr3.Scaffold111[-]:2652-1956,1885-1724,1589-1397,629-44
GAGAAATTCGCCGAGCGATATCTGTGCGGCTTTCTTTGCGAGAGGAGACTAGTTCGCGCTGTACTGTACACATGTATGACTACTGTCTGGGTCAGAGAGCTGAGCGTGCTGCAATAACGATCAATTTGCGATTTTAACGCGTTATGCAACGGCGTTTCAGCAGGCGTTTTAACGACGTTTCGTGTTTTTTTTTTTTGTTTTTTTTTCCTATACGCGATGGTGGTATTGCGTGAGAGAGATTACAAAGTGGAAAAAATTATCCTATATAGTTCCAAAATCAACGCAAAGCCCGTATACACAATCATCCATAATACACCCGCAGATCAACGCGGCGCCGGCACGAAAAAGGCACATTTTCAAGCCACACATAATGCTCTTATAATAAATGGCATAACAGCG…
>TCONS_00013776;gnl|Nvit_2.0|Chr3.Scaffold111[.]:17275-16529
TGTCGGTCCGTTAGAATTTTCCGCCGAGCTGGGCCCTGCTCTTCCCCCTCTACAGGGTCGTTTCTCCCTCCTTGTCCTGCTTGGAGGACTGCGCGGGGGTGGTCGTTGCTTCGTGCTAAGAATCTCGTTGCTCGACCCCCCCCCCCCCTTCTTGCTCCATAGTCAACGCCGCCCTCTCTACGACCTCCGGACACCACCGGAGCAACGGCACGCCATCTTCGAACTCGCGTCCTATCGCGACGCCATCAGGTGACCTACATTTGGCACCGTGAGCCTTTGCTCCCTCGTGAGGTCTAAAGCCTCCTCGGACTCCCGAGCGTTAGGCGGACCTGCATTGGGCACCGGGAGCTTAGCTCCCTCGTGAGGTCAACAAGCCTCGTGGAGTTGCCGACGAACTGT…
>TCONS_00013777;gnl|Nvit_2.0|Chr3.Scaffold111[.]:19879-19016
TAAATGTTTCGTCTAGTCTAGGCTAGTTTTTTTCAATACCGATTTTTTAGAGCTAGATGTCGGCAATGCCTTAAGAACTTTAAGTTTTTTTTTAAGTATTGTACTAGTACATATTTGTGAGTACTCGTTTCCTGGTTTCTCCAACACTGTTTATGCTATACTGCAAACAATACTATATGTATACATGTATATTTTAGCTCAGCTTTTTGGCTAGGCGGCGGTTGGGAGACGCTTGGGCTGGAGGAAGTTTGGCTAGTGTCGTTAGGAATGGAAAAGTCGTCGAAGATGACGATACGTCGGTTGGGGTTATTTGCTGGCAGTCGCTGGGAGGGCATTGGACGGTATAAGGTGGGTCGGCTGGTGTCAAAAGAGGTGAAAGATCCGTCGAAGGTGGAGATG…
>TCONS_00013778;gnl|Nvit_2.0|Chr3.Scaffold111[.]:29269-28284
GGGGGCTCTCGCTCGCTGGAAGCCGTTTGAATGTCCAGGCACGTATAGAGCCTCGGACAGGTGTAGCTATCGATTAGCATAACGTAATGACGCGAGGAAGCGCATAAACACCGCGTCTGCTCCTTCTTCTTCTCCTCGGAGCAGGATTAAATATAGGGGTTTTAAGGAGTCATTTGCGTCGTTAGGTGCTCGCGTAACGGATGATTCTTGTCTGCGCGCGCGTACAGTGCACGGTAAAGGAAGCCGCGCTGCATCAGCGTTATCTTTCCCTCCGTACATTACACATAGGTATAACCACAGGTGGAAGGGCGTGGATGAAAAGATTGACTTTCTACCGGCTGCAGCGAGTGCAGTGCGCGAAATTTATTCAGCGAGGAGGTGTTACAAACGGAGAGGAGA…
>TCONS_00013779;gnl|Nvit_2.0|Chr3.Scaffold111[.]:34543-33608
GTGCGAATTCATTAACGCGACTCCGGCGAGATGACGCGTTTGCGCGAATTCCACACCGTGGGGCGAATTAAACGTCCGGCGAGTTAATGCGCGCTGCCGAGTATACAAGAGTCAGCTTTTGCGCTATGCGCGAGAAAAACGAAAATAAGGGCTTTGATTATAAAAGTGCGGCGCGGGAAGAACCGTCAAACGCGATTATACAGAGCTTCTCGATTGTCTCTCCAATTAATTTCCACGCGTCCGGCCAATTACACCCTTCAATAAGACGACGACGACGACGACGAGAGAGAGAGAAAGAGAGTCAGTCGCGCGCGCGCGACAAGGTCCGCGGCGATTGATGGCCGGGAGCTTTAATGCCGTTTGTGTGTAGCGGCGCGCGCTTAAGCGCAGCTCGCCGCG…
>TCONS_00013780;gnl|Nvit_2.0|Chr3.Scaffold111[.]:121968-121642
ACTGCGCAGAGTTGCTCGAGAGCCGCCGCATCAGTGTTTGTCTCACTCGAGTCTCCGTCTCATCGCGACTGGCCGTCGCCGCTCATTCACTAAATCTCACTCGCGACTGCACGTATATATATATATATATATATATATATATATACGGAGAGAGAGAGGAGAGAGTTGAGAGAGCCGACAGCCGGATATCATTCGTCACCAGTTGTCACGTACCACTCGTCGTCGTAGTCGTCGTCGTCGTCGTCGGGGATCAGAATAAGCCGAGGAATATATCGCGCGATCGAGTCACTATATTCCACGGCGACACTAATGAATCACGCACTATAA
>TCONS_00013805;gnl|Nvit_2.0|Chr3.Scaffold140[.]:27822-27566
AGAAGTACGGTGAAATACGGAACGCCCAGCACCTCGGCTGCGATGTGAAGCGACGTCAAGCCGACTTAGCCGAGGCCACGCGTGTGTTGATCGATTTTGGCACCTCTCTTGTATAGAAATTGTAAAACTTCGTAGGGTTTAATCCTTTGAGAAATGCAAATCGTGAAAATTACACCTTTGAAAAGTTTAAGACTTTACACTTTATGAGAATACACTTTATTTATTCAAGTAGAATGTAATGTTTTAATTACTTTATA
>TCONS_00013806;gnl|Nvit_2.0|Chr3.Scaffold140[.]:404878-403863
GGCAGCGGCAGTACGTGACGCAAACGACGGGAGTAAATCCTCGGCTATTTTTCACCATTCTTTAGCGGCAAGTGCCGAAAATGAGCGCTCGAAGGGAAAAGGAGCGAGCGAGCGCGCTCAAGCCCGGCATAACAAACGACGTTGTGTCGGCGGTGCGTGCGCGCGCCAGCCTACTTTTCAATTCGGCACCGGGAGTCAATAAGTGTCGAGGGATGATCTACAGTCCTACGCCCGCTTTTAATAAGACAGCCCGGCGACGAGTGAAACAGGCCAAATGGAATTTCGAGTGCAGGGCGCGGGCCCTCCTCGACGCTCTCGCTCTCTGACCTTATACGTCTCCACACACTTTTTATTTCTCGCGCGGGAATCTTGCAAGAGGACGGCGGCTAAATTTCGCTT…
>TCONS_00013807;gnl|Nvit_2.0|Chr3.Scaffold140[.]:406368-405124
GCGGCTTTCGCGAAGAACCGCTTCCCCCTTTTTTCTTTCGTCGGAAAGTTTCTCGCGAACTCGGCCCACCCAGGCGAGAGTTCGCAAAAAGCACATCGCTCTCGACACTTCCAACACTGCTACTGACGTTCGCTGGACAAACAGTGGAACTGCCGCTCTTATCGCGCTCTGTTTGTTCGCTGCTTACGGGCCGACTGCAGGCAGTGTGCCTCGAACATTTTTTCCCCGAGTCTCTCCGGAATTGATACTTGGGACTCGGGACATTTTTTAATGCCGGGCAAAGTCGCCGAGCCTCCGGCTTGATCGACCGTTCATTAAGCATATCGCGAACGCCCGATCCTTTAAGAGGATTGCAAACGAGCCGGTGAAGAAAAAGCCGTCCTGACCGTTCGTTAATTA…
>TCONS_00013808;gnl|Nvit_2.0|Chr3.Scaffold140[.]:408016-406796
CTTCGCGGCAAATCTGAATTGTGCTACTTTTCACTGGAAAATTCGAACGGTGCTACTCTTCGTAGGCAGCGATGATATAGTTTCCGCGCGCGAGAATGAGCTTTTAGCTGTATGTACGCGCAATGATAAAGAGAGCACATATTGTCCAAAATGAACGAGGCTTCGCACTCGCTGTTTTATGAATATTCAACAAAATATTCGCGCAGTGACAACATAATATAGGCTGAGCGTTTTTGCGTTGTGAAAAATACCGTAAAGATGTAATGAAAATCGATAGTGTGGCGCATAGCGATAGTCAAATTTCGCGGGACTTTGAATGACGGGTACCTCTTTGCAATATGCATAGCCTAGGCACGAGCACAGAAATCCTCTTTGAGGAGGTAAATCATTCAGCACGCT…
>TCONS_00013809;gnl|Nvit_2.0|Chr3.Scaffold140[.]:409216-408745
AAACGGCAGCCGCATCGGCCACTCTCTCTCTTTCTCTCTCTCTCTCTCTCTCTTTCTCTCTCTCTCTCTCTCTCTCTCACTCTCCGAGTGCCCCTGCAGCCGATAAATATCGAAACACTTAGCCTCTGTTTTCACAGTGACTGCGCCCGCGAAAGACTTTGATTTCTGCGTATTTCTCCGGCTATTTTTTCGACTCTACGTTCGGCTATGTAAGCGGCATTCTTCCTCGCTTTCTCTCTCTCTCTCTCTCTCTCTCTCTCTCTCTCGTCCTCGACTCTCCGAGAATTTACGTCTCCGACGCGACTCCATTAAAACTGCGGGAAGGAGCAAAATAATTGGACGAGTCTCCTTCCTCTTCTTGTGCATGCAGCAGGAAAATAGATCCGGGTGATAATCTCG…
>TCONS_00013845;gnl|Nvit_2.0|Chr3.Scaffold155[.]:281838-281502
CTTCTCTATTGGAAACATTAATTGCTGTTGTAATTGGTCCAACTCTTCTTGAGAATATACTCCACTTGTTGCCAGTGTTTCGACATACTCAAATATCCATCCAATCTTCGCGTTTGGTTTCAAAATATGAGGTGATACTGTTTTAGTTGGTGTTGGTGTGAATTTTATCCATTCGTCCGAGATTCTGTAGTATGTAGGTACTATTGAGTTACAATTTACTTGAACTCCCTTCTTCACCAGAATATGCGTTTTTGGCGTTAAGAACCAGGTTTCATTTCCTGGTAAAACTGGCAATTGATTGTAGCATTCCTTTAGATGCAAAATTTTTACTGTTTTT
>TCONS_00013852;gnl|Nvit_2.0|Chr3.Scaffold17[+]:32667-33402,33482-33608,33680-33925
GTAGGATTTAACCCAGGCTGGACACCTTAAGAGCTATGCATAATTTATTGTTCACACTATTGCATTCATTGACTGCACAATAACATTTTCTTTTTCCTTTAATATTCATCCATTTCTAAAAGGGAGATTGAGATAGTATCGAATTGAAGCTCTTACAGAGCCAATTCAGATCGTTATCAAAAAATTTCATTGGTGGGTAGAGTGGAAGCAGGGAATAACTTCAGAGAGTTCAACAACAACAAAATCAACGAGCGCGGCACGCGCGCTAAGTCAACTTCTAGTAGTAATAACAGGGGAGACTCCAAACGCGTTTATATGCAATCAGCTGATCGGCTTAGTGCGACTCTTAGCACACTCATACTTTTTCAATATTTAATTTTTCAAAATATGTAATACTTT…
>TCONS_00013861;gnl|Nvit_2.0|Chr3.Scaffold17[+]:202351-202392,202486-202791
GCAATATTTTCTAATTTTTTACGTAAAAAAGTGAACTATAGAAAAAACTCGTGTTGGAGCATAACCTCTCACGATAAACAATGATAGTAACACTTCAAGAAATTTTTTAATTTGTTGAGTGTACAAGCTCAAGTAGAAATTTTATTGAAGGAGAAGAGTGCTTAATTCTAAGCACATATTGAAATGTGGTAAATTAGAATCTGCAGAGAATTTAAATATACGCGCATACTGTTTACAAATATCCAATTTGAGAGGACCACCTTATGAAATTAGTGGAGTTATTGGAATAAATGGCTCAATTATTAGTTTTAATTGCTCATTTAAAGCAGGGCAAAGTGAAAACGTAAC
>TCONS_00013862;gnl|Nvit_2.0|Chr3.Scaffold17[+]:202359-202392,202463-202791
TTCTAATTTTTTACGTAAAAAAGTGAACTATAGATATTGTATTTTCTTTAATAATAGAAAAACTCGTGTTGGAGCATAACCTCTCACGATAAACAATGATAGTAACACTTCAAGAAATTTTTTAATTTGTTGAGTGTACAAGCTCAAGTAGAAATTTTATTGAAGGAGAAGAGTGCTTAATTCTAAGCACATATTGAAATGTGGTAAATTAGAATCTGCAGAGAATTTAAATATACGCGCATACTGTTTACAAATATCCAATTTGAGAGGACCACCTTATGAAATTAGTGGAGTTATTGGAATAAATGGCTCAATTATTAGTTTTAATTGCTCATTTAAAGCAGGGCAAAGTGAAAACGTAAC
>TCONS_00014074;gnl|Nvit_2.0|Chr3.Scaffold17[+]:2319190-2319319,2324082-2324281,2324350-2324900
TTTATGTAAGCGCGAGCTTTTCGCCATTTTTCCCACCACCTTGGCTCAGTCGGTGCCGATGGCTGCTAGTGGCGCTACGGGTCCATACGCTCGCTGTGGATACGACTCTTTGCGCGTTAATCGAGTCCAGGCGTGATCGAGGAAAGCCACGCGAGAAAGCGCCAGATAATGTCGATAAGGGAGATCATCGTGTCGTCGAGGGTACCGATCCCGGACATGGAGTACCGAGCAGTGCCGCCGAGTCTCTGGGCTAGACAGGGGGATTCGTCTCCGCCTGCGCTCGACGAGTCCGCCCCTCAGCCGCGGCGACGTTTGGAGCCACTGCCCCAGGAATCGGGAAGCCACGTGGGCTTCGACATCAGCTACGATGAGATGCTGGAGCTGTACAACGAGATCTAC…
>TCONS_00014075;gnl|Nvit_2.0|Chr3.Scaffold17[+]:2319292-2319319,2321906-2322129,2324082-2324900
CGACTCTTTGCGCGTTAATCGAGTCCAGCCCGAAGATGCTGCTGCTCGCGAAGAGGAGATCGTTACTGCTGCTGCTGCTGCTGCTGGTGACCGGTATCGTTTACGCGTCGATCGGTTCGGCCGGTGCCATCCACGCGCAGCACTGCAAGAAGACTCTGAGGAACAAGATGTTCGAGCTCTGCAGCGGAGGCTTCAGGAGCAAGAGGAGCCCCGCGCAGATCGACGCCCTGGATCCAGCTGCCGATTTCGCAAGCGTGATCGAGGAAAGCCACGCGAGAAAGCGCCAGATAATGTCGATAAGGGAGATCATCGTGTCGTCGAGGGTACCGATCCCGGACATGGAGTACCGAGCAGTGCCGCCGAGTCTCTGGGCTAGACAGGGGGATTCGTCTCCGCCTG…
>TCONS_00014083;gnl|Nvit_2.0|Chr3.Scaffold17[+]:2369107-2370025
GTCCGGCTGACGCGCGGCCGCACGGGCTTATATTGCGCGCGTAAAGTTCGAAATCGCAGCCGCCGCTGACTCGGCACTTGCCATCTGCGCTGAATATTATTGGCAGAGTGCGACAAAGTGTTTGGTTTGAATTTTTCTCCGCAGATATAGTGCTTCCGAACGTACCTATAAAAAAAAAGAGATGTGCCGGCTGTAAGACGAACCGAGAGAGAGAGAGATAATAAAAGTGGTGTGAAAAAGCGAGAGATGTGAGAAGGGCCGCCTAGGGGCAAGCTCTCGTTCTCGTGTCGCGCGTCTAGCAGGAGTAGCAGCAAGTGAACGATGAACCTCTCGGCGGAGCATCACAGGAGGAGGACGTGCCGGTGGATGCCGACTGCCTTGGCGCTGATGCTTCTCGCG…
>TCONS_00014084;gnl|Nvit_2.0|Chr3.Scaffold17[+]:2371580-2372078,2372179-2372625
CGGCGGGAATTGCCGGACGAGCGGCGTCCGTCTCTCTCGTAAAACTTCGACATGATATCACTCTTAAAGCCGAGCGTGCGCGACTGAAATATTCACTGCGGATATAAACGTCCGGAGGATTCATTTGGAGAACGTGACGGTTGCGCGCGCGAATCAAGCGACGACTCCAGTGCGATGCTAACGAGTTTATCGGCTGGAAAAATAACCCGATTACGTTCTCGAGATCGTAAAGTTGGGCCGCTCGCGATTGCGAGAGAAAAATAAGTGGATTTCTAATCAAAAAAACAGTAATCGAACTCTGTCATCGAGGAAAGCGCGCCAAAAAAAGTTCGCAAACACGCGCGCGAGTTAAGTGTACGTATTGCAGAGCGTACGTAGATTCGCAGGTAAGTAATTAAA…
>TCONS_00014145;gnl|Nvit_2.0|Chr3.Scaffold17[-]:599544-599308,599231-599064,598989-598921
ATTAAATTCATCACGCGGCGAGTATAGTACTATTTCGTTTTATTATCGAACTCGATTGATAACACGAATCTCCGCTCGTAAAAGCTCGATAAAAATAATTGCCGTACGCGCAAAATCCATTGTGCTTTATAGAGTTAGATACACTTTGACGGCGATCCTATATACTCACGGTTCTATTGCTCTATTCTAGAAAACTCTTTAAAATGTTCAAGACGCGAAGTATTACTTTCATTGAATTGATCCTAGTGTTCATTGTTTTTGCATCGAGCGTCGATGCTCGCCGAATTCGACCCCCGTTTTGCGATTGTGAATTTATTCGCGAATGGAATCCACTCTGTGGTACCAATGGACGCACGTACGGAGGCCCAAATTTTTTAGCTTGTAAAAATGCATGCGAGC…
>TCONS_00014194;gnl|Nvit_2.0|Chr3.Scaffold17[-]:1064803-1064520,1064420-1063981
ATAACGTGGAAAAGAAGCCATTTCGAGGGCGCCACAGTTTATGCTCATATATATATATATATATATATATACGTGCAGAGAAAATCTTAGTGTCATTTCATACTGCCAACCATCCAAAGTCACTTTTCTAGAAGAGAAGATGAAAGTATACTTTCCTATAGGAAAATGGATACACCATAATACCATAACAATCATACAATCATAACCTCAACGTTTCAGCGTGTACATGTGTAAATGTACGCATGACATAAAGACCAGGAGCAGAAAACTGAAAACAAGGCTTGTTAGTTTTCTGCGTTCGTCCGCATACGCGCGCAGCCCAATCCGCAGAGGTGGAGGTTTCTTGACGACACTTTACGGTCTCGGGGGAAAAACGAGCTTGGGTTGGGTTGAAGAGTC…
>TCONS_00014218;gnl|Nvit_2.0|Chr3.Scaffold17[-]:1202473-1200595
GAGGGATCAAGAGAGTATATTTACAATCTGCTACTCGATCAGTGAGCTTTCGGTACTGGCGCGCCGACGATCGTTTTGTTTCGCGAGCTTTTTCTATTCCGAGAGAAAAGTGATATCAGCGATCGATCGATCGCTGCAGGAATTATTAAACGGCCGATGAGACCGAATAATAAGGAGTTATCTGACGTGCGCGTATGCATATAAATATAAATCGAGAGATCGATCAAAGCTCAAACGGAATCCCTCGTGTGCAGGTTCGTTAGCGAAAAATCCTCCACTCTCGCTCATAGTATACACGTACGCGATGACAATACTTGCGCACAGGCGTGTATCATAAGCAGAAACGAAGCACGATTCTCGCTCGTCCATCATCCTCTCGCATATAGCTGTATAGTCTCT…
>TCONS_00014317;gnl|Nvit_2.0|Chr3.Scaffold17[-]:2023098-2021094,2020687-2020667
CTACCGCATAGTGAAAAGCTAGAAGAGAGGTAAAACAAGGAATGTGAGAGATTTTGAGATTTCGAGACGGAGTATATCGTAGAAAGGCCCGTTCAATATTTAAACAAAGAGAATGAGAGATAAAAAATCGCTAGGGTAGGCGCTTTCAAAGATACATAATTTTAAACGAGTCACTTTGACGAAAATAATCCAAAAAATATATATACATAAATGCAAATTATTCTCAAACATAAATTTACTAAACAAAAAAAAAGTAAAGAGAAAAGAATTTTTAAATCTACGTAAGAAGCCAACAGTCAAAGACGACTAGATAATAGGAGCCGCATGGCCTAACTGCTGCCACTTTAATTACTACTTGAATTAATTATAAACAGAGATCAGATTTTATTACAGCTCGAC…
>TCONS_00014376;gnl|Nvit_2.0|Chr3.Scaffold17[.]:590876-589357
TTAAATTGAAAGCAGAGTGAAAAAATTGCCAATTTGCAAGCATTACAAACGCATTTGTTTGGAAATGCAAATAAAAAACGTGTGTTCATCCGATTCAACGGCCTCCGAAACTGCCTCTTTTCATATCACGCGCGAAACACAAATCCGCTTGCGTAACTCCTTGAACTATTTTACAAAGTCAGCTGCTTCCATATAATCCGCCAAACGCGCAGCACCTAAGCCGAATAACCGAGTCGGAAAAAAACGAACTCATCCATCAACCGGACTTTGGTGCATATCCCCGAGATTCTCGGAGAATCACGAACCCTCTCGAAAATACTTAGTAAACAGCCCAGAGCACGTTATAACTGAATAAATTAGAAACGAACGAAACAAGTTGAAAGCGTGTATGCACAGATA…
>TCONS_00014377;gnl|Nvit_2.0|Chr3.Scaffold17[.]:898024-895682
TCCTCTTGCAGAATTTCTTCGTTTTATTCTTAACCTCTCAATGCGCTTCTTCAATTATACGAGCTTTAAAAGTCTATTTACAAAGTCGCAGTGTGTGGTGTTTCATATAAATTAAAATTAAATCAAATAAGTTTTTAATGTTATTAATATTTTTTTGTTAATTCGTACGATAACTCTTCGGATATCCCGACGCGTGAATACATTTTTGAATTATTCACGTGCAGGTATATAACGCTTCGCAGATACTTGTTTAGTTCGACGTTAAAACACAAATACACTGTTTATACTCTAGGCGTCAAGAGGTCTCTTCTCTAAAATCGCATATATAATATTTTTTTCTTGTTGTTAGTTAAGGTATATTCATCGACCCATACACTCGCTCGCGCTTTATCTTTTATA…
>TCONS_00014378;gnl|Nvit_2.0|Chr3.Scaffold17[.]:984340-983645
GATTTTATTTATTTATTTTCTAAAACTTATCCCTTATTGGATCGTCAGTGTATTATAATGAATAACCATCTACTTCGCTCGTGATCGCCACACATGACGATATTACATAGATATATGCTAAGGAATCTCAGACCCGAATATTATACCGATATAACATTATTATAATATTACCGACATAATGAAATAATTATATCGTATATATCAGTGATTCTCGTTAAGACCGTCGTTGCGTGGACCAGCGCAGCGTGTACCTTCTACTCCGACAGACTATAATGCGATTAATAAACTAAAAGCAAAAATGTTGAAAAAAAAAATGAAAATTGTATATTATAAATCTCAGTATAGAAAAGAAGACTCTTTGATCGCTATCACATTCTATTTGAGTTCGATTAATCTCTC…
>TCONS_00014379;gnl|Nvit_2.0|Chr3.Scaffold17[.]:1231603-1230555
CGTACTTGTGTAAAGTCAATTATTATGAACGGTGAAATATGAAATATGATTATATTTTCAGCTTGTCAAAAGTGAAGCAAAAGCGCTAATGGGATGTGCCTAGATCCGTTTGGTTTCAAGCAATAACGCTATAATGGACATCCTAATCGCCGCGACAAAAGCACTTTCCTCGCCGCGCTGCACCAATCGAGTAAATCGAAAACTCTCTCGTCGCGCCTAAGCGAAAACTTTCATCCGCGCGCGCGCATCCCTCGTTAAAACTTGCTGCGAGCGCAAAAAAAAAAGAAGAAGACGAAAAAAGTCCACATACATACGGTCGTCGAGTTTCACGCACACGGTATTAGGCTGTTCTTCTCCTCTAGCGGGATGACTATCAAAGCGCTCGTTACGCGCATCCGT…
>TCONS_00014380;gnl|Nvit_2.0|Chr3.Scaffold17[.]:1421397-1420852
GGGGAAGCTGATGCTGCTTTGCTGCGTGCTGCAGTCCCGAGCGCGAGTGAGAGAGGGGCCGACGAGTCGAGGACAACCGCAACGAGCCACCGACCAGTTAATGGCTCTATAATGCGCAGCTCGTCCGCGAATGACGACGCCGCCACTGTGGGCCCCGGTCCCACAGATATACGCGCTGTACGCGCGCGCACACACACGCGGACGAGACTTTTAACCTACAATAACAAAGTCGTCTCGCTCTCTCGACTAGTGTAGCTACTGCTGATGCACAAAAATAATAACGAGCGGGAGGAGAAAGTGGAGAGAGGAGCCCGGAGAAGTAGGGGAGGCAGGAAGAAAGCCCGACGACGCAATTCGAGATCGTGTACAAGCCGGCCGAAGAAAGCTCGAGGACAAGGC…
>TCONS_00014381;gnl|Nvit_2.0|Chr3.Scaffold17[.]:1808968-1808554
TAAGGTTGATAATAGTGTTATATACCCCGTGAGCTGGAGAACACGCGATGTCATTACTAACCAACTTACAACTCCCCTTGCATTTTCAGCTTAATGTTTCGTCAAGTACCTATTACCCTCACTCCTGATGCTCTCGTGCGCCAGAAGGGCTTTTCATGGAAAAGATTTATTCGAGCGATCCCTACACTGTAGTAGTAGTAGCGGGTAGTAGCTCTATACGCCACGAGCGCAAAACTCGTTTAACGTAGTCTCGCGGCTTATCTGCGAAACTCGCTTATCCCTCCGAAATTCCTACTCGTCCATCACATTCTAGTTTTGACTTCAAACTTTATAATTGCCTGCTTAATTTCCAAGTACTTTCCATTGATAAACTCGTTCCCCACAACGCAATATAAATGA…
>TCONS_00014382;gnl|Nvit_2.0|Chr3.Scaffold17[.]:2025837-2023315
CATAAACGTAGTCTGTAATAATCGCTGACGCAGAGAGACAAAGAGAAAAAAGAGGAATAAAAACCGCGAGCATTTCTTCGACCGATCCCTTCGTCCGCGTTCGCGGATACGAGAGAAACACTCGAACGAGCGACAACAATTATACTTATTATACATGCACACAGACACACACGCAAACGCGAAGACATAATTAATACAAACACACGATCGAGGGCCTCTGCACGAGTGACTCGATAAGTATATAGGTCCTCGTTATACATTCGGACGGGCTGTGCAAGGAAGTCGCGGTGTTTTAGGCTCGATTTCTTATATAGAGAATTTTAAATAAAATTAAGAAAAATTGCAGACGAGAAAGATGATTAAAAATCTTATTACCGTAGGTGCAAACTCTAAGCGCTA…
>TCONS_00014383;gnl|Nvit_2.0|Chr3.Scaffold17[.]:2358883-2355829
TCGCGCTCTCTGATTTTTTTTTTTCAAGCCGGGTATAAAGAGCGCGCACGGCATAACGAGATTTTTCGAAAGTTCGCTCGTAAAATTTTCGAGTTACGACGACTCTCTCTCTTTTCGAGAGCTAAGAAATAACGTAAAGTATTCAGCGATGACTACTGTCGAAAATAAAAAATAGTTAAAAAAAAAATGAAAGCTTTATCGGGGGCCGCTCTGTTTAGACTACGCATGGCGGCGTAAAAGCTCGCGTTCTATCGTTTACGCGGACTCCTTTATTTCGAGCTTTTTACAACCGCGCGGCCCCCGCCGGATTGAAAGGTTTTTATATACTACTGCGCGCGAGAAACAAAGCTCGTTTTTTGCGAGAAGCGTACATAGTAAAAGTCGATATAGTATATAACA…
>TCONS_00014384;gnl|Nvit_2.0|Chr3.Scaffold17[.]:2359602-2359013
GGCGGCTAGAGTGTATAGGAAAGAGCCATCGCTTCGCTTTGAGTTCGCGCGCGACGGGAGAGAGTGAGTGTATCGAATGGAATCTCGTCGGGACTGAAAAGCGATTGCTCCTGATGATACGCTTGAAAGTATACTTATTACGATGCTGGAGAATAGCTAATACGTATATCCGAGATTCGAAAATTCCCGCCCTGCCGAAAGCTCCTTGTCTCCACCCCTTCCCCCCCGCGTATATAGTGCATACACACACACGCACACGATTGATGCGCTTTTTACGAGTATAATACGACCGCCTCTCGGATCCATCAGGGAAAAGTCTAAGCACCGCGTCGTAAAGGTGCAGACTCACACACACACACACACGTATACAGACATAAGACCGGCGCGCTGCAGCCGCAG…
>TCONS_00014385;gnl|Nvit_2.0|Chr3.Scaffold17[.]:2364576-2359768
CGCGCGAAAATTCAGGTCAGCTCGAGGAAATTATGCGCAAGCTTCATTAATGCGAGCGCGAAATTCGTTTCTTTATTTTTGCGGGGCATGTATAGTGTGTATCGCAAAAATTTGGAAGCGGCTTTCCGATGTAAATTTCTACTATAGTGTATTCAAGGAGGGGTGGGGGGGGGGGGAGAGAAGCATGTGTTGTAGGCTATGCAAATTCCGACGCCGCTGCTGCTGCTGCTGGTTTATTAAATAATTCATGTGTTTTCCTTTCAATGTACTCACAAGCCGCTCATCAGGTGTTGCTGATGCTCTTCCTTCAAGGCTGTGTGTTAACGAATTATTTTCATCGAGCGATGCGCGCGGCAATTTAGTTTCGTTTTATTACATGCATATACTGAACATCGGGAT…
>TCONS_00014386;gnl|Nvit_2.0|Chr3.Scaffold17[.]:2366059-2365171
GAGAGAGCTCTCTTTTCGAAGCGCGGGCGCGCGAGTGTATACGCCTCTAGTCCTTTCAGCGCGATATCTGCTTATGCGCTTAAATTCTCCCTCCGGCAATTGAATGCACGGCTCGATGTCGCGTATATATTATATACCTGTATGCGTGCCTCGATTATTTAGCCTCTCACCACTACTGGCCTACTGAGCCTTTTTCTTATTTCTTGCCGCTCATCTGTGTGTGCGTGGGTATACAGTCGCGTCTTATTCTTCGTCTTGGCTTCTTTTTTTTTTCTCCTCCTCATTCCGCCTGATACGAGCTCTTTTTTATCTCGACGCGCTTATGGGGTGGGAGAGTGCCGGGATAATTCCGAGTTTTTTACGGGGGCAGCGCGAGCGTTGACTTTATGGGCATTTTTT…
>TCONS_00014387;gnl|Nvit_2.0|Chr3.Scaffold17[.]:2380702-2379851
GCGGAAAGAGTTTAACGCTTCGTTCTTTTGCCCTGTTTGCTCGTGGCTTAGGAAAAGATGCATGAGATGGCTCGCGGTACACAGGAGCGTGACGGATGATTCCACTTGCGGTTAAAACAAACAACATTAGCATGTGTGTGTAAGCTCCTGTGTGGATTTTTTTTTTCTCGTTGTACCTGCGTCTACCGTTTGAGATAACATTTAACGTAGCAACAAATTCGTTCTATCGGTTAATTTAGCGGTGTACTTAATCGATTTTTATTAAAGTTTGATTTTATACGGGCAGTGTACGAGCTCGTGGAAATCATCGCGGGAGAGATGGCTGGTTAAATATTTGACCAGCTAGATTGATATACTGTTTAAGCATGTACCTGCGTGCGTGCGCCGTGCAATTATATT…
>TCONS_00014388;gnl|Nvit_2.0|Chr3.Scaffold17[.]:2381899-2381154
GGGATGGAAAACAAAAGGCGGCGGAGGAAACCGCGAGCCAGAGCCTCTCGGCGATCGGAGAATGCCTCAGTTAACACTGCGCCCGCGCAAGCTCTCGCGGATCCATTGTTAATTATATTGCCTCTAGCACACACGCTTCAAGTAACAGTGTGCTTGCGCGCTCGTTTTTCCCTCGACTCTCTCTCTCTCTCTCTCTCTCTTTGCAGCGTTATACGTATACACCCATTTTTGATTTTTTGTTTCGTCCGCGAGGCTCGTTATTTTTCTCCGCAGCATCCTGCCGATAGCCCGCAAGTGGTGCACTTGAAACTTTTTTTCGTTCGCGTTGTTGGTGTGCGTGTGTACGCGAAGTGTGTAAAATTTCGCGATGCAGCCGAGTGTGTTCATTTATTATCAACA…
>TCONS_00014389;gnl|Nvit_2.0|Chr3.Scaffold17[.]:2382833-2382025
CGGAGTCATCAAACAACAAATACACACTGCGTATATGCGATTCGCTCGTATTTATTTTAGGGGCAATAAACAGCCTCGTTTGCGAGAAGAGACAAGCTCGCTGTTCCGCGGTAACGAAAATAGAAAACCGGATATTAATTTTGCAAGAGCTGGCCGCTGTTATTTTTCGAATGGATGCATGGCAATGCGAACGCGTAAAAAAATGCTAATATTCATTAGACCCCCCCCCCCTCTCTGCCTCTCTTGGCTCTTGCCTCACGTTTGCAGCGCGAGGGAGCTTGCGGGAGAAAAAATACGCTCACCTCATAATGATAATGGCACGGGAATTCGAGAAGATTAACGAGCAAAAAGTTGCAATAAAGTAAGTATACACACGAGATACACACACAGAGTAGCCGC…
>TCONS_00014390;gnl|Nvit_2.0|Chr3.Scaffold17[.]:2384993-2383579
GTGGCAGTAGCAGTTGGGACGAAAGTTTGCCTTTTACCCTGGACATTGTTTGTCGGATCTTTTTCGGGCTGCGCGAGCTCGTGTATTTTTTAAACGGCCGCAGCCCGGCGCGCGGAGCCTCCAAGTTTCGGAATCCAATAGCCGAAATTGCTAGCAACCCCTTTATACGACTGCCTGAGAGAGCCCTGTACATAGTGAACGGAAATTCGTTTCCGAGTGAGCCACTGTGTCTTTGCTATTATATTCCAAGGTGCATGATAATTAGGATTAATGGCAGCTGCTTCGCGATTTCTTTCAGGCCGACTAATGAGATGGGAAAAATTGTGTAGAAGACTTTCTGCCGCACATCAGCCGCGACGAGGAGTACAGAGTCGCGTGAAAAGCGACCGCGAGATGGAA…
>TCONS_00014391;gnl|Nvit_2.0|Chr3.Scaffold17[.]:2389742-2389081
AGCCCGCCGTTGCTACACAGTCGTCCTCCTTCGCTCTGCGGTAAACACCGCGTTGCGTTTGCCGCTGGATTATTGCAGTTCGCTAACGATGAGCTGTGTGGGGGAGAGCGACAAATTTTAGCGTCGATTGTTTGCTCTCGATAATTGTGCCACTGGGTCATTTTTATAACTATACACCGCTCGCGAAGCTCTGTATTTCGAGGAATTTCAACGTAAACAAGGGTAATCTTTCTTTTTGGCACGCGGCGTAATTGCTCCGGCTCCTTTATCAAGCGCCACTAATTACGGGCAATTAGAAGACACATGTGTTACGCGTCGCTGAAAGAGGAGAAAAAAAAAACAAATTCCCGAGAAGCCCCGGCGCATCGCAGGCCGTCTAATGCGGCTATTAAACATTCA…
>TCONS_00014392;gnl|Nvit_2.0|Chr3.Scaffold17[.]:2391636-2390054
CATGTTTGTTCTCATCTCGTGTTTGTTGTTCGCCTCTGGCGATTTATCAAGCGCGCTTGGGACGCGTAATCAAAATTTATCGCCGGGCGAGATTAATTTCTCGACTTTCACCGCACCGCTGAAATTTACGAGCTTTTTACGCGATATTATCAAAATCCAAATACCTCATCACGTCGATATCGCGCGCGCGTATCAATAGCGAAATCATCTCAATGCGCGCCTAAGACACAATACGCGGCTCTCGGCCAGTGTAGGCGCGCGTGTAGGTATTATTGCAGCGGTGGGCACACGCGGCTTGTAAACCAAACAGCGGCGGTACAGCGTCGGTAACAACGCGGTACACACGAGCACACGTAGTCCAGTTCATAACGAAGAGGAAATTCCAGTTCCGGCGATCGT…
>TCONS_00014393;gnl|Nvit_2.0|Chr3.Scaffold17[.]:2415185-2414732
GTTCTCAGGTAAGACCTATGTGAGCATCGAGACCGCTGTCAAGCTCTGACGAAAGTCATCTCGCCTGTGCTTCCGCTAGCCAAAAAGTCCCCCTACCTCTTCGGCCTAGCCAGAGGTTGGTGGAGCAAATCCTGTAAGGATCCTGCAAGCGACTAGGCAGTGGGCCCGTTGTGGAGTCGAACTCCAACGGGGGGTTGTCCGAGTCGGATGCATGTATGGCCGTGTCCATGTGTAACGCGATGAAGGCTGCCTTGATCTGACTAGATCCAAAGGATGTGCCTCTCACCGGTCATCGTATAGGCCCCGCTGACGAGCCCGAGAGTAGGCCCAACGATAAAAGACCCAGACGACGTGTATGCTGTCCGACGAGCTTCGTAGCGGTGCCGATGTTCACTGATC…
>TCONS_00014394;gnl|Nvit_2.0|Chr3.Scaffold17[.]:2612177-2610678
CTCGGCAGCGAGGAAATTGGAAAAAGGCTCGTCGGAATGAGCGTAAAAACGGCAGATCGTGAAATTAGCCGCTCGTGCGGAAGGGTAAACGGATTTCTCCTTTTTTTCGGAAAGGGACACGCGGCGACGAGAGTATTGTACTTTAAAACGGGTGCGCAATGAGAGATTTTTTTTTGCCGTCGGGGTCGGTATAAATAAACAGATGCATTCGCGAGGGAAGGGTATAATCGTCATTTGTCACACGCGTTGTTGTTATTTTTTTTTTCTTTTTTTGCTTCTCCATTTCAGTTTTCATTGTACTCGCGGAATGAATTTTTGGCTCGCGTGTGTGCGCACAGCCCGCTGCAATGTGCATCATTGCCAAACCACAAAGTTCCTATTATATCGTCAAAGACGTTA…
>TCONS_00014395;gnl|Nvit_2.0|Chr3.Scaffold17[.]:2613995-2612869
TCAAAATCGATCCTTGCATAGAGAGAGAGAGAGAGAGAGAAAGAGGCGAGTCCGCACAGAAGTAAGTGCATAAATTAATGCCTCGTGACCGAGTGTAAGCGTGATTCGCGTGTTACATCCCGAAAAATCAATGCCCCCGCGCGCGCTCGTCGTTAGAGCCATAAATAATAGCCGAGGAGGAGAGAGAGAGAGAGACAGAGAGAGGCGAACTTCTCTCGCGTGAGCTAGCGAATTTCTGGCCTCCAAGAGAGAGAGAGAGAGAGAGAGAAAAAATTCCGGACTGACGTCCGTCGTGTGTCCGGGTAAATGACACCGCGCTATCTCCCCCACTTTCTTTCGAGCCGCCGCGTGCCCCGAGCGCAAACACACAAAGAGAAATCGCATGGGGAAAAGTAGAGA…
>TCONS_00014396;gnl|Nvit_2.0|Chr3.Scaffold17[.]:2635656-2635221
GCTTATTGAAAAACTGATTACATGTGGGTCATTTTCATCTGTGTTTATCATGATACTTATAATCCTGCATATTGGAAAACTGATCATCGATACCATTATTAGAGGCTACACGTTACACACGATTTTTAGATGGTCAATACATCTATGTGGAGCCATTTTCAGCTCAATAACGCATTTATTGACAACACTGGAAAATACAAGCAGCATAAAAGAGCAGATTCATACGAATAAAAAGAAGAACAGAGTTTATGAAGAGACAGAATTACAAGAAATAAAGATTACCGCTCCAATATCCGCCCCAATGCCACCACCTATTCCTTCATGCCCACCACATGCAAATACCTATACAAGTAAAATCACAATACCGAAAATTCAGACACAATCTAAGGCTAGTATATC…
>TCONS_00014410;gnl|Nvit_2.0|Chr3.Scaffold172[+]:262136-262512,262587-262979,263054-263110
AAACGTTTCAGAAATGTTTCTAAAACGTGAAAATGTCTGCTTTTGTTGGGAAAGTTCCGTTGTCAGAACATTTCTAAGAACGCAAGCAAATGTTTAAGAAACATTTCCAACAACTTTTTTGAAACAAATTTTTTGTTCGGAAATATCCGCGTTTTTCAAGTGTTGTAGCGATGTTTCTGAAACGTTGAAAAACTTCAGATTCAACGTTCCAAGGTTACAATACAACGTTTAAGAAACGGTCCAGGCGTTTGCGGTGGTCGATGCCGAGGTCCAGGTGATGCGATCCGTAGATGTCGGTGTCTAGGTATAAATATTGTTTGAAAACCGATAGGTGTCAATATTAGCCAATTATGCAATGCATGGTAGCTGATGACTAGGAAGTGGAAAGCGTTTTTCTAA…
>TCONS_00014459;gnl|Nvit_2.0|Chr3.Scaffold18[+]:237264-237883,238182-238568,240243-240358,240652-240744,243763-243906,248272-248395,248468-248711,250390-250890,256814-256842
CGATAACAACGGAAAGCGGGGAGAGCAGACAGCGAGCGCAGTTCCAACATCCAAATAAGCTCGAAATAAGCCAGAGGCTCGGGCGCGGGAAAAACGCTCGAGAGCCCTCTCGGCCGCGACACAAAGCGCGCGCTCGCCGGGCAAAAAAAGTCGCAGTGGCGCTCGACCCTTCTTGTCCCCCGCGACGACTAGGACGAGAGGAGGACGACTTCAAAGGCACAAAGTGCGACATTAAAAATGTTCGCCACCTTCCATCAAAAGATTATGCGGGAGCTGCGCCGAGGAGAGGATCCGAAAAGTAAACTCTCCGCGAACAAGTCCGGCGAGAGAAAGAATAAAAAGCCGAGAACGCGGTCAGCGACGAGGACGACGATGGAATGCTTGCAAAATTAAAGGGGA…
>TCONS_00014460;gnl|Nvit_2.0|Chr3.Scaffold18[+]:239563-248742
CTGGGAGGGAGTTTGAAACTGCGATTAAATTTTCCCAAATGGAATGTAATATGCAGATTTCGGAAATTCGCCCGAGTTCGTTGGCGTTATTACGAGATAGCGGGGGCGAGAGGATTTTCGAGGCTGCCGCGGCCCCGCGTACACGTCTTCCGCGATCAAGTCGCTTTCAAACTCGATTTTGTTCCGTTAATTGGGGAAATGCGATTTTGAATTGCTTGTCGAGGTGCGCCGCTTGACGTTTTCCCAATGGCTTTCAATTTAGTTCAGCCAGCTAGTTTCCGCGCGAATATTTTGCTTAAAAATCGATCTTCGGCCCGAGTTGGGCAGCGAATAATAATTCATTTCGAGCTCGCGCAGGGAAAATATTTGCGCGCGCGCGCGCGCGAGCGGGGGTCGGGC…
>TCONS_00014557;gnl|Nvit_2.0|Chr3.Scaffold18[+]:1203369-1203731,1207610-1207722,1215355-1215456,1219699-1219941
CCCGAATTCAAAATTTCGCCGGCCGCTCTTTTTGACATCTCCCGCGCGCGGCGATCTTACGGCGTTCCAACAGGCCAGCACAGAGTACAGACCTCCTACCTCCCGGGCCTTGCATCCGGCGGTGGTGGTGGTCCGCCGCGTGGTGGCGAGGCCCCTCCCGCTGATATAAGCCGCTCACTAGGCGCCGCCACACAGACAGTCACAGAGAGAGCAGCCGAGGCGAGCAGGAGCCGGCGCAACGAAGATTTTCTGCTCCTTGGCCTACACGTATCGTACACACAGAGCGCAGCAGTTTGTCGAATCCAGTGCTCCACTGCGCCGGGAACAGTTCACCACATACTCAGTACACGGATCGAGAAGGAGGAGAACCTACAAACGTAGTCAAAATGAGGTTCACAA…
>TCONS_00014610;gnl|Nvit_2.0|Chr3.Scaffold18[+]:1864506-1865795,1866620-1866762,1866842-1866919,1866992-1867180,1867253-1867427,1867771-1869195,1869270-1869298,1869358-1869488,1869564-1869655,1869757-1870238
TAGCAATTTGCGACTAATTGTTTAAAATAATTTATATTTACGTCTGAAAGGCAAGATTTGTCCATCGCAGTTCTTACATTCTCATTTGTCATGTCCACTGTTATTTCTTCCAGAATCAAAAGCAGTGTCGACTTAATTGGCCATATATCCAACCGCTTCTTCTTTAGGTGCATTGCACATATCATTGTTGCACTGTAGATTGAGAGTATGATTTTTATCTTTAATTTTTTGTCGATATTTTGTTGTTCGAGGTACAGGGTCCTCAGAATATCTATCTAAATAATTCTTATATGTGCCTTTTTTAGACATTTTGGGTTAACACGATATCTGAAATAAGATTTTAATTCTTTCAATTTTTGTATAACTGCACTTACAAAAGCATGATCTAAAAAACTAAGT…
>TCONS_00014611;gnl|Nvit_2.0|Chr3.Scaffold18[+]:1866327-1866460,1866620-1866762,1866842-1866919,1866992-1867180,1867253-1867427,1867771-1869488,1869564-1869655,1869757-1870238
GTAGAAGTAGATATCTATTGAGCCACATTCCCCTGTATATAACCGCATCGTGATTGGATATTTCCAAGAAGCATTGTTCAATCTACCACACGAAACACTCTTTAAGAACGCGAATACCGCAAGGCGCAAATACGAAAATCGTAAGGAACTCGATGATGCTATTAAAAAAGCCAAAAGATTTCCTGTACCGAGTAATAATATTACTTTTGATACAACTGCTACTTCAGAAAATAGCGATCCTTTACGTCCCACAGCCAATAGCAAAAGATCTGAAAAGCAAAGCAGGAAATCAACAGAGTTAGCTAGTGCAGTAGAAAGTGGAGATGAGGAAGTAAAGGAAAAAAAAGCTAGAAAGAGTGCTAAGAACTTTAAAAAGACAGCAGCCAAAGAAAGGAATGA…
>TCONS_00014636;gnl|Nvit_2.0|Chr3.Scaffold18[+]:2580354-2580659,2580783-2580872,2580946-2581502,2581583-2581940
CGAAAGTGGAAAAATTTCAAAGTTCAAAGATCATGCTCAGAAGCTTTATCGCGTCCTATCGAATTATCTAAATCATCTCGTGATAAGGTTAATCTAATTATATAACCCAGTGGCCCACTGCTAAAAAAAAAAAACAGCATCGCTAATCAAGTTTAAAGTGCTTGACTTTATCTCCGCGAGTTCAGTGTTCAACGAGCACCTCTACAGGTAACACCTGAGCAAAATTTAATTTTTTGTTGTAAGAAATAATAATCAAACATGAAGGTCTGCGCTCTTGCAATCATTGTTGCGATTTGCACTATACGAACTGCCTATGCAGACTGGCGAGAAGACTTAAAACAAAAGCACGTCGACCGCCTCGTCAAGTACGTCGATGGCATGGAAGATCTCCTTCAATCC…
>TCONS_00014708;gnl|Nvit_2.0|Chr3.Scaffold18[+]:3584544-3585298,3631443-3631530
GGCCGAAAGAGAGCAGCCGCGCGCGAATCGGCGGCTCAGTCACCGCCCGATCCTCGGCGCGCACGCTTTCCGAGGCATCACCTTTGCGCGACTCGTTCCCGTGTTTGTACATGGTACACGCACTGCCCCCGTGACCGCGTGATACCTGCGTCGTTTTTTGTTTTCGTAAATTTTTCACTACGTCCAGGATGTGACCGGCGGAGAGGTTACGTGTGTTGCGATGTTGATGACAGTTGTCGCGGATGTTCCTCGGGATATGGATTGTGAGAGAAAAACTGCGAGTGTCCGGCCGTATATATATATATATGGTACAGTGAGTGAACGGAATGAAATAGAAAAGGGAGAGAGAGAAAAAGAAACAGTGTGCAAACTGCAGTGAAAAGGGGGCAAATGGAACCC…
>TCONS_00014709;gnl|Nvit_2.0|Chr3.Scaffold18[+]:3584544-3585298,3625127-3625272,3631443-3631530
GGCCGAAAGAGAGCAGCCGCGCGCGAATCGGCGGCTCAGTCACCGCCCGATCCTCGGCGCGCACGCTTTCCGAGGCATCACCTTTGCGCGACTCGTTCCCGTGTTTGTACATGGTACACGCACTGCCCCCGTGACCGCGTGATACCTGCGTCGTTTTTTGTTTTCGTAAATTTTTCACTACGTCCAGGATGTGACCGGCGGAGAGGTTACGTGTGTTGCGATGTTGATGACAGTTGTCGCGGATGTTCCTCGGGATATGGATTGTGAGAGAAAAACTGCGAGTGTCCGGCCGTATATATATATATATGGTACAGTGAGTGAACGGAATGAAATAGAAAAGGGAGAGAGAGAAAAAGAAACAGTGTGCAAACTGCAGTGAAAAGGGGGCAAATGGAACCC…
>TCONS_00014773;gnl|Nvit_2.0|Chr3.Scaffold18[-]:574170-573992,573871-573632
AGCGAGTGCACGAACCTCGCGCCGCTATATAGCATAGTGCTGCTCCGTGTGTGCCTGTCCTGTGTATAGTACGCGATTACGCGTGGGCCGTCGAGTGGGGAGACTTCGGCTGAGATCGAGACCGGGCGGTGTGCGTTTGTTTTGCTTTTTTCACGGACTGGATACTTACTAGGTAGTAGCTAACCAATGGGTAATATGGTTTGGTGGCCACTTCACTTCGCTAGTAAGTGTCAAAACAATTTCAAATAAATATTTGGTTCCATGCGATTAGAGTTTAAAGCGATTTAAATGATTTCGTTTATTCGACTCTGCATGACTACTCAATGGGAAGCAGCAGCCAGCGCCCTCTACTGCTTCGAATTGGAGCTTCCTTTTACGATTAAATACTCGCATGGTAAA…
>TCONS_00014820;gnl|Nvit_2.0|Chr3.Scaffold18[-]:1378609-1378461,1373712-1373502,1373428-1373185,1373088-1372906,1372836-1372657,1372574-1372259,1372175-1372131,1372055-1371836,1371770-1371594,1371529-1371381,1371311-1371092,1371024-1370848,1370777-1370635,1370526-1370139,1370044-1369856,1369785-1369643,1369567-1369515
GGGAGAGAGAAGGAGAGAGGAGAGCTGTGCCGCCTAACCTACAAAACCGAGATGGGATCGCACAGGTTTAAGGGGATTTTGTAATGGGGAGAGCGAGGGCTTGTGTATGGCTGCTTGCTGATGAGATGATGCTAGTAACGTTCGGAGGTACTCCGATTCTTCGAGTTCGAGTTCCGAAAGCGGAGATAATGTCAATAACAAAGCCAGGAATTCCCGAATAAACGCAAGTCAAACCGATTCTAGTCATAATCAAAGATCAGACTTTCAAAATGTGCAAGCAACACATTCATATGGCATTCAATCAGATGTCATTAAAGATCCTCTTTTCAAAATCTTATTCAGAGATGAGCTCACATCCAGAAAATATCGACAAAGACTCGAAGATATCATAAAATTTGT…
>TCONS_00014857;gnl|Nvit_2.0|Chr3.Scaffold18[-]:1865797-1864920,1864832-1864547,1863971-1863887
ACCAGCTGCAACTAAAACAAAGCAATTTTCCTTTTTTTCGTTCTTAGAAGCTCTATATTTGAGCGGCACATTGTGATAAGCATTGGCATTCTTCTGATACTTGTAAAAATCAAATTTCTTTACACAACTGGCTTTTACAACTAATCGACTATACTTGTCGCCTACTTTTTTACCGGGCAAATGTATGTATGCTCAAGGCTCTTCGTCCGCATCTTCAAGTTCAGTACAAGACAACATTTCTCACGTGTAAAACGTATTTCTTCACGAATATGAGTACCGTATTTGTGCCTTGCGGTATTCGCGTTCTTAAAGAGTGTTTCGTATGGTAGATTGAACAATGCTTCTTGGAAATGTCCAATCACGATGCGGTTATATACAGGGGAATGTGGCTCAATAGAT…
>TCONS_00014867;gnl|Nvit_2.0|Chr3.Scaffold18[-]:2022671-2022467,2022034-2021386,2021255-2021144,2020502-2019148
CGATGTTTTTGTTTTTTGCTCGTTTTGTGCAGACTATCATCACGTTGACGTTCGCAAGCAAGATTCTCGATTATGATATTCGGCTGCGACGGTGATGCTGCTTGTCGTTTGTTTCACCGTGTTTTTTGCCTGCACCTATTACGCTCACAAGTACCTGTCATCGAGTGCGAAGCAGTAAGGGTGACTGATGTTTGCCATTTTTGAGCGGAGCTGTCAGAAATAAAAATACTCACAACAGAGAAAGGCATTTGTCAAACAAAGCAGCAATGAGTGACGAAGAGTTTGAAGATCCCAGAGGTGCAAACAGTCGCTGGATGAAGACTGATGTCAATAAGGTATTGACTCCAAATAAAGGAGGTGTATTTCGTTGGAAAAGATCAACTCCAGCAAGCGTGCCTG…
>TCONS_00015000;gnl|Nvit_2.0|Chr3.Scaffold18[.]:58200-57054
AAATTATGCGCATATGTAACAATAATAAGGTATGATTCTTGATCTGAAAAAAAAAAAATAAATAAAAATAAGTCTGCAATTTTTAGTAAATACATGCGCTCGCTTTAGAAAAGTCGAAACAAAGTCATTTCTTCGACCACTTTTAAAAAATTTTACATATTTGTGCCTAATCAATGTTTTGCGTGCGATATATCTTTGCGTTGAAATGTCCCATATGCGGTCTTTATCGATATCGTAGAGGCACCTTCACATGGAGTCCGATGGCGTATTTAAGAATAGCAGCAGGAGATTTGAATCGAAAATTGATGCCGTCGTTAAGCTTATATATTTTATAGCACAGTGTGGCTAAAATCCGCTGTTAAGTCACGCCCATCTGTGACTAAAGTAGTCCTTTTTTGC…
>TCONS_00015001;gnl|Nvit_2.0|Chr3.Scaffold18[.]:59639-58608
TTGTAATATCATCAGTATGCAACAGGTACTCAATACACATTATACAACTATACCATATACGCGCACGTGAACAATCACACGCGTCCAATGCGGATGACGAGATTTTACAATTCATGATACAATTTACAAACGACAAACTTCCTTTTCTTCTTTTTCTACTTCTTCTTGTCAACGCGAAACATGCATGAGACATACATTAGCACGTTCTATACAATAACGCCGGATAAAGTTCTGAAGATCGCGATGCGCACATTATGAGTGACCCGCTCGCTCAACACGAGAAAGAAGGCATATAGCTATGTATATATACCTCAACTCGTCAAGTTTCTCCTTCTTACTTTGTGCGTATTCGTGAAATCTTGTCTCTCGAACGAATTTGACATAAAATTTTTTCACAGT…
>TCONS_00015002;gnl|Nvit_2.0|Chr3.Scaffold18[.]:177194-175874
AACGAAAGGCGCTGGAATTACGTGTCCGAGACACGCGGGCGACACGAGTGTTGTCGACTTCTCGCACCAAGTTGCGGATATAGGGTGAGCTGCAGATCCAATTGTTGAATTGCCGCTGCCTACTGCTTAGCATCGCGATTCGGAGATGAGCGGATTACCAATGAAACGAGCTTACACTGCGCAGTTGTTGTTGCGGCTGCATGGAAGGCGAGAGCTCCCGCGCCGCAAGGACTCGGGGGCTTAATAACGGATTTGCATTGTGTTTGCGCGCGGCCGATCGCTCAATCTGACTGATGAGCAAACTTTTAATCAATCGTTTGAAGAGTCATCAAAAGGAGCTTGATTATTCGTTCGAGTTGGCAGGGCTGCGCGGTTCTCGTCTCTCGAATCTCTGGCGCC…
>TCONS_00015003;gnl|Nvit_2.0|Chr3.Scaffold18[.]:178971-177375
ATATGAGCTCCGCCTGAGCTCGGAAATCCCCGAAAAGATTTATTTTCAGTTTGAACAGCCAGCCGAGAGCCGGGCAACTTGGATTCGGCTGATAAAAGAGCCCCGCGAAATGGAGTACAAATGTTTGAGCTGAGCACAACGCGCGCGGCGGATACATTCGTTTGATTTTCGCCGACGAAGCCGAACGGCCGCGGGCTCGATCCACCTGGGCAGCGCGCGTGGTCATACATGGAAACGAGCTGCTCTGGCCGGGAAAAATTGTCGCGCATCTCCGTATTAAAGTCGACCCTTCACGGGAGTCGCGGCGCCGACATTCATAAGCCGACGGAATCCGTCTCTCCGAATCGCCTTATTCCCGATCGGCCCTTTCATATTCGCCAGACGGATCAGGCTCGGGTA…
>TCONS_00015004;gnl|Nvit_2.0|Chr3.Scaffold18[.]:1039051-1037864
TGCATGTATTGAAAGCAGAAGTAGTAAAAATTAAAACATACTTGAAATAGGAAAGAGTTTGCAACGTATCAGGTAAGCCAGTGGTTAATTTATTGCAGCTTATTTATTATTGACCAGAAAAATCTAAGAAAATACCTAAAAGCGAGAAGAGAATACATAAACCGAAAAGAAAACGACCAAAGAAAGTGAAAGTGTATATATGTGTAGGGCAAACATAGGGACGAGGTGTTATATTTACTCGCATTACAAAAAGGCAAAAGGATTTCCAAACACTCCAAATTCAGAATACATTTGAAAAATACCTAAATAAATAAAGATGAAGCGACACGAATTCGAAACAACGTGTGGTGTATAGAGTATAGATGCAGGTAGATAAAAACGTGAGAGAAGTTGCTTCTA…
>TCONS_00015005;gnl|Nvit_2.0|Chr3.Scaffold18[.]:1281055-1280657
CCGTCAACATTACGCGAAATTCAGCCTCTGAAAATCGAATCCCGGTCGTCGAGCCATGGGCAGCTGTTTACAAACACACGTCCACTTGCCCCAGCTTCTCTATCAATCCAGCGACTCTTCTCCGATATCTATTATATGCCTATACTATATATTGAACTATCCACACACAGGCGAAAACAGGCCACAGGGAAACGGGAGAGAGAGGGGGAGAGAGAGAGACAAAGGAAGACCGAGGGGGAGAAGGAAACAGAAGACGTCGAGGAGGAGCGGAGTATGAAAAGGTGCAGGCGCGCGGCGGCACCGTACGGCCGCAGCGCGAGACAGATCACTGCCGCCGGTAAAGGAGGTGTGCAGCAGCCCGACCGGATCGACGTGGACGTGTGTAAGTATACGTGTATA
>TCONS_00015006;gnl|Nvit_2.0|Chr3.Scaffold18[.]:1854503-1853783
TATTTCTCGCGCAGACAACTTTTTTTATTTTGTGTGCCGGTGATAATCGGTATACTGCAGTATATTCATATTTAAAGTCTAAAAAAACAAATGATTCTGCCATTGAACTAATCGGTAATAAATTTGGAATTGTCACCAAAATTTGTAGCCTTAAGTATAGTGATATTACCGATATTATTATCTTTTACAAACCAATAATTGTTGAAAATACTTCTATTGTTAATACTACTGATCTAATAGTCGAACATTTAAAAAAATGCACTATGCAGTCTCAAAGGTTAAAATGTGATAAATATGATATGATCCATAAACCCTGTATATTTATGCAGTCACAAAATGAGTATTTTATTAGCACAATACCAAAAGGAGTAATGGGCTGTAGTTTAAATTAACCTAAAT…
>TCONS_00015007;gnl|Nvit_2.0|Chr3.Scaffold18[.]:1947534-1946988
CGTATTTATTGCTTGCACAAAGACCTTTACAATATATATTCACATGTATGAATCGCCTTTGCATTAATCTTTTGACACGACAGAGCTACGTATATTCATTATGTATATATATATAATCATTTATATTCATATTTATATTTGTAACATTGTATAATATACACTTGCTTCTCTCCCTTGCACATGCGAGGAACGAGGAAGGCACTTGTATGCGGTTTTGCTTTTTCCCGTGTCTTTTCGTATTATGCGAACGGCGCAAGACATCAGTCGCACTACAATCGTTAACACGACAATTAGTCAGAGCCGCGTGATATACGCCGACTATTCTTCCGCACGACTGTATGAGCTGTATACGCGAAGAACAACGACGGAAAAGCTTCGAAAAAATTGTACAAACGAGAA…
>TCONS_00015008;gnl|Nvit_2.0|Chr3.Scaffold18[.]:3131081-3129417
ATGGTTTCTAAAAATTCTTTCCATTAATTTCAGACCATTATATTAAGAGTTAGTTCATTGATTTCGAACGAAAATCTTGCAAGAACAGTAACTGTTGCGATACGAATTAAATAATACAAGTAGGAAAAGGTCGTGGTTGATCCATGATTTTTAAAAGGCTATAAACAATATGTAAGAGTAAAATCAATTATGATAGAATATAAATACTGAAATGGCACACCGAATAAGGTCTTCAACATTTTTATACGATGTTACAAACGTAAAACATGCGATTCACATTTCGGTGTGCGATTTGTTGAATTCATGATAAATTTACGGAAAATATACTATAACAATTATAAACATGAGAATTATGATCCAGTAATGTATATCTAGGTGCTATTGTTATATAAGAATAAA…
>TCONS_00015009;gnl|Nvit_2.0|Chr3.Scaffold18[.]:3134594-3131984
CTCGTCGCGGAGCAATTTTCAGCTACAAAAGTTCTCGCGGCCGTATTTCACAGTGTATACGCACCCGCAAGCCTCGACTCCTTCCTTCCTCTTGGCCACTCTTTGATTGGCTTGGTTCCCCGCTTCCGTCGAGGCTCTGCGCGTCTCTTCCGCTCGTCGTCGGAGTCCATCTTGCCGGAAGGCTCATCAGCGAAATTGAGGTGAAAATATGCCCGGAATCAGGATATCGACCGTCGTCCTTCCTGCGCTCTCCTTTTGCACTTAGAATAGATGTATTACAACATTTTAACGTATTATTTTTCAAAACATATCCTCCAAATCAAGATATAAATATATGTACATAGCAATATATTTAATCGGTATACGTTGACAAAAGAAAACATAACAATACCTATAGGC…
>TCONS_00015064;gnl|Nvit_2.0|Chr3.Scaffold20[+]:948716-949007,949100-949407,949476-949640,949709-950141,950877-950991
CCTGAATTGGCTATTTTCACTGCGCGCTTGAAACAAAACAGAGACTACTTTTTTGCAATTCGGCGTCTGATACGCACGTGCGCCGATGAAAATTTTAAGCCCGTTTGAAAATCGTTTTTCCCTCGCAGCCGGTTTGCGAGGCCAGAGCTTTTCTCCGGCGCAAAATGAGCAATGAAGAAAGACGAATATTTTCAAACCCGGCGATTCCACGAAGCGATAAAAATACGAAGAGGGAGAGAGAGAATTCCCCGCGATATCCTGCACGCTTTTTGCAAGATTATAAATTTACACCGTTATAAAAGATATTGTATATAAATAGCTTTTACGAGAAGACAGGCGATACGAGAGAAAGAGAGGGAAAAAAAGAATCTTCCGTGGAGAAGCGATAACTGAACGGCC…
>TCONS_00015079;gnl|Nvit_2.0|Chr3.Scaffold20[+]:1251220-1252015,1252855-1252889
GCCCACAACACCCGCGCATTCCCCGTCGACGCTTCGACTCGCGAGCTCCTCGATTCCTGGAGCAACAGTAGGCCCTGCTCCAAAATCCAGACACGATCCTCACGTCGATCCCATCCGAGCTAGCCGTAGGGCCGCACTTGCGAGCGCATATTCCGCGCGAGAGGAAGCTCTCGCTGCAGGTGGTGCGCGTATCCAGCAGAGAGCAGAGATCGTCGTGTTAGCGCAGCTCTTGTCCTGGGCAGAGGCGAATGTAACCTCGCGCTCTCCGGGGGCGCGCTTGCGTGTGAGAAATCTCTGGTCTGGCGAGGACGACGACAGACAGGGGCCTGTGGGCTGCAGCCGCTGGCGAGCCGCGGCCCTGGCGATGAGGTGCGCTCTGCTCTCGGTGGCTGCCCTGGG…
>TCONS_00015080;gnl|Nvit_2.0|Chr3.Scaffold20[+]:1251222-1252176,1252652-1252670
CCACAACACCCGCGCATTCCCCGTCGACGCTTCGACTCGCGAGCTCCTCGATTCCTGGAGCAACAGTAGGCCCTGCTCCAAAATCCAGACACGATCCTCACGTCGATCCCATCCGAGCTAGCCGTAGGGCCGCACTTGCGAGCGCATATTCCGCGCGAGAGGAAGCTCTCGCTGCAGGTGGTGCGCGTATCCAGCAGAGAGCAGAGATCGTCGTGTTAGCGCAGCTCTTGTCCTGGGCAGAGGCGAATGTAACCTCGCGCTCTCCGGGGGCGCGCTTGCGTGTGAGAAATCTCTGGTCTGGCGAGGACGACGACAGACAGGGGCCTGTGGGCTGCAGCCGCTGGCGAGCCGCGGCCCTGGCGATGAGGTGCGCTCTGCTCTCGGTGGCTGCCCTGGGGG…
>TCONS_00015132;gnl|Nvit_2.0|Chr3.Scaffold20[+]:1947620-1947949,1948024-1948187,1948502-1948587
GCTCGATTTTACGGAGCGAGAGAGAAGGACTCAGTCGTCGCTCTCGCGCGTGTATTAGCGTATAGCGTGTTCGTGACGCTACGTGTGTTTTTCTATATAGCTCCGACGTCGTCGGTCGTCGTCGTCGTCGTCGCCGGCCGCAAATGTATATAATGATCATATCTCCCGTGCTGTACTGTATACACGTTTGCATAGGTGGAGCTGCCTGTCTGTAACGTTACACGATATATAGGTATATATCAGTTGCGCTGAGACGTGTGCCAGAGGAACGCGAATTTTCAAACAAAAGCTTCTTGTTGGAAAACGTTCTTGTTGAACAATTAAATAAAGAAAGAGCTTCAACAGGAACAAAGCCATCAAAAGAAGAGTTATTTTTGCTCCATCAAGTTTATTGCTGAA…
>TCONS_00015204;gnl|Nvit_2.0|Chr3.Scaffold20[-]:1252855-1252772,1252693-1252216,1252147-1251220
ACTGCAATACCATCGGGTGTACGTTAGTAACGTGTATACATCGTTCTATCTTTATCTTGAAGATAAAGTGGAAAAAAGATGCGGGAAAGTCAGATCTTTATATATGTTTTGACGATTGTTCGTTATCTGTGGAATGCTTATTACGTTTTATTAGTTGTTCAAATCACCACCGAACGAATTAAAACGAAGCTATAGTCAATTACATTTGCTCCAAAACGACTTCTATCTCCATGTCTGCTCCAAAACGAGTTTCTTTCGACGCATCATTTCCAACTGCTCCAGAAGGATTTTCCTAGATTCCGAATTAAACATATTCTCGCATTCGAATCGAAAAGTTCATCCACCTATTACAGCATGGCAGGTTCTCGTGCCAGAAAAATCAGGCACACTATGCGCTTC…
>TCONS_00015275;gnl|Nvit_2.0|Chr3.Scaffold20[.]:414863-414488
[truncated: 2,903 more rows]
