# Supplementary material for: Transcriptome Profiling of Nasonia vitripennis Testis Reveals Novel Transcripts Expressed from the Selfish B Chromosome, Paternal Sex Ratio
Source: G3 (Bethesda). 2013 Sep 1;3(9):1597–605. doi: 10.1534/g3.113.007583 (PMC3755920; doi:10.1534/g3.113.007583)
Supplement: Supporting Information [file supp_g3.113.007583_TableS3.xlsx]

## Sheet: NTR.nasonia.blastx
Hits	Descriptions	Length	Evalue
Query:	TCONS_00000341
Best hit:	gb|AAD33043.1| alpha-latrocrustotoxin precursor [Latrodectus tredecimguttatus]	0.0003	45.8
Other hits:	gb|AAD33043.1| alpha-latrocrustotoxin precursor [Latrodectus tredecimguttatus]	1395	0.0003
Other hits:	sp|Q9XZC0.2|LCTA_LATTR RecName: Full=Alpha-latrocrustotoxin-Lt1a; Short=Alpha-LCT-Lt1a; AltName: Full=Alpha-latrocrustotoxin; Short=Alpha-LCT; AltName: Full=Crusta1; Flags: Precursor	1413	0.0003
Other hits:	ref|YP_003573053.1| hypothetical protein Aasi_1610 [Candidatus Amoebophilus asiaticus 5a2] gb|ACP20925.1| hypothetical protein Aasi_1610 [Candidatus Amoebophilus asiaticus 5a2]	4520	0.011
Other hits:	dbj|BAH72058.1| ACYPI003082 [Acyrthosiphon pisum]	285	0.019
Other hits:	ref|XP_001943444.2| PREDICTED: ankyrin repeat domain-containing protein 27-like [Acyrthosiphon pisum]	772	0.019
Other hits:	ref|XP_645840.1| hypothetical protein DDB_G0269272 [Dictyostelium discoideum AX4] gb|EAL71986.1| hypothetical protein DDB_G0269272 [Dictyostelium discoideum AX4]	1214	0.032
Other hits:	ref|YP_001957397.1| hypothetical protein Aasi_0224 [Candidatus Amoebophilus asiaticus 5a2] gb|ACE05668.1| hypothetical protein Aasi_0224 [Candidatus Amoebophilus asiaticus 5a2]	404	0.041
Other hits:	ref|XP_001386757.2| ankyrin repeat protein [Scheffersomyces stipitis CBS 6054] gb|ABN68728.2| ankyrin repeat protein [Scheffersomyces stipitis CBS 6054]	182	0.071
Other hits:	ref|YP_001957498.1| hypothetical protein Aasi_0340 [Candidatus Amoebophilus asiaticus 5a2] gb|ACE05769.1| hypothetical protein Aasi_0340 [Candidatus Amoebophilus asiaticus 5a2]	2413	0.071
Other hits:	ref|YP_001958218.1| hypothetical protein Aasi_1153 [Candidatus Amoebophilus asiaticus 5a2] gb|ACE06489.1| hypothetical protein Aasi_1153 [Candidatus Amoebophilus asiaticus 5a2]	811	0.092
Query:	TCONS_00000381
Best hit:	gb|EGI67928.1| hypothetical protein G5I_03380 [Acromyrmex echinatior]	3e-23	114
Nasonia vitripennis:	ref|XP_003423862.1| PREDICTED: hypothetical protein LOC100679160 [Nasonia vitripennis]	148	1e-15
Other hits:	gb|EGI67928.1| hypothetical protein G5I_03380 [Acromyrmex echinatior]	185	3e-23
Other hits:	gb|EFZ13874.1| hypothetical protein SINV_15527 [Solenopsis invicta]	226	6e-23
Other hits:	gb|EFN73786.1| hypothetical protein EAG_06428 [Camponotus floridanus]	189	8e-20
Other hits:	gb|EFN73783.1| hypothetical protein EAG_06425 [Camponotus floridanus]	161	6e-16
Other hits:	gb|EGI67929.1| hypothetical protein G5I_03381 [Acromyrmex echinatior]	157	7e-16
Other hits:	gb|EFZ13820.1| hypothetical protein SINV_06835 [Solenopsis invicta]	188	6e-15
Other hits:	gb|EFA11156.1| hypothetical protein TcasGA2_TC004760 [Tribolium castaneum]	185	6e-13
Other hits:	ref|XP_002081488.1| GD11043 [Drosophila simulans] gb|EDX07073.1| GD11043 [Drosophila simulans]	196	1e-12
Other hits:	ref|XP_001850498.1| conserved hypothetical protein [Culex quinquefasciatus] gb|EDS32109.1| conserved hypothetical protein [Culex quinquefasciatus]	206	1e-12
Other hits:	ref|XP_002033832.1| GM19477 [Drosophila sechellia] gb|EDW47845.1| GM19477 [Drosophila sechellia]	187	1e-12
Query:	TCONS_00000576
Best hit:	ref|XP_003423876.1| PREDICTED: band 7 protein AGAP004871-like isoform 2 [Nasonia vitripennis]	5e-08	63.9
Nasonia vitripennis:	ref|XP_003423876.1| PREDICTED: band 7 protein AGAP004871-like isoform 2 [Nasonia vitripennis]	300	5e-08
Other hits:	ref|XP_003702897.1| PREDICTED: band 7 protein AGAP004871-like [Megachile rotundata]	403	0.005
Query:	TCONS_00000577
Best hit:	ref|XP_003423876.1| PREDICTED: band 7 protein AGAP004871-like isoform 2 [Nasonia vitripennis]	5e-08	63.9
Nasonia vitripennis:	ref|XP_003423876.1| PREDICTED: band 7 protein AGAP004871-like isoform 2 [Nasonia vitripennis]	300	5e-08
Other hits:	ref|XP_003702897.1| PREDICTED: band 7 protein AGAP004871-like [Megachile rotundata]	403	0.005
Query:	TCONS_00000578
Best hit:	ref|XP_003423879.1| PREDICTED: hypothetical protein LOC100677957 [Nasonia vitripennis]	8e-68	263
Nasonia vitripennis:	ref|XP_003423879.1| PREDICTED: hypothetical protein LOC100677957 [Nasonia vitripennis]	157	8e-68
Other hits:	ref|XP_003249964.1| PREDICTED: hypothetical protein LOC100577440 [Apis mellifera]	264	2e-29
Other hits:	ref|XP_003707574.1| PREDICTED: uncharacterized protein LOC100876741, partial [Megachile rotundata]	263	6e-29
Other hits:	ref|XP_003397924.1| PREDICTED: hypothetical protein LOC100642573 [Bombus terrestris]	263	9e-29
Other hits:	ref|XP_003492339.1| PREDICTED: hypothetical protein LOC100744500 [Bombus impatiens]	264	2e-28
Other hits:	ref|XP_003690342.1| PREDICTED: uncharacterized protein LOC100867834 [Apis florea]	123	5e-22
Other hits:	gb|EGI57473.1| hypothetical protein G5I_14542 [Acromyrmex echinatior]	178	2e-14
Other hits:	gb|EHJ66610.1| VP80 [Danaus plexippus]	135	1e-09
Other hits:	gb|EIW72551.1| hypothetical protein TREMEDRAFT_58724 [Tremella mesenterica DSM 1558]	445	7e-08
Other hits:	gb|EIM19047.1| OTU-domain-containing protein [Wallemia sebi CBS 633.66]	631	7e-08
Other hits:	ref|XP_003551005.1| PREDICTED: OTU domain-containing protein 3-like [Glycine max]	382	2e-07
Query:	TCONS_00000819
Best hit:	ref|NP_001155022.1| cysteine-rich/TIL venom protein 2 precursor [Nasonia vitripennis]	2e-16	68.9
Nasonia vitripennis:	ref|NP_001155022.1| cysteine-rich/TIL venom protein 2 precursor [Nasonia vitripennis]	83	2e-16
Other hits:	gb|EGI67859.1| Chymotrypsin inhibitor [Acromyrmex echinatior]	78	8e-06
Other hits:	ref|XP_003700660.1| PREDICTED: chymotrypsin inhibitor-like [Megachile rotundata]	81	0.012
Other hits:	gb|EGT53964.1| hypothetical protein CAEBREN_03418 [Caenorhabditis brenneri]	1114	0.003
Other hits:	gb|EFZ14069.1| hypothetical protein SINV_06416 [Solenopsis invicta]	109	0.0001
Other hits:	ref|XP_003708657.1| PREDICTED: chymotrypsin inhibitor-like [Megachile rotundata]	77	0.007
Other hits:	gb|ABF18118.1| TIL domain-containing cysteine-rich salivary secreted peptide [Aedes aegypti]	86	0.072
Other hits:	gb|AAM46785.1|AF368912_1 immune reactive putative protease inhibitor PrInh6 [Glossina morsitans morsitans]	69	0.015
Other hits:	ref|XP_003696076.1| PREDICTED: chymotrypsin inhibitor-like [Apis florea]	76	0.001
Other hits:	ref|XP_003401250.1| PREDICTED: chymotrypsin inhibitor-like [Bombus terrestris]	83	0.007
Other hits:	ref|XP_003484770.1| PREDICTED: chymotrypsin inhibitor-like [Bombus impatiens]	83	0.012
Query:	TCONS_00000823
Best hit:	ref|XP_003423920.1| PREDICTED: hypothetical protein LOC100679090 [Nasonia vitripennis]	1e-12	77
Nasonia vitripennis:	ref|XP_003423920.1| PREDICTED: hypothetical protein LOC100679090 [Nasonia vitripennis]	82	1e-12
Other hits:	gb|AAT45377.1| hypothetical protein [Branchiostoma belcheri tsingtauense]	137	6e-06
Other hits:	gb|EGT54532.1| hypothetical protein CAEBREN_12945 [Caenorhabditis brenneri]	1658	3e-05
Other hits:	gb|EGT53947.1| hypothetical protein CAEBREN_20994 [Caenorhabditis brenneri]	1658	3e-05
Other hits:	ref|NP_497053.1| Protein C09F9.2 [Caenorhabditis elegans] emb|CAB03861.1| Protein C09F9.2 [Caenorhabditis elegans]	1642	4e-05
Other hits:	ref|XP_002590966.1| hypothetical protein BRAFLDRAFT_69483 [Branchiostoma floridae] gb|EEN46977.1| hypothetical protein BRAFLDRAFT_69483 [Branchiostoma floridae]	329	4e-05
Other hits:	ref|XP_002630336.1| Hypothetical protein CBG04265 [Caenorhabditis briggsae]	1638	7e-05
Other hits:	ref|XP_003089946.1| hypothetical protein CRE_25981 [Caenorhabditis remanei] gb|EFP11649.1| hypothetical protein CRE_25981 [Caenorhabditis remanei]	1052	9e-05
Other hits:	ref|XP_002593723.1| hypothetical protein BRAFLDRAFT_199564 [Branchiostoma floridae] gb|EEN49734.1| hypothetical protein BRAFLDRAFT_199564 [Branchiostoma floridae]	184	0.0002
Other hits:	ref|NP_001006351.2| SCO-spondin precursor [Gallus gallus] sp|Q2PC93.1|SSPO_CHICK RecName: Full=SCO-spondin; Flags: Precursor emb|CAI29216.1| SCO-spondin [Gallus gallus]	5255	0.0003
Other hits:	gb|EFN86051.1| hypothetical protein EAI_16941 [Harpegnathos saltator]	303	0.0006
Query:	TCONS_00000983
Best hit:	ref|ZP_09967071.1| hypothetical protein HMPREF9969_0001 [Prevotella sp. oral taxon 306 str. F0472] gb|EID33268.1| hypothetical protein HMPREF9969_0001 [Prevotella sp. oral taxon 306 str. F0472]	0.071	41.2
Other hits:	ref|ZP_09967071.1| hypothetical protein HMPREF9969_0001 [Prevotella sp. oral taxon 306 str. F0472] gb|EID33268.1| hypothetical protein HMPREF9969_0001 [Prevotella sp. oral taxon 306 str. F0472]	197	0.071
Query:	TCONS_00001146
Best hit:	ref|XP_001849446.1| conserved hypothetical protein [Culex quinquefasciatus] gb|EDS30235.1| conserved hypothetical protein [Culex quinquefasciatus]	0.002	50.1
Other hits:	ref|XP_001849446.1| conserved hypothetical protein [Culex quinquefasciatus] gb|EDS30235.1| conserved hypothetical protein [Culex quinquefasciatus]	358	0.002
Other hits:	ref|XP_001627057.1| predicted protein [Nematostella vectensis] gb|EDO34957.1| predicted protein [Nematostella vectensis]	205	0.006
Other hits:	ref|XP_001620666.1| hypothetical protein NEMVEDRAFT_v1g45205 [Nematostella vectensis] gb|EDO28566.1| predicted protein [Nematostella vectensis]	177	0.006
Other hits:	ref|XP_001619151.1| hypothetical protein NEMVEDRAFT_v1g45195 [Nematostella vectensis] gb|EDO27051.1| predicted protein [Nematostella vectensis]	163	0.006
Other hits:	ref|XP_001639994.1| predicted protein [Nematostella vectensis] gb|EDO47931.1| predicted protein [Nematostella vectensis]	168	0.011
Other hits:	ref|XP_001626846.1| predicted protein [Nematostella vectensis] gb|EDO34746.1| predicted protein [Nematostella vectensis]	177	0.011
Other hits:	ref|XP_001634581.1| predicted protein [Nematostella vectensis] gb|EDO42518.1| predicted protein [Nematostella vectensis]	137	0.011
Other hits:	ref|XP_001622441.1| hypothetical protein NEMVEDRAFT_v1g45281 [Nematostella vectensis] gb|EDO30341.1| predicted protein [Nematostella vectensis]	177	0.011
Other hits:	ref|XP_001633456.1| predicted protein [Nematostella vectensis] gb|EDO41393.1| predicted protein [Nematostella vectensis]	177	0.018
Other hits:	ref|XP_001630212.1| predicted protein [Nematostella vectensis] gb|EDO38149.1| predicted protein [Nematostella vectensis]	76	0.04
Query:	TCONS_00001162
Best hit:	ref|XP_001607690.2| PREDICTED: ubiquitin-like modifier-activating enzyme ATG7-like [Nasonia vitripennis]	1e-12	80.1
Nasonia vitripennis:	ref|XP_001607690.2| PREDICTED: ubiquitin-like modifier-activating enzyme ATG7-like [Nasonia vitripennis]	679	1e-12
Query:	TCONS_00001608
Best hit:	ref|XP_003425069.1| PREDICTED: hypothetical protein LOC100679220 [Nasonia vitripennis]	8e-23	113
Nasonia vitripennis:	ref|XP_003425069.1| PREDICTED: hypothetical protein LOC100679220 [Nasonia vitripennis]	424	8e-23
Query:	TCONS_00001809
Best hit:	ref|XP_003460288.1| PREDICTED: hypothetical protein LOC100697922 [Oreochromis niloticus]	2e-45	124
Nasonia vitripennis:	ref|XP_001599010.1| PREDICTED: hypothetical protein LOC100113555 [Nasonia vitripennis]	484	4e-30
Other hits:	ref|XP_003460288.1| PREDICTED: hypothetical protein LOC100697922 [Oreochromis niloticus]	854	2e-45
Other hits:	ref|XP_785151.3| PREDICTED: uncharacterized protein LOC579970 [Strongylocentrotus purpuratus]	1493	7e-45
Other hits:	ref|XP_002124375.1| PREDICTED: similar to OSJNBa0019D11.8, partial [Ciona intestinalis]	893	4e-42
Other hits:	ref|XP_003369062.1| zinc knuckle protein [Trichinella spiralis] gb|EFV51291.1| zinc knuckle protein [Trichinella spiralis]	850	1e-39
Other hits:	ref|XP_003369623.1| putative integrase core domain protein [Trichinella spiralis] gb|EFV50733.1| putative integrase core domain protein [Trichinella spiralis]	3391	2e-26
Other hits:	ref|XP_002732390.1| PREDICTED: Gap-Pol polyprotein-like, partial [Saccoglossus kowalevskii]	1777	3e-41
Other hits:	ref|XP_002730823.1| PREDICTED: Gap-Pol polyprotein-like [Saccoglossus kowalevskii]	1759	2e-41
Other hits:	ref|XP_003369202.1| Pao retrotransposon peptidase family protein [Trichinella spiralis] gb|EFV51182.1| Pao retrotransposon peptidase family protein [Trichinella spiralis]	913	1e-27
Other hits:	emb|CCD59478.1| hypothetical protein Smp_178530 [Schistosoma mansoni]	1382	4e-39
Other hits:	emb|CCD59656.1| KRAB-A domain-containing protein [Schistosoma mansoni]	1361	8e-39
Query:	TCONS_00001813
Best hit:	gb|EFZ10433.1| hypothetical protein SINV_03948 [Solenopsis invicta]	3e-07	60.1
Other hits:	gb|EFZ10433.1| hypothetical protein SINV_03948 [Solenopsis invicta]	36	3e-07
Other hits:	gb|EFN72024.1| Hepatic leukemia factor [Camponotus floridanus]	262	3e-07
Query:	TCONS_00001884
Best hit:	ref|XP_003424927.1| PREDICTED: sterol regulatory element-binding protein cleavage-activating protein-like [Nasonia vitripennis]	0.004	48.9
Nasonia vitripennis:	ref|XP_003424927.1| PREDICTED: sterol regulatory element-binding protein cleavage-activating protein-like [Nasonia vitripennis]	1335	0.004
Query:	TCONS_00001886
Best hit:	ref|XP_001599983.2| PREDICTED: neprilysin-2-like [Nasonia vitripennis]	2e-24	115
Nasonia vitripennis:	ref|XP_001599983.2| PREDICTED: neprilysin-2-like [Nasonia vitripennis]	883	2e-24
Other hits:	gb|EFN67634.1| Putative uncharacterized transposon-derived protein F52C9.6 [Camponotus floridanus]	179	1e-12
Other hits:	gb|EFN65619.1| Putative uncharacterized transposon-derived protein F52C9.6 [Camponotus floridanus]	184	1e-12
Other hits:	ref|XP_002060948.1| GK22261 [Drosophila willistoni] gb|EDW71934.1| GK22261 [Drosophila willistoni]	129	8e-06
Other hits:	ref|XP_003241752.1| PREDICTED: hypothetical protein LOC100568495 [Acyrthosiphon pisum]	1766	8e-06
Other hits:	ref|XP_002076020.1| GK19301 [Drosophila willistoni] gb|EDW87006.1| GK19301 [Drosophila willistoni]	147	2e-05
Other hits:	ref|XP_003243437.1| PREDICTED: hypothetical protein LOC100572891 [Acyrthosiphon pisum]	1187	4e-05
Other hits:	ref|XP_001867493.1| conserved hypothetical protein [Culex quinquefasciatus] gb|EDS45166.1| conserved hypothetical protein [Culex quinquefasciatus]	345	9e-05
Other hits:	gb|ADI61823.1| endonuclease-reverse transcriptase [Bombyx mori]	997	0.0002
Other hits:	gb|EFN80576.1| Putative uncharacterized transposon-derived protein F52C9.6 [Harpegnathos saltator]	164	0.0003
Other hits:	ref|XP_002612730.1| hypothetical protein BRAFLDRAFT_97291 [Branchiostoma floridae] gb|EEN68739.1| hypothetical protein BRAFLDRAFT_97291 [Branchiostoma floridae]	358	0.0003
Query:	TCONS_00001889
Best hit:	ref|XP_001601452.2| PREDICTED: insulin-like growth factor-binding protein complex acid labile subunit-like, partial [Nasonia vitripennis]	5e-47	132
Nasonia vitripennis:	ref|XP_001601452.2| PREDICTED: insulin-like growth factor-binding protein complex acid labile subunit-like, partial [Nasonia vitripennis]	359	5e-47
Other hits:	ref|XP_002135891.1| GA22538 [Drosophila pseudoobscura pseudoobscura] gb|EDY70778.1| GA22538 [Drosophila pseudoobscura pseudoobscura]	364	1e-29
Other hits:	ref|XP_002074394.1| GK10541 [Drosophila willistoni] gb|EDW85380.1| GK10541 [Drosophila willistoni]	369	8e-19
Other hits:	ref|XP_002074472.1| GK21359 [Drosophila willistoni] gb|EDW85458.1| GK21359 [Drosophila willistoni]	293	3e-27
Other hits:	ref|XP_002075842.1| GK22861 [Drosophila willistoni] gb|EDW86828.1| GK22861 [Drosophila willistoni]	238	6e-26
Other hits:	ref|XP_002075613.1| GK18549 [Drosophila willistoni] gb|EDW86599.1| GK18549 [Drosophila willistoni]	146	1e-17
Other hits:	ref|XP_002134706.1| GA29310 [Drosophila pseudoobscura pseudoobscura] gb|EDY73333.1| GA29310 [Drosophila pseudoobscura pseudoobscura]	307	6e-24
Other hits:	ref|XP_002028762.1| GL13636 [Drosophila persimilis] gb|EDW36425.1| GL13636 [Drosophila persimilis]	202	1e-18
Other hits:	ref|XP_002029243.1| GL15391 [Drosophila persimilis] gb|EDW36727.1| GL15391 [Drosophila persimilis]	197	5e-17
Other hits:	dbj|BAC57906.1| reverse transcriptase [Anopheles gambiae]	973	2e-16
Other hits:	ref|XP_002029168.1| GL21038 [Drosophila persimilis] gb|EDW34800.1| GL21038 [Drosophila persimilis]	274	4e-17
Query:	TCONS_00002222
Best hit:	ref|XP_003425012.1| PREDICTED: hypothetical protein LOC100680208, partial [Nasonia vitripennis]	4e-33	147
Nasonia vitripennis:	ref|XP_003425012.1| PREDICTED: hypothetical protein LOC100680208, partial [Nasonia vitripennis]	73	4e-33
Other hits:	ref|XP_003700101.1| PREDICTED: protein sidekick-1-like [Megachile rotundata]	285	9e-08
Other hits:	ref|XP_003397775.1| PREDICTED: protein sidekick-1-like [Bombus terrestris]	286	3e-07
Other hits:	ref|XP_003487326.1| PREDICTED: protein sidekick-1-like [Bombus impatiens]	286	1e-06
Other hits:	ref|XP_001121872.2| PREDICTED: basement membrane-specific heparan sulfate proteoglycan core protein-like [Apis mellifera]	286	8e-06
Other hits:	gb|EFN77682.1| hypothetical protein EAI_08969 [Harpegnathos saltator]	102	1e-05
Other hits:	gb|EFN74009.1| hypothetical protein EAG_14593 [Camponotus floridanus]	99	1e-05
Query:	TCONS_00002223
Best hit:	ref|XP_003425012.1| PREDICTED: hypothetical protein LOC100680208, partial [Nasonia vitripennis]	2e-33	147
Nasonia vitripennis:	ref|XP_003425012.1| PREDICTED: hypothetical protein LOC100680208, partial [Nasonia vitripennis]	73	2e-33
Other hits:	ref|XP_003700101.1| PREDICTED: protein sidekick-1-like [Megachile rotundata]	285	6e-08
Other hits:	ref|XP_003397775.1| PREDICTED: protein sidekick-1-like [Bombus terrestris]	286	2e-07
Other hits:	ref|XP_003487326.1| PREDICTED: protein sidekick-1-like [Bombus impatiens]	286	6e-07
Other hits:	ref|XP_001121872.2| PREDICTED: basement membrane-specific heparan sulfate proteoglycan core protein-like [Apis mellifera]	286	5e-06
Other hits:	gb|EFN77682.1| hypothetical protein EAI_08969 [Harpegnathos saltator]	102	7e-06
Other hits:	gb|EFN74009.1| hypothetical protein EAG_14593 [Camponotus floridanus]	99	9e-06
Query:	TCONS_00002224
Best hit:	ref|XP_003425012.1| PREDICTED: hypothetical protein LOC100680208, partial [Nasonia vitripennis]	3e-33	147
Nasonia vitripennis:	ref|XP_003425012.1| PREDICTED: hypothetical protein LOC100680208, partial [Nasonia vitripennis]	73	3e-33
Other hits:	ref|XP_003700101.1| PREDICTED: protein sidekick-1-like [Megachile rotundata]	285	7e-08
Other hits:	ref|XP_003397775.1| PREDICTED: protein sidekick-1-like [Bombus terrestris]	286	2e-07
Other hits:	ref|XP_003487326.1| PREDICTED: protein sidekick-1-like [Bombus impatiens]	286	7e-07
Other hits:	ref|XP_001121872.2| PREDICTED: basement membrane-specific heparan sulfate proteoglycan core protein-like [Apis mellifera]	286	6e-06
Other hits:	gb|EFN77682.1| hypothetical protein EAI_08969 [Harpegnathos saltator]	102	8e-06
Other hits:	gb|EFN74009.1| hypothetical protein EAG_14593 [Camponotus floridanus]	99	1e-05
Query:	TCONS_00002250
Best hit:	ref|XP_001599983.2| PREDICTED: neprilysin-2-like [Nasonia vitripennis]	0.0002	50.1
Nasonia vitripennis:	ref|XP_001599983.2| PREDICTED: neprilysin-2-like [Nasonia vitripennis]	883	0.0002
Query:	TCONS_00002322
Best hit:	ref|XP_003397355.1| PREDICTED: LIM domain-binding protein 2-like [Bombus terrestris]	2e-32	145
Nasonia vitripennis:	ref|XP_001599846.2| PREDICTED: hypothetical protein LOC100115009 [Nasonia vitripennis]	1333	1e-22
Other hits:	ref|XP_003397355.1| PREDICTED: LIM domain-binding protein 2-like [Bombus terrestris]	617	2e-32
Other hits:	ref|XP_003691581.1| PREDICTED: uncharacterized protein LOC100865184, partial [Apis florea]	226	4e-32
Other hits:	ref|XP_003249247.1| PREDICTED: hypothetical protein LOC100576788 [Apis mellifera]	269	4e-32
Other hits:	ref|XP_003703623.1| PREDICTED: uncharacterized protein LOC100880716 [Megachile rotundata]	226	5e-32
Other hits:	gb|EGI64401.1| hypothetical protein G5I_07180 [Acromyrmex echinatior]	232	8e-27
Other hits:	gb|EFN72793.1| hypothetical protein EAG_03732 [Camponotus floridanus]	245	7e-26
Other hits:	gb|EEZ97869.1| hypothetical protein TcasGA2_TC000244 [Tribolium castaneum]	708	0.0003
Other hits:	ref|XP_969024.1| PREDICTED: similar to lim domain binding protein [Tribolium castaneum]	575	0.0004
Query:	TCONS_00002325
Best hit:	gb|EFZ17336.1| hypothetical protein SINV_07077 [Solenopsis invicta]	1e-26	127
Other hits:	gb|EFZ17336.1| hypothetical protein SINV_07077 [Solenopsis invicta]	482	1e-26
Other hits:	ref|XP_003698212.1| PREDICTED: uncharacterized protein LOC100870843 [Apis florea]	398	2e-25
Other hits:	ref|XP_003250610.1| PREDICTED: hypothetical protein LOC100578502 [Apis mellifera]	398	3e-25
Other hits:	ref|XP_003701325.1| PREDICTED: uncharacterized protein LOC100874808 [Megachile rotundata]	393	1e-24
Other hits:	ref|XP_003399513.1| PREDICTED: hypothetical protein LOC100650092 [Bombus terrestris]	409	1e-24
Other hits:	ref|XP_003484496.1| PREDICTED: hypothetical protein LOC100743124 [Bombus impatiens]	408	1e-23
Other hits:	gb|EHB18194.1| Cysteine and glycine-rich protein 2 [Heterocephalus glaber]	193	8e-11
Other hits:	ref|XP_002926209.1| PREDICTED: cysteine and glycine-rich protein 3-like [Ailuropoda melanoleuca] gb|EFB16727.1| hypothetical protein PANDA_015825 [Ailuropoda melanoleuca]	194	2e-10
Other hits:	ref|NP_003467.1| cysteine and glycine-rich protein 3 [Homo sapiens] sp|P50461.1|CSRP3_HUMAN RecName: Full=Cysteine and glycine-rich protein 3; AltName: Full=Cardiac LIM protein; AltName: Full=Cysteine-rich protein 3; Short=CRP3; AltName: Full=LIM domain protein, cardiac; AltName: Full=Muscle LIM protein gb|AAA91104.1| LIM domain protein [Homo sapiens] gb|AAA92571.1| LIM protein MLP [Homo sapiens]…	194	2e-10
Other hits:	ref|XP_001505829.1| PREDICTED: cysteine and glycine-rich protein 3-like isoform 1 [Ornithorhynchus anatinus]	193	2e-10
Query:	TCONS_00002326
Best hit:	gb|EFZ17336.1| hypothetical protein SINV_07077 [Solenopsis invicta]	7e-26	124
Other hits:	gb|EFZ17336.1| hypothetical protein SINV_07077 [Solenopsis invicta]	482	7e-26
Other hits:	ref|XP_003701325.1| PREDICTED: uncharacterized protein LOC100874808 [Megachile rotundata]	393	1e-24
Other hits:	ref|XP_003698212.1| PREDICTED: uncharacterized protein LOC100870843 [Apis florea]	398	8e-25
Other hits:	ref|XP_003250610.1| PREDICTED: hypothetical protein LOC100578502 [Apis mellifera]	398	8e-25
Other hits:	ref|XP_003399513.1| PREDICTED: hypothetical protein LOC100650092 [Bombus terrestris]	409	2e-24
Other hits:	ref|XP_003484496.1| PREDICTED: hypothetical protein LOC100743124 [Bombus impatiens]	408	3e-23
Other hits:	gb|EHB18194.1| Cysteine and glycine-rich protein 2 [Heterocephalus glaber]	193	9e-11
Other hits:	ref|XP_002926209.1| PREDICTED: cysteine and glycine-rich protein 3-like [Ailuropoda melanoleuca] gb|EFB16727.1| hypothetical protein PANDA_015825 [Ailuropoda melanoleuca]	194	2e-10
Other hits:	ref|NP_003467.1| cysteine and glycine-rich protein 3 [Homo sapiens] sp|P50461.1|CSRP3_HUMAN RecName: Full=Cysteine and glycine-rich protein 3; AltName: Full=Cardiac LIM protein; AltName: Full=Cysteine-rich protein 3; Short=CRP3; AltName: Full=LIM domain protein, cardiac; AltName: Full=Muscle LIM protein gb|AAA91104.1| LIM domain protein [Homo sapiens] gb|AAA92571.1| LIM protein MLP [Homo sapiens]…	194	3e-10
Other hits:	ref|XP_001505829.1| PREDICTED: cysteine and glycine-rich protein 3-like isoform 1 [Ornithorhynchus anatinus]	193	3e-10
Query:	TCONS_00002327
Best hit:	gb|EFZ17336.1| hypothetical protein SINV_07077 [Solenopsis invicta]	1e-26	127
Other hits:	gb|EFZ17336.1| hypothetical protein SINV_07077 [Solenopsis invicta]	482	1e-26
Other hits:	ref|XP_003698212.1| PREDICTED: uncharacterized protein LOC100870843 [Apis florea]	398	2e-25
Other hits:	ref|XP_003250610.1| PREDICTED: hypothetical protein LOC100578502 [Apis mellifera]	398	3e-25
Other hits:	ref|XP_003701325.1| PREDICTED: uncharacterized protein LOC100874808 [Megachile rotundata]	393	1e-24
Other hits:	ref|XP_003399513.1| PREDICTED: hypothetical protein LOC100650092 [Bombus terrestris]	409	1e-24
Other hits:	ref|XP_003484496.1| PREDICTED: hypothetical protein LOC100743124 [Bombus impatiens]	408	1e-23
Other hits:	gb|EHB18194.1| Cysteine and glycine-rich protein 2 [Heterocephalus glaber]	193	8e-11
Other hits:	ref|XP_002926209.1| PREDICTED: cysteine and glycine-rich protein 3-like [Ailuropoda melanoleuca] gb|EFB16727.1| hypothetical protein PANDA_015825 [Ailuropoda melanoleuca]	194	2e-10
Other hits:	ref|NP_003467.1| cysteine and glycine-rich protein 3 [Homo sapiens] sp|P50461.1|CSRP3_HUMAN RecName: Full=Cysteine and glycine-rich protein 3; AltName: Full=Cardiac LIM protein; AltName: Full=Cysteine-rich protein 3; Short=CRP3; AltName: Full=LIM domain protein, cardiac; AltName: Full=Muscle LIM protein gb|AAA91104.1| LIM domain protein [Homo sapiens] gb|AAA92571.1| LIM protein MLP [Homo sapiens]…	194	2e-10
Other hits:	ref|XP_001505829.1| PREDICTED: cysteine and glycine-rich protein 3-like isoform 1 [Ornithorhynchus anatinus]	193	2e-10
Query:	TCONS_00002328
Best hit:	gb|EFZ17336.1| hypothetical protein SINV_07077 [Solenopsis invicta]	1e-26	127
Other hits:	gb|EFZ17336.1| hypothetical protein SINV_07077 [Solenopsis invicta]	482	1e-26
Other hits:	ref|XP_003698212.1| PREDICTED: uncharacterized protein LOC100870843 [Apis florea]	398	2e-25
Other hits:	ref|XP_003250610.1| PREDICTED: hypothetical protein LOC100578502 [Apis mellifera]	398	3e-25
Other hits:	ref|XP_003701325.1| PREDICTED: uncharacterized protein LOC100874808 [Megachile rotundata]	393	1e-24
Other hits:	ref|XP_003399513.1| PREDICTED: hypothetical protein LOC100650092 [Bombus terrestris]	409	1e-24
Other hits:	ref|XP_003484496.1| PREDICTED: hypothetical protein LOC100743124 [Bombus impatiens]	408	1e-23
Other hits:	gb|EHB18194.1| Cysteine and glycine-rich protein 2 [Heterocephalus glaber]	193	8e-11
Other hits:	ref|XP_002926209.1| PREDICTED: cysteine and glycine-rich protein 3-like [Ailuropoda melanoleuca] gb|EFB16727.1| hypothetical protein PANDA_015825 [Ailuropoda melanoleuca]	194	2e-10
Other hits:	ref|NP_003467.1| cysteine and glycine-rich protein 3 [Homo sapiens] sp|P50461.1|CSRP3_HUMAN RecName: Full=Cysteine and glycine-rich protein 3; AltName: Full=Cardiac LIM protein; AltName: Full=Cysteine-rich protein 3; Short=CRP3; AltName: Full=LIM domain protein, cardiac; AltName: Full=Muscle LIM protein gb|AAA91104.1| LIM domain protein [Homo sapiens] gb|AAA92571.1| LIM protein MLP [Homo sapiens]…	194	2e-10
Other hits:	ref|XP_001505829.1| PREDICTED: cysteine and glycine-rich protein 3-like isoform 1 [Ornithorhynchus anatinus]	193	2e-10
Query:	TCONS_00002348
Best hit:	ref|XP_003241529.1| PREDICTED: hypothetical protein LOC100574776 [Acyrthosiphon pisum]	2e-51	208
Nasonia vitripennis:	ref|XP_003424282.1| PREDICTED: hypothetical protein LOC100680020 [Nasonia vitripennis]	719	3e-44
Other hits:	ref|XP_003241529.1| PREDICTED: hypothetical protein LOC100574776 [Acyrthosiphon pisum]	676	2e-51
Other hits:	ref|XP_003240128.1| PREDICTED: hypothetical protein LOC100572638 [Acyrthosiphon pisum]	699	1e-48
Other hits:	ref|XP_003241183.1| PREDICTED: hypothetical protein LOC100573118 [Acyrthosiphon pisum]	666	4e-47
Other hits:	ref|XP_003240127.1| PREDICTED: hypothetical protein LOC100572555 [Acyrthosiphon pisum]	652	2e-47
Other hits:	ref|XP_003241537.1| PREDICTED: hypothetical protein LOC100575841 [Acyrthosiphon pisum]	562	1e-43
Other hits:	gb|EFN60310.1| Zinc finger protein KIAA0543 [Camponotus floridanus]	618	2e-40
Other hits:	gb|EFA12008.1| hypothetical protein TcasGA2_TC016136 [Tribolium castaneum]	915	1e-35
Other hits:	gb|EFA11959.1| hypothetical protein TcasGA2_TC005046 [Tribolium castaneum]	726	2e-33
Other hits:	ref|XP_002154878.1| PREDICTED: similar to predicted protein [Hydra magnipapillata]	661	7e-32
Other hits:	ref|XP_002166991.1| PREDICTED: similar to predicted protein [Hydra magnipapillata]	666	5e-31
Query:	TCONS_00002360
Best hit:	ref|NP_001177564.1| odorant receptor 187 [Nasonia vitripennis]	4e-62	184
Nasonia vitripennis:	ref|NP_001177564.1| odorant receptor 187 [Nasonia vitripennis]	417	4e-62
Query:	TCONS_00002441
Best hit:	ref|XP_003425140.1| PREDICTED: hypothetical protein LOC100680331 [Nasonia vitripennis]	1e-09	68.2
Nasonia vitripennis:	ref|XP_003425140.1| PREDICTED: hypothetical protein LOC100680331 [Nasonia vitripennis]	250	1e-09
Query:	TCONS_00002565
Best hit:	ref|NP_001177866.1| ubiquitin carboxyl-terminal hydrolase 7 [Nasonia vitripennis]	2e-47	192
Nasonia vitripennis:	ref|NP_001177866.1| ubiquitin carboxyl-terminal hydrolase 7 [Nasonia vitripennis]	1109	2e-47
Other hits:	gb|EFN84413.1| Ubiquitin carboxyl-terminal hydrolase 7 [Harpegnathos saltator]	1079	1e-43
Other hits:	gb|EGI70458.1| Ubiquitin carboxyl-terminal hydrolase 7 [Acromyrmex echinatior]	1259	1e-42
Other hits:	gb|EFN60413.1| Ubiquitin carboxyl-terminal hydrolase 7 [Camponotus floridanus]	1101	4e-42
Other hits:	gb|EFZ17462.1| hypothetical protein SINV_02027 [Solenopsis invicta]	1070	2e-41
Other hits:	ref|XP_003698135.1| PREDICTED: ubiquitin carboxyl-terminal hydrolase 7-like [Apis florea]	1281	2e-40
Other hits:	ref|XP_003250090.1| PREDICTED: LOW QUALITY PROTEIN: ubiquitin carboxyl-terminal hydrolase 7 [Apis mellifera]	1313	2e-40
Other hits:	ref|XP_003398877.1| PREDICTED: ubiquitin carboxyl-terminal hydrolase 7-like [Bombus terrestris]	1079	3e-40
Other hits:	ref|XP_003485047.1| PREDICTED: ubiquitin carboxyl-terminal hydrolase 7-like [Bombus impatiens]	1249	3e-40
Other hits:	ref|XP_003707543.1| PREDICTED: ubiquitin carboxyl-terminal hydrolase 7 [Megachile rotundata]	1111	3e-39
Other hits:	ref|XP_974951.1| PREDICTED: similar to ubiquitin specific protease 7 [Tribolium castaneum]	1176	1e-34
Query:	TCONS_00002582
Best hit:	ref|XP_003427214.1| PREDICTED: hypothetical protein LOC100678860 [Nasonia vitripennis]	7e-152	543
Nasonia vitripennis:	ref|XP_003427214.1| PREDICTED: hypothetical protein LOC100678860 [Nasonia vitripennis]	954	7e-152
Other hits:	ref|XP_002160170.1| PREDICTED: similar to predicted protein [Hydra magnipapillata]	842	2e-53
Other hits:	gb|EFX63153.1| hypothetical protein DAPPUDRAFT_335875 [Daphnia pulex]	866	2e-42
Other hits:	ref|XP_003390761.1| PREDICTED: hypothetical protein LOC100636931, partial [Amphimedon queenslandica]	856	6e-40
Other hits:	gb|EFN72294.1| hypothetical protein EAG_11530 [Camponotus floridanus]	319	6e-39
Other hits:	ref|XP_003389935.1| PREDICTED: hypothetical protein LOC100640385 [Amphimedon queenslandica]	787	7e-47
Other hits:	ref|XP_002412519.1| hypothetical protein IscW_ISCW024707 [Ixodes scapularis] gb|EEC15543.1| hypothetical protein IscW_ISCW024707 [Ixodes scapularis]	197	2e-38
Other hits:	ref|XP_003386837.1| PREDICTED: hypothetical protein LOC100640496 [Amphimedon queenslandica]	852	1e-43
Other hits:	ref|XP_003389429.1| PREDICTED: hypothetical protein LOC100641014 [Amphimedon queenslandica]	838	5e-44
Other hits:	gb|EFZ17007.1| hypothetical protein SINV_09195 [Solenopsis invicta]	576	5e-36
Other hits:	ref|XP_002416047.1| conserved hypothetical protein [Ixodes scapularis] gb|EEC19714.1| conserved hypothetical protein [Ixodes scapularis]	286	3e-36
Query:	TCONS_00002590
Best hit:	gb|EFZ14522.1| hypothetical protein SINV_12248 [Solenopsis invicta]	7e-07	61.2
Other hits:	gb|EFZ14522.1| hypothetical protein SINV_12248 [Solenopsis invicta]	250	7e-07
Other hits:	gb|EFN81027.1| hypothetical protein EAI_05498 [Harpegnathos saltator]	144	1e-06
Other hits:	gb|EFZ10930.1| hypothetical protein SINV_10237 [Solenopsis invicta]	252	1e-06
Other hits:	gb|EFZ19088.1| hypothetical protein SINV_05523 [Solenopsis invicta]	257	4e-06
Other hits:	gb|EFZ19553.1| hypothetical protein SINV_12060 [Solenopsis invicta]	227	6e-06
Other hits:	gb|EFZ16845.1| hypothetical protein SINV_07104 [Solenopsis invicta]	242	2e-05
Other hits:	gb|EFZ16021.1| hypothetical protein SINV_12108 [Solenopsis invicta]	320	3e-05
Other hits:	gb|EFZ11047.1| hypothetical protein SINV_09401 [Solenopsis invicta]	398	5e-05
Other hits:	gb|EFZ14042.1| hypothetical protein SINV_08210 [Solenopsis invicta]	211	8e-05
Other hits:	gb|EFN77435.1| hypothetical protein EAI_11094 [Harpegnathos saltator]	301	0.0001
Query:	TCONS_00002630
Best hit:	emb|CBI16084.3| unnamed protein product [Vitis vinifera]	0.059	44.3
Other hits:	emb|CBI16084.3| unnamed protein product [Vitis vinifera]	866	0.059
Other hits:	ref|XP_002280607.2| PREDICTED: uncharacterized protein LOC100262120 [Vitis vinifera]	922	0.059
Other hits:	ref|XP_003215310.1| PREDICTED: hypothetical protein LOC100568158 [Anolis carolinensis]	1554	0.007
Query:	TCONS_00002814
Best hit:	gb|EHJ65869.1| hypothetical protein KGM_10829 [Danaus plexippus]	1e-06	57
Other hits:	gb|EHJ65869.1| hypothetical protein KGM_10829 [Danaus plexippus]	75	1e-06
Other hits:	ref|XP_310423.3| AGAP003864-PA [Anopheles gambiae str. PEST] gb|EAA06017.4| AGAP003864-PA [Anopheles gambiae str. PEST]	76	7e-05
Other hits:	ref|XP_001656432.1| hypothetical protein AaeL_AAEL000458 [Aedes aegypti] ref|XP_001656433.1| hypothetical protein AaeL_AAEL000458 [Aedes aegypti] gb|ABF18227.1| hypothetical protein [Aedes aegypti] gb|EAT48534.1| conserved hypothetical protein [Aedes aegypti] gb|EAT48535.1| conserved hypothetical protein [Aedes aegypti]	76	0.0002
Other hits:	ref|XP_001844374.1| conserved hypothetical protein [Culex quinquefasciatus] gb|EDS36871.1| conserved hypothetical protein [Culex quinquefasciatus]	76	0.0006
Other hits:	gb|ADD20525.1| hypothetical conserved protein [Glossina morsitans morsitans]	73	0.0008
Other hits:	ref|XP_967299.1| PREDICTED: similar to conserved hypothetical protein [Tribolium castaneum]	74	0.001
Other hits:	gb|EFZ22093.1| hypothetical protein SINV_05582 [Solenopsis invicta]	96	0.001
Other hits:	gb|EFN65960.1| hypothetical protein EAG_06005 [Camponotus floridanus]	95	0.004
Other hits:	ref|XP_001966805.1| GF19215 [Drosophila ananassae] gb|EDV33850.1| GF19215 [Drosophila ananassae]	77	0.006
Other hits:	ref|XP_001977363.1| GG18998 [Drosophila erecta] ref|XP_002101065.1| GE17410 [Drosophila yakuba] gb|EDV46290.1| GG18998 [Drosophila erecta] gb|EDX02173.1| GE17410 [Drosophila yakuba]	77	0.008
Query:	TCONS_00003037
Best hit:	ref|XP_002884110.1| predicted protein [Arabidopsis lyrata subsp. lyrata] gb|EFH60369.1| predicted protein [Arabidopsis lyrata subsp. lyrata]	0.091	43.9
Other hits:	ref|XP_002884110.1| predicted protein [Arabidopsis lyrata subsp. lyrata] gb|EFH60369.1| predicted protein [Arabidopsis lyrata subsp. lyrata]	112	0.091
Query:	TCONS_00003707
Best hit:	emb|CBJ26772.1| expressed unknown protein [Ectocarpus siliculosus]	0.016	44.3
Other hits:	emb|CBJ26772.1| expressed unknown protein [Ectocarpus siliculosus]	1379	0.016
Query:	TCONS_00003715
Best hit:	ref|XP_003425471.1| PREDICTED: hypothetical protein LOC100679661 [Nasonia vitripennis]	2e-13	80.5
Nasonia vitripennis:	ref|XP_003425471.1| PREDICTED: hypothetical protein LOC100679661 [Nasonia vitripennis]	1078	2e-13
Other hits:	ref|XP_003702218.1| PREDICTED: uncharacterized protein LOC100883133 [Megachile rotundata]	1056	4e-06
Other hits:	gb|EGI64981.1| hypothetical protein G5I_06441 [Acromyrmex echinatior]	1036	5e-06
Other hits:	ref|XP_003393850.1| PREDICTED: hypothetical protein LOC100648046 [Bombus terrestris]	1059	6e-06
Other hits:	ref|XP_003494769.1| PREDICTED: hypothetical protein LOC100740564 [Bombus impatiens]	1059	6e-06
Other hits:	ref|XP_392221.4| PREDICTED: hypothetical protein LOC408685 [Apis mellifera]	1058	8e-06
Query:	TCONS_00003716
Best hit:	gb|EGI64981.1| hypothetical protein G5I_06441 [Acromyrmex echinatior]	4e-18	97.4
Other hits:	gb|EGI64981.1| hypothetical protein G5I_06441 [Acromyrmex echinatior]	1036	4e-18
Other hits:	ref|NP_001043068.1| Os01g0373500 [Oryza sativa Japonica Group] dbj|BAF04982.1| Os01g0373500 [Oryza sativa Japonica Group]	181	0.055
Query:	TCONS_00003859
Best hit:	gb|EFN63458.1| hypothetical protein EAG_12796 [Camponotus floridanus]	6e-10	68.2
Other hits:	gb|EFN63458.1| hypothetical protein EAG_12796 [Camponotus floridanus]	120	6e-10
Other hits:	gb|EFN73572.1| hypothetical protein EAG_08495 [Camponotus floridanus]	246	2e-08
Other hits:	gb|EFN65847.1| hypothetical protein EAG_02388 [Camponotus floridanus]	220	6e-08
Other hits:	gb|EFZ10375.1| hypothetical protein SINV_05430 [Solenopsis invicta]	200	5e-07
Other hits:	gb|EFZ17847.1| hypothetical protein SINV_01409 [Solenopsis invicta]	112	3e-05
Other hits:	gb|EFZ21702.1| hypothetical protein SINV_10641 [Solenopsis invicta]	216	5e-05
Other hits:	gb|EFZ10963.1| hypothetical protein SINV_04041 [Solenopsis invicta]	78	8e-05
Other hits:	gb|EFZ12849.1| hypothetical protein SINV_03908 [Solenopsis invicta]	84	0.0002
Other hits:	ref|XP_001862008.1| predicted protein [Culex quinquefasciatus] gb|EDS36347.1| predicted protein [Culex quinquefasciatus]	333	0.001
Other hits:	gb|EFZ21293.1| hypothetical protein SINV_01142 [Solenopsis invicta]	81	0.002
Query:	TCONS_00003914
Best hit:	ref|XP_001602563.2| PREDICTED: hypothetical protein LOC100118645 [Nasonia vitripennis]	2e-39	109
Nasonia vitripennis:	ref|XP_001602563.2| PREDICTED: hypothetical protein LOC100118645 [Nasonia vitripennis]	855	2e-39
Other hits:	ref|XP_003726587.1| PREDICTED: uncharacterized protein LOC100893771 [Strongylocentrotus purpuratus]	1648	1e-18
Other hits:	ref|XP_003730575.1| PREDICTED: uncharacterized protein LOC100889944 [Strongylocentrotus purpuratus]	1789	1e-13
Other hits:	ref|XP_003730574.1| PREDICTED: uncharacterized protein LOC100889851 [Strongylocentrotus purpuratus]	1806	5e-21
Other hits:	ref|XP_003730577.1| PREDICTED: uncharacterized protein LOC100890117 [Strongylocentrotus purpuratus]	1026	1e-20
Other hits:	ref|XP_003730568.1| PREDICTED: uncharacterized protein LOC100889212 [Strongylocentrotus purpuratus]	534	8e-22
Other hits:	ref|XP_003730572.1| PREDICTED: uncharacterized protein LOC100889687 [Strongylocentrotus purpuratus]	942	8e-22
Other hits:	gb|AAQ09229.1| polyprotein [Antheraea mylitta]	1919	8e-23
Other hits:	ref|XP_003730144.1| PREDICTED: uncharacterized protein LOC100893101 [Strongylocentrotus purpuratus]	1478	8e-22
Other hits:	ref|XP_003730570.1| PREDICTED: uncharacterized protein LOC580205 [Strongylocentrotus purpuratus]	1033	2e-21
Other hits:	dbj|GAA54824.1| hypothetical protein CLF_105559 [Clonorchis sinensis]	565	2e-21
Query:	TCONS_00004080
Best hit:	ref|XP_001633592.1| predicted protein [Nematostella vectensis] gb|EDO41529.1| predicted protein [Nematostella vectensis]	0.098	43.5
Other hits:	ref|XP_001633592.1| predicted protein [Nematostella vectensis] gb|EDO41529.1| predicted protein [Nematostella vectensis]	242	0.098
Query:	TCONS_00004081
Best hit:	ref|XP_001633592.1| predicted protein [Nematostella vectensis] gb|EDO41529.1| predicted protein [Nematostella vectensis]	0.095	43.5
Other hits:	ref|XP_001633592.1| predicted protein [Nematostella vectensis] gb|EDO41529.1| predicted protein [Nematostella vectensis]	242	0.095
Query:	TCONS_00004103
Best hit:	ref|XP_003426107.1| PREDICTED: hypothetical protein LOC100678215 [Nasonia vitripennis]	2e-115	421
Nasonia vitripennis:	ref|XP_003426107.1| PREDICTED: hypothetical protein LOC100678215 [Nasonia vitripennis]	242	2e-115
Query:	TCONS_00004111
Best hit:	ref|XP_003294357.1| hypothetical protein DICPUDRAFT_159346 [Dictyostelium purpureum] gb|EGC29117.1| hypothetical protein DICPUDRAFT_159346 [Dictyostelium purpureum]	0.099	43.1
Other hits:	ref|XP_003294357.1| hypothetical protein DICPUDRAFT_159346 [Dictyostelium purpureum] gb|EGC29117.1| hypothetical protein DICPUDRAFT_159346 [Dictyostelium purpureum]	1309	0.099
Other hits:	ref|YP_003856298.1| hypothetical protein [Mycoplasma hyorhinis HUB-1] gb|ADM21760.1| Putative uncharacterized protein [Mycoplasma hyorhinis HUB-1]	1838	0.099
Other hits:	ref|YP_005205036.1| GDSL-like Lipase/Acylhydrolase family protein [Mycoplasma hyorhinis GDL-1] gb|AEX14068.1| GDSL-like Lipase/Acylhydrolase family protein [Mycoplasma hyorhinis GDL-1]	1838	0.099
Other hits:	ref|YP_005904710.1| hypothetical protein [Mycoplasma hyorhinis MCLD] gb|AEC45658.1| hypothetical protein SRH_00440 [Mycoplasma hyorhinis MCLD]	1838	0.099
Query:	TCONS_00004112
Best hit:	ref|XP_003426109.1| PREDICTED: hypothetical protein LOC100678303 [Nasonia vitripennis]	9e-23	112
Nasonia vitripennis:	ref|XP_003426109.1| PREDICTED: hypothetical protein LOC100678303 [Nasonia vitripennis]	55	9e-23
Other hits:	ref|XP_003490768.1| PREDICTED: hypothetical protein LOC100745143 [Bombus impatiens]	2189	6e-05
Other hits:	ref|XP_003395272.1| PREDICTED: hypothetical protein LOC100645557 [Bombus terrestris]	2146	6e-05
Other hits:	gb|EHJ73108.1| putative KRAB box and zinc finger C2H2 type domain containing protein [Danaus plexippus]	593	0.0001
Other hits:	ref|XP_003694652.1| PREDICTED: uncharacterized protein LOC100866619 [Apis florea]	3530	0.0001
Other hits:	ref|XP_003758188.1| PREDICTED: GDNF-inducible zinc finger protein 1-like [Sarcophilus harrisii]	900	0.0001
Other hits:	ref|XP_002041870.1| GM11422 [Drosophila sechellia] gb|EDW45718.1| GM11422 [Drosophila sechellia]	581	0.0002
Other hits:	ref|XP_002101836.1| GE17846 [Drosophila yakuba] gb|EDX02944.1| GE17846 [Drosophila yakuba]	581	0.0002
Other hits:	ref|XP_001977232.1| GG18358 [Drosophila erecta] gb|EDV46159.1| GG18358 [Drosophila erecta]	581	0.0002
Other hits:	ref|XP_002598685.1| hypothetical protein BRAFLDRAFT_250467 [Branchiostoma floridae] gb|EEN54697.1| hypothetical protein BRAFLDRAFT_250467 [Branchiostoma floridae]	169	0.0002
Other hits:	ref|XP_003203705.1| PREDICTED: zinc finger protein Xfin-like [Meleagris gallopavo]	1026	0.0002
Query:	TCONS_00004113
Best hit:	ref|XP_003426109.1| PREDICTED: hypothetical protein LOC100678303 [Nasonia vitripennis]	1e-20	105
Nasonia vitripennis:	ref|XP_003426109.1| PREDICTED: hypothetical protein LOC100678303 [Nasonia vitripennis]	55	1e-20
Other hits:	ref|XP_003490768.1| PREDICTED: hypothetical protein LOC100745143 [Bombus impatiens]	2189	9e-05
Other hits:	ref|XP_003395272.1| PREDICTED: hypothetical protein LOC100645557 [Bombus terrestris]	2146	9e-05
Other hits:	ref|XP_003694652.1| PREDICTED: uncharacterized protein LOC100866619 [Apis florea]	3530	0.0002
Other hits:	ref|XP_002041870.1| GM11422 [Drosophila sechellia] gb|EDW45718.1| GM11422 [Drosophila sechellia]	581	0.0003
Other hits:	ref|XP_002101836.1| GE17846 [Drosophila yakuba] gb|EDX02944.1| GE17846 [Drosophila yakuba]	581	0.0003
Other hits:	ref|XP_001977232.1| GG18358 [Drosophila erecta] gb|EDV46159.1| GG18358 [Drosophila erecta]	581	0.0003
Other hits:	ref|XP_002598685.1| hypothetical protein BRAFLDRAFT_250467 [Branchiostoma floridae] gb|EEN54697.1| hypothetical protein BRAFLDRAFT_250467 [Branchiostoma floridae]	169	0.0003
Other hits:	ref|XP_001966218.1| GF19338 [Drosophila ananassae] gb|EDV38627.1| GF19338 [Drosophila ananassae]	573	0.0005
Other hits:	ref|NP_572632.1| CG2889, isoform A [Drosophila melanogaster] ref|NP_001245615.1| CG2889, isoform B [Drosophila melanogaster] gb|AAF46592.1| CG2889, isoform A [Drosophila melanogaster] gb|AAL90036.1| AT09679p [Drosophila melanogaster] gb|ACL88825.1| CG2889-PA [synthetic construct] gb|ACL92642.1| CG2889-PA [synthetic construct] gb|AFH07329.1| CG2889, isoform B [Drosophila melanogaster]	581	0.0005
Other hits:	gb|EFZ20485.1| hypothetical protein SINV_80050 [Solenopsis invicta]	496	0.0006
Query:	TCONS_00004128
Best hit:	ref|XP_003426113.1| PREDICTED: WD repeat-containing protein 6-like [Nasonia vitripennis]	0	935
Nasonia vitripennis:	ref|XP_003426113.1| PREDICTED: WD repeat-containing protein 6-like [Nasonia vitripennis]	468	0
Other hits:	gb|EGI69822.1| WD repeat-containing protein 6 [Acromyrmex echinatior]	1062	3e-120
Other hits:	gb|EFN62580.1| WD repeat-containing protein 6 [Camponotus floridanus]	1039	2e-110
Other hits:	gb|EFN82024.1| WD repeat-containing protein 6 [Harpegnathos saltator]	875	2e-91
Other hits:	ref|XP_003249164.1| PREDICTED: uncharacterized WD repeat-containing protein YPL183C-like, partial [Apis mellifera]	881	2e-89
Other hits:	ref|XP_003700410.1| PREDICTED: WD repeat-containing protein 6-like [Megachile rotundata]	911	5e-89
Other hits:	gb|EHJ77149.1| hypothetical protein KGM_05873 [Danaus plexippus]	979	1e-68
Other hits:	ref|XP_002430448.1| WD-repeat protein, putative [Pediculus humanus corporis] gb|EEB17710.1| WD-repeat protein, putative [Pediculus humanus corporis]	900	2e-63
Other hits:	ref|XP_002933122.1| PREDICTED: WD repeat-containing protein 6-like [Xenopus (Silurana) tropicalis]	1109	2e-54
Other hits:	gb|EFA02788.1| hypothetical protein TcasGA2_TC008526 [Tribolium castaneum]	848	5e-52
Other hits:	ref|XP_003762326.1| PREDICTED: WD repeat-containing protein 6 [Sarcophilus harrisii]	1586	5e-49
Query:	TCONS_00004131
Best hit:	ref|XP_001600618.2| PREDICTED: hypothetical protein LOC100116062 [Nasonia vitripennis]	4e-57	226
Nasonia vitripennis:	ref|XP_001600618.2| PREDICTED: hypothetical protein LOC100116062 [Nasonia vitripennis]	855	4e-57
Other hits:	ref|XP_003250944.1| PREDICTED: hypothetical protein LOC726829 [Apis mellifera]	939	2e-41
Other hits:	ref|XP_003702552.1| PREDICTED: uncharacterized protein LOC100882398 [Megachile rotundata]	931	7e-41
Other hits:	gb|EFN66252.1| SH3 and cysteine-rich domain-containing protein 2 [Camponotus floridanus]	603	9e-41
Other hits:	ref|XP_003403174.1| PREDICTED: hypothetical protein LOC100649910 isoform 2 [Bombus terrestris]	922	2e-40
Other hits:	ref|XP_003694193.1| PREDICTED: uncharacterized protein LOC100865950 [Apis florea]	842	9e-41
Other hits:	ref|XP_003403173.1| PREDICTED: hypothetical protein LOC100649910 isoform 1 [Bombus terrestris]	939	2e-40
Other hits:	ref|XP_003489369.1| PREDICTED: hypothetical protein LOC100745535 isoform 1 [Bombus impatiens]	939	2e-40
Other hits:	ref|XP_003489370.1| PREDICTED: hypothetical protein LOC100745535 isoform 2 [Bombus impatiens]	922	2e-40
Other hits:	gb|EGI57616.1| SH3 and cysteine-rich domain-containing protein 2 [Acromyrmex echinatior]	686	6e-40
Other hits:	gb|EFN85273.1| SH3 and cysteine-rich domain-containing protein 2 [Harpegnathos saltator]	572	2e-38
Query:	TCONS_00004258
Best hit:	ref|XP_394964.4| PREDICTED: DNA/RNA-binding protein KIN17 [Apis mellifera]	1e-22	107
Nasonia vitripennis:	ref|XP_001606501.2| PREDICTED: transportin-1 [Nasonia vitripennis]	897	2e-10
Other hits:	ref|XP_394964.4| PREDICTED: DNA/RNA-binding protein KIN17 [Apis mellifera]	393	1e-22
Other hits:	ref|XP_003690223.1| PREDICTED: DNA/RNA-binding protein KIN17-like [Apis florea]	393	1e-22
Other hits:	gb|EFN70962.1| KIN, antigenic determinant of recA protein-like protein [Camponotus floridanus]	413	5e-22
Other hits:	ref|XP_003397856.1| PREDICTED: DNA/RNA-binding protein KIN17-like [Bombus terrestris]	393	5e-22
Other hits:	ref|XP_003492309.1| PREDICTED: DNA/RNA-binding protein KIN17-like [Bombus impatiens]	393	5e-22
Other hits:	gb|EGI68075.1| DNA/RNA-binding protein KIN17 [Acromyrmex echinatior]	385	5e-22
Other hits:	gb|EFZ09864.1| hypothetical protein SINV_02666 [Solenopsis invicta]	390	1e-21
Other hits:	ref|XP_003700043.1| PREDICTED: DNA/RNA-binding protein KIN17-like isoform 2 [Megachile rotundata]	382	1e-21
Other hits:	ref|XP_003700042.1| PREDICTED: DNA/RNA-binding protein KIN17-like isoform 1 [Megachile rotundata]	390	1e-21
Other hits:	gb|EFZ09810.1| hypothetical protein SINV_08901 [Solenopsis invicta]	143	3e-20
Query:	TCONS_00004259
Best hit:	ref|XP_394964.4| PREDICTED: DNA/RNA-binding protein KIN17 [Apis mellifera]	1e-22	107
Nasonia vitripennis:	ref|XP_001606501.2| PREDICTED: transportin-1 [Nasonia vitripennis]	897	2e-10
Other hits:	ref|XP_394964.4| PREDICTED: DNA/RNA-binding protein KIN17 [Apis mellifera]	393	1e-22
Other hits:	ref|XP_003690223.1| PREDICTED: DNA/RNA-binding protein KIN17-like [Apis florea]	393	1e-22
Other hits:	gb|EFN70962.1| KIN, antigenic determinant of recA protein-like protein [Camponotus floridanus]	413	5e-22
Other hits:	ref|XP_003397856.1| PREDICTED: DNA/RNA-binding protein KIN17-like [Bombus terrestris]	393	5e-22
Other hits:	ref|XP_003492309.1| PREDICTED: DNA/RNA-binding protein KIN17-like [Bombus impatiens]	393	5e-22
Other hits:	gb|EGI68075.1| DNA/RNA-binding protein KIN17 [Acromyrmex echinatior]	385	5e-22
Other hits:	gb|EFZ09864.1| hypothetical protein SINV_02666 [Solenopsis invicta]	390	1e-21
Other hits:	ref|XP_003700043.1| PREDICTED: DNA/RNA-binding protein KIN17-like isoform 2 [Megachile rotundata]	382	1e-21
Other hits:	ref|XP_003700042.1| PREDICTED: DNA/RNA-binding protein KIN17-like isoform 1 [Megachile rotundata]	390	1e-21
Other hits:	gb|EFZ09810.1| hypothetical protein SINV_08901 [Solenopsis invicta]	143	3e-20
Query:	TCONS_00004338
Best hit:	ref|XP_003426216.1| PREDICTED: hypothetical protein LOC100678962 [Nasonia vitripennis]	0.003	49.3
Nasonia vitripennis:	ref|XP_003426216.1| PREDICTED: hypothetical protein LOC100678962 [Nasonia vitripennis]	86	0.003
Query:	TCONS_00004340
Best hit:	ref|XP_003426217.1| PREDICTED: hypothetical protein LOC100678992 [Nasonia vitripennis]	2e-31	141
Nasonia vitripennis:	ref|XP_003426217.1| PREDICTED: hypothetical protein LOC100678992 [Nasonia vitripennis]	68	2e-31
Query:	TCONS_00004348
Best hit:	ref|XP_394964.4| PREDICTED: DNA/RNA-binding protein KIN17 [Apis mellifera]	1e-22	107
Nasonia vitripennis:	ref|XP_001606501.2| PREDICTED: transportin-1 [Nasonia vitripennis]	897	2e-14
Other hits:	ref|XP_394964.4| PREDICTED: DNA/RNA-binding protein KIN17 [Apis mellifera]	393	1e-22
Other hits:	ref|XP_003690223.1| PREDICTED: DNA/RNA-binding protein KIN17-like [Apis florea]	393	1e-22
Other hits:	gb|EFN70962.1| KIN, antigenic determinant of recA protein-like protein [Camponotus floridanus]	413	5e-22
Other hits:	ref|XP_003397856.1| PREDICTED: DNA/RNA-binding protein KIN17-like [Bombus terrestris]	393	5e-22
Other hits:	ref|XP_003492309.1| PREDICTED: DNA/RNA-binding protein KIN17-like [Bombus impatiens]	393	5e-22
Other hits:	gb|EGI68075.1| DNA/RNA-binding protein KIN17 [Acromyrmex echinatior]	385	5e-22
Other hits:	gb|EFZ09864.1| hypothetical protein SINV_02666 [Solenopsis invicta]	390	1e-21
Other hits:	ref|XP_003700043.1| PREDICTED: DNA/RNA-binding protein KIN17-like isoform 2 [Megachile rotundata]	382	1e-21
Other hits:	ref|XP_003700042.1| PREDICTED: DNA/RNA-binding protein KIN17-like isoform 1 [Megachile rotundata]	390	1e-21
Other hits:	gb|EFZ09810.1| hypothetical protein SINV_08901 [Solenopsis invicta]	143	3e-20
Query:	TCONS_00004352
Best hit:	ref|NP_001177643.1| odorant receptor 288 [Nasonia vitripennis]	2e-173	536
Nasonia vitripennis:	ref|NP_001177643.1| odorant receptor 288 [Nasonia vitripennis]	399	2e-173
Other hits:	gb|EFN85521.1| Putative odorant receptor 13a [Harpegnathos saltator]	476	4e-62
Other hits:	gb|EFN85518.1| Putative odorant receptor 22c [Harpegnathos saltator]	336	2e-29
Other hits:	ref|XP_003493172.1| PREDICTED: putative odorant receptor 9a-like [Bombus impatiens]	390	5e-29
Other hits:	ref|XP_003393433.1| PREDICTED: putative odorant receptor 9a-like [Bombus terrestris]	390	2e-31
Other hits:	ref|XP_003694963.1| PREDICTED: putative odorant receptor 9a-like [Apis florea]	390	1e-31
Other hits:	ref|XP_001120660.2| PREDICTED: putative odorant receptor 9a [Apis mellifera]	390	1e-30
Other hits:	ref|XP_003706674.1| PREDICTED: putative odorant receptor 82a-like [Megachile rotundata]	390	2e-30
Other hits:	gb|EFN81135.1| Gustatory and odorant receptor 7 [Harpegnathos saltator]	404	1e-18
Other hits:	gb|EFN83166.1| hypothetical protein EAI_11240 [Harpegnathos saltator]	242	7e-14
Other hits:	gb|EFN75515.1| Putative odorant receptor 13a [Harpegnathos saltator]	625	3e-13
Query:	TCONS_00004441
Best hit:	ref|XP_003426192.1| PREDICTED: hypothetical protein LOC100680002 [Nasonia vitripennis]	0	1550
Nasonia vitripennis:	ref|XP_003426192.1| PREDICTED: hypothetical protein LOC100680002 [Nasonia vitripennis]	845	0
Other hits:	ref|XP_003396390.1| PREDICTED: hypothetical protein LOC100642402 [Bombus terrestris]	855	0
Other hits:	gb|EFZ14224.1| hypothetical protein SINV_03998 [Solenopsis invicta]	847	0
Other hits:	gb|EGI63532.1| hypothetical protein G5I_08050 [Acromyrmex echinatior]	858	0
Other hits:	ref|XP_003491726.1| PREDICTED: hypothetical protein LOC100740632 [Bombus impatiens]	855	0
Other hits:	gb|EFN66537.1| hypothetical protein EAG_11031 [Camponotus floridanus]	845	0
Other hits:	ref|XP_001122688.2| PREDICTED: hypothetical protein LOC726972 [Apis mellifera]	864	0
Other hits:	ref|XP_003693672.1| PREDICTED: uncharacterized protein LOC100866035 [Apis florea]	859	0
Other hits:	ref|XP_003706602.1| PREDICTED: uncharacterized protein LOC100876665 [Megachile rotundata]	859	0
Other hits:	gb|EFN83466.1| hypothetical protein EAI_15401 [Harpegnathos saltator]	564	5e-160
Other hits:	ref|XP_002432233.1| conserved hypothetical protein [Pediculus humanus corporis] gb|EEB19495.1| conserved hypothetical protein [Pediculus humanus corporis]	1038	8e-93
Query:	TCONS_00004443
Best hit:	ref|XP_003251652.1| PREDICTED: hypothetical protein LOC413046 [Apis mellifera]	6e-27	124
Other hits:	ref|XP_003251652.1| PREDICTED: hypothetical protein LOC413046 [Apis mellifera]	795	6e-27
Other hits:	gb|EGI61458.1| Sarcolemmal membrane-associated protein [Acromyrmex echinatior]	818	1e-26
Other hits:	ref|XP_003402295.1| PREDICTED: hypothetical protein LOC100646046 [Bombus terrestris]	800	2e-26
Other hits:	ref|XP_003485713.1| PREDICTED: hypothetical protein LOC100749154 [Bombus impatiens]	800	2e-26
Other hits:	ref|XP_003706647.1| PREDICTED: uncharacterized protein LOC100881837 [Megachile rotundata]	798	7e-26
Other hits:	gb|EFN71947.1| Sarcolemmal membrane-associated protein [Camponotus floridanus]	804	4e-25
Other hits:	gb|EFZ11110.1| hypothetical protein SINV_00228 [Solenopsis invicta]	793	6e-25
Other hits:	gb|EFN80831.1| Sarcolemmal membrane-associated protein [Harpegnathos saltator]	821	1e-23
Other hits:	ref|XP_968078.1| PREDICTED: similar to SLMAP protein [Tribolium castaneum]	652	5e-05
Other hits:	ref|NP_567279.3| uncharacterized protein [Arabidopsis thaliana] gb|AEE82453.1| uncharacterized protein [Arabidopsis thaliana]	880	0.042
Query:	TCONS_00004445
Best hit:	ref|XP_003426314.1| PREDICTED: hypothetical protein LOC100679585 [Nasonia vitripennis]	1e-41	176
Nasonia vitripennis:	ref|XP_003426314.1| PREDICTED: hypothetical protein LOC100679585 [Nasonia vitripennis]	214	1e-41
Other hits:	ref|XP_003251655.1| PREDICTED: hypothetical protein LOC100577970 [Apis mellifera]	274	4e-17
Other hits:	gb|EFN66621.1| 5'-AMP-activated protein kinase subunit gamma-2 [Camponotus floridanus]	678	6e-17
Other hits:	gb|EFZ21929.1| hypothetical protein SINV_02057 [Solenopsis invicta]	234	7e-16
Other hits:	gb|EGI58983.1| hypothetical protein G5I_12838 [Acromyrmex echinatior]	346	4e-15
Other hits:	gb|EFA04370.1| hypothetical protein TcasGA2_TC014668 [Tribolium castaneum]	620	3e-10
Other hits:	ref|NP_001119720.1| SNF4/AMP-activated protein kinase gamma subunit [Bombyx mori] gb|ACC62889.1| AMP-activated protein kinase gamma subunit [Bombyx mori]	605	4e-05
Other hits:	ref|XP_001964409.1| GF23161 [Drosophila ananassae] gb|EDV30205.1| GF23161 [Drosophila ananassae]	1251	4e-05
Other hits:	ref|XP_001990542.1| GH18188 [Drosophila grimshawi] gb|EDV93604.1| GH18188 [Drosophila grimshawi]	1202	5e-05
Other hits:	ref|XP_002053398.1| GJ23359 [Drosophila virilis] gb|EDW66918.1| GJ23359 [Drosophila virilis]	1172	5e-05
Other hits:	gb|EHJ63782.1| SNF4/AMP-activated protein kinase gamma subunit [Danaus plexippus]	795	9e-05
Query:	TCONS_00004451
Best hit:	ref|XP_003424692.1| PREDICTED: hypothetical protein LOC100678202 [Nasonia vitripennis]	1e-62	248
Nasonia vitripennis:	ref|XP_003424692.1| PREDICTED: hypothetical protein LOC100678202 [Nasonia vitripennis]	962	1e-62
Other hits:	gb|EFN74294.1| 120.7 kDa protein in NOF-FB transposable element [Camponotus floridanus]	663	4e-35
Other hits:	ref|XP_003241594.1| PREDICTED: 120.7 kDa protein in NOF-FB transposable element-like [Acyrthosiphon pisum]	1303	2e-25
Other hits:	gb|AEI70330.1| FB-NOF transposable element protein [Drosophila melanogaster]	1056	5e-21
Other hits:	emb|CAA36201.1| unnamed protein product [Drosophila melanogaster]	984	5e-21
Other hits:	sp|P16320.2|NOF_DROME RecName: Full=120.7 kDa protein in NOF-FB transposable element	1056	5e-21
Other hits:	ref|XP_001951252.2| PREDICTED: 120.7 kDa protein in NOF-FB transposable element-like, partial [Acyrthosiphon pisum]	947	2e-20
Other hits:	emb|CAA33496.1| unnamed protein product [Drosophila melanogaster]	633	8e-17
Other hits:	gb|EFN62203.1| 120.7 kDa protein in NOF-FB transposable element [Camponotus floridanus]	809	3e-16
Other hits:	gb|EFN71315.1| 120.7 kDa protein in NOF-FB transposable element [Camponotus floridanus]	270	6e-14
Other hits:	gb|EFN66111.1| 120.7 kDa protein in NOF-FB transposable element [Camponotus floridanus]	589	9e-13
Query:	TCONS_00004491
Best hit:	ref|NP_001166254.1| serine protease homolog 90 precursor [Nasonia vitripennis]	2e-18	73.9
Nasonia vitripennis:	ref|NP_001166254.1| serine protease homolog 90 precursor [Nasonia vitripennis]	383	2e-18
Other hits:	gb|EFA02793.1| serine protease H78 [Tribolium castaneum]	375	2e-08
Other hits:	ref|XP_974677.1| PREDICTED: similar to prophenoloxidase activating factor [Tribolium castaneum]	309	2e-08
Other hits:	ref|XP_003490241.1| PREDICTED: serine proteinase stubble-like isoform 1 [Bombus impatiens]	420	2e-09
Other hits:	ref|XP_003490242.1| PREDICTED: serine proteinase stubble-like isoform 2 [Bombus impatiens]	431	2e-09
Other hits:	ref|XP_003397332.1| PREDICTED: serine proteinase stubble-like [Bombus terrestris]	396	9e-09
Other hits:	ref|XP_003249245.1| PREDICTED: serine proteinase stubble [Apis mellifera]	409	1e-10
Other hits:	ref|XP_623150.3| PREDICTED: serine proteinase stubble isoform 1 [Apis mellifera]	417	1e-10
Other hits:	gb|ABN12054.1| putative prophenoloxidase activating factor [Maconellicoccus hirsutus]	287	8e-06
Other hits:	gb|EFN72618.1| Serine proteinase stubble [Camponotus floridanus]	252	2e-10
Other hits:	ref|XP_320729.4| AGAP011787-PA [Anopheles gambiae str. PEST] gb|EAA00427.4| AGAP011787-PA [Anopheles gambiae str. PEST]	397	1e-11
Query:	TCONS_00004522
Best hit:	gb|EEZ97394.1| hypothetical protein TcasGA2_TC011220 [Tribolium castaneum]	7e-173	614
Other hits:	gb|EEZ97394.1| hypothetical protein TcasGA2_TC011220 [Tribolium castaneum]	1958	7e-173
Other hits:	sp|P04323.1|POL3_DROME RecName: Full=Retrovirus-related Pol polyprotein from transposon 17.6; Includes: RecName: Full=Protease; Includes: RecName: Full=Reverse transcriptase; Includes: RecName: Full=Endonuclease emb|CAA25702.1| unnamed protein product [Drosophila melanogaster] prf||1101404B ORF 2	1058	0
Other hits:	gb|EEZ97441.1| hypothetical protein TcasGA2_TC011272 [Tribolium castaneum]	1746	2e-172
Other hits:	pir||B36329 hypothetical protein 2 - cabbage looper transposon TED (fragment)	1236	0
Other hits:	gb|AAA92249.1| ORF B (bases 1850-5560) first start codon at 2306 [Autographa californica nucleopolyhedrovirus]	1084	0
Other hits:	sp|P20825.1|POL2_DROME RecName: Full=Retrovirus-related Pol polyprotein from transposon 297; Includes: RecName: Full=Protease; Includes: RecName: Full=Reverse transcriptase; Includes: RecName: Full=Endonuclease emb|CAB57796.1| unnamed protein product [Drosophila melanogaster]	1059	6e-167
Other hits:	gb|AAK52058.1|AF364550_1 RNA-directed DNA polymerase [Drosophila melanogaster]	1065	0
Other hits:	gb|AAN34651.1| pol protein [Drosophila melanogaster]	1006	9e-165
Other hits:	pir||S34639 pol protein - fruit fly (Drosophila ananassae) transposon Tom (fragment) emb|CAA80824.1| pol protein [Drosophila ananassae]	1040	0
Other hits:	emb|CAA08807.1| Pol protein [Drosophila melanogaster]	1150	0
Query:	TCONS_00004608
Best hit:	ref|XP_001600730.2| PREDICTED: blastula protease 10-like [Nasonia vitripennis]	2e-25	122
Nasonia vitripennis:	ref|XP_001600730.2| PREDICTED: blastula protease 10-like [Nasonia vitripennis]	434	2e-25
Query:	TCONS_00004743
Best hit:	ref|XP_003705637.1| PREDICTED: uncharacterized protein LOC100877927 [Megachile rotundata]	3e-15	87.4
Other hits:	ref|XP_003705637.1| PREDICTED: uncharacterized protein LOC100877927 [Megachile rotundata]	233	3e-15
Other hits:	ref|XP_001119849.1| PREDICTED: hypothetical protein LOC724117 [Apis mellifera]	233	3e-14
Other hits:	ref|XP_003693691.1| PREDICTED: uncharacterized protein LOC100868414 [Apis florea]	233	3e-14
Other hits:	ref|XP_003487048.1| PREDICTED: hypothetical protein LOC100748205 [Bombus impatiens]	233	6e-14
Other hits:	ref|XP_003396785.1| PREDICTED: hypothetical protein LOC100651486 [Bombus terrestris]	233	1e-13
Other hits:	gb|EFN86977.1| hypothetical protein EAI_01308 [Harpegnathos saltator]	219	6e-11
Other hits:	gb|EFN71014.1| Protein G12 [Camponotus floridanus]	227	0.003
Other hits:	ref|XP_001863584.1| G12 [Culex quinquefasciatus] gb|EDS38790.1| G12 [Culex quinquefasciatus]	210	0.087
Other hits:	ref|XP_001863585.1| G12 [Culex quinquefasciatus] gb|EDS38791.1| G12 [Culex quinquefasciatus]	209	0.087
Query:	TCONS_00004799
Best hit:	ref|XP_001600955.2| PREDICTED: calcium channel flower-like [Nasonia vitripennis]	5e-16	92
Nasonia vitripennis:	ref|XP_001600955.2| PREDICTED: calcium channel flower-like [Nasonia vitripennis]	151	5e-16
Other hits:	gb|EFN78992.1| Transmembrane protein C9orf7 [Harpegnathos saltator]	178	1e-08
Other hits:	gb|EFN66913.1| M-phase phosphoprotein 1 [Camponotus floridanus]	1670	9e-08
Other hits:	ref|XP_003699698.1| PREDICTED: calcium channel flower-like [Megachile rotundata]	203	8e-07
Other hits:	ref|XP_003398828.1| PREDICTED: calcium channel flower-like isoform 2 [Bombus terrestris] ref|XP_003485027.1| PREDICTED: calcium channel flower-like isoform 1 [Bombus impatiens]	187	3e-06
Other hits:	ref|XP_003698183.1| PREDICTED: calcium channel flower-like isoform 2 [Apis florea]	187	3e-06
Other hits:	ref|XP_623881.2| PREDICTED: calcium channel flower-like [Apis mellifera]	184	3e-06
Other hits:	ref|XP_969774.1| PREDICTED: similar to CG6151 CG6151-PB [Tribolium castaneum]	232	0.057
Query:	TCONS_00004812
Best hit:	ref|NP_001177707.1| odorant receptor 216 [Nasonia vitripennis]	1e-09	70.5
Nasonia vitripennis:	ref|NP_001177707.1| odorant receptor 216 [Nasonia vitripennis]	406	1e-09
Other hits:	ref|XP_003250054.1| PREDICTED: putative odorant receptor 13a-like [Apis mellifera]	200	0.0005
Other hits:	ref|XP_003399233.1| PREDICTED: hypothetical protein LOC100644571 [Bombus terrestris]	403	0.001
Other hits:	ref|XP_003494237.1| PREDICTED: hypothetical protein LOC100746236 [Bombus impatiens]	354	0.001
Other hits:	ref|XP_003399230.1| PREDICTED: putative odorant receptor 63a-like [Bombus terrestris]	352	0.001
Other hits:	ref|XP_003484538.1| PREDICTED: putative odorant receptor 9a-like [Bombus impatiens]	294	0.003
Other hits:	ref|XP_003403249.1| PREDICTED: putative odorant receptor 9a-like [Bombus terrestris]	295	0.003
Other hits:	ref|XP_003399231.1| PREDICTED: putative odorant receptor 9a-like [Bombus terrestris]	365	0.003
Other hits:	ref|XP_003699518.1| PREDICTED: uncharacterized protein LOC100875887 [Megachile rotundata]	415	0.003
Other hits:	gb|EFN67923.1| Putative odorant receptor 92a [Camponotus floridanus]	186	0.004
Other hits:	ref|XP_003491094.1| PREDICTED: putative odorant receptor 63a-like [Bombus impatiens]	346	0.004
Query:	TCONS_00004813
Best hit:	ref|NP_001177707.1| odorant receptor 216 [Nasonia vitripennis]	1e-09	70.5
Nasonia vitripennis:	ref|NP_001177707.1| odorant receptor 216 [Nasonia vitripennis]	406	1e-09
Other hits:	ref|XP_003699516.1| PREDICTED: uncharacterized protein LOC100875662 [Megachile rotundata]	345	0.0008
Other hits:	ref|XP_003399233.1| PREDICTED: hypothetical protein LOC100644571 [Bombus terrestris]	403	0.001
Other hits:	ref|XP_003494237.1| PREDICTED: hypothetical protein LOC100746236 [Bombus impatiens]	354	0.001
Other hits:	ref|XP_003399230.1| PREDICTED: putative odorant receptor 63a-like [Bombus terrestris]	352	0.002
Other hits:	ref|XP_003484538.1| PREDICTED: putative odorant receptor 9a-like [Bombus impatiens]	294	0.003
Other hits:	ref|XP_003403249.1| PREDICTED: putative odorant receptor 9a-like [Bombus terrestris]	295	0.003
Other hits:	ref|XP_003250054.1| PREDICTED: putative odorant receptor 13a-like [Apis mellifera]	200	0.003
Other hits:	ref|XP_003399231.1| PREDICTED: putative odorant receptor 9a-like [Bombus terrestris]	365	0.004
Other hits:	ref|XP_003491094.1| PREDICTED: putative odorant receptor 63a-like [Bombus impatiens]	346	0.005
Other hits:	ref|XP_003403290.1| PREDICTED: putative odorant receptor 13a-like [Bombus terrestris]	403	0.005
Query:	TCONS_00004846
Best hit:	ref|XP_003426867.1| PREDICTED: hypothetical protein LOC100678206 [Nasonia vitripennis]	0	971
Nasonia vitripennis:	ref|XP_003426867.1| PREDICTED: hypothetical protein LOC100678206 [Nasonia vitripennis]	782	0
Other hits:	ref|XP_002160170.1| PREDICTED: similar to predicted protein [Hydra magnipapillata]	842	3e-66
Other hits:	ref|XP_003390761.1| PREDICTED: hypothetical protein LOC100636931, partial [Amphimedon queenslandica]	856	7e-57
Other hits:	gb|EFX63153.1| hypothetical protein DAPPUDRAFT_335875 [Daphnia pulex]	866	5e-52
Other hits:	gb|EFZ17007.1| hypothetical protein SINV_09195 [Solenopsis invicta]	576	1e-49
Other hits:	ref|XP_002611812.1| hypothetical protein BRAFLDRAFT_103034 [Branchiostoma floridae] gb|EEN67821.1| hypothetical protein BRAFLDRAFT_103034 [Branchiostoma floridae]	674	2e-45
Other hits:	gb|EFX76873.1| hypothetical protein DAPPUDRAFT_106712 [Daphnia pulex]	732	2e-44
Other hits:	ref|XP_003386837.1| PREDICTED: hypothetical protein LOC100640496 [Amphimedon queenslandica]	852	1e-43
Other hits:	ref|XP_003389935.1| PREDICTED: hypothetical protein LOC100640385 [Amphimedon queenslandica]	787	3e-42
Other hits:	ref|XP_003389429.1| PREDICTED: hypothetical protein LOC100641014 [Amphimedon queenslandica]	838	2e-41
Other hits:	gb|EFN70917.1| hypothetical protein EAG_03290 [Camponotus floridanus]	286	4e-40
Query:	TCONS_00004974
Best hit:	ref|XP_003426999.1| PREDICTED: hypothetical protein LOC100679692 [Nasonia vitripennis]	0	1518
Nasonia vitripennis:	ref|XP_003426999.1| PREDICTED: hypothetical protein LOC100679692 [Nasonia vitripennis]	1146	0
Other hits:	ref|XP_003490099.1| PREDICTED: hypothetical protein LOC100743903 [Bombus impatiens]	1055	4e-15
Other hits:	ref|XP_003393727.1| PREDICTED: hypothetical protein LOC100642438 [Bombus terrestris]	1064	2e-14
Other hits:	ref|XP_003697164.1| PREDICTED: uncharacterized protein LOC100871199 [Apis florea]	1050	3e-14
Other hits:	ref|XP_003251898.1| PREDICTED: hypothetical protein LOC100578587 [Apis mellifera]	1057	3e-14
Other hits:	gb|EFN67205.1| hypothetical protein EAG_09076 [Camponotus floridanus]	1043	5e-14
Other hits:	ref|XP_003702374.1| PREDICTED: uncharacterized protein LOC100881600 [Megachile rotundata]	955	5e-13
Other hits:	gb|EGI64333.1| hypothetical protein G5I_07212 [Acromyrmex echinatior]	923	6e-13
Other hits:	gb|EFN85375.1| hypothetical protein EAI_14590 [Harpegnathos saltator]	1108	2e-11
Other hits:	ref|XP_002101053.1| GE15835 [Drosophila yakuba] gb|EDX02161.1| GE15835 [Drosophila yakuba]	931	2e-08
Other hits:	ref|XP_001349295.1| conserved Plasmodium protein, unknown function [Plasmodium falciparum 3D7] emb|CAD51144.1| conserved Plasmodium protein, unknown function [Plasmodium falciparum 3D7]	1176	3e-08
Query:	TCONS_00005025
Best hit:	ref|XP_003427998.1| PREDICTED: coiled-coil domain-containing protein 115-like [Nasonia vitripennis]	9e-33	147
Nasonia vitripennis:	ref|XP_003427998.1| PREDICTED: coiled-coil domain-containing protein 115-like [Nasonia vitripennis]	102	9e-33
Other hits:	ref|XP_003704093.1| PREDICTED: transmembrane protein 135-like [Megachile rotundata]	448	7e-19
Other hits:	gb|EFZ18502.1| hypothetical protein SINV_13762 [Solenopsis invicta]	418	3e-16
Other hits:	gb|EFN87751.1| Transmembrane protein 135 [Harpegnathos saltator]	464	4e-16
Other hits:	gb|EGI67081.1| Transmembrane protein 135 [Acromyrmex echinatior]	456	6e-16
Other hits:	gb|EFN74283.1| Transmembrane protein 135 [Camponotus floridanus]	465	1e-15
Other hits:	ref|XP_003493832.1| PREDICTED: transmembrane protein 135-like [Bombus impatiens]	471	6e-15
Other hits:	ref|XP_003708439.1| PREDICTED: DNA replication licensing factor Mcm2-like [Megachile rotundata]	1018	1e-14
Other hits:	ref|XP_003399563.1| PREDICTED: transmembrane protein 135-like [Bombus terrestris]	471	1e-14
Other hits:	ref|XP_003493284.1| PREDICTED: coiled-coil domain-containing protein 115-like [Bombus impatiens]	167	2e-14
Other hits:	ref|XP_003394967.1| PREDICTED: coiled-coil domain-containing protein 115-like [Bombus terrestris]	167	2e-14
Query:	TCONS_00005112
Best hit:	ref|XP_003428071.1| PREDICTED: hypothetical protein LOC100679454 [Nasonia vitripennis]	2e-25	119
Nasonia vitripennis:	ref|XP_003428071.1| PREDICTED: hypothetical protein LOC100679454 [Nasonia vitripennis]	192	2e-25
Other hits:	ref|XP_001946963.2| PREDICTED: hypothetical protein LOC100160767 [Acyrthosiphon pisum]	473	4e-18
Other hits:	gb|AEO32732.1| hypothetical protein [Amblyomma maculatum]	500	1e-10
Other hits:	ref|XP_002590417.1| hypothetical protein BRAFLDRAFT_201218 [Branchiostoma floridae] gb|EEN46428.1| hypothetical protein BRAFLDRAFT_201218 [Branchiostoma floridae]	496	9e-10
Other hits:	ref|XP_002591736.1| hypothetical protein BRAFLDRAFT_58953 [Branchiostoma floridae] gb|EEN47747.1| hypothetical protein BRAFLDRAFT_58953 [Branchiostoma floridae]	455	9e-10
Other hits:	ref|XP_002400904.1| hypothetical protein IscW_ISCW004137 [Ixodes scapularis] gb|EEC05726.1| hypothetical protein IscW_ISCW004137 [Ixodes scapularis]	254	5e-09
Other hits:	ref|XP_002161404.1| PREDICTED: similar to nucleolar complex associated 3 homolog [Hydra magnipapillata]	1858	1e-08
Other hits:	ref|XP_002153936.1| PREDICTED: similar to THAP domain-containing protein 11 [Hydra magnipapillata]	344	2e-08
Other hits:	ref|XP_002170701.1| PREDICTED: similar to predicted protein [Hydra magnipapillata]	507	3e-08
Other hits:	ref|XP_003385147.1| PREDICTED: hypothetical protein LOC100634182 [Amphimedon queenslandica]	443	5e-08
Other hits:	gb|ACQ59049.1| THAP domain-containing protein 4 [Anoplopoma fimbria]	185	3e-07
Query:	TCONS_00005123
Best hit:	ref|XP_001645427.1| hypothetical protein Kpol_534p50 [Vanderwaltozyma polyspora DSM 70294] gb|EDO17569.1| hypothetical protein Kpol_534p50 [Vanderwaltozyma polyspora DSM 70294]	0.056	43.5
Other hits:	ref|XP_001645427.1| hypothetical protein Kpol_534p50 [Vanderwaltozyma polyspora DSM 70294] gb|EDO17569.1| hypothetical protein Kpol_534p50 [Vanderwaltozyma polyspora DSM 70294]	490	0.056
Other hits:	emb|CBH50762.1| abl kinase 2 [Schistosoma mansoni]	1308	0.074
Query:	TCONS_00005213
Best hit:	ref|XP_001605548.2| PREDICTED: teneurin-3-like [Nasonia vitripennis]	5e-136	488
Nasonia vitripennis:	ref|XP_001605548.2| PREDICTED: teneurin-3-like [Nasonia vitripennis]	3237	5e-136
Other hits:	ref|XP_002976948.1| hypothetical protein SELMODRAFT_443333 [Selaginella moellendorffii] gb|EFJ22058.1| hypothetical protein SELMODRAFT_443333 [Selaginella moellendorffii]	2316	3e-06
Other hits:	ref|XP_001610403.1| MORN repeat protein [Babesia bovis T2Bo] gb|EDO06835.1| MORN repeat protein [Babesia bovis]	2404	2e-05
Other hits:	emb|CCA37660.1| Cell surface glycoprotein 1 [Komagataella pastoris CBS 7435]	1618	5e-05
Other hits:	ref|XP_002490879.1| Mucin-like protein [Komagataella pastoris GS115] emb|CAY68599.1| Mucin-like protein [Komagataella pastoris GS115]	1416	5e-05
Other hits:	ref|NP_758033.1| DNA topoisomerase IV subunit A [Mycoplasma penetrans HF-2] dbj|BAC44437.1| DNA topoisomerase IV subunit A [Mycoplasma penetrans HF-2]	1481	6e-05
Other hits:	ref|XP_002098853.1| GE10601 [Drosophila yakuba] gb|EDW98565.1| GE10601 [Drosophila yakuba]	715	8e-05
Other hits:	ref|YP_002721575.1| hypothetical protein BHWA1_01395 [Brachyspira hyodysenteriae WA1] gb|ACN83871.1| hypothetical protein BHWA1_01395 [Brachyspira hyodysenteriae WA1]	2960	0.0001
Other hits:	ref|ZP_01258869.1| hypothetical protein V12G01_23098 [Vibrio alginolyticus 12G01] gb|EAS77954.1| hypothetical protein V12G01_23098 [Vibrio alginolyticus 12G01]	1431	0.0001
Other hits:	ref|NP_001245598.1| Cht6, isoform C [Drosophila melanogaster] gb|AFH07312.1| Cht6, isoform C [Drosophila melanogaster]	4611	0.0002
Other hits:	ref|NP_001245602.1| Cht6, isoform K [Drosophila melanogaster] gb|AFH07316.1| Cht6, isoform K [Drosophila melanogaster]	3703	0.0002
Query:	TCONS_00005238
Best hit:	ref|XP_003427217.1| PREDICTED: hypothetical protein LOC100679098 [Nasonia vitripennis]	7e-59	233
Nasonia vitripennis:	ref|XP_003427217.1| PREDICTED: hypothetical protein LOC100679098 [Nasonia vitripennis]	126	7e-59
Query:	TCONS_00005271
Best hit:	gb|EGI69426.1| Protein anon-73B1 [Acromyrmex echinatior]	1e-06	57.4
Other hits:	gb|EGI69426.1| Protein anon-73B1 [Acromyrmex echinatior]	89	1e-06
Other hits:	gb|EFZ21247.1| hypothetical protein SINV_02915 [Solenopsis invicta]	89	1e-06
Other hits:	gb|EFN67388.1| Protein anon-73B1 [Camponotus floridanus]	192	2e-06
Other hits:	ref|XP_003701161.1| PREDICTED: protein anon-73B1-like [Megachile rotundata]	89	2e-06
Other hits:	ref|XP_003250487.1| PREDICTED: hypothetical protein LOC100577727 [Apis mellifera]	89	6e-06
Other hits:	ref|XP_003694221.1| PREDICTED: uncharacterized protein LOC100869673 [Apis florea]	124	6e-06
Other hits:	ref|XP_003492930.1| PREDICTED: protein anon-73B1-like isoform 1 [Bombus impatiens]	103	2e-05
Other hits:	ref|XP_003492931.1| PREDICTED: protein anon-73B1-like isoform 2 [Bombus impatiens]	90	2e-05
Other hits:	ref|XP_003401735.1| PREDICTED: hypothetical protein LOC100644983 [Bombus terrestris]	69	0.0002
Query:	TCONS_00005378
Best hit:	ref|NP_001164419.1| odorant receptor 249 [Nasonia vitripennis]	0	222
Nasonia vitripennis:	ref|NP_001164419.1| odorant receptor 249 [Nasonia vitripennis]	388	0
Other hits:	gb|EFZ12711.1| hypothetical protein SINV_07374 [Solenopsis invicta]	210	4e-06
Other hits:	gb|EFZ10341.1| hypothetical protein SINV_12427 [Solenopsis invicta]	123	1e-05
Other hits:	ref|XP_003493307.1| PREDICTED: hypothetical protein LOC100742920 [Bombus impatiens]	377	6e-15
Other hits:	ref|XP_003396270.1| PREDICTED: paralyzed arrest at two-fold protein 6-like [Bombus terrestris]	633	1e-14
Other hits:	gb|EGI59220.1| Putative odorant receptor 94a [Acromyrmex echinatior]	273	9e-07
Other hits:	gb|EGI59864.1| Putative odorant receptor 94b [Acromyrmex echinatior]	282	0.0008
Other hits:	gb|EGI63172.1| Putative odorant receptor 13a [Acromyrmex echinatior]	1196	0.002
Other hits:	gb|EFZ18906.1| hypothetical protein SINV_06276 [Solenopsis invicta]	358	0.002
Other hits:	ref|XP_003700933.1| PREDICTED: putative odorant receptor 13a-like [Megachile rotundata]	408	0.002
Other hits:	gb|EFZ19817.1| hypothetical protein SINV_08560 [Solenopsis invicta]	347	0.005
Query:	TCONS_00005379
Best hit:	ref|NP_001177599.1| odorant receptor 252 [Nasonia vitripennis]	0	518
Nasonia vitripennis:	ref|NP_001177599.1| odorant receptor 252 [Nasonia vitripennis]	386	0
Other hits:	gb|EFN79612.1| Putative odorant receptor 13a [Harpegnathos saltator]	393	2e-17
Other hits:	ref|XP_003493307.1| PREDICTED: hypothetical protein LOC100742920 [Bombus impatiens]	377	8e-16
Other hits:	gb|EFZ18906.1| hypothetical protein SINV_06276 [Solenopsis invicta]	358	1e-07
Other hits:	gb|EFZ10341.1| hypothetical protein SINV_12427 [Solenopsis invicta]	123	8e-06
Other hits:	ref|XP_003396270.1| PREDICTED: paralyzed arrest at two-fold protein 6-like [Bombus terrestris]	633	4e-05
Other hits:	gb|EFZ12711.1| hypothetical protein SINV_07374 [Solenopsis invicta]	210	4e-05
Other hits:	gb|EFZ18900.1| hypothetical protein SINV_03244 [Solenopsis invicta]	214	0.0002
Other hits:	ref|XP_001977997.1| GG17935 [Drosophila erecta] gb|EDV46924.1| GG17935 [Drosophila erecta]	418	0.0005
Other hits:	gb|EGI59864.1| Putative odorant receptor 94b [Acromyrmex echinatior]	282	0.001
Other hits:	ref|XP_002075406.1| GK17746 [Drosophila willistoni] gb|EDW86392.1| GK17746 [Drosophila willistoni]	431	0.001
Query:	TCONS_00005380
Best hit:	ref|NP_001177599.1| odorant receptor 252 [Nasonia vitripennis]	4e-159	566
Nasonia vitripennis:	ref|NP_001177599.1| odorant receptor 252 [Nasonia vitripennis]	386	4e-159
Other hits:	gb|EFN79612.1| Putative odorant receptor 13a [Harpegnathos saltator]	393	4e-09
Other hits:	ref|XP_003493307.1| PREDICTED: hypothetical protein LOC100742920 [Bombus impatiens]	377	4e-08
Other hits:	gb|EFZ18906.1| hypothetical protein SINV_06276 [Solenopsis invicta]	358	1e-07
Other hits:	gb|EFZ10341.1| hypothetical protein SINV_12427 [Solenopsis invicta]	123	7e-06
Other hits:	ref|XP_003396270.1| PREDICTED: paralyzed arrest at two-fold protein 6-like [Bombus terrestris]	633	1e-05
Other hits:	gb|EFZ12711.1| hypothetical protein SINV_07374 [Solenopsis invicta]	210	4e-05
Other hits:	gb|EFZ18900.1| hypothetical protein SINV_03244 [Solenopsis invicta]	214	0.0002
Other hits:	gb|EGI59864.1| Putative odorant receptor 94b [Acromyrmex echinatior]	282	0.0003
Other hits:	ref|XP_001977997.1| GG17935 [Drosophila erecta] gb|EDV46924.1| GG17935 [Drosophila erecta]	418	0.0005
Other hits:	gb|EFZ12826.1| hypothetical protein SINV_01808 [Solenopsis invicta]	275	0.0007
Query:	TCONS_00005381
Best hit:	ref|NP_001177599.1| odorant receptor 252 [Nasonia vitripennis]	1e-172	597
Nasonia vitripennis:	ref|NP_001177599.1| odorant receptor 252 [Nasonia vitripennis]	386	1e-172
Other hits:	gb|EFN79612.1| Putative odorant receptor 13a [Harpegnathos saltator]	393	5e-12
Other hits:	ref|XP_003493307.1| PREDICTED: hypothetical protein LOC100742920 [Bombus impatiens]	377	1e-09
Other hits:	ref|XP_001663400.1| olfactory receptor, putative [Aedes aegypti] gb|EAT34555.1| olfactory receptor, putative [Aedes aegypti]	381	2e-08
Other hits:	gb|EGI59220.1| Putative odorant receptor 94a [Acromyrmex echinatior]	273	4e-08
Other hits:	gb|EFZ18906.1| hypothetical protein SINV_06276 [Solenopsis invicta]	358	9e-08
Other hits:	gb|EGI59864.1| Putative odorant receptor 94b [Acromyrmex echinatior]	282	3e-07
Other hits:	ref|XP_003396270.1| PREDICTED: paralyzed arrest at two-fold protein 6-like [Bombus terrestris]	633	3e-07
Other hits:	gb|EGI68154.1| Putative odorant receptor 94b [Acromyrmex echinatior]	980	4e-07
Other hits:	gb|EFN83902.1| Odorant receptor 46a, isoform A [Harpegnathos saltator]	975	4e-07
Other hits:	ref|XP_002029987.1| GM24814 [Drosophila sechellia] gb|EDW40973.1| GM24814 [Drosophila sechellia]	404	1e-06
Query:	TCONS_00005382
Best hit:	ref|NP_001177599.1| odorant receptor 252 [Nasonia vitripennis]	2e-144	517
Nasonia vitripennis:	ref|NP_001177599.1| odorant receptor 252 [Nasonia vitripennis]	386	2e-144
Other hits:	gb|EFZ18906.1| hypothetical protein SINV_06276 [Solenopsis invicta]	358	7e-08
Other hits:	ref|XP_003493307.1| PREDICTED: hypothetical protein LOC100742920 [Bombus impatiens]	377	4e-07
Other hits:	gb|EFN79612.1| Putative odorant receptor 13a [Harpegnathos saltator]	393	6e-09
Other hits:	gb|EFZ10341.1| hypothetical protein SINV_12427 [Solenopsis invicta]	123	6e-06
Other hits:	gb|EFZ12711.1| hypothetical protein SINV_07374 [Solenopsis invicta]	210	7e-05
Other hits:	gb|EFZ18900.1| hypothetical protein SINV_03244 [Solenopsis invicta]	214	0.0003
Other hits:	ref|XP_003396270.1| PREDICTED: paralyzed arrest at two-fold protein 6-like [Bombus terrestris]	633	1e-05
Other hits:	ref|XP_001977997.1| GG17935 [Drosophila erecta] gb|EDV46924.1| GG17935 [Drosophila erecta]	418	0.0006
Other hits:	ref|XP_002075406.1| GK17746 [Drosophila willistoni] gb|EDW86392.1| GK17746 [Drosophila willistoni]	431	0.0008
Other hits:	gb|EGI59220.1| Putative odorant receptor 94a [Acromyrmex echinatior]	273	7e-06
Query:	TCONS_00005564
Best hit:	ref|NP_001164419.1| odorant receptor 249 [Nasonia vitripennis]	0	222
Nasonia vitripennis:	ref|NP_001164419.1| odorant receptor 249 [Nasonia vitripennis]	388	0
Other hits:	gb|EFZ12711.1| hypothetical protein SINV_07374 [Solenopsis invicta]	210	2e-06
Other hits:	gb|EFZ10341.1| hypothetical protein SINV_12427 [Solenopsis invicta]	123	7e-06
Other hits:	ref|XP_003396270.1| PREDICTED: paralyzed arrest at two-fold protein 6-like [Bombus terrestris]	633	5e-12
Other hits:	gb|EGI59220.1| Putative odorant receptor 94a [Acromyrmex echinatior]	273	4e-06
Other hits:	ref|XP_003493307.1| PREDICTED: hypothetical protein LOC100742920 [Bombus impatiens]	377	7e-12
Other hits:	gb|EGI59864.1| Putative odorant receptor 94b [Acromyrmex echinatior]	282	0.0004
Other hits:	gb|EGI63172.1| Putative odorant receptor 13a [Acromyrmex echinatior]	1196	0.0009
Other hits:	gb|EFZ18906.1| hypothetical protein SINV_06276 [Solenopsis invicta]	358	0.001
Other hits:	ref|XP_003700933.1| PREDICTED: putative odorant receptor 13a-like [Megachile rotundata]	408	0.001
Other hits:	gb|EFZ19817.1| hypothetical protein SINV_08560 [Solenopsis invicta]	347	0.002
Query:	TCONS_00005565
Best hit:	ref|NP_001177597.1| odorant receptor 250 [Nasonia vitripennis]	9e-27	126
Nasonia vitripennis:	ref|NP_001177597.1| odorant receptor 250 [Nasonia vitripennis]	381	9e-27
Query:	TCONS_00005566
Best hit:	ref|NP_001177597.1| odorant receptor 250 [Nasonia vitripennis]	3e-50	144
Nasonia vitripennis:	ref|NP_001177597.1| odorant receptor 250 [Nasonia vitripennis]	381	3e-50
Query:	TCONS_00005567
Best hit:	ref|NP_001177597.1| odorant receptor 250 [Nasonia vitripennis]	6e-69	145
Nasonia vitripennis:	ref|NP_001177597.1| odorant receptor 250 [Nasonia vitripennis]	381	6e-69
Query:	TCONS_00005568
Best hit:	ref|NP_001177600.1| odorant receptor 255 [Nasonia vitripennis]	2e-125	456
Nasonia vitripennis:	ref|NP_001177600.1| odorant receptor 255 [Nasonia vitripennis]	385	2e-125
Other hits:	ref|XP_003493307.1| PREDICTED: hypothetical protein LOC100742920 [Bombus impatiens]	377	2e-14
Other hits:	gb|EFN79612.1| Putative odorant receptor 13a [Harpegnathos saltator]	393	3e-16
Other hits:	gb|EFZ18906.1| hypothetical protein SINV_06276 [Solenopsis invicta]	358	2e-08
Other hits:	gb|EFZ10341.1| hypothetical protein SINV_12427 [Solenopsis invicta]	123	4e-07
Other hits:	ref|XP_003396270.1| PREDICTED: paralyzed arrest at two-fold protein 6-like [Bombus terrestris]	633	7e-10
Other hits:	gb|EFZ18900.1| hypothetical protein SINV_03244 [Solenopsis invicta]	214	1e-06
Other hits:	gb|EGI59864.1| Putative odorant receptor 94b [Acromyrmex echinatior]	282	4e-06
Other hits:	gb|EFZ12711.1| hypothetical protein SINV_07374 [Solenopsis invicta]	210	3e-05
Other hits:	gb|EGI59220.1| Putative odorant receptor 94a [Acromyrmex echinatior]	273	0.0002
Query:	TCONS_00005569
Best hit:	ref|NP_001177600.1| odorant receptor 255 [Nasonia vitripennis]	8e-144	375
Nasonia vitripennis:	ref|NP_001177600.1| odorant receptor 255 [Nasonia vitripennis]	385	8e-144
Other hits:	gb|EFZ10341.1| hypothetical protein SINV_12427 [Solenopsis invicta]	123	3e-07
Other hits:	ref|XP_003396270.1| PREDICTED: paralyzed arrest at two-fold protein 6-like [Bombus terrestris]	633	5e-10
Other hits:	ref|XP_003493307.1| PREDICTED: hypothetical protein LOC100742920 [Bombus impatiens]	377	1e-09
Other hits:	gb|EFZ18900.1| hypothetical protein SINV_03244 [Solenopsis invicta]	214	8e-07
Other hits:	gb|EFZ18906.1| hypothetical protein SINV_06276 [Solenopsis invicta]	358	2e-06
Other hits:	gb|EFN79612.1| Putative odorant receptor 13a [Harpegnathos saltator]	393	8e-11
Other hits:	gb|EGI59864.1| Putative odorant receptor 94b [Acromyrmex echinatior]	282	2e-11
Other hits:	gb|EFZ12711.1| hypothetical protein SINV_07374 [Solenopsis invicta]	210	2e-05
Other hits:	gb|EGI59220.1| Putative odorant receptor 94a [Acromyrmex echinatior]	273	2e-07
Other hits:	gb|EFN67330.1| Spatacsin [Camponotus floridanus]	2637	0.027
Query:	TCONS_00005645
Best hit:	ref|NP_001177577.1| odorant receptor 207 [Nasonia vitripennis]	5e-24	118
Nasonia vitripennis:	ref|NP_001177577.1| odorant receptor 207 [Nasonia vitripennis]	397	5e-24
Other hits:	gb|EFN78317.1| hypothetical protein EAI_10816 [Harpegnathos saltator]	332	0.049
Other hits:	gb|EFZ16191.1| hypothetical protein SINV_01737 [Solenopsis invicta]	207	0.065
Other hits:	gb|EFZ11596.1| hypothetical protein SINV_11405 [Solenopsis invicta]	258	0.065
Query:	TCONS_00005646
Best hit:	gb|EFZ11050.1| hypothetical protein SINV_02056 [Solenopsis invicta]	0.0003	53.1
Other hits:	gb|EFZ11050.1| hypothetical protein SINV_02056 [Solenopsis invicta]	392	0.0003
Other hits:	gb|EGT57862.1| hypothetical protein CAEBREN_22792 [Caenorhabditis brenneri]	1858	0.019
Query:	TCONS_00005647
Best hit:	gb|EFZ11050.1| hypothetical protein SINV_02056 [Solenopsis invicta]	0.0003	53.1
Other hits:	gb|EFZ11050.1| hypothetical protein SINV_02056 [Solenopsis invicta]	392	0.0003
Other hits:	gb|EGT57862.1| hypothetical protein CAEBREN_22792 [Caenorhabditis brenneri]	1858	0.016
Query:	TCONS_00005648
Best hit:	gb|EFZ11050.1| hypothetical protein SINV_02056 [Solenopsis invicta]	0.0003	53.1
Other hits:	gb|EFZ11050.1| hypothetical protein SINV_02056 [Solenopsis invicta]	392	0.0003
Other hits:	gb|EGT57862.1| hypothetical protein CAEBREN_22792 [Caenorhabditis brenneri]	1858	0.015
Query:	TCONS_00005928
Best hit:	ref|XP_003427724.1| PREDICTED: mothers against decapentaplegic homolog 4-like [Nasonia vitripennis]	4e-37	159
Nasonia vitripennis:	ref|XP_003427724.1| PREDICTED: mothers against decapentaplegic homolog 4-like [Nasonia vitripennis]	738	4e-37
Other hits:	gb|EFN89356.1| Mothers against decapentaplegic-like protein 4 [Harpegnathos saltator]	666	2e-06
Other hits:	gb|EFN70204.1| Mothers against decapentaplegic-like protein 4 [Camponotus floridanus]	712	2e-06
Other hits:	gb|EFZ18107.1| hypothetical protein SINV_07895 [Solenopsis invicta]	584	2e-06
Other hits:	ref|XP_392838.4| PREDICTED: mothers against decapentaplegic homolog 4 isoform 1 [Apis mellifera] ref|XP_003696109.1| PREDICTED: mothers against decapentaplegic homolog 4-like [Apis florea]	668	3e-05
Other hits:	ref|XP_003704766.1| PREDICTED: mothers against decapentaplegic homolog 4-like [Megachile rotundata]	667	0.0001
Other hits:	ref|XP_003490603.1| PREDICTED: mothers against decapentaplegic homolog 4-like [Bombus impatiens]	668	0.0004
Other hits:	ref|XP_003401083.1| PREDICTED: mothers against decapentaplegic homolog 4-like [Bombus terrestris]	668	0.0004
Other hits:	gb|EGI60132.1| Mothers against decapentaplegic-like protein 4 [Acromyrmex echinatior]	668	0.046
Query:	TCONS_00005929
Best hit:	ref|XP_003427724.1| PREDICTED: mothers against decapentaplegic homolog 4-like [Nasonia vitripennis]	2e-53	214
Nasonia vitripennis:	ref|XP_003427724.1| PREDICTED: mothers against decapentaplegic homolog 4-like [Nasonia vitripennis]	738	2e-53
Other hits:	ref|XP_002740765.1| PREDICTED: Smad4-like [Saccoglossus kowalevskii]	570	9e-37
Other hits:	ref|XP_780740.3| PREDICTED: mothers against decapentaplegic homolog 4-like [Strongylocentrotus purpuratus]	814	5e-37
Other hits:	emb|CAF99218.1| unnamed protein product [Tetraodon nigroviridis]	629	9e-37
Other hits:	ref|XP_002434472.1| conserved hypothetical protein [Ixodes scapularis] gb|EEC07296.1| conserved hypothetical protein [Ixodes scapularis]	646	9e-37
Other hits:	dbj|BAE45627.1| Smad4 [Mesocricetus auratus]	552	2e-36
Other hits:	ref|NP_001254815.1| mothers against decapentaplegic homolog 4 [Ovis aries] gb|AAI51331.1| SMAD family member 4 [Bos taurus] gb|DAA15823.1| mothers against decapentaplegic homolog 4 [Bos taurus] gb|AFC41220.1| mothers against decapentaplegic 4-like protein [Ovis aries]	553	2e-36
Other hits:	ref|XP_001521662.1| PREDICTED: mothers against decapentaplegic homolog 4-like, partial [Ornithorhynchus anatinus]	141	2e-36
Other hits:	ref|NP_005350.1| mothers against decapentaplegic homolog 4 [Homo sapiens] ref|NP_001248019.1| mothers against decapentaplegic homolog 4 [Macaca mulatta] ref|XP_001155480.1| PREDICTED: mothers against decapentaplegic homolog 4 isoform 4 [Pan troglodytes] ref|XP_001155601.1| PREDICTED: mothers against decapentaplegic homolog 4 isoform 6 [Pan troglodytes] ref|XP_002757288.1| PREDICTED: mothers again…	552	2e-36
Other hits:	dbj|BAG64153.1| unnamed protein product [Homo sapiens]	177	2e-36
Other hits:	gb|EDM14797.1| MAD homolog 4 (Drosophila), isoform CRA_c [Rattus norvegicus]	513	2e-36
Query:	TCONS_00005930
Best hit:	ref|XP_003427724.1| PREDICTED: mothers against decapentaplegic homolog 4-like [Nasonia vitripennis]	1e-63	247
Nasonia vitripennis:	ref|XP_003427724.1| PREDICTED: mothers against decapentaplegic homolog 4-like [Nasonia vitripennis]	738	1e-63
Other hits:	ref|XP_780740.3| PREDICTED: mothers against decapentaplegic homolog 4-like [Strongylocentrotus purpuratus]	814	7e-45
Other hits:	gb|EFN70204.1| Mothers against decapentaplegic-like protein 4 [Camponotus floridanus]	712	2e-44
Other hits:	ref|XP_002740765.1| PREDICTED: Smad4-like [Saccoglossus kowalevskii]	570	1e-44
Other hits:	ref|XP_003198631.1| PREDICTED: mothers against decapentaplegic homolog 4 [Danio rerio]	341	2e-44
Other hits:	ref|XP_003453911.1| PREDICTED: mothers against decapentaplegic homolog 4-like isoform 2 [Oreochromis niloticus]	516	2e-44
Other hits:	emb|CAN87930.1| novel protein similar to vertebrate SMAD family member 4 (SMAD4) [Danio rerio]	332	2e-44
Other hits:	emb|CAF99218.1| unnamed protein product [Tetraodon nigroviridis]	629	1e-44
Other hits:	ref|XP_003453910.1| PREDICTED: mothers against decapentaplegic homolog 4-like isoform 1 [Oreochromis niloticus]	503	2e-44
Other hits:	ref|XP_002434472.1| conserved hypothetical protein [Ixodes scapularis] gb|EEC07296.1| conserved hypothetical protein [Ixodes scapularis]	646	1e-44
Other hits:	dbj|BAE45627.1| Smad4 [Mesocricetus auratus]	552	2e-44
Query:	TCONS_00005931
Best hit:	ref|XP_003427724.1| PREDICTED: mothers against decapentaplegic homolog 4-like [Nasonia vitripennis]	1e-63	247
Nasonia vitripennis:	ref|XP_003427724.1| PREDICTED: mothers against decapentaplegic homolog 4-like [Nasonia vitripennis]	738	1e-63
Other hits:	ref|XP_780740.3| PREDICTED: mothers against decapentaplegic homolog 4-like [Strongylocentrotus purpuratus]	814	9e-45
Other hits:	gb|EFN70204.1| Mothers against decapentaplegic-like protein 4 [Camponotus floridanus]	712	2e-44
Other hits:	ref|XP_002740765.1| PREDICTED: Smad4-like [Saccoglossus kowalevskii]	570	2e-44
Other hits:	ref|XP_003198631.1| PREDICTED: mothers against decapentaplegic homolog 4 [Danio rerio]	341	2e-44
Other hits:	ref|XP_003453911.1| PREDICTED: mothers against decapentaplegic homolog 4-like isoform 2 [Oreochromis niloticus]	516	2e-44
Other hits:	emb|CAN87930.1| novel protein similar to vertebrate SMAD family member 4 (SMAD4) [Danio rerio]	332	2e-44
Other hits:	emb|CAF99218.1| unnamed protein product [Tetraodon nigroviridis]	629	2e-44
Other hits:	ref|XP_003453910.1| PREDICTED: mothers against decapentaplegic homolog 4-like isoform 1 [Oreochromis niloticus]	503	2e-44
Other hits:	ref|XP_002434472.1| conserved hypothetical protein [Ixodes scapularis] gb|EEC07296.1| conserved hypothetical protein [Ixodes scapularis]	646	2e-44
Other hits:	dbj|BAE45627.1| Smad4 [Mesocricetus auratus]	552	3e-44
Query:	TCONS_00005932
Best hit:	ref|XP_003427724.1| PREDICTED: mothers against decapentaplegic homolog 4-like [Nasonia vitripennis]	5e-44	185
Nasonia vitripennis:	ref|XP_003427724.1| PREDICTED: mothers against decapentaplegic homolog 4-like [Nasonia vitripennis]	738	5e-44
Other hits:	dbj|BAE45627.1| Smad4 [Mesocricetus auratus]	552	5e-29
Other hits:	ref|NP_001254815.1| mothers against decapentaplegic homolog 4 [Ovis aries] gb|AAI51331.1| SMAD family member 4 [Bos taurus] gb|DAA15823.1| mothers against decapentaplegic homolog 4 [Bos taurus] gb|AFC41220.1| mothers against decapentaplegic 4-like protein [Ovis aries]	553	5e-29
Other hits:	ref|XP_001521662.1| PREDICTED: mothers against decapentaplegic homolog 4-like, partial [Ornithorhynchus anatinus]	141	5e-29
Other hits:	ref|NP_005350.1| mothers against decapentaplegic homolog 4 [Homo sapiens] ref|NP_001248019.1| mothers against decapentaplegic homolog 4 [Macaca mulatta] ref|XP_001155480.1| PREDICTED: mothers against decapentaplegic homolog 4 isoform 4 [Pan troglodytes] ref|XP_001155601.1| PREDICTED: mothers against decapentaplegic homolog 4 isoform 6 [Pan troglodytes] ref|XP_002757288.1| PREDICTED: mothers again…	552	5e-29
Other hits:	dbj|BAG64153.1| unnamed protein product [Homo sapiens]	177	5e-29
Other hits:	gb|EDM14797.1| MAD homolog 4 (Drosophila), isoform CRA_c [Rattus norvegicus]	513	5e-29
Other hits:	ref|XP_849370.1| PREDICTED: mothers against decapentaplegic homolog 4 isoform 2 [Canis lupus familiaris]	552	5e-29
Other hits:	gb|AAR85497.1| truncated SMAD4 [Mus musculus]	391	5e-29
Other hits:	ref|XP_002713587.1| PREDICTED: mothers against decapentaplegic homolog 4 [Oryctolagus cuniculus]	552	5e-29
Other hits:	gb|AEJ84168.1| SMAD4 [Capra hircus]	553	5e-29
Query:	TCONS_00005933
Best hit:	ref|XP_003427724.1| PREDICTED: mothers against decapentaplegic homolog 4-like [Nasonia vitripennis]	2e-63	247
Nasonia vitripennis:	ref|XP_003427724.1| PREDICTED: mothers against decapentaplegic homolog 4-like [Nasonia vitripennis]	738	2e-63
Other hits:	ref|XP_780740.3| PREDICTED: mothers against decapentaplegic homolog 4-like [Strongylocentrotus purpuratus]	814	1e-44
Other hits:	gb|EFN70204.1| Mothers against decapentaplegic-like protein 4 [Camponotus floridanus]	712	3e-44
Other hits:	ref|XP_002740765.1| PREDICTED: Smad4-like [Saccoglossus kowalevskii]	570	3e-44
Other hits:	ref|XP_003198631.1| PREDICTED: mothers against decapentaplegic homolog 4 [Danio rerio]	341	3e-44
Other hits:	ref|XP_003453911.1| PREDICTED: mothers against decapentaplegic homolog 4-like isoform 2 [Oreochromis niloticus]	516	3e-44
Other hits:	emb|CAN87930.1| novel protein similar to vertebrate SMAD family member 4 (SMAD4) [Danio rerio]	332	3e-44
Other hits:	emb|CAF99218.1| unnamed protein product [Tetraodon nigroviridis]	629	3e-44
Other hits:	ref|XP_003453910.1| PREDICTED: mothers against decapentaplegic homolog 4-like isoform 1 [Oreochromis niloticus]	503	3e-44
Other hits:	ref|XP_002434472.1| conserved hypothetical protein [Ixodes scapularis] gb|EEC07296.1| conserved hypothetical protein [Ixodes scapularis]	646	3e-44
Other hits:	dbj|BAE45627.1| Smad4 [Mesocricetus auratus]	552	4e-44
Query:	TCONS_00005934
Best hit:	ref|XP_003427724.1| PREDICTED: mothers against decapentaplegic homolog 4-like [Nasonia vitripennis]	2e-63	247
Nasonia vitripennis:	ref|XP_003427724.1| PREDICTED: mothers against decapentaplegic homolog 4-like [Nasonia vitripennis]	738	2e-63
Other hits:	ref|XP_780740.3| PREDICTED: mothers against decapentaplegic homolog 4-like [Strongylocentrotus purpuratus]	814	1e-44
Other hits:	gb|EFN70204.1| Mothers against decapentaplegic-like protein 4 [Camponotus floridanus]	712	3e-44
Other hits:	ref|XP_002740765.1| PREDICTED: Smad4-like [Saccoglossus kowalevskii]	570	3e-44
Other hits:	ref|XP_003198631.1| PREDICTED: mothers against decapentaplegic homolog 4 [Danio rerio]	341	3e-44
Other hits:	ref|XP_003453911.1| PREDICTED: mothers against decapentaplegic homolog 4-like isoform 2 [Oreochromis niloticus]	516	3e-44
Other hits:	emb|CAN87930.1| novel protein similar to vertebrate SMAD family member 4 (SMAD4) [Danio rerio]	332	3e-44
Other hits:	emb|CAF99218.1| unnamed protein product [Tetraodon nigroviridis]	629	3e-44
Other hits:	ref|XP_003453910.1| PREDICTED: mothers against decapentaplegic homolog 4-like isoform 1 [Oreochromis niloticus]	503	3e-44
Other hits:	ref|XP_002434472.1| conserved hypothetical protein [Ixodes scapularis] gb|EEC07296.1| conserved hypothetical protein [Ixodes scapularis]	646	3e-44
Other hits:	dbj|BAE45627.1| Smad4 [Mesocricetus auratus]	552	4e-44
Query:	TCONS_00005935
Best hit:	ref|XP_003427724.1| PREDICTED: mothers against decapentaplegic homolog 4-like [Nasonia vitripennis]	8e-64	247
Nasonia vitripennis:	ref|XP_003427724.1| PREDICTED: mothers against decapentaplegic homolog 4-like [Nasonia vitripennis]	738	8e-64
Other hits:	ref|XP_780740.3| PREDICTED: mothers against decapentaplegic homolog 4-like [Strongylocentrotus purpuratus]	814	5e-45
Other hits:	gb|EFN70204.1| Mothers against decapentaplegic-like protein 4 [Camponotus floridanus]	712	1e-44
Other hits:	ref|XP_002740765.1| PREDICTED: Smad4-like [Saccoglossus kowalevskii]	570	8e-45
Other hits:	ref|XP_003198631.1| PREDICTED: mothers against decapentaplegic homolog 4 [Danio rerio]	341	1e-44
Other hits:	ref|XP_003453911.1| PREDICTED: mothers against decapentaplegic homolog 4-like isoform 2 [Oreochromis niloticus]	516	1e-44
Other hits:	emb|CAN87930.1| novel protein similar to vertebrate SMAD family member 4 (SMAD4) [Danio rerio]	332	1e-44
Other hits:	emb|CAF99218.1| unnamed protein product [Tetraodon nigroviridis]	629	8e-45
Other hits:	ref|XP_003453910.1| PREDICTED: mothers against decapentaplegic homolog 4-like isoform 1 [Oreochromis niloticus]	503	1e-44
Other hits:	ref|XP_002434472.1| conserved hypothetical protein [Ixodes scapularis] gb|EEC07296.1| conserved hypothetical protein [Ixodes scapularis]	646	8e-45
Other hits:	dbj|BAE45627.1| Smad4 [Mesocricetus auratus]	552	1e-44
Query:	TCONS_00005936
Best hit:	ref|XP_003427725.1| PREDICTED: hypothetical protein LOC100677886 [Nasonia vitripennis]	0	837
Nasonia vitripennis:	ref|XP_003427725.1| PREDICTED: hypothetical protein LOC100677886 [Nasonia vitripennis]	433	0
Query:	TCONS_00005940
Best hit:	ref|XP_001603461.2| PREDICTED: hypothetical protein LOC100119735 [Nasonia vitripennis]	0.002	46.2
Nasonia vitripennis:	ref|XP_001603461.2| PREDICTED: hypothetical protein LOC100119735 [Nasonia vitripennis]	375	0.002
Query:	TCONS_00005942
Best hit:	gb|EHJ67915.1| hypothetical protein KGM_18541 [Danaus plexippus]	3e-07	58.9
Nasonia vitripennis:	ref|XP_001606485.2| PREDICTED: chromosome-associated kinesin KIF4A [Nasonia vitripennis]	1062	0.044
Other hits:	gb|EHJ67915.1| hypothetical protein KGM_18541 [Danaus plexippus]	707	3e-07
Other hits:	gb|EFX67094.1| hypothetical protein DAPPUDRAFT_331399 [Daphnia pulex]	222	2e-06
Other hits:	ref|XP_001631115.1| predicted protein [Nematostella vectensis] gb|EDO39052.1| predicted protein [Nematostella vectensis]	315	7e-06
Other hits:	ref|XP_002166485.1| PREDICTED: similar to predicted protein [Hydra magnipapillata]	684	1e-05
Other hits:	gb|EFX80231.1| hypothetical protein DAPPUDRAFT_103743 [Daphnia pulex]	210	1e-05
Other hits:	ref|XP_002165509.1| PREDICTED: similar to predicted protein [Hydra magnipapillata]	1048	3e-05
Other hits:	ref|XP_001628812.1| predicted protein [Nematostella vectensis] gb|EDO36749.1| predicted protein [Nematostella vectensis]	373	0.0002
Other hits:	ref|XP_002168148.1| PREDICTED: hypothetical protein [Hydra magnipapillata]	1025	0.0002
Other hits:	gb|EHJ79278.1| hypothetical protein KGM_15523 [Danaus plexippus]	155	0.0002
Other hits:	gb|EFN78950.1| hypothetical protein EAI_12222 [Harpegnathos saltator]	253	0.0005
Query:	TCONS_00006016
Best hit:	ref|XP_001605929.2| PREDICTED: hypothetical protein LOC100122325 [Nasonia vitripennis]	1e-41	177
Nasonia vitripennis:	ref|XP_001605929.2| PREDICTED: hypothetical protein LOC100122325 [Nasonia vitripennis]	860	1e-41
Other hits:	gb|EFZ10015.1| hypothetical protein SINV_01378 [Solenopsis invicta]	517	4e-40
Other hits:	ref|XP_003700277.1| PREDICTED: putative RNA-binding protein EEED8.10-like [Megachile rotundata]	589	6e-39
Other hits:	ref|XP_003697589.1| PREDICTED: F-box/LRR-repeat protein 2-like [Apis florea]	594	2e-37
Other hits:	gb|EGI59386.1| Putative RNA-binding protein EEED8.10 [Acromyrmex echinatior]	576	4e-37
Other hits:	ref|XP_624119.2| PREDICTED: f-box/LRR-repeat protein 2-like isoform 2 [Apis mellifera]	594	7e-37
Other hits:	ref|XP_003398715.1| PREDICTED: putative RNA-binding protein EEED8.10-like [Bombus terrestris]	572	8e-35
Other hits:	ref|XP_003486111.1| PREDICTED: LOW QUALITY PROTEIN: putative RNA-binding protein EEED8.10-like [Bombus impatiens]	591	7e-32
Other hits:	gb|EFN77352.1| Putative RNA-binding protein EEED8.10 [Harpegnathos saltator]	526	3e-24
Other hits:	gb|ADY43135.1| F-box/LRR-repeat protein [Ascaris suum]	626	4e-13
Other hits:	ref|XP_001186141.2| PREDICTED: putative RNA-binding protein EEED8.10-like [Strongylocentrotus purpuratus]	847	2e-09
Query:	TCONS_00006026
Best hit:	ref|XP_003427758.1| PREDICTED: titin-like [Nasonia vitripennis]	0	3870
Nasonia vitripennis:	ref|XP_003427758.1| PREDICTED: titin-like [Nasonia vitripennis]	2329	0
Other hits:	ref|XP_623653.3| PREDICTED: LOW QUALITY PROTEIN: hypothetical protein LOC551259 [Apis mellifera]	19028	0
Other hits:	ref|XP_003693102.1| PREDICTED: LOW QUALITY PROTEIN: titin-like [Apis florea]	16174	0
Other hits:	gb|EFN83273.1| Titin [Harpegnathos saltator]	7323	0
Other hits:	gb|EGI57423.1| Titin [Acromyrmex echinatior]	17174	0
Other hits:	gb|EFN68161.1| Titin [Camponotus floridanus]	1567	0
Other hits:	ref|XP_002431692.1| Titin, putative [Pediculus humanus corporis] gb|EEB18954.1| Titin, putative [Pediculus humanus corporis]	10733	0
Other hits:	ref|XP_002047442.1| GJ13446 [Drosophila virilis] gb|EDW69784.1| GJ13446 [Drosophila virilis]	9860	0
Other hits:	ref|XP_001955922.1| GF24939 [Drosophila ananassae] gb|EDV38728.1| GF24939 [Drosophila ananassae]	7663	0
Other hits:	ref|NP_001246557.1| sallimus, isoform J [Drosophila melanogaster] gb|AFH04228.1| sallimus, isoform J [Drosophila melanogaster]	15973	0
Other hits:	ref|NP_001246552.1| sallimus, isoform E [Drosophila melanogaster] gb|AFH04223.1| sallimus, isoform E [Drosophila melanogaster]	18488	0
Query:	TCONS_00006027
Best hit:	ref|XP_003427758.1| PREDICTED: titin-like [Nasonia vitripennis]	0	2070
Nasonia vitripennis:	ref|XP_003427758.1| PREDICTED: titin-like [Nasonia vitripennis]	2329	0
Other hits:	gb|EFN68161.1| Titin [Camponotus floridanus]	1567	0
Other hits:	ref|XP_003693102.1| PREDICTED: LOW QUALITY PROTEIN: titin-like [Apis florea]	16174	0
Other hits:	ref|XP_623653.3| PREDICTED: LOW QUALITY PROTEIN: hypothetical protein LOC551259 [Apis mellifera]	19028	0
Other hits:	gb|EGI57423.1| Titin [Acromyrmex echinatior]	17174	0
Other hits:	gb|EFN83273.1| Titin [Harpegnathos saltator]	7323	0
Other hits:	ref|XP_002431692.1| Titin, putative [Pediculus humanus corporis] gb|EEB18954.1| Titin, putative [Pediculus humanus corporis]	10733	0
Other hits:	ref|XP_001955922.1| GF24939 [Drosophila ananassae] gb|EDV38728.1| GF24939 [Drosophila ananassae]	7663	0
Other hits:	ref|XP_001650719.1| myosin light chain kinase [Aedes aegypti] gb|EAT43208.1| myosin light chain kinase [Aedes aegypti]	4604	0
Other hits:	ref|NP_001091843.1| titin2 [Bombyx mori] dbj|BAC10620.1| Titin-like protein [Bombyx mori]	3347	0
Other hits:	dbj|BAB85198.1| Titin-like protein [Bombyx mori]	3354	0
Query:	TCONS_00006028
Best hit:	ref|XP_003427758.1| PREDICTED: titin-like [Nasonia vitripennis]	0	3884
Nasonia vitripennis:	ref|XP_003427758.1| PREDICTED: titin-like [Nasonia vitripennis]	2329	0
Other hits:	ref|XP_003693102.1| PREDICTED: LOW QUALITY PROTEIN: titin-like [Apis florea]	16174	0
Other hits:	ref|XP_623653.3| PREDICTED: LOW QUALITY PROTEIN: hypothetical protein LOC551259 [Apis mellifera]	19028	0
Other hits:	gb|EFN83273.1| Titin [Harpegnathos saltator]	7323	0
Other hits:	gb|EGI57423.1| Titin [Acromyrmex echinatior]	17174	0
Other hits:	gb|EFN68161.1| Titin [Camponotus floridanus]	1567	0
Other hits:	ref|XP_002431692.1| Titin, putative [Pediculus humanus corporis] gb|EEB18954.1| Titin, putative [Pediculus humanus corporis]	10733	0
Other hits:	ref|XP_002047442.1| GJ13446 [Drosophila virilis] gb|EDW69784.1| GJ13446 [Drosophila virilis]	9860	0
Other hits:	ref|XP_001955922.1| GF24939 [Drosophila ananassae] gb|EDV38728.1| GF24939 [Drosophila ananassae]	7663	0
Other hits:	ref|NP_001246557.1| sallimus, isoform J [Drosophila melanogaster] gb|AFH04228.1| sallimus, isoform J [Drosophila melanogaster]	15973	0
Other hits:	ref|NP_001246558.1| sallimus, isoform K [Drosophila melanogaster] gb|AFH04229.1| sallimus, isoform K [Drosophila melanogaster]	16166	0
Query:	TCONS_00006029
Best hit:	ref|XP_003427758.1| PREDICTED: titin-like [Nasonia vitripennis]	0	3835
Nasonia vitripennis:	ref|XP_003427758.1| PREDICTED: titin-like [Nasonia vitripennis]	2329	0
Other hits:	ref|XP_623653.3| PREDICTED: LOW QUALITY PROTEIN: hypothetical protein LOC551259 [Apis mellifera]	19028	0
Other hits:	ref|XP_003693102.1| PREDICTED: LOW QUALITY PROTEIN: titin-like [Apis florea]	16174	0
Other hits:	gb|EFN83273.1| Titin [Harpegnathos saltator]	7323	0
Other hits:	gb|EGI57423.1| Titin [Acromyrmex echinatior]	17174	0
Other hits:	gb|EFN68161.1| Titin [Camponotus floridanus]	1567	0
Other hits:	ref|XP_002431692.1| Titin, putative [Pediculus humanus corporis] gb|EEB18954.1| Titin, putative [Pediculus humanus corporis]	10733	0
Other hits:	ref|XP_002047442.1| GJ13446 [Drosophila virilis] gb|EDW69784.1| GJ13446 [Drosophila virilis]	9860	0
Other hits:	ref|XP_001955922.1| GF24939 [Drosophila ananassae] gb|EDV38728.1| GF24939 [Drosophila ananassae]	7663	0
Other hits:	ref|NP_001246557.1| sallimus, isoform J [Drosophila melanogaster] gb|AFH04228.1| sallimus, isoform J [Drosophila melanogaster]	15973	0
Other hits:	ref|NP_001246552.1| sallimus, isoform E [Drosophila melanogaster] gb|AFH04223.1| sallimus, isoform E [Drosophila melanogaster]	18488	0
Query:	TCONS_00006030
Best hit:	ref|XP_003427738.1| PREDICTED: hypothetical protein LOC100679536 [Nasonia vitripennis]	0	6266
Nasonia vitripennis:	ref|XP_003427738.1| PREDICTED: hypothetical protein LOC100679536 [Nasonia vitripennis]	6229	0
Other hits:	ref|XP_623653.3| PREDICTED: LOW QUALITY PROTEIN: hypothetical protein LOC551259 [Apis mellifera]	19028	0
Other hits:	ref|XP_003693102.1| PREDICTED: LOW QUALITY PROTEIN: titin-like [Apis florea]	16174	0
Other hits:	gb|EFN83273.1| Titin [Harpegnathos saltator]	7323	0
Other hits:	gb|EGI57423.1| Titin [Acromyrmex echinatior]	17174	0
Other hits:	gb|EFN68161.1| Titin [Camponotus floridanus]	1567	0
Other hits:	ref|XP_002431692.1| Titin, putative [Pediculus humanus corporis] gb|EEB18954.1| Titin, putative [Pediculus humanus corporis]	10733	0
Other hits:	ref|XP_002047442.1| GJ13446 [Drosophila virilis] gb|EDW69784.1| GJ13446 [Drosophila virilis]	9860	0
Other hits:	ref|XP_001955922.1| GF24939 [Drosophila ananassae] gb|EDV38728.1| GF24939 [Drosophila ananassae]	7663	0
Other hits:	ref|NP_001246557.1| sallimus, isoform J [Drosophila melanogaster] gb|AFH04228.1| sallimus, isoform J [Drosophila melanogaster]	15973	0
Other hits:	ref|NP_001246552.1| sallimus, isoform E [Drosophila melanogaster] gb|AFH04223.1| sallimus, isoform E [Drosophila melanogaster]	18488	0
Query:	TCONS_00006121
Best hit:	ref|XP_003427738.1| PREDICTED: hypothetical protein LOC100679536 [Nasonia vitripennis]	0	940
Nasonia vitripennis:	ref|XP_003427738.1| PREDICTED: hypothetical protein LOC100679536 [Nasonia vitripennis]	6229	0
Other hits:	gb|EGI57423.1| Titin [Acromyrmex echinatior]	17174	2e-106
Other hits:	gb|EFN83272.1| Titin [Harpegnathos saltator]	14447	3e-103
Other hits:	gb|EFN64030.1| Titin [Camponotus floridanus]	4539	4e-102
Other hits:	ref|XP_623653.3| PREDICTED: LOW QUALITY PROTEIN: hypothetical protein LOC551259 [Apis mellifera]	19028	9e-102
Other hits:	ref|XP_003693102.1| PREDICTED: LOW QUALITY PROTEIN: titin-like [Apis florea]	16174	6e-100
Other hits:	ref|XP_002431692.1| Titin, putative [Pediculus humanus corporis] gb|EEB18954.1| Titin, putative [Pediculus humanus corporis]	10733	9e-48
Other hits:	ref|XP_971849.2| PREDICTED: similar to BMKETTIN [Tribolium castaneum]	20466	3e-45
Other hits:	ref|XP_001650720.1| hypothetical protein AaeL_AAEL005318 [Aedes aegypti] gb|EAT43209.1| hypothetical protein AaeL_AAEL005318 [Aedes aegypti]	2075	1e-37
Other hits:	ref|XP_001848911.1| titin [Culex quinquefasciatus] gb|EDS29254.1| titin [Culex quinquefasciatus]	9108	3e-34
Other hits:	ref|XP_001687892.1| AGAP007563-PA [Anopheles gambiae str. PEST] gb|EDO64541.1| AGAP007563-PA [Anopheles gambiae str. PEST]	15844	1e-32
Query:	TCONS_00006122
Best hit:	ref|XP_001602095.2| PREDICTED: titin-like [Nasonia vitripennis]	4e-164	583
Nasonia vitripennis:	ref|XP_001602095.2| PREDICTED: titin-like [Nasonia vitripennis]	7014	4e-164
Other hits:	ref|XP_003693102.1| PREDICTED: LOW QUALITY PROTEIN: titin-like [Apis florea]	16174	5e-67
Other hits:	gb|EGI57423.1| Titin [Acromyrmex echinatior]	17174	1e-60
Other hits:	ref|XP_002431693.1| novex-3, putative [Pediculus humanus corporis] gb|EEB18955.1| novex-3, putative [Pediculus humanus corporis]	2847	2e-38
Other hits:	ref|XP_623653.3| PREDICTED: LOW QUALITY PROTEIN: hypothetical protein LOC551259 [Apis mellifera]	19028	9e-37
Other hits:	gb|EFN83272.1| Titin [Harpegnathos saltator]	14447	9e-32
Other hits:	gb|EFA01440.1| hypothetical protein TcasGA2_TC030701 [Tribolium castaneum]	18024	2e-31
Other hits:	ref|XP_971849.2| PREDICTED: similar to BMKETTIN [Tribolium castaneum]	20466	6e-31
Other hits:	gb|EFN64029.1| Titin [Camponotus floridanus]	11066	3e-25
Other hits:	ref|XP_308312.4| AGAP007563-PB [Anopheles gambiae str. PEST] gb|EAA45411.4| AGAP007563-PB [Anopheles gambiae str. PEST]	7484	1e-24
Other hits:	ref|XP_001650721.1| novex-3 (titin isoform) [Aedes aegypti] gb|EAT43210.1| novex-3 (titin isoform) [Aedes aegypti]	2679	6e-25
Query:	TCONS_00006123
Best hit:	ref|XP_001602095.2| PREDICTED: titin-like [Nasonia vitripennis]	3e-117	426
Nasonia vitripennis:	ref|XP_001602095.2| PREDICTED: titin-like [Nasonia vitripennis]	7014	3e-117
Other hits:	gb|EFN83272.1| Titin [Harpegnathos saltator]	14447	8e-25
Other hits:	ref|XP_623653.3| PREDICTED: LOW QUALITY PROTEIN: hypothetical protein LOC551259 [Apis mellifera]	19028	6e-22
Other hits:	gb|EFN64029.1| Titin [Camponotus floridanus]	11066	1e-21
Other hits:	ref|XP_003693102.1| PREDICTED: LOW QUALITY PROTEIN: titin-like [Apis florea]	16174	4e-21
Other hits:	gb|EFZ20120.1| hypothetical protein SINV_04519 [Solenopsis invicta]	947	1e-16
Other hits:	gb|EGI57423.1| Titin [Acromyrmex echinatior]	17174	9e-16
Other hits:	ref|XP_001848911.1| titin [Culex quinquefasciatus] gb|EDS29254.1| titin [Culex quinquefasciatus]	9108	2e-13
Other hits:	gb|EHJ65548.1| kettin protein [Danaus plexippus]	14404	1e-11
Other hits:	ref|XP_001650721.1| novex-3 (titin isoform) [Aedes aegypti] gb|EAT43210.1| novex-3 (titin isoform) [Aedes aegypti]	2679	2e-11
Other hits:	ref|XP_002431692.1| Titin, putative [Pediculus humanus corporis] gb|EEB18954.1| Titin, putative [Pediculus humanus corporis]	10733	2e-11
Query:	TCONS_00006124
Best hit:	ref|XP_001602095.2| PREDICTED: titin-like [Nasonia vitripennis]	2e-128	463
Nasonia vitripennis:	ref|XP_001602095.2| PREDICTED: titin-like [Nasonia vitripennis]	7014	2e-128
Other hits:	gb|EFN83272.1| Titin [Harpegnathos saltator]	14447	4e-30
Other hits:	gb|EGI57423.1| Titin [Acromyrmex echinatior]	17174	4e-29
Other hits:	ref|XP_003693102.1| PREDICTED: LOW QUALITY PROTEIN: titin-like [Apis florea]	16174	8e-28
Other hits:	gb|EFN64029.1| Titin [Camponotus floridanus]	11066	1e-27
Other hits:	ref|XP_623653.3| PREDICTED: LOW QUALITY PROTEIN: hypothetical protein LOC551259 [Apis mellifera]	19028	3e-27
Other hits:	gb|EFZ20120.1| hypothetical protein SINV_04519 [Solenopsis invicta]	947	3e-13
Other hits:	ref|XP_971849.2| PREDICTED: similar to BMKETTIN [Tribolium castaneum]	20466	2e-08
Other hits:	ref|XP_308312.4| AGAP007563-PB [Anopheles gambiae str. PEST] gb|EAA45411.4| AGAP007563-PB [Anopheles gambiae str. PEST]	7484	2e-07
Other hits:	ref|XP_001687892.1| AGAP007563-PA [Anopheles gambiae str. PEST] gb|EDO64541.1| AGAP007563-PA [Anopheles gambiae str. PEST]	15844	2e-07
Other hits:	ref|XP_001848911.1| titin [Culex quinquefasciatus] gb|EDS29254.1| titin [Culex quinquefasciatus]	9108	8e-07
Query:	TCONS_00006175
Best hit:	ref|XP_003426736.1| PREDICTED: hypothetical protein LOC100679084 [Nasonia vitripennis]	8e-33	144
Nasonia vitripennis:	ref|XP_003426736.1| PREDICTED: hypothetical protein LOC100679084 [Nasonia vitripennis]	566	8e-33
Other hits:	gb|ACE75357.1| hypothetical protein GIP_L2_0080 [Glyptapanteles indiensis]	458	1e-05
Other hits:	dbj|BAE46429.1| ORF2-encoded protein [Danio rerio]	1027	0.0001
Other hits:	ref|XP_003723308.1| PREDICTED: RNA-directed DNA polymerase from mobile element jockey-like [Strongylocentrotus purpuratus]	926	0.0003
Other hits:	ref|XP_003729635.1| PREDICTED: RNA-directed DNA polymerase from mobile element jockey-like [Strongylocentrotus purpuratus]	870	0.0003
Other hits:	ref|XP_003729819.1| PREDICTED: RNA-directed DNA polymerase from mobile element jockey-like [Strongylocentrotus purpuratus]	435	0.0005
Other hits:	ref|XP_002561245.1| Pc16g09270 [Penicillium chrysogenum Wisconsin 54-1255] emb|CAP93597.1| Pc16g09270 [Penicillium chrysogenum Wisconsin 54-1255]	1513	0.001
Other hits:	ref|XP_002488628.1| conserved hypothetical protein [Talaromyces stipitatus ATCC 10500] gb|EED11872.1| conserved hypothetical protein [Talaromyces stipitatus ATCC 10500]	215	0.002
Other hits:	ref|XP_003337360.1| hypothetical protein PGTG_18954 [Puccinia graminis f. sp. tritici CRL 75-36-700-3]	1383	0.003
Other hits:	ref|XP_792312.2| PREDICTED: uncharacterized protein LOC587493 [Strongylocentrotus purpuratus]	986	0.004
Other hits:	ref|XP_002488578.1| conserved hypothetical protein [Talaromyces stipitatus ATCC 10500] gb|EED11822.1| conserved hypothetical protein [Talaromyces stipitatus ATCC 10500]	599	0.007
Query:	TCONS_00006220
Best hit:	ref|XP_391943.1| PREDICTED: venom carboxylesterase-6-like [Apis mellifera]	0.0004	48.9
Nasonia vitripennis:	ref|NP_001165958.1| carboxylesterase clade A, member 3 [Nasonia vitripennis]	531	0.06
Other hits:	ref|XP_391943.1| PREDICTED: venom carboxylesterase-6-like [Apis mellifera]	582	0.0004
Other hits:	ref|XP_624579.3| PREDICTED: juvenile hormone esterase-like, partial [Apis mellifera]	626	0.0008
Other hits:	gb|AEF32257.1| acetylcholinesterase-1 [Heligmosomoides polygyrus bakeri]	580	0.001
Other hits:	ref|XP_003693380.1| PREDICTED: juvenile hormone esterase-like [Apis florea]	619	0.001
Other hits:	ref|XP_396498.4| PREDICTED: juvenile hormone esterase-like [Apis mellifera]	652	0.001
Other hits:	gb|EEZ97529.1| hypothetical protein TcasGA2_TC011376 [Tribolium castaneum]	539	0.005
Other hits:	ref|XP_003493764.1| PREDICTED: venom carboxylesterase-6-like [Bombus impatiens]	579	0.009
Other hits:	gb|AEF32258.1| acetylcholinesterase-2 [Heligmosomoides polygyrus bakeri]	580	0.012
Other hits:	gb|EFN73843.1| Esterase FE4 [Camponotus floridanus]	662	0.012
Other hits:	gb|AEF32259.1| acetylcholinesterase-3 [Heligmosomoides polygyrus bakeri]	580	0.012
Query:	TCONS_00006246
Best hit:	ref|NP_001177866.1| ubiquitin carboxyl-terminal hydrolase 7 [Nasonia vitripennis]	3e-31	139
Nasonia vitripennis:	ref|NP_001177866.1| ubiquitin carboxyl-terminal hydrolase 7 [Nasonia vitripennis]	1109	3e-31
Other hits:	gb|EFN60413.1| Ubiquitin carboxyl-terminal hydrolase 7 [Camponotus floridanus]	1101	1e-26
Other hits:	gb|EGI70458.1| Ubiquitin carboxyl-terminal hydrolase 7 [Acromyrmex echinatior]	1259	1e-26
Other hits:	gb|EFN84413.1| Ubiquitin carboxyl-terminal hydrolase 7 [Harpegnathos saltator]	1079	3e-26
Other hits:	ref|XP_003398877.1| PREDICTED: ubiquitin carboxyl-terminal hydrolase 7-like [Bombus terrestris]	1079	1e-25
Other hits:	ref|XP_003698135.1| PREDICTED: ubiquitin carboxyl-terminal hydrolase 7-like [Apis florea]	1281	1e-25
Other hits:	ref|XP_003485047.1| PREDICTED: ubiquitin carboxyl-terminal hydrolase 7-like [Bombus impatiens]	1249	1e-25
Other hits:	ref|XP_003250090.1| PREDICTED: LOW QUALITY PROTEIN: ubiquitin carboxyl-terminal hydrolase 7 [Apis mellifera]	1313	1e-25
Other hits:	ref|XP_003707543.1| PREDICTED: ubiquitin carboxyl-terminal hydrolase 7 [Megachile rotundata]	1111	4e-25
Other hits:	ref|XP_974951.1| PREDICTED: similar to ubiquitin specific protease 7 [Tribolium castaneum]	1176	8e-20
Other hits:	gb|EFA07762.1| hypothetical protein TcasGA2_TC005316 [Tribolium castaneum]	1106	8e-20
Query:	TCONS_00006370
Best hit:	gb|EGB10664.1| hypothetical protein AURANDRAFT_71001, partial [Aureococcus anophagefferens]	0.003	49.7
Other hits:	gb|EGB10664.1| hypothetical protein AURANDRAFT_71001, partial [Aureococcus anophagefferens]	744	0.003
Other hits:	ref|ZP_06823829.1| non-ribosomal peptide synthetase [Streptomyces sp. SPB74] gb|EDY46066.2| non-ribosomal peptide synthetase [Streptomyces sp. SPB74]	2169	0.004
Other hits:	ref|YP_003392587.1| plectin [Conexibacter woesei DSM 14684] gb|ADB49212.1| plectin [Conexibacter woesei DSM 14684]	399	0.061
Other hits:	ref|XP_386285.1| hypothetical protein FG06109.1 [Gibberella zeae PH-1]	812	0.074
Query:	TCONS_00006617
Best hit:	ref|XP_003427823.1| PREDICTED: hypothetical protein LOC100678400 [Nasonia vitripennis]	0	689
Nasonia vitripennis:	ref|XP_003427823.1| PREDICTED: hypothetical protein LOC100678400 [Nasonia vitripennis]	408	0
Query:	TCONS_00006626
Best hit:	ref|XP_003700465.1| PREDICTED: uncharacterized protein LOC100880517 [Megachile rotundata]	7e-26	124
Other hits:	ref|XP_003700465.1| PREDICTED: uncharacterized protein LOC100880517 [Megachile rotundata]	411	7e-26
Other hits:	gb|EGI64947.1| G-protein coupled receptor Mth2 [Acromyrmex echinatior]	494	3e-10
Other hits:	gb|EFN66034.1| G-protein coupled receptor Mth2 [Camponotus floridanus]	483	1e-08
Other hits:	gb|EFZ15355.1| hypothetical protein SINV_03375 [Solenopsis invicta]	490	1e-08
Other hits:	gb|EFN86210.1| hypothetical protein EAI_11299 [Harpegnathos saltator]	508	8e-18
Other hits:	ref|XP_001971013.1| GG14666 [Drosophila erecta] gb|EDV50039.1| GG14666 [Drosophila erecta]	682	0.044
Other hits:	ref|XP_001864343.1| conserved hypothetical protein [Culex quinquefasciatus] gb|EDS40048.1| conserved hypothetical protein [Culex quinquefasciatus]	529	0.044
Other hits:	sp|Q95NQ0.1|MTH2_DROSI RecName: Full=G-protein coupled receptor Mth2; AltName: Full=Protein methuselah-2; Flags: Precursor gb|AAK82809.1|AF300338_1 G-protein-coupled receptor protein [Drosophila simulans] gb|AAK82810.1|AF300340_1 G-protein-coupled receptor protein [Drosophila simulans] gb|AAK82813.1|AF300346_1 G-protein-coupled receptor protein [Drosophila simulans] gb|AAK82814.1|AF300348_1 G-pro…	536	0.099
Other hits:	gb|AAK82811.1|AF300342_1 G-protein-coupled receptor protein [Drosophila simulans] gb|AAK82812.1|AF300344_1 G-protein-coupled receptor protein [Drosophila simulans] gb|AAK82817.1|AF300354_1 G-protein-coupled receptor protein [Drosophila simulans] gb|AAK82820.1|AF300360_1 G-protein-coupled receptor protein [Drosophila simulans]	536	0.099
Other hits:	ref|XP_002045453.1| GM23213 [Drosophila sechellia] gb|EDW46319.1| GM23213 [Drosophila sechellia]	482	0.099
Query:	TCONS_00006645
Best hit:	ref|XP_003097452.1| hypothetical protein CRE_16968 [Caenorhabditis remanei] gb|EFO84112.1| hypothetical protein CRE_16968 [Caenorhabditis remanei]	8e-36	157
Other hits:	ref|XP_003097452.1| hypothetical protein CRE_16968 [Caenorhabditis remanei] gb|EFO84112.1| hypothetical protein CRE_16968 [Caenorhabditis remanei]	1561	8e-36
Other hits:	ref|XP_003740018.1| PREDICTED: uncharacterized protein LOC100900389 [Metaseiulus occidentalis]	1413	5e-36
Other hits:	gb|ABD65117.1| hypothetical protein 31.t00030 [Brassica oleracea]	1471	3e-34
Other hits:	ref|XP_003598182.1| ATP-dependent DNA helicase PIF1 [Medicago truncatula] gb|AES68433.1| ATP-dependent DNA helicase PIF1 [Medicago truncatula]	490	6e-34
Other hits:	ref|XP_003101231.1| hypothetical protein CRE_14160 [Caenorhabditis remanei] gb|EFP07889.1| hypothetical protein CRE_14160 [Caenorhabditis remanei]	187	2e-33
Other hits:	gb|EGT30965.1| hypothetical protein CAEBREN_12265 [Caenorhabditis brenneri]	1881	2e-33
Other hits:	ref|XP_003099547.1| hypothetical protein CRE_29062 [Caenorhabditis remanei] gb|EFP10512.1| hypothetical protein CRE_29062 [Caenorhabditis remanei]	2194	2e-33
Other hits:	ref|XP_003115480.1| hypothetical protein CRE_18466 [Caenorhabditis remanei] gb|EFO99967.1| hypothetical protein CRE_18466 [Caenorhabditis remanei]	1628	4e-33
Other hits:	ref|XP_003598094.1| Helicase-like protein [Medicago truncatula] gb|AES68345.1| Helicase-like protein [Medicago truncatula]	1672	7e-32
Other hits:	gb|ACA61624.1| hypothetical protein AP9_D05.1 [Arabidopsis lyrata subsp. petraea]	800	7e-32
Query:	TCONS_00006655
Best hit:	ref|XP_003700465.1| PREDICTED: uncharacterized protein LOC100880517 [Megachile rotundata]	3e-27	127
Other hits:	ref|XP_003700465.1| PREDICTED: uncharacterized protein LOC100880517 [Megachile rotundata]	411	3e-27
Other hits:	gb|EGI64947.1| G-protein coupled receptor Mth2 [Acromyrmex echinatior]	494	7e-15
Other hits:	gb|EFN66034.1| G-protein coupled receptor Mth2 [Camponotus floridanus]	483	4e-14
Other hits:	gb|EFN86210.1| hypothetical protein EAI_11299 [Harpegnathos saltator]	508	2e-13
Other hits:	gb|EFZ15355.1| hypothetical protein SINV_03375 [Solenopsis invicta]	490	6e-13
Other hits:	ref|XP_001864343.1| conserved hypothetical protein [Culex quinquefasciatus] gb|EDS40048.1| conserved hypothetical protein [Culex quinquefasciatus]	529	0.013
Other hits:	ref|XP_003703117.1| PREDICTED: G-protein coupled receptor Mth2-like [Megachile rotundata]	403	0.029
Other hits:	ref|XP_003484636.1| PREDICTED: G-protein coupled receptor Mth2-like [Bombus impatiens]	396	0.05
Other hits:	ref|XP_002012032.1| GI16744 [Drosophila mojavensis] gb|EDW17163.1| GI16744 [Drosophila mojavensis]	572	0.066
Other hits:	ref|XP_001120657.2| PREDICTED: G-protein coupled receptor Mth2-like [Apis mellifera]	388	0.066
Query:	TCONS_00006656
Best hit:	ref|XP_003700465.1| PREDICTED: uncharacterized protein LOC100880517 [Megachile rotundata]	3e-27	128
Other hits:	ref|XP_003700465.1| PREDICTED: uncharacterized protein LOC100880517 [Megachile rotundata]	411	3e-27
Other hits:	gb|EGI64947.1| G-protein coupled receptor Mth2 [Acromyrmex echinatior]	494	9e-15
Other hits:	gb|EFN66034.1| G-protein coupled receptor Mth2 [Camponotus floridanus]	483	4e-14
Other hits:	gb|EFN86210.1| hypothetical protein EAI_11299 [Harpegnathos saltator]	508	2e-13
Other hits:	gb|EFZ15355.1| hypothetical protein SINV_03375 [Solenopsis invicta]	490	6e-13
Other hits:	ref|XP_001864343.1| conserved hypothetical protein [Culex quinquefasciatus] gb|EDS40048.1| conserved hypothetical protein [Culex quinquefasciatus]	529	0.017
Other hits:	ref|XP_001120657.2| PREDICTED: G-protein coupled receptor Mth2-like [Apis mellifera]	388	0.029
Other hits:	ref|XP_003703117.1| PREDICTED: G-protein coupled receptor Mth2-like [Megachile rotundata]	403	0.037
Other hits:	ref|XP_003484636.1| PREDICTED: G-protein coupled receptor Mth2-like [Bombus impatiens]	396	0.064
Query:	TCONS_00006657
Best hit:	ref|XP_003700465.1| PREDICTED: uncharacterized protein LOC100880517 [Megachile rotundata]	4e-27	127
Other hits:	ref|XP_003700465.1| PREDICTED: uncharacterized protein LOC100880517 [Megachile rotundata]	411	4e-27
Other hits:	gb|EGI64947.1| G-protein coupled receptor Mth2 [Acromyrmex echinatior]	494	9e-15
Other hits:	gb|EFN66034.1| G-protein coupled receptor Mth2 [Camponotus floridanus]	483	6e-14
Other hits:	gb|EFN86210.1| hypothetical protein EAI_11299 [Harpegnathos saltator]	508	3e-13
Other hits:	gb|EFZ15355.1| hypothetical protein SINV_03375 [Solenopsis invicta]	490	8e-13
Other hits:	ref|XP_001864343.1| conserved hypothetical protein [Culex quinquefasciatus] gb|EDS40048.1| conserved hypothetical protein [Culex quinquefasciatus]	529	0.017
Other hits:	ref|XP_003703117.1| PREDICTED: G-protein coupled receptor Mth2-like [Megachile rotundata]	403	0.037
Other hits:	ref|XP_003484636.1| PREDICTED: G-protein coupled receptor Mth2-like [Bombus impatiens]	396	0.064
Other hits:	ref|XP_002012032.1| GI16744 [Drosophila mojavensis] gb|EDW17163.1| GI16744 [Drosophila mojavensis]	572	0.083
Other hits:	ref|XP_001120657.2| PREDICTED: G-protein coupled receptor Mth2-like [Apis mellifera]	388	0.083
Query:	TCONS_00006658
Best hit:	ref|XP_003700465.1| PREDICTED: uncharacterized protein LOC100880517 [Megachile rotundata]	5e-27	127
Other hits:	ref|XP_003700465.1| PREDICTED: uncharacterized protein LOC100880517 [Megachile rotundata]	411	5e-27
Other hits:	gb|EGI64947.1| G-protein coupled receptor Mth2 [Acromyrmex echinatior]	494	7e-18
Other hits:	gb|EFN66034.1| G-protein coupled receptor Mth2 [Camponotus floridanus]	483	8e-19
Other hits:	gb|EFN86210.1| hypothetical protein EAI_11299 [Harpegnathos saltator]	508	6e-16
Other hits:	gb|EFZ15355.1| hypothetical protein SINV_03375 [Solenopsis invicta]	490	1e-15
Other hits:	ref|XP_001864343.1| conserved hypothetical protein [Culex quinquefasciatus] gb|EDS40048.1| conserved hypothetical protein [Culex quinquefasciatus]	529	0.018
Other hits:	ref|XP_003703117.1| PREDICTED: G-protein coupled receptor Mth2-like [Megachile rotundata]	403	0.04
Other hits:	ref|XP_003484636.1| PREDICTED: G-protein coupled receptor Mth2-like [Bombus impatiens]	396	0.067
Other hits:	ref|XP_001120657.2| PREDICTED: G-protein coupled receptor Mth2-like [Apis mellifera]	388	0.088
Other hits:	ref|XP_002012032.1| GI16744 [Drosophila mojavensis] gb|EDW17163.1| GI16744 [Drosophila mojavensis]	572	0.064
Query:	TCONS_00006665
Best hit:	ref|XP_003427860.1| PREDICTED: facilitated trehalose transporter Tret1-like [Nasonia vitripennis]	1e-39	169
Nasonia vitripennis:	ref|XP_003427860.1| PREDICTED: facilitated trehalose transporter Tret1-like [Nasonia vitripennis]	513	1e-39
Other hits:	ref|XP_003694129.1| PREDICTED: facilitated trehalose transporter Tret1-like [Apis florea]	518	3e-17
Other hits:	ref|XP_003702550.1| PREDICTED: facilitated trehalose transporter Tret1-like [Megachile rotundata]	510	8e-17
Other hits:	ref|XP_623950.2| PREDICTED: facilitated trehalose transporter Tret1-like [Apis mellifera]	518	1e-16
Other hits:	ref|XP_003489374.1| PREDICTED: facilitated trehalose transporter Tret1-like [Bombus impatiens]	518	1e-14
Other hits:	ref|XP_003403179.1| PREDICTED: facilitated trehalose transporter Tret1-like [Bombus terrestris]	518	2e-14
Other hits:	ref|XP_001990480.1| GH18226 [Drosophila grimshawi] gb|EDV93542.1| GH18226 [Drosophila grimshawi]	722	2e-13
Other hits:	ref|XP_001954772.1| GF18437 [Drosophila ananassae] gb|EDV43333.1| GF18437 [Drosophila ananassae]	720	3e-13
Other hits:	ref|XP_002069719.1| GK11425 [Drosophila willistoni] gb|EDW80705.1| GK11425 [Drosophila willistoni]	736	7e-13
Other hits:	gb|EFN85275.1| Sugar transporter ERD6-like 7 [Harpegnathos saltator]	526	7e-13
Other hits:	ref|XP_002000342.1| GI10179 [Drosophila mojavensis] gb|EDW15803.1| GI10179 [Drosophila mojavensis]	746	9e-13
Query:	TCONS_00006668
Best hit:	gb|EGI64946.1| hypothetical protein G5I_06637 [Acromyrmex echinatior]	4e-08	62
Other hits:	gb|EGI64946.1| hypothetical protein G5I_06637 [Acromyrmex echinatior]	185	4e-08
Other hits:	gb|EFZ15369.1| hypothetical protein SINV_14639 [Solenopsis invicta]	162	1e-06
Other hits:	ref|XP_001176667.1| PREDICTED: RIIa domain-containing protein 1-like [Strongylocentrotus purpuratus]	105	0.0002
Other hits:	ref|XP_002739788.1| PREDICTED: RIIa domain-containing protein-like [Saccoglossus kowalevskii]	105	0.0006
Other hits:	ref|XP_003409398.1| PREDICTED: RIIa domain-containing protein 1-like [Loxodonta africana]	92	0.0008
Other hits:	ref|XP_001637663.1| predicted protein [Nematostella vectensis] gb|EDO45600.1| predicted protein [Nematostella vectensis]	103	0.002
Other hits:	ref|NP_001187626.1| riia domain-containing protein c1orf230 [Ictalurus punctatus] gb|ADO28905.1| riia domain-containing protein c1orf230 [Ictalurus punctatus]	91	0.004
Other hits:	ref|XP_003450929.1| PREDICTED: RIIa domain-containing protein 1-like [Oreochromis niloticus]	92	0.004
Other hits:	ref|XP_002606255.1| hypothetical protein BRAFLDRAFT_123705 [Branchiostoma floridae] gb|EEN62265.1| hypothetical protein BRAFLDRAFT_123705 [Branchiostoma floridae]	110	0.007
Other hits:	ref|NP_001153236.1| RIIa domain-containing protein [Ciona intestinalis]	96	0.011
Query:	TCONS_00006724
Best hit:	ref|NP_001165798.1| NADH dehydrogenase [ubiquinone] 1 alpha subcomplex subunit 7 [Nasonia vitripennis]	0.025	42.7
Nasonia vitripennis:	ref|NP_001165798.1| NADH dehydrogenase [ubiquinone] 1 alpha subcomplex subunit 7 [Nasonia vitripennis]	102	0.025
Query:	TCONS_00006725
Best hit:	gb|EFA13069.1| hypothetical protein TcasGA2_TC006868 [Tribolium castaneum]	6e-20	105
Nasonia vitripennis:	ref|XP_003424829.1| PREDICTED: hypothetical protein LOC100680362 [Nasonia vitripennis]	408	2e-17
Other hits:	gb|EFA13069.1| hypothetical protein TcasGA2_TC006868 [Tribolium castaneum]	1447	6e-20
Other hits:	ref|XP_001810254.1| PREDICTED: similar to protease, reverse transcriptase, ribonuclease H, integrase [Tribolium castaneum]	1071	6e-20
Other hits:	ref|XP_001810024.1| PREDICTED: similar to protease, reverse transcriptase, ribonuclease H, integrase [Tribolium castaneum]	1076	3e-20
Other hits:	gb|EFA13071.1| hypothetical protein TcasGA2_TC006870 [Tribolium castaneum]	1488	3e-20
Other hits:	gb|EFN63805.1| Retrovirus-related Pol polyprotein from transposon 412 [Camponotus floridanus]	188	1e-19
Other hits:	gb|AAL90009.1| AT07338p [Drosophila melanogaster]	451	3e-17
Other hits:	emb|CAB39733.1| protease, reverse transcriptase, ribonuclease H, integrase [Drosophila buzzatii]	1147	5e-17
Other hits:	ref|XP_001807570.1| PREDICTED: similar to protease, reverse transcriptase, ribonuclease H, integrase [Tribolium castaneum]	689	2e-15
Other hits:	gb|EFA12594.1| hypothetical protein TcasGA2_TC001834 [Tribolium castaneum]	721	2e-15
Other hits:	gb|AAI39611.1| Zgc:162621 protein [Danio rerio]	340	7e-15
Query:	TCONS_00006852
Best hit:	ref|XP_003424004.1| PREDICTED: hypothetical protein LOC100680458 [Nasonia vitripennis]	0	2446
Nasonia vitripennis:	ref|XP_003424004.1| PREDICTED: hypothetical protein LOC100680458 [Nasonia vitripennis]	1603	0
Other hits:	ref|XP_003702165.1| PREDICTED: uncharacterized protein LOC100876904 [Megachile rotundata]	1557	0
Other hits:	gb|EFN81734.1| hypothetical protein EAI_13477 [Harpegnathos saltator]	1776	2e-172
Other hits:	gb|EGI63552.1| hypothetical protein G5I_08070 [Acromyrmex echinatior]	1757	1e-168
Other hits:	gb|EFZ22354.1| hypothetical protein SINV_08257 [Solenopsis invicta]	1532	3e-149
Other hits:	ref|XP_003396821.1| PREDICTED: hypothetical protein LOC100646026 [Bombus terrestris]	1566	3e-119
Other hits:	ref|XP_003251389.1| PREDICTED: hypothetical protein LOC100577498 [Apis mellifera]	1562	6e-119
Other hits:	ref|XP_003484596.1| PREDICTED: hypothetical protein LOC100744870 [Bombus impatiens]	1545	1e-117
Other hits:	gb|EFN66241.1| hypothetical protein EAG_10149 [Camponotus floridanus]	1729	2e-110
Other hits:	ref|XP_003693048.1| PREDICTED: uncharacterized protein LOC100872173 [Apis florea]	796	6e-57
Other hits:	gb|EHJ78312.1| hypothetical protein KGM_03915 [Danaus plexippus]	1791	3e-18
Query:	TCONS_00006853
Best hit:	ref|XP_003424004.1| PREDICTED: hypothetical protein LOC100680458 [Nasonia vitripennis]	0	2453
Nasonia vitripennis:	ref|XP_003424004.1| PREDICTED: hypothetical protein LOC100680458 [Nasonia vitripennis]	1603	0
Other hits:	ref|XP_003702165.1| PREDICTED: uncharacterized protein LOC100876904 [Megachile rotundata]	1557	0
Other hits:	gb|EFN81734.1| hypothetical protein EAI_13477 [Harpegnathos saltator]	1776	3e-174
Other hits:	gb|EGI63552.1| hypothetical protein G5I_08070 [Acromyrmex echinatior]	1757	2e-170
Other hits:	gb|EFZ22354.1| hypothetical protein SINV_08257 [Solenopsis invicta]	1532	6e-151
Other hits:	ref|XP_003251389.1| PREDICTED: hypothetical protein LOC100577498 [Apis mellifera]	1562	5e-121
Other hits:	ref|XP_003396821.1| PREDICTED: hypothetical protein LOC100646026 [Bombus terrestris]	1566	5e-121
Other hits:	ref|XP_003484596.1| PREDICTED: hypothetical protein LOC100744870 [Bombus impatiens]	1545	2e-119
Other hits:	gb|EFN66241.1| hypothetical protein EAG_10149 [Camponotus floridanus]	1729	2e-112
Other hits:	ref|XP_003693048.1| PREDICTED: uncharacterized protein LOC100872173 [Apis florea]	796	6e-57
Other hits:	gb|EHJ78312.1| hypothetical protein KGM_03915 [Danaus plexippus]	1791	3e-18
Query:	TCONS_00006923
Best hit:	ref|XP_003427931.1| PREDICTED: hypothetical protein LOC100678439 [Nasonia vitripennis]	1e-31	144
Nasonia vitripennis:	ref|XP_003427931.1| PREDICTED: hypothetical protein LOC100678439 [Nasonia vitripennis]	243	1e-31
Other hits:	gb|EFZ16657.1| hypothetical protein SINV_06912 [Solenopsis invicta]	248	5e-20
Other hits:	gb|EGI65427.1| hypothetical protein G5I_06098 [Acromyrmex echinatior]	189	2e-13
Other hits:	ref|XP_003493737.1| PREDICTED: hypothetical protein LOC100745834 [Bombus impatiens]	215	4e-12
Other hits:	ref|XP_003399994.1| PREDICTED: hypothetical protein LOC100650298 [Bombus terrestris]	215	2e-11
Other hits:	gb|EHJ65600.1| hypothetical protein KGM_03948 [Danaus plexippus]	273	8e-10
Other hits:	ref|XP_003704958.1| PREDICTED: uncharacterized protein LOC100882741 [Megachile rotundata]	202	1e-09
Other hits:	gb|ABF18231.1| predicted acetyltransferase [Aedes aegypti]	237	2e-09
Other hits:	ref|XP_003245537.1| PREDICTED: hypothetical protein LOC100574978 [Acyrthosiphon pisum]	282	3e-09
Other hits:	ref|XP_001663015.1| hypothetical protein AaeL_AAEL012863 [Aedes aegypti] gb|EAT34935.1| conserved hypothetical protein [Aedes aegypti]	237	4e-09
Other hits:	ref|XP_001812133.1| PREDICTED: similar to conserved hypothetical protein [Tribolium castaneum]	298	1e-07
Query:	TCONS_00006960
Best hit:	gb|EFZ20770.1| hypothetical protein SINV_03910 [Solenopsis invicta]	8e-17	94.7
Nasonia vitripennis:	ref|XP_003425827.1| PREDICTED: hypothetical protein LOC100678185 [Nasonia vitripennis]	987	6e-06
Other hits:	gb|EFZ20770.1| hypothetical protein SINV_03910 [Solenopsis invicta]	920	8e-17
Other hits:	gb|EFN69123.1| hypothetical protein EAG_14682 [Camponotus floridanus]	510	2e-28
Other hits:	gb|EFZ19729.1| hypothetical protein SINV_06739 [Solenopsis invicta]	510	6e-14
Other hits:	gb|EFZ11815.1| hypothetical protein SINV_08288 [Solenopsis invicta]	645	1e-30
Other hits:	gb|EFN62016.1| hypothetical protein EAG_13014 [Camponotus floridanus]	551	7e-23
Other hits:	gb|EFN62148.1| hypothetical protein EAG_07818 [Camponotus floridanus]	551	4e-30
Other hits:	gb|EFZ15522.1| hypothetical protein SINV_07796 [Solenopsis invicta]	803	2e-12
Other hits:	gb|EFZ14035.1| hypothetical protein SINV_15106 [Solenopsis invicta]	450	3e-12
Other hits:	gb|EFZ18988.1| hypothetical protein SINV_13112 [Solenopsis invicta]	748	1e-24
Other hits:	gb|EFN66480.1| hypothetical protein EAG_10974 [Camponotus floridanus]	547	5e-29
Query:	TCONS_00007052
Best hit:	ref|XP_001601982.2| PREDICTED: discoidin domain-containing receptor 2-like [Nasonia vitripennis]	3e-05	52.4
Nasonia vitripennis:	ref|XP_001601982.2| PREDICTED: discoidin domain-containing receptor 2-like [Nasonia vitripennis]	635	3e-05
Other hits:	ref|XP_003703717.1| PREDICTED: discoidin domain-containing receptor 2-like [Megachile rotundata]	1258	0.012
Other hits:	ref|XP_003487697.1| PREDICTED: discoidin domain-containing receptor 2-like [Bombus impatiens]	944	0.012
Other hits:	ref|XP_003396651.1| PREDICTED: discoidin domain-containing receptor 2-like [Bombus terrestris]	944	0.012
Other hits:	ref|XP_394675.4| PREDICTED: discoidin domain-containing receptor 2-like isoform 1 [Apis mellifera]	985	0.034
Query:	TCONS_00007088
Best hit:	gb|EFN89572.1| hypothetical protein EAI_09107 [Harpegnathos saltator]	1e-25	122
Other hits:	gb|EFN89572.1| hypothetical protein EAI_09107 [Harpegnathos saltator]	315	1e-25
Other hits:	gb|EFN65203.1| hypothetical protein EAG_10155 [Camponotus floridanus]	320	1e-25
Other hits:	gb|EFN83910.1| hypothetical protein EAI_07685 [Harpegnathos saltator]	628	6e-25
Other hits:	gb|EGI67989.1| hypothetical protein G5I_03377 [Acromyrmex echinatior]	368	2e-24
Other hits:	ref|XP_001945911.1| PREDICTED: hypothetical protein LOC100162262 [Acyrthosiphon pisum]	635	3e-17
Other hits:	gb|EFN77719.1| hypothetical protein EAI_03510 [Harpegnathos saltator]	228	5e-15
Other hits:	gb|EFA11706.1| hypothetical protein TcasGA2_TC001793 [Tribolium castaneum]	1116	2e-12
Other hits:	ref|XP_001807130.1| PREDICTED: similar to orf [Tribolium castaneum]	2021	2e-11
Other hits:	gb|EFA02760.1| hypothetical protein TcasGA2_TC008493 [Tribolium castaneum]	718	2e-11
Other hits:	ref|XP_003245601.1| PREDICTED: hypothetical protein LOC100572042 [Acyrthosiphon pisum]	1151	1e-09
Query:	TCONS_00007192
Best hit:	ref|XP_003427449.1| PREDICTED: hypothetical protein LOC100678687 [Nasonia vitripennis]	4e-05	53.5
Nasonia vitripennis:	ref|XP_003427449.1| PREDICTED: hypothetical protein LOC100678687 [Nasonia vitripennis]	1097	4e-05
Other hits:	ref|XP_002559408.1| Pc13g09860 [Penicillium chrysogenum Wisconsin 54-1255] emb|CAP92055.1| Pc13g09860 [Penicillium chrysogenum Wisconsin 54-1255]	995	0.0008
Other hits:	ref|XP_003730808.1| PREDICTED: uncharacterized protein LOC100889633, partial [Strongylocentrotus purpuratus]	904	0.002
Other hits:	ref|XP_001551306.1| hypothetical protein BC1G_10046 [Botryotinia fuckeliana B05.10] gb|EDN30900.1| hypothetical protein BC1G_10046 [Botryotinia fuckeliana B05.10]	533	0.003
Other hits:	emb|CCD44174.1| hypothetical protein [Botryotinia fuckeliana]	503	0.003
Other hits:	ref|XP_002902394.1| conserved hypothetical protein [Phytophthora infestans T30-4] gb|EEY56320.1| conserved hypothetical protein [Phytophthora infestans T30-4]	443	0.007
Other hits:	ref|XP_001199064.2| PREDICTED: uncharacterized protein LOC763171 [Strongylocentrotus purpuratus]	849	0.009
Other hits:	ref|XP_003231874.1| zinc knuckle transcription factor [Trichophyton rubrum CBS 118892] gb|EGD91272.1| zinc knuckle transcription factor [Trichophyton rubrum CBS 118892]	471	0.011
Other hits:	ref|XP_785058.3| PREDICTED: DNA-binding protein HEXBP-like [Strongylocentrotus purpuratus]	257	0.011
Other hits:	ref|XP_459816.1| DEHA2E11682p [Debaryomyces hansenii CBS767] emb|CAG88055.1| DEHA2E11682p [Debaryomyces hansenii CBS767]	172	0.011
Other hits:	emb|CCD82667.1| hypothetical protein Smp_167800 [Schistosoma mansoni]	526	0.015
Query:	TCONS_00007255
Best hit:	ref|XP_003427215.1| PREDICTED: hypothetical protein LOC100678896 [Nasonia vitripennis]	3e-05	45.4
Nasonia vitripennis:	ref|XP_003427215.1| PREDICTED: hypothetical protein LOC100678896 [Nasonia vitripennis]	693	3e-05
Query:	TCONS_00007296
Best hit:	ref|XP_001604297.2| PREDICTED: hypothetical protein LOC100120686 [Nasonia vitripennis]	0.04	43.1
Nasonia vitripennis:	ref|XP_001604297.2| PREDICTED: hypothetical protein LOC100120686 [Nasonia vitripennis]	1739	0.04
Query:	TCONS_00007300
Best hit:	ref|XP_003424903.1| PREDICTED: hypothetical protein LOC100678088 [Nasonia vitripennis]	0	1060
Nasonia vitripennis:	ref|XP_003424903.1| PREDICTED: hypothetical protein LOC100678088 [Nasonia vitripennis]	604	0
Other hits:	ref|XP_002495471.1| ZYRO0B12144p [Zygosaccharomyces rouxii] emb|CAR26538.1| ZYRO0B12144p [Zygosaccharomyces rouxii]	2005	2e-22
Other hits:	ref|YP_002334746.1| exonuclease sbcc, [Thermosipho africanus TCF52B] gb|ACJ75405.1| exonuclease sbcc, putative [Thermosipho africanus TCF52B]	927	2e-20
Other hits:	ref|XP_001582487.1| viral A-type inclusion protein [Trichomonas vaginalis G3] gb|EAY21501.1| viral A-type inclusion protein, putative [Trichomonas vaginalis G3]	1794	3e-19
Other hits:	ref|XP_001579764.1| viral A-type inclusion protein [Trichomonas vaginalis G3] gb|EAY18778.1| viral A-type inclusion protein, putative [Trichomonas vaginalis G3]	3369	3e-19
Other hits:	ref|XP_001425892.1| hypothetical protein [Paramecium tetraurelia strain d4-2] emb|CAK58494.1| unnamed protein product [Paramecium tetraurelia]	1014	7e-19
Other hits:	ref|XP_001318162.1| viral A-type inclusion protein [Trichomonas vaginalis G3] gb|EAY05939.1| viral A-type inclusion protein, putative [Trichomonas vaginalis G3]	5296	1e-18
Other hits:	ref|XP_001316891.1| viral A-type inclusion protein [Trichomonas vaginalis G3] gb|EAY04668.1| viral A-type inclusion protein, putative [Trichomonas vaginalis G3]	2832	1e-18
Other hits:	ref|XP_001312904.1| viral A-type inclusion protein [Trichomonas vaginalis G3] gb|EAX99974.1| viral A-type inclusion protein, putative [Trichomonas vaginalis G3]	3748	1e-18
Other hits:	ref|XP_003669999.1| hypothetical protein NDAI_0D04420 [Naumovozyma dairenensis CBS 421] emb|CCD24756.1| hypothetical protein NDAI_0D04420 [Naumovozyma dairenensis CBS 421]	1914	9e-19
Other hits:	ref|XP_637275.1| hypothetical protein DDB_G0287291 [Dictyostelium discoideum AX4] sp|O76329.1|ACTNB_DICDI RecName: Full=Interaptin; AltName: Full=Actin-binding protein D; AltName: Full=Alpha-actinin B gb|AAC34582.1| interaptin [Dictyostelium discoideum] gb|EAL63713.1| hypothetical protein DDB_G0287291 [Dictyostelium discoideum AX4]	1738	1e-18
Query:	TCONS_00007363
Best hit:	ref|XP_003424879.1| PREDICTED: hypothetical protein LOC100678155 [Nasonia vitripennis]	0	2167
Nasonia vitripennis:	ref|XP_003424879.1| PREDICTED: hypothetical protein LOC100678155 [Nasonia vitripennis]	1174	0
Other hits:	ref|XP_003503117.1| PREDICTED: hypothetical protein LOC100763491 [Cricetulus griseus]	1285	1e-14
Other hits:	gb|EGP68249.1| gram positive anchor [Streptococcus mitis SK1080]	4327	7e-14
Other hits:	ref|XP_003687270.1| hypothetical protein TPHA_0J00120 [Tetrapisispora phaffii CBS 4417] emb|CCE64836.1| hypothetical protein TPHA_0J00120 [Tetrapisispora phaffii CBS 4417]	1761	1e-13
Other hits:	ref|XP_001304893.1| viral A-type inclusion protein [Trichomonas vaginalis G3] gb|EAX91963.1| viral A-type inclusion protein, putative [Trichomonas vaginalis G3]	4045	2e-12
Other hits:	ref|XP_712591.1| flocculin-like protein [Candida albicans SC5314] gb|EAK93415.1| flocculin-like protein [Candida albicans SC5314]	1404	4e-12
Other hits:	gb|EGU64089.1| LPXTG-motif cell wall anchor domain protein [Streptococcus parasanguinis SK236]	1258	4e-12
Other hits:	ref|ZP_07368246.1| possible SD repeat-containing cell surface protein precursor [Pediococcus acidilactici DSM 20284] gb|EFL95229.1| possible SD repeat-containing cell surface protein precursor [Pediococcus acidilactici DSM 20284]	3030	5e-12
Other hits:	ref|YP_006070602.1| hypothetical protein SALIVA_1457 [Streptococcus salivarius JIM8777] emb|CCB95767.1| hypothetical protein SALIVA_1457 [Streptococcus salivarius JIM8777]	2300	7e-12
Other hits:	ref|XP_003687274.1| hypothetical protein TPHA_0J00160 [Tetrapisispora phaffii CBS 4417] emb|CCE64840.1| hypothetical protein TPHA_0J00160 [Tetrapisispora phaffii CBS 4417]	2726	9e-12
Other hits:	gb|EGS80961.1| serine-rich adhesin, platelet-type [Staphylococcus epidermidis VCU109]	2186	1e-11
Query:	TCONS_00007475
Best hit:	ref|XP_003427968.1| PREDICTED: hypothetical protein LOC100679360 [Nasonia vitripennis]	5e-11	73.9
Nasonia vitripennis:	ref|XP_003427968.1| PREDICTED: hypothetical protein LOC100679360 [Nasonia vitripennis]	57	5e-11
Query:	TCONS_00007585
Best hit:	ref|XP_003424904.1| PREDICTED: hypothetical protein LOC100678183 [Nasonia vitripennis]	0	1518
Nasonia vitripennis:	ref|XP_003424904.1| PREDICTED: hypothetical protein LOC100678183 [Nasonia vitripennis]	1729	0
Other hits:	ref|XP_003394674.1| PREDICTED: hypothetical protein LOC100651950 [Bombus terrestris]	1713	2e-152
Other hits:	ref|XP_003490167.1| PREDICTED: hypothetical protein LOC100742633 [Bombus impatiens]	1711	3e-151
Other hits:	ref|XP_393289.4| PREDICTED: telomerase-binding protein EST1A-like [Apis mellifera]	1707	9e-151
Other hits:	ref|XP_003703971.1| PREDICTED: uncharacterized protein LOC100882999 [Megachile rotundata]	1715	4e-148
Other hits:	ref|XP_003690933.1| PREDICTED: telomerase-binding protein EST1A-like [Apis florea]	1705	5e-146
Other hits:	gb|EFZ09518.1| hypothetical protein SINV_04455 [Solenopsis invicta]	1189	1e-138
Other hits:	gb|EFN76359.1| Telomerase-binding protein EST1A [Harpegnathos saltator]	1232	2e-137
Other hits:	gb|EFN73036.1| Telomerase-binding protein EST1A [Camponotus floridanus]	1228	4e-136
Other hits:	gb|EGI62977.1| Telomerase-binding protein EST1A [Acromyrmex echinatior]	1191	1e-135
Other hits:	gb|EFA10466.1| hypothetical protein TcasGA2_TC012712 [Tribolium castaneum]	1600	3e-88
Query:	TCONS_00007604
Best hit:	ref|XP_003424870.1| PREDICTED: hypothetical protein LOC100117630 isoform 2 [Nasonia vitripennis] ref|XP_001601810.2| PREDICTED: hypothetical protein LOC100117630 isoform 1 [Nasonia vitripennis]	6e-39	167
Nasonia vitripennis:	ref|XP_003424870.1| PREDICTED: hypothetical protein LOC100117630 isoform 2 [Nasonia vitripennis] ref|XP_001601810.2| PREDICTED: hypothetical protein LOC100117630 isoform 1 [Nasonia vitripennis]	659	6e-39
Query:	TCONS_00007743
Best hit:	ref|XP_003427968.1| PREDICTED: hypothetical protein LOC100679360 [Nasonia vitripennis]	1e-10	72.8
Nasonia vitripennis:	ref|XP_003427968.1| PREDICTED: hypothetical protein LOC100679360 [Nasonia vitripennis]	57	1e-10
Query:	TCONS_00007760
Best hit:	ref|XP_003226312.1| PREDICTED: peptidyl-prolyl cis-trans isomerase G-like [Anolis carolinensis]	0.042	42
Other hits:	ref|XP_003226312.1| PREDICTED: peptidyl-prolyl cis-trans isomerase G-like [Anolis carolinensis]	752	0.042
Query:	TCONS_00007765
Best hit:	ref|XP_002367238.1| zinc knuckle domain-containing protein [Toxoplasma gondii ME49] gb|EEB00098.1| zinc knuckle domain-containing protein [Toxoplasma gondii ME49] gb|EEE31721.1| zinc knuckle domain-containing protein, putative [Toxoplasma gondii VEG]	0.049	44.7
Other hits:	ref|XP_002367238.1| zinc knuckle domain-containing protein [Toxoplasma gondii ME49] gb|EEB00098.1| zinc knuckle domain-containing protein [Toxoplasma gondii ME49] gb|EEE31721.1| zinc knuckle domain-containing protein, putative [Toxoplasma gondii VEG]	502	0.049
Other hits:	ref|XP_002285142.1| PREDICTED: uncharacterized protein LOC100248740 [Vitis vinifera] emb|CBI20265.3| unnamed protein product [Vitis vinifera]	597	0.064
Other hits:	emb|CAN80069.1| hypothetical protein VITISV_019030 [Vitis vinifera]	582	0.083
Query:	TCONS_00007771
Best hit:	ref|XP_003240738.1| PREDICTED: hypothetical protein LOC100571634 [Acyrthosiphon pisum]	7e-36	156
Nasonia vitripennis:	ref|XP_003427941.1| PREDICTED: hypothetical protein LOC100679590 [Nasonia vitripennis]	542	0.003
Other hits:	ref|XP_003240738.1| PREDICTED: hypothetical protein LOC100571634 [Acyrthosiphon pisum]	1377	7e-36
Other hits:	ref|XP_003728811.1| PREDICTED: uncharacterized protein LOC100888155 [Strongylocentrotus purpuratus]	1585	6e-27
Other hits:	gb|EFX81166.1| hypothetical protein DAPPUDRAFT_102733 [Daphnia pulex]	685	6e-25
Other hits:	ref|XP_002161648.1| PREDICTED: similar to predicted protein [Hydra magnipapillata]	2326	5e-23
Other hits:	ref|XP_002167725.1| PREDICTED: similar to zinc finger, MYM domain containing 1, partial [Hydra magnipapillata]	2180	3e-22
Other hits:	ref|XP_002156461.1| PREDICTED: similar to predicted protein, partial [Hydra magnipapillata]	1387	6e-21
Other hits:	gb|EFZ10325.1| hypothetical protein SINV_01197 [Solenopsis invicta]	202	2e-19
Other hits:	ref|XP_002165509.1| PREDICTED: similar to predicted protein [Hydra magnipapillata]	1048	2e-19
Other hits:	gb|EFX61845.1| hypothetical protein DAPPUDRAFT_337965 [Daphnia pulex]	278	4e-18
Other hits:	ref|XP_002163073.1| PREDICTED: similar to predicted protein [Hydra magnipapillata]	464	1e-17
Query:	TCONS_00007819
Best hit:	ref|XP_001600349.2| PREDICTED: hypothetical protein LOC100115698 [Nasonia vitripennis]	3e-69	265
Nasonia vitripennis:	ref|XP_001600349.2| PREDICTED: hypothetical protein LOC100115698 [Nasonia vitripennis]	280	3e-69
Other hits:	ref|XP_001949529.2| PREDICTED: putative nuclease HARBI1-like [Acyrthosiphon pisum]	233	8e-15
Other hits:	ref|XP_003241296.1| PREDICTED: putative nuclease HARBI1-like [Acyrthosiphon pisum]	377	1e-11
Other hits:	ref|XP_003240077.1| PREDICTED: hypothetical protein LOC100569927 [Acyrthosiphon pisum]	448	2e-11
Other hits:	ref|XP_003240991.1| PREDICTED: putative nuclease HARBI1-like [Acyrthosiphon pisum]	190	2e-11
Other hits:	gb|EFN60645.1| Putative nuclease HARBI1 [Camponotus floridanus]	184	2e-09
Other hits:	ref|XP_001950353.1| PREDICTED: putative nuclease HARBI1-like [Acyrthosiphon pisum]	375	6e-09
Other hits:	ref|XP_795950.1| PREDICTED: putative nuclease HARBI1-like [Strongylocentrotus purpuratus]	293	5e-08
Other hits:	ref|XP_002933172.1| PREDICTED: putative nuclease HARBI1-like [Xenopus (Silurana) tropicalis]	286	1e-07
Other hits:	ref|XP_002938161.1| PREDICTED: putative nuclease HARBI1-like [Xenopus (Silurana) tropicalis]	332	1e-07
Other hits:	ref|XP_003201537.1| PREDICTED: putative nuclease HARBI1-like [Danio rerio]	494	2e-07
Query:	TCONS_00007933
Best hit:	ref|XP_003425914.1| PREDICTED: hypothetical protein LOC100678904 [Nasonia vitripennis]	2e-11	56.2
Nasonia vitripennis:	ref|XP_003425914.1| PREDICTED: hypothetical protein LOC100678904 [Nasonia vitripennis]	181	2e-11
Query:	TCONS_00007964
Best hit:	ref|XP_003426930.1| PREDICTED: hypothetical protein LOC100678738 [Nasonia vitripennis]	4e-29	133
Nasonia vitripennis:	ref|XP_003426930.1| PREDICTED: hypothetical protein LOC100678738 [Nasonia vitripennis]	819	4e-29
Other hits:	ref|XP_002160170.1| PREDICTED: similar to predicted protein [Hydra magnipapillata]	842	0.0002
Other hits:	ref|XP_002169327.1| PREDICTED: similar to predicted protein, partial [Hydra magnipapillata]	647	0.0003
Other hits:	gb|EFX63153.1| hypothetical protein DAPPUDRAFT_335875 [Daphnia pulex]	866	0.001
Other hits:	gb|EFZ09788.1| hypothetical protein SINV_13228 [Solenopsis invicta]	339	0.02
Query:	TCONS_00008060
Best hit:	ref|XP_003427725.1| PREDICTED: hypothetical protein LOC100677886 [Nasonia vitripennis]	8e-16	91.3
Nasonia vitripennis:	ref|XP_003427725.1| PREDICTED: hypothetical protein LOC100677886 [Nasonia vitripennis]	433	8e-16
Other hits:	ref|XP_002738342.1| PREDICTED: predicted protein-like [Saccoglossus kowalevskii]	787	5e-10
Other hits:	ref|XP_002731014.1| PREDICTED: predicted protein-like, partial [Saccoglossus kowalevskii]	838	3e-09
Other hits:	ref|XP_001623024.1| predicted protein [Nematostella vectensis] gb|EDO30924.1| predicted protein [Nematostella vectensis]	200	4e-06
Other hits:	ref|YP_004377048.1| putative protein kinase [Chlamydophila pecorum E58] gb|AEB41345.1| putative protein kinase [Chlamydophila pecorum E58]	497	1e-05
Other hits:	ref|XP_001635989.1| predicted protein [Nematostella vectensis] gb|EDO43926.1| predicted protein [Nematostella vectensis]	762	2e-06
Other hits:	dbj|BAJ93905.1| predicted protein [Hordeum vulgare subsp. vulgare]	694	6e-05
Other hits:	ref|XP_001428454.1| hypothetical protein [Paramecium tetraurelia strain d4-2] emb|CAK61056.1| unnamed protein product [Paramecium tetraurelia]	1232	2e-06
Other hits:	ref|XP_001431391.1| hypothetical protein [Paramecium tetraurelia strain d4-2] emb|CAK63993.1| unnamed protein product [Paramecium tetraurelia]	590	0.0002
Other hits:	ref|XP_793033.2| PREDICTED: probable serine/threonine-protein kinase DDB_G0278665-like [Strongylocentrotus purpuratus]	293	0.0003
Other hits:	ref|XP_001624914.1| predicted protein [Nematostella vectensis] gb|EDO32814.1| predicted protein [Nematostella vectensis]	199	0.0005
Query:	TCONS_00008061
Best hit:	ref|XP_003427725.1| PREDICTED: hypothetical protein LOC100677886 [Nasonia vitripennis]	7e-16	91.3
Nasonia vitripennis:	ref|XP_003427725.1| PREDICTED: hypothetical protein LOC100677886 [Nasonia vitripennis]	433	7e-16
Other hits:	ref|XP_002738342.1| PREDICTED: predicted protein-like [Saccoglossus kowalevskii]	787	4e-10
Other hits:	ref|XP_002731014.1| PREDICTED: predicted protein-like, partial [Saccoglossus kowalevskii]	838	3e-09
Other hits:	ref|XP_001623024.1| predicted protein [Nematostella vectensis] gb|EDO30924.1| predicted protein [Nematostella vectensis]	200	4e-06
Other hits:	ref|YP_004377048.1| putative protein kinase [Chlamydophila pecorum E58] gb|AEB41345.1| putative protein kinase [Chlamydophila pecorum E58]	497	1e-05
Other hits:	ref|XP_001635989.1| predicted protein [Nematostella vectensis] gb|EDO43926.1| predicted protein [Nematostella vectensis]	762	2e-06
Other hits:	dbj|BAJ93905.1| predicted protein [Hordeum vulgare subsp. vulgare]	694	6e-05
Other hits:	ref|XP_001428454.1| hypothetical protein [Paramecium tetraurelia strain d4-2] emb|CAK61056.1| unnamed protein product [Paramecium tetraurelia]	1232	2e-06
Other hits:	ref|XP_001431391.1| hypothetical protein [Paramecium tetraurelia strain d4-2] emb|CAK63993.1| unnamed protein product [Paramecium tetraurelia]	590	0.0002
Other hits:	ref|XP_793033.2| PREDICTED: probable serine/threonine-protein kinase DDB_G0278665-like [Strongylocentrotus purpuratus]	293	0.0003
Other hits:	ref|XP_001624914.1| predicted protein [Nematostella vectensis] gb|EDO32814.1| predicted protein [Nematostella vectensis]	199	0.0005
Query:	TCONS_00008130
Best hit:	ref|XP_003425204.1| PREDICTED: proto-oncogene tyrosine-protein kinase Src-like [Nasonia vitripennis]	1e-76	292
Nasonia vitripennis:	ref|XP_003425204.1| PREDICTED: proto-oncogene tyrosine-protein kinase Src-like [Nasonia vitripennis]	295	1e-76
Other hits:	gb|EFZ13551.1| hypothetical protein SINV_08984 [Solenopsis invicta]	521	7e-76
Other hits:	gb|EFN67440.1| Tyrosine-protein kinase CSK [Camponotus floridanus]	499	7e-76
Other hits:	gb|EFN82158.1| Tyrosine-protein kinase CSK [Harpegnathos saltator]	527	2e-75
Other hits:	ref|XP_003701764.1| PREDICTED: tyrosine-protein kinase CSK-like [Megachile rotundata]	494	2e-75
Other hits:	gb|EGI63197.1| Tyrosine-protein kinase CSK [Acromyrmex echinatior]	539	3e-75
Other hits:	ref|XP_003689766.1| PREDICTED: tyrosine-protein kinase CSK-like [Apis florea]	450	7e-74
Other hits:	ref|XP_393399.3| PREDICTED: tyrosine-protein kinase CSK [Apis mellifera]	426	7e-74
Other hits:	ref|XP_003491270.1| PREDICTED: tyrosine-protein kinase CSK-like [Bombus impatiens]	493	1e-71
Other hits:	ref|XP_003395969.1| PREDICTED: tyrosine-protein kinase CSK-like [Bombus terrestris]	493	5e-71
Other hits:	ref|XP_001952482.1| PREDICTED: tyrosine-protein kinase CSK-like [Acyrthosiphon pisum]	440	2e-61
Query:	TCONS_00008131
Best hit:	ref|XP_003425204.1| PREDICTED: proto-oncogene tyrosine-protein kinase Src-like [Nasonia vitripennis]	1e-76	292
Nasonia vitripennis:	ref|XP_003425204.1| PREDICTED: proto-oncogene tyrosine-protein kinase Src-like [Nasonia vitripennis]	295	1e-76
Other hits:	gb|EFZ13551.1| hypothetical protein SINV_08984 [Solenopsis invicta]	521	8e-76
Other hits:	gb|EFN67440.1| Tyrosine-protein kinase CSK [Camponotus floridanus]	499	8e-76
Other hits:	gb|EFN82158.1| Tyrosine-protein kinase CSK [Harpegnathos saltator]	527	2e-75
Other hits:	ref|XP_003701764.1| PREDICTED: tyrosine-protein kinase CSK-like [Megachile rotundata]	494	2e-75
Other hits:	gb|EGI63197.1| Tyrosine-protein kinase CSK [Acromyrmex echinatior]	539	4e-75
Other hits:	ref|XP_003689766.1| PREDICTED: tyrosine-protein kinase CSK-like [Apis florea]	450	7e-74
Other hits:	ref|XP_393399.3| PREDICTED: tyrosine-protein kinase CSK [Apis mellifera]	426	7e-74
Other hits:	ref|XP_003491270.1| PREDICTED: tyrosine-protein kinase CSK-like [Bombus impatiens]	493	1e-71
Other hits:	ref|XP_003395969.1| PREDICTED: tyrosine-protein kinase CSK-like [Bombus terrestris]	493	6e-71
Other hits:	ref|XP_001952482.1| PREDICTED: tyrosine-protein kinase CSK-like [Acyrthosiphon pisum]	440	2e-61
Query:	TCONS_00008178
Best hit:	ref|XP_002597981.1| hypothetical protein BRAFLDRAFT_79787 [Branchiostoma floridae] gb|EEN53993.1| hypothetical protein BRAFLDRAFT_79787 [Branchiostoma floridae]	0.032	47
Other hits:	ref|XP_002597981.1| hypothetical protein BRAFLDRAFT_79787 [Branchiostoma floridae] gb|EEN53993.1| hypothetical protein BRAFLDRAFT_79787 [Branchiostoma floridae]	159	0.032
Query:	TCONS_00008179
Best hit:	ref|XP_002597981.1| hypothetical protein BRAFLDRAFT_79787 [Branchiostoma floridae] gb|EEN53993.1| hypothetical protein BRAFLDRAFT_79787 [Branchiostoma floridae]	0.032	47
Other hits:	ref|XP_002597981.1| hypothetical protein BRAFLDRAFT_79787 [Branchiostoma floridae] gb|EEN53993.1| hypothetical protein BRAFLDRAFT_79787 [Branchiostoma floridae]	159	0.032
Query:	TCONS_00008282
Best hit:	ref|XP_003427804.1| PREDICTED: hypothetical protein LOC100679213 [Nasonia vitripennis]	4e-19	102
Nasonia vitripennis:	ref|XP_003427804.1| PREDICTED: hypothetical protein LOC100679213 [Nasonia vitripennis]	148	4e-19
Other hits:	gb|EFZ19734.1| hypothetical protein SINV_09999 [Solenopsis invicta]	103	3e-10
Other hits:	gb|EFZ10972.1| hypothetical protein SINV_06321 [Solenopsis invicta]	196	2e-09
Other hits:	ref|XP_003243796.1| PREDICTED: hypothetical protein LOC100568586 [Acyrthosiphon pisum]	159	2e-08
Other hits:	ref|XP_003247467.1| PREDICTED: hypothetical protein LOC100568648 [Acyrthosiphon pisum]	181	9e-08
Other hits:	gb|EFZ10550.1| hypothetical protein SINV_08943 [Solenopsis invicta]	178	8e-07
Other hits:	gb|EFA12075.1| hypothetical protein TcasGA2_TC006882 [Tribolium castaneum]	518	1e-06
Other hits:	gb|EFZ12842.1| hypothetical protein SINV_07015 [Solenopsis invicta]	113	6e-05
Other hits:	ref|XP_003244794.1| PREDICTED: hypothetical protein LOC100568927 [Acyrthosiphon pisum]	134	0.003
Other hits:	ref|XP_003244710.1| PREDICTED: hypothetical protein LOC100572214 [Acyrthosiphon pisum]	183	0.004
Query:	TCONS_00008492
Best hit:	ref|XP_003426207.1| PREDICTED: telomerase reverse transcriptase-like [Nasonia vitripennis]	0.001	50.8
Nasonia vitripennis:	ref|XP_003426207.1| PREDICTED: telomerase reverse transcriptase-like [Nasonia vitripennis]	298	0.001
Query:	TCONS_00008494
Best hit:	ref|XP_002431207.1| hypothetical protein Phum_PHUM515420 [Pediculus humanus corporis] gb|EEB18469.1| hypothetical protein Phum_PHUM515420 [Pediculus humanus corporis]	0.023	47
Other hits:	ref|XP_002431207.1| hypothetical protein Phum_PHUM515420 [Pediculus humanus corporis] gb|EEB18469.1| hypothetical protein Phum_PHUM515420 [Pediculus humanus corporis]	803	0.023
Other hits:	ref|XP_003438807.1| PREDICTED: putative RNA-binding protein Luc7-like 1-like [Oreochromis niloticus]	369	0.04
Other hits:	gb|EGW00777.1| Vomeronasal type-1 receptor 4 [Cricetulus griseus]	566	0.04
Other hits:	gb|EFA07191.1| hypothetical protein TcasGA2_TC010197 [Tribolium castaneum]	88	0.052
Query:	TCONS_00008596
Best hit:	ref|XP_003426736.1| PREDICTED: hypothetical protein LOC100679084 [Nasonia vitripennis]	9e-21	109
Nasonia vitripennis:	ref|XP_003426736.1| PREDICTED: hypothetical protein LOC100679084 [Nasonia vitripennis]	566	9e-21
Query:	TCONS_00008728
Best hit:	ref|XP_001604877.2| PREDICTED: hypothetical protein LOC100121272 [Nasonia vitripennis]	5e-178	629
Nasonia vitripennis:	ref|XP_001604877.2| PREDICTED: hypothetical protein LOC100121272 [Nasonia vitripennis]	738	5e-178
Other hits:	ref|XP_003249828.1| PREDICTED: hypothetical protein LOC100576249 [Apis mellifera]	813	1e-63
Other hits:	ref|XP_003701670.1| PREDICTED: uncharacterized protein LOC100877200 [Megachile rotundata]	782	2e-62
Other hits:	ref|XP_003697783.1| PREDICTED: uncharacterized protein LOC100863309 [Apis florea]	803	4e-62
Other hits:	ref|XP_003393529.1| PREDICTED: hypothetical protein LOC100647286 [Bombus terrestris]	814	1e-58
Other hits:	ref|XP_003485487.1| PREDICTED: hypothetical protein LOC100741965 [Bombus impatiens]	814	3e-58
Other hits:	gb|EGI65951.1| Abhydrolase domain-containing protein 8 [Acromyrmex echinatior]	743	9e-54
Other hits:	gb|EFZ18235.1| hypothetical protein SINV_06313 [Solenopsis invicta]	758	6e-53
Other hits:	gb|EFN79856.1| Abhydrolase domain-containing protein 8 [Harpegnathos saltator]	791	4e-52
Other hits:	gb|EFN66057.1| Abhydrolase domain-containing protein 8 [Camponotus floridanus]	738	7e-52
Query:	TCONS_00009048
Best hit:	ref|XP_001604877.2| PREDICTED: hypothetical protein LOC100121272 [Nasonia vitripennis]	2e-48	196
Nasonia vitripennis:	ref|XP_001604877.2| PREDICTED: hypothetical protein LOC100121272 [Nasonia vitripennis]	738	2e-48
Query:	TCONS_00009049
Best hit:	gb|EFN69737.1| Alpha-(1,6)-fucosyltransferase [Camponotus floridanus]	8e-12	74.3
Other hits:	gb|EFN69737.1| Alpha-(1,6)-fucosyltransferase [Camponotus floridanus]	590	8e-12
Other hits:	gb|EGI57854.1| Alpha-(1,6)-fucosyltransferase [Acromyrmex echinatior]	590	2e-11
Other hits:	gb|EFZ14951.1| hypothetical protein SINV_08084 [Solenopsis invicta]	590	2e-11
Other hits:	gb|EFN87207.1| Alpha-(1,6)-fucosyltransferase [Harpegnathos saltator]	508	3e-10
Other hits:	ref|XP_003485993.1| PREDICTED: alpha-(1,6)-fucosyltransferase-like [Bombus impatiens]	590	4e-10
Other hits:	ref|XP_003398289.1| PREDICTED: alpha-(1,6)-fucosyltransferase-like [Bombus terrestris]	590	9e-10
Other hits:	ref|XP_003699702.1| PREDICTED: alpha-(1,6)-fucosyltransferase-like [Megachile rotundata]	590	2e-08
Other hits:	ref|XP_001120399.2| PREDICTED: alpha-(1,6)-fucosyltransferase-like, partial [Apis mellifera]	253	7e-08
Other hits:	ref|XP_003698528.1| PREDICTED: alpha-(1,6)-fucosyltransferase-like [Apis florea]	590	7e-08
Other hits:	ref|XP_624901.2| PREDICTED: alpha-(1,6)-fucosyltransferase [Apis mellifera]	590	7e-08
Query:	TCONS_00009050
Best hit:	gb|EGX51561.1| hypothetical protein AOL_s00054g260 [Arthrobotrys oligospora ATCC 24927]	0.005	47.8
Other hits:	gb|EGX51561.1| hypothetical protein AOL_s00054g260 [Arthrobotrys oligospora ATCC 24927]	1786	0.005
Other hits:	ref|XP_002783152.1| hypothetical protein Pmar_PMAR023272 [Perkinsus marinus ATCC 50983] gb|EER14948.1| hypothetical protein Pmar_PMAR023272 [Perkinsus marinus ATCC 50983]	479	0.011
Query:	TCONS_00009195
Best hit:	ref|XP_003425883.1| PREDICTED: hypothetical protein LOC100118982 isoform 2 [Nasonia vitripennis]	6e-28	133
Nasonia vitripennis:	ref|XP_003425883.1| PREDICTED: hypothetical protein LOC100118982 isoform 2 [Nasonia vitripennis]	1281	6e-28
Other hits:	ref|XP_003707717.1| PREDICTED: guanine nucleotide-releasing factor 2-like [Megachile rotundata]	1239	4e-11
Other hits:	ref|XP_003490846.1| PREDICTED: guanine nucleotide-releasing factor 2-like [Bombus impatiens]	1240	2e-10
Other hits:	gb|EGI65355.1| hypothetical protein G5I_06217 [Acromyrmex echinatior]	112	4e-10
Other hits:	ref|XP_393346.3| PREDICTED: guanine nucleotide-releasing factor 2-like [Apis mellifera]	1231	6e-08
Query:	TCONS_00009227
Best hit:	gb|EFN88799.1| hypothetical protein EAI_13042 [Harpegnathos saltator]	4e-06	56.2
Other hits:	gb|EFN88799.1| hypothetical protein EAI_13042 [Harpegnathos saltator]	177	4e-06
Query:	TCONS_00009398
Best hit:	ref|XP_003708447.1| PREDICTED: guanine nucleotide-binding protein G(s) subunit alpha-like [Megachile rotundata]	3e-14	83.2
Other hits:	ref|XP_003708447.1| PREDICTED: guanine nucleotide-binding protein G(s) subunit alpha-like [Megachile rotundata]	381	3e-14
Other hits:	gb|EGI62674.1| Guanine nucleotide-binding protein G(s) subunit alpha [Acromyrmex echinatior]	380	3e-14
Other hits:	ref|XP_001944148.1| PREDICTED: guanine nucleotide-binding protein G(s) subunit alpha-like [Acyrthosiphon pisum]	379	1e-13
Other hits:	gb|EFN80064.1| Guanine nucleotide-binding protein G(s) subunit alpha [Harpegnathos saltator]	161	1e-13
Other hits:	gb|EEC10034.1| guanine nucleotide-binding protein, putative [Ixodes scapularis]	380	1e-13
Other hits:	ref|XP_003743481.1| PREDICTED: guanine nucleotide-binding protein G(s) subunit alpha-like [Metaseiulus occidentalis]	378	1e-13
Other hits:	ref|XP_320433.1| AGAP012095-PA [Anopheles gambiae str. PEST] sp|Q7PD79.1|GNAS_ANOGA RecName: Full=Guanine nucleotide-binding protein G(s) subunit alpha; AltName: Full=Adenylate cyclase-stimulating G alpha protein gb|EAA00295.1| AGAP012095-PA [Anopheles gambiae str. PEST] gb|ABA56309.1| G(alpha)s [Anopheles gambiae]	383	2e-13
Other hits:	ref|XP_001848331.1| guanine nucleotide-binding protein G(s) subunit alpha [Culex quinquefasciatus] gb|EDS28079.1| guanine nucleotide-binding protein G(s) subunit alpha [Culex quinquefasciatus]	383	2e-13
Other hits:	gb|EFR20831.1| hypothetical protein AND_19391 [Anopheles darlingi]	290	2e-13
Other hits:	ref|XP_001648212.1| GTP-binding protein alpha subunit, gna [Aedes aegypti] gb|EAT44653.1| GTP-binding protein alpha subunit, gna [Aedes aegypti]	383	2e-13
Query:	TCONS_00009588
Best hit:	ref|XP_003425863.1| PREDICTED: hypothetical protein LOC100679531 [Nasonia vitripennis]	0	1754
Nasonia vitripennis:	ref|XP_003425863.1| PREDICTED: hypothetical protein LOC100679531 [Nasonia vitripennis]	1021	0
Other hits:	ref|XP_003395030.1| PREDICTED: hypothetical protein LOC100645589 [Bombus terrestris]	828	2e-80
Other hits:	ref|XP_003494212.1| PREDICTED: hypothetical protein LOC100742846 [Bombus impatiens]	829	1e-80
Other hits:	gb|EFZ09286.1| hypothetical protein SINV_11625 [Solenopsis invicta]	918	7e-69
Other hits:	gb|EFN78085.1| Zinc finger and BTB domain-containing protein 17 [Harpegnathos saltator]	1067	6e-61
Other hits:	gb|EGI62643.1| hypothetical protein G5I_09005 [Acromyrmex echinatior]	429	4e-15
Other hits:	gb|EFN71098.1| hypothetical protein EAG_06253 [Camponotus floridanus]	399	8e-15
Other hits:	ref|XP_974764.1| PREDICTED: similar to novel KRAB box and zinc finger, C2H2 type domain containing protein [Tribolium castaneum] gb|EFA02409.1| hypothetical protein TcasGA2_TC008092 [Tribolium castaneum]	416	4e-12
Other hits:	ref|XP_003761457.1| PREDICTED: zinc finger protein 197-like [Sarcophilus harrisii]	1004	1e-11
Other hits:	ref|XP_001948732.2| PREDICTED: zinc finger protein 84-like [Acyrthosiphon pisum]	596	2e-11
Other hits:	ref|XP_001637077.1| predicted protein [Nematostella vectensis] gb|EDO45014.1| predicted protein [Nematostella vectensis]	670	7e-11
Query:	TCONS_00009589
Best hit:	ref|XP_003425863.1| PREDICTED: hypothetical protein LOC100679531 [Nasonia vitripennis]	0	1635
Nasonia vitripennis:	ref|XP_003425863.1| PREDICTED: hypothetical protein LOC100679531 [Nasonia vitripennis]	1021	0
Other hits:	ref|XP_003395030.1| PREDICTED: hypothetical protein LOC100645589 [Bombus terrestris]	828	2e-80
Other hits:	ref|XP_003494212.1| PREDICTED: hypothetical protein LOC100742846 [Bombus impatiens]	829	2e-80
Other hits:	gb|EFZ09286.1| hypothetical protein SINV_11625 [Solenopsis invicta]	918	9e-69
Other hits:	gb|EFN78085.1| Zinc finger and BTB domain-containing protein 17 [Harpegnathos saltator]	1067	7e-61
Other hits:	gb|EGI62643.1| hypothetical protein G5I_09005 [Acromyrmex echinatior]	429	4e-15
Other hits:	gb|EFN71098.1| hypothetical protein EAG_06253 [Camponotus floridanus]	399	9e-15
Other hits:	ref|XP_974764.1| PREDICTED: similar to novel KRAB box and zinc finger, C2H2 type domain containing protein [Tribolium castaneum] gb|EFA02409.1| hypothetical protein TcasGA2_TC008092 [Tribolium castaneum]	416	4e-12
Other hits:	ref|XP_003761457.1| PREDICTED: zinc finger protein 197-like [Sarcophilus harrisii]	1004	1e-11
Other hits:	ref|XP_001948732.2| PREDICTED: zinc finger protein 84-like [Acyrthosiphon pisum]	596	3e-11
Other hits:	ref|XP_001637077.1| predicted protein [Nematostella vectensis] gb|EDO45014.1| predicted protein [Nematostella vectensis]	670	8e-11
Query:	TCONS_00009605
Best hit:	gb|EFA07191.1| hypothetical protein TcasGA2_TC010197 [Tribolium castaneum]	0.095	40.8
Other hits:	gb|EFA07191.1| hypothetical protein TcasGA2_TC010197 [Tribolium castaneum]	88	0.095
Query:	TCONS_00009615
Best hit:	ref|XP_003691075.1| PREDICTED: uncharacterized protein LOC100864702 [Apis florea]	0.016	46.2
Other hits:	ref|XP_003691075.1| PREDICTED: uncharacterized protein LOC100864702 [Apis florea]	503	0.016
Other hits:	gb|EFX85805.1| hypothetical protein DAPPUDRAFT_237354 [Daphnia pulex]	574	0.047
Query:	TCONS_00009861
Best hit:	ref|NP_044769.1| SecY-type transporter protein [Reclinomonas americana] gb|AAD11884.1| SecY-type transporter protein (mitochondrion) [Reclinomonas americana]	0.079	45.8
Other hits:	ref|NP_044769.1| SecY-type transporter protein [Reclinomonas americana] gb|AAD11884.1| SecY-type transporter protein (mitochondrion) [Reclinomonas americana]	410	0.079
Query:	TCONS_00009862
Best hit:	ref|NP_044769.1| SecY-type transporter protein [Reclinomonas americana] gb|AAD11884.1| SecY-type transporter protein (mitochondrion) [Reclinomonas americana]	0.089	45.8
Other hits:	ref|NP_044769.1| SecY-type transporter protein [Reclinomonas americana] gb|AAD11884.1| SecY-type transporter protein (mitochondrion) [Reclinomonas americana]	410	0.089
Query:	TCONS_00009901
Best hit:	emb|CBZ35685.1| hypothetical protein, conserved [Leishmania donovani]	0.023	45.1
Other hits:	emb|CBZ35685.1| hypothetical protein, conserved [Leishmania donovani]	1754	0.023
Other hits:	ref|XP_001470306.1| conserved hypothetical protein [Leishmania infantum JPCM5] emb|CAM69501.1| conserved hypothetical protein [Leishmania infantum JPCM5]	1754	0.039
Query:	TCONS_00009902
Best hit:	emb|CBZ35685.1| hypothetical protein, conserved [Leishmania donovani]	0.021	45.1
Other hits:	emb|CBZ35685.1| hypothetical protein, conserved [Leishmania donovani]	1754	0.021
Other hits:	ref|XP_001470306.1| conserved hypothetical protein [Leishmania infantum JPCM5] emb|CAM69501.1| conserved hypothetical protein [Leishmania infantum JPCM5]	1754	0.035
Query:	TCONS_00010193
Best hit:	ref|XP_003425985.1| PREDICTED: hypothetical protein LOC100678048 [Nasonia vitripennis]	0	884
Nasonia vitripennis:	ref|XP_003425985.1| PREDICTED: hypothetical protein LOC100678048 [Nasonia vitripennis]	490	0
Other hits:	ref|XP_003250981.1| PREDICTED: hypothetical protein LOC100577659 [Apis mellifera]	667	5e-16
Other hits:	ref|XP_003395217.1| PREDICTED: hypothetical protein LOC100648707 [Bombus terrestris]	615	5e-14
Other hits:	ref|XP_003706179.1| PREDICTED: uncharacterized protein LOC100875201 [Megachile rotundata]	671	3e-12
Other hits:	ref|XP_003488586.1| PREDICTED: hypothetical protein LOC100740582 [Bombus impatiens]	615	4e-12
Other hits:	gb|EFN71067.1| hypothetical protein EAG_03236 [Camponotus floridanus]	647	2e-10
Other hits:	gb|EGI66960.1| hypothetical protein G5I_04476 [Acromyrmex echinatior]	630	1e-09
Query:	TCONS_00010215
Best hit:	gb|EHJ75013.1| putative DCAPL3 [Danaus plexippus]	3e-08	64.7
Other hits:	gb|EHJ75013.1| putative DCAPL3 [Danaus plexippus]	502	3e-08
Other hits:	ref|XP_003701333.1| PREDICTED: uncharacterized protein LOC100875671 [Megachile rotundata]	963	2e-07
Other hits:	ref|XP_003697889.1| PREDICTED: uncharacterized protein LOC100867381 [Apis florea]	965	2e-07
Other hits:	ref|XP_393153.4| PREDICTED: hypothetical protein LOC409655 [Apis mellifera]	966	2e-07
Other hits:	gb|EFZ14870.1| hypothetical protein SINV_01664 [Solenopsis invicta]	33	2e-07
Other hits:	ref|XP_002425804.1| alpha-actinin-2-associated lim protein/alp, putative [Pediculus humanus corporis] gb|EEB13066.1| alpha-actinin-2-associated lim protein/alp, putative [Pediculus humanus corporis]	1598	3e-06
Other hits:	gb|EEZ97543.1| hypothetical protein TcasGA2_TC011393 [Tribolium castaneum]	204	1e-05
Other hits:	ref|XP_970771.2| PREDICTED: similar to DCAPL3 [Tribolium castaneum]	1473	1e-05
Other hits:	dbj|BAG53169.1| unnamed protein product [Homo sapiens]	602	0.003
Other hits:	dbj|BAG58671.1| unnamed protein product [Homo sapiens]	977	0.003
Query:	TCONS_00010613
Best hit:	ref|ZP_10066782.1| acyl transferase [Streptomyces tsukubaensis NRRL18488] gb|EIF94503.1| acyl transferase [Streptomyces tsukubaensis NRRL18488]	0.056	32.3
Other hits:	ref|ZP_10066782.1| acyl transferase [Streptomyces tsukubaensis NRRL18488] gb|EIF94503.1| acyl transferase [Streptomyces tsukubaensis NRRL18488]	919	0.056
Query:	TCONS_00010641
Best hit:	ref|XP_001601847.2| PREDICTED: glucose dehydrogenase [acceptor]-like [Nasonia vitripennis]	8e-11	70.9
Nasonia vitripennis:	ref|XP_001601847.2| PREDICTED: glucose dehydrogenase [acceptor]-like [Nasonia vitripennis]	604	8e-11
Other hits:	ref|XP_973336.1| PREDICTED: similar to AGAP003782-PA [Tribolium castaneum]	665	1e-06
Other hits:	ref|XP_003705709.1| PREDICTED: glucose dehydrogenase [acceptor]-like [Megachile rotundata]	802	2e-05
Other hits:	ref|XP_002425020.1| glucose dehydrogenase precursor, putative [Pediculus humanus corporis] gb|EEB12282.1| glucose dehydrogenase precursor, putative [Pediculus humanus corporis]	635	4e-05
Other hits:	ref|XP_394222.2| PREDICTED: glucose dehydrogenase [acceptor] [Apis mellifera]	800	0.0002
Other hits:	ref|XP_003486101.1| PREDICTED: glucose dehydrogenase [acceptor]-like [Bombus impatiens]	794	0.0003
Other hits:	gb|EHJ76762.1| putative alcohol dehydrogenase [Danaus plexippus]	677	0.0005
Other hits:	ref|XP_003398743.1| PREDICTED: glucose dehydrogenase [acceptor]-like [Bombus terrestris]	794	0.0005
Other hits:	gb|EHJ76761.1| hypothetical protein KGM_00259 [Danaus plexippus]	549	0.001
Other hits:	ref|XP_003690767.1| PREDICTED: glucose dehydrogenase [acceptor]-like [Apis florea]	260	0.002
Other hits:	ref|XP_001945176.2| PREDICTED: glucose dehydrogenase [acceptor]-like [Acyrthosiphon pisum]	669	0.007
Query:	TCONS_00010654
Best hit:	ref|XP_003427051.1| PREDICTED: hypothetical protein LOC100115762 [Nasonia vitripennis]	6e-09	64.7
Nasonia vitripennis:	ref|XP_003427051.1| PREDICTED: hypothetical protein LOC100115762 [Nasonia vitripennis]	1691	6e-09
Query:	TCONS_00010984
Best hit:	ref|XP_003427208.1| PREDICTED: alpha-tocopherol transfer protein-like [Nasonia vitripennis]	4e-62	243
Nasonia vitripennis:	ref|XP_003427208.1| PREDICTED: alpha-tocopherol transfer protein-like [Nasonia vitripennis]	297	4e-62
Other hits:	dbj|BAI94568.1| CRAL-TRIO domain containing protein [Diacamma sp. Okinawa-2006a]	302	4e-20
Other hits:	ref|XP_312380.3| AGAP002559-PA [Anopheles gambiae str. PEST] gb|EAA08040.3| AGAP002559-PA [Anopheles gambiae str. PEST]	327	8e-17
Other hits:	ref|XP_003436154.1| AGAP002559-PB [Anopheles gambiae str. PEST] gb|EGK96859.1| AGAP002559-PB [Anopheles gambiae str. PEST]	308	8e-17
Other hits:	ref|XP_001851205.1| CRAL/TRIO domain-containing protein [Culex quinquefasciatus] gb|EDS33245.1| CRAL/TRIO domain-containing protein [Culex quinquefasciatus]	308	4e-16
Other hits:	gb|EFA05439.1| hypothetical protein TcasGA2_TC015616 [Tribolium castaneum]	302	6e-16
Other hits:	ref|XP_970129.1| PREDICTED: similar to AGAP002559-PA [Tribolium castaneum]	264	6e-16
Other hits:	ref|XP_001651427.1| CRAL/TRIO domain-containing protein [Aedes aegypti] gb|EAT42707.1| CRAL/TRIO domain-containing protein [Aedes aegypti]	327	1e-15
Other hits:	ref|XP_001651428.1| CRAL/TRIO domain-containing protein [Aedes aegypti] gb|EAT42708.1| CRAL/TRIO domain-containing protein [Aedes aegypti]	308	1e-15
Other hits:	ref|XP_001945548.1| PREDICTED: alpha-tocopherol transfer protein-like [Acyrthosiphon pisum]	310	2e-15
Other hits:	ref|XP_002425666.1| protein C20orf121, putative [Pediculus humanus corporis] gb|EEB12928.1| protein C20orf121, putative [Pediculus humanus corporis]	307	3e-15
Query:	TCONS_00010985
Best hit:	ref|XP_003427208.1| PREDICTED: alpha-tocopherol transfer protein-like [Nasonia vitripennis]	9e-62	243
Nasonia vitripennis:	ref|XP_003427208.1| PREDICTED: alpha-tocopherol transfer protein-like [Nasonia vitripennis]	297	9e-62
Other hits:	dbj|BAI94568.1| CRAL-TRIO domain containing protein [Diacamma sp. Okinawa-2006a]	302	9e-20
Other hits:	ref|XP_312380.3| AGAP002559-PA [Anopheles gambiae str. PEST] gb|EAA08040.3| AGAP002559-PA [Anopheles gambiae str. PEST]	327	2e-16
Other hits:	ref|XP_003436154.1| AGAP002559-PB [Anopheles gambiae str. PEST] gb|EGK96859.1| AGAP002559-PB [Anopheles gambiae str. PEST]	308	2e-16
Other hits:	ref|XP_001851205.1| CRAL/TRIO domain-containing protein [Culex quinquefasciatus] gb|EDS33245.1| CRAL/TRIO domain-containing protein [Culex quinquefasciatus]	308	1e-15
Other hits:	gb|EFA05439.1| hypothetical protein TcasGA2_TC015616 [Tribolium castaneum]	302	1e-15
Other hits:	ref|XP_970129.1| PREDICTED: similar to AGAP002559-PA [Tribolium castaneum]	264	1e-15
Other hits:	ref|XP_001651427.1| CRAL/TRIO domain-containing protein [Aedes aegypti] gb|EAT42707.1| CRAL/TRIO domain-containing protein [Aedes aegypti]	327	3e-15
Other hits:	ref|XP_001651428.1| CRAL/TRIO domain-containing protein [Aedes aegypti] gb|EAT42708.1| CRAL/TRIO domain-containing protein [Aedes aegypti]	308	3e-15
Other hits:	ref|XP_001945548.1| PREDICTED: alpha-tocopherol transfer protein-like [Acyrthosiphon pisum]	310	5e-15
Other hits:	ref|XP_002425666.1| protein C20orf121, putative [Pediculus humanus corporis] gb|EEB12928.1| protein C20orf121, putative [Pediculus humanus corporis]	307	6e-15
Query:	TCONS_00010986
Best hit:	ref|XP_003427208.1| PREDICTED: alpha-tocopherol transfer protein-like [Nasonia vitripennis]	1e-61	239
Nasonia vitripennis:	ref|XP_003427208.1| PREDICTED: alpha-tocopherol transfer protein-like [Nasonia vitripennis]	297	1e-61
Other hits:	dbj|BAI94568.1| CRAL-TRIO domain containing protein [Diacamma sp. Okinawa-2006a]	302	7e-21
Other hits:	ref|XP_001651427.1| CRAL/TRIO domain-containing protein [Aedes aegypti] gb|EAT42707.1| CRAL/TRIO domain-containing protein [Aedes aegypti]	327	1e-20
Other hits:	gb|EHJ79293.1| putative CRAL/TRIO domain-containing protein [Danaus plexippus]	339	9e-21
Other hits:	ref|XP_001651428.1| CRAL/TRIO domain-containing protein [Aedes aegypti] gb|EAT42708.1| CRAL/TRIO domain-containing protein [Aedes aegypti]	308	1e-20
Other hits:	ref|XP_001851205.1| CRAL/TRIO domain-containing protein [Culex quinquefasciatus] gb|EDS33245.1| CRAL/TRIO domain-containing protein [Culex quinquefasciatus]	308	4e-20
Other hits:	ref|XP_971470.1| PREDICTED: similar to AGAP002559-PA [Tribolium castaneum] gb|EFA04911.1| hypothetical protein TcasGA2_TC014975 [Tribolium castaneum]	306	8e-20
Other hits:	ref|XP_312380.3| AGAP002559-PA [Anopheles gambiae str. PEST] gb|EAA08040.3| AGAP002559-PA [Anopheles gambiae str. PEST]	327	1e-19
Other hits:	gb|EFR30220.1| hypothetical protein AND_00321 [Anopheles darlingi]	205	8e-20
Other hits:	ref|XP_003436154.1| AGAP002559-PB [Anopheles gambiae str. PEST] gb|EGK96859.1| AGAP002559-PB [Anopheles gambiae str. PEST]	308	1e-19
Other hits:	ref|XP_973232.1| PREDICTED: similar to CRAL/TRIO domain-containing protein [Tribolium castaneum] gb|EFA05407.1| hypothetical protein TcasGA2_TC015583 [Tribolium castaneum]	308	5e-19
Query:	TCONS_00011043
Best hit:	ref|XP_001606811.2| PREDICTED: probable G-protein coupled receptor Mth-like 1-like [Nasonia vitripennis]	2e-79	303
Nasonia vitripennis:	ref|XP_001606811.2| PREDICTED: probable G-protein coupled receptor Mth-like 1-like [Nasonia vitripennis]	615	2e-79
Other hits:	gb|EFN65288.1| Probable G-protein coupled receptor Mth-like 1 [Camponotus floridanus]	424	1e-14
Other hits:	ref|XP_003394252.1| PREDICTED: LOW QUALITY PROTEIN: probable G-protein coupled receptor Mth-like 1-like [Bombus terrestris]	593	4e-14
Other hits:	ref|XP_003486440.1| PREDICTED: probable G-protein coupled receptor Mth-like 1-like [Bombus impatiens]	593	1e-12
Other hits:	gb|EGI65173.1| Putative G-protein coupled receptor Mth-like 1 [Acromyrmex echinatior]	463	2e-10
Other hits:	gb|EFZ10720.1| hypothetical protein SINV_01739 [Solenopsis invicta]	323	3e-09
Other hits:	gb|EFN87235.1| hypothetical protein EAI_08565 [Harpegnathos saltator]	259	9e-07
Other hits:	ref|XP_002009384.1| GI15323 [Drosophila mojavensis] gb|EDW06701.1| GI15323 [Drosophila mojavensis]	682	0.039
Query:	TCONS_00011428
Best hit:	ref|XP_001560292.1| predicted protein [Botryotinia fuckeliana B05.10] gb|EDN25564.1| predicted protein [Botryotinia fuckeliana B05.10]	0.011	46.6
Other hits:	ref|XP_001560292.1| predicted protein [Botryotinia fuckeliana B05.10] gb|EDN25564.1| predicted protein [Botryotinia fuckeliana B05.10]	148	0.011
Other hits:	emb|CCD49159.1| hypothetical protein [Botryotinia fuckeliana]	150	0.024
Other hits:	ref|YP_001616904.1| protein kinase [Sorangium cellulosum 'So ce 56'] emb|CAN96424.1| Protein kinase [Sorangium cellulosum 'So ce 56']	856	0.054
Query:	TCONS_00011430
Best hit:	ref|XP_001560292.1| predicted protein [Botryotinia fuckeliana B05.10] gb|EDN25564.1| predicted protein [Botryotinia fuckeliana B05.10]	0.011	46.6
Other hits:	ref|XP_001560292.1| predicted protein [Botryotinia fuckeliana B05.10] gb|EDN25564.1| predicted protein [Botryotinia fuckeliana B05.10]	148	0.011
Other hits:	emb|CCD49159.1| hypothetical protein [Botryotinia fuckeliana]	150	0.025
Other hits:	ref|YP_001616904.1| protein kinase [Sorangium cellulosum 'So ce 56'] emb|CAN96424.1| Protein kinase [Sorangium cellulosum 'So ce 56']	856	0.055
Query:	TCONS_00011431
Best hit:	ref|XP_001560292.1| predicted protein [Botryotinia fuckeliana B05.10] gb|EDN25564.1| predicted protein [Botryotinia fuckeliana B05.10]	0.012	46.6
Other hits:	ref|XP_001560292.1| predicted protein [Botryotinia fuckeliana B05.10] gb|EDN25564.1| predicted protein [Botryotinia fuckeliana B05.10]	148	0.012
Other hits:	emb|CCD49159.1| hypothetical protein [Botryotinia fuckeliana]	150	0.027
Other hits:	ref|YP_001616904.1| protein kinase [Sorangium cellulosum 'So ce 56'] emb|CAN96424.1| Protein kinase [Sorangium cellulosum 'So ce 56']	856	0.061
Query:	TCONS_00011546
Best hit:	ref|XP_003426735.1| PREDICTED: zinc finger BED domain-containing protein 4-like [Nasonia vitripennis]	0.0004	53.5
Nasonia vitripennis:	ref|XP_003426735.1| PREDICTED: zinc finger BED domain-containing protein 4-like [Nasonia vitripennis]	615	0.0004
Other hits:	gb|EHJ78412.1| hypothetical protein KGM_03810 [Danaus plexippus]	105	0.0004
Other hits:	ref|XP_003248584.1| PREDICTED: zinc finger BED domain-containing protein 1-like [Acyrthosiphon pisum]	529	0.001
Other hits:	ref|XP_003247929.1| PREDICTED: zinc finger BED domain-containing protein 1-like [Acyrthosiphon pisum]	690	0.003
Other hits:	gb|EHJ63895.1| hypothetical protein KGM_21858 [Danaus plexippus]	51	0.013
Other hits:	ref|XP_003240155.1| PREDICTED: zinc finger BED domain-containing protein 4-like [Acyrthosiphon pisum]	625	0.013
Other hits:	gb|EFN71507.1| Zinc finger BED domain-containing protein 1 [Camponotus floridanus]	486	0.065
Other hits:	ref|XP_001867863.1| conserved hypothetical protein [Culex quinquefasciatus] gb|EDS45698.1| conserved hypothetical protein [Culex quinquefasciatus]	142	0.0003
Query:	TCONS_00011962
Best hit:	ref|XP_003424974.1| PREDICTED: dynein heavy chain, cytoplasmic-like [Nasonia vitripennis]	3e-27	105
Nasonia vitripennis:	ref|XP_003424974.1| PREDICTED: dynein heavy chain, cytoplasmic-like [Nasonia vitripennis]	312	3e-27
Other hits:	gb|AAZ15237.1| reverse transcriptase [Aedes aegypti]	725	5e-05
Other hits:	dbj|BAA33574.1| unnamed protein product [Bombyx mori]	290	0.055
Other hits:	dbj|BAA33572.1| unnamed protein product [Bombyx mori] dbj|BAA33573.1| unnamed protein product [Bombyx mori]	290	0.055
Query:	TCONS_00011963
Best hit:	ref|XP_001998142.1| GH23191 [Drosophila grimshawi] gb|EDW00558.1| GH23191 [Drosophila grimshawi]	0.073	41.2
Other hits:	ref|XP_001998142.1| GH23191 [Drosophila grimshawi] gb|EDW00558.1| GH23191 [Drosophila grimshawi]	186	0.073
Query:	TCONS_00011969
Best hit:	ref|XP_003426807.1| PREDICTED: putative ankyrin repeat protein RF_0381-like [Nasonia vitripennis]	0	1191
Nasonia vitripennis:	ref|XP_003426807.1| PREDICTED: putative ankyrin repeat protein RF_0381-like [Nasonia vitripennis]	592	0
Other hits:	ref|XP_001329422.1| ankyrin repeat protein [Trichomonas vaginalis G3] gb|EAY17199.1| ankyrin repeat protein, putative [Trichomonas vaginalis G3]	1489	1e-34
Other hits:	ref|XP_001649301.1| ankyrin 2,3/unc44 [Aedes aegypti] gb|EAT33074.1| ankyrin 2,3/unc44 [Aedes aegypti]	865	3e-30
Other hits:	ref|XP_001580518.1| ankyrin repeat protein [Trichomonas vaginalis G3] gb|EAY19532.1| ankyrin repeat protein, putative [Trichomonas vaginalis G3]	707	6e-30
Other hits:	ref|XP_001580790.1| ankyrin repeat protein [Trichomonas vaginalis G3] gb|EAY19804.1| ankyrin repeat protein, putative [Trichomonas vaginalis G3]	922	6e-30
Other hits:	ref|XP_001317121.1| ankyrin repeat protein [Trichomonas vaginalis G3] gb|EAY04898.1| ankyrin repeat protein, putative [Trichomonas vaginalis G3]	1017	1e-29
Other hits:	ref|XP_001321441.1| ankyrin repeat protein [Trichomonas vaginalis G3] gb|EAY09218.1| ankyrin repeat protein, putative [Trichomonas vaginalis G3]	744	3e-29
Other hits:	ref|XP_001301098.1| ankyrin repeat protein [Trichomonas vaginalis G3] gb|EAX88168.1| ankyrin repeat protein, putative [Trichomonas vaginalis G3]	716	9e-29
Other hits:	ref|XP_001580069.1| ankyrin repeat protein [Trichomonas vaginalis G3] gb|EAY19083.1| ankyrin repeat protein, putative [Trichomonas vaginalis G3]	708	7e-29
Other hits:	ref|XP_001311071.1| ankyrin repeat protein [Trichomonas vaginalis G3] gb|EAX98141.1| ankyrin repeat protein, putative [Trichomonas vaginalis G3]	1247	3e-28
Other hits:	ref|XP_001321705.1| ankyrin repeat protein [Trichomonas vaginalis G3] gb|EAY09482.1| ankyrin repeat protein, putative [Trichomonas vaginalis G3]	800	6e-28
Query:	TCONS_00012006
Best hit:	ref|XP_003225516.1| PREDICTED: hypothetical protein LOC100561123 [Anolis carolinensis]	4e-14	82.8
Other hits:	ref|XP_003225516.1| PREDICTED: hypothetical protein LOC100561123 [Anolis carolinensis]	2290	4e-14
Other hits:	ref|NP_048132.1| ORF MSV061 putative LINE reverse transcriptase, similar to Caenorhabditis elegans GB:U00063 [Melanoplus sanguinipes entomopoxvirus] gb|AAC97621.1| ORF MSV061 putative LINE reverse transcriptase, similar to Caenorhabditis elegans GB:U00063 [Melanoplus sanguinipes entomopoxvirus]	531	1e-12
Other hits:	ref|XP_003243437.1| PREDICTED: hypothetical protein LOC100572891 [Acyrthosiphon pisum]	1187	2e-16
Other hits:	ref|XP_003723921.1| PREDICTED: uncharacterized protein LOC100891635 [Strongylocentrotus purpuratus]	503	2e-12
Other hits:	emb|CBL94163.1| putative RNA-directed DNA polymerase (Reverse transcriptase) [Malus x domestica]	622	8e-14
Other hits:	emb|CAX83711.1| endonuclease-reverse transcriptase [Schistosoma japonicum]	918	1e-17
Other hits:	emb|CBJ27936.1| Chromodomain-helicase-DNA-binding protein 8 [Ectocarpus siliculosus]	3661	8e-12
Other hits:	gb|AAC24982.2| reverse transcriptase [synthetic construct]	1016	1e-15
Other hits:	pir||T22200 hypothetical protein F44G3.3 - Caenorhabditis elegans	775	4e-11
Other hits:	emb|CCD61084.1| acyl-CoA:glycerol-3-phosphate acyltransferase [Schistosoma mansoni]	1209	1e-15
Query:	TCONS_00012022
Best hit:	ref|XP_002136262.1| GA22491 [Drosophila pseudoobscura pseudoobscura] gb|EDY71301.1| GA22491 [Drosophila pseudoobscura pseudoobscura]	1e-12	80.1
Nasonia vitripennis:	ref|XP_001601452.2| PREDICTED: insulin-like growth factor-binding protein complex acid labile subunit-like, partial [Nasonia vitripennis]	359	5e-07
Other hits:	ref|XP_002136262.1| GA22491 [Drosophila pseudoobscura pseudoobscura] gb|EDY71301.1| GA22491 [Drosophila pseudoobscura pseudoobscura]	281	1e-12
Other hits:	ref|XP_002136038.1| GA23193 [Drosophila pseudoobscura pseudoobscura] gb|EDY70977.1| GA23193 [Drosophila pseudoobscura pseudoobscura]	313	2e-11
Other hits:	ref|XP_002135891.1| GA22538 [Drosophila pseudoobscura pseudoobscura] gb|EDY70778.1| GA22538 [Drosophila pseudoobscura pseudoobscura]	364	1e-19
Other hits:	gb|EFA13097.1| hypothetical protein TcasGA2_TC012966 [Tribolium castaneum]	998	6e-10
Other hits:	gb|EFA11799.1| hypothetical protein TcasGA2_TC008578 [Tribolium castaneum]	1381	6e-10
Other hits:	gb|EFA13056.1| hypothetical protein TcasGA2_TC001397 [Tribolium castaneum]	2223	5e-09
Other hits:	ref|XP_002075652.1| GK18632 [Drosophila willistoni] gb|EDW86638.1| GK18632 [Drosophila willistoni]	138	2e-08
Other hits:	ref|XP_002069321.1| GK23646 [Drosophila willistoni] gb|EDW80307.1| GK23646 [Drosophila willistoni]	552	2e-12
Other hits:	ref|XP_001978774.1| GG12100 [Drosophila erecta] gb|EDV47732.1| GG12100 [Drosophila erecta]	480	1e-07
Other hits:	dbj|BAC57904.1| reverse transcriptase [Anopheles gambiae]	1049	8e-15
Query:	TCONS_00012270
Best hit:	ref|XP_003424130.1| PREDICTED: hypothetical protein LOC100678516 [Nasonia vitripennis]	5e-49	199
Nasonia vitripennis:	ref|XP_003424130.1| PREDICTED: hypothetical protein LOC100678516 [Nasonia vitripennis]	172	5e-49
Query:	TCONS_00012271
Best hit:	ref|XP_003424130.1| PREDICTED: hypothetical protein LOC100678516 [Nasonia vitripennis]	7e-77	292
Nasonia vitripennis:	ref|XP_003424130.1| PREDICTED: hypothetical protein LOC100678516 [Nasonia vitripennis]	172	7e-77
Other hits:	ref|XP_003706952.1| PREDICTED: kinesin-like protein KIF14-like [Megachile rotundata]	1199	1e-08
Other hits:	ref|XP_003398217.1| PREDICTED: kinesin-like protein KIF14-like [Bombus terrestris]	1207	0.0006
Other hits:	ref|XP_003489086.1| PREDICTED: kinesin-like protein KIF14-like [Bombus impatiens]	1206	0.002
Other hits:	gb|EGI64317.1| Kinesin-like protein KIF14 [Acromyrmex echinatior]	529	0.043
Query:	TCONS_00012470
Best hit:	gb|EFN68275.1| Putative inorganic phosphate cotransporter [Camponotus floridanus]	7e-14	77.4
Nasonia vitripennis:	ref|XP_001607319.2| PREDICTED: putative inorganic phosphate cotransporter-like [Nasonia vitripennis]	496	3e-09
Other hits:	gb|EFN68275.1| Putative inorganic phosphate cotransporter [Camponotus floridanus]	491	7e-14
Other hits:	ref|XP_003492669.1| PREDICTED: putative inorganic phosphate cotransporter-like [Bombus impatiens]	479	1e-12
Other hits:	ref|XP_001652412.1| inorganic phosphate cotransporter, putative [Aedes aegypti] gb|EAT47790.1| inorganic phosphate cotransporter, putative [Aedes aegypti]	530	1e-10
Other hits:	ref|XP_320291.3| AGAP012251-PA [Anopheles gambiae str. PEST] gb|EAA00281.4| AGAP012251-PA [Anopheles gambiae str. PEST]	530	1e-10
Other hits:	ref|XP_003704538.1| PREDICTED: putative inorganic phosphate cotransporter-like [Megachile rotundata]	470	4e-12
Other hits:	ref|XP_001847126.1| inorganic phosphate cotransporter [Culex quinquefasciatus] gb|EDS45708.1| inorganic phosphate cotransporter [Culex quinquefasciatus]	522	1e-10
Other hits:	gb|EFR24986.1| hypothetical protein AND_10069 [Anopheles darlingi]	569	1e-10
Other hits:	ref|XP_966316.1| PREDICTED: similar to GA20823-PA isoform 1 [Tribolium castaneum]	515	2e-10
Other hits:	gb|EFA00540.1| hypothetical protein TcasGA2_TC003405 [Tribolium castaneum]	663	2e-10
Other hits:	ref|XP_003397483.1| PREDICTED: putative inorganic phosphate cotransporter-like [Bombus terrestris]	479	6e-12
Query:	TCONS_00012471
Best hit:	gb|EFN68275.1| Putative inorganic phosphate cotransporter [Camponotus floridanus]	5e-14	77.8
Nasonia vitripennis:	ref|XP_001607319.2| PREDICTED: putative inorganic phosphate cotransporter-like [Nasonia vitripennis]	496	8e-10
Other hits:	gb|EFN68275.1| Putative inorganic phosphate cotransporter [Camponotus floridanus]	491	5e-14
Other hits:	ref|XP_001652412.1| inorganic phosphate cotransporter, putative [Aedes aegypti] gb|EAT47790.1| inorganic phosphate cotransporter, putative [Aedes aegypti]	530	1e-11
Other hits:	ref|XP_320291.3| AGAP012251-PA [Anopheles gambiae str. PEST] gb|EAA00281.4| AGAP012251-PA [Anopheles gambiae str. PEST]	530	1e-11
Other hits:	ref|XP_001847126.1| inorganic phosphate cotransporter [Culex quinquefasciatus] gb|EDS45708.1| inorganic phosphate cotransporter [Culex quinquefasciatus]	522	2e-11
Other hits:	gb|EFR24986.1| hypothetical protein AND_10069 [Anopheles darlingi]	569	2e-11
Other hits:	ref|XP_966316.1| PREDICTED: similar to GA20823-PA isoform 1 [Tribolium castaneum]	515	3e-11
Other hits:	gb|EFA00540.1| hypothetical protein TcasGA2_TC003405 [Tribolium castaneum]	663	3e-11
Other hits:	gb|EFN85104.1| Putative inorganic phosphate cotransporter [Harpegnathos saltator]	499	2e-11
Other hits:	ref|XP_003704538.1| PREDICTED: putative inorganic phosphate cotransporter-like [Megachile rotundata]	470	1e-12
Other hits:	ref|XP_003492669.1| PREDICTED: putative inorganic phosphate cotransporter-like [Bombus impatiens]	479	7e-13
Query:	TCONS_00012816
Best hit:	gb|EFX63586.1| hypothetical protein DAPPUDRAFT_268202 [Daphnia pulex]	0.0001	51.2
Other hits:	gb|EFX63586.1| hypothetical protein DAPPUDRAFT_268202 [Daphnia pulex]	309	0.0001
Other hits:	gb|EFX63585.1| hypothetical protein DAPPUDRAFT_268203 [Daphnia pulex]	139	0.0002
Other hits:	ref|XP_002338669.1| predicted protein [Populus trichocarpa] gb|EEF10294.1| predicted protein [Populus trichocarpa]	186	0.007
Query:	TCONS_00012817
Best hit:	gb|EFX63586.1| hypothetical protein DAPPUDRAFT_268202 [Daphnia pulex]	0.0003	51.2
Other hits:	gb|EFX63586.1| hypothetical protein DAPPUDRAFT_268202 [Daphnia pulex]	309	0.0003
Other hits:	gb|EFX63585.1| hypothetical protein DAPPUDRAFT_268203 [Daphnia pulex]	139	0.0006
Other hits:	ref|XP_002338669.1| predicted protein [Populus trichocarpa] gb|EEF10294.1| predicted protein [Populus trichocarpa]	186	0.019
Query:	TCONS_00012818
Best hit:	ref|XP_001605486.2| PREDICTED: hypothetical protein LOC100121879 [Nasonia vitripennis]	0.054	45.1
Nasonia vitripennis:	ref|XP_001605486.2| PREDICTED: hypothetical protein LOC100121879 [Nasonia vitripennis]	948	0.054
Query:	TCONS_00012867
Best hit:	ref|XP_974427.1| PREDICTED: similar to sodium-dependent phosphate transporter [Tribolium castaneum] gb|EFA07862.1| hypothetical protein TcasGA2_TC005436 [Tribolium castaneum]	1e-29	127
Nasonia vitripennis:	ref|XP_001607319.2| PREDICTED: putative inorganic phosphate cotransporter-like [Nasonia vitripennis]	496	1e-26
Other hits:	ref|XP_974427.1| PREDICTED: similar to sodium-dependent phosphate transporter [Tribolium castaneum] gb|EFA07862.1| hypothetical protein TcasGA2_TC005436 [Tribolium castaneum]	469	1e-29
Other hits:	gb|EFN85104.1| Putative inorganic phosphate cotransporter [Harpegnathos saltator]	499	1e-24
Other hits:	ref|XP_319685.4| AGAP008931-PA [Anopheles gambiae str. PEST] gb|EAA14814.5| AGAP008931-PA [Anopheles gambiae str. PEST]	438	3e-30
Other hits:	gb|EFR28855.1| hypothetical protein AND_02685 [Anopheles darlingi]	490	3e-31
Other hits:	ref|XP_001845901.1| sodium-dependent phosphate transporter [Culex quinquefasciatus] gb|EDS41975.1| sodium-dependent phosphate transporter [Culex quinquefasciatus]	483	4e-30
Other hits:	gb|AEE62076.1| unknown [Dendroctonus ponderosae]	466	4e-28
Other hits:	ref|XP_003492669.1| PREDICTED: putative inorganic phosphate cotransporter-like [Bombus impatiens]	479	3e-24
Other hits:	gb|EGI67400.1| Putative inorganic phosphate cotransporter [Acromyrmex echinatior]	493	1e-24
Other hits:	ref|XP_001658313.1| sodium-dependent phosphate transporter [Aedes aegypti] gb|EAT47708.1| sodium-dependent phosphate transporter [Aedes aegypti]	485	8e-29
Other hits:	ref|XP_003704538.1| PREDICTED: putative inorganic phosphate cotransporter-like [Megachile rotundata]	470	3e-23
Query:	TCONS_00013003
Best hit:	ref|XP_003491339.1| PREDICTED: zinc finger and BTB domain-containing protein 34-like isoform 1 [Bombus impatiens]	2e-42	177
Nasonia vitripennis:	ref|XP_001606087.2| PREDICTED: zinc finger and BTB domain-containing protein 17-like [Nasonia vitripennis]	415	0.005
Other hits:	ref|XP_003491339.1| PREDICTED: zinc finger and BTB domain-containing protein 34-like isoform 1 [Bombus impatiens]	412	2e-42
Other hits:	ref|XP_003395646.1| PREDICTED: zinc finger and BTB domain-containing protein 34-like isoform 1 [Bombus terrestris]	412	2e-42
Other hits:	gb|EFZ22196.1| hypothetical protein SINV_15359 [Solenopsis invicta]	222	9e-30
Other hits:	ref|XP_002432455.1| Serendipity locus protein delta, putative [Pediculus humanus corporis] gb|EEB19717.1| Serendipity locus protein delta, putative [Pediculus humanus corporis]	360	1e-06
Other hits:	ref|XP_002432454.1| conserved hypothetical protein [Pediculus humanus corporis] gb|EEB19716.1| conserved hypothetical protein [Pediculus humanus corporis]	78	2e-06
Other hits:	ref|NP_001256739.1| Protein LSY-27, isoform a [Caenorhabditis elegans] emb|CAB07203.1| Protein LSY-27, isoform a [Caenorhabditis elegans]	250	1e-05
Other hits:	ref|XP_001230519.1| Anopheles gambiae str. PEST AGAP012669-PA [Anopheles gambiae str. PEST] gb|EAU77826.1| AGAP012669-PA [Anopheles gambiae str. PEST]	168	3e-05
Other hits:	ref|XP_319220.3| AGAP010063-PA [Anopheles gambiae str. PEST] gb|EAA14360.3| AGAP010063-PA [Anopheles gambiae str. PEST]	453	3e-05
Other hits:	ref|XP_001813662.1| PREDICTED: similar to Broad-complex core protein [Tribolium castaneum]	356	4e-05
Other hits:	ref|NP_499490.1| Protein ZTF-29 [Caenorhabditis elegans] emb|CAC70134.1| Protein ZTF-29 [Caenorhabditis elegans]	343	6e-05
Query:	TCONS_00013122
Best hit:	ref|XP_003425006.1| PREDICTED: hypothetical protein LOC100679608 [Nasonia vitripennis]	6e-29	135
Nasonia vitripennis:	ref|XP_003425006.1| PREDICTED: hypothetical protein LOC100679608 [Nasonia vitripennis]	1189	6e-29
Other hits:	gb|EFN68871.1| hypothetical protein EAG_11855 [Camponotus floridanus]	227	1e-25
Other hits:	gb|AAT08871.1| tyrosine recombinase [Tribolium castaneum]	340	2e-25
Other hits:	gb|EFA12667.1| hypothetical protein TcasGA2_TC010690 [Tribolium castaneum]	844	6e-25
Other hits:	gb|EFA13570.1| hypothetical protein TcasGA2_TC002108 [Tribolium castaneum]	215	3e-22
Other hits:	gb|EFZ16525.1| hypothetical protein SINV_03739 [Solenopsis invicta]	275	3e-22
Other hits:	gb|EFA01183.1| hypothetical protein TcasGA2_TC010509 [Tribolium castaneum]	921	3e-22
Other hits:	ref|XP_001807200.1| PREDICTED: similar to tyrosine recombinase, partial [Tribolium castaneum]	313	3e-22
Other hits:	gb|EFA13522.1| hypothetical protein TcasGA2_TC010998 [Tribolium castaneum]	215	6e-22
Other hits:	gb|EFN66122.1| hypothetical protein EAG_10643 [Camponotus floridanus]	301	2e-19
Other hits:	gb|EFN67049.1| hypothetical protein EAG_02774 [Camponotus floridanus]	299	4e-18
Query:	TCONS_00013123
Best hit:	ref|XP_003425006.1| PREDICTED: hypothetical protein LOC100679608 [Nasonia vitripennis]	2e-48	135
Nasonia vitripennis:	ref|XP_003425006.1| PREDICTED: hypothetical protein LOC100679608 [Nasonia vitripennis]	1189	2e-48
Other hits:	gb|EFN68871.1| hypothetical protein EAG_11855 [Camponotus floridanus]	227	2e-34
Other hits:	gb|AAT08871.1| tyrosine recombinase [Tribolium castaneum]	340	4e-41
Other hits:	gb|EFA12667.1| hypothetical protein TcasGA2_TC010690 [Tribolium castaneum]	844	6e-43
Other hits:	gb|EFA13570.1| hypothetical protein TcasGA2_TC002108 [Tribolium castaneum]	215	3e-26
Other hits:	gb|EFZ16525.1| hypothetical protein SINV_03739 [Solenopsis invicta]	275	5e-44
Other hits:	gb|EFA01183.1| hypothetical protein TcasGA2_TC010509 [Tribolium castaneum]	921	3e-42
Other hits:	ref|XP_001807200.1| PREDICTED: similar to tyrosine recombinase, partial [Tribolium castaneum]	313	3e-42
Other hits:	gb|EFA13522.1| hypothetical protein TcasGA2_TC010998 [Tribolium castaneum]	215	6e-26
Other hits:	gb|EFN66122.1| hypothetical protein EAG_10643 [Camponotus floridanus]	301	8e-37
Other hits:	gb|EFN67049.1| hypothetical protein EAG_02774 [Camponotus floridanus]	299	3e-35
Query:	TCONS_00013124
Best hit:	ref|XP_003425006.1| PREDICTED: hypothetical protein LOC100679608 [Nasonia vitripennis]	6e-29	135
Nasonia vitripennis:	ref|XP_003425006.1| PREDICTED: hypothetical protein LOC100679608 [Nasonia vitripennis]	1189	6e-29
Other hits:	gb|EFN68871.1| hypothetical protein EAG_11855 [Camponotus floridanus]	227	1e-25
Other hits:	gb|AAT08871.1| tyrosine recombinase [Tribolium castaneum]	340	2e-25
Other hits:	gb|EFA12667.1| hypothetical protein TcasGA2_TC010690 [Tribolium castaneum]	844	5e-25
Other hits:	gb|EFA13570.1| hypothetical protein TcasGA2_TC002108 [Tribolium castaneum]	215	2e-22
Other hits:	gb|EFZ16525.1| hypothetical protein SINV_03739 [Solenopsis invicta]	275	2e-22
Other hits:	gb|EFA01183.1| hypothetical protein TcasGA2_TC010509 [Tribolium castaneum]	921	2e-22
Other hits:	ref|XP_001807200.1| PREDICTED: similar to tyrosine recombinase, partial [Tribolium castaneum]	313	2e-22
Other hits:	gb|EFA13522.1| hypothetical protein TcasGA2_TC010998 [Tribolium castaneum]	215	6e-22
Other hits:	gb|EFN66122.1| hypothetical protein EAG_10643 [Camponotus floridanus]	301	2e-19
Other hits:	gb|EFN67049.1| hypothetical protein EAG_02774 [Camponotus floridanus]	299	4e-18
Query:	TCONS_00013125
Best hit:	gb|ACE75468.1| reverse transcriptase and recombinase [Glyptapanteles indiensis]	9e-22	69.3
Nasonia vitripennis:	ref|XP_003425202.1| PREDICTED: hypothetical protein LOC100121748 [Nasonia vitripennis]	678	4e-11
Other hits:	gb|ACE75468.1| reverse transcriptase and recombinase [Glyptapanteles indiensis]	1167	9e-22
Other hits:	gb|EFA13647.1| hypothetical protein TcasGA2_TC015885 [Tribolium castaneum]	155	3e-09
Other hits:	gb|AAT08872.1| ORF1p [Tribolium castaneum]	247	7e-19
Other hits:	gb|EFA13648.1| hypothetical protein TcasGA2_TC015886 [Tribolium castaneum]	872	5e-19
Other hits:	ref|YP_184886.1| hypothetical protein CcBV_31.7 [Cotesia congregata bracovirus] emb|CAG18163.1| hypothetical protein [Cotesia congregata bracovirus]	342	1e-16
Other hits:	gb|EFA12294.1| hypothetical protein TcasGA2_TC016246 [Tribolium castaneum]	285	3e-08
Other hits:	gb|EFA12667.1| hypothetical protein TcasGA2_TC010690 [Tribolium castaneum]	844	3e-08
Other hits:	gb|EFX77785.1| hypothetical protein DAPPUDRAFT_105707 [Daphnia pulex]	499	4e-07
Other hits:	gb|EFZ10616.1| hypothetical protein SINV_06726 [Solenopsis invicta]	255	3e-14
Other hits:	gb|EFZ19702.1| hypothetical protein SINV_04672 [Solenopsis invicta]	341	5e-07
Query:	TCONS_00013225
Best hit:	ref|XP_003428010.1| PREDICTED: histone-lysine N-methyltransferase SUV420H2-like [Nasonia vitripennis]	3e-29	68.9
Nasonia vitripennis:	ref|XP_003428010.1| PREDICTED: histone-lysine N-methyltransferase SUV420H2-like [Nasonia vitripennis]	372	3e-29
Other hits:	ref|NP_608540.1| CG2839 [Drosophila melanogaster] gb|AAF51469.2| CG2839 [Drosophila melanogaster]	826	2e-16
Other hits:	ref|XP_002665873.2| PREDICTED: hypothetical protein LOC402866 [Danio rerio]	1455	4e-16
Other hits:	ref|XP_001923475.3| PREDICTED: hypothetical protein LOC407619 [Danio rerio]	1551	2e-15
Other hits:	gb|EGR33602.1| hypothetical protein IMG5_048190 [Ichthyophthirius multifiliis]	943	2e-15
Other hits:	emb|CBK22189.2| unnamed protein product [Blastocystis hominis]	600	1e-14
Other hits:	ref|ZP_02613294.1| putative exported protein [Clostridium botulinum NCTC 2916] gb|EDT83420.1| putative exported protein [Clostridium botulinum NCTC 2916]	753	1e-14
Other hits:	ref|YP_002862047.1| hypothetical protein CLJ_B1251 [Clostridium botulinum Ba4 str. 657] gb|ACQ51857.1| hypothetical protein CLJ_B1251 [Clostridium botulinum Ba4 str. 657]	963	3e-14
Other hits:	ref|XP_002077667.1| GD23040 [Drosophila simulans] gb|EDX03252.1| GD23040 [Drosophila simulans]	783	5e-14
Other hits:	ref|YP_001253734.1| hypothetical protein [Clostridium botulinum A str. ATCC 3502] ref|YP_001383570.1| hypothetical protein CLB_1240 [Clostridium botulinum A str. ATCC 19397] ref|YP_001387119.1| hypothetical protein CLC_1252 [Clostridium botulinum A str. Hall] emb|CAL82758.1| putative exported protein [Clostridium botulinum A str. ATCC 3502] gb|ABS35763.1| hypothetical protein CLB_1240 [Clostridiu…	903	2e-13
Other hits:	ref|ZP_02617727.1| conserved hypothetical protein [Clostridium botulinum Bf] gb|EDT85811.1| conserved hypothetical protein [Clostridium botulinum Bf]	918	4e-13
Query:	TCONS_00013256
Best hit:	ref|XP_001601864.2| PREDICTED: SET and MYND domain-containing protein 4-like [Nasonia vitripennis]	3e-26	111
Nasonia vitripennis:	ref|XP_001601864.2| PREDICTED: SET and MYND domain-containing protein 4-like [Nasonia vitripennis]	607	3e-26
Other hits:	ref|XP_003702826.1| PREDICTED: SET and MYND domain-containing protein 4-like [Megachile rotundata]	631	1e-14
Other hits:	ref|XP_001122116.2| PREDICTED: SET and MYND domain-containing protein 4-like [Apis mellifera]	629	3e-14
Other hits:	ref|XP_003694793.1| PREDICTED: SET and MYND domain-containing protein 4-like [Apis florea]	629	9e-14
Other hits:	ref|XP_003493967.1| PREDICTED: SET and MYND domain-containing protein 4-like [Bombus impatiens]	631	4e-13
Other hits:	ref|XP_003400603.1| PREDICTED: SET and MYND domain-containing protein 4-like [Bombus terrestris]	631	1e-12
Other hits:	gb|EFZ17321.1| hypothetical protein SINV_03681 [Solenopsis invicta]	464	3e-12
Other hits:	gb|EGI62819.1| SET and MYND domain-containing protein 4 [Acromyrmex echinatior]	637	7e-12
Other hits:	ref|XP_001846013.1| conserved hypothetical protein [Culex quinquefasciatus] gb|EDS42273.1| conserved hypothetical protein [Culex quinquefasciatus]	559	9e-12
Other hits:	gb|EFN70437.1| SET and MYND domain-containing protein 4 [Camponotus floridanus]	646	2e-11
Other hits:	ref|XP_003396714.1| PREDICTED: SET and MYND domain-containing protein 4-like [Bombus terrestris]	635	2e-11
Query:	TCONS_00013257
Best hit:	ref|XP_001601864.2| PREDICTED: SET and MYND domain-containing protein 4-like [Nasonia vitripennis]	4e-27	109
Nasonia vitripennis:	ref|XP_001601864.2| PREDICTED: SET and MYND domain-containing protein 4-like [Nasonia vitripennis]	607	4e-27
Other hits:	ref|XP_003702826.1| PREDICTED: SET and MYND domain-containing protein 4-like [Megachile rotundata]	631	9e-15
Other hits:	ref|XP_001122116.2| PREDICTED: SET and MYND domain-containing protein 4-like [Apis mellifera]	629	2e-14
Other hits:	ref|XP_003694793.1| PREDICTED: SET and MYND domain-containing protein 4-like [Apis florea]	629	6e-14
Other hits:	ref|XP_003493967.1| PREDICTED: SET and MYND domain-containing protein 4-like [Bombus impatiens]	631	2e-13
Other hits:	ref|XP_003400603.1| PREDICTED: SET and MYND domain-containing protein 4-like [Bombus terrestris]	631	9e-13
Other hits:	gb|EFZ17321.1| hypothetical protein SINV_03681 [Solenopsis invicta]	464	2e-12
Other hits:	gb|EGI62819.1| SET and MYND domain-containing protein 4 [Acromyrmex echinatior]	637	4e-12
Other hits:	ref|XP_001846013.1| conserved hypothetical protein [Culex quinquefasciatus] gb|EDS42273.1| conserved hypothetical protein [Culex quinquefasciatus]	559	6e-12
Other hits:	gb|EFN70437.1| SET and MYND domain-containing protein 4 [Camponotus floridanus]	646	1e-11
Other hits:	ref|XP_003396714.1| PREDICTED: SET and MYND domain-containing protein 4-like [Bombus terrestris]	635	1e-11
Query:	TCONS_00013259
Best hit:	ref|XP_001636974.1| predicted protein [Nematostella vectensis] gb|EDO44911.1| predicted protein [Nematostella vectensis]	0.001	48.1
Nasonia vitripennis:	ref|XP_003425807.1| PREDICTED: hypothetical protein LOC100679560 [Nasonia vitripennis]	315	0.003
Other hits:	ref|XP_001636974.1| predicted protein [Nematostella vectensis] gb|EDO44911.1| predicted protein [Nematostella vectensis]	433	0.001
Other hits:	ref|XP_002154733.1| PREDICTED: similar to predicted protein [Hydra magnipapillata]	441	0.002
Other hits:	ref|XP_002171049.1| PREDICTED: similar to predicted protein, partial [Hydra magnipapillata]	266	0.002
Other hits:	gb|EFN62151.1| hypothetical protein EAG_14508 [Camponotus floridanus]	276	0.006
Other hits:	ref|XP_002169729.1| PREDICTED: similar to predicted protein [Hydra magnipapillata]	500	0.013
Other hits:	ref|XP_002164448.1| PREDICTED: similar to predicted protein [Hydra magnipapillata]	500	0.013
Other hits:	ref|XP_002168401.1| PREDICTED: similar to predicted protein, partial [Hydra magnipapillata]	232	0.013
Other hits:	ref|XP_002161409.1| PREDICTED: similar to predicted protein [Hydra magnipapillata]	660	0.013
Other hits:	ref|XP_002164830.1| PREDICTED: similar to predicted protein, partial [Hydra magnipapillata]	492	0.013
Other hits:	ref|XP_002157478.1| PREDICTED: similar to predicted protein [Hydra magnipapillata]	1261	0.013
Query:	TCONS_00013260
Best hit:	ref|XP_002194783.1| PREDICTED: hypothetical protein, partial [Taeniopygia guttata]	2e-14	87.4
Nasonia vitripennis:	ref|XP_003424128.1| PREDICTED: hypothetical protein LOC100678459 [Nasonia vitripennis]	1524	3e-07
Other hits:	ref|XP_002194783.1| PREDICTED: hypothetical protein, partial [Taeniopygia guttata]	499	2e-14
Other hits:	ref|NP_608540.1| CG2839 [Drosophila melanogaster] gb|AAF51469.2| CG2839 [Drosophila melanogaster]	826	1e-12
Other hits:	ref|YP_001780835.1| hypothetical protein CLD_3357 [Clostridium botulinum B1 str. Okra] gb|ACA45833.1| conserved hypothetical protein [Clostridium botulinum B1 str. Okra]	1083	5e-12
Other hits:	gb|EGR33602.1| hypothetical protein IMG5_048190 [Ichthyophthirius multifiliis]	943	8e-12
Other hits:	emb|CBZ51710.1| Proteophosphoglycan ppg4, related [Neospora caninum Liverpool]	7028	1e-11
Other hits:	ref|XP_001308622.1| trichohyalin [Trichomonas vaginalis G3] gb|EAX95692.1| trichohyalin, putative [Trichomonas vaginalis G3]	1690	2e-11
Other hits:	ref|XP_001923475.3| PREDICTED: hypothetical protein LOC407619 [Danio rerio]	1551	5e-11
Other hits:	ref|XP_002665873.2| PREDICTED: hypothetical protein LOC402866 [Danio rerio]	1455	5e-11
Other hits:	ref|YP_001253734.1| hypothetical protein [Clostridium botulinum A str. ATCC 3502] ref|YP_001383570.1| hypothetical protein CLB_1240 [Clostridium botulinum A str. ATCC 19397] ref|YP_001387119.1| hypothetical protein CLC_1252 [Clostridium botulinum A str. Hall] emb|CAL82758.1| putative exported protein [Clostridium botulinum A str. ATCC 3502] gb|ABS35763.1| hypothetical protein CLB_1240 [Clostridiu…	903	7e-11
Other hits:	ref|XP_002077667.1| GD23040 [Drosophila simulans] gb|EDX03252.1| GD23040 [Drosophila simulans]	783	1e-10
Query:	TCONS_00013531
Best hit:	ref|XP_003394318.1| PREDICTED: estradiol 17-beta-dehydrogenase 8-like [Bombus terrestris]	0.012	47
Other hits:	ref|XP_003394318.1| PREDICTED: estradiol 17-beta-dehydrogenase 8-like [Bombus terrestris]	246	0.012
Other hits:	ref|XP_003490905.1| PREDICTED: estradiol 17-beta-dehydrogenase 8-like [Bombus impatiens]	216	0.035
Other hits:	gb|EFN74226.1| Estradiol 17-beta-dehydrogenase 8 [Camponotus floridanus]	433	0.035
Other hits:	gb|EFN74227.1| Estradiol 17-beta-dehydrogenase 8 [Camponotus floridanus]	249	0.046
Other hits:	gb|EFN74829.1| Estradiol 17-beta-dehydrogenase 8 [Camponotus floridanus]	249	0.078
Other hits:	gb|EFN87518.1| Estradiol 17-beta-dehydrogenase 8 [Harpegnathos saltator]	249	0.078
Other hits:	gb|EFN74231.1| Estradiol 17-beta-dehydrogenase 8 [Camponotus floridanus]	335	0.078
Query:	TCONS_00013632
Best hit:	ref|XP_003427971.1| PREDICTED: cytoplasmic tRNA 2-thiolation protein 2-like, partial [Nasonia vitripennis]	4e-131	307
Nasonia vitripennis:	ref|XP_003427971.1| PREDICTED: cytoplasmic tRNA 2-thiolation protein 2-like, partial [Nasonia vitripennis]	375	4e-131
Other hits:	gb|EFN85786.1| UPF0432 protein C16orf84-like protein [Harpegnathos saltator]	423	2e-16
Other hits:	gb|EGI66815.1| Cytoplasmic tRNA 2-thiolation protein 2 A [Acromyrmex echinatior]	430	8e-16
Other hits:	gb|EFZ22034.1| hypothetical protein SINV_01175 [Solenopsis invicta]	445	1e-14
Other hits:	ref|XP_003395781.1| PREDICTED: cytoplasmic tRNA 2-thiolation protein 2 A-like [Bombus terrestris]	492	7e-23
Other hits:	gb|AEE62065.1| unknown [Dendroctonus ponderosae]	402	3e-14
Other hits:	ref|XP_003489243.1| PREDICTED: cytoplasmic tRNA 2-thiolation protein 2-like [Bombus impatiens]	491	7e-23
Other hits:	ref|XP_003696426.1| PREDICTED: cytoplasmic tRNA 2-thiolation protein 2-like [Apis florea]	495	7e-22
Other hits:	gb|EFN66916.1| Fatty-acid amide hydrolase 2 [Camponotus floridanus]	934	5e-13
Other hits:	ref|XP_003702646.1| PREDICTED: cytoplasmic tRNA 2-thiolation protein 2 A-like [Megachile rotundata]	480	6e-13
Other hits:	ref|XP_001122723.2| PREDICTED: cytoplasmic tRNA 2-thiolation protein 2-like [Apis mellifera]	494	3e-21
Query:	TCONS_00013634
Best hit:	ref|XP_003427971.1| PREDICTED: cytoplasmic tRNA 2-thiolation protein 2-like, partial [Nasonia vitripennis]	2e-137	494
Nasonia vitripennis:	ref|XP_003427971.1| PREDICTED: cytoplasmic tRNA 2-thiolation protein 2-like, partial [Nasonia vitripennis]	375	2e-137
Other hits:	ref|XP_003395781.1| PREDICTED: cytoplasmic tRNA 2-thiolation protein 2 A-like [Bombus terrestris]	492	3e-27
Other hits:	ref|XP_003489243.1| PREDICTED: cytoplasmic tRNA 2-thiolation protein 2-like [Bombus impatiens]	491	3e-27
Other hits:	ref|XP_003696426.1| PREDICTED: cytoplasmic tRNA 2-thiolation protein 2-like [Apis florea]	495	1e-26
Other hits:	ref|XP_001122723.2| PREDICTED: cytoplasmic tRNA 2-thiolation protein 2-like [Apis mellifera]	494	5e-26
Other hits:	gb|EFN85786.1| UPF0432 protein C16orf84-like protein [Harpegnathos saltator]	423	2e-25
Other hits:	ref|XP_003702646.1| PREDICTED: cytoplasmic tRNA 2-thiolation protein 2 A-like [Megachile rotundata]	480	3e-25
Other hits:	gb|EGI66815.1| Cytoplasmic tRNA 2-thiolation protein 2 A [Acromyrmex echinatior]	430	2e-25
Other hits:	gb|EFZ22034.1| hypothetical protein SINV_01175 [Solenopsis invicta]	445	4e-24
Other hits:	gb|EFN66916.1| Fatty-acid amide hydrolase 2 [Camponotus floridanus]	934	4e-23
Other hits:	gb|AEE62065.1| unknown [Dendroctonus ponderosae]	402	1e-22
Query:	TCONS_00013760
Best hit:	ref|XP_003424803.1| PREDICTED: hypothetical protein LOC100680279, partial [Nasonia vitripennis]	7e-23	114
Nasonia vitripennis:	ref|XP_003424803.1| PREDICTED: hypothetical protein LOC100680279, partial [Nasonia vitripennis]	93	7e-23
Query:	TCONS_00013761
Best hit:	ref|XP_003424803.1| PREDICTED: hypothetical protein LOC100680279, partial [Nasonia vitripennis]	6e-23	114
Nasonia vitripennis:	ref|XP_003424803.1| PREDICTED: hypothetical protein LOC100680279, partial [Nasonia vitripennis]	93	6e-23
Query:	TCONS_00013777
Best hit:	ref|XP_002432305.1| hypothetical protein Phum_PHUM580360 [Pediculus humanus corporis] gb|EEB19567.1| hypothetical protein Phum_PHUM580360 [Pediculus humanus corporis]	0.006	46.6
Other hits:	ref|XP_002432305.1| hypothetical protein Phum_PHUM580360 [Pediculus humanus corporis] gb|EEB19567.1| hypothetical protein Phum_PHUM580360 [Pediculus humanus corporis]	160	0.006
Other hits:	ref|XP_003348136.1| hypothetical protein SMAC_03981 [Sordaria macrospora k-hell] emb|CCC11278.1| unnamed protein product [Sordaria macrospora k-hell]	779	0.023
Other hits:	ref|XP_002432308.1| hypothetical protein Phum_PHUM580390 [Pediculus humanus corporis] gb|EEB19570.1| hypothetical protein Phum_PHUM580390 [Pediculus humanus corporis]	160	0.023
Other hits:	gb|EGX49816.1| hypothetical protein AOL_s00076g700 [Arthrobotrys oligospora ATCC 24927]	564	0.039
Other hits:	gb|EGZ75218.1| hypothetical protein NEUTE2DRAFT_155715 [Neurospora tetrasperma FGSC 2509]	806	0.051
Other hits:	gb|EGO60794.1| hypothetical protein NEUTE1DRAFT_144146 [Neurospora tetrasperma FGSC 2508]	777	0.051
Query:	TCONS_00013845
Best hit:	gb|EFN89572.1| hypothetical protein EAI_09107 [Harpegnathos saltator]	6e-22	107
Other hits:	gb|EFN89572.1| hypothetical protein EAI_09107 [Harpegnathos saltator]	315	6e-22
Other hits:	gb|EFN83910.1| hypothetical protein EAI_07685 [Harpegnathos saltator]	628	2e-17
Other hits:	gb|EFN65203.1| hypothetical protein EAG_10155 [Camponotus floridanus]	320	3e-17
Other hits:	ref|XP_003245601.1| PREDICTED: hypothetical protein LOC100572042 [Acyrthosiphon pisum]	1151	1e-14
Other hits:	ref|XP_001945911.1| PREDICTED: hypothetical protein LOC100162262 [Acyrthosiphon pisum]	635	5e-13
Other hits:	gb|EFA11706.1| hypothetical protein TcasGA2_TC001793 [Tribolium castaneum]	1116	3e-11
Other hits:	ref|XP_001807130.1| PREDICTED: similar to orf [Tribolium castaneum]	2021	1e-10
Other hits:	gb|EFA02760.1| hypothetical protein TcasGA2_TC008493 [Tribolium castaneum]	718	1e-10
Other hits:	gb|EFR21802.1| hypothetical protein AND_16340 [Anopheles darlingi]	1168	0.0006
Query:	TCONS_00013852
Best hit:	ref|XP_001600007.2| PREDICTED: bestrophin-2-like [Nasonia vitripennis]	7e-13	80.1
[truncated: 5,512 more rows]
