# Supplementary material for: Transcriptome Profiling of Nasonia vitripennis Testis Reveals Novel Transcripts Expressed from the Selfish B Chromosome, Paternal Sex Ratio
Source: G3 (Bethesda). 2013 Sep 1;3(9):1597–605. doi: 10.1534/g3.113.007583 (PMC3755920; doi:10.1534/g3.113.007583)
Supplement: Supporting Information [file supp_g3.113.007583_TableS5.xlsx]

## Sheet: NTR.nasonia.orfAbove200.aa
>TCONS_00006168
ANSIIVLLLTARKFAKAQREQEELEKREAELSAEFEREKNGKAERLRKARKAKKAKAQSE
EVKHQKLEDEVELAEEERKQKEENERLRKAAEEERKLKESENRRKHEDDRRPRDTGRRSY
DDRDRKETLERRYNNHPRDHYYQRYRADSCSPSRSRTPRVSSTRQPHYLSRQEGNRSFEV
QMLQAKIRELEYDKVQDQLNELEFQRIQRALRHIGTPTVMSTMSTELPVTMPATMPATMP
AAMPVTMPAAMSTIIPAVVPAMPYTGDDMDIAK
>TCONS_00009192
MGQKVSTSKDPSNITLTKNDSQELKTKSQKSSRSIDRKSIPNSPKDHKSSFADAEQKQRL
ESGDAPLLPAQKEANSDDNTADGALHERFDDEEKNADEDRARCQSSSKASSSDALAAFAT
MNPNIAELSQLTAFRMMQNFEDFHARIDDMLRNQVNEISEKVMDDNLSEKDFRTISYESL
PTVQLVENVGTLKRDSSTYTNDTKEFALSERESVSFNEEKLSCKEEEVEEEGIGSGSPEA
ETTTSDDEEEATTIKGEDDDELLRLRERLDLLEQERDDARMRLRIVEDRCQTYEDESRCL
EASLGSLEEKLRTIMTELGDEVQRSRDLEHQLSSIFLPSKSKDRRPKDSQEIDAD
>TCONS_00009193
MGQKVSTSKDPSNITLTKNDSQELKTKSQKSSRSIDRKSIPNSPKDHKSSFADAEQKQRL
ESGDAPLLPAQKEANSDDNTADGALHERFDDEEKNADEDRARCQSSSKASSSDALAAFAT
MNPNIAELSQLTAFRMMQNFEDFHARIDDMLRNQVNEISEKVMDDNLSEKDFRTISYESL
PTVQLVENVGTLKRDSSTYTNDTKEFALSERESVSFNEEKYHEEEVEEEGIGSGSPEAET
TTSDDEEEATTIKGEDDDELLRLRERLDLLEQERDDARMRLRIVEDRCQTYEDESRCLEA
SLGSLEEKLRTIMTELGDEVQRSRDLEHQLSSIFLPSKSKDRRPKDSQEIDAD
>TCONS_00016080
RVPLPLVLQPVRVRGGRWCRCGCVALWLLLLVLLVLLVLLVLLVQVMASPLDEGVRRPRD
ADAGGVADGACDRLQQLTAAPGLAVLWLLLLAAARGGSARGIGVSMSEGAAGCSTTASSR
PRDARFIPTVSSGRPRRRRVAGRREYRRLLQSSRGDLAELDERRDRGVVAAAPGTHAAKS
EAAGAVAASVGSGCCRCCCRCRCGCRECRRFAGTADAAAAAAAAAAAVAVAADEARPGLT
RGGSAGAGVQSKVSTLPHLYQHLAPLNLLLALASCRARSDEALTMPIAGRACPRAGRLPI
ATFVLLFAGIRGRQQNTCAAIDLCVHLHSAASAAAADAAAAAAAAAAGVAHTCRRGARGE
KEEDGEEEEGTDTRVHVYVCDCCCYCLPGESASLRLCCSLAHALALPRTRAARGTGEYSR
RRGEQIEDPRARERERERDKSLAFVESTKIYIWPSPPLLLLPTLPTLLLLLLVYYLRLSS
LQ
