# Supplementary material for: Transcriptome Profiling of Nasonia vitripennis Testis Reveals Novel Transcripts Expressed from the Selfish B Chromosome, Paternal Sex Ratio
Source: G3 (Bethesda). 2013 Sep 1;3(9):1597–605. doi: 10.1534/g3.113.007583 (PMC3755920; doi:10.1534/g3.113.007583)
Supplement: Supporting Information [file supp_g3.113.007583_TableS6.xlsx]

## Sheet: NTR.nasonia.noncoding
>TCONS_00000067;gnl|Nvit_2.0|Chr1.Scaffold1[+]:782343-782397,782470-782720,783048-783272
TGTCAATCGCAGTACAACGAGCGAAAATTATTGAATGAAAAGTTTATCGAAAGAATATGATCACGAATAAATCAGTACAATTTCATTGAAAAAACTTCACTTGGAAATCTAATTATTCGCATACGACGGATAGTGACAGCGGCGACGCTACTACTACTATAATAACTCGCGAGCTCCCAGTTCCTACAAGCCCACACAGCTGTATAGGCTCTCAGTGCTTCGGGTGCGGGTGTCAGATTCCGGCTGTTCCGCTTTTCTATTTATATACCTGCATTATTACGTAGATAAACAGCTCACCGACCGATGTGCGAATTTACCAGCTGAGAGGAAAACTCGCGCCGCTCGAGTTACGTTCAAGCCGCTACTTTTGAGTCCAGTCCAGTCCAGGGCCCAGGCTAG…
>TCONS_00000121;gnl|Nvit_2.0|Chr1.Scaffold1[+]:1162498-1163396,1163557-1164521
GCAATTTGTCCAAGTTGAAGTGGCTGATGTGGATAATCAGCAATTCATCGTTTACGCCGATTAGCCCCCATCGCCGGATCGATTTCCCTAATGTGCCCCATCATCAAATTTGGAAACCTTTGATTATCGTCCCGAACAGTGTACATATTTACAAACGATAGCAAGTGACTAAATAAGGACAGGAGAATATTGAAAAAAAACTTGATGTAACTTGAAATGATTCGCTAGTTTACTCGGGTACCAATCTCTGTACGCTTGGATACAGGACAGTGAATCAAGGCAGCGAAAACCGGACTTGAAAGATTTGCACGTAACATGACGCCAATAACAAATGGACTTCTTTGCGCGAGTTATAAAAGAAAGAAAAAATATGGGATGTATGTACGTGAAAAGTTAAGA…
>TCONS_00000646;gnl|Nvit_2.0|Chr1.Scaffold1[-]:1111035-1110836,1110671-1110528
ATTTAAATGATTAGCACTTGCCCTCACTGAGAATATATTTCTAATTAAGAATTGAATCAAATTATTTAAAAACTATTATTCATAAATGACTTTTTATGTTTCAGATCAATCAACTATAAGAATTTTTTAAGGCCGAGAACAATTAATTCTGCTGAAAAAGTCTTGGATTGGCAAACTGGAATAAGGCTTTTCAATAAGATATAACATTGGTTTTTGTCAAAACCATCAAAAAACAGTTCAAAGGACTTTACGCTTGATCAATTTCTCTACATTGTCAACATATTACTTTAAAATTTGTCTTCAACTATTTTTGAGTCAAACAAAAGAAAATAATGAAATAAAAC
>TCONS_00001039;gnl|Nvit_2.0|Chr1.Scaffold1[-]:4546378-4545175,4544689-4543940
AGATACTTTGGTTCGCAGCCTACAGCTTTGAAGGGAGAAGATAAGAACAAGCGAGGTGTACTTTTGTGAAATTTCTTAGTCATCGTTACTATAAATATCGCGTGCTGAAGATGCATTTATCCGAATATACTTTTCACGTCCACGCGAGCCAAGCACCCGCGTGGTCTCTAACATTTACACTCGGCCGGAACGCGGTACGTTTTTCTCTTGTATCTGGGTTTAACGAGGGCTCGATGATTAATGTGCACTAGGATCGTTTGAAATCCACTTGGTGACGACTTGCTTGTTGAGCGGAGAAGAAAAGAGGGACTGGGTCTTTGATTAAGGGGATGCAAAACTGGGGTTTGTATATCTATTTTTTCGACCCTAGATTTCTGACTGATGGAAAATCAATTTTTT…
>TCONS_00001597;gnl|Nvit_2.0|Chr1.Scaffold12[+]:3021873-3022466,3022553-3022699
CAAAACTTGCTACGATTATAGCGAATGAGATTATAATCGCTTTGTAATTGTTGAAAGTTTCTCGAACCGGCCACTTCGAATGTTTCAAAGCCAGAAGAAGCTGTAAAAAAATCTTATATATTCGAGAGAAAAATTGCAATCTTCCGCGTATACTCACCACAGCAATCGCGCCAGACGTAAGGAAATGATTTATTCTGATGTATAACAAAATTAACTTTACAGCTGATGAGCCTTCTTGTAGCCAAATATCTTCAAATGTTCGCACTCAAAACGTGCGTATAAAAACAAAACAAGCCACGAGAAAAAGCTACATTAAGAACAATTGGAAGTGATGTATTTATAATATATAACGTATACTTCAGGTGCAAAAAATTTAATTTAAGACCATAACACTTATTT…
>TCONS_00001664;gnl|Nvit_2.0|Chr1.Scaffold12[-]:428094-427202,426156-426097,425990-425846
CTGATGAGTACCTCGTCGTCACGGAGGAGGGGGAGGAGGAGGCGGAAAACTCTCGACTGGTCGAAGCGGCTCGTCGCTGCTGGAGCTTGGGCTGCTGCGGCAGCTCGACGACGCACCCTTTCCTCTCCATCCCCGCGTGTGCTCTCGTCGGCTCCTCTGTCTCTCTACCTCTCCCTCTCTCTCCCTCTCTCTCCCTCTCTCTCGTTCTCTCTCACGTACGAGCCGCTTGTAGCATCTGGCGTACACCCAGCACAACGCGCACTCTTTTATTATCTGCCGTGTGTGCTATTATAATTTTTATGTATACACACTGATATCGGTATATAGAGCGACTCGTGGGGGGCGCTTGCGAGTGCGTGTATACGGAGAAGACACGCGTGTGTATCCTTATAACGTAAA…
>TCONS_00001719;gnl|Nvit_2.0|Chr1.Scaffold12[-]:1887621-1886752,1886394-1886336
TCAGCAGCTCTGTCATTGTGATGTTACTTTTGATTTATAATAACTATTTCTGATATATTCGGTTTAACTCTGCTCCTTCTCGAGGTTAGGGTTGTCGCACGATAACAAGCTCCCGGGAAGGTCGGATCGATGCGCCGATATACGAGCTATGTTTTACTGAGGCAGCGCTGCGTCCACTTGATTCTATGCGATGCGTGATGATGATGAGGCTGTCCTGATGACGGGTACATCTTTTTTCTCCTCGACGCGTTCGTGTCTTCTCGGGGCTCTACGACAGGCGTGCCATGCCTATGCCCTTTTATACCGTGACACTGCGCTGGAATTCGTGCGGATGAGAGAGAATGCAATACACACGTTTCTCGGTATGCAGGTCCTTTTGAGGTTAAACCTGGGCCTCGT…
>TCONS_00001810;gnl|Nvit_2.0|Chr1.Scaffold12[.]:257003-256751
CTGCGATAAAGCTCCGCTCAGCACTGTTAAACACAGGTGTATACAGCACACGCGACTGGTACACGCGCACGCACACATAGACACACCGTGGAACGTAAAAAAGCACGTGGCGCGAGAGGACAGGTGCGCGGCCGCGACGTGTATATAACAATAATCGGATCTGCACTGCAGAGCGAAGTGTAGCCGCCGCCTTGCCGGAGGTCACTGCGAGAGAGACTCGGCGGCATTCCCCCGCGAGTGTACAACGCGCGGC
>TCONS_00001816;gnl|Nvit_2.0|Chr1.Scaffold12[.]:988299-988047
TTCCCATTGTGGGCTGCCGCAGCGTATGCATTCGTAGCTCTGTTAGTAGTCGATTTTTTATTCCCGAGTCTCGGCTACTCGTAGCCGAGATGTGTGTGTGTGTGCGTGTGCGTGTGTACAAACACACAGGAGAGTCCGCGAGAGCAAGAGTCAATGATCGCGCGGTGGTACACAGCGGAGAAGGCTGACTGGATGGGTGAGCGAGAGAGACGCACGTGACTGCACAGGCTCGGTGCGCGCGCGTCGAGCGAGG
>TCONS_00001860;gnl|Nvit_2.0|Chr1.Scaffold120[-]:40839-40567,38536-38100
GACATCAGAGTGATCGAGAAACAAGTGTGAGAAGTTTTGGATTCATGCTGCACGATAGCAAAATGGCAGCATCGCTGAGCAGCAGTGACACAGCCAACAGAGTGGTCTCTGGCTCCGAAGTCATGGATTCTGAGAGCTCCAGCAAGGCAGCCAGCACCACGACTCTCCTGGTTGGGGAAGTAGTCAGCAGCAACAGTCTGGAGTTGGCTCAGCAGCAGCAGCCCGCCGACATGGTATCGGAAGTGACCACGGCTGGGGACGTCGTCGTCTCAGGTGCGCGTGCGCTTGAAATACGAGAGTCGATTACGTGGGAGTTTTGTCAGTACGGAGACCACGTGCACACTCGAAGATGCAAGACTACGGACGAGCAAAGCAAACTTTACGCACTGCCACGCAGGA…
>TCONS_00001861;gnl|Nvit_2.0|Chr1.Scaffold120[-]:40839-40567,38658-38100
GACATCAGAGTGATCGAGAAACAAGTGTGAGAAGTTTTGGATTCATGCTGCACGATAGCAAAATGGCAGCATCGCTGAGCAGCAGTGACACAGCCAACAGAGTGGTCTCTGGCTCCGAAGTCATGGATTCTGAGAGCTCCAGCAAGGCAGCCAGCACCACGACTCTCCTGGTTGGGGAAGTAGTCAGCAGCAACAGTCTGGAGTTGGCTCAGCAGCAGCAGCCCGCCGACATGGTATCGGAAGTGACCACGGCTGGGGACGTCGTCGTCTCAGCCGCACGTAAATAAGGAGGCTCGAGTAGTTACATAGAACGATACGCGGCGCGAGCCGACGTTCGTGTAAAGGCGATTAGCGTAATCGCGCGCGTGTGTGTGCGTGCGTATATCTGTGTATAGGTGC…
>TCONS_00001863;gnl|Nvit_2.0|Chr1.Scaffold120[-]:43055-41958,41816-41293,41207-41179
ATACTGCAGAATTTCCACGGTAAAAAATAATCGTTTGGATGCTCACGGGCATCGGTTATAAGTATGGTTTGTTTGTAACTTTAAATATCCAGATTAGTGTTTTGTCAGGCCCCCGGGGGTATCTCCATCTCAAACAACGGAAGCACGGATTTCACAGGTTATTAGATTGCGCTTTTTCTCACTTTCAACTTTGAGCAATTCATCGAGGCATTCTCCGCTGCAGCATCGATTTTCGCGTAACGTAGCGAGATGTACCGGAAAAGGACTCATAACAGAGAGCTGATAAATCATGCCATCTCCCACAAGTAAATAGCGCGCATATTAGCGGCGCCAAATCACTCTCGATTTCGCTTTCTAACGCAGCCGCACAGCAGTCTGCGCAAGCACACATCAGTAGGT…
>TCONS_00001864;gnl|Nvit_2.0|Chr1.Scaffold120[-]:42463-41958,41821-41329
TGTGATAGCCCAAAGAGGCACGAAAGAGCCGGCTGCTGCAGTAGAAAAAGAGTAAGAGAGAGCGAAGAGAGCGAGAGTTTGCCAGGGACGCAAACTTGACCGTGTCGGTCAGGGACGAGTGTCAGCGACCGTCAAATCGTCAATCCATCATCGGTATTCGGTTCCGCAGCGCGCGAGTGTGTGCGTGTCTCGGGAGTCTCGGCTGCAGCAGGCAGCGGCGGTGGCGGCGGCGCGAACACACTGCATACAGCTACACATACACACGGCGCTGCTGATGCTGATCGTGCGAGCCAGACAAAGAGGGAAGAGCCGAGCGAGCGAGGCCAGTGCAGTCCAGGGGAAGAGTCGCCGCGCAGCAGCATCGCCGGGGCGCCGGTGACGACGGAACATAACCCGCGG…
>TCONS_00002201;gnl|Nvit_2.0|Chr1.Scaffold127[-]:886348-886269,886208-884736
ACACCAATCAGTCTACGTGCCATTAGATCATACTTGGATAGAAGAGCTTACCGTTGTAGCTACTACTGTTATAACTACAGGAACTTCGTGCAGCTGAGCGCCACCGCTCCAGTCAGTCCCGCTCTGACCACTCGACCGAACACACATCTGGAGAGACGCAAGAGAGCAGCCAATAAAGAACTCAACCACAACTCCTGCCTTTTCTCTGTTCACCCCGACCACGTCATCCCGACATTGGTGACCCCGACTGCAACATCACCAGGAGCAGCGAATGACGCAGCTCCACGGCTCTCCAGCAGCGGACAACGACGCCTCTCAGCGCGTCTCGGCGGACAGCAACGGGTCGACGCGACCACCGCCATCTTTCCTTTGTGTTCGTGCTGGCACGCCGGCGAACAC…
>TCONS_00002272;gnl|Nvit_2.0|Chr1.Scaffold1329[+]:11341-11394,14275-14730,20054-20196
CAGCTGAAAGATACGACATCGACTCCGAATGCATTTCTAAGCGGCTGCCTGAGTTAGGTCGACGAGGGTGGTGCCGTGGAAGAGGGAGAAAGCGAGCGAGCGAGTTGACACGGCGATGCTGCTGCCGACGCCTCCACTTCCCTCTGGTGCTGTATTTCAATAGTATGGTATATAGTTGCCCGATTCTTTCTCGCGTGTGCGATGCGTCATGCGATGAGGGACTCTCGCTGCTCCGCTGCTGCTGAGATGCTGCTCTGATCCGCAGCCAGCTCCATCAGCGTACACATGTATGTTGTTCAAGTGCCGTCGACGTGATTGTTATTATATTATTATTAGGCGGTCAGTGCGCGTCATTGTTGTGGAACCGACGAGGATCAGTGTGTTGTCGTAGATTCTTGT…
>TCONS_00002523;gnl|Nvit_2.0|Chr1.Scaffold144[-]:221680-220875,220705-220598
CTTGGAAGCGCAAATTTTCAAACAAGTCTATGTTGTATATAATAGCCGCAACGATCTTTTCTTGAAAAATAAACCTCATTTTAGTGATTAGAGGATGGCGACCCGCAATAAAACGGAAATTTCCAAACGCACTAATCCTCAGAACTTCAGCTATAATAAGCTCTTTACCATCTTTACCTGAAGCCTGAAGCCTTAATTGTTTAGAGTATCGCAGCCTCTATACCTGACCCTGCGCGCTTAGCCGATCTGGCTGACCCAACAAAAGAAACTACCTGATGAATACCCAAGGGACGCTTACTACTTATAGAAATCGGTCTGTGTTGGTCATCTGGTCTTATATTGTTTTTTGTATACTTTGGATCCGGATTAATTAACAAGTAAAGTTACACTTTAAAAAGA…
>TCONS_00003651;gnl|Nvit_2.0|Chr1.Scaffold16[-]:3590687-3590438,3589710-3589348
GTCGCGCGCAGCGCGCTCGCTTTTGAACGAGAACCGGAGATTAAGCATATAAAAGTACCTAATACACAGCTGTATAAAAACGACGAAGGAGAAAATTCGTTAATCTTCTCTATCGAGTCTGATAAAGGGTGGATTGTGAGAAAACCTACCTACTCCAGAAGAATAGACAGCTGTTAAGAGTATTAAACCGCGATAACGTCATATTAAGATTCGAGGAGTATTGACGAGGACAAATATAAAGGAAATGATGAGAGTGAGAAAGAGAGAGACGCATACACAGCGCTCGTAGAATCGCGCGCCACCGCCGCCGCGACCGACGACGACCAGTCGACCAGTCGTTGCACAGCCAAGTACGCAGACGCATCACGGCAGCCCAAGCAGCAGCAGCAGCAGCAGCCA…
>TCONS_00003708;gnl|Nvit_2.0|Chr1.Scaffold16[.]:1045185-1044965
AAATAATGTAACTAAATTTTTTTCAATTGCAAATAAGTAATTTGTTTGTAACAAAAGACTGACGGGTTTCGGGCTTCGTAACCAAAAACTTTCGATTCAGCATCCCAAAAAACATAGAAAAGCTCCAGGTTACTGGGGGGAACTCGAAATTTACACTAAGATGGTACCAGCACCCGGACTATGACCCCCGCGCGACGTCGAGGACTTGTGACTATGTACAG
>TCONS_00003717;gnl|Nvit_2.0|Chr1.Scaffold16[.]:3093720-3093447
CAAGAATCGAAAATCCACGTCGTCATACGCCTCGAATAGCCAGAAGAGAAGCGGCGTCTCTCCGAATGAAAAGGCACGCGCGAGAAAAGTCTGTGATTCAGCACGACGATCGCAGATTAGACCTCCTCCACTCTTTCTCTCTCTCTCTCTCTCTCTCTCTCTTCATCCGTATATACGTTATGCAGCTGCGCGCGAGAGGTCGACGACGCCGCCGCTTTCAATTCGCCGCTGACGGTATTTTTACTCCCTCTCTATACTACCCAGCCGTCATCGG
>TCONS_00003723;gnl|Nvit_2.0|Chr1.Scaffold16[.]:3373415-3372588
CTTTATATGCGACGACGATCTTTCGGCAACACACACTCTCTCTCTCTCTCTCTTTCTCGTTCCTCCTCTTCTTATATACTCGCAACTCGCGTTCGCACAATCACACGCTCCGATAATAGTCTCTCTATCGTCTCTCTTTGTATCTCTCCGGTGTTGTGTACAACACACCACGAGCTCGCTCCTCTCCGAGTGTGTCCCTCTCGACTGGCGTCCGCTCGCGGACTACTGTTGCTCTCCTCAGTCCTCGCAGTCGCGAGAAGCAGGTACCGCACACACTCGCACACCGACAGGCTCTCTCGCACACAGGCTGAAACCGCCGGCGTGTCGGTTTTTCCCTACTACGCCGCCGCTGCTCCTCTCTCGCCCCGTCTCTTTCTCTCTGTGTGTACGTTGTTGACG…
>TCONS_00003726;gnl|Nvit_2.0|Chr1.Scaffold16[.]:3588807-3588084
CCCCCCCCCTCCCTACCTTGCCCCAACTGACGAGATATCATAATCAGGCCCTCTTCCTCCCCTTTTTGATGGAAAGAAGAAAAAAAACTCGTAAAAACCTAGATTCCTATGGTACAGTTTGTGAAAGTTGAACTATCGTTAGAAAGGGAAAGATCGCCAGTATGAACAAATTATATTAAAACTAATTGATTATACATGTACGAGTCGGAACGCGTCGAAATTAAAGAAAAAAAAAATTGTAGAAGTCACGACTGATTACTTCTGTGTAGTACAAGCTCTGCAGCGCCGTGAATTTCTACGCGATGTTTGATTTTAATCGACGAAAATTCGTTACGAATATTCATGTGGATGAACTATGTATTGTTTTTGTTTTATGAAAATTAATCAATGGTGAATGCA…
>TCONS_00004136;gnl|Nvit_2.0|Chr1.Scaffold237[.]:71966-71634
CTTACGTTCTTTCATAGAAAATCCCATGCGCTTTGATCGGGTCTCGGCATCAACGGCTCTCCCGCCGCAGTAACGTGTCGAAGGATCGACGCACAGAAAAAGTACAACAAAAGCAAGCTCCTCTTCGACACACTTACATTTCAATACAATCACGCAATCTCTATCTTTCTCTCTCTCAGACACGAAGTGTATGTAGGTATACAGATCTCCTTCTCGACAAAACAGACAGGCCTATACTGCAGGACGACGAAGACGCACCTGGAGCTCCCGGGAAAATAAAGCATAAGTAGCACGCGCGGAGAGAGACGACGATCGCCGCGAGCGCGATTCTCG
>TCONS_00004339;gnl|Nvit_2.0|Chr1.Scaffold25[-]:377415-376747,376665-376360,376289-376225
CTAGCACGAAAGAATGATGTGTCTCTTTTGTGGTCAGTCGCCTTCGTGCACAGAGAAAATTAGTGTCTCTGGGGCCGATGAGATCGAAAGAATACAGGATTCTTGTCAATATTTGGCGGAACTGGTTTGAGAATTGTCGCGATAATAAAAATAGAACCGTAGCGCATAACCTCCTGTTGGGCCGCGGTGCCCCGGCGCGGAATAAAGGTGTTATTTCGTGGTCGGCCGTCTCGAGCACGAAGAACGACTTTGATCTTAATTTCAAAGAATGTTCGGATCGAGCTCTGTAGTGACGATTTGGCGCGTGGGTTGCCGGGGAGGGAAATGCGTTGCCATGAAAGATCAACAGTTTCTTTGTTTTTCTCGGGACGTGTTAAACGGAGCCCTTTGACGCGAGTC…
>TCONS_00004406;gnl|Nvit_2.0|Chr1.Scaffold25[.]:53875-52988
GGAGCGAAGGCGTGTTCGGGCGAGTTCGTAGCTCGGGCCGAGCGCGCACGAATCGCGGCGAAGGGAAAGCGCGCGCCGGCAGACGGTCTTCGCGCGCCGAGCTATCCGGTCGTTCGCTTTGGGCACGAGAGCATCCGTGCATTATTCTCTGCCTGTATCCGTTCGTATATCTCTCTATACTTGCATATATAAAACTCACCTGTACACACCTTTCGTGCTCACATACACAGCGTACGTGCAGTACTAGCTTTTCTACGGCATCATTATCTCTTGCTATCGCCCGGACGGGACACTCTTTTCCAGATACTTGCCGCAGTGTGTTATCTCTCCAGCGTGCGCGATTTCGTATTGTATTAATTGGTGACACAAGTTCTTGTTCGACGTTCTCTCGCTGAAAAC…
>TCONS_00004444;gnl|Nvit_2.0|Chr1.Scaffold258[.]:127789-127317
CCACTACTGCCATCACGTATCTGTTAATGTGATAAAGAAAATATTAAAATATTCTTCTAGAATAAAGATACTTACTTCTATTATATTATTCTGACGCCAAAAAGTCAATTTTAAATCCAAATGTTTTCTGGAATTTTAATTTCTTAGTCAAAATTGGTATGATGCACTATTGAAATAAGCACACAAAAATGGCTGCACCATAAGTTTGGATTATAGTTTCTTGTTAAGTTAAATATTTGTGTTTTGTGTGTAGCTTTGTATGTTCAAATCATAATTTCCTTACAACATTGGACAATTTTAATTTCACTTATAGTTAATAAATCATAACAATGAAAGTTACATTTCATTTGTATCATTTGTTTTACGTTCTGACAGCCATTACATTCATCGTTTTCACCA…
>TCONS_00005118;gnl|Nvit_2.0|Chr1.Scaffold39[-]:1232-1141,1066-781
CTCGCCGCGACCCAAGGCACGTTGACGTAATACTAAACCGCTATTATAGGGCTCGGATCGGATGTACACAAAAAGCGTTCCCTATCTAACTTAACAGCCAGAGAGACAAGCAGCGTACGTGCGAGCGTCGTGTTTGTTTCCTTCTCCTGTGACGGCGCGCTCGCATGAGCGTCGACAGTAGGTATACTTGCTTATGTCCCGAAGAACGAAGTGATAAAAGATCTTCGCGAAGAAGACCGAGCCACGAACCCTTCGCGAGTGTTATGCTGCCCCACTGCCGTATCGTCGTCCCCCATGCTGTTGATCACTCACACACGCATGGACGGATATAGGTTAGTTTGGGGGAGACTACGTTGACTGCTACGGGCTAATCACGTG
>TCONS_00005179;gnl|Nvit_2.0|Chr1.Scaffold39[-]:442026-441859,441352-441211
GGAAGCTCGATAGGTACATGCGAATGAATCCCGTATATAAGTAAGTGGAAACATCAGTGCGGCAGATAAACCGACGGATGTTACTGAAATAAGTTGATAAACTTCAGCAATTTATCACGCGCGTCCAATATCACACATAATCACATCTGCGTAGCGGCATCTCAAAAGTATGCCTCGGAAAAACTTTTCTCGCCATTCGAACGATGAGAAGTCATTCGCTACTACGAGAACCCACAGCTCCAACGACTATCCCCGCTCCTCAAAATCGACTTGACAAGCGAAAATCTCAATCCAAAAACTACATACCTAC
>TCONS_00005984;gnl|Nvit_2.0|Chr1.Scaffold58[+]:535311-535502,535617-535786
GGTTCGGTTGGTAAACAAATGGTTAAATTTGAAATACTCGTTTGAGGTTAGATTCGATTTAGGAAACCTAGGTAGCGCGCTCCGTCACTTTCGATGTGTACAAGTTCTTCTTGAAGATGACGAACACGTCACTCGGGTCTCTCGTAGACGATGTCTAGGTCTTCGACGAAAGGAAAATAATATAAAATATAGAACTAGACTGGATATAGGAATCATTACTAGCCGCTGAGGTTCTTGGACACCTGGACATCGTCTACGAGACTCACGGGTAACGTGTCCATCATCTTCGAGCAGAACTTACACCTACACACCGCAATCCACGAAGCGCATTACTAAGCCTAATATTTTTTCCCATAATAAAT
>TCONS_00006063;gnl|Nvit_2.0|Chr1.Scaffold58[-]:347915-347324,347253-346946
GTCTATTCGAGTCCAAGAAAATCTATCCGAAAGCTACAATAAATTCACCCGCCTAAACCATTTCAACAAATCGTCAAAGTAATAACCCTCAGCGTCACTAAACATTTTCAAAGCCATAAAAGTCATCCACGCTGAAATTCGCGCAAGCTCACATCGACTAAAAAAATAAAAACACGCTGCGCGTAAATAAGGTTAGCCCACGTGCACGCAACTGACGCTCGTGGATATAAAAGCTCGAGTATTTTCGTGAAAGCGAGCGTCGGAGTGAAAATTCGTTCAAAGAGGATCTATAGCGCCGGAGAGCTTGCGCTCGATGATCTAGAAATATCGTGCGCGAGCGAACCGCCCTCGTGTGTGTATAACTGACGTAAGCTCGCGGCTTTATACCAGCCGTGACAT…
>TCONS_00006595;gnl|Nvit_2.0|Chr1.Scaffold62[-]:704802-703411,703209-701252
ATAATAATAATAATATAGAATATAGTTAAACTACTTAGGTACAGCTGCTTGATACTTTTCATCTTAAAAATTAAGAGCAAAGAAACAAAAAAACAGAAGAGGAAAAAACACAATCAAACGTTTCTAAAAAGATGAGCCACATGTTCGGCATCGACGCATAGTGTAATTACTTATAGATCTCGTATATATTTTCACAATTCACATTCTGCCTTTGTACTCATCGTCAATGACGAACACGCAGACCGTTACAAAATAATAATAATAATATTCAATAATAATAATATAATAATAATAACTAAAATATAATAGTAATAATAATAATAATAATAATAATAAACATAATAATAATAATAATATAAAAAAGAAAAGCACCCTGAAAAATTGGTATCCGCATCTACA…
>TCONS_00006612;gnl|Nvit_2.0|Chr1.Scaffold62[.]:317264-315508
TCCCCGTGTGGGAGTGGGTATGTGTGTGGGAGTGTGTATGTGTGTATTACACGCTCTCTCTCTCTCTCTCTCTCTCTCTCTCCCTTATCTAGCGCTAAAAAAGAACGACGCACGCGACCTTGAGGTAGGGAGGAAAGTATTACTAGAAAATACGTAATCTAAGAAGACCTATCTCTCCTCTCTCTCTCTCTCTCTCTCTCTCTGCTGCGATCACACATCGAGTACAATAATTTGCTTTCTCATCATCATCGTCGTCAACGTCAGCATTCTCTCTACGTTAAAAGTCGCATCTCGCGGTGTACAATATGGGGGGGGGGGAGAGAGAAAAAAGGCCCCAGCCGGGCCGGTATCTACGCTCAAGGTGTACTTATTGCACCGAATATAGAAAAAGCTCGCGGT…
>TCONS_00006613;gnl|Nvit_2.0|Chr1.Scaffold62[.]:319889-317368
GGTACAATTACATCGAAAGCCAATAAAAGTATATACTCGTGTGAGTTGGTTCCTCGTCCGTGTACTCACTGATTCATAAGTATACACGAATGGAACTGAAAAACTTTCTGCTCGTCTCGGGATCAATTATACATGTATACACGATAATACTGCTCAGCATATGCATCGTTTGTTCCTTTCTCTTCTTATACCTTTTTCGACAGTCTTCGTACGTATATATAAGCAATTGCACGTTGTATACTCGCCGGGGAGATATACTCTTATCGGGAGGTGTAAAAATTCCGGCGTTATTGTTTCTCTCTCGTCTGAGCAACGTCATTAACGTCGTCGGGAGAGAATCTGAAAAGCGACTTGCACGCACGACTTGTCGCGAAAAAAAAACGTTACGCGAAATTATAA…
>TCONS_00006666;gnl|Nvit_2.0|Chr1.Scaffold63[-]:265124-264935,263835-261970
CGGCGCGCGGCACAATCGCCGCGGAGCTGCTGGATTACCTTCTGGAAATAAAACAGCAGGGTGCAATCGTGGCGGAGCTGAGAAGAGAAGTAGCCTCTACTGCGACCGAAGCAGTGGAAAAGCCGCTAGATCCCGAATACCGACAATGATCGGCAATGGCAGTAGCCGAGGCGGAGAGAGCGGCGTACGCCAACGCAAAAATAAAAAGAGAGTCCGTTAGAAGGAGAGGGCAACAGAGAGAAAGCGAGGGGGAAGAAGAGCAAGTGCAAGTGTGAGCGAAAAAGAGAAAGAAAAGTCGTGGCGTGCTGTTTTCGGAGCTTTAAAAGAGCTTAGGAAAAGATTGACCTGAAAAAAAACATAACATAAAGGCGACGAATAACCGTAAAATGAAGTACCCCA…
>TCONS_00006801;gnl|Nvit_2.0|Chr1.Scaffold7[+]:289164-289330,290085-290337
CCGCCATTTTGCACACTGGCAACGGGCGCGACGTCGGCAGCAGGTCGTCTTCGTCGTCGGCCGTCGCTGCGCAATATAAGGATACCCCAACACCTTCAACACTCGGACGGAAATTCCCTTCTCCGAGAGTCGCCGAGTCCATTCTTAATATTGTAAGTCCGATATCGGAATCTTAGGCAACTCGCGTGAGTTAGGTGACCAAAAAGAGAGTGGGAAATAAGGTACTGGAGTTTCAGCGCTGGATATTTTAGGAAAAATAAAATAAAATGAAAAAGTGCTGCGGTTGAACTTTTGTTTTCCTCGTCTTTGCTGAATTTCATTGTCACTTACCAATTTGCTGCTTGGTCTTCTAAATTCGCGTCGTCTTCTTAACTCGCAACATACCTTTTAGCCAAGTGA…
>TCONS_00006881;gnl|Nvit_2.0|Chr1.Scaffold7[.]:30066-28584
ATCCAGTTAATTGTAATACGTGTACGTGAAGAATAAGGTTTCCATGTGTATGCACGCATGCATACGTATATGCGGTATGCATCATAAAGAAATAACATCACATCTCAAGTAATAATTTATTAATAAGTAGTTAAAACTATCTAAATAATAGTCGTGTTATATATGCCTATTGTCGGCTTTTCCAAAACTAAAATCTTTTGATCATAATCGCAGCACTTCTTTTCATGCTTGAAAATAGTGCAGATGATGTAGGAACTTGTTTAACAGTTTAAAGACAAATAAAATCTAAAAATGCTTCGCAATGGAATAAATCATCTCCTAATGTTAATGCTTTATATGCTTCAATCTGAAATTATTCATTCAAAGCATGAGAACTTGACAGCGTATGCTTTTTCAGAC…
>TCONS_00007011;gnl|Nvit_2.0|Chr1.Scaffold74[.]:581799-581480
TACAAGATATATCTATGGAATATTTCATAAATTTTTTGATAAATGTTTAAAAATTCGTTACAAAAGTTCCAAAGAAATGTTTAAAAAAGATTCCAAAAATCTTCCGCAAAATATTTCAGTGTATTATTAAGTAAATAATTCTGAGAAATATTTTATGAAATATTTATGGAATATTTCTGAAATATTTCACGAAATATTTCCATTGAGTCGGTTGATAGCTCTTCTATGGAATATTACTGGAAGGTTTCAGAAATATTCCATGGATATATTTCACTGAAATATTTCGAAATATTTCATTGAAATCTTTCATGCTGTGTGGG
>TCONS_00007191;gnl|Nvit_2.0|Chr1.Scaffold87[.]:284196-283709
CGAAGCGCAAACAAAAACAAATCCTTTACCTAACCTCAGTTACTCGTAACGTGTATCAACTATCGATCATTCAACAGAAATGACCAAAACAACCACGAAAAATCTTACGCAAATCACCACATACTTAATTTAAAAGTAAGTACCTCATTGGAATCCTCTGTTAAAAGCAACAGCTCTCTCGGCAGCTTCGGCAACGGTGAGCGCGCGCCTTAACCTCAAAGTCCGGTGGGGCGACTCGGCGAGTGGGGATATGGCAGACTGTACAGCGGCGGCGCGCAACCTCTCCTTCCCATACATCGGCGGCGCGAGCGAGCAAGCAAGCAGCAGCAGCGACGAGGAGACTCTAGCGGCGGCGGCACGAAAATCGGGCGAATAGACTGCCGCGCTAAAAGGCGGGGA…
>TCONS_00007774;gnl|Nvit_2.0|Chr2.Scaffold11[.]:2423946-2423645
GTCGATGATCGCACGCACACGAAACACACGGGAAAAAAGAACCCGAAGCCTCTTTCTGCGTCGCAGAGAGAGATAGAGAGATTCACGCACCGTGTTCAAGTCGACCGTGCTATTGCTCGCAATTTGTTTATTCAGCGTGCGCTGGTTTATTCGGCTTTACTGCGACGTAGCATCGGACCAACGGAGCACACGGGGGAAGTAACGAACTGCGCGTTACGGTGCTGCGTGCGACTACTGCTCTGCTCCAACGAGACGCTGCTTATGCTGCTAGCAAGCCGAGAACTGAACTTTGAAAAGGCTCT
>TCONS_00007776;gnl|Nvit_2.0|Chr2.Scaffold11[.]:2518396-2518106
CGAGAGAGCGCAATCGATCCCCAACGTAAACATAGAGGAAAGTCACGTTCGCGGCCACAGGTGAGGCGAGTAAGGGCGTAGTCTGAGCCGTGATGGCGTGAAAAAGGGCGGCGAGCCCCCGGGAGAAGAAGTCAGCGGTCTCGGCTACACCCTGCACACAGAGTATAGCGGCGTTATTGCCCTCTCTCTTCCTCTCTATATCTGGCCTCAGTATATAGGCCTGGCCAAGTGCGAGAGAGAGAGAGAAAGAGCTCCGAGGGGGGATCGATATCGAGGTGACAGTCGAATTTT
>TCONS_00008245;gnl|Nvit_2.0|Chr2.Scaffold13[+]:2956291-2957563,2958094-2958300
TGTGTGTGTAAGTGCCAGACTGGCACCGGTCTGCCCTGTTACGGACACGGGAGAGGGTACGAGGCGATTCCGCGAATTTCTCTTGCTACGCTGGCGATTTTTCTGCAGTCGCAGTTGAATCGAATAAATCCATTGTTTTGTCTTTTTGTCGCCGAGATGTAGACGCGGTTGATTCTGGAATACCTGTTGCGTTCTGCAGAGTCGTGACGATAACCGTTTTGCACTGCACTTCTCGAAGTAGAAAGGTCTGGAGATAGCTCGTCACTGAAAATTCTCTGTCAAAAATGCATTGTAATTAACAAATTAAACGACTGCGTTTCTCTGCGGCAGTTTTCTCACACCGATATCGAATGACAGCCGGTTTATTAACCAAGATATTCCAACGGTGCATCGTCTACC…
>TCONS_00008253;gnl|Nvit_2.0|Chr2.Scaffold13[+]:3017034-3017333,3017456-3017588,3017675-3018099,3018233-3018266
CGCATAGAAGAATCATAACGTAACGGAAAAAATATTTTAATAATTGCATAAAATTCATTAGAATAATTCAGTCGTATGTGCAATAAACGAATATCTCATACTTAATTATTACCTCGTTAAAAAATGTAAATTAGAAATAGGATTACCACTGCGCATGCGCCGCAATCTTGGTTAGTCGCGCGAGTCGCGGCCGGGCCGGCATATCCGGCGACGCGACCGTTACGTTTTAGAACGTTCGAGTAGTTGGTCGCGTTCGGGTTGCAACTCGCGTTTCTTCCCGGCCCTCTCGCTGATATCGCAAGCGATAGTCGTCCGTCGGTGTCGCACTTCCACTCTCACGATTTTGTCGAAAAAAGCGCTGCTGCTACCTTCATTGGGCACTAAAATGCCAGACCTGCA…
>TCONS_00008497;gnl|Nvit_2.0|Chr2.Scaffold13[.]:1442695-1442371
CCGTAAGCTCGAGTACCCATGCAGTGTAGTCCTGGTGCGCCGCGGGGACTCATTCGATCCATCATATTTTTTCAAGCAGACGTATCGGTCAAGTTAAGTAAGTATAACGAGTCCCACCGGGACAATGCCAATACTGCTGTTGCCAACGACGACGACGACGACGACGAAGAGTATACGCCGTTGAATGAGAGCCAGTGTGTCTACCCTCGATAAGGGCGAGCGCAATTTCAAATATTAGAGGTCTCATCAGAGCAATTTGAAATCAAGGTACGATCGATGATGCTGACGAATCACTCTGCGGGGCGGGTGATGGATGCGAGCTGAG
>TCONS_00008498;gnl|Nvit_2.0|Chr2.Scaffold13[.]:1548169-1547877
TTGCTCGCGGCTAGTCGACGAATCGGCCGGAGTAATATCGAACGTCATACCGCGAATAGCCCGCGAATGGAATTGTTATTAAAATTACCGTTGAATGTTCTCTTCGTCGTCGGAGCATCGCCGAGCGACTGTAGCTAAATATACAGGGCCGAGCTTCTGGTACCTTATATAAAATTCGTTGATTCAATCAATCGGCTATACGTCGCCGTATCTATGTACGATCGATGATCTTTTATTGCAAGACGGCAACGATGGAGGGGGGTGACCCAGTTCCGTAATTGCAGGGGCACTGA
>TCONS_00009054;gnl|Nvit_2.0|Chr2.Scaffold15[.]:2052043-2051775
CTCGGGTGGGTTAGGGGGGTTGGTGGGGTGTGGGAGGCGTAAAGGTGACGTCGCTCCGCAAGAGTGCCAAGATACGAGTCGCTTACACACAATGCAACAACGAAGGAGGAAAAAGAGTAAAGAAAAACGCTGCACTCCTATAACGTAACATTTGATATACACGTATGTTGACTATTTGCCCCGCTTTTTCAAAGTGAGCTGTAGAGATAGTATAAGAAGAAGCTGTTAAGAGTTACGAATCAGATGAGAAAGAAAAGACGCGAAATGCG
>TCONS_00009125;gnl|Nvit_2.0|Chr2.Scaffold188[-]:32837-32711,32316-32124,30465-30077
GAAACGGCACGTTTGTTTATCGGTTCGGCGCTTGGTGAGTGGACTAGCGGAACAGTGGAAAGTTGGTAGCTTGACTCGTACGGATGACGGTCGGGAACACGGAGGAGAGCCGCAGCCAGAGCGCAGATGCGGGCGTGCGTGCACGAGATCGCGTATGCTATCTGCTCTTCGGTACTACAATTTGTTGACACATGAAAGTGCACTGCTACGTTATTCACGTGTCAATCAGAAACCTCTTTCGCTTATCACTGCCAATAATTTGATATCCGAATGCTTCGAGTAGCAGCGAACGGTAGACGGAGCTTTAGAACAGTTTATGGATTAAAGTTCATATGAAAGGGTGCAGTCAGCCCAAGGAAGCAAAATTTCGGGTGTCCATTAACTGCTTTCTCGCATTTT…
>TCONS_00009126;gnl|Nvit_2.0|Chr2.Scaffold188[-]:33322-32124,30465-30077
TAAAAATATGTTTGCGCAAAGATGAGAGAGTGGATATAATACGTCATTATTCTCAATTGAAAATGATTTTAACACACACGTAGTATTAAAGTTGCAATACGCAAATGTTGGTTTATGCGAGTGCGATGATACTCTTGCTATCAGAATTTTTCGTGTTTATGCTTCAACTTTAAGTTTGCTTTGTTTACCAACACTTTTACAGCAGTTCGGCTCGCGCATGGATTGAGAAGGAGATAGCGGAGAAGAGAGTGAGAGAAGAGAAAAAGAGAGAATGAGCGAATGAGAGAGAGATGAGGGCGTAGGTGGGGCAAGCGCGACTCTGCGCGAGTGAGAGAGAAAAGTGTGCGTGTGTGCGCGCGCGCAGGAATGGTAGTGTAGGTAGTGGGGCAACGCGGCGCA…
>TCONS_00009567;gnl|Nvit_2.0|Chr2.Scaffold19[-]:2748860-2748807,2747306-2747147
GAAACAGTGCAGCGAGTGCGTGTCTAGTGCAGTGACAACGACGTCCGAGCCCAGAGTAATTACTCGCGAGGAGCAGCAGCAGCAACAGCAGAACAAAGAAGGGGCATCGCAACAGCTGACACGCCGTGTGGTATAATCCTTCTCGTATGAATCACTCGACCTAAAAAATCGCCGGCCGACTATAGAGAGTGAGAGAGAGAGAGAGAGCAAGAGC
>TCONS_00010210;gnl|Nvit_2.0|Chr2.Scaffold21[.]:876720-876376
CGTCGTTGTGCGCGAGTTTGCACTGGTCTTACAATAGAGCGATAAACCTTAGTGTAGCGGATACTTCAGAGACATAGCGATCGGCAAGCAATTTCCGTTTCCCGCACAATTTCGAGTCCACAAGCCAGACAATAAAAGTGTGCCTTGCGTATGTAAGCGAATGGCCGATCGGAGCCTCAGCCTCGGAAGTACTCGCGGCTTCGCGATTCGAGTCGGACTAATGCAGCTACTGCAACTGCTCCGCGACGAAGAAGATGACGGCCGTCACCGTTGACCGTCGACAGTGCTGACTCTTTTGCACTGCTCCTGCGCGCATACGCAACTCGTGCGAACACTCAACGCTTC
>TCONS_00010615;gnl|Nvit_2.0|Chr2.Scaffold24[.]:333807-333458
ATATTTAATAAGCGAATATAATTAGTAATAAAAGAGCACAGTGATTATCAAAAAGTAACGTTTGTACAACTCGGTTTTGATTTTCTTTGTTTAATAAATAAAACTAAATTATTTCAGTGTTGTCAATAAGGATTTCGACTCTTCAATATTTGTAGCGCCTAAATCAAGATTTGAATTCATGAAGTCAAACATTTGTATACGATAAACCATAAATCCATTTCTTTTTCAATTTTTTCTATTTGTATTTTACTACACTTTTTTGTGCAGCTGTTATTGTGTATAGATTGGATTAATAAATTTTCTCCGCTCGTATTTAGGATAGAAAAATAAACGAAATTCTACAAAAAAAA
>TCONS_00010616;gnl|Nvit_2.0|Chr2.Scaffold24[.]:402725-402411
CGAGGATCGAGGATGCGTAGTTTAATTTTTCTTGGATTGGCTACTTGCGGAATTTCTGCTACGCTGACCAATTGCGATTCGCGGCGAAATTTCAAATCCGAGTATTGCGGTGCTCCAGTCAACGGGGAAAAAGTTGCGTTTTACAGGTAGTTGCATTTAATTTGTTCGCACTTCTAACCGTCGTATTTGTACACCGGAACAACAGCAAGATGATAAATTTCACTCGAGTTACTATAGCGTGCATTATGCCGCATGAAATAATTTCTTGATCAAAATTATGCGATATCCACCAAATTGGAGCAGCTCCTCGTAGAC
>TCONS_00011533;gnl|Nvit_2.0|Chr2.Scaffold3[.]:702398-702045
GGGAAATTCGAATAGCACGCAATCTTTTTTACCAGCCACAGATGTCGCGCTTTTCTAAATCTATATAGAGCTATATATATATAGTTCGACGGACATGATAGTCTCGTCGACGTCAACAAAATCCCCTGGACAGCAGCAGTTGCACGGCGCGCGACAGCTAGAGGAAAGAGCAGGAGCCGCCGTCTATATGTCCTGTCGGTTCCGCAAGTGAGGAGCGAATGTCTCGGTGCTGCTGCACTCGCGCAACGAAATAACGAATAAGGGCCTGACAATGCGTCCACCGTCTGCGTAATATCGGTCTATAGTGCAGCATATCAGCAGATACCTGTACACCTACATATCCGCATCAGTGTT
>TCONS_00011542;gnl|Nvit_2.0|Chr2.Scaffold3[.]:1541763-1541491
CGCGAATAAACATGTGCCATCTCTCCGCGTGACGTATCCAAGCAAAACAGCACCAAGAATTTTACGTAATTTCTCCTCGCCTGGCAACCGAGCTTCAAAAAAGTATCCGAAATTCGACAGTAAAACGTCAAAATTGACTAGAATTCATTACACGTACGAATCTATACAATACACAAAACAAACGTCTAAAGCAGCGAGAATCGTACGCTCGAATGCCAATCTGACCGGCTCTACGCGTTCTCCGCGTGAGAGTCGTGCGCCGGACTGAACGGC
>TCONS_00011551;gnl|Nvit_2.0|Chr2.Scaffold3[.]:3270626-3270300
GTCTTTCTCTGTGAATCTGCAACATAGTCTATATCTGATTGGCAAGAGCTTCGCTCTAAACAAACATCAACCTTGGCTGCACCTGTTGCTGTATTTGTGTATATAGTCGGGTATGCGACGGCGTTAGCACTGCGCTTATAAATGTTATATTTTTTAACAACCACTTGGAACTGTTCACTTTCTACGCGGTTGTAGAGTTTCGAAAACGCGAGCACTAATCGATCGTTGTCAGAAAGTGCCAAGAAAAGTTTCAGAGCGCTTGCATGCATATGCGTCCGGCGCGCGACTCGGTCACCTTCGAACTGATGAGATTCCGCGCGCTTGACG
>TCONS_00011991;gnl|Nvit_2.0|Chr2.Scaffold353[+]:62571-62607,62792-62976
AGCCAAATAGCTTCGATAATAAATTCTCTGCAACTGTTGGATTATCACCCAACAAGTCTGAAAAACCGACTAATAGCTTGTATTTTTTTGACATTTTTACTCTTATATACGTTATAATTGCCAATTTTTTGTATCAAAATAATGTTTGGTATCATGAATTAAAACAAAAAAAAAATGTATAAAGGAACAAATATTCTTCTCAAATATATTTTTTAAAAAGGT
>TCONS_00012004;gnl|Nvit_2.0|Chr2.Scaffold416[+]:138188-138645
AAAGCTCTTAAACTTTATAATAAACTTTTTTCATTGCGGCTGGGAATACAATAAATTTACAAATACTATTATGAGCTAAGGTATCCATATTTCTTTTTATTTAATAACATAACTATTCATAATTACATTTTTAAAACGTTTCATCATCAATTTTATTAAAAGGAAATAAAATAATTCAATTATTCTTTCTTTTCCGCCTGTAGTCGAGTCCATTTTCATAATTGGCGCGCGATGTGACCGTCATGACTGTCACGGGTCGCGTTCCGTCTATCGTCCACCACGAAACATGTGATCGACAAAGATCCACACCAACAAGTTATGTCTTCCATAACCAAAAAGTTATAGTCCACATATAAGCTAGAGGATACGTAAAAAAAGGAGTACTTTTAAAAAAAAAGG…
>TCONS_00012019;gnl|Nvit_2.0|Chr2.Scaffold474[.]:36995-36743
CATTAAGAAGATGCGTATATTCCATCTCGAAAGAAAAAAACAGATGTAACCAGATCCGCGCTATCTCACCGCGCGAGTCACCCGACTGCGAAAAATGTACCTAACTCTTCGACCATGCATATGTAGCATATATGTAGATATATGATTGAAGGTTCAACTGCATGTTCGCTAGCTGCTGACGTCAGCAACGCTGCGGGCTTCCAGAACATTTAACTATGTAGAGATGCCGCCTCTGACCTTGAGCAGCCTCCTG
>TCONS_00013014;gnl|Nvit_2.0|Chr2.Scaffold5[.]:3694371-3693590
AAATTTATGAAATTTTTTGATTTATTTGGCTCTGTACAGTTTTACTACAAATGTAATAATGTTGACAGTAGTAGTACAATTATTATTTGTATTTATTGTAGCGATCACTGCGTATGTTGCGTTACGAAACACGTATGTTTTTTTTACTTTAAATAAGTGCATTTCTTTAACTTTATTGCAGTTCTTCACCAGACACTTGCCACTCGCCGCCCTGTCTTCGCTATGTTATAAAATTGTAAATTCAATGCTCGTGGAATTTCATACGAGGAGAAACGGAAAATTCATAAATGCTTGAAGACTCTGTACGAATGAAGATGATTACGATGGCTCTGGAAAATGGAATAATTCGAGCACTTCCTCCTCAACGATCAAAAAAGCTATAGAGTGCCAAGTTTTCTC…
>TCONS_00013121;gnl|Nvit_2.0|Chr2.Scaffold710[.]:4445-4149
CACAAGGCACAACGGACTTTTGTGGCGCTGTGCATCGTTGTGTGTTCTATGCCTCTCGTAGTCGTCCTAACCTATTGTAATCCAAGATCAAAATTGGAAGAAAAATAATTACATTTTAACACAAATAATTGAAATGAAAAAAGTCACATGAAAACAAATTGATATGTTCATTCTAAGATTGTAAATAGTTGAATAAATTAATTATTAAGACGAGAGCCATAGAACACACAACGATGCACAGGAGACCGTCTACAATGCGTTCCGTTCCCTTGTTCTGTGAGTTTCGCTGCGTTGTGC
>TCONS_00013261;gnl|Nvit_2.0|Chr2.Scaffold79[.]:87538-86349
CCTCTTTCTTCGATGACGCTGGCGAGGGTCAGGTAGCTCGATGTCGCGAGCAGCAGCAGCAGCAGCAGCAGCGCCGGCGGCAACAGGTAGCGGTCGCTCGCCTGGCCCGCCATCGTCCTCTCGCGTACCTGTGTCTGCTATGCCGGAGGAGGAGGCGGCTCGAGAACAAACTTTATCTCGCTCGTTCTTTCAGGATCTCGCCGCCGACTCGGGCCGACGATTCTCACAAGGCATATCCACACTGCGCACTCACTGTTTCTCGGCTTTCGATTTCAAGAATACGCACACGATTTTCCCGATCCCGTACGTATAATACGTAACACACTCGCGCACTGTAAATGTACCGCTCTGCAGCTGCCGAAGAGGCTGCGCGCGGGGGCCACCTGTTGAAAGTCTCGA…
>TCONS_00013262;gnl|Nvit_2.0|Chr2.Scaffold79[.]:132966-132693
GCACGAGCCACGGATATAGGACTCAAAATGATCTACAGCGCCGCTGCGCAAGCGCGGTAAATCTCGGCGTGTATTGAAAACATCCGAGTTCACAGTTTCCGGCCTTACCGGCAGACGGCAGCGGTTACAAGATTATCGACGCCTGCTCTCCCGGTATTGATTATCGATCTACTCAGAAGCATGCCACATTCATTTCGTGATTTAAATCCTAATTGATTGTGTGATTTATCTGTTTAACGAGAAAATATGAAATCAATAAATAATGTTGTTCACG
>TCONS_00013267;gnl|Nvit_2.0|Chr2.Scaffold79[.]:538017-537742
CTAGAAGGTCCTTATTGACCGCAAAATTTTTTTTTGTAATTTTAAAAAAAAAGTTGATTTTGATAAATTTGCATTATTTATTTATTTTATATAATGTTTGAACAAGACAAGAGCACGGTTGTCGTGTCAAAAAATAGTCACATCAGTCCCTCTTAACACGTACGAAAATACGTCCGCGCGTTACATAAAATATGGTGTGCACCAAGGGCTAAGTGGGCTTTTTGGCCTCGTGGATTTTGCAGTACTCGTCTGCGGCTCGTAAACGCCCTCGCCTTC
>TCONS_00013284;gnl|Nvit_2.0|Chr2.Scaffold8[+]:10-1495
ACGACTGCTCTTGGAATCGATTCAGTCGCTCTTTTCTCTCGCTCTTTCTCCGCAGCAGCAGCACAACAAAGCGGCCCTCTGCGTATGCGTCTGCGTCGCGAGCGTATCCTTTCGGCGTGCGCGTACAGCAGCCGTATATGGGATAGATAGATATTGTGCACTGTATACTGGAGAAAGAGCGAGAAGGCGTCTGGCCGGCGCGCGTGTGTCGACCTTTGACTCCCACCGGGAGTCCGTTCAATGGCCTCCGGCTCCTCCTGCTGCTGCTGCTTCTTCTTCGACACTCGACTCCTGTGCTCTCGACTCACTTACACCTACGATAACGGAGCATCGCGGGTATGACACATCGCCCGGTGTAATTCGACTACGTGCGTGCAGAGCGCGGCGGAAGAGAAAAAA…
>TCONS_00013742;gnl|Nvit_2.0|Chr2.Scaffold93[.]:348598-347818
CTGTTAGCCCCGCGTGGCTATTATACACGCCGATCGGCTGAATCATATTGTACACGGCGAAAGCTTCGGTGTCCCGTTTCACGCGGACGTCCGTGCGAGCGCGCGCTAAATTCGCCGACTCGGGACGTGCTGTGATTTGGCACGATCGACATCAGAACTTTTGACGATCGTTCGAAATCACAGCCGGCTTCCGGTCGGCAACGTCACTCGTGACTTTATTCGGAATTTCATAAGACTGATTATGGATTATATTATTATTATTATTATTATTATTGTATAATTGTATTATTATTTATACATTACGAAAATTCGAAACGCTTTATATTATATATTGATCGCGAGACAACAAAAAAATTATTGATTTCGTGTATGTTAAAGACTTTTTTTCGTTGATCATAT…
>TCONS_00013805;gnl|Nvit_2.0|Chr3.Scaffold140[.]:27822-27566
AGAAGTACGGTGAAATACGGAACGCCCAGCACCTCGGCTGCGATGTGAAGCGACGTCAAGCCGACTTAGCCGAGGCCACGCGTGTGTTGATCGATTTTGGCACCTCTCTTGTATAGAAATTGTAAAACTTCGTAGGGTTTAATCCTTTGAGAAATGCAAATCGTGAAAATTACACCTTTGAAAAGTTTAAGACTTTACACTTTATGAGAATACACTTTATTTATTCAAGTAGAATGTAATGTTTTAATTACTTTATA
>TCONS_00014084;gnl|Nvit_2.0|Chr3.Scaffold17[+]:2371580-2372078,2372179-2372625
CGGCGGGAATTGCCGGACGAGCGGCGTCCGTCTCTCTCGTAAAACTTCGACATGATATCACTCTTAAAGCCGAGCGTGCGCGACTGAAATATTCACTGCGGATATAAACGTCCGGAGGATTCATTTGGAGAACGTGACGGTTGCGCGCGCGAATCAAGCGACGACTCCAGTGCGATGCTAACGAGTTTATCGGCTGGAAAAATAACCCGATTACGTTCTCGAGATCGTAAAGTTGGGCCGCTCGCGATTGCGAGAGAAAAATAAGTGGATTTCTAATCAAAAAAACAGTAATCGAACTCTGTCATCGAGGAAAGCGCGCCAAAAAAAGTTCGCAAACACGCGCGCGAGTTAAGTGTACGTATTGCAGAGCGTACGTAGATTCGCAGGTAAGTAATTAAA…
>TCONS_00015005;gnl|Nvit_2.0|Chr3.Scaffold18[.]:1281055-1280657
CCGTCAACATTACGCGAAATTCAGCCTCTGAAAATCGAATCCCGGTCGTCGAGCCATGGGCAGCTGTTTACAAACACACGTCCACTTGCCCCAGCTTCTCTATCAATCCAGCGACTCTTCTCCGATATCTATTATATGCCTATACTATATATTGAACTATCCACACACAGGCGAAAACAGGCCACAGGGAAACGGGAGAGAGAGGGGGAGAGAGAGAGACAAAGGAAGACCGAGGGGGAGAAGGAAACAGAAGACGTCGAGGAGGAGCGGAGTATGAAAAGGTGCAGGCGCGCGGCGGCACCGTACGGCCGCAGCGCGAGACAGATCACTGCCGCCGGTAAAGGAGGTGTGCAGCAGCCCGACCGGATCGACGTGGACGTGTGTAAGTATACGTGTATA
>TCONS_00015007;gnl|Nvit_2.0|Chr3.Scaffold18[.]:1947534-1946988
CGTATTTATTGCTTGCACAAAGACCTTTACAATATATATTCACATGTATGAATCGCCTTTGCATTAATCTTTTGACACGACAGAGCTACGTATATTCATTATGTATATATATATAATCATTTATATTCATATTTATATTTGTAACATTGTATAATATACACTTGCTTCTCTCCCTTGCACATGCGAGGAACGAGGAAGGCACTTGTATGCGGTTTTGCTTTTTCCCGTGTCTTTTCGTATTATGCGAACGGCGCAAGACATCAGTCGCACTACAATCGTTAACACGACAATTAGTCAGAGCCGCGTGATATACGCCGACTATTCTTCCGCACGACTGTATGAGCTGTATACGCGAAGAACAACGACGGAAAAGCTTCGAAAAAATTGTACAAACGAGAA…
>TCONS_00015277;gnl|Nvit_2.0|Chr3.Scaffold20[.]:613272-612777
CCCATGTCTGTGCAGGAGACTAGCGTTGATAAAAATCCTCGTATACTGTTATGCATAAACTACACATAATAATAATTATAGTAAACGATACATAAAGTATGATATATTTCTCTATCCATTAAGGAGGAAGACTACAAAATACAGATGAAAGAAAAAAATGAATGCGCGCGAGCGTATAAAACTTACACGCATATACATATTACACACACAAACTTGGAGTATAAAAAAAAAAGAATTATGAGAAAAAATATACTCAATCCACGATGATAAATGAGAGAGAAAAAAATATTACACGCATAAACATTGTAAACAATTTTGAAAACACGTACAATTGTTGTTTTCTTGGCGAAGAATGAGAGGCAAAAGTAAAAGAAAAAAAAATGAAAACGAGGTATACTC…
>TCONS_00015522;gnl|Nvit_2.0|Chr3.Scaffold22[+]:2162219-2162244,2167403-2167750
CAGCCGGCGGAGCTCTGCAAGTGAGCAGAGAAAGAGAGAAAAGGACGCACAGATCGCGAGTGTACCAAGAGGACACGTAGAGAGGATCGTGCTTCGCACACATACACACAAGCTCTCGGATCGAGAAGTAGCAGTCGTGCGCGAGTCAGTCCTCATGCAGTTTCACGCGCGGACGATCGGTAATCGAGGTTAGGAAGTCAGCGAAGAATTCCTCGTCGGCCTCTCGCACTCTGCTCAGAGGAGCGAGCAGTCCCTGCATCACAGCTGTATACACACGAGTCCTAGTGCTGCTGGTGGAGAGGAGTCGCGAGGGACAAGAGTATAAAGTTCAAAAGCCAGGAGATCAACGCAAACCTTCGCAATGTGCGATAACA
>TCONS_00015523;gnl|Nvit_2.0|Chr3.Scaffold22[+]:2166863-2167060,2167233-2167750
CGATCCCTCTGCTACACTCGCAGCGATGCCGATTCTCTCTCGCGCACGCGGCACGCCTCGTCGTATATATACGGCGGAGTATTATAAAGCAAAGCACAGCACATAAGTACACCTCTCTCTCTCTGGCACTCCTCTCCTCGCGCTCCCCCACCTCCGCCCCCACTCCCGGGCAGGAGAGCGAGCGAGAACGGCGATCAGAGAGTGAGAGAGAGAGAGATAGCGAGAGATCGAGACTGTACAGTGGACACACACGTACTTATATACACAAACGCTCTCACCTCTCCCGGGTTGCTCGACCTGCATCCGGTCGTTCGCTCTTCTCTCGCGCACATATCCGCGCAGATCCTAACCTCGAATCGCGCGGACAGAGAGAAAGAGAGAAAAGGACGCACAGATCGC…
>TCONS_00015807;gnl|Nvit_2.0|Chr3.Scaffold22[.]:2221465-2221220
CGTGTCGTCGTATCTGCTCGTCGATCGACGACGGGCTCATCTTCCTTCTCGCTCACCTACTCCCTCGACAGCCCGTTTACACTCGACAATTAAACTATTCCTCGATCTTCTTTTCCGTGTACTTATCATTCGAATGACCTCGACCAGATTCCACGACCCCCGAAAGCATAAAAAACCAAACCCCCAAGCCGTCCAGGAGTTTAGGAGTCTCGGAGCAGCTGCGAAATCATCGCCTCGCGTGTAATC
>TCONS_00016433;gnl|Nvit_2.0|Chr3.Scaffold28[.]:1435420-1435185
GGGGACGTACACACGATAGCGCCAGCAAGAGTAGAAGGCAGACGGACGGACGGACGGACGGACGGACAGACAGACGGAGAAGAGGAGCTGCGAGCAGCGACACGTAGCCGTGACGCTCTCGAGGACAGCTTCGGCGAAGCAGCGGCGGCGTAGCAGACGAGCCTGTATATGATGCGAGAGAGCGTTATGAGCACCGACTGACCAGGCTCTTTGTAATATGCGTGCGTGCAGGCCGC
>TCONS_00016440;gnl|Nvit_2.0|Chr3.Scaffold292[+]:7765-8212,8311-8678,8775-8888
TTGAACGCGGGACGCGCGTGATAGTTTGTTTTTAACCTATAAAAATGTTTAATATAAAGCAGAGCGCGCGGAGCGAGCATTGATCTTGCTAGTTTAAAAAAAGCTCTTATAACGGTTATCATACAGTTATTTAAATATTAATCATACTTTGAAACAGTGAATACGATTTTTTATGTGCGTTGATCAGTGATAGACTTGCTACAGTAAATAATAATAATCGCGTAAGCCGATTTTGAAACGTGATCAATTTTTAAATTTTTACAATAATTCGCGAAAGAAGAGCATAAAAGAATATTTTGGATGTAAAAAATGACAGTAAACGAACTATGACTAAGTTCGCAAATGTAATAGATTATATTTGCGGTTACAACAACAAAATGAATTTCCAAAATCAAAATT…
>TCONS_00016648;gnl|Nvit_2.0|Chr3.Scaffold30[-]:1058934-1058727,1058326-1058203,1038512-1038464,973828-973733,936315-936254,896452-896417,869035-868954
TTTCGTTGCAGATTTCACGCAAAAAAACGGGTTACCGTAACCTCAAAAATGTTATGTCGCAGTACTGGTACGCAGAGGCGACATCCTTTTAAAGGAAAGGGTGCTAATGGAGTACTATTAAAAGAGGATATTTAAAAAGCCGGTAATTTTCTTCAAAAAGAGCAAAAGAATTGCAATAACGGTTCGAGTATGCACATCGGGGTCTTGACGTTCCAGCTCTCACCGCTCGATATGCGAGCTTGCCGCATCGTCGAATGACACTCGAGATCAGAGAGGAGAGACGAGAGAGACAGAGAGTAAATTGAAGTATCCAGTGCAGCGTGCGAAACTCGGATAGACTTTTTTCGGCCGGAAAATCGATGAATCTCCTCCACGAACACGATCGCGAGACCAGATGGA…
>TCONS_00016663;gnl|Nvit_2.0|Chr3.Scaffold30[.]:987116-986721
ACTTCTCTTTGCGACGAGGAGTATTATACGCTGGAGATGCGGCTCTCGCGGCGTCGGCGGCGGCTTTGCAGCGACAGACTCGATACCCCGGCGCGCAAAAAAGAAGATACACAACAGAGAGCGCGCGAGAGAGAAAGAGAAAATACGAAGGGAAGTGGATAAGAAGCTTGGAGTGCAAAGTACAGACGAGCGCTGAGTGCGCCTGAGAGATGAATCGAAGTAAGAATTGCAGAGGCGTGCGGCAGGCACTTTGCGCCGCGCGCGTTTCCCTTGAAACTGTGTTTGAGAGCCAGCTCGTGATTTCTTAGTCGGGAAAATTCGCCGCGATGCGCTGTTGTACACTGCAGCTGAAGACAAGATGATATCGGAGAACAATAAATTGGCCGCGCATCCGAA
>TCONS_00016855;gnl|Nvit_2.0|Chr3.Scaffold37[.]:657889-657318
CAAAAATTAAAGGCGGATTTGCAATCAGCGTTGAGATAAGTTATAATCGTTGACGTGAACGCGTGTGTGCTCCGTGCTGTAAAATAATGAACAAGGGGATAGTGTTCTTTTGCTATGGGAACTGTGTAAGACACACTTAACGATCATTGTACATTCACCTTTGAGTTTTAAACATAGTCAAGTTTATGGCAATGGCGTATATTAAACCGGATGCAGCGCCGTTGTCGCACTATATCTAAATCGACTGCTACTCGCGCGCGTTTGCGTTACGAGTTACACGTGAATAATAATGTAATAATATATATTTCACGTTCCCTGGTAGAAATGATCCTAAGAAGTGGCCATTTATTAGGTAGTAACTAGGTTAAACCCTAGGAACTGGCCAGTTACTAGCCTGTT…
>TCONS_00017060;gnl|Nvit_2.0|Chr3.Scaffold42[-]:425647-425612,425527-424872
TCTCTACTTCTGCGGCAGAAGTCGATAGAAATGCAGAGTGATGCGGTGCAGGCGGCGGCGGCGGCGGCAGCAGCGGTGTGGCACACAAAACACGTTATTATGTCGGTCGGCGGCGGCGGCGCTGTAGGTATCCATTCACGGCGATTCGGCGAAACATGCACGCGGCTTATTTATCTCTTGCATACTTGTTCCGAGAAACGCTGTTGTTTTATTGCTGCGAAGACACCAGGAGGTAAGAATTTTGGCCCTTTTTGTTTATATTTTTTCTTGAGTAAATGCGCGCCCTCGATATTGTCCGATGACGATGCGGGGGTTAGGCGGCGCTTCGGTCGCTCGTACGCGGGTGACGTCACACATGACAAAATGTATATATACGATAACGAACACCTCCCCCCCTAA…
>TCONS_00017183;gnl|Nvit_2.0|Chr3.Scaffold42[.]:287343-286599
AGTACGTTGATTTTCGATATTTTATTTTTAAAATAATCTTTCAAATTAATTTACAAATTAATGAGACATAATTGGTGTACTTTATCACTTATTGTAATTTTTAATCTAAATGATAATTTTAGTAGACAAAATACATTTTCTTCGCCTAGCCACTAGAAAATATTCTACACAGTCACAGATTCTTTTTCAAATAAATCACACTTTATCATTAGGATTCGTGTCATGCTACTTCATCGAATAACATTTCTGAATCTTGGCATGATTTATCCTTAGTATCGAATATTCTTGTAAGAACTTCTGAGTGTATACTGTGATTTATTGTTATTATTTGTATGAAATATGAGAAGCGCGAGTTTTCAATGTTTTTTATATACGCAATATTTTTAAGATTCTGCAATA…
>TCONS_00017217;gnl|Nvit_2.0|Chr3.Scaffold44[+]:557866-558505,558607-558773,559167-559402,559823-560816
ACCTTTTGCGATGGGCGTGGTGATGCAGATGACGAGCGCGAGCTGCCCGATGAGGCTCATCTTCCTGACGGCTGCCCTCGTCATCGTGGTCGTCTTCTTCATCAACTCTCGACACGCACCGTAACGCACATTTAACGAGCTCTCCCTCGAGCACCGAGCAGCCCTCCTCCTCCTCCTGTTCGATTGCACTCCCGACAAAAGACTGCTCCTATATACTTATGTTGTATGTATATATATATATATATATATATATATAGGTACAGGCTGTACAGCGACGGCTATCCCTCCCGACGACGAAAACAAAACACTCTCTGTTTCTATACAGTAACGCGCCACTGACGACTCTCTACGGCTAGGATTCCGCGGAAACGAAAGGAAAATAACGATCGAGCAGTTTTT…
>TCONS_00017261;gnl|Nvit_2.0|Chr3.Scaffold44[+]:942683-942859,968972-969117
GACTCGCTCGCGGCTGACCTGCTCCGATTTCGCTGCAGCACCGACTGCTGCTACACTGGCTTCTGATTTACCGAGAAAATTGGGTCACGGCGCACGAAAAAATTCTTAGCGACCTATGGACATTTCGGAGCAACCCGCGATGCGCTGAAAATTGTTTCCCTCTTTGCGCCTAATCAAAACGTCGACTCACTGGCATAATGACCGAGAGCATCGCTGCAGGCACGTACGTCGAATCTTTCGAACTCACGTCAGGGTGGAAGCACTGTCGGCTCACTCGAGACGGATGTCGTCCACTCAATCCTACCTCTGATGCTGTAGCTGCT
>TCONS_00017303;gnl|Nvit_2.0|Chr3.Scaffold44[-]:275988-275485,271780-271616
TGTACGATACAAGTGTCGTAAGTCGTTATTCATAAGCGCACTCACTACGCTCGGGCGCTTATACACGCCGCGTCGTAAAGTACGACTTATGCCACTAGTATAGTAATGTACTATTCATTTTTACATGTTGTTTACATGCCTAACCCGACTATCACGCAACAGACTACAGCTTTCTGCTGTTTAAGTCGGTGCGTTCTGAAGTTAGCCACTGGGTGCGTTTTCTACACTACCGGTGACCATCCTTGTAGCTAGCAGACGAAAAATCCTATTATTCCTATCCTGTTTTTCCTCCTGTACTTGCACTCTAACTAGTCTAACCTCTTTAGGCTAAACGAAAAAATTGTTGATTGTCAATAAGTACACGATTTGAACTCCTTAACCAATTTGAAAAGAAAAAGA…
>TCONS_00017403;gnl|Nvit_2.0|Chr3.Scaffold49[.]:387932-387676
AAGAATGCCATTTTTATATTTGGCTTTATTTTTTCTTTTATTTAGTTTAGACTCGTGTATAAGATCATAAATTCCGTCGTGAAATCGTATCAACAACATCGTGCGTACTCTGTGTTAATTTCTCGCACGTCCTTGCACGTTTTTGATACAAAATGTCTCGCACGTTCTTGCACGTTTTTATCCAAAGATACGATCATAAATTCCGTCGTGAAATCGTATAAACAACATCGTAAGGCACAGCAAAACGTCACGAGGAC
>TCONS_00017442;gnl|Nvit_2.0|Chr3.Scaffold55[+]:622629-622865,622948-623170
GTCGCGAATGTTATTGTTTTTGTCCAGTCTGATCGTGTCAGCTAATACACTTAAACGTATGTTTACGTTTGAAAAAAGAGTTTGAGTTTGAGCTCCGTGTTTAGTTCCGGTCATAGCAGTATGCTATCACACAGTACCGTTTCGCATTGGACGTCATGTCAACTCATTATTAACCTCAAACAAGGCTACAACTATCCACAGGACGGATTTATTTGATTGAAATTTCGCCGTCGTGCCCTCTCATCGTCCGTATAGCTCTGTAAAGCGTACACGAGGTGCAGTCGTCCCGTCTCGTTACCGCGAGAGCGAATATCCCGCTCGAGGCGCTCTACTGGTATACCCTCGTCGTGGGCGCCGTTCATATACGGAAGATATTGCTCGAGACGAGCAAGGCTCACC…
>TCONS_00017719;gnl|Nvit_2.0|Chr3.Scaffold6[+]:2117738-2118813
GGTCGCCGCATACCACAACAAACTCTCAACAATAATTCAGAGAAAAATAAAAGACTCACCAGATTAATCGCTCGGGCTTCTCAACGCCATCGTGCTGACAACAGGTCTCTCCTCGGCAAGCTAATATCTCCAAAAATGTCGTGTCCTCTCAGCGGTGCTGGTGTCTCCGACGCGCGACCTTTTTTTCGATGCTTCGTCTCTGCCTCTCTCTCTCTCTCTCTCTCTCTCTCTCTTTCTCGCAGCCGTCGTCGTCGCCGTATATTAAATCCTCCGTAATGCGGATCGCTGGAATATTCGCAGGAAAATGAGAAGAGAGGAGAGGAGATGGCTGGAAAATCCTCGTCCCTGCAGTCCCGTTTCTCTTCTCTGCGTCGAGTGGGTTTCTTGCAACACAAAGCC…
>TCONS_00017846;gnl|Nvit_2.0|Chr3.Scaffold6[+]:3564305-3564377,3565600-3565855,3566022-3566046
CCGCACAGCCGGACAGTTCCATCGTGATGCTATCTACGTCGAGGAAGAAATGCACGGAGAACGTTGATACAGAACTTTGTCGAACTGATGTTCCTTATATACCTATAAGTACATACGTATACGTGCAACTACAAGTGTAAAACAAAAAGGCTCGCCCAGTTGTGCGGGGCGCCTGCGTTGTTTACTTTCGCCTGCGTCGTTGTTTCGGCGCACCGTTTGGAGAGGAATCAAGACTTTTCACCGGTCATCGCGGAGCCGAGACGAACAATGTTTAGCCTTGACAATCCGACCAAAGTTGACACGGGCTTTTCCTTTCGGTCCATATCGCCATCAGCATTCACACATAAACCGGAG
>TCONS_00018149;gnl|Nvit_2.0|Chr3.Scaffold6[-]:2588088-2587441,2587316-2587251,2587146-2586938,2586556-2586439
CAAAAGGTCGATCGGAGTAAGCCGATCGACTCCTCGACATCGTCCTCGCAATCCTCGCGATAAACAATGCCGACGACGCGAATCAGGGGGAAAAAACATCGCAACTTACGATTCGACAGCAGTGATCGCAACATTTTCCCAGCCTCGGCAGCTCTTTCGTGCCACACTGTGACGTCACGGAACAGCGAGAGAAGAGTCAAGAGGCCGAGACTGCCGTCGTCTGCTCGAGCAGCCGTCCGTCGACGCCAGATGGCATTAACGGCATGTGTGCGAAGTGCAAACCTGCGAAATGTGCAATAATGTACTCGCCGGTTTGTACTTCTTATACTGTATACATGTGTGGACAGGATGAGAGAGTCGAGTCGCTGCGGCTTTAATTAACCGCCACTAATTGCCTGC…
>TCONS_00018213;gnl|Nvit_2.0|Chr3.Scaffold6[-]:3444679-3444178,3443991-3443933,3443741-3443673,3443367-3443177,3443075-3442926,3442528-3442059,3439321-3439195,3438766-3438345
GGGTAAGTATGTGTATACATGGTGTAAGTATATGTACGGCTTTTGAGCGAGGCGGTAATATCGAGAGGGAAGGGAGGGGGGAGAAAACGCGGCAAAAATCGGCGGGAAGAGCGGAGGCCCCCGGAACAAAGAAGTTGCTCGCTTCGACTCGACCGTTCTCTCAGCCGCGCCTACGCCGTACAGTGCCAACTGCGGTTTTTCGCGATTCTCTGCCGAATTTCCACCAGCCGCGGCCTTGATCTTGGCGATTTTCGCCCGGGCGCCTATCAGTCTCTCTTTGTTCGCTTCCTCTATGCCGGTATGTATATCTATATAGATATATGCACATTGCACAGCGCAGCGAGTCTCGCGCCGCGCGCCGCAGTGGCGGCGGCGCTTCCTCTCGGCGAAGGACGAGGA…
>TCONS_00018214;gnl|Nvit_2.0|Chr3.Scaffold6[-]:3443653-3443565,3443367-3443177,3443075-3442926,3442528-3442059,3439321-3439190
GCTATATGCACTCGAGATGTGTTGGAATCTTCGCGAATGTTCGAAGCGTAACGGAAATTTTCGAAATTCGAGCAGCGTCCATTTTCAAGGCCGCGTTAGCAACGCGACTTCCAGGTTCGCGTCGGCCGGCAACTTCGCCCTTCTTGTCGTCAACGGCGTCGAGGCTAGCCGTATCTATAGATATACACTGTGAGCTGTGTGCACAACGAGGAGGGCGTTGAATCTACCCCTCGTGCAGCACGTATTTCCCGGCTGGCGACACTCCGTATACTGTATATGGTCGTGAGTTTGTGAGGTAATTCGGCTTCAGGTATCAAGCCTATATCTCCCTGTGAAATCTCATTCGCTGTACCGAGGCTTTTGTAAAGCCGAAAAATTAGATCCCTTCGTCAGCCGGTG…
>TCONS_00018215;gnl|Nvit_2.0|Chr3.Scaffold6[-]:3443908-3443673,3443367-3443177,3443075-3442926,3442528-3442059,3440219-3440135
ATGCATTCGAGATGTGTTAGAATATTCGCGAATGTTCGAAGCCTAACGGAAATTTTTGGTACTTTGAGGTTACGCTGGAAGGGCGAGAGATTTTTTAGCGTCAGTTGCTGACTCGAGAGCGGAGAGTCGGTAAGGGGTTTTGATCAGAGGTGATTTTTGTGTTCCAGGAGATGGTCTTTCCCCGGAGTCGATTCGTTTGTCAAAGTGTGAGCTACTGAAATGCATGGAAAAAAAAGGCCGCGTTAGCAACGCGACTTCCAGGTTCGCGTCGGCCGGCAACTTCGCCCTTCTTGTCGTCAACGGCGTCGAGGCTAGCCGTATCTATAGATATACACTGTGAGCTGTGTGCACAACGAGGAGGGCGTTGAATCTACCCCTCGTGCAGCACGTATTTCCCGG…
>TCONS_00018302;gnl|Nvit_2.0|Chr3.Scaffold6[.]:2585821-2582017
GCCGGCTGCATTGCCGTATGGAGATGCCTATCGAGCGGAACCAACCCTTTTTTATCTCTCTTCGAAAGCGGGGGCGCCGCCGCATCTGGGGGCTCGCTCTCGCTCATTAGCCTAAGCGGTACAAACGCTCGCCTCGAGCGATGAGCGCGAAAATTATCGAGGCGGTTTATCAGCGTCGCATCGATGAGGATGTGGGCAGGAAGTGTGTAGTCGAAGGAGGAGGACAATGCGAACGAGTTGCCTCGAATTTTCTCTTGTCTATACGCGTGTGCGTGCGCGAGGTGATGCTTCGGGCCACCCGTATTATGAGGATGTATGCTATGCGTAGAATGGGAGAGAGAGAGAGAGAGAGAGAGACGCGTACATTCAGAGGCAAATGAGAGAGACGAGGTGAATAGC…
>TCONS_00018305;gnl|Nvit_2.0|Chr3.Scaffold6[.]:3261437-3260894
GTACAGTAGAGCAGTAGCAGTAGGTAGCAGAACGCAAGTGTGCACTGTGCCCCCACTACTTACTCACGCTGCTCTCGAAAGATGGCTGCCCGAAAACATATGACAAAGGATGGCGGGCTGATCGTCTAGCAGTAGCAGCAGCAACGAGTTCGTCCAGCCCTTGGCGACTGCAGCCCTCGACCGTCGCTCGGCACCAGCAGCTCAACTCCTCCTCCTAACAGACAACAAACGCACCAGCGAGGAGAAGAGCAGCAGTTTCGAGACGACATCGCAGGTCGAAGATAGCACAGCGCCATAGAGAAAGAGTGAGACAGCCCCCGCGAACGGACTCGGTGTGGCTAGACCCTGCAGGTAGCTAAGTAATCATCGCGATGTAGAGAAGGCCAGCGCTCCCGTTTT…
>TCONS_00018306;gnl|Nvit_2.0|Chr3.Scaffold6[.]:3264771-3264359
ACAGTCCTCCAGTGAACTAGTCACCGCACTTCGCAAAAAACTCTACAAACGTCAATACCTGTCTCCGTTGACTCGGCGCCTTCGAGGAAGAAACTTCGCGCTGCTGACTGAAAAATCAAAACACGGCGCTCGACATCATTACGAAGACAACCTCTTGGGGTTACTAGTTCGACATGGTGTCGAATTCGAGCATCGACGTTACGGAAATGACTGTAGCTCAAGGCTCGGGCTGTACGAGGACCTGAGCTCCTACTTTGATCGATGCTTTGAAAGGCAATATACGATTCGAGGTCTTTGAATCAAAATTCAAACTGGATTATGTGTTAAAGCATGATGTCTACAGAAAATAAATTATTTCTTGAAATAGTAGAACAAACTGTGATATTGTGCATCGGGGTA…
>TCONS_00018953;gnl|Nvit_2.0|Chr3.Scaffold89[.]:637031-636790
GGAGCATCGCACCAGTTGGCTGGCAAACTCTCGAGCGAGCGGCGCGCGCCCGGCTTCTCCCGACTTGACTCTCCGCTGCAGCGAGATCACACACGCGTGCGAGTTTACACGGCGCAGAGCTCTCTCGAGGACAGGACTCCCGGTGCTTCGTAGTGCGAGTGTGAGGAGCCGCGACATGAGGATCGACCTTTGCTAGATCTCAGCGGCAGTGCGCGGGGACATCGAGGAGAGAGAGAGAGAGA
>TCONS_00019686;gnl|Nvit_2.0|Chr4.Scaffold187[-]:46206-45375,45306-45173,45089-44421
ATTAAATGTATTTATTTATTGCATTGCTTCTCAATACTGTTTACGGGTTTAATCACATACGTACATTGATCTATAACTATTTCCAACAAAATCTGTTAAATATTTTCAACTGGAACTGCACTTTGTACATATAAATTTGTATTCCGCATACATAAATACATAAAAGATACTGATGATTCGTGCATCAAATCGAATTCAAAAGCGGGCTCAAAATTGGTAGGCTGGCGATGCTCTGGAGAACTCATGTTTTTATTTTCAGACAATTCATCCTCAGCGCTGGATCGTGACCTTTGATTTAGCGAGGAGTTGTAATCGCGACTTCGCTCATTTTCGCTCTCTACACTTGACGAATCAGAATTTTCGTCATTTAAACGAAATTTTTTTGTAGTCTGTACTGTG…
>TCONS_00019773;gnl|Nvit_2.0|Chr4.Scaffold204[+]:74226-74404,74538-74620
GTTTATGTTTAGTCTGGTTCTGTCAGCTGTTGTGAACAGTTGTGTTTACGTTCGAATAAAGAGTCCCAGTTCAAGAGTGATTTTCTATAAATAACGTGTTGTTATTTTTATTACCCGAACCTGATCATAACAATATTTTCAAACAATGTCAATGCAGAGTAGGATCATTGGTATGAAAATTTTCAGGTACTTTCTCAGGGCCCGTATCCAGGACGTCTATGTATGTTTTATTATGTGGAGGCAGTTTTGTTTTGTGGTTGAC
>TCONS_00020146;gnl|Nvit_2.0|Chr4.Scaffold23[.]:1814459-1813709
AGACGAAGAGCTATTACCTGGGCCAAAGTAACCTTTATCCAAGAATAAATCTATTTGCGTGCAAACAAAGCCTCGAATTGGTTCGTTGCCTTCCCGCACTAATGCATTATAAATTTGAAATCGATCTCTTCTATACGTGTAAACACAGAAGGCGCAAAAAGCGCGCTCTTGTTATACTTTGAATATCGAAACTGCACTTGTTGAGCGATCCACACACAAAACACACCTGCTTCGCACCAGTCGGTTGACATGCAAAATCAAAACAAAACAAAACAAAGCGGATCGTTCAAAGGCACTCGGAGCGAAAAAAACTCAGCGCGCCTAATTGCATTTTAACAATCCTTAATTAAAAGCGACGCTCGTTAGTCGCGAGCGCGCACACACGGGTTTACTTTCAAC…
>TCONS_00020150;gnl|Nvit_2.0|Chr4.Scaffold23[.]:2194132-2193840
TTGCGAGGGATGTTGTGCAATATACATGCGTCTGGATACACAATGTGCCAAGAGTCCCGAAACGAAGCAAATTCTAATTCATTAATGTTTTAAACTTTAAACGAGATAAGCTGGCAAAAAATGCGTTTAAATTAAATTCTCCCTTTCAACTGCCGGCAAACTAAAGTTGAAAAGTTAAATTTAGCCGCAGCAAACAGATGTATTTAGATAAGGAAACTTTTATTCTCAAAACCATTATATCTTCTTTTCGCTTCTCTCGCAGGCAGTGACTATATCGCACTTTTGCCCCTCCC
>TCONS_00020546;gnl|Nvit_2.0|Chr4.Scaffold29[+]:1055708-1056704,1081963-1082019
AAACACTCACACACGAACCGCATCAAGTGAATGGAGGTCATGCCCTTACCAAGTTGTATATCGATTTAACGGTGTATAATGTATAATGTTTGCTCGACGTATAAACAAAAAAAAATGTACCATGAATTCCAGAATTAATGAGAAAAAAAAACACAAAAAAGAAAAGAAGTGATTAAGCCTGTAAATGTATATCACACGAAACTTTAGCTCTGTATACTTCTTTTTTTTGAGCGCAAGAATAATAATAATAATGATGATGAGAGAGAGAGAGATTGATGAGCAAAAGTAAGAGTGCGGGGAGTTGAGATGAGATTATGAACAAAATAAAAAAAGTAAAACAAACGATGTATTCTTGTGTATGTATCATACGGCGAGAGAGTATAATCCACACTTGGCGAA…
>TCONS_00020547;gnl|Nvit_2.0|Chr4.Scaffold29[+]:1056331-1057354
CATGAATATTTTATTTACTCATTCATTAATTTAAATGAAAAATCAGTTTGTTAACTCTTGTATATGTACCATCGATCGACAAGTTTGCATTCGATCAGGTTTATTTTGAAAAATCGATTCATCCAAGAGTCCGAAAACAAGCAAACAGCGAAGGCATCGACAAAATTCACGTGCTTCCAATTTCCACACCTCATTTCGGACCTTCAAAATTTCGTAACACCCGAACCTTTAGGTTATGCCAAATTCTCAGTGTCTTTCAACCACCAAACCTTCCACATTCCACGAATCCAACCGATCTCTCACCCGATATTCTGAATTTCCAACCTCGAAAAAACATCCGTCAATCGAATCGCTCACCGAAGACCTCTGATTCTGTAAGTACACTCACAATCTTTATAC…
>TCONS_00020605;gnl|Nvit_2.0|Chr4.Scaffold29[-]:387136-387069,386994-386943,386496-386235
ATCGAGGCGAAGCGACCAGTTGTCTACAAGCTATACTGTTACTGCTACGAGTGATTTTTCCGAAGGGGTTTTTCAGAGACGATCGAGAGAAATCTGAAAGCGGAGAACGACGTTTATAAATAACGAAATGTCCAAGTTCATACTTCTTCTTTGCATCGCCTTTTTGGCTCTTGGTATGATGTTCTCCACTGCCGCTGCTACCGCTACTGCGGCTACAGCCGCTACAGCCGCTACAGCCGCTACAGCCGCTACAGCCGCTACAGCCGCTACTGCCGCTACGGCTGCTACGGCCGCTACTCCCGCTACTCCGGCCGCATGAGATGCATAATTTTGTAGTAGCATAGATATAATGTGATTAAAAATCCAATCATTAAAATTTGAC
>TCONS_00020644;gnl|Nvit_2.0|Chr4.Scaffold29[-]:693982-692025
GCCGGCGTCATAAATATAACAGTATTATTGTTCTTCTCTGCACAGACGGAAGTGGTTGGAGTTTAATCGCGGTTTACAGTAAAATCATTCCAGCTGTAAAACGCGGCGCTTCAATATATAGCAGCGCTTACCCGTTCATATCACTCCATTTAAATTATAAACTTCGTTTATACACTCTCAAATCCTCCATGAATTATTCTATGTAGCTACTAATTACATAAAAAGTTACTTTCCATTTCATACCACAATGCGTAACGCTTCATTAGTACACAAGCTCCGAAACACACAGCCGCAGTCGGTGACATTGTTCTAGATATGTTTTTAATTAGACACACAACCAAGTATATAGTTATGCGTGTATACTTACGTTTACGTACCCGAGAGCCTCATGAAGTCCGA…
>TCONS_00020786;gnl|Nvit_2.0|Chr4.Scaffold34[+]:759639-760038,760178-760525,761083-761118
TCTTATTATAGGAGCGTAAAAAAGCGCGCGCTCTCACTTTTTTCTCGTCAAATTCTCACAAAAGACGAGAACCGTAATATAACGGAAGAGCGGGCAACCGGGCCACTGTGCTGAGTTAGTACTTACCGTTTGCCGCTTGCTGCGAGAAGAGCACGAAGCATTCGTATCTACCCAAACCACGTACTCCAAGTCTCGTCCAACATGCACTAACACAAGTTTCTCGAATGACGCACACACTGAACCTATACTTGTCCGTCCTTGTCGCACCCGCACACGACCGACACGGCGCCGCTTATACTACTAATGTAGTTGTGCAGCCCGCAGTAGTATTCCATCGGGCTCGGTCGGGCGTTTATGCGCGGCTACCACTACTACCAAACGTTGTTCTGACATGAGACA…
>TCONS_00020819;gnl|Nvit_2.0|Chr4.Scaffold34[+]:968900-969573,982823-982846
GTATTTTCGGCCTTCTACAATATTTAATGTCTGGCATATAAAACGTGGAATCATTTCTCACTTAATTTTACGCTTAGCTCTCTGTTGTAAATTCTTAATTATATTGAAAAAGTCATTCTTTATGCAAAAAAAAAAAATGCATAATTTTGGCACTCGCATCCTATCATTACAAAAAAAGGATAAACGTTTGCCGAAAACTTCGCACGTGAGTCATTCGCCCGCAAGACTCAGCTTCGCAGTTCACACCATGACATACATCATTTCGAGCTGCTCTTGCCACGAATAAACGCTCCTTAATTCGCGCGTCCGCGCAATCAACCTCGTCACACCCGGGCTTCGAGGAAAGAGAAAAAAAAAGTGATACATAAAAGGACGAGCGAAGAGTCGAGCCGCTAAACG…
>TCONS_00020947;gnl|Nvit_2.0|Chr4.Scaffold34[-]:1212781-1211420,1211331-1210588
AACTAGGGCCGACTATACGATGTACTACTACTTATACTACTGATCATTCATCACACACTCACACAAAAACGCAGGAAAGATATGTGACGCGACGCATCAATACACGACATTTACCAACGTTTGTACATTGTATCCTTTTATATGCATAGGTATGATAAAGGCCAATTAGCCCTGGCAAATTCTCGGCACAAACCCCTACACCTGCGATTTGACCCCCCCCCTCCCCCTCCCCCCCCCCCGTGCTATATGGGCATTCGGCATGCGTATATCTCTATTAAAGTGTCTGACGCAAAGCCATAAGACGACTAGACGAGGATTTATGATGTTTTGATCGGATTGAAGTGAAAACAAAGTCTATCTAATAAGTATTAAACGAATTATTCGCAGCGTGCGATATTA…
>TCONS_00020975;gnl|Nvit_2.0|Chr4.Scaffold34[.]:358109-357855
CTCGTTTGCAGAGTTGCGTGCGGGGCTACGGAGCACGGTCAATCACATTATTCGAGAGCGAAGAAGGCTGCACACACAACGGCACACTGTATACGCGTCGCTGTCTCTCGCACTGTGTATACTACGTGCGCGGCAGTCCACGGCACTGAGATGCAGGAACTGCGCGTCTCGGGAGCAGCGCACCGACTGCCTGGCTATAACACACGAGAGCGAGCGATCGGGGAACGTCGGCAGCGGGGCTCTTGGCGGTCTCGC
>TCONS_00020993;gnl|Nvit_2.0|Chr4.Scaffold35[+]:123305-123977,124113-124843
GTCGCATTCGCACACAGCTCTTTGCAGTCCTGCTCGTGTGTGTGTATACAGTATACGTGCGCATAGCGCACATAGACGTATAATAGGGGAGGCGTCGGGTAGCCGTTGAACTGGAAACGCGCGACGAGTTGTTGGCGCAATTAGGGGGATGAGGTATGGCGCGCATACAAGAAGCGTGAAAGTGAGAAAAACCAGAAATTTAGACGCGAGGGACGCGTGGCGTTCGCTCCTTTCTTTTTGCGCGACAATAACTGTCGCCTACTACTACCGCCGTAGCTAATAGCGCTGCGGTCGCGCCGGCGAAACTTTTTCCTGGACGCGACCGCCTGCATGTCAGCTGCGCGATGAAATGCAGGCGCTCTTGCTTTTCGGCTTTCGTAACTCACGAGCGCGCGCCAC…
>TCONS_00021056;gnl|Nvit_2.0|Chr4.Scaffold35[+]:1144105-1144453,1149151-1149212
CGGGTCATCATATATACCTACACATATATAGGTGCTTGTACTCTCCGCAGGTCTCCCTGTTCGCGGCGCGCGTCAATAATAATGCGCGGCACCGCTGCGCCGGTCGATAGACACTAGCTTCACCTCTGCTGCAAAAGGTGCGCGGCGTTCTCCAGCGGCGGCGGCGGTGGGCAGACCTAACCTCTCGGCACCTCAACATCGTCCTCCTCTCTTTCTCTTTGTGTGTGCTGCTCTCGCCGATGCACCACAGCTCTCGACGCGGACGGACTGATATTACTTGCCTCTATTGTATAATAATGCGCACGAGGCATGGAGACGCTCGCGAAGCTTAAGGAGCCCGATAACTCTGTGACTCCACATCTCGTCCGACCCCTTTCCGCAAATACAATCCTGCCCGTC…
>TCONS_00021297;gnl|Nvit_2.0|Chr4.Scaffold35[.]:236247-233978
TATATACATAAAGACAAGTCGCATAGAAGATAACATTATAAACTGGATCACTCATGCACTGTAAACAGAAGAAACTATTCCTATATCGTATATGAATTATGAAAACAGTCGAATTAAGAGCAGATAGAAGAGAAAAATTACAAAAAGAAAAGACATTAAACTCTCGAGTACGACGTCTTACGAGTACTACGAATATCTTACCGCGTGACGAAACTCATTTATAATAGAAAGGATTAGAGTAGATAGGAATTCAATCTGAACGCGTGAAATGTTCTCTGTTGCGAATAAGTCACATTTATTGACATATAACGATATCATAGACGATTAAATATTATAACTGTTACCGTATGTGCCGTTGATTATATTGAAGGAACAAATACTAAAAAACAAAAAAAAAAC…
>TCONS_00021301;gnl|Nvit_2.0|Chr4.Scaffold35[.]:1157293-1156691
AATCGCGCCTCTTCTGCCTTTGTTTTCCTCGACTTTGATCCTCGATCACTGGCACGTGTGGGTATAGAGATAGATCACACACGCACTTATGGAAAACAACGCCGGCGGTTCGCTCTCTCACACTGATGGCTGACGTGCAGAAAAGGGATATCTCTCTCTCTCTCTCTCTGGCGCTACTGGAGTCGCGTCATCGGACCGGCCGAAACGCTGCCGCAGTCGAAGCTCTCCTGTCCATTGTCCTTCGCCGCCTCGTGCTCTCTCTCTCTCTCTCTCTCTCTCCGACTTCTCGCCTTTTCAATCGACGCACGCACGCACACTCACAGACACTGAGGAGTAAGTATATACTTGCGGATTGTACGAAGCACTGAGTGTACGCAGGTATATGTGGATACGAGTGTA…
>TCONS_00021942;gnl|Nvit_2.0|Chr4.Scaffold4[-]:1141215-1141014,1140913-1140912
CGAGATATTGGCAATTTCAAGTCTATAGATTAATTTAAGGCAGTACGTATTGTCTAAGTTGGCGAATAGCTCGCCGAGAGGCATTCCGACAAGATGCATTCGTCGCGCACAATAATAAGGAAAAAAAAATATACATACAAAAATCCCCTCGCCCAGAGCGAAGATTACTATAACTTGAATGGCGCTTGACTTGAGAGAGAAAGC
>TCONS_00022367;gnl|Nvit_2.0|Chr4.Scaffold4[.]:1713934-1713392
TACGTGATAAAACATTTTATAGTTTTAAATGATAGAATATTTTGCTTTAACTAATTCCTAAAGAGATGATGCTTAAATTAGGATAAATCATGCATAAGTCACGGACATAACAACTCGCGCTTGTTGATTGTACGATATATTCGAGGTTATATTTGTCCCTCCAAGCGCCATATACAAAAATGCCGACGCGGCGGCTAGCTTCCAATATTTTACCGACTGGGACTGAGAAACTCATAGCGCCATCTGTTCTTGATAATATCACTGTATGATACCTGCAGATCACGTGTTTACCGTCGAATAAGAGTTTGATTTTCTATGTACCGTTAATCAATAAAAGTAGGTATGAAGTTGTAGATCATCTGATAATGTCGGTAATATTTGAAAATATAACGAACCCCT…
>TCONS_00022368;gnl|Nvit_2.0|Chr4.Scaffold4[.]:2235733-2234464
GAAAGACGCTCGTCTATTACTGTTTCTATATTTCCCTACCCCCGTCCCTTGTCTTTCGTTATCTCATTTCGAATTTATTTTTCTTACCTCTTGGACTTTTTTCGTCGAATATCGTCAAATTGTACCATACATATGAAGCGGTCTTTTTTTTTGTTAGACTCAACAAAAAGCCCAATTCCGAGGAACATTGTGATTTCGTTGTACATTTTCGAGATTGTTTTGTATAGCGTCGACTCGAAATCGCTACCGCAGCTGCCACTGTCATCTTTAATCATAAATTCTTATTATTATCGAATAAAGGTACATTTGATTAACAAGCAATCATTTGGAATAGACAAAATACCTATGCTCTTTTCTTTCCAGGCGGCAATGGGATTTTTACGAGAGAAATTATTTTTT…
>TCONS_00022372;gnl|Nvit_2.0|Chr4.Scaffold4[.]:2422637-2421460
AAAAAAAAATCAATTTAAAATTTAGTCGATACCGAGTAATAAATCATTCCGACGAACACAAGTACTGATAGGCATACCTAGTAATAAGAACGATCGACCAGCATGTTATTGTTCGATCTAGGACCATCAGTTTTTTCCGTAAAATCAATCGTGTGTTCGATTGGACAATAAGTAATTGCATCGCGTGATCAGTTGTCAATACTATACATGCACAAATTGGCGAATTGTACATAATTAAGTTAATTAAGCTTTCCGTATTTGCAAATCGTTAAGTTTTTTTCGTCTAATAAGTAGAGGTGGTAATAATCCTGTTAACGATTGCTAAATCGCGTTCTAATCAAGGATGCACGCCATTGTCAGTGATTTTGTCAGTGGTGAAGCTTTTTTTCTCTCAAAGAT…
>TCONS_00022374;gnl|Nvit_2.0|Chr4.Scaffold4[.]:3406223-3405966
TTTGGATCTCCGGAGCGTGTGCTGGACACACAAGACGTCGATCTATTCCCAAGACGGACAGAGAGAGATCTTTCTCTCTCTCTCTCTCTCTCTTCCTGGCACTCTGCGTCGTATACGCGCACACACAGAACGGAACACACACTGTACAGGCTATACACACTCGGCCTTGCGGCAGCGGCACTAGGAATCGCGCACTTTTTCAGCCGATCCGTAGCGAGAGAGAGAGTCGAACTCGTCGTCCTGCTGCTGTTGTCCACG
>TCONS_00022855;gnl|Nvit_2.0|Chr4.Scaffold43[+]:161246-161883,165186-165251
GCGGCCGGACGGACGCATCGTTGTCTTGGAGGCTGTTCTCTATGGCTGGACTGGTGAAAGGAGCGCTTGGAACGAACAATAGTTGCTGATTTTGACGAATCGAATAATTGAACAAATTATATAGGGCAACGAAAGCGCTTAATAAAGCCTTTGATCCGCGATATTGATGAGACTACTTCACGTTTCATGAAAAATTATCGCTCCTATTTTTAGACACCGCCGCGACACCCGAAAGTTATAGCGTTGCACGGACTAACGCGTCGGAATGCAACGAATTGGCGTTGACGAAAAGTAAAAGATGAGCCAGTGACAGTCACTTGCTTTTTGCTTCCCAGAATCGCGTTGCAAAGTCCCAGTATTTTCGAGAGTTTCAAAACATACAAGGAGCCACTATACGCG…
>TCONS_00022979;gnl|Nvit_2.0|Chr4.Scaffold43[.]:404388-404144
CTTACCATGTTAAATTGACGCGCTCCTTTGCTCCCAACTTTCAGAAAAACGGCTATACATAGGAGTCTCAAAAAATTACAGGACCTAGTTGTCGGTATCATCTTTGCGCGGAAGTGAGCTGGGCAGCATTTATCAACAGAATCTCAGGGGAAAAGAATACTTCGAAAATACTTTCCAGATATGTCAAATATTTTGGGTTAGATCAGATCGATCGTTTATTGTTTATTTTAGCCGAGGTTAGACGC
>TCONS_00023259;gnl|Nvit_2.0|Chr4.Scaffold51[-]:985342-985191,983384-983223
CTCCTCAGTGCGAGGATCACTTTCAGGCGGTTCGGGCGGCCACCTTCGATCTCACTCTTCCATCCGTTTGTTTATAACGTATACAAGCAGGCGCACACTCACACATACCTGGGGAAAAGGAGAGCTGTCCTGGAATCCTCGTCAGACTATCGCGAGAAGAAGGAAAATGAGCAGCTAACGACGGAAATCGCGGAGCTAGTTACGCAGGGATTCCGTCGCACGCGCGCTGGCGAGTAACGAGAGTTCACAGGTAGTTTAAGAACATAAACGACGTGTCATTACGTGGGATACTCCGAAAGATGACGAACAAAAAG
>TCONS_00023293;gnl|Nvit_2.0|Chr4.Scaffold51[.]:663742-663470
CTTGTTCGATGAAGTCGAAGATTCTGTATGCATAAATACTTTTGTGATTCTTTCATGCACACAGAAAAGCGGGGTTATGTGTAAGGTTATATTCGTATGATACCTATCGTGCTATCATTCGAATATATTGTGCAAAAACTTTTGCAAAAAATCTTTCAACATCGAATAGTCTCAGAGCGATACTAAATGATAATAAGAAGTGAAAACAAGTAATTATAAAGTGCTAGTGATTTTACGTCGATGGAAAGAAAGTTACGAAAATTCAAAAATCTG
>TCONS_00023294;gnl|Nvit_2.0|Chr4.Scaffold51[.]:669045-668831
TAATATAACATCAGAAAATACGTAGATTAATTTTTTTTTGCGTGACAGTATTGTATTTTCTTTAATAATAGAAAAACTCGTTTTGGAGCATAACCTCTCACGATAAACAATGATAGTAACACTTCAAGAAATTTTTAAATTTGTTGAGTGTACTAGCTCAAGTAGAAATTTTATTGAAGGAGAAAGAGTGCTTAATTCTAAGCACATATTGAAAT
>TCONS_00023553;gnl|Nvit_2.0|Chr4.Scaffold66[.]:118575-118281
AAAACACATAAAATATCTACTTTTTCCCGAAATCTCAAGTACAATAAGGCCTTTTTGCGCCCATAATCGAGGCACAAAAAAACTCTTTTTTCAGTTTTTGATTTATTACTGAAAAAGTAAGTAGTCACATTACTTGAAATTTTAATGGAATATAGTTTGACACGTGATCCATCGACATAAATTTTTTCGCGAGGTTATGACGTTTAGTTTCAGAGATATGAATTTAAAAAAAAACACCATTTTCATTTTATCTGACGAACAAAGCAGTCGATCCCGAGCACCAAACGAGGAAAAG
>TCONS_00023707;gnl|Nvit_2.0|Chr4.Scaffold82[.]:139186-138948
GGGTGGGAGAAGTGCACGATATTTGCTGTCTACAGTTTCGTTCCTGGCACTTTAAATCCCAAATCCCAATGCGTTGCGCCTAGCTGCGTACATACATAGCTTAGTGCATACATACTGATATTTTGTAATGCGACTTTGGCGTTTACGCTTATACTGCCTAGTGCAAATATGATACTGAAGGTAACCTTTAATACGCGCGAGATTATTAAATGTACACGCCTGAGAACGGTACGACTCCC
>TCONS_00024675;gnl|Nvit_2.0|Chr4.Scaffold9[.]:1923611-1923038
GCTTTGTTCCGAGTGTTATCGCTGCGTCTTTGTTAACGGGATTATTGTTGTTTTTTTAAACTCGTTTTTTTCGCGAGTTGTGGGTTAGGTGTAAAGCCCGGGTAACGATTGTAAAGTTTCTAAATTTTGAAGTATGATAGTTTAAGTATAACACTTAAGTCGATTTATTTTTTGCGTATTACTCACTTATTAATAATTAATGACCGCATCTCTGTTACTACTACGACATTGGCCTTGTCTTTTTGAGGTATCCAATAGGTGTTAGTCATCATCTTCAGATTTCATCATCTCATTCTGTCATTATTATTTTAACAACTTGTTCATTACTGATTTCCTAGTACTATGTTCTAGGTCAGTAGCCAATAGGTTATTTTTATGGTTATAGCATCATGCTGAGAC…
>TCONS_00024676;gnl|Nvit_2.0|Chr4.Scaffold9[.]:2037301-2037097
CATAGACATAAGAGAGATAGACTGCGTGTGTAGGTTTGCAAAAGTGGCACCCTATTAGAGAAAGACAACATACCTTCTTTCCATATACCAAGCATTGATAGAAGGTATGGTGTCTTTGTCTTACACATTGACATAAGAGAGTCTGTCTTTCTCTAACAGGGTGCCACTTATGCTAACCTACACACGCAGTCTATCTCTCTTATGT
>TCONS_00024715;gnl|Nvit_2.0|Chr4.Scaffold91[.]:345233-344974
CAGATATATAGGCAAACATTTCATCAATTTTGAAGTATTTAGAAGTACAACCTGTTGAAAATAATAACGTCATAAAAGGTTCCAATTTGTTGCAACTAATGTCGTTATCTAATGACGTCATGTAACGTCATTTAATGGCGTCGTTATCTAATGACGTCATTTAACGTCATTTAATGGCGATGGTTATTTTACTATCAGTTTTTAGTATGGATAGTATTGGGGATCTGACACACTTGCCCCGACCTCTCGCGGTGATCAGC
>TCONS_00024809;gnl|Nvit_2.0|Chr5.Scaffold1[+]:977108-978055
TATACATTCATAAATTATCTCGTAAATTATAGTATCTGTATAACAGTAACCATACTACAAGATTACAATGCATGCAAAGATTACTTGACAGTTTTATTGTTACAAAATAATAAAAAATAAAGGACAAGTGTTTAAACAGAATACATTTGAATATTATAATGACAGCTGCAATCTCTTCAATACCGTGAGACGATAAAGAAGGTCTCCCAAACTGTATCAGATCTACAATAGCATTATTAATAAATATACTAATCACAGCGATGTGAACGAATCATACCTATAATATTTATAATTTTATAAAAATCAAACACTTCTTGAAAAACCCAAACACACATATGATACAGCTTCATAGAGTACGTCTCGTATAATTTAGCATAAGGAGTTTGCCAAAGACTCAAA…
>TCONS_00025208;gnl|Nvit_2.0|Chr5.Scaffold1[-]:1555606-1555249,1555013-1554863,1554777-1554422
GGAAATTCCGGAAAGCAGAGGGAATAAAAATCAAGAGTCAAGAGTCCGAGAGCTTGCAATTATTCGTTCCCGTGTTTGGCGGCGGCGCTCGAATTGAATCCCTCGCGTTGCGAGAGCCGCCGGCGGCTGAGGACAGTGCCGTGCGGAAAAGGACAAAAGAAGAAAAGGGAGAGGGAGGGTCGCCCATGGCAACCGCGTGCCGACTCCTCAACGACGTTGCCGGGGAAACTTGCGAGGCTGCGGAGGCGCGACAACCCCTAAATACGCTACGCAGGAGAGACGCGGGGGAGTGGGAAGCGAGTTTTTTCTCCCGGGGAAGAGGCTGCGGGGCTCGTAATGGTGGAGAGAAATCGACGAGTCTGCGCACTCCAATTTGAGAAGTCTCCTGGCAAGCGCAAG…
>TCONS_00025223;gnl|Nvit_2.0|Chr5.Scaffold1[-]:1891428-1891397,1891333-1889489
ACTTATTTGAAAGGCAACTGATTAATTTTGTTTTTCCAGTGTAAACACATGCAAATTGTGCTGAAATTCTACCCATGAAATCTTTGTATTAGAATATCAGAAGAATTACGCAACACCAGAATAAATTTGATATGAAACTTTAAAAACACTGTACCAGAACATCTGATATTTATAAAAAGTCTACAAACTCCAGTATGTGTTGCATGTATAGCAACAAAAACACAAGTTCAGATTTCACTCCAAAGCTAGGATGAATCACAACATAATAAATTCTGTTTAAAGTAATTAATAAAGAATGTCTCTATGACTTAATCATTTAACAATATGCTTCAGCATAGTATTGCCATCGTCACATAGAAAACATACTCCAGCAAAGGTCTGCTCTAAAACAAGACACCT…
>TCONS_00025451;gnl|Nvit_2.0|Chr5.Scaffold1[.]:756841-756538
CAATGAAAGGGAAAAAAGAATCAACAACAATGGTCTCTTTTTCTGCCCACTACAAAGACGCAATCATCTCTCAGTCCTGGAGCTCTTTCGCGATTATACATCTTTTCTATTTTATATTTACAGAGAAAACGCGAAAATCAATTCGTTTTTTCTATTTTCTTTCGTCCCTTTTCTTCTTGTTTTAAGATAATAATAGATTCGCGCTCCATGTTCTTGGCGATCTTTCTCTCCCATCGGATTTTTCAGCAGGACACACGCGCACACCAGCCTTCCATTATACATGGCTCTGCGATATAAAGCATAC
>TCONS_00025521;gnl|Nvit_2.0|Chr5.Scaffold10[+]:797404-797459,800174-800391
GTACGTGTACCCGCGAGTATACCGACGACGAGCCCGCCAGAGAGAGGAGAACGACTTGCATAACTCTCTCGGCGACGACGACGACGACAACGAACAACTGCATCGCTCGACGAACGTGTGAACCAAGTGTGCTAATCTCTCTCTCTCGCTTGCAATAAGTGACACTCGGCATTAGCGCGAGCGTCTACTCGCGGTGACCTTCAGCTCCTCCCGGCGTCATCGACTATTTATACGCCTGCGCGACAACGACTACGAAAAAAAAGCGATTAGTAAG
>TCONS_00025752;gnl|Nvit_2.0|Chr5.Scaffold10[+]:3120007-3120178,3121011-3121133,3121243-3122569
GCCTCAAAATACATCAAAAAAAAAAACGTTTGGTTACCGGAGCGACCTCGTATATTAAAAATGGATCACTCAGACCCCCCTCAGCGCCCGGACTATATTCTTAACTATTTTCTTCCGAAGATAGTTGGTGAAATAATACGACACAGGTGCACGTGATTAATGGCGATTCGAGATATGGACAGCAGCATATCGTAAAAAAATTAGCGCAGCATCGCAGAATTAGAAGTAAAATAATCTTTCGAGGAATGCAATCATAAAGTAGTTTGAATCCATTTGAAAATCTACAAATAATAAGGTGTCGTTCTTCCTTAAAATTGCTGAAGCGTATGAAGCAGATATCACGCGTTGAAAAAAGGCAGTACGCAAGTGAGAAGTACTAACCACCCACCAAGTATCAGA…
>TCONS_00026091;gnl|Nvit_2.0|Chr5.Scaffold10[.]:778961-778624
CTCTCTCTCTCTCTCTCTCTCTCTCTCTCTTTCGCTGTCCGCGTGTTTGTTATTAGAGCCGACTGCTGAATGAGACAATGAGCGAACGTCGTCGGCAAACTCTCCGCCGATATAACTCCCCCCGTTTCAATTCACGTGACGCCGCTGCCGCAGTCCACCAAATCCATAATAGAGCAGTTCACCTCGTCACCCCGAGCGCCGGGTCGCACATCACGTTATCCGTCCATTCATCCCCATCTCGGATAGAGAAGCGCCGAAACAAACAAACCCCTCTCTGAAGCGAACCCCGGCACACACACACAACGCACGTCCTCCGGCACGGAGCGCTACTCGCGGAC
>TCONS_00026092;gnl|Nvit_2.0|Chr5.Scaffold10[.]:988639-988427
AAGAATTTTCGACGGGAAAACGTCCGGCGAAGAGAGATTTTTGTTTTCGGCCGCCGAGAGTCGAGACGTGTCGGTACGAACTCCTGCGGTTTTTGACGGGCGGAAGTGGCGCCATCTTTGATTTCGGAGGCGAAGACGGAGCGGCGGCCGGCGCGACGCGCGGGAAACTGGAAAGTAGTACCGGTCGGTAAATGGAGAGTTTATCCTCTTGTG
>TCONS_00026096;gnl|Nvit_2.0|Chr5.Scaffold10[.]:1017832-1017245
AAAGTGGCTCTTTTTTGACCGGCGGGCAAAAAAGTTATTTTAGCGGGCAATAAAAACCTTTATTGCCCGCATATTCAAACAGCGGGCAATAATGGCCTTTATTGCCCGCAAAATTTTTTTTTGTAATTTAAAAAAAAAGTTGATTTTGATAAATTTGCATTATTTATTTATTTTATATAATGTTTGAACAAGACAAGAGCACGGTTGCCGTGTCAAAAAATAGTCACATCAGCCCCTCTTAACACGTACGTAAAAACGCGAAAATACGTCCGCGCGTTACATAAAATATGGTGTGCACCAAGGGCTAAGTGGGCTTTTTGGCCTCGTGGATTTTGCAGTACTCGTCTGCGGCTCGTAAACGCCCTCGCCTTCGGCTCGGTCTAACTCGCCTTGACTCGT…
>TCONS_00026100;gnl|Nvit_2.0|Chr5.Scaffold10[.]:1232417-1232163
CTTATTCACTTGAACTATAACTTGTTTCGTAAATAACGTCGGTGCGATCATTTGTCGTGGTTACAGTGCATGCGTCATATAATATATTGGTTGAGTTTCTCTTCTTCCGATCTCGCCTTTTCAGCTCGTTTTACTATGTTATTTCTTATCCGTAATGCCTTGAGAGCACGAGTAAAAAATATACCTATTGTGGTTTTATCAAGGCGTTAACTTTGTTCTCTGTATCACTTACCCGCGGCCGCTGTTTGCGTTTTT
>TCONS_00026110;gnl|Nvit_2.0|Chr5.Scaffold10[.]:1961719-1959345
CCCGAAAAGCCCTTTGGGCATCAACGCTTGCTTTTAATTCGATGGTATAACTACATTTATGAGATGACTTTATCCCATATGGGTCGTATTAATATTTGCAAGTATAAATCTGCTCGAATATAGTCCGAGGGTACATACATCGTAATATATATATACCTTAACCTTCATCATGTTATAACGCTGAGAACGGAAACAAGGGATTTTTCTAAACATTAATGCTGACTGAGTAAATGTATGAAAACATAAATATAGGCTATTAATGGGCAATTTGTACACAATCTACAAGTAATATATGTATAACTATTCTACAATTATATATTATTCACACCTTACTTAATCATGCACAAATCGCGCATGAATAACCCGCTCATTACATGATAATCATATGCAATCTTGCAC…
>TCONS_00026821;gnl|Nvit_2.0|Chr5.Scaffold14[-]:740075-739945,739741-739558,739140-738996,736361-736197,730071-730004
GGGGGGGGCAGCAACGGTCGCGCGGCAACTTGCATGCGGGCTCGCGTCACATTATACCGGCTCATACCTGTTGTGGCGCCAAGCAAGAATTACCTCCCGTTGTGTTTGTTGTGGGTATCCATACTTGGCTGTTTTTCAGGCGTCACTAAGAAGCTGCATGCACAAAAGCTAGTCAAAGCCAACATTGGATGATACGAAACCTCTCTCAATGGCCCTACCATGCTTCTAGTGTCTTCACACTTAGCTGCCTTCCTATCGACATAAGCAACTGGAAACGCAGCCATCATCTTGCATCTACCTATGTCATGTGGGACTGTTTAACACGTTCGATGAATGCTCAAGCAAGAAAGTATGGAGGCAAATGGCAAAAGAAATGAGAAGAATGAAGAATGAGAAAGA…
>TCONS_00026982;gnl|Nvit_2.0|Chr5.Scaffold14[-]:2807772-2807521,2806162-2805906
GTCGGCGGACGTCCTTCCGACGAGCGCGTCGCGAGTATGTCGCTGCTGAGCTCGTCGAGGCTCTTCGACCTGTTCAGTGGAAAGTCCGAGGAACGGAGCTTTCTCGACCTGGTGTTCACGGTGAACAAGCTCGTCTGGGCTCTGGGACTGATCAAATGGATCAACTTCGAGGTCTGGTGGTACTGCGGGGGTGGCAGCTTCGCCTGGAACATCTGCGCTTGAGAACCTCTGATGCGGTCGAGGATTAGCTGTTAACACACGTATAGCACACACTACAGAGAGGAGAGGATATTACGTATCGATCGACGCCAGCAGCGATGGAACAGCCGGAATTACGTAACGGCGCTGTAATAATGCGACCGATATTTCGCGCGAGGCGAAAAAACAAATACAATATAC…
>TCONS_00027054;gnl|Nvit_2.0|Chr5.Scaffold14[.]:25514-25315
GGTGGGCTCGCGCAGTAGCCAGCAGTAAGCAGGCTCCGCAGCTTGTGTGCATGGGTGTATAACGTAATAGGTATAGGCAAAAACCGACAACCGAGAGTCGACGTATACTGGGTATGCCGACGCAGACGCCGAGTGCGGTCCTCTACAAGTAATATGCGGCGGCGGCCGCCGCGAGTCAGAGTCAGCGCTGAGGCCTGAGC
>TCONS_00027058;gnl|Nvit_2.0|Chr5.Scaffold14[.]:1307831-1307252
AACACCGCTAGCGAATATACGCACTGCGCTGAAATTTTTTTGCCTCCATCCATACGTCCGCACGATAATTGCGCGTCTCTCTCTCATCCCAAAACAAAATCGAGCGAGCCGACGCTGCTGCCTCCTAGGTAGCGCGCCGAGACTCGCGTGTGTCTCATCCTCGACTTCTTCGAGGAATTCTGGCTGGCTCTCTCTCTCTCTCTCTTTCCCTCGCATAGGTGGTACAGCGACTGCGACAGCGGCACACCATCAGGGGAACGGTCGTCGTGTGTGCCGCTAATAACCTCTCCAGCTCGCTCGCTCGCGCGGCGCTCCGCCGCCGTCCGTCTCTGTCTATCTGCGAGTGCGCGCGCGCGAGCGCTCTGCCCCCCCCCTCCCCAGTCGTCTCTCCTCGCTCGC…
>TCONS_00027272;gnl|Nvit_2.0|Chr5.Scaffold186[.]:173020-172727
GCCGCGGAGAAGTTGGAAGTGCATTGCAGAAAAATGAAGTGTAACAGCGGCAACGGCTTTTAAAGCGTAGCTACCTATATACACACGAGTTCGCTCTATCGACAGTAATTTGACTCGATAAATCAGAAAACAAACGCGCGAAAGATTGCTGGTTGGCCGCCGCATCCTTCCAGTCCACTAAATTATTTCAAATTTATGAACTCAATGTTGTCCTTCTCGACTCCACTGTGCGCGAAACTTTTTCAAAGAACTCTTCCACACGCATAACCCGACGATAAAGCGAGCCGTACGTGT
>TCONS_00027276;gnl|Nvit_2.0|Chr5.Scaffold186[.]:176020-175807
AAAAAATTCACGACTTCGTCGGAAGAAAAGAATCGACGAGGAGGCGGGCAGAATGGCTTTTAGTTATGGCTGGCATTGCTGTTATTTTTTTCCCTGTACCCCGAGCGACCGACAAAAAATTCTGTGTTTCGCTGTCGCGCGCGCGCGAGTGTCGTCTCTCCTCTTGATTTTTCGCTTAGCGAAATTAATATCCCGTAAAAAAAATCAGCCTCGG
>TCONS_00027578;gnl|Nvit_2.0|Chr5.Scaffold2[+]:2830935-2830980,2863717-2864157
CGATGGAAGACGGATGAAGGATGTCGACCTACAGTGTGTTATCGAGCTTTTTCGGTGTCTCCTCCAGCAGCAGCAGCAGCAGCAGCAGCAGCTCGTCGACGTCTCCGGCGAAAATCCGAGGGCGAAACCAAGGAGACCAGATTAGAAGGAAAGAGGGGGTGCAGGCGGCGCGAGCGCGGGGGAAGAAGGAGGCGGCGAGAGCGAGAAAGGCGCGCCATGGCCTCCCGAGACTCGCTTGCGTCGGGACATTCGAAGCTAAGTTAGAGATTTCCTACTCTTTCTCTCTCTTTCTTGCTCTGTGTGTCTCGCGCAGAGACGCGGAGGAGGAACGGAGAGAGAGATTTTGCGCGAAATTCTGCGCTTCGAGCGCCGGCCTCTTGTCGTTTATTGGGAATCTTA…
>TCONS_00027700;gnl|Nvit_2.0|Chr5.Scaffold2[+]:4761745-4762202,4762442-4762720
ATGCAACATATGAGAGGCTAATTTGTTTGTTTGTTGTTTTACATTGTCGGCTCTGCTGCTTTGCTTTGAATGAGCGAATTTTTTAGATTGTTATGACTATGCAGCTGTATAAGTATGTGTAGGACATATCTAGATTTTTTTAATTTGTATATAACATACTATTATTGAACAATGGAATTTGTTTAAACAAATTAAGCTAGTTACAAAACGACGAATTTTAACTCCGAGAATTTTCACTTTGCTAAATTGAAATAAGTGACTTCTAAACGAGTCATTTTATTAGAGATAGGATTTTCTATTTTTGAAAATAATTTATACGGCAATAAAATGTTTTTTTTATCGCTGACACTCCTGACAGTCAAATTACGTCAATTCGCCCAACACCAGGATCAGACAATA…
>TCONS_00028718;gnl|Nvit_2.0|Chr5.Scaffold2[.]:829514-829283
CTCAGGCTGTGTCTCGGCCGCGTGGACGGGATCGTCGGCAGTCGAGCGGTGGGTCTCTCTGTCCCCTGCACAGCGCGTAATACGCTATAGCCGCGCGCGAAGAGCGAGCGAGAGAGAGACAGACGCAGACAGCGAGACAGGGACGGGCGGAGGGGAAACGCTCTTTCTTTCCTTCCAGCCCGCTGCTTCGTCGCTCTTATTTCTCGCGCTCGCAGGTCATAAGCACGGCGCG
>TCONS_00028720;gnl|Nvit_2.0|Chr5.Scaffold2[.]:1175471-1175055
CACCTATAGTAATTGAGAGTCGCAGCGCCGGTGACCGGTCGCAGGCGACGTTTATGCTCTCGTGAAGCCTCTTGCTGCACACAAGGGGGCAACTGCACCGCGGACTCGTGCGATCACTGAGACACTGAGACGGACGGAGAAAGAGCGCGCGCGTGAGGATCGACCGAATGTCGACGACGGACTGCTTGCTGCGATCAGCCGGGCTGAGACGGGTTTGTATAGAAAAAGTCTCTCGTCGCACGCGTTAGCTCCTTTCCTCTCTCTCTTCTTCTTCTTCTTCTTCTTCTTCTTCTTCCACTGCCTCCTGGACGATGGTGGGGATGGACGAAGAGCGGTGCGATATCGAGAGGGAGAGAGAGAGAGCGCGACAGGCAGTGCTGCCTGTCTACTGCCGGGCGC…
>TCONS_00028723;gnl|Nvit_2.0|Chr5.Scaffold2[.]:1828853-1828575
CTGAATTATTATTAGCGATTACGTCGGGACGTCGACTCTACAGCTGTTATGATTGCGGTGGTGTATACGTGGACAGCTTAAGCACAAGCTTTGCGTGGAAATACGCCTTTCGTCGTCTTCCGAGAAACCGAGATACTTTACGAGCTTTGGCGAGTCGAGTTTTCTTTAATTTCGATAGAGATATTTTGCTATTTTCGTATCACCGATCCGAATTTTAGACGGAAGTTACGGTACGGGTGCGCTGGTCTGCCAAGTGGTTATCGCAGGATTCAGTCAGAC
>TCONS_00028729;gnl|Nvit_2.0|Chr5.Scaffold2[.]:2785970-2785576
GGTCATAGTCGCTGCTACAGCCATCGCGGTTGTTACAAACCCCGACTCCGCTGGATCCGTTCCGCCGGCCCCCCCGTAGGCATCCTCTTGTGTGCCTGGGTTTCCGACGAACGCATGCTAGTTATAGTTGGACCAATATCAGGAAAACCCGTAGTATCTTGTCGTCGTCACCGGACACGATTCCATAGCTGTGCCTCTCAGAGTGAACGACTTTGTGACTGCCGCTAGCGGGCTGCGATAACCGCCTCAAGGATGAGGACTTGAAGAAATGCTGCTTTCACCTTCGCTGTCGTTGTCGTCTCGGCCTTCGAACATCAGGACATCCCAAGAACGATGCTACGGATTAGAGGCTGGAACTGGAACTTCCCCCACGGAGTTGACGCTGAGTAGCTTCG
>TCONS_00028754;gnl|Nvit_2.0|Chr5.Scaffold2[.]:7173764-7172689
CTCTCTTACACTGTCCCGCGAAAATTTTCGTTTGTGTCTTCTTACTCTCTCTATCTCTCTGTATACTTCCTACTTATCACAGGCGATTTTTTTCATTCGAACTACATGGAACGATGATCGTCGACTCGCGAACCAATTACTCTGAAGAAAAACCAACGTGTTTATCACTTAGTCGCACCAATATACAACAGAACACACTGCTCACTATATCATCTCTTTCTATTCTGTCTGGCTCGCGAATCACTGAAGAAGCAGTAGTAGTAGTATATATTTATAAGAATTATTTGTACATGTTAAAACACACACACAGATCAAATCCTTCCTGTTTCGCACACTTTAGCCGCACCAGCTCCTCGGAGTACGTATACATGTGTCGTAGCTGCTGCTACCTTGTATATA…
>TCONS_00028796;gnl|Nvit_2.0|Chr5.Scaffold250[+]:94174-95009
CATTCAAAGCTAACTTCACGTAGTTGTATCTATCAGTGCTCTCTTTTGGGTGTGGTCTCCTATTACTGCTACAGACAGGCAGACGCTTCACCAGCTTCTGTCAACTAACCTACTTCTTTAATAATTTAGCGTAGTGCATAAATATATTCATGTGAATTATGATATTCAGTTAGTTGTGCTTTTACAAGTTCATTAATCTTGCACATTTCTGTGACCCGTTATGTCTTGTAACACTTGTTTGATCTCGTTTATTTTAAAGCGACTCTCTCGATCAACTCTGCCTTCAGTAGACCAATATATATATACGGCTGCTAGTGGTAGTATTAAGTTAAATTTATAAAGCAGTTTTTCAAGTTTGTTTTAATCAGTAGCAACTTCTACCAGTCACCGCGTTAGTGC…
>TCONS_00029021;gnl|Nvit_2.0|Chr5.Scaffold27[-]:1521490-1520979,1520912-1520673,1520453-1520362
TGCGATTAAGTCAGGTGTTAAAAAAACAAAACGTTAAATGCAAAGTATATTTTTCAGTGTAGTTTTACTTTTACAAATGGTTAATTGTGCTGGACAGGCTCGTTTATTTCGCGTTACTTTCTTAGAAATATCTTGTTTATTCTGAGTACAAATAGCCAAAGGTGTATGCAGAATAGTAAGAAAAAAGCTATGGCCTATTTACATACAGAAAGTCAATCAAATGTTGCAGTCTTGAAACGTGTGTAAAAAACGTAAGTGGCCGTAATCAACGGATATTCATTTTTTTTTTAAACTGCTGATATATTTGAAGCTGCTAAATCTCAAGTCTCAAGACCCCGGTAAATGAGTCCAATTATCCGTCGAAGTCAAAATATTCAATGCGATCTTTGCGTACTTTCC…
>TCONS_00029052;gnl|Nvit_2.0|Chr5.Scaffold27[.]:1623243-1623034
CTTCTACTGCTACAACTGCTGCTGCTGCTGCTGGAGATCCGTCTTCGCCGGCCATGCGATGCTGAAAATTCACTGGCCTTCTCGTCGCCGCCAACGAGTCTGTGTATACACACGCGGATAGAGAGAGTAGGTAGAATGAAGAGAGAGAGAGAGAGAGATAGAGAGAGGACCAGCTGCGACGATCGCGCCTCGCCGACTACTAGTGCGCGG
>TCONS_00030241;gnl|Nvit_2.0|ChrUn.Scaffold1021[+]:14567-14878,22271-22295
ATTTCTTGCTATTCCTCTTATTCCATTTTACGTGTGATGTACACCCTAATGGTAATTTTGAAATAATGATTTTTGTTTGTTACTGTACAGTCCAGTGTTTACTGTTATCGTCGTTTGATATTTGAAAGTTAGTTTTTAAAATATTTATTGTCGCAATTGTATTAAATTAGTACAGGACATGAACAGATTGGAAGTTAGTTTGCTGTATAATTAATAGTTTCAAACTTTGAAACAAATTCTTATTGATTTTTTCAAGAATCAATAATAATAAATAATATTTATATGATGTCTACTTTGCCATCAACTGCAGAGTTGCAGGAGGAAAACTAGAAGAGAC
>TCONS_00030627;gnl|Nvit_2.0|ChrUn.Scaffold1157[.]:4687-4468
CTAGGTGGTCGCCACCTACCTACCCGAACTCCTGATGTGCGAAAAATAAAAATGGCTCCCGAAATAAGCCTTTTAAAATAAGTCCCGCGCTCAGTCTTGCCACCGCGACTCCGTCGAACCTTCCCCTACGACGCTTAACTCACGAATGATTTTCAAGCAGGCGCCCCGGCCCCGCGCCGTACCTGCCGCCCGAACTTTCGATTTGCAAAAATAAAAATAG
>TCONS_00030880;gnl|Nvit_2.0|ChrUn.Scaffold1249[.]:1940-1345
TACCATCGGTTCTTTTTATATTGACACTAGCACCAGCTTCAATTTTATGTACAGAATCCATTTTTAAGATGGAAAATCTAATTTTAACTCAAATATATTCTAATTTCAATGAAAAGTGAAACATTAAGAATCAGTGTATTGGTTATAAAATTTTTGTATCTTCACATGAAAAAAAAATTGTAGTCACAATAAATTTATGTATGTTTATGTATACATACATATATGTATATGTAGCACGAAATGATTTTAACTTCACATTCATACAAGACAGTAATGGAAAAAACTATAATTTTTGTAATAAATTTAATGTTTTAAATCTGAAAAAATGTTGGATCATTTGAAATTGTTTATTTACATTCATACTGAAGATATAGAAAAACAGCTGAACATAAAATATCT…
>TCONS_00030926;gnl|Nvit_2.0|ChrUn.Scaffold1253[.]:22371-21800
CTCTTCGATTAAAAGGCCGAACCCTTACAGCAACCTTTATTTTATCAGTAGCCATGTTTCGTAAGATTATAAAATTTTATTTAAAAAATTATTAAGTTACTAATTATTAAATTATTAATTATTAAGTTCTGTATGAGAATCTTATATATGATTTGTTCTCATAAGTTATAGAAACAAAGTACGTCAAATAAAATTTAAAACAAAAGAACATAACTCATTCTGCTATAATCAAAACATTCAAATTTTTGTAGTAAATACCATCATTGTGCCATTAATTGAAAATTGATAAAATATTAAATGCAATTATATAGCTGCATATAACACGATTTTCAACTGACATTTCTAATCAACATCTAATTTTTTTTGTTGTTGTTATATTCAACTGGCTATACTGTATTT…
>TCONS_00031044;gnl|Nvit_2.0|ChrUn.Scaffold1290[+]:2911-3268,3775-3858
AAACAACTTGCTGTTTACTTCACACTTGGCACCTTCCCCCTCTCCAACAGACATGAGCACATGCTGCACCGCACATCAATGTGAGGTAAGGTAAGGTGAGAGTCCAGAGGAGAAGAAAAAACAACAACACGAGGCCTAGTAGTGGACGTTGAAATAGAATATTGAAATTCTCGTTAATCAAATAATACGGCTGTTATTTTCTAATGATTTATATTACAGAGACTAAGCTTAAGTACAATGTATAGATTATTCAAATGCTGTAGTATATTCCTGCAGAATAGCAGCAACATGTCAACCATTCATTATTCACTTAAAATGTGTCTCTTCTGCAATAATTGCCACCAACAGACATCAAAATATGTTCATGAATTACAAATTCGACATCAATCTTCCTCTGAA…
>TCONS_00031047;gnl|Nvit_2.0|ChrUn.Scaffold1290[-]:9509-9160,7332-7280
CTCTGGAAAAAATCATTCGCGACGTATCATATAACCGAACTCATCCCAACATCCTGTCACCACATACTAAATGTTTATAAATTATGAAAGTCAACGCCACATTCTCAATTCATTACTCGAGCTGGTTAATCATACGTCAGAACACTTTGGTATCTCATCGAAGTAACATCGTGCTCTAAAGAGTGTATTCCAGAGTCATTTTTAACTAAAAATCTATTAGAAATCACAAAATTATTGTTTTTTGAGTGTGTGCCTTGACAGTTTTTTAATTTGTTATACCATCTTATTGATTGGTTTCTGAATCCTAGAAGAATATTTTATTATTTTCGAAGAATTTATTCAGAATTACGTTGCTGAAAAACTTATGATAAGAATGTATGGTGCAGATGACCAAAAACT…
>TCONS_00031152;gnl|Nvit_2.0|ChrUn.Scaffold134[-]:43844-43821,43626-43402
ACATGTTTCTGACTCCTTGACTGTTGGTTTCTTGTGTAGAAAACATTTTATAGCCTTAAAAGTGAGAAAAAGCAACCGCTATATATTCAATACAAATATGTTACAAAATATATTTGATGATTTGAAGCGAATGAATAAACGTCAAGTAAGATGGCTATTTATACATCTTGTATTAAAAAGATTTTGATGAGTAATTTTAGTTGATTTTGGATTCAGTCCAAATTGATCAGGAATATCATTTTATTTACC
>TCONS_00031282;gnl|Nvit_2.0|ChrUn.Scaffold1392[+]:7684-8126,8245-8357
ATTGTCGCGCGAGCGAGTGAGAGAACTTTTTGTGTATGCAAAAAAAGACGCTTGAGTGACGGGCATTCACAGATCTTCCGGGAAGCTTTAATTCGGGTATTTTCGAATCGGCGAGTAAACAGCTGCGAATCGATCAATCGAGAGCCATTTAGCCCGAATAAATAAATCGCGCGATTAAACTCTCGTGGATACAAGCTCTCGTGCATATATTCCTCAAACAAAAGCTTATCTGATTGAAAAGGAAATTTCGTACGCTAATTACGCGGACCTATCGGCCGTGAAATCTAGCACGACATGGTACGATTAAGGTACGACAGTGTGGAGTGTACGTGCACCCGAGGTCCTGCGCGCGCGAGACACTCACCTGCATAAAGGGGGCTACGTGTAATTTCGGCGCCT…
>TCONS_00031311;gnl|Nvit_2.0|ChrUn.Scaffold1422[.]:3917-3631
GGCAAAAATTCAGAAAAAAGGAAAGTTTGTAATCCTACTCATATTTCAAGTATATTTTCATGATATATTCTAATCATTTTGTTTAATGACATGATATGACACCATTTATAAATAATTAACGGAAATATATTGTTTTTACTTGATACCGTTTGGTTTATATTTCAGACAGTAATCACCATCATGCTAATTGTAATTGACTTAACAGTAAACAAAATATTGTTGTGATCTAAGACAACGAATATAGACTTGGTATAGAAGGACGGCAGAGATTAGAGGAGAGATTGCCG
>TCONS_00031707;gnl|Nvit_2.0|ChrUn.Scaffold1648[.]:4864-4454
GGAGCGTGCAAGATCGCGATGGTGAGACCGGATGGTGATGTTCTCCTTCATCCTACCTCCTATATTCCTAGCGACTACCAGTTCAGACTCTTCTTCGGTACTGTAGTTTCATAGCGTCGTGCAGTCGCATCATCGACCGCTTAGCGAAACGGTTTCGGACGCGCGCTACACACACGCTTTTGCCTAGCTTTTTTATCCATCTTATTATAGTGCTTCTATAGCACGTTTCTCGTGTATTCATCTAAATGACAACAAACCGCATTCTACTAGATTTCGACTCCTCCGAATTTTCCGACTAGACGCTTTTTTTTAATTTTCACACGACGTTTACGAAGGTTGATTGCAACAGTGAACGTATTTGAAAGCAGCTTAGTTGACATGACGACGTCTAGGATCATC…
>TCONS_00032294;gnl|Nvit_2.0|ChrUn.Scaffold200[-]:349185-349030,339058-338880
AGCAGCTGCGTTAAGAGGTGTTGCTATTCAACGAGGACGAGTTAATACGACACGGGCAACATTCCCAGCAAGTGCTGCTGCGTTAGCACTTGCTCGTAGTCCCGGGTCTATTGCGGCAGCAGCTGCAGCCACAGCACTTCACCCGTTTGCACAAGCTTGCAGCAATTGGAGTGAATTTTTTGTCAGCAATTAAGAGGGCAACCAGGACTGCTGGCCGTGTGTCACACTTTCTGTTATGAGTATGAGGCTGTAACGTGATTATTGTCCTTTTGCAAAGTTTAGTTATGGCATTGACGATTCTTAGCACAGCTGCTCTATAAAGAACAAAGCATGGA
>TCONS_00032417;gnl|Nvit_2.0|ChrUn.Scaffold2069[.]:9569-9294
CAGCCTTCCATCTCAACTTCGCGACACACTATCCATATCACACTTCAAACAAGCAGCCAAAAATTATTTCTTTAATTTGGAAAACACATAAACATCGCACAAACATACATACATTCTCTTTCATCTCATGTCATCTCTCAACATCACACACACCTTATACTATATACCCTTACACAAATTTTATTTATTCCTTTATCATAATACACTATATTTGTTATATGTACAACAAAATGTACAAAAATAAAGAGCAATTAATCTAATCTAATCTAATCTCTC
>TCONS_00032443;gnl|Nvit_2.0|ChrUn.Scaffold2075[+]:749-1148,2438-2527
TATAGTCTGATAAAACTAAATCTAAAGACTAAATCTCGAAACAGTATAGTAGGTAGTACTTCATATAATTATTTAAATGTATCTGACAAATCGAATTTTCAATAAATTCCTTTAAGCGTACACATGTAGCAAATAATCTTAATCTGCCTCCCTATAGTAGTAATTTGTAATCCGATATATTACCCTTAAAGCCGTTAAGATGATAAAAATGTGTAAGGGAGAAGTTCATTTAAACTTGTGCACTGTGTGTATGCTGCTAGTGTAGTGCATGATTTATAACTATAAACAATGGCATTATTTAATTGATTATGCTTTAATCAAGAAAAATGATTTTTTGATTGATTATGTCTGGCTTTAGGTAAATCTACCTACTGGAAATTAATATAAAAATTTTGTAAA…
>TCONS_00032621;gnl|Nvit_2.0|ChrUn.Scaffold2166[+]:6-356,1275-1409
ATCGTCTGCTGGTGCGTGCTCATATGCGCGACAAGCTGAAGGAAACTCATAAGGGGCGCCGCTGAGCGGTTGGGTAACAGAACTAACGGCCTGTTACCCAAGCTTTCGTCCCCCCATCTTAACACAGAACCGTTCTTCTATAGGAAGTCTATATTCGTTGCTATTATACTATTACAATACTATAATCCACGTATAAATATTATGCACATAACAGTATTAGGATTAGAATCAGAATTTTTCATTTAAATGAAGATATTCGTATAGCAATTTATTAACTTTATCTACAATTTATTTTTTCTACAATCAATAGATACTTTTGCCTTCATTCAACAACAATAATTACTGATAACAGCCCTTTTCATGTAAAAGTGTCGGGAGTTCCTAAAGCATTGCTCTCAA…
>TCONS_00032908;gnl|Nvit_2.0|ChrUn.Scaffold2362[.]:317-29
CTTCATCTGTAATTTCTGTATCCATACAACTTAATTTCATAGCTTCATCAAATATTTCATCAATAAATTATGTTAATTCATTACCAGAATGGTTAGATTCTGCGTCAATGCGTGTAGTTTTAAATTCAGTTGATTGACACTCTGAAGCAAATTTGTCGAAATCATATTCAAACGATTGAAATATCTCATTCAATAACTTTTTTCTTCTGGAACATTCAGCTTGGATTACAGAGCTTTGTGAAATAATAATTATTGACATGACAATATGCTTAAACTGCTGTACAGATTT
>TCONS_00032923;gnl|Nvit_2.0|ChrUn.Scaffold2393[-]:722-687,353-160
ATCCTGCACCGATTACATCTGCAAGTACTATTATTAATGATGATGTGCAAGCACCTAAAGGAAATAATGAAGGCGATAAGCAAGATTATGCTACACTTGGAGTCGGTGGCTTCTCATCGGCACTAGACGTCTTAAGTAACGATCCGAATTTGTCGAAAAATCAATCGACGTTCAGCGATGTTAATGATGGGCAGGAAGTAGATTTTTCAGAAGATGAGCAAAGAAAAGGT
>TCONS_00033009;gnl|Nvit_2.0|ChrUn.Scaffold244[.]:39400-39133
GACGTTTTTTCGTACGTGTTAAGAGGGACTGATGTGACTATTTTTTGACACGGCAACCGTGCTCTTGTCTTGTTCAAACATTATATAAAATAAATAAATAATGCAAATTTATCAAAATCAACTTTTTTTTTTAAATTACAAAAAAAAATTTGCGGGCAATAAAGGCCATTATTGCCCGCTGTTTGAATATGCGGGCAATAAAGGTTTTTATTGCCCGCTAAAATAACTTTTTTGCCCGCCGGTCAAAAAAGAGTCACTTTAGTCCCTA
>TCONS_00033013;gnl|Nvit_2.0|ChrUn.Scaffold2449[.]:984-21
AACCATCCCATCGCGCGCAGCAAAGAGGTAGGGGGAATAGAGCGGCCGAGAGAGTAGAGGTGGGCCGCCGTTCAACAGGTAGGTATAGAGGTATAGGTATGCGTGCACCTACGTGGACTCTGGCGGTCCGGCGGCATACCGATCATCAGCAGCACGCGCGCACACACACACACAGAGAGAGCGAGGGAATTGCACGGCGGCGCAGTCGAGGAGCTTCTAGTGTGACAGCAGCCGCAGAGTTTGGAGGATCGCGTGCGCGCGTGTGTGGATATCGTTCCGTGTGTCTCTACGTCGCGCGTTCGTGGCCTTCCGCGAGTAGGATGAGCGAGCTGCGGATATAGCCTCGCCATCGGTACATCGCGATAATACGCAGAGCTACGAGAGAACAGAGGGAAAGTT…
>TCONS_00033017;gnl|Nvit_2.0|ChrUn.Scaffold2462[.]:1179-857
GAGAGAGAGAGAGAGAGAGAGAGAGAGAGGAGACGAGGAGTCGCCGAGCGAGAGAGCGAGAGACTCGGCTGCGCGCGCGCGCGCGTGTGCGTGTGCGGGTGCGGGTGCGGGGACGCAGCGTCGTGCTCGTCGCGGCCAGCTGGGGCCGTAAGATGCTGCTGCAAGAGCGACGACGAGAGCGAACAGGCTGAGAATGGGCCCCGCCAGCAGCCGCGACAGCCAGTACGACGAGCAGGTCCAGGACGACGACGGCCTACACATCCACCCTCGCGGCAGCAGCGGCCAGCACAATGCCGTGAGTTGCCAGCTCAATTCGCCTAGCG
>TCONS_00033129;gnl|Nvit_2.0|ChrUn.Scaffold2603[+]:3-34,195-766
CTACAGCTTTGAGAGTAGAAAATTCCTTAGCCTCTAGTGTCGCGAAGGATTGTGGAAATGCATGCGACCAGTGGCACGCAGGGCGACCTGCACATTCAGCTCTCTTTTCATTCAGCGCACTGTAAATAAACTGAGCATTAGAGGCAGAGTTTACGAAATTACACCTTTTCACTGCACACTTGCTTCCTGTCATTAGCGTTTATAGACTGCACACAAATGCTAGCATGATAATGCACAACTAAAGCAACCTTGAGGTATATTCCTGCACACTTTTTCTCCCACTCAATGCGTGCGCTGTGTTTTTTTTACTGTTCAGTCTTGTAAAGTTTAACCAGAAAGTACTGGTCATTGTCTTGCTCTAGGATTTGTAAAGAAAAATGAAAAGTTTATATTTTGTTT…
>TCONS_00033249;gnl|Nvit_2.0|ChrUn.Scaffold2702[.]:933-35
CTTTAATATCGCAAATCTTTGTAAATCACAAATTAATCGCGTGTTATACATTTTCTTTTTATTTCAGCCTAAGTCTCCATTTCAAAACGACAAGCCTAAGAAGAGCTAAAAAATTGACTGTTATCGAAGAACCGTCACCTAGTAGAAGCAACAATCCAGTCCAGCTGTATTAAATCATTGTACAAAAATATCAGCGTAGTACGCGCCATCGTGAATCAGGCGAATCAGGATCATGTGTAAGCGAGATTATGACCAGCTTGCGAATAAAAAAAATTGAGCAGCTAAACACCGACATTTGTTTCCCGATTAGCTCGAACGTTTGCATGAGCAGGCACTCGTTTGTTTTTACCTTTTCAAAAGTACTCTCATTTCAAAATTTTAACAATAAAGAAAATTTAA…
>TCONS_00033340;gnl|Nvit_2.0|ChrUn.Scaffold279[-]:169990-169789,169703-169494,169404-169240
GTACAACTTCAGAGAGTTCAACAATAACAAAATCAACGCGCGCAGCATGCGCGCTAAGCCAATTTCTAGTTACTGCTATTTATCTTTGTTTAAAAAAAAAGAAGGTAGCATAACTTCTGATGTGCAAGAGCGTAAGACAGAAACATCATTAAGGTTAAAGAAACGTTAACTCGAAAGAGATTCAAAATGATCTATCCAGCAGATTTTGAAACCAACGAGACATCTCTTTTCGCTTTTTCGAAGGAGTAAAAAAACATGATGGCGATACTTCTTCTGGAATTTTTGAGAAGGGAACGGACTAGAATCGCTGCATTGGCTGAAACAGACCCATTTGAGCGGAGATCCCTTTTCAATGATGCCAGAAATTACGTTAATGACAGGCAAGACGAGACAGGAATG…
>TCONS_00033382;gnl|Nvit_2.0|ChrUn.Scaffold2820[.]:9004-8798
TTTCCAACATGTTTACTTTTTATTGATATTTATTCATGAACAAAAACATGAAAGATTCCAGACATGGTGATGAGATATTTACTCTTGAGTTTCGGAATTTCAGAACTTGAAAAGATTCATTATATATACCTAGACTCTTCCCCTCAAAAGATCAAACGTTTACGTCAAAATCCGGTGCTTCAGTCGTTTTATTTTAACAGTGTTCAG
>TCONS_00033617;gnl|Nvit_2.0|ChrUn.Scaffold3022[.]:961-632
ATTAGTCGACATCGTTCGTCGTCGTTTCCGTTTTTCTGTTTTGCTGTTGAGCAACTATATGTTTTTAGAAATTTGCTTTTTAACTATGCTAAAGTCATTTCGGAGCTGAACAGTAAAACACAGAAAAACGGAAACGATGACGAACGATGTCAACAAAACGAATCGGAGCTAGCAACACGAATACAAACATTACATAGATGCGCTTCTCACGTTCACAGTTCGAATTCTCCAATGACCACAGAATCATGTAGATGAAAACTCGATGACAAAGTCGGACGCGGTACGGCTACAGGGTAAGGGGTAGGGAAGTACAATCATGTGGAATCTCCC
>TCONS_00033691;gnl|Nvit_2.0|ChrUn.Scaffold308[-]:296585-296516,292595-292463
GAGGACCCCAACCCTAGACTTATATTTATAAAGGAATCCAGTAGATCGCGCTTGCGTTTTGCGCCAAGAGTTTCAGCAACAGTGCTTGTTTATTCGCTAAAAAATTTACCAGGTATGTAGAACATGAATCCTGAAAATCGTGCAGAGGTAAACAAAGATAACCGTTAGCAGCTGCCTATAAGCCTGGTTACAACAAAAAAAGG
>TCONS_00033874;gnl|Nvit_2.0|ChrUn.Scaffold3296[+]:123-815,911-1057
TCTCTTGCAAAATTTTATAATTTTATTTGAAAAAAGAATTTTACAATTTATTACCATACAATTCAAATTTAAACATTTTTATAGGTTAAATTTTGAGCAGGTGTGTTCCTTCGTTTCATCTGCAGTCTGCTACAGTGGAATGGCAGTACTGCCCAAAACGTTATGTTCTACGTAAACCCTAACGTATACGCTCAATTGTGGACGCAGCCAAATGCCTGCGACTGGTCGACTATGGGTCGAATACTGCGAATATTGCGATGGATGCAGGTGGGTGGCTATACTGTCTATGACTATAGTATACGCTAGAGCTAGACGCTAGACGTTGTATAGGTATAGGACATAAATAGTAGCAGCAGCATCGGCGAGGACTGCAAGTCTGCAAAGAGCCACTGGATAATA…
>TCONS_00034371;gnl|Nvit_2.0|ChrUn.Scaffold375[.]:191344-190331
ACACGCTTTATGTAACAGTGCGCTGAACAATGTAATGCAACAGCTACCGTATACAAAATGACGAGCTCAGCACTTTTTACGTTTACTCTTTGCGGATATCGATTAATTAATTTTGAAATCGCTAAATTGTTTGCTATAAGAAATATCATGTTGCTCTGAGTAAATTGGAAGCTCGTGCTTATCAAGTATATTGAAGCTCTTAACGGGGTGTATCATCGTTATTATAAACCTTTTTGCTCAAAGTTCATTTATGAACAAGTTAGTACTTGACATGAATAGAGCATTATAAAGAAGTGATTGTACGTATGTTTGTTTGTGTAAATGAGCAAGGGAGAGAAAGAGCATATCCGACTGGCGGCTTGATGCCTCTGTATTTCTCATAAGTCCTTTATTTTAAGA…
>TCONS_00034394;gnl|Nvit_2.0|ChrUn.Scaffold377[.]:95503-95252
GTAAGCTCGCGCGTTTGATGTTTGCAGCGCCAGTCGATGAATGGGCAATTAGGTACTTATGCGTCCACATAAAGCGCACGCTCATTCAACGCAGGCTCTATCAATCGAAAGATACAAGCGTTTCCAGCGCGAACACAGGAGCTTATTTTCGAGATTTATCTGCGCCATATTCAACGAAAAGATCCAAAGAGCTTTTTGCGATTTTGCTTTTTCCATCAGTCGAAGTGAGCCCCAGTGTAAATAAATATAAAT
>TCONS_00034401;gnl|Nvit_2.0|ChrUn.Scaffold3795[-]:1181-594,109-1
TATTAATAAAATTTTGTTTTAATCTATGAAACAACTTTGTTTTTCATTCCTATATACTCGTTTTTACTGTTTCTTAATCATATAAGTATTCAAACTAATTGTTTTACAACTGTTTTCGGTATTTGAATGACTAAATTAGGCGAAAAAATATTAACCAAATTCAAATCTCGTACTTAAATGATAACGTCACTGAGACGTCAAAAAACGGAGCAAAAATGTTCAAAATGACGTAACCAATTTATCTCTTTGTTTTCCGAATTCTACAATTTAACGTACTTTTTAAAATGTTTATTATCAGCTGCAACTAAAATTTTACTACAATCGGCAACGCCAGACAAACTTTATTATTTCCAAACAAGGTAATCTTGATCATCTGGAAGCTTCTACGCAGTTGCCAGT…
>TCONS_00034466;gnl|Nvit_2.0|ChrUn.Scaffold3872[-]:1249-502,322-1
AGCAACTGGACGGCACAGTGACAGCACGACGTGCGGCACGTCAAGAGCATGCTCTGCAAAAAAACGCCCGCCAGATGTCCCCGCTTGATAGCACAGAGACGGCACACGGACAGCACGCCGTGCGGCACAACAAGTCTCGGTGGAGACAGCACGTGCTGTTATCTGGGCATTCACTGGTGGCCGCGGCCCGCGAGTCGCGCGACTGGCGACTCACGACTGGAGTTGAACGCGAGTAATGTAGTTGCTTGGAACGACGCGCGACGCGCTACATCTACATCGTTATATAGTTGTATGCTATTTCTGTCACGTACGTGTTGGGTCGCTGGGTGCAGTGCATCTGTGCATTACGCAGTTTTACTGTTCGCCGTTAGCATCAAGCATCGACTGAATAATTCTCCA…
>TCONS_00034628;gnl|Nvit_2.0|ChrUn.Scaffold4043[.]:859-93
TTTTTCCAGGAAGACTCGCGGCTAGAAGTAGCGTCTCGACAGAGGGCAGGCGGCAGGAAAAATCTAGAACGCCCTAATCTAACCTACAAAACTCGAGCCCTTCGTGCTCCGATCAGGCTCTGCCGCGCGGATCACTTCACGATTCCTCGCACGCGTCGTCGCGCACTGACAACAAAAACGCACTGTAAACAAAGCACGCGCGCCTTCTTAACCTATATCCCACTTCTCTCTTTGATCGTCGGGCCTCTGTACGGTGAACTGTATACCTGTATATACACGAGAATGTATTATAAACACGCGCACACACACACACACACACACACACACACACACACACACTGCACAGTGCACAGTGCACAGGGAGAGAGCTGCGAGCGATGCACGCGCGCGCGCAGCTAT…
>TCONS_00034642;gnl|Nvit_2.0|ChrUn.Scaffold4059[.]:926-4
ATACTCTCTCCCTCTCTCTCTCTCTCTCTCTCTCTCTCTCTCTCTCTCTCTCTCAGGATCGAGTATATTTTTATGATTTCGCAGACCAGATGAGGAGGAGAGCCGAGAGATCGCTATATACCGCAGCGAAGAGTGCATAGGAGAGGATCCCCGGCTCTCTTATACGCTCTCTCACTCTCCCTTTTTATTATTACATCGCGCGATTCCCGTGGCAAATAATGAATTCATAACCAGTGTGCAGCAGCGCCGCCGCCGCGTGTCGATTACTTTGCCGCGAGAAAGAGAGCGAGGGAGCCCGGACTTTACGACTGGCCGTAACCGGATTTCCGGATTATTGAATATGCGATGAGAGCAGCTCTCTCTCTCTCTATATATATATATATATATATATATATATAT…
>TCONS_00034666;gnl|Nvit_2.0|ChrUn.Scaffold4079[.]:6021-5771
CCTTCAGGTATATCTTGATGCAATTTTAACGATAGTCTATAATGCGTCGCTGTTCCAGTTTGTCGTGTGGTCAGAGAAACGATAAGTAGGTTATAGAATTCATGTAGTTTATTTTTCTTTTTACAAACTGAAATGGCTTCACTAAAGTGATATAAATGACACCGTATTAGATTTATGGAAAGCAGGTGCAGACAGAGAACACAATGAAATAAGATTTAATAAGTCCTTTTTATTTCGTGCTCTCTCTTGTG
>TCONS_00034742;gnl|Nvit_2.0|ChrUn.Scaffold4150[.]:1237-747
CACGGCGAGCGTTTCGTATACAGCAGCAGTATCTTTCTCACGTCGAGCTTCTCGACGTCGGCGGAACGGCCGTCATCGCAGCCCGCCTCTCTCGTCACCGCGCCGGTAATCCAAACGTTATATTGCCGAGTGTATATTTACAATATATCAGTACCTATATAGACACTGTGCACCACACGAACCCGACGACTAGCCCCCGTGCAGTAGCAGCCGCAGCTCAAAATGGCGGGCAAATCGGCCCTTTTTTCCCGCACACCACCACCACCGCCGCCGCCGCCGCCGCACCGCTTTTCCCTTTTCACTCTACTGATGCGCAGTATACGTGTATACGTGCGTGTATATTGAGCACTGGCCGCGTTCTATAGCTATATAGGTACACACTCGCTCTCGGAGAATACG…
>TCONS_00034757;gnl|Nvit_2.0|ChrUn.Scaffold4198[.]:4910-4655
GGAAAATAATTTTATATCAAAAACATTCGAAGAATTAAAGGAAAATAATAATCCAACAAGAAATATTAGTCGCAGAGGTTCTCAAGAAAGTACAACTACCTCGCATACCAGTACTACGGGTAACAATTCAACCTCTAGCAGTAGCGATGACTCTACTAGTAGTGATGACACTTCATGTAGCTCTAGTACGACCAATAGTGATAGCGATTCAAATAATAGTGATGCAGAGAAAAAGAAAGTTATTTCTGATCAAGGT
>TCONS_00034852;gnl|Nvit_2.0|ChrUn.Scaffold429[-]:101751-101669,101365-101071
TAGGCCGCTAAGAAGAAGAAAAGGAGGCAAAAGAGTATTAAGTTACCAGAAATACTCACCCGCGTGCTCTTCGCGTTTTAAAAGAAACAACGGAAATTATGGAGCCAGAGAGCCAGAAAAGATCAAGCTCACTATCATGACCTGGTCATTGACAACCTTAAACGCCCAAAAGACTATCCACAACCGATATTCACATGTGCGCACCAAAAACTATACGAGTGCAGTACCTAGAACTCATCAACAGCGACCTTGAACCATATCCACGAACTATTCATATCTACGCGCCAAAAACTATGGAGGGTATTACCTGGACTTATTGGAAAAAACGCTATGATTTTCGAATAAACCCTGAAATTATAAATATTAATTTTGCATTAT
>TCONS_00034853;gnl|Nvit_2.0|ChrUn.Scaffold429[-]:105034-104898,104645-104475
GAAAAATAGATCGTCACTTGAAACATTTAAATAGTAATCGGGAACCAGCAGCAAAACGATGAAAAATGTCTACGCCGATCAATGCAGATGTTGAAATAACAGAAGGCATGTAAGAAGAAGACCTTTATAAGGCAAAGGTTAAATGTTTACAAATTTTGACATCGGATGCAGCCAATAAAAACAAAATTGCAACTTTAATGGACGATACTCGATTGAAGAGGAGAGAGTTTTTGAAAAACGATTCCCTATCGCTTCTCTCAATCTTAAGGACTTTCCCAGCGTTCATGTACTATGAAGGTCTCTTGGTA
>TCONS_00034894;gnl|Nvit_2.0|ChrUn.Scaffold434[-]:5951-5768,5315-5277
CAAAAACCTATTTTTTAGATTGTTTCTTTAATTCTCTAATACTAAGAATAATATGATTTACTTTGTTATTGTTACAATAATAGTAAGGATATAAATCTTAATACCAAACAATGAATGTTTTTATTAATCAAATTTATACCAGAGTTAAAAAATGATAATCCTTCAAGTTTTAAATAAATTTCTGTGAGATACCAATGTGTTCCTTGTATGCTCTATCTTATAT
>TCONS_00035131;gnl|Nvit_2.0|ChrUn.Scaffold461[-]:11154-10745,10649-10645
GTTCAAACGAGCGGAACGAGTTTGATTTGGACAAATTTCTACGGCGTGAAGTTAGCTGCCGAACACTGCAATCACTTTGGCGCTCTGAACTTGCCGATGAGCACCCACGACGAAACTCTCGATGCCCATCGCTGCGGCATCTAGAATAATTTATAATAGGCCGAAGAAGAAAAAAATAGTTGTTTTGTCATTATTTACGTTATGATGATGATGATGCTACTGCTGATGATGATAATGATGGTGATGATGATGATGGTGATGATGGTGATGATTAAGAAAGATGATCATTAACAATTAATGTTTAATGTTGGGTCCATGTCCTGAAGCCAATAACCTATAAGAGAAGAAAAATTATTAATATAATCTACTTATTATTGATACAGATAAAAGTGACTGTTC…
>TCONS_00035193;gnl|Nvit_2.0|ChrUn.Scaffold4717[.]:248-2
AGGCAAACTCACCCTGGAATAGGAAGAGCCCGCGGTGCCGCTTCGCCCCGCAACCAGCATAAAACGCACTTCACTAAATCAGAGAACCGCCTGCTCTCCGCGGCTGGACACCACACAAACAACTACGATATCAAATCACCGCACAATCGGCGCGACGTTATAACACACTGCGCTCTCGCGGCCCGGGTAGCTCCTCTCGGCTTGTACTACTGCTGCTCCGAGCCGACTCCTGTGCTAAGCTCCGATG
>TCONS_00035254;gnl|Nvit_2.0|ChrUn.Scaffold482[+]:133878-134396,135726-135903,135981-136033
CACCAACCAAGAAATAAAAAAATATTAATTATTAATTAATTGAGTTATTATAGCTTAATTATTATTTCGGGTGCCATCTGCGCGTGACATGCGCAGTCGATATGGATGAATAAAAATATAGAATACCGCTATTTTCAAGCCAAAAGCAGATTTCATTTTTGGATGTTGGCTCGGCAGCACCCAATTTTAATTTTGATTTTTCTCAAAAACGAGGACACGCGCAGACAAATGTTACTGATTATTTTGTTTATAATTTTTGACGCGCAGACGATTTATCAAAACTAAATTATCATAAAGTTAAAATTTATAATTCTGGGTGCCAAGTTCATGAACCTCCTTGGACCCTGACTAGACAGCAGTAAAATTCGAAGAAAGAAAACAATGTTGTCTCCCTGATCC…
>TCONS_00035559;gnl|Nvit_2.0|ChrUn.Scaffold5118[.]:7474-7210
AATTAATGCAGCAACAGTCTTCTGATATATTTAAGCTTACTTTAAAAAACAGTTTTTATTTGTAGTAAACATAAAATTAATTATACAAATATTTTTATGATAATAAGTCAACTAAACAGGTGCAAAGATCCGCAACTTTTAGTTTGACATGAGCTAACGCTATTAGTTGAACATGAACTATCTGTACTGCTTTTCATGCTGCTTTGTGAAGAAACTGGTGACGGTGTAGGTCGATGATACGGAACTGGCCTTTTTCTGGCACTGA
>TCONS_00036003;gnl|Nvit_2.0|ChrUn.Scaffold5704[.]:863-2
TGTACCAGGGTTCCTGGCAGAACCCTGATGTAGTTTGTCCGTGTCTGCTCGGTTGGTTCTTGCCTTGCTGCTGTTGCTGCGTGGGACTCTGCAGGTCGGAGTCCCCAGCTCCCTGAGCTGCTGATGCACTTCCAGCAGCAGGTGTTCCTCCAGCAGTAGCGGCGGCAGCACCACCACCGCCCTTGCCCTTGCGCTTGTCGGGCTTGTGCCGCTTCTTCTTAGCTTTGATGGCGAAGACCCGCCTGTTGACGTCCGTCTTGCTGTTCATCTCTTCGCCTTGCTCGTCCCCGTCGTCCGAGAGGGCCTGCAGCTCCTCCTCGCTCCGACTCCCTGCAGGCAGCTCGGCTGCTGCTCGCTTCACTTTTCGGCTTGCTCTAGGCCACCTACGGGCCTCGCATG…
>TCONS_00036005;gnl|Nvit_2.0|ChrUn.Scaffold5717[.]:695-1
GGAGAACGGCCGTAAGAAATCACGGCGACGGTACCGATGGCGCCACCAACCGGTAGCACGGCCAACCAGCCAGAGTCAGTAAATACACTGATACACAGCGATACTACATTTCACGGACAGCGCGCTCCGAAAGCGACTGCGGCGGCCCTCGGCAACACATGTGCAGTAGTCCGAGGCTGCGCGTGAACCGATGGCCGTGAGCTCGTCCGTGCGCTGCTGACAAAGGAGCTCGCGCTACCTACTCTCCACTGCTCTCCTACATCTGCGCACAGGCCGAGTATACGAGTTGCGAGTTCGCGACTGCCTGGAAAAGGCACTCACACAGTCTCTGCCTCTGGCTGTGTGCGTGTGCGCTCTTGTCCCTGCTCTGCTATAGGCCATAGGAGCACAGGCCAGGCA…
>TCONS_00036280;gnl|Nvit_2.0|ChrUn.Scaffold635[.]:80943-80679
GATTAATTAAACTTTGTAACGAGGAACAACGTCCCTCGCCACGCCGGTAATCGAAAAACCTTAGCGACTACGCGAGTATCTTCGGCTACTCCGCGTGGGCCATGTGCTGGGAAACCCATGCGCGACCTAATGAAGCAGCAGAAAACAATCATGCACCAAGAATGAGCGATACATCGAAATCGGAAAAATTTTACGGTACCAATTAAATCATTTTTGTTCGATATTACAATTGATGCAATTAGATTAAAAAAAAATGTAGTACAAC
>TCONS_00036307;gnl|Nvit_2.0|ChrUn.Scaffold643[-]:24145-23918,18818-18658
GCAGGGGGCGCTAGCTTACGGATAAATATCGCATGACTCGCTTTCGCCTCTGTCATCGTCAATCTCTATATCTCTCTACTAATCTCTGGCAGCGTCCTGTAATATAACAATATGCAAAAAAACGTACGATTTGAATTTCCATTCGGGAGCCCTAGTGAAAATTTTAAAGTTTATACATATCACAGTTACAATAAGAAAGCTCTTGATTGAATGAAGGAGTTCTAATAGTGACTTTCGTTCCGTGCACTCCGGTATTCCGAGAATGTCCCTGAAGATCTCTGCAGGCGCTGAGCTGGTGCAAGTATAATGTAATAATCATGCATAATAAATGCTGTTCGAGGTCAATATGACTGCATGGAACACCCCGTACAAGCTCCGCAAAAAATGTA
>TCONS_00036411;gnl|Nvit_2.0|ChrUn.Scaffold669[-]:45574-45079,44985-44201
ACCATAACGTTTATTGATTTTTGATAACTTTTGGATGATTTCATTAAATTCTGGATAAGTGTATAACAATTGATTTTACATTCAGTTTGCTAGTATTCAGGAACTAGAGGAAAATTTTGAAAATTTAATGGATATAACTGTCTGTCATTTGACCAATTTTACAGAAATTTTTGAACGCGAATTCAAAATTGAATGATCAAGTAGCGATTATTTATTAAATGAACTTGAAAAAGGCAAATTTTTCAAAACATTGTTTTAATAATGTCGTTTATTCATCAGGTCTTTGTCCAGATCGCGCTCAAGATCTCGTTCACGCTCAAGGCAGCGTACCAAGCGCAGCTACTCGCGCTCGTCGTCCCGTAGCCGATCTCGCAGCAGAAGCAGGAACGGACGTCCAGC…
>TCONS_00036452;gnl|Nvit_2.0|ChrUn.Scaffold67[.]:98152-97854
GTTACAATGCCGCTATCCTAAGCGGGTCTTGGGCGTTGTCGTCCAGATCGGACGGGTGGGTGTCTATCACCACTACACAGCGCGTCCTTAGGTTGCGGATAGAGGAACAGCCCCTGAGAAAGAGGTTAGCTGCGAATAAATTGAATAAGCAGCCGCGGACAGCCGATAGGAACAGGCGTGGGTGTGATGAGCCCACACTGTCGAACGCATTCATCTAGAAACACTACGCAAGCACCACAACAACAAAAACACTTCACATTATCTCTTATCTCTCAATCTATCTCTTTCATCACACATTA
>TCONS_00036768;gnl|Nvit_2.0|ChrUn.Scaffold72[.]:45808-45210
TGAGGATTTAAATATGTCTATTCATGCATATATTTTTCTGCAATGCATTCTTACTTACTTGTTTGTGTGCCTGTAAATACAATTATGTGTGCATTAACAATTCACGTGCGTAAAGGTACACATGATAACTATATGATCATAAAATAATAATAGTATTATAATCACGCTACTCTCACTTCGGTTTAGCCTTAGTTAATAAATATTAGTATGACAAATAAATAATACTTACAAAAATTATAAATCACGTGTTGATGTTGTCAGTTTTTAAATTTTCTAATAAACTTGATATTTTTAATTATAAGCATTGGATACTCATAAAGTAAATCTAAAATAGGTTAAGCACACATGTATGTCGTATTTATTTGTATTTATTCTCCTCGATATATTAAATTCACGTTA…
>TCONS_00037361;gnl|Nvit_2.0|ChrUn.Scaffold938[.]:9532-9114
CCGAAAGATGCTGCTGAGTACGGGCTAAATACCTTTGAGCAACATTTGTATTCTAATTTAGTAAATAAATTAAACACTACACTGTTTTTTATGGTTGGTTAACGTACTTAAACGGTACTATTTAGTTAAAGACCAACGTTAATAATATATTGATGTAAAGCGTAAAACAGAAAAACCAAAATGAAAATAAAGGTCAAGTTCTGTGTGTTTCCTATATTACATAGGTATAAGTGATGCAAGATAACATTGTTAAGTTTGTGGCTGCGTGATTCTGTGTTTTGGATAATTATCATACGATATGATATTCTTCACTGCAAACACGTTACTTTTTATGACTTCTATCCATGCTGTTACAAGTACTATCACCACGCTTTAGCAATGAAGTAACAAGTGAGCGGC…
>TCONS_00037460;gnl|Nvit_2.0|ChrUn.Scaffold968[+]:3822-3840,4276-4484
AAAAGAAAAAGCAACTTAGAACATGAAGAAAAAGAAAAATCAAAGCAGTAAAGTTTTTAAAACTAAAACTCTAACAACAACAGATCTTTTGGATGAAGAAAAAACTGCTTACGATGGAAAAAAAGCAAAAGCATTTAAAAAATCATCCTATTTTAGTACAAATTTCATAGAAGAAAGTAGTAAACTATTTGCATGGCTAATCTATCCACTTCAAATAGATGAATTTTT
