# Supplementary material for: Transcriptome Profiling of Nasonia vitripennis Testis Reveals Novel Transcripts Expressed from the Selfish B Chromosome, Paternal Sex Ratio
Source: G3 (Bethesda). 2013 Sep 1;3(9):1597–605. doi: 10.1534/g3.113.007583 (PMC3755920; doi:10.1534/g3.113.007583)
Supplement: Supporting Information [file supp_g3.113.007583_TableS7.xlsx]

## Sheet: Sheet1
ID	Name	psrCount	psrRpm	wtCount	wtRpm	psrRpmwtRpmRatio	Transcript Length	Largest Predicted ORF	Blastx top hits, Query coverage, E-Value	Conserved Domains	Transcript Nucleotide Sequence
Locus_4317	Locus_4317_Transcript_1/9_Confidence_0.667_Length_1043	7952	1162.76	0	0	Inf	1043	245	C. briggsae CBR-NHR-43 protein [Caenorhabditis briggsae], Query coverage 27%, E-value 7e-05	NR_DBD	ATTTCTTTGGCACTATGAAGTTTGGCGATGAGTGACACTGAGAATCCTCGAAGCGCAGCACTGGCCGGTCGGATAAAACAAAACATGGAGTGATAGAGATTGGAGATTATTCTCTCTTACTCCTTTTGTTATAAAAAAATTAGTTTCGTTATAAATAAATTAGATTCGTAAGAAGTATAATAAGAATAATTTTTCGTAAATTCAAATTGATTTAAGTAGTACTATTCTACCATGCCGAACCATCATTGTCAAGTATGTAAAAATAATCGGGACATTAATATTCTCACTGTACGTCGAGTAATTTGTGAGCGATGTATTCGTTTCAGTAACTTCAACGGGCAGGTCCCTCCCTGTGTAACTGGAAAAGGAAAATGTATTATTGATTATAGAAGAACTAAT…
Locus_1539	Locus_1539_Transcript_3/3_Confidence_0.000_Length_1061	3212	469.665	0	0	Inf	1061	40			AAAAAAAAATATTAAAATCAGATTATCTGTATACAAAATTGTTATCTAAATTAAAAAAATTTAAGATAGAACTTTTAAATGACGGAGAAATATCAATAAATTCACTTAAAGATGTTATATTTTCACTATATAACAATGTAGATGACAAAATTCTAGAAGGCTTTTACAGCTGGATTAAAAATAATGTACGAAGATTGGTTGTAGACCTAGAGGAATATCATATAACCAAACCAGCTCTAGTGGAAGCTCCAATAAATAAAATTAATAAATACAGATTTAATAAATTTGCAGATGCAATAAGCCAATTATGTTCAACACCAGATGATTTTACGTCTGTGATTAAACACAATATTAGTGAAGTTTGTGCTATCCTCTATGGACCATATTATGATAAACGGT…
Locus_5885	Locus_5885_Transcript_1/12_Confidence_0.533_Length_1483	2110	308.528	0	0	Inf	1483	113	PREDICTED: hypothetical protein LOC100680517 [Nasonia vitripennis], Query coverage 24%, E-value 6e-07		AAAAGGACTACGTATAACATTAGCAAAATATTTTTGGCTATTCGTGTGTGTATAAAATTATATATTCTCAAATAAAAACATCTCACACCTCATTATTGCTAAAAGTTAATGTTATAATTATGGAGGAATTGTACGCATGCGTCAGGTTTACTGATGAGTTGAAAAAAAATCAGTTTGTATCTATCAAGGAGATTAAAGTTGATAAAAGTGATACGCATCACATAAGACCTGCAACGACTTTGATCCTCAACGCCAGTATGATATATTGTGGTGCCTTTGTGATACCATTGATTGCACAGACATAAACAATAAAAGCTGTGAATACCACAAAGGATACATTGTATGTCTTGCAGAGACTTTAGCCGATGCTGAAGAAAAAGGCAATTCAACTCGTTTTCG…
Locus_4656	Locus_4656_Transcript_9/9_Confidence_0.091_Length_695	1588	232.201	0	0	Inf	695	88			CTTTTTTCGAAAAAAAAAATTAAAAATGCTACAAATGCACTATTAGAGAAGCATCAGTAAACTACAAAATAAAGAGTTACTTTTGTGTTGAATTAGAGACTAATTTTCTCTTTCATAGACACATGGAGTGTAATCTGAATAGCATTCCTATAAGTTTAAATCTTTGCAATGAAGAATACAATTTAGTTGGTCTTATAGCGTTTGATCATGGTAGTGACTTGCTACATTATTATACATTCATCAGATTGAACGATGGACAATGGGAAGAACTAAATAATTTGAAAAACAACATTATATGTCATTCAAAAGGAAGCAAAATAAAAGTCAGACCAGCTTTAGTGTTTTACAAGAGGAAAAATATTTATAAAAGAAACTTATTGACGTATTAATAAATCAAAA…
Locus_5643	Locus_5643_Transcript_1/7_Confidence_0.111_Length_1402	380	55.564	0	0	Inf	1402	206		RRM_SF	TGTCGGTCTTTGGGTCACTATGGGTTGCTGTCTCGGTTGCTCTGTTTGTCGCGGTGTCTCCTGTATTCGGCGTCTGGCGTTCTGTCTGACTCTTCCTCTTTCCATGGGTTCTTCGTCGCTGGATGATGTATAGTCCAGATATAGTGCTTTGTGAACAGATGTTGGTGCTGTCGGATTGGATGCTGTCGGGCGCGCTGTTGTTTGTGCATTGGCCAGTCCGCTCGTGTTCGGTTGTGGTGTCGGTGTTGTTCGACCCTGGTCCGTTTCTGTTTGTGTTGTGGATGCTGTTCTTTTGTCTTTTAGTCTCTGTTTTAAATGATACATTTGACAGTTTTGTACATGGTCGTCAAAGCTCTGTTTTGGTACCTGGTCTCCGCATAAGAAATGTATTACTGTGTG…
Locus_5794	Locus_5794_Transcript_1/2_Confidence_0.667_Length_575	364	53.225	0	0	Inf	575	174		Coatmer_E	GCCTAACATCCCTGACGTACAATAAAAAAATTATTTTGGTTATTAAACATGTCCTCAATTACTAAAATGCGTAATATTGAGTTATTTTTTTTGTGTATAAAAAAAATATTAAATTTACAGGAACAGTTTAAGGAAGATGAGTCGTTAACGGATTGGCTGAAAATGATCCTTGGTATATGGAAGTTACAAACAGCATCTAAATATAAAAATGAAGAAAATGTCTTAAATTCTGAAACGCATTGCATGCGATGCATGTTAAATTATAAAAAGATAAAAAGTAAATTTCAGTGCAATCAATTGCTACCTTTAGTAATCAAGTTATTTGTGAATCTTATGAAAATTGATTATAAAGTAGATCTTGCTCTCAATCAAGACACTAAAAATGAGTATTTTGAGAAG…
Locus_2141	Locus_2141_Transcript_3/3_Confidence_0.400_Length_781	294	42.989	0	0	Inf	781	225	PREDICTED: hypothetical protein LOC100678713 [Nasonia vitripennis], Query coverage 94%, E-value 2e-76 ; Transposase family tnp2; pfam02992	Transposase_21	CAATAACTTCAATTGATAGTTTTTGGAGAATGCATTCTGTAATTTGTTTTCCCACACCAGCTAAGTAGCAATGCATATAGTCAGGCACAAAACCGCTGACGATATCAAAACTGTTCAGATTTATTAAAGGTGATACGCCTTTAACACCATAACAATCTTGAACATCTTCATTCTCAGTTACAATCTCCATAAACCGTACAGTTTGTTCTTGTCTTCTTTCTTTTGGATAATAAACTAAAATTGGATAACGCATGCTTCCTTCAAACCATTCACCTGGATGTAAGCACCAAGAGCAACCATACTTGCCATTAAATTGCTTGTGACATTGCATAGGAGCTCTAGCTACAGAATCAACGCATATAATTAAGACATGTAATGTTATGTGACGTGGTACATTAT…
Locus_9281	Locus_9281_Transcript_2/2_Confidence_0.333_Length_883	124	18.132	0	0	Inf	883	240	REDICTED: hypothetical protein LOC100678674 [Nasonia vitripennis], Query coverage 55%, E-value 2e-15	f-box-like	GGACGATTAAAATCGTTTTCGGCATTTTGCTTTGGTGGTTTTTTCAACTAACGTTTTATTTAACATTTTATTTTGATACAGTATTTATTTAATATATTTTACATTTAATATATTTTCATGTCATTTTTCTTAGTGACATAATTCTTATACCAAAGTAAATTATGAATGCTTATACTGTGAACCCTATAAATGAATTTTATCAAGAGAATGTTGGCTTTCTTTCATTGCCACTAGAAATACAACAGAAAATCTTATCTTATTTAGAGTTTACTGATATTAAAGTTCTGAGTTCTGTATGTCAGTATATAAACAGGCTTGTTTCTGATCCATTTTTATGGAAAATTTTTATGATAAGAGGCAGAAAAATGAATATAAACAAAATAATATATATCTTAAAAC…
Locus_8628	Locus_8628_Transcript_1/1_Confidence_0.000_Length_612	70	10.236	0	0	Inf	612	196			GCCTTTTTGAATTATTACTATTATTGTATCAAAATCATAAGGGATTTAGACTATTTCTGTACGATAGTGCATATTTACTAAAAAATTCATTTTTCAGTACAATTATAAAATATGCTAACCTGACATATAACACCGAAGATATTTATTTTAACAGAGGATTAATTTTATATCCTTATGGAAAAGTCTTGAATGATAATATAATTGATTGCAGCATTAATATAATAAATTTATACGAAAATCTATGGGAGAATCAATTTACAATTCAAAGACAAGATAAATGTCTCACATGTGGATATCAAAAAGTAGTTCACTTACATGTAGTATCTATATCTTATTATTCTTTATCTGACTTAATAAGTAATAAATCAACGTTCATAGACCATTGCTTGAAAAGTATAT…
