# Supplementary material for: Transcriptome Profiling of Nasonia vitripennis Testis Reveals Novel Transcripts Expressed from the Selfish B Chromosome, Paternal Sex Ratio
Source: G3 (Bethesda). 2013 Sep 1;3(9):1597–605. doi: 10.1534/g3.113.007583 (PMC3755920; doi:10.1534/g3.113.007583)
Supplement: Supporting Information [file supp_g3.113.007583_TableS8.xlsx]

## Sheet: Master
gene_id	Transcript ID	Description	Gene Biotype	GO Term Accession	GO Term Evidence Code	GO Term Name	GO domain	locus	12852_FPKM (PSR testes)	12852 FPKM_conf_lo (PSR testes)	12852_FPKM_conf_hi (PSR testes)		12853_FPKM (WT testes)	12853_FPKM_conf_lo (WT testes)	12853_FPKM_conf_hi (WT testes)
NV11275	NV11275-RA	O-mannosyl-transferase 2 protein, putative (77%a)	protein_coding	GO:0000030	IEA	mannosyltransferase activity	molecular_function	gnl|Nvit_2.0|Chr4.Scaffold4:95539-100212	1.37022	1.13259	1.60784		1.72213	1.42679	2.01748
NV10656	NV10656-RA	O-mannosyltransferase 1 protein, putative (75%a)	protein_coding	GO:0000030	IEA	mannosyltransferase activity	molecular_function	gnl|Nvit_2.0|Chr5.Scaffold2:1251023-1253994	2.08557	1.77723	2.39391		1.98795	1.6543	2.3216
NV10360	NV10360-RA	Autophagy protein 12 (58%A)	protein_coding	GO:0000045	IEA	autophagic vacuole assembly	biological_process	gnl|Nvit_2.0|Chr5.Scaffold1:592967-594069	13.6444	12.0952	15.1937		15.1891	13.3909	16.9872
NV25560	NV25560-RA	Cytoplasmic tRNA 2-thiolation protein 1 (65%A)	protein_coding	GO:0000049	IEA	tRNA binding	molecular_function	gnl|Nvit_2.0|Chr2.Scaffold1099:442-2733	4.7158	4.21522	5.21637		4.59719	4.04967	5.14471
NV14641	NV14641-RA	phenylalanyl-tRNA synthetase, mitochondrial, putative (68%a)	protein_coding	GO:0000049	IEA	tRNA binding	molecular_function	gnl|Nvit_2.0|Chr2.Scaffold19:2377191-2378809	5.30574	4.63191	5.97957		5.90872	5.12264	6.69481
NV11395	NV11395-RA		protein_coding	GO:0000049	IEA	tRNA binding	molecular_function	gnl|Nvit_2.0|Chr4.Scaffold4:2498863-2499955	1.33333	0.921857	1.74481		2.00662	1.45008	2.56316
NV10405	NV10405-RA	phenylalanyl-tRNA synthetase alpha chain B (61%A)	protein_coding	GO:0000049	IEA	tRNA binding	molecular_function	gnl|Nvit_2.0|Chr5.Scaffold1:989618-993113	7.73829	7.17467	8.30191		9.14555	8.46624	9.82487
NV15620	NV15620-RA	Diazepam-binding inhibitor (63%U)	protein_coding	GO:0000062	IEA	fatty-acyl-CoA binding	molecular_function	gnl|Nvit_2.0|Chr3.Scaffold28:1131959-1133742	1.46058	0.772056	2.1491		1.63522	0.842024	2.42843
NV15619	NV15619-RA	Unknown	protein_coding	GO:0000062	IEA	fatty-acyl-CoA binding	molecular_function	gnl|Nvit_2.0|Chr3.Scaffold28:1130281-1131470	104.587	99.7604	109.414		106.526	101.188	111.864
NV13520	NV13520-RA	Acyl-CoA-binding domain-containing protein 6 (47%A)	protein_coding	GO:0000062	IEA	fatty-acyl-CoA binding	molecular_function	gnl|Nvit_2.0|Chr5.Scaffold14:16875-17612	132.244	127.099	137.389		145.874	139.945	151.804
NV16031	NV16031-RA	ENSANGP00000017418 protein (Fragment), putative (58%U)	protein_coding	GO:0000104	IEA	succinate dehydrogenase activity	molecular_function	gnl|Nvit_2.0|Chr1.Scaffold33:755013-756641	28.7654	27.0089	30.5219		37.2986	35.0896	39.5077
NV10065	NV10065-RA	Seryl-tRNA synthetase, mitochondrial (47%U)	protein_coding	GO:0000166	IEA	nucleotide binding	molecular_function	gnl|Nvit_2.0|Chr1.Scaffold1:1192578-1194304	6.3679	5.71986	7.01593		7.1106	6.35201	7.86919
NV10101	NV10101-RA	mitochondrial chaperone BCS1, putative (74%a)	protein_coding	GO:0000166	IEA	nucleotide binding	molecular_function	gnl|Nvit_2.0|Chr1.Scaffold1:1524393-1526040	23.6052	22.1653	25.0451		25.6998	24.0392	27.3605
NV10127	NV10127-RA	15-hydroxyprostaglandin dehydrogenase (71%A)	protein_coding	GO:0000166	IEA	nucleotide binding	molecular_function	gnl|Nvit_2.0|Chr1.Scaffold1:1934783-1935760	0.843906	0.392819	1.29499		0.577698	0.169204	0.986192
NV10128	NV10128-RA	15-hydroxyprostaglandin dehydrogenase (76%A)	protein_coding	GO:0000166	IEA	nucleotide binding	molecular_function	gnl|Nvit_2.0|Chr1.Scaffold1:1941620-1942882	0.351134	0.0889539	0.613313		0.267254	0.00863239	0.525875
NV10129	NV10129-RA	15-hydroxyprostaglandin dehydrogenase (76%A)	protein_coding	GO:0000166	IEA	nucleotide binding	molecular_function	gnl|Nvit_2.0|Chr1.Scaffold1:1944748-1949517	2.24215	1.62634	2.85795		2.86244	2.0976	3.62728
NV10339	NV10339-RA	replication factor C subunit 2 (78%a)	protein_coding	GO:0000166	IEA	nucleotide binding	molecular_function	gnl|Nvit_2.0|Chr1.Scaffold1:5827097-5828626	1.57293	1.14081	2.00504		1.80566	1.29495	2.31638
NV17652	NV17652-RA	DNA Pol B2 domain-containing protein (46%U)	protein_coding	GO:0000166	IEA	nucleotide binding	molecular_function	gnl|Nvit_2.0|Chr1.Scaffold100:89529-93227	0.00419381	0	0.020969		0.0382205	0	0.0843709
NV17669	NV17669-RA	dynein heavy chain 1, axonemal (60%a)	protein_coding	GO:0000166	IEA	nucleotide binding	molecular_function	gnl|Nvit_2.0|Chr1.Scaffold102:115480-169429	13.8468	13.5103	14.1833		14.4734	14.0912	14.8556
NV13281	NV13281-RA	Dynein-1-alpha heavy chain, flagellar inner arm I1 complex, putative (57%U)	protein_coding	GO:0000166	IEA	nucleotide binding	molecular_function	gnl|Nvit_2.0|Chr1.Scaffold12:1278223-1297035	5.70641	5.49199	5.92083		6.87259	6.61114	7.13403
NV17901	NV17901-RA	replication factor C subunit 5, putative (86%a)	protein_coding	GO:0000166	IEA	nucleotide binding	molecular_function	gnl|Nvit_2.0|Chr1.Scaffold120:117718-119040	2.54761	1.9107	3.18451		2.74665	2.01904	3.47425
NV17960	NV17960-RA	Dehydrogenase/reductase SDR family member 11 (50%U)	protein_coding	GO:0000166	IEA	nucleotide binding	molecular_function	gnl|Nvit_2.0|Chr1.Scaffold126:9416-10515	0.270502	0.0496381	0.491367		0.326568	0.0599264	0.593211
NV18001	NV18001-RA	UPF0488 protein CG14286 (43%U)	protein_coding	GO:0000166	IEA	nucleotide binding	molecular_function	gnl|Nvit_2.0|Chr1.Scaffold127:64738-70922	10.2569	9.64553	10.8682		10.0603	9.38888	10.7318
NV13898	NV13898-RA	Torsin protein, putative (38%U)	protein_coding	GO:0000166	IEA	nucleotide binding	molecular_function	gnl|Nvit_2.0|Chr1.Scaffold16:241753-242923	3.50079	2.83623	4.16535		4.60091	3.7609	5.44091
NV13980	NV13980-RA	transitional endoplasmic reticulum ATPase TER94 (90%A)	protein_coding	GO:0000166	IEA	nucleotide binding	molecular_function	gnl|Nvit_2.0|Chr1.Scaffold16:1209797-1215388	200.416	197.956	202.877		207.741	204.961	210.52
NV14017	NV14017-RA	prolyl-tRNA synthetase, mitochondrial, putative (52%U)	protein_coding	GO:0000166	IEA	nucleotide binding	molecular_function	gnl|Nvit_2.0|Chr1.Scaffold16:2195707-2197612	1.82762	1.43797	2.21727		2.81811	2.28314	3.35308
NV14062	NV14062-RA	polynucleotide 5'-hydroxyl-kinase NOL9 (36%A)	protein_coding	GO:0000166	IEA	nucleotide binding	molecular_function	gnl|Nvit_2.0|Chr1.Scaffold16:2666591-2670084	18.4576	17.6675	19.2477		22.0529	21.095	23.0108
NV14122	NV14122-RA	dynein heavy chain 3, axonemal (64%a)	protein_coding	GO:0000166	IEA	nucleotide binding	molecular_function	gnl|Nvit_2.0|Chr1.Scaffold16:3199026-3212587	48.1416	47.5158	48.7673		48.8977	48.1971	49.5984
NV18322	NV18322-RA	C25F9.2 (65%A)	protein_coding	GO:0000166	IEA	nucleotide binding	molecular_function	gnl|Nvit_2.0|Chr1.Scaffold170:195319-200693	0.0272535	0	0.0617223		0.0265293	0	0.0689673
NV18534	NV18534-RA	DNA Pol B2 domain-containing protein (27%U)	protein_coding	GO:0000166	IEA	nucleotide binding	molecular_function	gnl|Nvit_2.0|Chr1.Scaffold236:71462-74062	0.0962964	0.0320988	0.160494		0.0410882	0	0.0936812
NV18538	NV18538-RA	DNA repair protein RAD50 (34%U)	protein_coding	GO:0000166	IEA	nucleotide binding	molecular_function	gnl|Nvit_2.0|Chr1.Scaffold237:112034-117430	9.27831	8.78656	9.77006		12.4215	11.7901	13.053
NV20818	NV20818-RA	Unknown (67%A)	protein_coding	GO:0000166	IEA	nucleotide binding	molecular_function	gnl|Nvit_2.0|Chr1.Scaffold317:150061-157809	0	0	0		0	0	0
NV16030	NV16030-RA	replication factor C subunit 3 (86%a)	protein_coding	GO:0000166	IEA	nucleotide binding	molecular_function	gnl|Nvit_2.0|Chr1.Scaffold33:752497-755460	4.26465	3.55649	4.97282		5.21989	4.34943	6.09035
NV16259	NV16259-RA	Dynein beta chain, ciliary (65%U)	protein_coding	GO:0000166	IEA	nucleotide binding	molecular_function	gnl|Nvit_2.0|Chr1.Scaffold36:1113525-1132388	22.726	22.3199	23.1321		24.1633	23.698	24.6286
NV16833	NV16833-RA	vacuolar protein sorting-associated protein 4B (87%a)	protein_coding	GO:0000166	IEA	nucleotide binding	molecular_function	gnl|Nvit_2.0|Chr1.Scaffold47:391202-393573	9.97886	9.23196	10.7258		13.1161	12.1677	14.0645
NV16859	NV16859-RA	pontin protein (90%a)	protein_coding	GO:0000166	IEA	nucleotide binding	molecular_function	gnl|Nvit_2.0|Chr1.Scaffold47:603441-605113	169.981	166.157	173.805		209.291	204.601	213.982
NV16872	NV16872-RA	asparaginyl-tRNA synthetase, mitochondrial, putative (57%U)	protein_coding	GO:0000166	IEA	nucleotide binding	molecular_function	gnl|Nvit_2.0|Chr1.Scaffold47:906620-908539	8.24701	7.42944	9.06459		9.39046	8.42575	10.3552
NV16908	NV16908-RA	aspartyl-tRNA synthetase, cytoplasmic (78%a)	protein_coding	GO:0000166	IEA	nucleotide binding	molecular_function	gnl|Nvit_2.0|Chr1.Scaffold47:1284375-1285961	23.4453	22.1412	24.7493		26.1695	24.6452	27.6938
NV21037	NV21037-RA	Unknown (82%A)	protein_coding	GO:0000166	IEA	nucleotide binding	molecular_function	gnl|Nvit_2.0|Chr1.Scaffold59:113353-159877	0.163687	0.0982121	0.229162		0.266152	0.172118	0.360185
NV20449	NV20449-RA	Unknown (67%A)	protein_coding	GO:0000166	IEA	nucleotide binding	molecular_function	gnl|Nvit_2.0|Chr1.Scaffold64:11247-48061	0.0408866	0	0.0880984		0.100334	0.0184117	0.182257
NV20457	NV20457-RA	Unknown (36%U)	protein_coding	GO:0000166	IEA	nucleotide binding	molecular_function	gnl|Nvit_2.0|Chr1.Scaffold64:411575-412782	0.0189354	0	0.0946769		0	0	0
NV20458	NV20458-RA	Unknown (6%U)	protein_coding	GO:0000166	IEA	nucleotide binding	molecular_function	gnl|Nvit_2.0|Chr1.Scaffold64:413190-565363	0	0	0		0	0	0
NV13083	NV13083-RA	GPN-loop GTPase 2 (61%A)	protein_coding	GO:0000166	IEA	nucleotide binding	molecular_function	gnl|Nvit_2.0|Chr2.Scaffold11:164701-165922	7.26915	6.25867	8.27964		9.58774	8.30937	10.8661
NV13125	NV13125-RA	Thyroid receptor-interacting protein (55%A)	protein_coding	GO:0000166	IEA	nucleotide binding	molecular_function	gnl|Nvit_2.0|Chr2.Scaffold11:993999-995857	5.84459	5.11402	6.57517		7.47167	6.55886	8.38448
NV13405	NV13405-RA	26S Protease regulatory subunit 10B (92%A)	protein_coding	GO:0000166	IEA	nucleotide binding	molecular_function	gnl|Nvit_2.0|Chr2.Scaffold13:655007-656888	33.2166	31.4152	35.0181		44.88	42.5671	47.193
NV13466	NV13466-RA	asparaginyl-tRNA synthetase, cytoplasmic, putative (80%a)	protein_coding	GO:0000166	IEA	nucleotide binding	molecular_function	gnl|Nvit_2.0|Chr2.Scaffold13:2075837-2078682	13.0262	12.163	13.8894		14.9952	13.9696	16.0209
NV18153	NV18153-RA	Unknown (34%U)	protein_coding	GO:0000166	IEA	nucleotide binding	molecular_function	gnl|Nvit_2.0|Chr2.Scaffold141:9161-13820	0.0966258	0.0451533	0.148098		0.121754	0.0564105	0.187098
NV14614	NV14614-RA	Ribosome biogenesis protein BMS1 protein, putative (62%U)	protein_coding	GO:0000166	IEA	nucleotide binding	molecular_function	gnl|Nvit_2.0|Chr2.Scaffold19:1959181-1963236	8.85666	8.33636	9.37697		9.82865	9.22056	10.4367
NV14615	NV14615-RA	Replication factor C subunit 4 (65%A)	protein_coding	GO:0000166	IEA	nucleotide binding	molecular_function	gnl|Nvit_2.0|Chr2.Scaffold19:1974827-1977051	12.0932	10.9088	13.2776		16.9047	15.3615	18.4479
NV14625	NV14625-RA	ATP-dependent Clp protease ATP-binding subunit clpX, mitochondrial-like, putative (80%a)	protein_coding	GO:0000166	IEA	nucleotide binding	molecular_function	gnl|Nvit_2.0|Chr2.Scaffold19:2209875-2213048	36.6041	35.3845	37.8237		41.5346	40.0942	42.9749
NV14829	NV14829-RA	26S Protease regulatory subunit (93%A)	protein_coding	GO:0000166	IEA	nucleotide binding	molecular_function	gnl|Nvit_2.0|Chr2.Scaffold21:644294-646198	129.973	126.815	133.131		133.01	129.476	136.544
NV14854	NV14854-RA	Spermatogenesis-associated protein 5 (56%U)	protein_coding	GO:0000166	IEA	nucleotide binding	molecular_function	gnl|Nvit_2.0|Chr2.Scaffold21:967604-970519	1.4609	1.20659	1.71521		1.87648	1.557	2.19595
NV14888	NV14888-RA	Aspartyl-tRNA synthetase, mitochondrial (51%U)	protein_coding	GO:0000166	IEA	nucleotide binding	molecular_function	gnl|Nvit_2.0|Chr2.Scaffold21:1601454-1610923	2.67058	2.27789	3.06327		2.99211	2.53179	3.45244
NV22937	NV22937-RA	Unknown	protein_coding	GO:0000166	IEA	nucleotide binding	molecular_function	gnl|Nvit_2.0|Chr2.Scaffold24:20489-39094	3.08199	2.83503	3.32894		2.48163	2.23561	2.72765
NV15222	NV15222-RA	CLP1 homolog protein (93%a)	protein_coding	GO:0000166	IEA	nucleotide binding	molecular_function	gnl|Nvit_2.0|Chr2.Scaffold24:202805-204314	24.3446	22.8253	25.864		30.2358	28.3652	32.1065
NV21156	NV21156-RA	DNA Pol B2 domain-containing protein (37%U)	protein_coding	GO:0000166	IEA	nucleotide binding	molecular_function	gnl|Nvit_2.0|Chr2.Scaffold270:37864-42733	0	0	0		0	0	0
NV18646	NV18646-RA	DNA Pol B2 domain-containing protein (36%U)	protein_coding	GO:0000166	IEA	nucleotide binding	molecular_function	gnl|Nvit_2.0|Chr2.Scaffold304:65078-69780	0.0370595	0.00464621	0.0694729		0.0456493	0.00572312	0.0855754
NV15861	NV15861-RA	Origin recognition complex subunit 4 (77%U)	protein_coding	GO:0000166	IEA	nucleotide binding	molecular_function	gnl|Nvit_2.0|Chr2.Scaffold31:215647-217296	5.09434	4.42542	5.76326		5.7677	4.981	6.55441
NV15940	NV15940-RA	26S protease regulatory subunit 6A (98%a)	protein_coding	GO:0000166	IEA	nucleotide binding	molecular_function	gnl|Nvit_2.0|Chr2.Scaffold31:1378036-1379962	85.2243	82.6526	87.7959		97.1129	94.0767	100.149
NV11682	NV11682-RA	cytoplasmic dynein 1 light intermediate chain 2 (78%a)	protein_coding	GO:0000166	IEA	nucleotide binding	molecular_function	gnl|Nvit_2.0|Chr2.Scaffold5:1365985-1369883	9.84867	9.0988	10.5985		10.9947	10.1172	11.8721
NV17429	NV17429-RA	Dynein heavy chain 5, axonemal (85%U)	protein_coding	GO:0000166	IEA	nucleotide binding	molecular_function	gnl|Nvit_2.0|Chr2.Scaffold79:242397-277273	0.147388	0.115965	0.178811		0.210922	0.169153	0.252691
NV14257	NV14257-RA	Helicase mov-10-B.1 (39%A)	protein_coding	GO:0000166	IEA	nucleotide binding	molecular_function	gnl|Nvit_2.0|Chr3.Scaffold17:1091664-1094900	3.22286	2.84435	3.60136		3.68649	3.23778	4.13519
NV30423	NV30423-RA	Helicase mov-10-B.1 (40%A)	protein_coding	GO:0000166	IEA	nucleotide binding	molecular_function	gnl|Nvit_2.0|Chr3.Scaffold17:1095985-1098569	33.3414	31.9239	34.7589		32.5109	30.961	34.0608
NV14258	NV14258-RA	Helicase mov-10-B.1 (42%A)	protein_coding	GO:0000166	IEA	nucleotide binding	molecular_function	gnl|Nvit_2.0|Chr3.Scaffold17:1100779-1103866	21.1114	20.1525	22.0703		26.2212	25.0366	27.4057
NV14307	NV14307-RA	isoleucyl-tRNA synthetase, cytoplasmic (69%a)	protein_coding	GO:0000166	IEA	nucleotide binding	molecular_function	gnl|Nvit_2.0|Chr3.Scaffold17:1533622-1537711	16.3932	15.73	17.0564		16.3295	15.595	17.064
NV14337	NV14337-RA	cytoplasmic dynein 2 heavy chain 1 (59%a)	protein_coding	GO:0000166	IEA	nucleotide binding	molecular_function	gnl|Nvit_2.0|Chr3.Scaffold17:2220149-2235722	0.253886	0.209005	0.298767		0.293821	0.240177	0.347465
NV14489	NV14489-RA	Torsin protein, putative (47%U)	protein_coding	GO:0000166	IEA	nucleotide binding	molecular_function	gnl|Nvit_2.0|Chr3.Scaffold18:2628292-2629619	8.37748	7.44951	9.30545		9.80767	8.69895	10.9164
NV14499	NV14499-RA	RuvB 2, putative (90%a)	protein_coding	GO:0000166	IEA	nucleotide binding	molecular_function	gnl|Nvit_2.0|Chr3.Scaffold18:2712523-2713914	206.827	202.635	211.019		277.958	272.585	283.33
NV26037	NV26037-RA	helicase with zinc finger domain, putative (45%U)	protein_coding	GO:0000166	IEA	nucleotide binding	molecular_function	gnl|Nvit_2.0|Chr3.Scaffold20:158611-162332	22.4195	21.4965	23.3425		22.2525	21.2329	23.2722
NV15035	NV15035-RA	fidgetin protein 1 (52%A)	protein_coding	GO:0000166	IEA	nucleotide binding	molecular_function	gnl|Nvit_2.0|Chr3.Scaffold22:1361431-1363600	0.944108	0.689501	1.19871		1.2614	0.935706	1.58709
NV15693	NV15693-RA	DNA polymerase delta catalytic subunit (80%a)	protein_coding	GO:0000166	IEA	nucleotide binding	molecular_function	gnl|Nvit_2.0|Chr3.Scaffold28:1716189-1720449	3.69665	3.35343	4.03988		3.92164	3.52948	4.31381
NV18633	NV18633-RA	Coiled-coil domain-containing protein (29%A)	protein_coding	GO:0000166	IEA	nucleotide binding	molecular_function	gnl|Nvit_2.0|Chr3.Scaffold292:74165-108536	8.22847	7.86579	8.59115		10.3145	9.86359	10.7654
NV15789	NV15789-RA	26S protease regulatory subunit 6B (96%a)	protein_coding	GO:0000166	IEA	nucleotide binding	molecular_function	gnl|Nvit_2.0|Chr3.Scaffold30:34584-36707	24.9792	23.5936	26.3648		29.9492	28.2704	31.628
NV15841	NV15841-RA	Unknown (86%A)	protein_coding	GO:0000166	IEA	nucleotide binding	molecular_function	gnl|Nvit_2.0|Chr3.Scaffold30:1287579-1301690	33.9091	32.5635	35.2547		36.5497	35.0021	38.0973
NV16702	NV16702-RA	DNA polymerase alpha catalytic subunit, putative (46%a)	protein_coding	GO:0000166	IEA	nucleotide binding	molecular_function	gnl|Nvit_2.0|Chr3.Scaffold42:1797455-1801882	29.9631	29.0021	30.924		33.9578	32.8229	35.0927
NV16765	NV16765-RA	Peroxisome assembly factor 2 (49%A)	protein_coding	GO:0000166	IEA	nucleotide binding	molecular_function	gnl|Nvit_2.0|Chr3.Scaffold44:685164-687015	9.1068	8.31265	9.90095		12.1703	11.1543	13.1862
NV21398	NV21398-RA	Transitional endoplasmic reticulum ATPase (25%U)	protein_coding	GO:0000166	IEA	nucleotide binding	molecular_function	gnl|Nvit_2.0|Chr3.Scaffold6:2994213-2996038	4.55737	3.9284	5.18635		5.51545	4.75059	6.2803
NV21335	NV21335-RA	Unknown (41%A)	protein_coding	GO:0000166	IEA	nucleotide binding	molecular_function	gnl|Nvit_2.0|Chr3.Scaffold6:3547434-3553160	0.48098	0.388841	0.573119		0.386261	0.29458	0.477943
NV31792	NV31792-RA		protein_coding	GO:0000166	IEA	nucleotide binding	molecular_function	gnl|Nvit_2.0|Chr3.Scaffold90:292132-295040	0	0	0		0	0	0
NV17936	NV17936-RA	seryl-tRNA synthetase, cytoplasmic, putative (81%a)	protein_coding	GO:0000166	IEA	nucleotide binding	molecular_function	gnl|Nvit_2.0|Chr4.Scaffold123:103483-105603	17.6136	16.5431	18.684		18.4334	17.2212	19.6456
NV24312	NV24312-RA	120.7 kDa protein in NOF-FB transposable element (Fragment) (13%U)	protein_coding	GO:0000166	IEA	nucleotide binding	molecular_function	gnl|Nvit_2.0|Chr4.Scaffold166:12089-36470	0	0	0		0.0148349	0	0.0445048
NV15169	NV15169-RA	26S Protease regulatory subunit 4 (93%A)	protein_coding	GO:0000166	IEA	nucleotide binding	molecular_function	gnl|Nvit_2.0|Chr4.Scaffold23:1891138-1893117	266.699	262.323	271.076		301.089	295.943	306.234
NV15398	NV15398-RA	Spastin (65%U)	protein_coding	GO:0000166	IEA	nucleotide binding	molecular_function	gnl|Nvit_2.0|Chr4.Scaffold26:6434-13007	6.09125	5.55127	6.63123		4.79093	4.26024	5.32162
NV15439	NV15439-RA	DNA repair protein RAD51 homolog 1 (85%a)	protein_coding	GO:0000166	IEA	nucleotide binding	molecular_function	gnl|Nvit_2.0|Chr4.Scaffold26:1413992-1415360	9.75091	8.64683	10.855		9.72776	8.51179	10.9437
NV15752	NV15752-RA	dynein heavy chain 10, axonemal, putative (73%a)	protein_coding	GO:0000166	IEA	nucleotide binding	molecular_function	gnl|Nvit_2.0|Chr4.Scaffold29:701124-723868	10.7393	10.4697	11.009		12.0678	11.7502	12.3855
NV16127	NV16127-RA	guanylate kinase, putative (68%a)	protein_coding	GO:0000166	IEA	nucleotide binding	molecular_function	gnl|Nvit_2.0|Chr4.Scaffold34:1273909-1275014	10.7897	9.26382	12.3156		14.4586	12.5221	16.395
NV16145	NV16145-RA	Katanin p60 ATPase-containing subunit A 2, putative (48%U)	protein_coding	GO:0000166	IEA	nucleotide binding	molecular_function	gnl|Nvit_2.0|Chr4.Scaffold35:371862-376992	130.518	127.62	133.415		179.555	175.793	183.317
NV16163	NV16163-RA	Tryptophanyl-tRNA synthetase (58%A)	protein_coding	GO:0000166	IEA	nucleotide binding	molecular_function	gnl|Nvit_2.0|Chr4.Scaffold35:986619-988153	2.97024	2.41141	3.52907		3.74881	3.05565	4.44196
NV16185	NV16185-RA	Dynein heavy chain 7, axonemal (43%U)	protein_coding	GO:0000166	IEA	nucleotide binding	molecular_function	gnl|Nvit_2.0|Chr4.Scaffold35:1341103-1352910	2.48493	2.3408	2.62906		2.54366	2.38164	2.70567
NV11299	NV11299-RA	intron-binding protein aquarius (82%a)	protein_coding	GO:0000166	IEA	nucleotide binding	molecular_function	gnl|Nvit_2.0|Chr4.Scaffold4:336876-352245	11.3891	10.8783	11.8998		12.12	11.5352	12.7048
NV11311	NV11311-RA	Cysteinyl-tRNA synthetase, mitochondrial (57%U)	protein_coding	GO:0000166	IEA	nucleotide binding	molecular_function	gnl|Nvit_2.0|Chr4.Scaffold4:573998-575976	0.960195	0.693885	1.2265		1.28819	0.946941	1.62944
NV11314	NV11314-RA	katanin p60 ATPase-containing subunit A 1-like, putative (80%a)	protein_coding	GO:0000166	IEA	nucleotide binding	molecular_function	gnl|Nvit_2.0|Chr4.Scaffold4:664410-666545	9.80515	8.96436	10.6459		12.6212	11.5657	13.6766
NV11419	NV11419-RA	Structural maintenance of chromosomes protein 5 (41%U)	protein_coding	GO:0000166	IEA	nucleotide binding	molecular_function	gnl|Nvit_2.0|Chr4.Scaffold4:2813616-2817773	3.02461	2.71013	3.33909		3.98322	3.58238	4.38405
NV11431	NV11431-RA	Cell division control protein 6 protein, putative (53%U)	protein_coding	GO:0000166	IEA	nucleotide binding	molecular_function	gnl|Nvit_2.0|Chr4.Scaffold4:3015390-3017263	0.846531	0.604665	1.0884		1.43871	1.08977	1.78765
NV11427	NV11427-RA	dynein heavy chain 7, axonemal (65%a)	protein_coding	GO:0000166	IEA	nucleotide binding	molecular_function	gnl|Nvit_2.0|Chr4.Scaffold4:2989307-3004210	21.6412	21.2146	22.0678		19.9272	19.4724	20.382
NV11481	NV11481-RA	RNA Helicase armi (41%A)	protein_coding	GO:0000166	IEA	nucleotide binding	molecular_function	gnl|Nvit_2.0|Chr4.Scaffold4:3591223-3596083	3.78516	3.46639	4.10393		3.55365	3.21091	3.8964
NV11555	NV11555-RA	Mitochondrial alanyl-tRNA synthetase (44%A)	protein_coding	GO:0000166	IEA	nucleotide binding	molecular_function	gnl|Nvit_2.0|Chr4.Scaffold4:4840744-4844700	43.822	42.5555	45.0884		48.5711	47.0925	50.0498
NV11568	NV11568-RA	Eukaryotic initiation factor 4A-III (92%A)	protein_coding	GO:0000166	IEA	nucleotide binding	molecular_function	gnl|Nvit_2.0|Chr4.Scaffold4:4944603-4946415	50.9351	48.71	53.1602		53.3452	50.8298	55.8607
NV16467	NV16467-RA	dynein heavy chain 8, axonemal, putative (64%a)	protein_coding	GO:0000166	IEA	nucleotide binding	molecular_function	gnl|Nvit_2.0|Chr4.Scaffold40:266650-284378	35.1812	34.6698	35.6926		39.3595	38.7585	39.9605
NV16542	NV16542-RA	peroxisome biogenesis factor 1, putative (50%a)	protein_coding	GO:0000166	IEA	nucleotide binding	molecular_function	gnl|Nvit_2.0|Chr4.Scaffold40:1274599-1280190	4.12541	3.74523	4.50559		4.16961	3.7457	4.59352
NV16737	NV16737-RA	glutamyl-tRNA synthetase (55%A)	protein_coding	GO:0000166	IEA	nucleotide binding	molecular_function	gnl|Nvit_2.0|Chr4.Scaffold43:429996-437153	2.73158	2.29696	3.16621		3.32408	2.7935	3.85466
NV16796	NV16796-RA	ATPase family AAA domain-containing protein 2 (87%U)	protein_coding	GO:0000166	IEA	nucleotide binding	molecular_function	gnl|Nvit_2.0|Chr4.Scaffold46:193931-196787	344.664	337.538	351.789		363.029	354.976	371.081
NV12700	NV12700-RA	Origin recognition complex subunit 1 (55%A)	protein_coding	GO:0000166	IEA	nucleotide binding	molecular_function	gnl|Nvit_2.0|Chr4.Scaffold9:2167544-2170543	2.18361	1.86252	2.50469		1.73954	1.42195	2.05714
NV13007	NV13007-RA	leucyl-tRNA synthetase (53%A)	protein_coding	GO:0000166	IEA	nucleotide binding	molecular_function	gnl|Nvit_2.0|Chr5.Scaffold10:2178092-2181930	1.69833	1.45265	1.94401		1.7408	1.46479	2.01681
NV17737	NV17737-RA	ATPase WRNIP1 (51%A)	protein_coding	GO:0000166	IEA	nucleotide binding	molecular_function	gnl|Nvit_2.0|Chr5.Scaffold110:153446-155198	1.25779	0.930292	1.5853		1.1203	0.778611	1.46199
NV17782	NV17782-RA	DNA polymerase delta catalytic subunit (80%a)	protein_coding	GO:0000166	IEA	nucleotide binding	molecular_function	gnl|Nvit_2.0|Chr5.Scaffold112:301876-305949	7.76719	7.26918	8.2652		10.0003	9.37344	10.6272
NV30279	NV30279-RA	Unknown (47%A)	protein_coding	GO:0000166	IEA	nucleotide binding	molecular_function	gnl|Nvit_2.0|Chr5.Scaffold14:54350-57267	14.6275	13.5477	15.7073		10.9187	9.887	11.9504
NV13546	NV13546-RA	ATPase family AAA domain-containing protein 3 (74%a)	protein_coding	GO:0000166	IEA	nucleotide binding	molecular_function	gnl|Nvit_2.0|Chr5.Scaffold14:215096-218342	9.25085	8.61995	9.88176		11.5923	10.8094	12.3752
NV13552	NV13552-RA	tyrosyl-tRNA synthetase, cytoplasmic (73%a)	protein_coding	GO:0000166	IEA	nucleotide binding	molecular_function	gnl|Nvit_2.0|Chr5.Scaffold14:226136-228265	22.2197	20.9924	23.4471		28.1298	26.6014	29.6581
NV20840	NV20840-RA	Cell cycle checkpoint protein RAD17 (50%U)	protein_coding	GO:0000166	IEA	nucleotide binding	molecular_function	gnl|Nvit_2.0|Chr5.Scaffold14:354791-356837	11.9114	10.9188	12.904		12.8427	11.703	13.9823
NV10655	NV10655-RA	ATPase WRNIP1 (58%U)	protein_coding	GO:0000166	IEA	nucleotide binding	molecular_function	gnl|Nvit_2.0|Chr5.Scaffold2:1248467-1250318	4.19253	3.63843	4.74662		4.35094	3.72779	4.9741
NV10684	NV10684-RA	CLP1 homolog protein (54%a)	protein_coding	GO:0000166	IEA	nucleotide binding	molecular_function	gnl|Nvit_2.0|Chr5.Scaffold2:1697901-1699300	0.38702	0.199287	0.574752		0.333617	0.141003	0.526231
NV10683	NV10683-RA	regulator of nonsense transcripts 1 (96%a)	protein_coding	GO:0000166	IEA	nucleotide binding	molecular_function	gnl|Nvit_2.0|Chr5.Scaffold2:1691109-1696344	36.7447	35.6773	37.8121		36.9036	35.7169	38.0904
NV10728	NV10728-RA	valyl-tRNA synthetase (69%a)	protein_coding	GO:0000166	IEA	nucleotide binding	molecular_function	gnl|Nvit_2.0|Chr5.Scaffold2:2566902-2572641	5.54278	5.11984	5.96572		6.74116	6.22376	7.25857
NV10766	NV10766-RA	Methionyl-tRNA synthetase, mitochondrial (63%U)	protein_coding	GO:0000166	IEA	nucleotide binding	molecular_function	gnl|Nvit_2.0|Chr5.Scaffold2:3422438-3424463	9.53722	8.70395	10.3705		11.4292	10.42	12.4385
NV10836	NV10836-RA	glutaminyl-tRNA synthetase, putative (70%a)	protein_coding	GO:0000166	IEA	nucleotide binding	molecular_function	gnl|Nvit_2.0|Chr5.Scaffold2:5411174-5413533	10.4513	9.7588	11.1439		12.387	11.5514	13.2227
NV22260	NV22260-RA	DNA-repair protein XRCC3 (43%U)	protein_coding	GO:0000166	IEA	nucleotide binding	molecular_function	gnl|Nvit_2.0|Chr5.Scaffold2:6204739-6205864	0.797704	0.410761	1.18465		0.396174	0.0966946	0.695653
NV10956	NV10956-RA	Seryl-tRNA synthetase (53%A)	protein_coding	GO:0000166	IEA	nucleotide binding	molecular_function	gnl|Nvit_2.0|Chr5.Scaffold2:6861295-6862876	10.7428	9.76107	11.7245		11.7516	10.6169	12.8864
NV15501	NV15501-RA	Twinkle protein, mitochondrial (62%U)	protein_coding	GO:0000166	IEA	nucleotide binding	molecular_function	gnl|Nvit_2.0|Chr5.Scaffold27:1378989-1384919	0.668763	0.530068	0.807458		0.663962	0.510627	0.817298
NV12178	NV12178-RA	Chromosome transmission fidelity protein 18 protein, putative (39%U)	protein_coding	GO:0000166	IEA	nucleotide binding	molecular_function	gnl|Nvit_2.0|Chr5.Scaffold7:762173-769630	8.65883	8.08157	9.23608		8.68272	8.04175	9.32369
NV12212	NV12212-RA	C25F9.2 (37%A)	protein_coding	GO:0000166	IEA	nucleotide binding	molecular_function	gnl|Nvit_2.0|Chr5.Scaffold7:1363313-1368386	4.86946	4.47515	5.26378		4.57774	4.15362	5.00186
NV12333	NV12333-RA	26S protease regulatory subunit 8 (99%a)	protein_coding	GO:0000166	IEA	nucleotide binding	molecular_function	gnl|Nvit_2.0|Chr5.Scaffold7:2445171-2446971	79.8745	77.3677	82.3813		86.0544	83.1767	88.9321
NV12390	NV12390-RA	tyrosyl-tRNA synthetase (55%A)	protein_coding	GO:0000166	IEA	nucleotide binding	molecular_function	gnl|Nvit_2.0|Chr5.Scaffold7:3449482-3451074	3.08896	2.57413	3.60379		3.8272	3.19372	4.46068
NV17689	NV17689-RA	uncharacterized protein GLEAN_08336 (38%U)	protein_coding	GO:0000166	IEA	nucleotide binding	molecular_function	gnl|Nvit_2.0|ChrUn.Scaffold104:244093-245148	0	0	0		0	0	0
NV19029	NV19029-RA	Unknown (37%U)	protein_coding	GO:0000166	IEA	nucleotide binding	molecular_function	gnl|Nvit_2.0|ChrUn.Scaffold1047:334-4715	0.113616	0.0277304	0.199502		0.0397763	0	0.0960285
NV24689	NV24689-RA	TE:Uncharacterized 50 kDa protein in type I retrotransposable element R1DM (72%A)	protein_coding	GO:0000166	IEA	nucleotide binding	molecular_function	gnl|Nvit_2.0|ChrUn.Scaffold1065:36591-41378	0	0	0		0	0	0
NV17886	NV17886-RA	Unknown (30%U)	protein_coding	GO:0000166	IEA	nucleotide binding	molecular_function	gnl|Nvit_2.0|ChrUn.Scaffold118:328997-332005	0.0113111	0	0.0339334		0	0	0
NV19095	NV19095-RA	C25F9.2 (84%A)	protein_coding	GO:0000166	IEA	nucleotide binding	molecular_function	gnl|Nvit_2.0|ChrUn.Scaffold1393:3424-9340	0.00547224	0	0.0203965		0.00229634	0	0.020667
NV19110	NV19110-RA	DNA Pol B2 domain-containing protein (31%U)	protein_coding	GO:0000166	IEA	nucleotide binding	molecular_function	gnl|Nvit_2.0|ChrUn.Scaffold1478:2038-3685	0.0194312	0	0.0582937		0	0	0
NV24075	NV24075-RA	DNA polymerase (53%A)	protein_coding	GO:0000166	IEA	nucleotide binding	molecular_function	gnl|Nvit_2.0|ChrUn.Scaffold1591:10506-11051	0	0	0		0.0984102	0	0.295231
NV18315	NV18315-RA	DNA Pol B2 domain-containing protein (36%U)	protein_coding	GO:0000166	IEA	nucleotide binding	molecular_function	gnl|Nvit_2.0|ChrUn.Scaffold165:22232-42814	0.00832686	0	0.0249806		0	0	0
NV25545	NV25545-RA	Unknown (20%U)	protein_coding	GO:0000166	IEA	nucleotide binding	molecular_function	gnl|Nvit_2.0|ChrUn.Scaffold184:12508-14260	0	0	0		0	0	0
NV20370	NV20370-RA	Unknown (32%U)	protein_coding	GO:0000166	IEA	nucleotide binding	molecular_function	gnl|Nvit_2.0|ChrUn.Scaffold2028:2362-3880	0	0	0		0	0	0
NV23950	NV23950-RA	Unknown (28%U)	protein_coding	GO:0000166	IEA	nucleotide binding	molecular_function	gnl|Nvit_2.0|ChrUn.Scaffold209:238418-239233	0.134603	0	0.306895		0	0	0
NV19168	NV19168-RA	DNA Pol B2 domain-containing protein (56%U)	protein_coding	GO:0000166	IEA	nucleotide binding	molecular_function	gnl|Nvit_2.0|ChrUn.Scaffold2094:3109-6346	0.0147992	0	0.0503172		0	0	0
NV30680	NV30680-RA	Unknown (29%A)	protein_coding	GO:0000166	IEA	nucleotide binding	molecular_function	gnl|Nvit_2.0|ChrUn.Scaffold2197:8954-10120	0	0	0		0	0	0
NV19183	NV19183-RA	Unknown (84%A)	protein_coding	GO:0000166	IEA	nucleotide binding	molecular_function	gnl|Nvit_2.0|ChrUn.Scaffold2207:260-11292	0.0285516	0	0.0655429		0.0185881	0	0.0448757
NV20802	NV20802-RA	DNA polymerase (Fragment), putative (25%U)	protein_coding	GO:0000166	IEA	nucleotide binding	molecular_function	gnl|Nvit_2.0|ChrUn.Scaffold2252:80-2419	0	0	0		0	0	0
NV25220	NV25220-RA	Unknown (64%A)	protein_coding	GO:0000166	IEA	nucleotide binding	molecular_function	gnl|Nvit_2.0|ChrUn.Scaffold342:7876-14087	0	0	0		0	0	0
NV31159	NV31159-RA	Unknown	protein_coding	GO:0000166	IEA	nucleotide binding	molecular_function	gnl|Nvit_2.0|ChrUn.Scaffold405:6380-8316	0.018723	0	0.0561691		0	0	0
NV24163	NV24163-RA	Unknown (Fragment) (31%U)	protein_coding	GO:0000166	IEA	nucleotide binding	molecular_function	gnl|Nvit_2.0|ChrUn.Scaffold420:78123-80078	0	0	0		0.0348309	0	0.0840892
NV25860	NV25860-RA	Unknown (25%U)	protein_coding	GO:0000166	IEA	nucleotide binding	molecular_function	gnl|Nvit_2.0|ChrUn.Scaffold424:12697-17148	0.0101593	0	0.030478		0	0	0
NV18805	NV18805-RA	dynein heavy chain, cytoplasmic (91%a)	protein_coding	GO:0000166	IEA	nucleotide binding	molecular_function	gnl|Nvit_2.0|ChrUn.Scaffold429:6699-60167	7.69644	7.14948	8.2434		7.96915	7.35202	8.58628
NV18810	NV18810-RA	DNA polymerase (Fragment), putative (15%U)	protein_coding	GO:0000166	IEA	nucleotide binding	molecular_function	gnl|Nvit_2.0|ChrUn.Scaffold431:60706-65068	0	0	0		0	0	0
NV18846	NV18846-RA	DNA Pol B2 domain-containing protein (38%U)	protein_coding	GO:0000166	IEA	nucleotide binding	molecular_function	gnl|Nvit_2.0|ChrUn.Scaffold476:14474-18361	0.0106175	0	0.0314723		0.00453818	0	0.0226909
NV18855	NV18855-RA	DNA Pol B2 domain-containing protein (51%U)	protein_coding	GO:0000166	IEA	nucleotide binding	molecular_function	gnl|Nvit_2.0|ChrUn.Scaffold499:54854-57011	0.00686481	0	0.034324		0.00561504	0	0.0393053
NV24203	NV24203-RA	Unknown	protein_coding	GO:0000166	IEA	nucleotide binding	molecular_function	gnl|Nvit_2.0|ChrUn.Scaffold558:1102-22042	0.0607992	0	0.127388		0	0	0
NV21782	NV21782-RA	Unknown (72%A)	protein_coding	GO:0000166	IEA	nucleotide binding	molecular_function	gnl|Nvit_2.0|ChrUn.Scaffold584:9232-23044	0.0204691	0	0.0614072		0	0	0
NV18907	NV18907-RA	C25F9.2 (71%A)	protein_coding	GO:0000166	IEA	nucleotide binding	molecular_function	gnl|Nvit_2.0|ChrUn.Scaffold595:1436-7444	0.0238793	0	0.0606636		0.00231056	0	0.0207951
NV31543	NV31543-RA	Unknown	protein_coding	GO:0000166	IEA	nucleotide binding	molecular_function	gnl|Nvit_2.0|ChrUn.Scaffold6065:605-1150	0	0	0		0	0	0
NV18929	NV18929-RA	C25F9.2 (66%A)	protein_coding	GO:0000166	IEA	nucleotide binding	molecular_function	gnl|Nvit_2.0|ChrUn.Scaffold638:18-7014	0.00424779	0	0.0173179		0.0094453	0	0.0322087
NV23300	NV23300-RA	Unknown (Fragment) (31%U)	protein_coding	GO:0000166	IEA	nucleotide binding	molecular_function	gnl|Nvit_2.0|ChrUn.Scaffold652:91353-93308	0	0	0		0	0	0
NV22525	NV22525-RA	Ref:XM_001948214 tetratricopeptide repeat protein (52%A)	protein_coding	GO:0000166	IEA	nucleotide binding	molecular_function	gnl|Nvit_2.0|ChrUn.Scaffold656:2851-37591	0.0214636	3.46945e-18	0.0429272		0.0264489	3.46945e-18	0.0528979
NV18937	NV18937-RA	Peroxisomal acyl-Coenzyme A oxidase 1 (59%A)	protein_coding	GO:0000166	IEA	nucleotide binding	molecular_function	gnl|Nvit_2.0|ChrUn.Scaffold669:26060-38694	6.77205	6.16796	7.37614		6.86798	6.19452	7.54144
NV18962	NV18962-RA	Unknown	protein_coding	GO:0000166	IEA	nucleotide binding	molecular_function	gnl|Nvit_2.0|ChrUn.Scaffold747:21112-24733	0.187639	0.0957918	0.279487		0.00665032	0	0.0332516
NV17386	NV17386-RA	Unknown	protein_coding	GO:0000166	IEA	nucleotide binding	molecular_function	gnl|Nvit_2.0|ChrUn.Scaffold75:358710-370932	0.00265288	0	0.0132644		0	0	0
NV23297	NV23297-RA	Unknown (67%A)	protein_coding	GO:0000166	IEA	nucleotide binding	molecular_function	gnl|Nvit_2.0|ChrUn.Scaffold899:6150-14104	0	0	0		0	0	0
NV19058	NV19058-RA	Dimethyladenosine transferase (54%A)	protein_coding	GO:0000179	IEA	rRNA (adenine-N6,N6-)-dimethyltransferase activity	molecular_function	gnl|Nvit_2.0|Chr1.Scaffold1169:20213-22786	39.7049	37.6379	41.7718		46.8759	44.3967	49.3551
NV16027	NV16027-RA	dimethyladenosine transferase, putative (75%U)	protein_coding	GO:0000179	IEA	rRNA (adenine-N6,N6-)-dimethyltransferase activity	molecular_function	gnl|Nvit_2.0|Chr1.Scaffold33:669686-670996	3.92564	3.17705	4.67423		4.80545	3.89322	5.71767
NV14910	NV14910-RA	tRNA-splicing endonuclease subunit Sen2 (41%U)	protein_coding	GO:0000213	IEA	tRNA-intron endonuclease activity	molecular_function	gnl|Nvit_2.0|Chr2.Scaffold21:2037476-2039374	3.45806	2.95893	3.95719		2.95452	2.44406	3.46499
NV11373	NV11373-RA	tRNA-splicing endonuclease subunit Sen34 (56%U)	protein_coding	GO:0000213	IEA	tRNA-intron endonuclease activity	molecular_function	gnl|Nvit_2.0|Chr4.Scaffold4:2202921-2204127	18.4551	16.8192	20.0909		25.329	23.2109	27.447
NV13953	NV13953-RA	Gamma-tubulin complex component (39%A)	protein_coding	GO:0000226	IEA	microtubule cytoskeleton organization	biological_process	gnl|Nvit_2.0|Chr1.Scaffold16:1038086-1043936	10.5951	10.1319	11.0582		11.4796	10.9444	12.0148
NV18301	NV18301-RA	tektin-2, putative (52%a)	protein_coding	GO:0000226	IEA	microtubule cytoskeleton organization	biological_process	gnl|Nvit_2.0|Chr1.Scaffold164:129066-131759	0.56383	0.338298	0.789362		0.97054	0.640003	1.30108
NV13124	NV13124-RA	tektin-1 (55%a)	protein_coding	GO:0000226	IEA	microtubule cytoskeleton organization	biological_process	gnl|Nvit_2.0|Chr2.Scaffold11:991638-993348	100.63	97.5216	103.739		120.026	116.275	123.777
NV18477	NV18477-RA	Gamma-tubulin complex component 3 (74%U)	protein_coding	GO:0000226	IEA	microtubule cytoskeleton organization	biological_process	gnl|Nvit_2.0|Chr4.Scaffold204:235701-239607	8.1255	7.59117	8.65983		11.0539	10.3627	11.7451
NV16174	NV16174-RA	gamma-tubulin complex component 4 (66%a)	protein_coding	GO:0000226	IEA	microtubule cytoskeleton organization	biological_process	gnl|Nvit_2.0|Chr4.Scaffold35:1114541-1117197	4.65452	4.14439	5.16465		6.37684	5.71648	7.03721
NV16199	NV16199-RA	Gamma-tubulin complex component (49%A)	protein_coding	GO:0000226	IEA	microtubule cytoskeleton organization	biological_process	gnl|Nvit_2.0|Chr4.Scaffold35:1482170-1486006	2.63867	2.33845	2.93888		3.08914	2.72943	3.44885
NV10992	NV10992-RA	Tektin-3 (67%U)	protein_coding	GO:0000226	IEA	microtubule cytoskeleton organization	biological_process	gnl|Nvit_2.0|Chr5.Scaffold2:7502284-7504433	0.928171	0.645081	1.21126		1.21329	0.855512	1.57107
NV14713	NV14713-RA	Double-strand-break repair protein rad21 protein, putative (73%U)	protein_coding	GO:0000228	IEA	nuclear chromosome	cellular_component	gnl|Nvit_2.0|Chr3.Scaffold20:1259569-1263692	14.7788	13.935	15.6227		15.3529	14.3998	16.3059
NV11334	NV11334-RA	Gem-associated protein 6 (50%U)	protein_coding	GO:0000245	IEA	spliceosomal complex assembly	biological_process	gnl|Nvit_2.0|Chr4.Scaffold4:1086803-1087442	4.09291	2.85885	5.32696		6.0289	4.40303	7.65478
NV26083	NV26083-RA	Unknown	protein_coding	GO:0000287	IEA	magnesium ion binding	molecular_function	gnl|Nvit_2.0|Chr1.Scaffold115:433820-435931	275.401	269.634	281.169		240.877	234.927	246.826
NV13432	NV13432-RA	tRNA guanylyltransferase (63%A)	protein_coding	GO:0000287	IEA	magnesium ion binding	molecular_function	gnl|Nvit_2.0|Chr2.Scaffold13:1218097-1219457	16.6434	15.3458	17.9411		19.5579	18.0044	21.1114
NV14884	NV14884-RA	inorganic pyrophosphatase, putative (73%a)	protein_coding	GO:0000287	IEA	magnesium ion binding	molecular_function	gnl|Nvit_2.0|Chr2.Scaffold21:1576157-1579366	8.00859	7.18147	8.83572		8.56049	7.61514	9.50584
NV15215	NV15215-RA	adenylosuccinate synthetase, putative (79%a)	protein_coding	GO:0000287	IEA	magnesium ion binding	molecular_function	gnl|Nvit_2.0|Chr2.Scaffold24:169987-175273	30.8776	29.6183	32.1368		22.9775	21.774	24.181
NV14398	NV14398-RA	Cytosolic 5'-nucleotidase III protein, putative (46%U)	protein_coding	GO:0000287	IEA	magnesium ion binding	molecular_function	gnl|Nvit_2.0|Chr3.Scaffold18:494590-495737	40.8565	38.2449	43.468		52.0841	48.8415	55.3267
NV14740	NV14740-RA	Cytosolic 5'-nucleotidase III protein, putative (57%U)	protein_coding	GO:0000287	IEA	magnesium ion binding	molecular_function	gnl|Nvit_2.0|Chr3.Scaffold20:1566867-1568619	58.5755	55.6028	61.5483		74.1818	70.5002	77.8634
NV15694	NV15694-RA	Enolase (78%A)	protein_coding	GO:0000287	IEA	magnesium ion binding	molecular_function	gnl|Nvit_2.0|Chr3.Scaffold28:1721893-1724175	41.8394	40.0448	43.6341		38.2843	36.3855	40.1832
NV15416	NV15416-RA	Pyruvate kinase (68%A)	protein_coding	GO:0000287	IEA	magnesium ion binding	molecular_function	gnl|Nvit_2.0|Chr4.Scaffold26:372742-381087	76.7327	74.5067	78.9587		66.6082	64.3124	68.904
NV18135	NV18135-RA	Unknown (63%A)	protein_coding	GO:0000287	IEA	magnesium ion binding	molecular_function	gnl|Nvit_2.0|Chr5.Scaffold136:229788-234302	7.32416	6.65134	7.99698		7.15977	6.42326	7.89629
NV10913	NV10913-RA	L-aminoadipate-semialdehyde dehydrogenase-phosphopantetheinyl transferase (43%A)	protein_coding	GO:0000287	IEA	magnesium ion binding	molecular_function	gnl|Nvit_2.0|Chr5.Scaffold2:6333002-6333850	3.45765	2.70758	4.20772		4.42982	3.49593	5.36371
NV12275	NV12275-RA	bicaudal D-related protein homolog (71%a)	protein_coding	GO:0000287	IEA	magnesium ion binding	molecular_function	gnl|Nvit_2.0|Chr5.Scaffold7:2018288-2046153	9.36328	8.56767	10.1589		9.37817	8.49692	10.2594
NV12350	NV12350-RA	Unknown (38%A)	protein_coding	GO:0000287	IEA	magnesium ion binding	molecular_function	gnl|Nvit_2.0|Chr5.Scaffold7:2582424-2586749	9.79842	9.04372	10.5531		10.7735	9.88924	11.6578
NV21502	NV21502-RA	Unknown (64%A)	protein_coding	GO:0000287	IEA	magnesium ion binding	molecular_function	gnl|Nvit_2.0|ChrUn.Scaffold124:47499-53015	0.0386606	0	0.0833021		0.0158181	0	0.0474542
NV21501	NV21501-RA	Unknown (79%A)	protein_coding	GO:0000287	IEA	magnesium ion binding	molecular_function	gnl|Nvit_2.0|ChrUn.Scaffold124:62833-67279	0.0201072	0	0.048543		0	0	0
NV19236	NV19236-RA	Unknown	protein_coding	GO:0000287	IEA	magnesium ion binding	molecular_function	gnl|Nvit_2.0|ChrUn.Scaffold4560:46-1560	0	0	0		0	0	0
NV20292	NV20292-RA	Unknown	protein_coding	GO:0000398	IEA	mRNA splicing, via spliceosome	biological_process	gnl|Nvit_2.0|Chr2.Scaffold31:113546-114040	3.42667	2.25133	4.602		2.12954	1.12566	3.13341
NV15855	NV15855-RA	CWC15 A, protein (72%A)	protein_coding	GO:0000398	IEA	mRNA splicing, via spliceosome	biological_process	gnl|Nvit_2.0|Chr2.Scaffold31:111471-112808	15.5055	14.0929	16.918		18.8826	17.1643	20.601
NV12238	NV12238-RB	puff-specific protein Bx42 (79%a)	protein_coding	GO:0000398	IEA	mRNA splicing, via spliceosome	biological_process	gnl|Nvit_2.0|Chr5.Scaffold7:1652288-1654605	13.8248	12.9288	14.7209		18.3476	17.2037	19.4915
NV13269	NV13269-RA	Peptidyl-prolyl cis-trans isomerase 1 (83%A)	protein_coding	GO:0000413	IEA	protein peptidyl-prolyl isomerization	biological_process	gnl|Nvit_2.0|Chr1.Scaffold12:757291-758070	5.2873	3.93336	6.64124		7.99229	6.18239	9.80218
NV10477	NV10477-RA	grpE protein homolog, mitochondrial (70%a)	protein_coding	GO:0000774	IEA	adenyl-nucleotide exchange factor activity	molecular_function	gnl|Nvit_2.0|Chr5.Scaffold1:2355380-2356989	19.4725	17.9623	20.9827		25.1253	23.2328	27.0179
NV16012	NV16012-RA	Unknown (54%A)	protein_coding	GO:0000902	IEA	cell morphogenesis	biological_process	gnl|Nvit_2.0|Chr1.Scaffold33:384376-475853	3.8413	3.5945	4.0881		4.17969	3.89381	4.46558
NV15145	NV15145-RA	Fushi-tarazu protein (40%A)	protein_coding	GO:0000976	IEA	transcription regulatory region sequence-specific DNA binding	molecular_function	gnl|Nvit_2.0|Chr4.Scaffold23:1562230-1564273	0.0147802	0	0.0443407		0.0181243	0	0.0543728
NV14832	NV14832-RA	msta, protein (51%a)	protein_coding	GO:0000981	IEA	sequence-specific DNA binding RNA polymerase II transcription factor activity	molecular_function	gnl|Nvit_2.0|Chr2.Scaffold21:664094-666939	0.493281	0.303417	0.683145		0.536705	0.317596	0.755813
NV30969	NV30969-RA	GLEAN_12913 (32%A)	protein_coding	GO:0000981	IEA	sequence-specific DNA binding RNA polymerase II transcription factor activity	molecular_function	gnl|Nvit_2.0|ChrUn.Scaffold333:161588-162220	0	0	0		0	0	0
NV11737	NV11737-RA	Unknown (96%A)	protein_coding	GO:0001104	IEA	RNA polymerase II transcription cofactor activity	molecular_function	gnl|Nvit_2.0|Chr2.Scaffold5:2377246-2377941	12.4609	9.03764	15.8842		10.6105	7.25665	13.9643
NV14274	NV14274-RA	mediator of RNA polymerase II transcription subunit 7 (86%a)	protein_coding	GO:0001104	IEA	RNA polymerase II transcription cofactor activity	molecular_function	gnl|Nvit_2.0|Chr3.Scaffold17:1327821-1328662	4.93372	3.88777	5.97966		4.85981	3.72222	5.99741
NV16281	NV16281-RA	mediator of RNA polymerase II transcription subunit 31 (88%a)	protein_coding	GO:0001104	IEA	RNA polymerase II transcription cofactor activity	molecular_function	gnl|Nvit_2.0|Chr3.Scaffold37:523796-525146	12.0265	10.7123	13.3406		16.7213	15.0147	18.4279
NV18605	NV18605-RA	mediator of RNA polymerase II transcription subunit 14 (73%a)	protein_coding	GO:0001104	IEA	RNA polymerase II transcription cofactor activity	molecular_function	gnl|Nvit_2.0|Chr4.Scaffold280:5900-10576	16.013	15.4181	16.6079		15.2985	14.653	15.9439
NV11278	NV11278-RA	mediator of RNA polymerase II transcription subunit 6 (78%a)	protein_coding	GO:0001104	IEA	RNA polymerase II transcription cofactor activity	molecular_function	gnl|Nvit_2.0|Chr4.Scaffold4:114316-115404	47.9046	44.6822	51.1271		48.97	45.3985	52.5416
NV11302	NV11302-RA	mediator of RNA polymerase II transcription subunit 20, putative (83%a)	protein_coding	GO:0001104	IEA	RNA polymerase II transcription cofactor activity	molecular_function	gnl|Nvit_2.0|Chr4.Scaffold4:449289-515300	9.98153	8.37466	11.5884		8.81652	7.17223	10.4608
NV12947	NV12947-RA	mediator of RNA polymerase II transcription subunit 13, putative (57%a)	protein_coding	GO:0001104	IEA	RNA polymerase II transcription cofactor activity	molecular_function	gnl|Nvit_2.0|Chr5.Scaffold10:1536211-1568162	5.02838	4.75697	5.29979		4.74736	4.45449	5.04024
NV14617	NV14617-RA	sodium channel protein paralytic (83%a)	protein_coding	GO:0001518	IEA	voltage-gated sodium channel complex	cellular_component	gnl|Nvit_2.0|Chr2.Scaffold19:2008250-2045957	1.19239	1.0547	1.33008		1.32827	1.1669	1.48965
NV10050	NV10050-RA	5'-3' exoribonuclease 1 (48%A)	protein_coding	GO:0003676	IEA	nucleic acid binding	molecular_function	gnl|Nvit_2.0|Chr1.Scaffold1:1114055-1122700	15.2254	14.6832	15.7676		17.5175	16.8718	18.1632
NV10066	NV10066-RA	zinc finger protein 593 homolog (68%a)	protein_coding	GO:0003676	IEA	nucleic acid binding	molecular_function	gnl|Nvit_2.0|Chr1.Scaffold1:1194158-1194744	1.53232	0.557503	2.50715		2.31385	1.05932	3.56837
NV10071	NV10071-RA	Unknown (52%A)	protein_coding	GO:0003676	IEA	nucleic acid binding	molecular_function	gnl|Nvit_2.0|Chr1.Scaffold1:1219137-1224839	16.0175	15.457	16.5779		9.08874	8.62002	9.55745
NV10145	NV10145-RA	DNA-directed RNA polymerase II subunit RPB9 (90%a)	protein_coding	GO:0003676	IEA	nucleic acid binding	molecular_function	gnl|Nvit_2.0|Chr1.Scaffold1:2213437-2214174	2.80793	1.79929	3.81657		4.16787	2.83309	5.50266
NV10149	NV10149-RA	eukaryotic translation initiation factor 3 subunit G, putative (70%a)	protein_coding	GO:0003676	IEA	nucleic acid binding	molecular_function	gnl|Nvit_2.0|Chr1.Scaffold1:2222263-2224308	49.5096	47.5643	51.4549		52.182	49.973	54.3911
NV21666	NV21666-RA	Unknown	protein_coding	GO:0003676	IEA	nucleic acid binding	molecular_function	gnl|Nvit_2.0|Chr1.Scaffold1:2238267-2238758	0.396399	0	1.1892		0.405828	0	1.21748
NV10153	NV10153-RA	eukaryotic translation initiation factor 3 subunit G, putative (72%a)	protein_coding	GO:0003676	IEA	nucleic acid binding	molecular_function	gnl|Nvit_2.0|Chr1.Scaffold1:2236828-2237807	14.0529	12.5858	15.52		16.468	14.7199	18.216
NV10184	NV10184-RA	Unknown (26%A)	protein_coding	GO:0003676	IEA	nucleic acid binding	molecular_function	gnl|Nvit_2.0|Chr1.Scaffold1:2625992-2627104	10.5275	9.36669	11.6883		14.2729	12.7828	15.7629
NV10169	NV10169-RA	CCHC-type zinc finger protein CG3800, putative (79%a)	protein_coding	GO:0003676	IEA	nucleic acid binding	molecular_function	gnl|Nvit_2.0|Chr1.Scaffold1:2346447-2351697	147.181	144.876	149.487		153.996	151.381	156.611
NV10208	NV10208-RA	ribosomal RNA-processing protein 7 homolog A, putative (54%a)	protein_coding	GO:0003676	IEA	nucleic acid binding	molecular_function	gnl|Nvit_2.0|Chr1.Scaffold1:3076674-3077736	9.52804	8.20355	10.8525		14.3391	12.5513	16.1268
NV10228	NV10228-RA	Zinc finger CCCH domain-containing protein 15 (70%A)	protein_coding	GO:0003676	IEA	nucleic acid binding	molecular_function	gnl|Nvit_2.0|Chr1.Scaffold1:3227272-3229533	14.8262	13.8244	15.8281		16.5849	15.4122	17.7576
NV10280	NV10280-RA	Zinc finger CCHC-type and RNA-binding motif-containing protein (51%A)	protein_coding	GO:0003676	IEA	nucleic acid binding	molecular_function	gnl|Nvit_2.0|Chr1.Scaffold1:4128383-4129441	2.14143	1.48057	2.80229		2.76162	1.93826	3.58497
NV10317	NV10317-RA	RNA-binding protein 11 (50%A)	protein_coding	GO:0003676	IEA	nucleic acid binding	molecular_function	gnl|Nvit_2.0|Chr1.Scaffold1:5528316-5529195	12.7157	10.969	14.4623		21.9186	19.4085	24.4288
NV22550	NV22550-RA	Unknown (67%A)	protein_coding	GO:0003676	IEA	nucleic acid binding	molecular_function	gnl|Nvit_2.0|Chr1.Scaffold100:3222-6665	0	0	0		0	0	0
NV17659	NV17659-RA	negative elongation factor E (74%a)	protein_coding	GO:0003676	IEA	nucleic acid binding	molecular_function	gnl|Nvit_2.0|Chr1.Scaffold100:270077-271007	11.0119	9.31775	12.706		9.26603	7.5672	10.9649
NV17668	NV17668-RA	STIP (68%U)	protein_coding	GO:0003676	IEA	nucleic acid binding	molecular_function	gnl|Nvit_2.0|Chr1.Scaffold102:108283-111572	18.864	17.9866	19.7414		21.8578	20.8107	22.9049
NV13254	NV13254-RA	u1 small nuclear ribonucleoprotein 70 kDa (78%A)	protein_coding	GO:0003676	IEA	nucleic acid binding	molecular_function	gnl|Nvit_2.0|Chr1.Scaffold12:317970-323461	35.8189	34.2394	37.3985		46.0594	44.0773	48.0415
NV13260	NV13260-RA	SFRS12IP1 protein (38%U)	protein_coding	GO:0003676	IEA	nucleic acid binding	molecular_function	gnl|Nvit_2.0|Chr1.Scaffold12:338551-339313	5.91795	4.6109	7.22501		6.9611	5.41419	8.50801
NV13273	NV13273-RA	roquin (71%a)	protein_coding	GO:0003676	IEA	nucleic acid binding	molecular_function	gnl|Nvit_2.0|Chr1.Scaffold12:798855-804088	11.1347	10.4926	11.7768		11.9858	11.2471	12.7245
NV25445	NV25445-RA	Unknown (34%A)	protein_coding	GO:0003676	IEA	nucleic acid binding	molecular_function	gnl|Nvit_2.0|Chr1.Scaffold12:1265907-1272147	0.0964501	0.0533163	0.139584		0.0713318	0.0301484	0.112515
NV25439	NV25439-RA	Unknown (51%A)	protein_coding	GO:0003676	IEA	nucleic acid binding	molecular_function	gnl|Nvit_2.0|Chr1.Scaffold12:2117840-2126076	0.12321	0.0489117	0.197509		0.0550429	0	0.110086
NV25480	NV25480-RA	TE:120.7 kDa protein in NOF-FB Transposable element (63%A)	protein_coding	GO:0003676	IEA	nucleic acid binding	molecular_function	gnl|Nvit_2.0|Chr1.Scaffold12:2137789-2242684	0.0129573	0	0.0359926		0	0	0
NV13330	NV13330-RA	splicing factor 3A subunit 3 (90%a)	protein_coding	GO:0003676	IEA	nucleic acid binding	molecular_function	gnl|Nvit_2.0|Chr1.Scaffold12:2801638-2803510	28.2732	26.9418	29.6045		33.9432	32.3282	35.5581
NV17965	NV17965-RA	Limkain-b1 (53%U)	protein_coding	GO:0003676	IEA	nucleic acid binding	molecular_function	gnl|Nvit_2.0|Chr1.Scaffold126:117998-128122	14.1649	13.588	14.7419		14.8448	14.1892	15.5003
NV17968	NV17968-RA	ATP-dependent RNA helicase DDX56, putative (77%a)	protein_coding	GO:0003676	IEA	nucleic acid binding	molecular_function	gnl|Nvit_2.0|Chr1.Scaffold126:135804-137949	9.26443	8.47219	10.0567		10.6425	9.70271	11.5822
NV17999	NV17999-RA	S phase cyclin A-associated protein in the endoplasmic reticulum (59%A)	protein_coding	GO:0003676	IEA	nucleic acid binding	molecular_function	gnl|Nvit_2.0|Chr1.Scaffold127:5521-24168	4.39307	4.09207	4.69408		4.44816	4.11191	4.78441
NV18019	NV18019-RA	RNA-binding protein (55%A)	protein_coding	GO:0003676	IEA	nucleic acid binding	molecular_function	gnl|Nvit_2.0|Chr1.Scaffold127:273619-277270	2.42682	2.06997	2.78366		2.81746	2.3915	3.24342
NV18052	NV18052-RA	Isoleucyl-tRNA synthetase, mitochondrial (60%U)	protein_coding	GO:0003676	IEA	nucleic acid binding	molecular_function	gnl|Nvit_2.0|Chr1.Scaffold127:702981-709343	8.99591	8.49478	9.49704		7.82801	7.3093	8.34672
NV21131	NV21131-RA		protein_coding	GO:0003676	IEA	nucleic acid binding	molecular_function	gnl|Nvit_2.0|Chr1.Scaffold132:294812-295159	0	0	0		0	0	0
NV18104	NV18104-RA	Eukaryotic translation initiation factor 4H (55%A)	protein_coding	GO:0003676	IEA	nucleic acid binding	molecular_function	gnl|Nvit_2.0|Chr1.Scaffold135:93622-96159	65.0333	61.8722	68.1944		57.4222	54.1529	60.6914
NV23827	NV23827-RA	19.5g1 protein (70%A)	protein_coding	GO:0003676	IEA	nucleic acid binding	molecular_function	gnl|Nvit_2.0|Chr1.Scaffold135:442559-445174	0.0171412	0	0.0514237		0.0472358	0	0.131211
NV18145	NV18145-RA	Transcription factor HES-4 (65%A)	protein_coding	GO:0003676	IEA	nucleic acid binding	molecular_function	gnl|Nvit_2.0|Chr1.Scaffold139:298722-321985	0.684924	0.498511	0.871337		0.71624	0.505032	0.927447
NV30256	NV30256-RA	TE:RNA-directed DNA polymerase from mobile element jockey (62%A)	protein_coding	GO:0003676	IEA	nucleic acid binding	molecular_function	gnl|Nvit_2.0|Chr1.Scaffold144:22336-24793	0	0	0		0	0	0
NV18187	NV18187-RA	Unknown	protein_coding	GO:0003676	IEA	nucleic acid binding	molecular_function	gnl|Nvit_2.0|Chr1.Scaffold144:17281-21755	1.58986	1.35285	1.82686		2.12943	1.82522	2.43363
NV25248	NV25248-RA	Unknown (81%A)	protein_coding	GO:0003676	IEA	nucleic acid binding	molecular_function	gnl|Nvit_2.0|Chr1.Scaffold144:80699-81602	12.7863	11.0216	14.5509		17.1358	14.9001	19.3714
NV18237	NV18237-RA	TE:Endonuclease/Reverse transcriptase (57%A)	protein_coding	GO:0003676	IEA	nucleic acid binding	molecular_function	gnl|Nvit_2.0|Chr1.Scaffold158:241788-243140	0.0265454	0	0.0796362		0	0	0
NV22790	NV22790-RA	Serine/arginine-rich splicing factor 2 (92%A)	protein_coding	GO:0003676	IEA	nucleic acid binding	molecular_function	gnl|Nvit_2.0|Chr1.Scaffold16:306805-307585	114.104	102.351	125.857		109.484	97.5912	121.377
NV13904	NV13904-RA	RNA-binding protein squid (73%A)	protein_coding	GO:0003676	IEA	nucleic acid binding	molecular_function	gnl|Nvit_2.0|Chr1.Scaffold16:355841-357706	201.635	196.662	206.608		168.648	163.633	173.663
NV13909	NV13909-RA	replication protein A middle subunit (Fragment) (71%U)	protein_coding	GO:0003676	IEA	nucleic acid binding	molecular_function	gnl|Nvit_2.0|Chr1.Scaffold16:371687-372531	59.1875	55.8447	62.5303		66.9951	63.0895	70.9006
NV30380	NV30380-RA		protein_coding	GO:0003676	IEA	nucleic acid binding	molecular_function	gnl|Nvit_2.0|Chr1.Scaffold16:920054-921880	0	0	0		0	0	0
NV13966	NV13966-RA	DNA-directed RNA polymerase III subunit RPC10 (79%U)	protein_coding	GO:0003676	IEA	nucleic acid binding	molecular_function	gnl|Nvit_2.0|Chr1.Scaffold16:1100248-1100577	26.6401	20.4479	32.8323		21.6296	15.8771	27.382
NV13992	NV13992-RA	Bloom Syndrome protein (47%A)	protein_coding	GO:0003676	IEA	nucleic acid binding	molecular_function	gnl|Nvit_2.0|Chr1.Scaffold16:1698164-1702560	1.78733	1.55707	2.01759		1.64324	1.39828	1.8882
NV30384	NV30384-RA	Unknown (25%A)	protein_coding	GO:0003676	IEA	nucleic acid binding	molecular_function	gnl|Nvit_2.0|Chr1.Scaffold16:2589526-2631092	0.0362178	0	0.0724357		0.100225	0.0334084	0.167042
NV14046	NV14046-RA	Heterogeneous nuclear ribonucleoprotein U protein (39%A)	protein_coding	GO:0003676	IEA	nucleic acid binding	molecular_function	gnl|Nvit_2.0|Chr1.Scaffold16:2439565-2446974	47.009	45.8402	48.1778		41.7819	40.5593	43.0046
NV14073	NV14073-RA	Fanconi anemia group M protein (48%A)	protein_coding	GO:0003676	IEA	nucleic acid binding	molecular_function	gnl|Nvit_2.0|Chr1.Scaffold16:2742115-2747432	11.2443	10.7397	11.7489		10.4793	9.93871	11.0199
NV14093	NV14093-RA	Zinc finger protein 551 (54%A)	protein_coding	GO:0003676	IEA	nucleic acid binding	molecular_function	gnl|Nvit_2.0|Chr1.Scaffold16:2861792-2866915	10.4222	9.57478	11.2697		11.4771	10.493	12.4613
NV14097	NV14097-RA	Heterogeneous nuclear ribonucleoprotein AT 87F (70%A)	protein_coding	GO:0003676	IEA	nucleic acid binding	molecular_function	gnl|Nvit_2.0|Chr1.Scaffold16:2881395-2883695	132.613	128.775	136.451		112.691	108.786	116.595
NV14177	NV14177-RA	Unknown (30%A)	protein_coding	GO:0003676	IEA	nucleic acid binding	molecular_function	gnl|Nvit_2.0|Chr1.Scaffold16:3690697-3692125	0.0711837	0	0.15338		0.0579238	0	0.13984
NV14178	NV14178-RA	Unknown (26%A)	protein_coding	GO:0003676	IEA	nucleic acid binding	molecular_function	gnl|Nvit_2.0|Chr1.Scaffold16:3692467-3694212	0.211868	0.0841068	0.339629		0.141382	0.0259441	0.25682
NV14184	NV14184-RA	THO complex subunit 4, putative (33%a)	protein_coding	GO:0003676	IEA	nucleic acid binding	molecular_function	gnl|Nvit_2.0|Chr1.Scaffold16:3754077-3760262	48.6188	45.324	51.9135		39.2745	36.0297	42.5194
NV14195	NV14195-RA	G-patch domain-contaning protein (37%U)	protein_coding	GO:0003676	IEA	nucleic acid binding	molecular_function	gnl|Nvit_2.0|Chr1.Scaffold16:3889276-3891100	2.29439	1.85687	2.73192		2.85565	2.31598	3.39531
NV18255	NV18255-RA	Peroxisome proliferator-activated receptor gamma coactivator-related protein (50%A)	protein_coding	GO:0003676	IEA	nucleic acid binding	molecular_function	gnl|Nvit_2.0|Chr1.Scaffold161:114668-115621	1.52431	1.00147	2.04714		1.62395	1.03097	2.21694
NV18250	NV18250-RA	U5 small nuclear ribonucleoprotein 200 kDa helicase, putative, putative (89%a)	protein_coding	GO:0003676	IEA	nucleic acid binding	molecular_function	gnl|Nvit_2.0|Chr1.Scaffold161:75360-83395	9.05666	8.67995	9.43337		10.3716	9.92394	10.8193
NV18304	NV18304-RA	RNA-binding protein 1 (88%A)	protein_coding	GO:0003676	IEA	nucleic acid binding	molecular_function	gnl|Nvit_2.0|Chr1.Scaffold164:144027-154900	2.53031	2.08984	2.97077		2.41561	1.93958	2.89165
NV24957	NV24957-RA	Unknown	protein_coding	GO:0003676	IEA	nucleic acid binding	molecular_function	gnl|Nvit_2.0|Chr1.Scaffold170:65710-102715	0	0	0		0	0	0
NV24951	NV24951-RA	TE:RNA-directed DNA polymerase from mobile element jockey (47%A)	protein_coding	GO:0003676	IEA	nucleic acid binding	molecular_function	gnl|Nvit_2.0|Chr1.Scaffold170:432710-436551	0.0215616	0	0.0520544		0	0	0
NV30397	NV30397-RA	GE14964 (54%A)	protein_coding	GO:0003676	IEA	nucleic acid binding	molecular_function	gnl|Nvit_2.0|Chr1.Scaffold171:225768-226121	0	0	0		0	0	0
NV23529	NV23529-RA	Unknown	protein_coding	GO:0003676	IEA	nucleic acid binding	molecular_function	gnl|Nvit_2.0|Chr1.Scaffold171:259263-261324	0	0	0		0	0	0
NV23541	NV23541-RA	Unknown	protein_coding	GO:0003676	IEA	nucleic acid binding	molecular_function	gnl|Nvit_2.0|Chr1.Scaffold171:309012-310532	0.0190781	0	0.0572343		0	0	0
NV18323	NV18323-RA	Pol polyprotein (Fragment) (15%U)	protein_coding	GO:0003676	IEA	nucleic acid binding	molecular_function	gnl|Nvit_2.0|Chr1.Scaffold171:315523-317835	0.018353	0	0.055059		0	0	0
NV24503	NV24503-RA	Unknown (100%A)	protein_coding	GO:0003676	IEA	nucleic acid binding	molecular_function	gnl|Nvit_2.0|Chr1.Scaffold189:167390-185362	1.68897	1.48782	1.89012		2.10267	1.85357	2.35177
NV18419	NV18419-RA	ATP-dependent DNA helicase Q4 (54%a)	protein_coding	GO:0003676	IEA	nucleic acid binding	molecular_function	gnl|Nvit_2.0|Chr1.Scaffold189:294921-332438	8.14097	7.43966	8.84228		11.1478	10.2391	12.0565
NV18531	NV18531-RA	Unknown	protein_coding	GO:0003676	IEA	nucleic acid binding	molecular_function	gnl|Nvit_2.0|Chr1.Scaffold234:216357-222825	0.00744374	0	0.0223312		0.0274883	0	0.0592291
NV25118	NV25118-RA	Unknown (35%A)	protein_coding	GO:0003676	IEA	nucleic acid binding	molecular_function	gnl|Nvit_2.0|Chr1.Scaffold237:127917-130656	10.3265	9.6326	11.0203		12.4973	11.6513	13.3432
NV15337	NV15337-RA	CUGBP Elav family member 4-like, putative (71%a)	protein_coding	GO:0003676	IEA	nucleic acid binding	molecular_function	gnl|Nvit_2.0|Chr1.Scaffold24:141140-201962	0.292201	0.123499	0.460904		0.237694	0.069619	0.405769
NV15355	NV15355-RA	eukaryotic translation initiation factor 3 subunit B (77%a)	protein_coding	GO:0003676	IEA	nucleic acid binding	molecular_function	gnl|Nvit_2.0|Chr1.Scaffold24:372795-377256	28.0295	27.0104	29.0486		30.1184	28.9469	31.2899
NV15358	NV15358-RA	nuclear cap-binding protein subunit 2, putative (72%a)	protein_coding	GO:0003676	IEA	nucleic acid binding	molecular_function	gnl|Nvit_2.0|Chr1.Scaffold25:70252-70940	0.182526	0	0.440657		0	0	0
NV15364	NV15364-RA	ATP-dependent RNA Helicase DHX30 (39%A)	protein_coding	GO:0003676	IEA	nucleic acid binding	molecular_function	gnl|Nvit_2.0|Chr1.Scaffold25:343036-347994	3.23647	2.91242	3.56052		3.06423	2.71446	3.414
NV23794	NV23794-RA	Unknown (100%A)	protein_coding	GO:0003676	IEA	nucleic acid binding	molecular_function	gnl|Nvit_2.0|Chr1.Scaffold25:696223-739956	2.58415	2.45159	2.71672		2.88402	2.72841	3.03963
NV23796	NV23796-RA	Unknown (37%A)	protein_coding	GO:0003676	IEA	nucleic acid binding	molecular_function	gnl|Nvit_2.0|Chr1.Scaffold25:972067-974263	1.36188	1.03157	1.69218		1.66547	1.26153	2.0694
NV15395	NV15395-RA	N(6)-adenine-specific DNA methyltransferase 1 (56%U)	protein_coding	GO:0003676	IEA	nucleic acid binding	molecular_function	gnl|Nvit_2.0|Chr1.Scaffold25:1441501-1442151	4.0287	3.0369	5.0205		3.94723	2.87293	5.02153
NV22088	NV22088-RA	Unknown	protein_coding	GO:0003676	IEA	nucleic acid binding	molecular_function	gnl|Nvit_2.0|Chr1.Scaffold286:64706-68392	0	0	0		0	0	0
NV15990	NV15990-RA	Nuclear protein Hcc-1 (67%U)	protein_coding	GO:0003676	IEA	nucleic acid binding	molecular_function	gnl|Nvit_2.0|Chr1.Scaffold32:798603-800085	16.106	14.6597	17.5524		23.7133	21.7787	25.6479
NV15996	NV15996-RA	ATP-dependent RNA helicase DDX10, putative (66%U)	protein_coding	GO:0003676	IEA	nucleic acid binding	molecular_function	gnl|Nvit_2.0|Chr1.Scaffold32:1466441-1469828	3.73808	3.32465	4.15151		4.40988	3.91294	4.90682
NV16015	NV16015-RA	Splicing factor 45 (65%U)	protein_coding	GO:0003676	IEA	nucleic acid binding	molecular_function	gnl|Nvit_2.0|Chr1.Scaffold33:533413-534848	22.6605	21.299	24.0221		26.7807	25.1441	28.4174
NV16019	NV16019-RA	RNA-binding protein 26 (57%A)	protein_coding	GO:0003676	IEA	nucleic acid binding	molecular_function	gnl|Nvit_2.0|Chr1.Scaffold33:550153-557037	34.7744	33.7637	35.7851		39.7335	38.5348	40.9322
NV21836	NV21836-RA	Unknown (73%A)	protein_coding	GO:0003676	IEA	nucleic acid binding	molecular_function	gnl|Nvit_2.0|Chr1.Scaffold33:1483757-1485220	0	0	0		0	0	0
NV16226	NV16226-RA	Zinc finger matrin-type protein 2 (80%A)	protein_coding	GO:0003676	IEA	nucleic acid binding	molecular_function	gnl|Nvit_2.0|Chr1.Scaffold36:202610-203912	11.2427	9.67988	12.8056		16.3808	14.3129	18.4487
NV16427	NV16427-RA	RNA-binding protein 45 (82%U)	protein_coding	GO:0003676	IEA	nucleic acid binding	molecular_function	gnl|Nvit_2.0|Chr1.Scaffold39:253408-258254	18.5089	17.5029	19.5149		21.4025	20.2042	22.6008
NV16442	NV16442-RA	Splicing factor (72%A)	protein_coding	GO:0003676	IEA	nucleic acid binding	molecular_function	gnl|Nvit_2.0|Chr1.Scaffold39:409925-412084	20.2616	19.0152	21.508		20.0519	18.6804	21.4235
NV26002	NV26002-RA	TE:Endonuclease/Reverse transcriptase (55%A)	protein_coding	GO:0003676	IEA	nucleic acid binding	molecular_function	gnl|Nvit_2.0|Chr1.Scaffold390:39303-60252	0.0210908	0	0.0509176		0.0129598	0	0.0388793
NV24787	NV24787-RA	19.5g1 protein (56%A)	protein_coding	GO:0003676	IEA	nucleic acid binding	molecular_function	gnl|Nvit_2.0|Chr1.Scaffold4056:11024-16903	0.0288195	0	0.0695763		0	0	0
NV16574	NV16574-RA	Exosome component 10 (40%U)	protein_coding	GO:0003676	IEA	nucleic acid binding	molecular_function	gnl|Nvit_2.0|Chr1.Scaffold41:24534-34469	17.9646	17.2263	18.703		22.0837	21.1755	22.9919
NV31201	NV31201-RA	TE:Nucleic-acid-binding protein from Transposon X-element (44%A)	protein_coding	GO:0003676	IEA	nucleic acid binding	molecular_function	gnl|Nvit_2.0|Chr1.Scaffold41:286133-288403	0	0	0		0	0	0
NV22694	NV22694-RA	Unknown	protein_coding	GO:0003676	IEA	nucleic acid binding	molecular_function	gnl|Nvit_2.0|Chr1.Scaffold41:291442-291975	0	0	0		0	0	0
NV18831	NV18831-RA	Zinc finger protein on ecdysone puffs (65%A)	protein_coding	GO:0003676	IEA	nucleic acid binding	molecular_function	gnl|Nvit_2.0|Chr1.Scaffold464:99064-104922	33.6241	32.2965	34.9516		35.7833	34.2661	37.3006
NV16830	NV16830-RA	LA-related protein (61%A)	protein_coding	GO:0003676	IEA	nucleic acid binding	molecular_function	gnl|Nvit_2.0|Chr1.Scaffold47:368250-377429	19.8166	18.8888	20.7443		18.8126	17.8106	19.8146
NV21164	NV21164-RA	zinc finger protein 91, putative (60%a)	protein_coding	GO:0003676	IEA	nucleic acid binding	molecular_function	gnl|Nvit_2.0|Chr1.Scaffold47:513431-515878	10.5176	9.82481	11.2103		10.6217	9.85009	11.3933
NV25967	NV25967-RA	TE:Retrovirus-related Pol Polyprotein from Transposon TNT 1-94 (31%A)	protein_coding	GO:0003676	IEA	nucleic acid binding	molecular_function	gnl|Nvit_2.0|Chr1.Scaffold53:589380-590627	0.170279	0.0415602	0.298998		0.0890467	0	0.191869
NV17090	NV17090-RA	Exonuclease mut-7 (45%A)	protein_coding	GO:0003676	IEA	nucleic acid binding	molecular_function	gnl|Nvit_2.0|Chr1.Scaffold57:15846-20343	4.49361	4.08168	4.90554		5.42112	4.9194	5.92284
NV31504	NV31504-RA	U1 small nuclear ribonucleoprotein C (40%U)	protein_coding	GO:0003676	IEA	nucleic acid binding	molecular_function	gnl|Nvit_2.0|Chr1.Scaffold57:782063-782419	30.3894	25.0173	35.7616		29.4942	23.945	35.0434
NV21032	NV21032-RA	Unknown (38%A)	protein_coding	GO:0003676	IEA	nucleic acid binding	molecular_function	gnl|Nvit_2.0|Chr1.Scaffold59:403342-404567	0	0	0		0	0	0
NV17185	NV17185-RA	polypyrimidine tract-binding protein 2 (69%A)	protein_coding	GO:0003676	IEA	nucleic acid binding	molecular_function	gnl|Nvit_2.0|Chr1.Scaffold60:188230-438015	0.880017	0.640507	1.11953		1.29792	0.975947	1.6199
NV25403	NV25403-RA	Unknown (53%A)	protein_coding	GO:0003676	IEA	nucleic acid binding	molecular_function	gnl|Nvit_2.0|Chr1.Scaffold61:687454-690587	0.0249799	0	0.0749398		0	0	0
NV25380	NV25380-RA	Unknown (80%A)	protein_coding	GO:0003676	IEA	nucleic acid binding	molecular_function	gnl|Nvit_2.0|Chr1.Scaffold61:876215-878004	7.23347	6.1948	8.27214		8.13494	6.92225	9.34762
NV23323	NV23323-RA	Unknown (31%A)	protein_coding	GO:0003676	IEA	nucleic acid binding	molecular_function	gnl|Nvit_2.0|Chr1.Scaffold62:335825-337384	0	0	0		0	0	0
NV17254	NV17254-RA	Deoxyribonuclease I (14%U)	protein_coding	GO:0003676	IEA	nucleic acid binding	molecular_function	gnl|Nvit_2.0|Chr1.Scaffold62:337729-339355	0	0	0		0.323174	0.143909	0.502438
NV23324	NV23324-RA	Deoxyribonuclease I, putative (13%U)	protein_coding	GO:0003676	IEA	nucleic acid binding	molecular_function	gnl|Nvit_2.0|Chr1.Scaffold62:332451-334240	0.0740965	0	0.159656		0	0	0
NV23321	NV23321-RA	Unknown (33%A)	protein_coding	GO:0003676	IEA	nucleic acid binding	molecular_function	gnl|Nvit_2.0|Chr1.Scaffold62:344739-346388	0.198302	0.0728849	0.32372		0.0485065	0	0.117105
NV23322	NV23322-RA	Unknown (30%A)	protein_coding	GO:0003676	IEA	nucleic acid binding	molecular_function	gnl|Nvit_2.0|Chr1.Scaffold62:339903-343456	0	0	0		0	0	0
NV17260	NV17260-RA	Unknown (29%A)	protein_coding	GO:0003676	IEA	nucleic acid binding	molecular_function	gnl|Nvit_2.0|Chr1.Scaffold62:495213-496824	0	0	0		0.0308484	0	0.0925453
NV17258	NV17258-RA	Unknown (31%A)	protein_coding	GO:0003676	IEA	nucleic acid binding	molecular_function	gnl|Nvit_2.0|Chr1.Scaffold62:490490-492113	0.628665	0.382082	0.875247		0.383579	0.170808	0.596351
NV17259	NV17259-RA	Deoxyribonuclease I, putative (15%U)	protein_coding	GO:0003676	IEA	nucleic acid binding	molecular_function	gnl|Nvit_2.0|Chr1.Scaffold62:493240-494755	0.0646983	0	0.139405		0	0	0
NV23341	NV23341-RA	Unknown (52%A)	protein_coding	GO:0003676	IEA	nucleic acid binding	molecular_function	gnl|Nvit_2.0|Chr1.Scaffold62:675698-686126	3.06767	2.84628	3.28906		2.62537	2.39794	2.85281
NV17279	NV17279-RA	Cleavage stimulation factor 64 kDa subunit (74%U)	protein_coding	GO:0003676	IEA	nucleic acid binding	molecular_function	gnl|Nvit_2.0|Chr1.Scaffold62:725210-727353	11.4978	10.5226	12.473		12.6657	11.534	13.7974
NV23316	NV23316-RA	Unknown (31%A)	protein_coding	GO:0003676	IEA	nucleic acid binding	molecular_function	gnl|Nvit_2.0|Chr1.Scaffold62:836903-840662	0.0697624	0.0128016	0.126723		0.0714053	0.00753846	0.135272
NV17285	NV17285-RA	Nvu1 - fruitless readthrough transcript, sym:Nvu1-fru (100%e)	protein_coding	GO:0003676	IEA	nucleic acid binding	molecular_function	gnl|Nvit_2.0|Chr1.Scaffold62:969440-970872	2.24287	1.76195	2.72379		2.13747	1.61906	2.65589
NV12104	NV12104-RA	RNA-binding protein 12 (100%U)	protein_coding	GO:0003676	IEA	nucleic acid binding	molecular_function	gnl|Nvit_2.0|Chr1.Scaffold7:296229-299018	24.7131	23.6467	25.7796		30.5681	29.2535	31.8826
NV17358	NV17358-RA	MKL/myocardin protein 1 (64%A)	protein_coding	GO:0003676	IEA	nucleic acid binding	molecular_function	gnl|Nvit_2.0|Chr1.Scaffold73:160609-167105	2.57069	2.25122	2.89016		2.29395	1.95934	2.62855
NV31686	NV31686-RA	Insulin growth factor 2 mRNA-binding protein 3-A (76%A)	protein_coding	GO:0003676	IEA	nucleic acid binding	molecular_function	gnl|Nvit_2.0|Chr1.Scaffold74:33421-50696	4.17432	1.39144	6.9572		3.22925	0.788165	5.67033
NV17363	NV17363-RA	IGF-II mRNA-binding protein (69%a)	protein_coding	GO:0003676	IEA	nucleic acid binding	molecular_function	gnl|Nvit_2.0|Chr1.Scaffold74:58058-78642	15.0616	14.0949	16.0282		13.6518	12.6328	14.6707
NV17376	NV17376-RA	Unknown (38%A)	protein_coding	GO:0003676	IEA	nucleic acid binding	molecular_function	gnl|Nvit_2.0|Chr1.Scaffold74:217999-227628	11.3382	10.7824	11.8939		11.9571	11.3236	12.5906
NV26111	NV26111-RA	THAP domain-containing protein (40%A)	protein_coding	GO:0003676	IEA	nucleic acid binding	molecular_function	gnl|Nvit_2.0|Chr1.Scaffold74:383929-542157	0.027283	0	0.0571639		0.00822784	0	0.0246835
NV22250	NV22250-RA	Unknown	protein_coding	GO:0003676	IEA	nucleic acid binding	molecular_function	gnl|Nvit_2.0|Chr1.Scaffold83:17786-18916	3.47461	2.85552	4.09369		3.29205	2.62695	3.95714
NV13063	NV13063-RA	Unknown (57%A)	protein_coding	GO:0003676	IEA	nucleic acid binding	molecular_function	gnl|Nvit_2.0|Chr2.Scaffold11:10239-15954	45.6998	44.2595	47.1401		47.4683	45.8413	49.0952
NV13075	NV13075-RA	transcription initiation factor TFIID subunit 2 (79%a)	protein_coding	GO:0003676	IEA	nucleic acid binding	molecular_function	gnl|Nvit_2.0|Chr2.Scaffold11:132395-137668	2.41403	2.15485	2.67322		2.80096	2.49117	3.11075
NV13097	NV13097-RA	Unknown (62%A)	protein_coding	GO:0003676	IEA	nucleic acid binding	molecular_function	gnl|Nvit_2.0|Chr2.Scaffold11:382764-384310	25.412	22.8385	27.9856		24.372	21.6168	27.1272
NV13171	NV13171-RA	RNA-binding protein 42 (79%U)	protein_coding	GO:0003676	IEA	nucleic acid binding	molecular_function	gnl|Nvit_2.0|Chr2.Scaffold11:1895602-1897306	5.29492	4.43313	6.15671		5.82954	4.83344	6.82564
NV25807	NV25807-RA	Zinc finger CCHC domain-containing protein (49%A)	protein_coding	GO:0003676	IEA	nucleic acid binding	molecular_function	gnl|Nvit_2.0|Chr2.Scaffold11:2458119-2463769	8.9662	8.38894	9.54347		8.31822	7.70163	8.93481
NV13208	NV13208-RA	ATP-dependent RNA helicase DHX36, putative (56%U)	protein_coding	GO:0003676	IEA	nucleic acid binding	molecular_function	gnl|Nvit_2.0|Chr2.Scaffold11:2564244-2568493	4.36516	3.98665	4.74366		5.8961	5.40813	6.38406
NV17847	NV17847-RA	ATP-dependent RNA Helicase CG8611 (49%A)	protein_coding	GO:0003676	IEA	nucleic acid binding	molecular_function	gnl|Nvit_2.0|Chr2.Scaffold116:359361-376622	3.99601	3.61544	4.37659		4.37976	3.93791	4.82162
NV13369	NV13369-RA	ATP-dependent RNA helicase me31b, putative, putative (94%a)	protein_coding	GO:0003676	IEA	nucleic acid binding	molecular_function	gnl|Nvit_2.0|Chr2.Scaffold13:282815-284871	23.9342	22.483	25.3855		22.978	21.4063	24.5497
NV13370	NV13370-RA	Zinc finger and SCAN domain-containing protein 2 (43%A)	protein_coding	GO:0003676	IEA	nucleic acid binding	molecular_function	gnl|Nvit_2.0|Chr2.Scaffold13:288375-289578	23.934	22.0284	25.8396		25.0022	22.8583	27.1461
NV13447	NV13447-RA	CUG-BP-and ETR-3 factor 6 (65%A)	protein_coding	GO:0003676	IEA	nucleic acid binding	molecular_function	gnl|Nvit_2.0|Chr2.Scaffold13:1595636-1672989	106.701	103.995	109.408		84.5977	81.9305	87.265
NV13478	NV13478-RA	ATP-dependent RNA helicase Pl10, putative (69%a)	protein_coding	GO:0003676	IEA	nucleic acid binding	molecular_function	gnl|Nvit_2.0|Chr2.Scaffold13:2232411-2237035	29.3478	28.1233	30.5722		28.6415	27.3013	29.9816
NV13495	NV13495-RA	RNA-binding protein 38 (79%A)	protein_coding	GO:0003676	IEA	nucleic acid binding	molecular_function	gnl|Nvit_2.0|Chr2.Scaffold13:2650979-2670191	7.88476	7.29584	8.47368		9.68771	8.96412	10.4113
NV21256	NV21256-RA	RNA-binding protein EEED8.10 (38%A)	protein_coding	GO:0003676	IEA	nucleic acid binding	molecular_function	gnl|Nvit_2.0|Chr2.Scaffold13:2891448-2894311	17.1377	16.084	18.1915		17.8835	16.6919	19.075
NV25120	NV25120-RA	Lian-Aa1 retrotransposon protein (14%U)	protein_coding	GO:0003676	IEA	nucleic acid binding	molecular_function	gnl|Nvit_2.0|Chr2.Scaffold137:447269-492463	0.0415176	0	0.124553		0.0502143	0	0.150643
NV25137	NV25137-RA	Unknown	protein_coding	GO:0003676	IEA	nucleic acid binding	molecular_function	gnl|Nvit_2.0|Chr2.Scaffold137:464039-465093	0	0	0		0.0198331	0	0.0991656
NV18156	NV18156-RA	Ribonuclease H1 (45%A)	protein_coding	GO:0003676	IEA	nucleic acid binding	molecular_function	gnl|Nvit_2.0|Chr2.Scaffold141:39641-40798	15.2174	13.6821	16.7526		17.5872	15.7708	19.4036
NV18161	NV18161-RA	Polymerase Delta-interacting protein (51%A)	protein_coding	GO:0003676	IEA	nucleic acid binding	molecular_function	gnl|Nvit_2.0|Chr2.Scaffold141:161948-164499	95.6998	93.0603	98.3394		79.4922	76.8306	82.1538
NV13736	NV13736-RA	HemK methyltransferase family member 1 (49%U)	protein_coding	GO:0003676	IEA	nucleic acid binding	molecular_function	gnl|Nvit_2.0|Chr2.Scaffold15:38411-40348	2.88131	2.27722	3.4854		5.38857	4.4745	6.30264
NV13752	NV13752-RA	ATP-dependent RNA helicase DDX47, putative, putative (85%a)	protein_coding	GO:0003676	IEA	nucleic acid binding	molecular_function	gnl|Nvit_2.0|Chr2.Scaffold15:145645-147648	2.67023	2.2054	3.13505		3.73511	3.1272	4.34303
NV20223	NV20223-RA	Tudor domain-containing protein 12 (26%A)	protein_coding	GO:0003676	IEA	nucleic acid binding	molecular_function	gnl|Nvit_2.0|Chr2.Scaffold15:245932-251378	1.1339	0.938721	1.32908		1.51907	1.26849	1.76966
NV13769	NV13769-RA	DNA-directed RNA polymerase I subunit RPA12, putative (74%a)	protein_coding	GO:0003676	IEA	nucleic acid binding	molecular_function	gnl|Nvit_2.0|Chr2.Scaffold15:452323-452957	13.0369	9.92049	16.1533		15.5201	11.9118	19.1285
NV13817	NV13817-RA	Zinc finger matrin-type protein 5 (44%U)	protein_coding	GO:0003676	IEA	nucleic acid binding	molecular_function	gnl|Nvit_2.0|Chr2.Scaffold15:1264732-1265378	2.64394	1.62629	3.6616		3.10806	1.91176	4.30435
NV13819	NV13819-RA	couch potato protein, putative (81%a)	protein_coding	GO:0003676	IEA	nucleic acid binding	molecular_function	gnl|Nvit_2.0|Chr2.Scaffold15:1316562-1361825	2.39934	1.98786	2.81083		1.51212	1.15065	1.87359
NV20226	NV20226-RA	painting of fourth, protein (62%A)	protein_coding	GO:0003676	IEA	nucleic acid binding	molecular_function	gnl|Nvit_2.0|Chr2.Scaffold15:1560380-1562828	6.46187	5.84435	7.07939		8.61145	7.82204	9.40086
NV20207	NV20207-RA	Unknown	protein_coding	GO:0003676	IEA	nucleic acid binding	molecular_function	gnl|Nvit_2.0|Chr2.Scaffold15:2098578-2103381	3.73028	3.14412	4.31643		4.58288	3.86496	5.3008
NV18413	NV18413-RA	Zinc finger RNA-binding protein (71%U)	protein_coding	GO:0003676	IEA	nucleic acid binding	molecular_function	gnl|Nvit_2.0|Chr2.Scaffold188:75934-85458	28.451	27.5505	29.3515		31.5095	30.458	32.561
NV22063	NV22063-RA	Unknown	protein_coding	GO:0003676	IEA	nucleic acid binding	molecular_function	gnl|Nvit_2.0|Chr2.Scaffold188:209997-218027	0.0880133	0.0190873	0.156939		0.13115	0.0365255	0.225774
NV14595	NV14595-RA	ATP-dependent RNA helicase DHX34, putative, putative (63%a)	protein_coding	GO:0003676	IEA	nucleic acid binding	molecular_function	gnl|Nvit_2.0|Chr2.Scaffold19:1707018-1711881	0.978665	0.815554	1.14178		1.4143	1.19671	1.63188
NV14604	NV14604-RA	cleavage and polyadenylation specificity factor subunit 4 (83%a)	protein_coding	GO:0003676	IEA	nucleic acid binding	molecular_function	gnl|Nvit_2.0|Chr2.Scaffold19:1839106-1840452	1.30017	0.745776	1.85456		2.12522	1.3492	2.90124
NV14664	NV14664-RA	Rsf1 (35%U)	protein_coding	GO:0003676	IEA	nucleic acid binding	molecular_function	gnl|Nvit_2.0|Chr2.Scaffold19:2791271-2793823	44.3419	42.5252	46.1586		37.3466	35.5022	39.1911
NV14665	NV14665-RA	SAFB transcription modulator (50%A)	protein_coding	GO:0003676	IEA	nucleic acid binding	molecular_function	gnl|Nvit_2.0|Chr2.Scaffold19:2795665-2802723	25.5125	24.5678	26.4572		26.6922	25.6204	27.764
NV22106	NV22106-RA	Lian-Aa1 retrotransposon protein (18%U)	protein_coding	GO:0003676	IEA	nucleic acid binding	molecular_function	gnl|Nvit_2.0|Chr2.Scaffold190:148639-154336	0	0	0		0	0	0
NV14876	NV14876-RA	Zinc finger protein (54%A)	protein_coding	GO:0003676	IEA	nucleic acid binding	molecular_function	gnl|Nvit_2.0|Chr2.Scaffold21:1369907-1372850	0.744821	0.550886	0.938756		0.511422	0.333368	0.689476
NV14879	NV14879-RA	Unknown (70%A)	protein_coding	GO:0003676	IEA	nucleic acid binding	molecular_function	gnl|Nvit_2.0|Chr2.Scaffold21:1416157-1417787	5.01614	4.32667	5.70562		6.96269	6.06584	7.85954
NV14887	NV14887-RA	ATP-dependent RNA helicase WM6, putative (92%a)	protein_coding	GO:0003676	IEA	nucleic acid binding	molecular_function	gnl|Nvit_2.0|Chr2.Scaffold21:1596586-1600379	26.8163	25.4451	28.1874		33.9097	32.2035	35.6159
NV14889	NV14889-RA	ATP-dependent RNA helicase WM6, putative (89%a)	protein_coding	GO:0003676	IEA	nucleic acid binding	molecular_function	gnl|Nvit_2.0|Chr2.Scaffold21:1603098-1606545	18.4335	17.1622	19.7047		21.6369	20.1146	23.1593
NV14904	NV14904-RA	ATP-dependent RNA helicase DDX24 (65%U)	protein_coding	GO:0003676	IEA	nucleic acid binding	molecular_function	gnl|Nvit_2.0|Chr2.Scaffold21:2022787-2025163	6.72058	6.09726	7.3439		7.9589	7.20769	8.71011
NV14905	NV14905-RA	Unknown (100%A)	protein_coding	GO:0003676	IEA	nucleic acid binding	molecular_function	gnl|Nvit_2.0|Chr2.Scaffold21:2025606-2028014	3.13167	2.7379	3.52545		3.8906	3.40428	4.37693
NV14923	NV14923-RA	Cell division cycle and apoptosis regulator protein 1 (67%A)	protein_coding	GO:0003676	IEA	nucleic acid binding	molecular_function	gnl|Nvit_2.0|Chr2.Scaffold21:2276580-2283290	7.23536	6.77264	7.69809		8.40561	7.85226	8.95896
NV14955	NV14955-RA	N(6)-adenine-specific DNA methyltransferase 2 (64%U)	protein_coding	GO:0003676	IEA	nucleic acid binding	molecular_function	gnl|Nvit_2.0|Chr2.Scaffold21:2819487-2822612	14.6975	13.6754	15.7197		16.994	15.7778	18.2102
NV23667	NV23667-RA	Unknown (58%A)	protein_coding	GO:0003676	IEA	nucleic acid binding	molecular_function	gnl|Nvit_2.0|Chr2.Scaffold211:161056-162678	0	0	0		0	0	0
NV14971	NV14971-RA	ATP-dependent RNA helicase Ddx1 (80%a)	protein_coding	GO:0003676	IEA	nucleic acid binding	molecular_function	gnl|Nvit_2.0|Chr2.Scaffold21:2963428-2966426	42.376	40.931	43.821		49.7771	48.042	51.5123
NV15233	NV15233-RA	RNA-binding protein 14 (59%U)	protein_coding	GO:0003676	IEA	nucleic acid binding	molecular_function	gnl|Nvit_2.0|Chr2.Scaffold24:349611-356050	45.1024	43.5772	46.6275		52.5914	50.7667	54.416
NV15287	NV15287-RA	Unknown (39%A)	protein_coding	GO:0003676	IEA	nucleic acid binding	molecular_function	gnl|Nvit_2.0|Chr2.Scaffold24:1331072-1332446	4.74444	4.04868	5.4402		5.87898	5.02372	6.73425
NV15292	NV15292-RB	Hunchback splice variant B (99%U)	protein_coding	GO:0003676	IEA	nucleic acid binding	molecular_function	gnl|Nvit_2.0|Chr2.Scaffold24:1459370-1466067	1.22091	0.998222	1.4436		1.26911	1.01686	1.52137
NV15321	NV15321-RA	RNA-binding protein with serine-rich domain (73%A)	protein_coding	GO:0003676	IEA	nucleic acid binding	molecular_function	gnl|Nvit_2.0|Chr2.Scaffold24:1769756-1782958	16.7367	15.8369	17.6364		18.4433	17.3967	19.49
NV21015	NV21015-RA	TE:Retrovirus-related Pol Polyprotein from Transposon TNT 1-94 (61%A)	protein_coding	GO:0003676	IEA	nucleic acid binding	molecular_function	gnl|Nvit_2.0|Chr2.Scaffold266:15135-16447	0	0	0		0.0390945	0	0.117283
NV23068	NV23068-RA	Zinc finger protein 845 (43%A)	protein_coding	GO:0003676	IEA	nucleic acid binding	molecular_function	gnl|Nvit_2.0|Chr2.Scaffold3:399535-404137	7.7343	7.28701	8.18158		8.41824	7.90038	8.9361
NV23076	NV23076-RA	zinc finger protein 813, putative (25%a)	protein_coding	GO:0003676	IEA	nucleic acid binding	molecular_function	gnl|Nvit_2.0|Chr2.Scaffold3:778209-779336	7.49742	6.39198	8.60285		12.6212	11.0435	14.1988
NV23065	NV23065-RA	RNA-binding protein lark, putative (81%a)	protein_coding	GO:0003676	IEA	nucleic acid binding	molecular_function	gnl|Nvit_2.0|Chr2.Scaffold3:747443-750228	169.101	163.802	174.4		143.763	138.39	149.137
NV23061	NV23061-RA	Unknown (34%A)	protein_coding	GO:0003676	IEA	nucleic acid binding	molecular_function	gnl|Nvit_2.0|Chr2.Scaffold3:1097493-1100283	10.6317	9.89138	11.372		13.9515	13.012	14.8911
NV11101	NV11101-RA	ELAV protein 2 (77%A)	protein_coding	GO:0003676	IEA	nucleic acid binding	molecular_function	gnl|Nvit_2.0|Chr2.Scaffold3:1578318-1589777	1.15736	0.860992	1.45373		1.30006	0.952603	1.64751
NV11099	NV11099-RA	RNA-binding protein 10, putative (67%a)	protein_coding	GO:0003676	IEA	nucleic acid binding	molecular_function	gnl|Nvit_2.0|Chr2.Scaffold3:1548143-1553011	40.1998	39.0496	41.35		41.4556	40.1599	42.7512
NV23055	NV23055-RA	Unknown (60%A)	protein_coding	GO:0003676	IEA	nucleic acid binding	molecular_function	gnl|Nvit_2.0|Chr2.Scaffold3:1875144-1877364	32.1909	30.4464	33.9354		38.2838	36.1819	40.3857
NV11130	NV11130-RA	muscleblind protein, putative (66%a)	protein_coding	GO:0003676	IEA	nucleic acid binding	molecular_function	gnl|Nvit_2.0|Chr2.Scaffold3:2464611-2667864	4.88434	4.29203	5.47666		5.10022	4.43053	5.76991
NV23089	NV23089-RA	Muscleblind protein 2, putative (86%U)	protein_coding	GO:0003676	IEA	nucleic acid binding	molecular_function	gnl|Nvit_2.0|Chr2.Scaffold3:2683182-2683928	32.8182	18.1415	47.495		27.5057	16.5034	38.5079
NV11152	NV11152-RA	Inner nuclear membrane protein Man1 (50%A)	protein_coding	GO:0003676	IEA	nucleic acid binding	molecular_function	gnl|Nvit_2.0|Chr2.Scaffold3:3229897-3235309	13.0951	12.4536	13.7365		15.3713	14.6003	16.1423
NV11167	NV11167-RA	Unknown (40%A)	protein_coding	GO:0003676	IEA	nucleic acid binding	molecular_function	gnl|Nvit_2.0|Chr2.Scaffold3:3325073-3327454	25.8074	24.3899	27.2248		33.1885	31.4107	34.9664
NV11168	NV11168-RA	RNA-binding protein 25, putative (59%U)	protein_coding	GO:0003676	IEA	nucleic acid binding	molecular_function	gnl|Nvit_2.0|Chr2.Scaffold3:3328086-3334853	35.5312	34.3749	36.6875		30.0534	28.8741	31.2326
NV11198	NV11198-RA	RNA-binding protein Musashi Rbp6 (96%A)	protein_coding	GO:0003676	IEA	nucleic acid binding	molecular_function	gnl|Nvit_2.0|Chr2.Scaffold3:3816845-4116408	0.0242036	0	0.0726109		0.0295353	0	0.0886059
NV11231	NV11231-RA	Apoptotic chromatin condensation inducer in the nucleus (50%A)	protein_coding	GO:0003676	IEA	nucleic acid binding	molecular_function	gnl|Nvit_2.0|Chr2.Scaffold3:4782698-4786332	17.6509	16.8735	18.4283		20.2402	19.3169	21.1636
NV23099	NV23099-RA	Zinc finger protein 346 (52%U)	protein_coding	GO:0003676	IEA	nucleic acid binding	molecular_function	gnl|Nvit_2.0|Chr2.Scaffold3:4823632-4825483	0.704023	0.442555	0.965491		0.622089	0.350587	0.893591
NV11240	NV11240-RA	Fanconi-associated nuclease 1 (36%A)	protein_coding	GO:0003676	IEA	nucleic acid binding	molecular_function	gnl|Nvit_2.0|Chr2.Scaffold3:4937480-4940599	8.70663	8.08393	9.32932		8.68598	7.99659	9.37536
NV11247	NV11247-RA	nuclear cap-binding protein subunit 2, putative (92%a)	protein_coding	GO:0003676	IEA	nucleic acid binding	molecular_function	gnl|Nvit_2.0|Chr2.Scaffold3:4983651-4984608	12.7337	11.1067	14.3608		14.131	12.2511	16.011
NV11254	NV11254-RA	alan shepard, protein (68%A)	protein_coding	GO:0003676	IEA	nucleic acid binding	molecular_function	gnl|Nvit_2.0|Chr2.Scaffold3:5074646-5104856	18.9789	17.9167	20.0411		18.151	17.0007	19.3013
NV23034	NV23034-RA	Unknown (84%A)	protein_coding	GO:0003676	IEA	nucleic acid binding	molecular_function	gnl|Nvit_2.0|Chr2.Scaffold3:5624982-5635297	0.013562	0	0.0327416		0	0	0
NV18659	NV18659-RA	Helicase SKI2W (47%U)	protein_coding	GO:0003676	IEA	nucleic acid binding	molecular_function	gnl|Nvit_2.0|Chr2.Scaffold309:51229-56064	14.3399	13.7001	14.9798		15.9671	15.218	16.7163
NV18665	NV18665-RA	Unknown (38%A)	protein_coding	GO:0003676	IEA	nucleic acid binding	molecular_function	gnl|Nvit_2.0|Chr2.Scaffold309:71135-73148	21.4853	20.228	22.7426		25.2388	23.7312	26.7465
NV15860	NV15860-RA	RING finger protein 113A (66%A)	protein_coding	GO:0003676	IEA	nucleic acid binding	molecular_function	gnl|Nvit_2.0|Chr2.Scaffold31:200121-214899	18.5092	17.0704	19.9479		21.2828	19.5801	22.9854
NV15913	NV15913-RA	ATP-dependent RNA Helicase DDX27 (65%A)	protein_coding	GO:0003676	IEA	nucleic acid binding	molecular_function	gnl|Nvit_2.0|Chr2.Scaffold31:987996-993788	1.6458	1.38226	1.90934		2.38563	2.03389	2.73737
NV15939	NV15939-RA	RNA-binding protein 8A (86%a)	protein_coding	GO:0003676	IEA	nucleic acid binding	molecular_function	gnl|Nvit_2.0|Chr2.Scaffold31:1377047-1378035	13.8425	12.0985	15.5865		21.2468	18.8787	23.6149
NV21928	NV21928-RA	Unknown (67%A)	protein_coding	GO:0003676	IEA	nucleic acid binding	molecular_function	gnl|Nvit_2.0|Chr2.Scaffold417:32379-33961	0.195392	0.057229	0.333555		0.0596016	0	0.143891
NV31298	NV31298-RA	Unknown (78%A)	protein_coding	GO:0003676	IEA	nucleic acid binding	molecular_function	gnl|Nvit_2.0|Chr2.Scaffold474:34126-36072	1.48159	1.11685	1.84633		0.246764	0.0822546	0.411273
NV25344	NV25344-RA	Unknown	protein_coding	GO:0003676	IEA	nucleic acid binding	molecular_function	gnl|Nvit_2.0|Chr2.Scaffold48:636198-650332	0.0209991	0	0.0506962		0	0	0
NV24457	NV24457-RA	Unknown (35%A)	protein_coding	GO:0003676	IEA	nucleic acid binding	molecular_function	gnl|Nvit_2.0|Chr2.Scaffold5:501707-505006	3.19397	2.5011	3.88683		4.64498	3.72513	5.56482
NV24458	NV24458-RA	Unknown (41%A)	protein_coding	GO:0003676	IEA	nucleic acid binding	molecular_function	gnl|Nvit_2.0|Chr2.Scaffold5:505901-506971	14.3289	13.0262	15.6315		19.1299	17.4695	20.7902
NV24468	NV24468-RA	Unknown (52%A)	protein_coding	GO:0003676	IEA	nucleic acid binding	molecular_function	gnl|Nvit_2.0|Chr2.Scaffold5:2128912-2133114	22.6742	21.8568	23.4915		21.8722	20.9815	22.7629
NV24433	NV24433-RA	Zinc finger protein 346 (73%A)	protein_coding	GO:0003676	IEA	nucleic acid binding	molecular_function	gnl|Nvit_2.0|Chr2.Scaffold5:2495932-2497753	4.65454	3.63274	5.67634		5.25126	4.06209	6.44044
NV11809	NV11809-RA	Zinc finger protein CCHC domain containing protein (53%A)	protein_coding	GO:0003676	IEA	nucleic acid binding	molecular_function	gnl|Nvit_2.0|Chr2.Scaffold5:3729192-3730845	21.338	20.1242	22.5519		24.7578	23.3109	26.2048
NV11827	NV11827-RA	Unknown (69%A)	protein_coding	GO:0003676	IEA	nucleic acid binding	molecular_function	gnl|Nvit_2.0|Chr2.Scaffold5:4072815-4080186	18.2293	17.5532	18.9054		15.2954	14.6081	15.9828
NV11831	NV11831-RA	ATP-dependent RNA Helicase DDX52 (63%A)	protein_coding	GO:0003676	IEA	nucleic acid binding	molecular_function	gnl|Nvit_2.0|Chr2.Scaffold5:4131063-4133873	2.35169	1.97019	2.73318		3.52754	3.01024	4.04485
NV20570	NV20570-RA	Unknown (80%A)	protein_coding	GO:0003676	IEA	nucleic acid binding	molecular_function	gnl|Nvit_2.0|Chr2.Scaffold54:17539-31567	0	0	0		0	0	0
NV20574	NV20574-RA	19.5g1 protein (97%A)	protein_coding	GO:0003676	IEA	nucleic acid binding	molecular_function	gnl|Nvit_2.0|Chr2.Scaffold54:174429-176015	0.321533	0.165567	0.477499		0.301345	0.128156	0.474533
NV20565	NV20565-RA	19.5g1 protein (70%A)	protein_coding	GO:0003676	IEA	nucleic acid binding	molecular_function	gnl|Nvit_2.0|Chr2.Scaffold54:176421-226595	0.411301	0.309287	0.513314		0.345392	0.242416	0.448369
NV17065	NV17065-RA	arylformamidase, putative, putative (57%a)	protein_coding	GO:0003676	IEA	nucleic acid binding	molecular_function	gnl|Nvit_2.0|Chr2.Scaffold54:437917-448103	2.55697	2.30095	2.81299		2.59668	2.31036	2.883
NV24180	NV24180-RA	Unknown (72%A)	protein_coding	GO:0003676	IEA	nucleic acid binding	molecular_function	gnl|Nvit_2.0|Chr2.Scaffold710:38080-46883	0.0162418	0	0.0487254		0	0	0
NV31714	NV31714-RA	TE:RNA-directed DNA polymerase from mobile element jockey (46%A)	protein_coding	GO:0003676	IEA	nucleic acid binding	molecular_function	gnl|Nvit_2.0|Chr2.Scaffold79:672694-673669	0	0	0		0.0444534	0	0.13336
NV12436	NV12436-RA	Endonuclease G, mitochondrial (70%U)	protein_coding	GO:0003676	IEA	nucleic acid binding	molecular_function	gnl|Nvit_2.0|Chr2.Scaffold8:320278-321824	32.2542	30.2264	34.282		29.8292	27.6792	31.9791
NV23836	NV23836-RA	Unknown (35%A)	protein_coding	GO:0003676	IEA	nucleic acid binding	molecular_function	gnl|Nvit_2.0|Chr2.Scaffold81:374335-375729	0	0	0		0.0258952	0	0.0776856
NV17593	NV17593-RA	eukaryotic initiation factor 4A, putative (85%a)	protein_coding	GO:0003676	IEA	nucleic acid binding	molecular_function	gnl|Nvit_2.0|Chr2.Scaffold93:8878-15953	191.379	187.479	195.278		233.478	228.715	238.241
NV26214	NV26214-RA	Unknown (65%A)	protein_coding	GO:0003676	IEA	nucleic acid binding	molecular_function	gnl|Nvit_2.0|Chr3.Scaffold111:3315-5071	160.454	155.984	164.924		144.377	139.701	149.052
NV17751	NV17751-RA	Unknown (40%A)	protein_coding	GO:0003676	IEA	nucleic acid binding	molecular_function	gnl|Nvit_2.0|Chr3.Scaffold111:66033-69210	13.3871	12.6559	14.1182		10.9467	10.2137	11.6798
NV30237	NV30237-RA	Unknown (93%A)	protein_coding	GO:0003676	IEA	nucleic acid binding	molecular_function	gnl|Nvit_2.0|Chr3.Scaffold140:344664-345863	0.230056	0.0766853	0.383426		0.124683	1.38778e-17	0.249366
NV23369	NV23369-RA	Unknown (52%A)	protein_coding	GO:0003676	IEA	nucleic acid binding	molecular_function	gnl|Nvit_2.0|Chr3.Scaffold151:16450-155136	0.0249096	0	0.060137		0	0	0
NV30413	NV30413-RA	TE:Nucleic-acid-binding protein from Transposon X-element (47%A)	protein_coding	GO:0003676	IEA	nucleic acid binding	molecular_function	gnl|Nvit_2.0|Chr3.Scaffold17:46092-47570	0.253908	0.046593	0.461223		0.153484	0	0.330713
NV14231	NV14231-RA	Eukaryotic translation initiation factor 4B (42%A)	protein_coding	GO:0003676	IEA	nucleic acid binding	molecular_function	gnl|Nvit_2.0|Chr3.Scaffold17:682477-685586	35.8551	34.5309	37.1793		36.49	35.0096	37.9705
NV14235	NV14235-RA	Splicing factor 1 (76%A)	protein_coding	GO:0003676	IEA	nucleic acid binding	molecular_function	gnl|Nvit_2.0|Chr3.Scaffold17:753341-757893	25.4056	24.2281	26.5832		22.7178	21.4844	23.9512
NV14315	NV14315-RA	ATP-dependent RNA helicase DDX42, putative (74%a)	protein_coding	GO:0003676	IEA	nucleic acid binding	molecular_function	gnl|Nvit_2.0|Chr3.Scaffold17:1584981-1588638	6.18319	5.65637	6.71002		7.14123	6.51369	7.76876
NV14328	NV14328-RA	HpaII tinys locus 9c protein (61%U)	protein_coding	GO:0003676	IEA	nucleic acid binding	molecular_function	gnl|Nvit_2.0|Chr3.Scaffold17:1790298-1792662	2.95512	2.53403	3.37621		3.01635	2.54528	3.48743
NV30484	NV30484-RA	Unknown (8%U)	protein_coding	GO:0003676	IEA	nucleic acid binding	molecular_function	gnl|Nvit_2.0|Chr3.Scaffold18:315269-323119	9.27621	8.9091	9.64331		8.99522	8.59375	9.3967
NV20872	NV20872-RA	Bloom syndrome protein protein, putative (15%U)	protein_coding	GO:0003676	IEA	nucleic acid binding	molecular_function	gnl|Nvit_2.0|Chr3.Scaffold18:1631746-1634052	0.648561	0.448411	0.848712		0.832884	0.58176	1.08401
NV14450	NV14450-RA	DNA topoisomerase (55%U)	protein_coding	GO:0003676	IEA	nucleic acid binding	molecular_function	gnl|Nvit_2.0|Chr3.Scaffold18:1732644-1736801	2.62423	2.33399	2.91447		2.84414	2.50896	3.17933
NV14466	NV14466-RA	RNA-binding protein 40 (42%A)	protein_coding	GO:0003676	IEA	nucleic acid binding	molecular_function	gnl|Nvit_2.0|Chr3.Scaffold18:2240863-2242781	1.41484	1.07663	1.75306		1.77951	1.36007	2.19894
NV14471	NV14471-RA	APOBEC1 complementation factor, putative (47%a)	protein_coding	GO:0003676	IEA	nucleic acid binding	molecular_function	gnl|Nvit_2.0|Chr3.Scaffold18:2278074-2279845	0.252088	0.100073	0.404103		0.251856	0.0839519	0.41976
NV14503	NV14503-RA	ATP-dependent RNA helicase DDX49, putative, putative (78%a)	protein_coding	GO:0003676	IEA	nucleic acid binding	molecular_function	gnl|Nvit_2.0|Chr3.Scaffold18:2736797-2738570	2.16464	1.73386	2.59542		2.75002	2.21327	3.28677
NV14522	NV14522-RA	hrp65 protein (63%A)	protein_coding	GO:0003676	IEA	nucleic acid binding	molecular_function	gnl|Nvit_2.0|Chr3.Scaffold18:3162687-3170190	36.9861	35.8463	38.1259		36.8655	35.6034	38.1276
NV30530	NV30530-RA	Unknown	protein_coding	GO:0003676	IEA	nucleic acid binding	molecular_function	gnl|Nvit_2.0|Chr3.Scaffold1939:11453-12460	0	0	0		0.0227348	0	0.113674
NV26041	NV26041-RA		protein_coding	GO:0003676	IEA	nucleic acid binding	molecular_function	gnl|Nvit_2.0|Chr3.Scaffold20:1104921-1105630	23.9949	12.9853	35.0045		15.0792	7.53962	22.6188
NV14708	NV14708-RA	heterogeneous nuclear ribonucleoprotein Q, putative (92%a)	protein_coding	GO:0003676	IEA	nucleic acid binding	molecular_function	gnl|Nvit_2.0|Chr3.Scaffold20:1191663-1207301	88.4809	86.2313	90.7305		108.457	105.698	111.215
NV14718	NV14718-RA	ATP-dependent RNA Helicase DDX43 (56%A)	protein_coding	GO:0003676	IEA	nucleic acid binding	molecular_function	gnl|Nvit_2.0|Chr3.Scaffold20:1284463-1288819	9.91221	9.27403	10.5504		9.54468	8.8504	10.2389
NV14731	NV14731-RA	WW domain-binding protein 4 (48%A)	protein_coding	GO:0003676	IEA	nucleic acid binding	molecular_function	gnl|Nvit_2.0|Chr3.Scaffold20:1521559-1524020	2.48826	2.0049	2.97162		2.12054	1.62752	2.61355
NV14976	NV14976-RA	Heterogeneous nuclear ribonucleoprotein H (60%A)	protein_coding	GO:0003676	IEA	nucleic acid binding	molecular_function	gnl|Nvit_2.0|Chr3.Scaffold22:20232-24202	42.6543	41.2349	44.0737		41.8273	40.2695	43.385
NV14997	NV14997-RA	transformer-2 protein beta (62%A)	protein_coding	GO:0003676	IEA	nucleic acid binding	molecular_function	gnl|Nvit_2.0|Chr3.Scaffold22:172401-175295	35.459	33.2142	37.7039		36.5097	34.0007	39.0186
NV21458	NV21458-RA	TE:Uncharacterized 50 kDa protein in type I retrotransposable element R1DM (37%A)	protein_coding	GO:0003676	IEA	nucleic acid binding	molecular_function	gnl|Nvit_2.0|Chr3.Scaffold22:716277-717484	0.472575	0.243342	0.701807		0.474029	0.22065	0.727408
NV15085	NV15085-RA	Nucleoporin Ndc1 (42%U)	protein_coding	GO:0003676	IEA	nucleic acid binding	molecular_function	gnl|Nvit_2.0|Chr3.Scaffold22:2150855-2160927	2.79564	2.50338	3.0879		3.09403	2.75339	3.43467
NV15090	NV15090-RA	Unknown (34%A)	protein_coding	GO:0003676	IEA	nucleic acid binding	molecular_function	gnl|Nvit_2.0|Chr3.Scaffold22:2224172-2237200	4.15497	3.83488	4.47506		4.44211	4.07448	4.80974
NV30777	NV30777-RA		protein_coding	GO:0003676	IEA	nucleic acid binding	molecular_function	gnl|Nvit_2.0|Chr3.Scaffold253:9290-9615	58.9345	43.5893	74.2798		64.8719	50.3661	79.3777
NV20522	NV20522-RA	Unknown	protein_coding	GO:0003676	IEA	nucleic acid binding	molecular_function	gnl|Nvit_2.0|Chr3.Scaffold253:96191-98430	0.019733	0	0.059199		0.0241356	0	0.0724067
NV15536	NV15536-RA	TAR DNA-binding protein 43, putative (78%a)	protein_coding	GO:0003676	IEA	nucleic acid binding	molecular_function	gnl|Nvit_2.0|Chr3.Scaffold28:180353-187206	51.8013	49.7436	53.859		46.8958	44.7309	49.0606
NV21977	NV21977-RA	Zinc finger protein 227 (57%A)	protein_coding	GO:0003676	IEA	nucleic acid binding	molecular_function	gnl|Nvit_2.0|Chr3.Scaffold28:340855-343515	10.4432	9.71206	11.1744		11.8452	10.9824	12.7079
NV15579	NV15579-RA	Unknown (Fragment) (17%U)	protein_coding	GO:0003676	IEA	nucleic acid binding	molecular_function	gnl|Nvit_2.0|Chr3.Scaffold28:603348-618927	5.25847	4.9916	5.52534		5.50083	5.19768	5.80399
NV15594	NV15594-RA	Histone-lysine N-methyltransferase SETD1B (Fragment) (57%U)	protein_coding	GO:0003676	IEA	nucleic acid binding	molecular_function	gnl|Nvit_2.0|Chr3.Scaffold28:902333-908253	16.4044	15.8376	16.9713		17.5458	16.895	18.1967
NV15614	NV15614-RA	RNA-binding protein 19, putative, putative (58%a)	protein_coding	GO:0003676	IEA	nucleic acid binding	molecular_function	gnl|Nvit_2.0|Chr3.Scaffold28:1085814-1089289	11.7941	11.1191	12.4692		16.1519	15.276	17.0279
NV21988	NV21988-RA	Unknown (56%A)	protein_coding	GO:0003676	IEA	nucleic acid binding	molecular_function	gnl|Nvit_2.0|Chr3.Scaffold28:1105338-1110362	13.5042	12.9431	14.0653		15.7321	15.0599	16.4043
NV15637	NV15637-RA	Cleavage and polyadenylation specificity factor subunit (62%A)	protein_coding	GO:0003676	IEA	nucleic acid binding	molecular_function	gnl|Nvit_2.0|Chr3.Scaffold28:1222072-1229357	18.825	17.8945	19.7556		17.9253	16.9189	18.9317
NV15641	NV15641-RA	RNA-binding protein 28 (46%A)	protein_coding	GO:0003676	IEA	nucleic acid binding	molecular_function	gnl|Nvit_2.0|Chr3.Scaffold28:1265310-1268527	7.57403	6.99055	8.15751		8.49025	7.80553	9.17497
NV15650	NV15650-RA	DNA topoisomerase 3-beta-1, putative (90%a)	protein_coding	GO:0003676	IEA	nucleic acid binding	molecular_function	gnl|Nvit_2.0|Chr3.Scaffold28:1328348-1331831	3.36985	2.996	3.7437		3.69572	3.26168	4.12976
NV15698	NV15698-RA	RNA-binding protein cabeza (60%A)	protein_coding	GO:0003676	IEA	nucleic acid binding	molecular_function	gnl|Nvit_2.0|Chr3.Scaffold28:1744709-1749574	51.5449	49.6331	53.4567		42.459	40.5394	44.3786
NV15707	NV15707-RA	Splicing factor 3A subunit 2 (87%A)	protein_coding	GO:0003676	IEA	nucleic acid binding	molecular_function	gnl|Nvit_2.0|Chr3.Scaffold28:1802873-1803993	37.317	34.7373	39.8967		38.6024	35.7191	41.4857
NV18634	NV18634-RA	Uncharacterized protein C16orf73 (38%A)	protein_coding	GO:0003676	IEA	nucleic acid binding	molecular_function	gnl|Nvit_2.0|Chr3.Scaffold292:125521-127796	0.191867	0.0639556	0.319778		0.208428	0.0610471	0.355809
NV15790	NV15790-RA	LA-related protein 7 (47%A)	protein_coding	GO:0003676	IEA	nucleic acid binding	molecular_function	gnl|Nvit_2.0|Chr3.Scaffold30:36931-39435	9.83033	9.05799	10.6027		11.9404	10.9979	12.8829
NV15795	NV15795-RA	tRNA guanosine-2'-O-methyltransferase TRM11 protein, putative (60%U)	protein_coding	GO:0003676	IEA	nucleic acid binding	molecular_function	gnl|Nvit_2.0|Chr3.Scaffold30:62538-64584	1.55495	1.19585	1.91406		1.95158	1.50678	2.39639
NV15821	NV15821-RA	Unknown (51%A)	protein_coding	GO:0003676	IEA	nucleic acid binding	molecular_function	gnl|Nvit_2.0|Chr3.Scaffold30:305132-314354	5.17719	4.63223	5.72216		5.52325	4.89986	6.14665
NV26056	NV26056-RA	Unknown (88%A)	protein_coding	GO:0003676	IEA	nucleic acid binding	molecular_function	gnl|Nvit_2.0|Chr3.Scaffold30:740744-782322	1.61158	1.33314	1.89002		1.32924	1.04747	1.61101
NV31091	NV31091-RA	Unknown	protein_coding	GO:0003676	IEA	nucleic acid binding	molecular_function	gnl|Nvit_2.0|Chr3.Scaffold37:547272-550853	2.9048	2.60559	3.20401		3.47083	3.10798	3.83367
NV16601	NV16601-RA	SON protein (44%A)	protein_coding	GO:0003676	IEA	nucleic acid binding	molecular_function	gnl|Nvit_2.0|Chr3.Scaffold42:179142-183904	2.49577	2.1838	2.80775		3.08044	2.69614	3.46475
NV16603	NV16603-RA	SON protein (42%U)	protein_coding	GO:0003676	IEA	nucleic acid binding	molecular_function	gnl|Nvit_2.0|Chr3.Scaffold42:185338-187367	0.93587	0.647054	1.22469		1.63309	1.21143	2.05475
NV16610	NV16610-RA	ATP-dependent DNA helicase Q1, putative (79%a)	protein_coding	GO:0003676	IEA	nucleic acid binding	molecular_function	gnl|Nvit_2.0|Chr3.Scaffold42:231181-233192	2.60378	2.20081	3.00676		3.05777	2.57429	3.54125
NV16670	NV16670-RA	heterogeneous nuclear ribonucleoprotein L (80%a)	protein_coding	GO:0003676	IEA	nucleic acid binding	molecular_function	gnl|Nvit_2.0|Chr3.Scaffold42:1126125-1163974	7.94041	7.07015	8.81068		7.3922	6.46454	8.31986
NV16711	NV16711-RA	Unknown (41%A)	protein_coding	GO:0003676	IEA	nucleic acid binding	molecular_function	gnl|Nvit_2.0|Chr3.Scaffold42:1875537-1892101	4.44744	4.25547	4.6394		6.0652	5.81608	6.31432
NV16772	NV16772-RA	sarah protein (71%a)	protein_coding	GO:0003676	IEA	nucleic acid binding	molecular_function	gnl|Nvit_2.0|Chr3.Scaffold44:773903-774847	28.5159	26.1417	30.8902		32.3261	29.5516	35.1006
NV31263	NV31263-RA	Unknown	protein_coding	GO:0003676	IEA	nucleic acid binding	molecular_function	gnl|Nvit_2.0|Chr3.Scaffold452:10461-15346	0	0	0		0	0	0
NV25017	NV25017-RA	Unknown (80%A)	protein_coding	GO:0003676	IEA	nucleic acid binding	molecular_function	gnl|Nvit_2.0|Chr3.Scaffold49:2291-50501	0	0	0		0	0	0
NV21265	NV21265-RA	Unknown	protein_coding	GO:0003676	IEA	nucleic acid binding	molecular_function	gnl|Nvit_2.0|Chr3.Scaffold55:126363-139133	0	0	0		0	0	0
NV31459	NV31459-RA	TE:RNA-directed DNA polymerase from mobile element jockey (54%A)	protein_coding	GO:0003676	IEA	nucleic acid binding	molecular_function	gnl|Nvit_2.0|Chr3.Scaffold55:136832-137416	0	0	0		0.0871951	0	0.261585
NV31460	NV31460-RA	Unknown (54%A)	protein_coding	GO:0003676	IEA	nucleic acid binding	molecular_function	gnl|Nvit_2.0|Chr3.Scaffold55:139334-140517	0.0575861	0	0.139025		0.0701052	0	0.169249
NV17071	NV17071-RA	squamous cell carcinoma antigen recognized by T-cells 3 (59%a)	protein_coding	GO:0003676	IEA	nucleic acid binding	molecular_function	gnl|Nvit_2.0|Chr3.Scaffold55:155183-158484	18.0053	17.1816	18.8291		19.9393	18.978	20.9005
NV21366	NV21366-RA	19.5g1 protein (52%A)	protein_coding	GO:0003676	IEA	nucleic acid binding	molecular_function	gnl|Nvit_2.0|Chr3.Scaffold6:26697-28391	92.377	89.8191	94.9349		111.61	108.499	114.721
NV21362	NV21362-RA	Speckle targeted PIP5K1A-regulated poly polymerase (30%A)	protein_coding	GO:0003676	IEA	nucleic acid binding	molecular_function	gnl|Nvit_2.0|Chr3.Scaffold6:155765-158036	1.43083	1.15418	1.70747		1.0174	0.75898	1.27582
NV11898	NV11898-RA	ATP-dependent RNA Helicase DDX55 protein (58%A)	protein_coding	GO:0003676	IEA	nucleic acid binding	molecular_function	gnl|Nvit_2.0|Chr3.Scaffold6:953406-955601	3.08583	2.645	3.52666		3.72422	3.18807	4.26037
NV11896	NV11896-RA	Unknown (34%A)	protein_coding	GO:0003676	IEA	nucleic acid binding	molecular_function	gnl|Nvit_2.0|Chr3.Scaffold6:942339-946385	32.1033	30.9597	33.2469		43.805	42.3239	45.286
NV11909	NV11909-RA	Splicing factor U2af 50 kDa subunit (86%A)	protein_coding	GO:0003676	IEA	nucleic acid binding	molecular_function	gnl|Nvit_2.0|Chr3.Scaffold6:1045707-1050850	12.0074	11.0997	12.915		15.2312	14.0998	16.3625
NV31639	NV31639-RA	TE:Nucleic-acid-binding protein from Transposon X-element (55%A)	protein_coding	GO:0003676	IEA	nucleic acid binding	molecular_function	gnl|Nvit_2.0|Chr3.Scaffold6:1316873-1319542	0.227474	0.090302	0.364646		0.126404	0.0133448	0.239463
NV21348	NV21348-RA	Unknown	protein_coding	GO:0003676	IEA	nucleic acid binding	molecular_function	gnl|Nvit_2.0|Chr3.Scaffold6:1743714-1745667	0.0417329	0	0.125199		0	0	0
NV11932	NV11932-RA	BAT4 protein protein, putative (48%U)	protein_coding	GO:0003676	IEA	nucleic acid binding	molecular_function	gnl|Nvit_2.0|Chr3.Scaffold6:1778757-1779803	2.37921	1.84043	2.918		2.8197	2.17281	3.46658
NV11944	NV11944-RA	ATP-dependent RNA helicase DHX35, putative (79%a)	protein_coding	GO:0003676	IEA	nucleic acid binding	molecular_function	gnl|Nvit_2.0|Chr3.Scaffold6:1850999-1863855	3.6086	3.18184	4.03537		3.70201	3.22309	4.18094
NV11946	NV11946-RA	TFIIH basal transcription factor complex helicase XPD subunit (90%a)	protein_coding	GO:0003676	IEA	nucleic acid binding	molecular_function	gnl|Nvit_2.0|Chr3.Scaffold6:1867360-1873360	1.44944	1.18806	1.71081		1.83765	1.5128	2.16251
NV21339	NV21339-RA	Unknown	protein_coding	GO:0003676	IEA	nucleic acid binding	molecular_function	gnl|Nvit_2.0|Chr3.Scaffold6:2960377-2963530	0.389259	0.219373	0.559146		0.635201	0.395118	0.875285
NV23823	NV23823-RA	Unknown (27%A)	protein_coding	GO:0003676	IEA	nucleic acid binding	molecular_function	gnl|Nvit_2.0|Chr3.Scaffold660:21155-28165	0.0242102	0	0.0584485		0	0	0
NV24249	NV24249-RA	Unknown	protein_coding	GO:0003676	IEA	nucleic acid binding	molecular_function	gnl|Nvit_2.0|Chr3.Scaffold78:115802-116671	0	0	0		0	0	0
NV17422	NV17422-RA		protein_coding	GO:0003676	IEA	nucleic acid binding	molecular_function	gnl|Nvit_2.0|Chr3.Scaffold78:188193-195600	0.0171933	0	0.0415084		0.137483	0.061221	0.213744
NV12490	NV12490-RA	Serine/arginine-rich splicing factor 1 (83%A)	protein_coding	GO:0003676	IEA	nucleic acid binding	molecular_function	gnl|Nvit_2.0|Chr3.Scaffold8:14531-15942	31.0522	29.0612	33.0432		29.5576	27.4161	31.6991
NV12562	NV12562-RA	Lian-Aa1 retrotransposon protein (22%U)	protein_coding	GO:0003676	IEA	nucleic acid binding	molecular_function	gnl|Nvit_2.0|Chr3.Scaffold8:1862482-2006838	1.63092	1.35018	1.91165		1.70602	1.38784	2.02419
NV23127	NV23127-RA	Unknown (34%A)	protein_coding	GO:0003676	IEA	nucleic acid binding	molecular_function	gnl|Nvit_2.0|Chr3.Scaffold89:321361-322216	12.9457	11.5028	14.3886		12.3105	10.7626	13.8585
NV17547	NV17547-RA	superkiller viralicidic activity 2 2-like, putative (86%a)	protein_coding	GO:0003676	IEA	nucleic acid binding	molecular_function	gnl|Nvit_2.0|Chr3.Scaffold89:551315-555762	12.6665	12.0667	13.2663		17.9022	17.111	18.6934
NV17584	NV17584-RA	ATP-dependent RNA helicase DDX17, putative, putative (72%a)	protein_coding	GO:0003676	IEA	nucleic acid binding	molecular_function	gnl|Nvit_2.0|Chr3.Scaffold89:828299-833715	26.5492	25.501	27.5975		29.3247	28.1034	30.5461
NV25327	NV25327-RA	Zinc finger protein 585A (82%A)	protein_coding	GO:0003676	IEA	nucleic acid binding	molecular_function	gnl|Nvit_2.0|Chr4.Scaffold108:172546-175787	3.33686	2.92057	3.75316		3.36257	2.8996	3.82555
NV17703	NV17703-RA	DNA polymerase alpha catalytic subunit, putative (49%a)	protein_coding	GO:0003676	IEA	nucleic acid binding	molecular_function	gnl|Nvit_2.0|Chr4.Scaffold108:177171-183455	1.17064	1.00869	1.33259		1.31815	1.12739	1.50891
NV25335	NV25335-RA	Unknown (42%A)	protein_coding	GO:0003676	IEA	nucleic acid binding	molecular_function	gnl|Nvit_2.0|Chr4.Scaffold108:439798-452316	0.0513283	0	0.102657		0	0	0
NV17718	NV17718-RA	Unknown (71%A)	protein_coding	GO:0003676	IEA	nucleic acid binding	molecular_function	gnl|Nvit_2.0|Chr4.Scaffold108:403588-412211	8.60828	8.16419	9.05236		11.5513	10.9803	12.1223
NV20530	NV20530-RA	Unknown (66%A)	protein_coding	GO:0003676	IEA	nucleic acid binding	molecular_function	gnl|Nvit_2.0|Chr4.Scaffold109:293103-293999	0.483514	0.118012	0.849016		0.576663	0.140747	1.01258
NV17812	NV17812-RA	TE:Blastopia Polyprotein (40%A)	protein_coding	GO:0003676	IEA	nucleic acid binding	molecular_function	gnl|Nvit_2.0|Chr4.Scaffold113:435218-438282	0	0	0		0	0	0
NV21551	NV21551-RA	Unknown (44%U)	protein_coding	GO:0003676	IEA	nucleic acid binding	molecular_function	gnl|Nvit_2.0|Chr4.Scaffold113:384644-409023	0	0	0		0	0	0
NV30086	NV30086-RA	Unknown (Fragment) (94%U)	protein_coding	GO:0003676	IEA	nucleic acid binding	molecular_function	gnl|Nvit_2.0|Chr4.Scaffold1135:10387-10559	17819.6	16104.9	19534.3		1667.67	1457.57	1877.78
NV17937	NV17937-RA	dnaJ protein subfamily C member 17 (44%A)	protein_coding	GO:0003676	IEA	nucleic acid binding	molecular_function	gnl|Nvit_2.0|Chr4.Scaffold123:105570-106991	4.24693	3.52389	4.96998		5.27722	4.38837	6.16606
NV18071	NV18071-RA	Pre-mRNA-splicing factor SLU7 (67%A)	protein_coding	GO:0003676	IEA	nucleic acid binding	molecular_function	gnl|Nvit_2.0|Chr4.Scaffold130:56077-58587	8.02473	7.38832	8.66113		8.76711	8.03009	9.50413
NV18173	NV18173-RA	Zinc finger protein (92%A)	protein_coding	GO:0003676	IEA	nucleic acid binding	molecular_function	gnl|Nvit_2.0|Chr4.Scaffold143:230347-286745	0.581578	0.0613988	1.10176		0.270989	0	0.654225
NV24684	NV24684-RA	Unknown (55%A)	protein_coding	GO:0003676	IEA	nucleic acid binding	molecular_function	gnl|Nvit_2.0|Chr4.Scaffold153:19141-148371	0.0276955	0	0.0668628		0	0	0
NV18367	NV18367-RA	NF-kappa-B-repressing factor (45%U)	protein_coding	GO:0003676	IEA	nucleic acid binding	molecular_function	gnl|Nvit_2.0|Chr4.Scaffold178:331882-333896	10.1115	9.1717	11.0514		12.9944	11.8168	14.1721
NV18393	NV18393-RA	5'-3' exoribonuclease 2 homolog (70%a)	protein_coding	GO:0003676	IEA	nucleic acid binding	molecular_function	gnl|Nvit_2.0|Chr4.Scaffold185:61341-69024	5.01743	4.54955	5.4853		7.06297	6.44705	7.67888
NV18429	NV18429-RA	Pseudouridylate synthase 7 protein, putative (44%U)	protein_coding	GO:0003676	IEA	nucleic acid binding	molecular_function	gnl|Nvit_2.0|Chr4.Scaffold193:41976-45818	25.4427	24.4362	26.4492		28.2549	27.0789	29.4309
NV18430	NV18430-RA	HIV Tat-specific factor 1 protein (55%A)	protein_coding	GO:0003676	IEA	nucleic acid binding	molecular_function	gnl|Nvit_2.0|Chr4.Scaffold193:46909-90165	9.75961	8.96995	10.5493		10.9424	10.0168	11.8681
NV18432	NV18432-RA	MKI67 FHA domain-interacting nucleolar phosphoprotein, putative (53%U)	protein_coding	GO:0003676	IEA	nucleic acid binding	molecular_function	gnl|Nvit_2.0|Chr4.Scaffold193:150828-151958	4.25328	3.34648	5.16009		6.23316	5.028	7.43832
NV18483	NV18483-RA	Nucleoplasmin protein (62%A)	protein_coding	GO:0003676	IEA	nucleic acid binding	molecular_function	gnl|Nvit_2.0|Chr4.Scaffold204:293980-296501	21.5974	20.1671	23.0277		26.1308	24.3926	27.869
NV15119	NV15119-RA	Unknown (55%A)	protein_coding	GO:0003676	IEA	nucleic acid binding	molecular_function	gnl|Nvit_2.0|Chr4.Scaffold23:577022-578072	10.5677	9.38245	11.7529		10.979	9.64757	12.3104
NV15133	NV15133-RA	Cytoplasmic polyadenylation element-binding protein 1 (53%A)	protein_coding	GO:0003676	IEA	nucleic acid binding	molecular_function	gnl|Nvit_2.0|Chr4.Scaffold23:702576-710035	15.1568	14.1396	16.1741		17.2052	16.0057	18.4047
NV15183	NV15183-RA	La protein protein, putative (44%U)	protein_coding	GO:0003676	IEA	nucleic acid binding	molecular_function	gnl|Nvit_2.0|Chr4.Scaffold23:2098542-2100405	41.0277	39.0417	43.0138		43.0594	40.8118	45.3071
NV15194	NV15194-RA	Pre-mRNA-splicing factor ATP-dependent RNA Helicase DHX15 (57%A)	protein_coding	GO:0003676	IEA	nucleic acid binding	molecular_function	gnl|Nvit_2.0|Chr4.Scaffold23:2141910-2145754	15.2176	14.5747	15.8605		18.8554	18.0612	19.6495
NV18562	NV18562-RA	Heterogeneous nuclear ribonucleoprotein 27C (73%A)	protein_coding	GO:0003676	IEA	nucleic acid binding	molecular_function	gnl|Nvit_2.0|Chr4.Scaffold245:135986-151229	31.9151	30.4752	33.3551		31.2651	29.6875	32.8428
NV15397	NV15397-RA	Nucleolysin TIAR (73%U)	protein_coding	GO:0003676	IEA	nucleic acid binding	molecular_function	gnl|Nvit_2.0|Chr4.Scaffold26:259-1158	79.0098	74.7653	83.2543		81.4012	76.6818	86.1206
NV15405	NV15405-RA	Zinc finger protein 277 (54%U)	protein_coding	GO:0003676	IEA	nucleic acid binding	molecular_function	gnl|Nvit_2.0|Chr4.Scaffold26:233217-234980	27.3695	25.7368	29.0022		32.8018	30.8265	34.7771
NV15413	NV15413-RA	Zinc finger protein 830 (43%A)	protein_coding	GO:0003676	IEA	nucleic acid binding	molecular_function	gnl|Nvit_2.0|Chr4.Scaffold26:362894-364169	9.19892	8.0513	10.3465		10.5072	9.15637	11.8581
NV23898	NV23898-RA	Lian-Aa1 retrotransposon protein (28%U)	protein_coding	GO:0003676	IEA	nucleic acid binding	molecular_function	gnl|Nvit_2.0|Chr4.Scaffold26:387466-387999	0	0	0		0	0	0
NV30815	NV30815-RA	TE:RNA-directed DNA polymerase from mobile element jockey (69%A)	protein_coding	GO:0003676	IEA	nucleic acid binding	molecular_function	gnl|Nvit_2.0|Chr4.Scaffold26:1590487-1593396	0.0130824	0	0.0392472		0.0160564	0	0.0481693
NV23668	NV23668-RA	GK23673 (27%U)	protein_coding	GO:0003676	IEA	nucleic acid binding	molecular_function	gnl|Nvit_2.0|Chr4.Scaffold260:100926-103383	0	0	0		0	0	0
NV24965	NV24965-RA	Unknown	protein_coding	GO:0003676	IEA	nucleic acid binding	molecular_function	gnl|Nvit_2.0|Chr4.Scaffold276:236149-237227	0.065295	0	0.157636		0.0793325	0	0.191525
NV30841	NV30841-RA	Lian-Aa1 retrotransposon protein (25%U)	protein_coding	GO:0003676	IEA	nucleic acid binding	molecular_function	gnl|Nvit_2.0|Chr4.Scaffold280:76675-77199	0	0	0		0	0	0
NV15727	NV15727-RA	ATP-dependent RNA helicase DDX54 (68%U)	protein_coding	GO:0003676	IEA	nucleic acid binding	molecular_function	gnl|Nvit_2.0|Chr4.Scaffold29:220830-224951	6.77717	6.23758	7.31676		9.71165	8.99618	10.4271
NV15765	NV15765-RA	zinc finger protein 622, putative (69%a)	protein_coding	GO:0003676	IEA	nucleic acid binding	molecular_function	gnl|Nvit_2.0|Chr4.Scaffold29:957111-958083	18.612	16.8688	20.3551		19.9508	17.9656	21.936
NV22860	NV22860-RA	Hypothetical protein (35%A)	protein_coding	GO:0003676	IEA	nucleic acid binding	molecular_function	gnl|Nvit_2.0|Chr4.Scaffold29:1020270-1021994	1.18636	0.896489	1.47624		1.69105	1.30811	2.074
NV15771	NV15771-RA	Zinc finger protein (49%A)	protein_coding	GO:0003676	IEA	nucleic acid binding	molecular_function	gnl|Nvit_2.0|Chr4.Scaffold29:1024556-1029801	12.214	11.5391	12.889		11.2822	10.5629	12.0015
NV15781	NV15781-RA	serrate RNA effector molecule (63%A)	protein_coding	GO:0003676	IEA	nucleic acid binding	molecular_function	gnl|Nvit_2.0|Chr4.Scaffold29:1239065-1247669	11.8481	11.2608	12.4354		13.0445	12.3608	13.7283
NV22883	NV22883-RA	Unknown	protein_coding	GO:0003676	IEA	nucleic acid binding	molecular_function	gnl|Nvit_2.0|Chr4.Scaffold29:1485468-1486712	0	0	0		5.13931e-08	0	0.0595422
NV16068	NV16068-RA	ATP-dependent RNA helicase Dbp73D, putative (49%U)	protein_coding	GO:0003676	IEA	nucleic acid binding	molecular_function	gnl|Nvit_2.0|Chr4.Scaffold34:472742-475278	17.5838	16.5774	18.5902		21.3014	20.0747	22.5282
NV16117	NV16117-RA	tRNA selenocysteine-associated protein 1 (91%U)	protein_coding	GO:0003676	IEA	nucleic acid binding	molecular_function	gnl|Nvit_2.0|Chr4.Scaffold34:1185322-1188250	5.52845	4.89114	6.16576		8.07055	7.21866	8.92245
NV18693	NV18693-RA	Endonuclease/reverse transcriptase (36%U)	protein_coding	GO:0003676	IEA	nucleic acid binding	molecular_function	gnl|Nvit_2.0|Chr4.Scaffold340:12354-92145	1.87026	1.57016	2.17037		2.28696	1.92075	2.65317
NV16147	NV16147-RA	nitrilase 1 (58%A)	protein_coding	GO:0003676	IEA	nucleic acid binding	molecular_function	gnl|Nvit_2.0|Chr4.Scaffold35:404068-406118	12.3982	11.3999	13.3964		17.3976	16.0899	18.7053
NV24803	NV24803-RA	Zinc finger protein (59%A)	protein_coding	GO:0003676	IEA	nucleic acid binding	molecular_function	gnl|Nvit_2.0|Chr4.Scaffold35:999484-1003910	5.16047	4.80667	5.51426		5.92353	5.50283	6.34423
NV18750	NV18750-RA	DEAD-box helicase Dbp80 (83%a)	protein_coding	GO:0003676	IEA	nucleic acid binding	molecular_function	gnl|Nvit_2.0|Chr4.Scaffold372:48929-51194	10.3052	9.39165	11.2187		16.2897	15.0196	17.5598
NV18752	NV18752-RA	DEAD-box helicase Dbp80 (72%a)	protein_coding	GO:0003676	IEA	nucleic acid binding	molecular_function	gnl|Nvit_2.0|Chr4.Scaffold372:53309-55660	2.84964	2.37634	3.32294		3.87017	3.26015	4.48019
NV11276	NV11276-RA	ATP-dependent RNA helicase spindle-E, putative (45%a)	protein_coding	GO:0003676	IEA	nucleic acid binding	molecular_function	gnl|Nvit_2.0|Chr4.Scaffold4:100559-105485	15.0496	14.4415	15.6577		13.2639	12.6303	13.8975
NV11315	NV11315-RA	RNA-binding motif protein (74%A)	protein_coding	GO:0003676	IEA	nucleic acid binding	molecular_function	gnl|Nvit_2.0|Chr4.Scaffold4:666875-668000	5.40763	4.49682	6.31844		6.55099	5.4476	7.65437
NV16210	NV16210-RC	polyadenylate-binding protein 1, putative (86%a)	protein_coding	GO:0003676	IEA	nucleic acid binding	molecular_function	gnl|Nvit_2.0|Chr4.Scaffold35:1521505-1526071	1033.98	1027.37	1040.58		879.204	872.453	885.955
NV11351	NV11351-RA	Tigger transposable element-derived protein 1 (Fragment) (17%U)	protein_coding	GO:0003676	IEA	nucleic acid binding	molecular_function	gnl|Nvit_2.0|Chr4.Scaffold4:1372593-1374038	5.92175	5.22866	6.61483		7.61284	6.74387	8.48182
NV11362	NV11362-RA	Splicing factor U2af 38 kDa subunit (87%A)	protein_coding	GO:0003676	IEA	nucleic acid binding	molecular_function	gnl|Nvit_2.0|Chr4.Scaffold4:1715322-1716689	37.0223	34.7534	39.2913		44.4686	41.7292	47.2081
NV11385	NV11385-RA	ATP-dependent RNA Helicase DDX28 (40%A)	protein_coding	GO:0003676	IEA	nucleic acid binding	molecular_function	gnl|Nvit_2.0|Chr4.Scaffold4:2372104-2374215	4.50835	3.9555	5.0612		4.81632	4.1839	5.44873
NV11390	NV11390-RA	epithelial splicing regulatory protein 2 (57%a)	protein_coding	GO:0003676	IEA	nucleic acid binding	molecular_function	gnl|Nvit_2.0|Chr4.Scaffold4:2425233-2453075	15.2088	14.4089	16.0087		13.8955	13.0479	14.7431
NV11400	NV11400-RA	RNA-binding protein 18, putative (68%U)	protein_coding	GO:0003676	IEA	nucleic acid binding	molecular_function	gnl|Nvit_2.0|Chr4.Scaffold4:2508993-2509845	0.836056	0.353359	1.31875		2.74126	1.78688	3.69564
NV11404	NV11404-RA	ATP-dependent RNA helicase abstrakt (89%a)	protein_coding	GO:0003676	IEA	nucleic acid binding	molecular_function	gnl|Nvit_2.0|Chr4.Scaffold4:2552475-2555160	3.23867	2.80296	3.67439		3.95371	3.42059	4.48683
NV11406	NV11406-RA	Nuclear receptor coactivator (50%A)	protein_coding	GO:0003676	IEA	nucleic acid binding	molecular_function	gnl|Nvit_2.0|Chr4.Scaffold4:2570951-2575446	29.5131	28.3855	30.6407		30.2701	29.0042	31.536
NV11415	NV11415-RA	DEAD box ATP-dependent RNA Helicase (45%A)	protein_coding	GO:0003676	IEA	nucleic acid binding	molecular_function	gnl|Nvit_2.0|Chr4.Scaffold4:2795731-2799133	3.20738	2.87069	3.54407		3.71699	3.315	4.11897
NV11465	NV11465-RA	Bloom Syndrome protein (49%A)	protein_coding	GO:0003676	IEA	nucleic acid binding	molecular_function	gnl|Nvit_2.0|Chr4.Scaffold4:3513094-3518660	8.14272	7.71868	8.56675		8.89045	8.39862	9.38228
NV11475	NV11475-RA	ecto-NOX disulfide-thiol exchanger 1 (63%A)	protein_coding	GO:0003676	IEA	nucleic acid binding	molecular_function	gnl|Nvit_2.0|Chr4.Scaffold4:3555793-3561192	14.1462	13.3358	14.9565		14.7812	13.8632	15.6992
NV23735	NV23735-RA	Zinc finger CCCH domain-containing protein 3 (38%A)	protein_coding	GO:0003676	IEA	nucleic acid binding	molecular_function	gnl|Nvit_2.0|Chr4.Scaffold4:3565727-3568847	16.3939	15.4975	17.2902		22.3409	21.181	23.5008
NV11488	NV11488-RA	Zinc finger CCCH domain-containing protein (46%A)	protein_coding	GO:0003676	IEA	nucleic acid binding	molecular_function	gnl|Nvit_2.0|Chr4.Scaffold4:3643003-3646742	5.64848	5.21747	6.07948		7.00068	6.46843	7.53293
NV11514	NV11514-RA	Growth inhibition and differentiation-related protein 88 protein (49%A)	protein_coding	GO:0003676	IEA	nucleic acid binding	molecular_function	gnl|Nvit_2.0|Chr4.Scaffold4:3844559-3849181	5.15482	4.59815	5.71149		5.76749	5.11549	6.41948
NV11529	NV11529-RA	cap-specific mRNA (nucleoside-2'-O-)-methyltransferase 1, putative (52%a)	protein_coding	GO:0003676	IEA	nucleic acid binding	molecular_function	gnl|Nvit_2.0|Chr4.Scaffold4:3990643-3993743	9.21688	8.59794	9.83583		10.9704	10.2218	11.719
NV11538	NV11538-RA	5'-3' exoribonuclease 1 (45%U)	protein_coding	GO:0003676	IEA	nucleic acid binding	molecular_function	gnl|Nvit_2.0|Chr4.Scaffold4:4114769-4119626	17.6434	16.9446	18.3422		17.7795	17.0011	18.5579
NV16474	NV16474-RA	Ras GTPase-activating protein-binding protein (56%A)	protein_coding	GO:0003676	IEA	nucleic acid binding	molecular_function	gnl|Nvit_2.0|Chr4.Scaffold40:446974-449120	51.9462	50.0656	53.8268		47.3644	45.3771	49.3518
NV16475	NV16475-RA	RNA-binding protein squid (67%A)	protein_coding	GO:0003676	IEA	nucleic acid binding	molecular_function	gnl|Nvit_2.0|Chr4.Scaffold40:451974-460974	60.0644	58.218	61.9107		66.6448	64.4908	68.7988
NV16513	NV16513-RA	Bloom Syndrome protein (50%A)	protein_coding	GO:0003676	IEA	nucleic acid binding	molecular_function	gnl|Nvit_2.0|Chr4.Scaffold40:955902-960724	3.22052	2.92622	3.51481		4.0378	3.67202	4.40357
NV20166	NV20166-RA	Unknown (36%A)	protein_coding	GO:0003676	IEA	nucleic acid binding	molecular_function	gnl|Nvit_2.0|Chr4.Scaffold40:1581861-1583853	6.29335	5.65436	6.93235		8.64559	7.81654	9.47463
NV20194	NV20194-RA	TE:Transposase (60%A)	protein_coding	GO:0003676	IEA	nucleic acid binding	molecular_function	gnl|Nvit_2.0|Chr4.Scaffold40:1865673-1869455	0.0177721	0	0.0533163		0	0	0
NV31233	NV31233-RA	Unknown (66%A)	protein_coding	GO:0003676	IEA	nucleic acid binding	molecular_function	gnl|Nvit_2.0|Chr4.Scaffold43:877959-879062	0.0889178	0	0.202733		0.0692911	0	0.167284
NV21101	NV21101-RA	TE:Nucleic-acid-binding protein from Transposon X-element (44%A)	protein_coding	GO:0003676	IEA	nucleic acid binding	molecular_function	gnl|Nvit_2.0|Chr4.Scaffold46:207425-211707	0.0107424	0	0.0322273		0.0396018	0	0.0853299
NV24919	NV24919-RA	Unknown (43%A)	protein_coding	GO:0003676	IEA	nucleic acid binding	molecular_function	gnl|Nvit_2.0|Chr4.Scaffold475:38743-42118	5.97004	5.49167	6.44841		6.504	5.95034	7.05766
NV18861	NV18861-RA	Unknown (37%U)	protein_coding	GO:0003676	IEA	nucleic acid binding	molecular_function	gnl|Nvit_2.0|Chr4.Scaffold504:24350-25363	0	0	0		0.0870501	0	0.241806
NV16961	NV16961-RA	ATP-dependent RNA Helicase vasa (53%A)	protein_coding	GO:0003676	IEA	nucleic acid binding	molecular_function	gnl|Nvit_2.0|Chr4.Scaffold51:465945-469679	19.8439	18.8557	20.8321		20.7094	19.5908	21.828
NV24360	NV24360-RA	Unknown (46%A)	protein_coding	GO:0003676	IEA	nucleic acid binding	molecular_function	gnl|Nvit_2.0|Chr4.Scaffold51:787105-788262	15.7298	14.4324	17.0271		10.302	9.14293	11.4611
NV17008	NV17008-RA	RNA-binding protein orb2 (86%A)	protein_coding	GO:0003676	IEA	nucleic acid binding	molecular_function	gnl|Nvit_2.0|Chr4.Scaffold52:114763-116825	43.1651	40.8845	45.4456		43.2418	40.7241	45.7594
NV25879	NV25879-RA	Lian-Aa1 retrotransposon protein (16%U)	protein_coding	GO:0003676	IEA	nucleic acid binding	molecular_function	gnl|Nvit_2.0|Chr4.Scaffold52:708382-765198	0.0411472	0.00132907	0.0809653		0.0903242	0.0270704	0.153578
NV17322	NV17322-RA	Chemosensory ionotropic receptor IR21a (34%A)	protein_coding	GO:0003676	IEA	nucleic acid binding	molecular_function	gnl|Nvit_2.0|Chr4.Scaffold66:225502-228449	3.0539	2.62938	3.47842		2.33378	1.92282	2.74473
NV25517	NV25517-RA	Unknown (35%A)	protein_coding	GO:0003676	IEA	nucleic acid binding	molecular_function	gnl|Nvit_2.0|Chr4.Scaffold77:30554-31852	6.77243	5.70825	7.83662		8.34151	7.04274	9.64028
NV17402	NV17402-RA	Unknown (41%A)	protein_coding	GO:0003676	IEA	nucleic acid binding	molecular_function	gnl|Nvit_2.0|Chr4.Scaffold77:27472-29126	44.9197	42.863	46.9764		45.206	42.9264	47.4856
NV25661	NV25661-RA	Unknown (30%A)	protein_coding	GO:0003676	IEA	nucleic acid binding	molecular_function	gnl|Nvit_2.0|Chr4.Scaffold9:161269-162544	17.148	15.7696	18.5265		22.4737	20.732	24.2154
NV12658	NV12658-RA	nucleolysin TIA-1 isoform 1 (84%a)	protein_coding	GO:0003676	IEA	nucleic acid binding	molecular_function	gnl|Nvit_2.0|Chr4.Scaffold9:1408319-1579968	1.02932	0.722433	1.3362		1.03347	0.693666	1.37327
NV12661	NV12661-RA	Unknown	protein_coding	GO:0003676	IEA	nucleic acid binding	molecular_function	gnl|Nvit_2.0|Chr4.Scaffold9:1618770-1624982	1.42788	1.05921	1.79656		1.6847	1.24227	2.12712
NV25709	NV25709-RA	Unknown (18%U)	protein_coding	GO:0003676	IEA	nucleic acid binding	molecular_function	gnl|Nvit_2.0|Chr4.Scaffold9:2070817-2072432	6.36292	5.67073	7.05512		7.32547	6.50389	8.14706
NV12699	NV12699-RA	G patch domain-containing protein 1 (43%A)	protein_coding	GO:0003676	IEA	nucleic acid binding	molecular_function	gnl|Nvit_2.0|Chr4.Scaffold9:2163651-2166816	8.79551	8.20915	9.38188		8.03811	7.41657	8.65965
NV12793	NV12793-RA	Unknown (40%A)	protein_coding	GO:0003676	IEA	nucleic acid binding	molecular_function	gnl|Nvit_2.0|Chr4.Scaffold9:3214861-3216092	3.47932	2.74581	4.21282		4.7762	3.83037	5.72203
NV12792	NV12792-RA	DNA damage-binding protein 1, putative (90%a)	protein_coding	GO:0003676	IEA	nucleic acid binding	molecular_function	gnl|Nvit_2.0|Chr4.Scaffold9:3210138-3214148	20.2624	19.4774	21.0474		26.5305	25.534	27.5271
NV12827	NV12827-RA	Zinc finger CCCH domain-containing protein 12C (56%A)	protein_coding	GO:0003676	IEA	nucleic acid binding	molecular_function	gnl|Nvit_2.0|Chr4.Scaffold9:3693587-3697436	3.21731	2.79756	3.63706		4.08184	3.55814	4.60555
NV12860	NV12860-RA	E3 SUMO-protein ligase PIAS2 (69%U)	protein_coding	GO:0003676	IEA	nucleic acid binding	molecular_function	gnl|Nvit_2.0|Chr4.Scaffold9:4316446-4319261	4.8938	4.29027	5.49733		6.53566	5.76409	7.30724
NV10393	NV10393-RA	Zinc finger protein (53%A)	protein_coding	GO:0003676	IEA	nucleic acid binding	molecular_function	gnl|Nvit_2.0|Chr5.Scaffold1:877875-882544	15.2615	14.5911	15.9319		14.3007	13.5807	15.0208
NV10420	NV10420-RA	RNA-binding protein (48%A)	protein_coding	GO:0003676	IEA	nucleic acid binding	molecular_function	gnl|Nvit_2.0|Chr5.Scaffold1:1409253-1417788	1.55409	0.976917	2.13127		1.35275	0.762362	1.94314
NV10435	NV10435-RA	5-hydroxyisourate hydrolase (42%A)	protein_coding	GO:0003676	IEA	nucleic acid binding	molecular_function	gnl|Nvit_2.0|Chr5.Scaffold1:1913534-1916373	2.14244	1.82184	2.46304		3.08123	2.65446	3.508
NV10444	NV10444-RA	U2 small nuclear ribonucleoprotein auxiliary factor 35 kDa subunit-related protein 1 (48%A)	protein_coding	GO:0003676	IEA	nucleic acid binding	molecular_function	gnl|Nvit_2.0|Chr5.Scaffold1:2113708-2116789	22.9311	21.8575	24.0046		26.2697	24.9965	27.5428
NV10474	NV10474-RA	pre-mRNA-splicing factor ATP-dependent RNA helicase DHX15, putative, putative (87%a)	protein_coding	GO:0003676	IEA	nucleic acid binding	molecular_function	gnl|Nvit_2.0|Chr5.Scaffold1:2330880-2334698	17.2278	16.3672	18.0884		18.5418	17.5521	19.5315
NV10507	NV10507-RA	Tigger transposable element-derived protein 1 (Fragment) (28%U)	protein_coding	GO:0003676	IEA	nucleic acid binding	molecular_function	gnl|Nvit_2.0|Chr5.Scaffold1:2795261-2797138	1.52388	1.15153	1.89622		1.66653	1.23624	2.09683
NV21721	NV21721-RA	Unknown (62%A)	protein_coding	GO:0003676	IEA	nucleic acid binding	molecular_function	gnl|Nvit_2.0|Chr5.Scaffold1:3215384-3220190	3.45228	3.15652	3.74804		3.49522	3.16495	3.82549
NV24031	NV24031-RA	Unknown (70%A)	protein_coding	GO:0003676	IEA	nucleic acid binding	molecular_function	gnl|Nvit_2.0|Chr5.Scaffold10:177801-194578	0	0	0		0.00854805	0	0.0427402
NV12901	NV12901-RA	Exu-associated protein (52%A)	protein_coding	GO:0003676	IEA	nucleic acid binding	molecular_function	gnl|Nvit_2.0|Chr5.Scaffold10:702549-704532	7.2973	6.57652	8.01807		8.36776	7.51373	9.22179
NV12932	NV12932-RA	ATP-dependent RNA Helicase DDX46 (77%A)	protein_coding	GO:0003676	IEA	nucleic acid binding	molecular_function	gnl|Nvit_2.0|Chr5.Scaffold10:1333943-1338166	8.17263	7.64836	8.69691		9.32048	8.69946	9.9415
NV12934	NV12934-RA	pre-mRNA-splicing factor RBM22, putative (82%a)	protein_coding	GO:0003676	IEA	nucleic acid binding	molecular_function	gnl|Nvit_2.0|Chr5.Scaffold10:1375028-1376610	15.4933	14.2953	16.6913		18.5206	17.0733	19.9679
NV12976	NV12976-RA	RING finger protein 17 (20%U)	protein_coding	GO:0003676	IEA	nucleic acid binding	molecular_function	gnl|Nvit_2.0|Chr5.Scaffold10:1843052-1848847	4.00081	3.6792	4.32242		3.62977	3.28981	3.96973
NV24009	NV24009-RA		protein_coding	GO:0003676	IEA	nucleic acid binding	molecular_function	gnl|Nvit_2.0|Chr5.Scaffold10:2252988-2253563	0	0	0		0	0	0
NV24002	NV24002-RA	Unknown (11%U)	protein_coding	GO:0003676	IEA	nucleic acid binding	molecular_function	gnl|Nvit_2.0|Chr5.Scaffold10:2706117-2720938	5.97512	5.72696	6.22327		4.89035	4.64096	5.13975
NV13033	NV13033-RA	pre-mRNA branch site p14 protein-like, putative (98%a)	protein_coding	GO:0003676	IEA	nucleic acid binding	molecular_function	gnl|Nvit_2.0|Chr5.Scaffold10:2746407-2746999	51.2164	45.0395	57.3933		55.7886	48.9474	62.6298
NV24135	NV24135-RA	Unknown (32%A)	protein_coding	GO:0003676	IEA	nucleic acid binding	molecular_function	gnl|Nvit_2.0|Chr5.Scaffold112:176562-177560	0	0	0		0	0	0
NV17768	NV17768-RA	pre-mRNA branch site p14 protein-like, putative (95%a)	protein_coding	GO:0003676	IEA	nucleic acid binding	molecular_function	gnl|Nvit_2.0|Chr5.Scaffold112:184143-184726	3.45867	1.87172	5.04561		4.51892	2.59205	6.4458
NV24132	NV24132-RA	TE:RNA-directed DNA polymerase from mobile element jockey (40%A)	protein_coding	GO:0003676	IEA	nucleic acid binding	molecular_function	gnl|Nvit_2.0|Chr5.Scaffold112:218886-219623	0.0500355	0	0.150107		0	0	0
NV24131	NV24131-RA	TE:Tigger Transposable element-derived protein (77%A)	protein_coding	GO:0003676	IEA	nucleic acid binding	molecular_function	gnl|Nvit_2.0|Chr5.Scaffold112:272427-274336	0	0	0		0.146223	2.77556e-17	0.292446
NV24126	NV24126-RA	U6 snRNA-specific terminal uridylyltransferase 1 (57%U)	protein_coding	GO:0003676	IEA	nucleic acid binding	molecular_function	gnl|Nvit_2.0|Chr5.Scaffold112:531446-534845	11.9595	11.2171	12.7019		14.0108	13.1202	14.9014
NV24125	NV24125-RA	Aspartate aminotransferase (42%A)	protein_coding	GO:0003676	IEA	nucleic acid binding	molecular_function	gnl|Nvit_2.0|Chr5.Scaffold112:541117-543345	6.60141	6.02131	7.18151		7.21184	6.54006	7.88362
NV25927	NV25927-RA	GJ19714 (14%U)	protein_coding	GO:0003676	IEA	nucleic acid binding	molecular_function	gnl|Nvit_2.0|Chr5.Scaffold122:267174-354203	0	0	0		0.0536531	0	0.12953
NV18123	NV18123-RA	Unknown (37%A)	protein_coding	GO:0003676	IEA	nucleic acid binding	molecular_function	gnl|Nvit_2.0|Chr5.Scaffold136:31885-33625	4.8581	4.05944	5.65677		4.38661	3.55012	5.22311
NV13536	NV13536-RA	RNA-binding protein CG14230 (36%A)	protein_coding	GO:0003676	IEA	nucleic acid binding	molecular_function	gnl|Nvit_2.0|Chr5.Scaffold14:128366-130635	6.34088	5.69117	6.99058		8.45956	7.63004	9.28909
NV13607	NV13607-RA	U2 small nuclear ribonucleoprotein B'' (80%A)	protein_coding	GO:0003676	IEA	nucleic acid binding	molecular_function	gnl|Nvit_2.0|Chr5.Scaffold14:1380205-1380975	80.4733	76.2826	84.6639		95.2426	90.2454	100.24
NV13612	NV13612-RA	Makorin-1 (66%U)	protein_coding	GO:0003676	IEA	nucleic acid binding	molecular_function	gnl|Nvit_2.0|Chr5.Scaffold14:1401674-1404431	29.5661	27.8329	31.2993		36.6143	34.4843	38.7443
NV30339	NV30339-RA	Unknown	protein_coding	GO:0003676	IEA	nucleic acid binding	molecular_function	gnl|Nvit_2.0|Chr5.Scaffold162:128330-131842	0.0125912	0	0.0377735		0	0	0
NV23189	NV23189-RA	G patch domain-containing protein 4 (45%A)	protein_coding	GO:0003676	IEA	nucleic acid binding	molecular_function	gnl|Nvit_2.0|Chr5.Scaffold163:86015-87624	8.5016	7.63391	9.36929		11.0345	9.94194	12.1271
NV21495	NV21495-RA	Unknown (28%A)	protein_coding	GO:0003676	IEA	nucleic acid binding	molecular_function	gnl|Nvit_2.0|Chr5.Scaffold176:227345-233672	0.0388457	0	0.116537		0	0	0
NV30471	NV30471-RA	Unknown	protein_coding	GO:0003676	IEA	nucleic acid binding	molecular_function	gnl|Nvit_2.0|Chr5.Scaffold186:107846-108337	0	0	0		0	0	0
NV10589	NV10589-RA	ATP-dependent RNA helicase DHX33, putative, putative (77%a)	protein_coding	GO:0003676	IEA	nucleic acid binding	molecular_function	gnl|Nvit_2.0|Chr5.Scaffold2:43558-45968	25.1457	23.9583	26.3331		27.9413	26.555	29.3275
NV10615	NV10615-RA	TBC1 domain family member 25 (70%U)	protein_coding	GO:0003676	IEA	nucleic acid binding	molecular_function	gnl|Nvit_2.0|Chr5.Scaffold2:789094-799255	5.16765	4.73997	5.59533		6.18225	5.66345	6.70105
NV10642	NV10642-RA	Serine/arginine-rich splicing factor 4 (73%A)	protein_coding	GO:0003676	IEA	nucleic acid binding	molecular_function	gnl|Nvit_2.0|Chr5.Scaffold2:1096117-1108134	51.5682	49.7137	53.4226		62.317	60.0606	64.5733
NV10725	NV10725-RA	ATP-dependent RNA helicase DHX57 (62%U)	protein_coding	GO:0003676	IEA	nucleic acid binding	molecular_function	gnl|Nvit_2.0|Chr5.Scaffold2:2539140-2543998	11.2184	10.6687	11.7681		13.2587	12.5956	13.9218
NV10731	NV10731-RA	DNA/RNA-binding protein KIN17 (66%a)	protein_coding	GO:0003676	IEA	nucleic acid binding	molecular_function	gnl|Nvit_2.0|Chr5.Scaffold2:2635404-2636618	17.4877	16.161	18.8144		20.7463	19.1504	22.3422
NV22367	NV22367-RA	Zinc finger protein 550 (59%A)	protein_coding	GO:0003676	IEA	nucleic acid binding	molecular_function	gnl|Nvit_2.0|Chr5.Scaffold2:3045092-3046257	0	0	0		0	0	0
NV30903	NV30903-RA	Unknown (54%A)	protein_coding	GO:0003676	IEA	nucleic acid binding	molecular_function	gnl|Nvit_2.0|Chr5.Scaffold2:3822700-3824520	1.55764	1.24766	1.86763		1.62585	1.27521	1.97649
NV10828	NV10828-RA	RNA-binding protein Musashi Rbp6 (72%A)	protein_coding	GO:0003676	IEA	nucleic acid binding	molecular_function	gnl|Nvit_2.0|Chr5.Scaffold2:5348971-5350244	0.695321	0.427692	0.96295		0.502406	0.251203	0.753609
NV10888	NV10888-RA	Unknown (37%A)	protein_coding	GO:0003676	IEA	nucleic acid binding	molecular_function	gnl|Nvit_2.0|Chr5.Scaffold2:6197661-6199303	3.54325	3.01505	4.07145		3.1541	2.60295	3.70525
NV10889	NV10889-RA	ATP-dependent RNA Helicase SUV3 (61%A)	protein_coding	GO:0003676	IEA	nucleic acid binding	molecular_function	gnl|Nvit_2.0|Chr5.Scaffold2:6199661-6202917	1.21805	0.971971	1.46414		1.09871	0.839741	1.35768
NV10919	NV10919-RA	Methyltransferase protein 5, putative (66%U)	protein_coding	GO:0003676	IEA	nucleic acid binding	molecular_function	gnl|Nvit_2.0|Chr5.Scaffold2:6357628-6358331	23.0919	20.6679	25.5159		30.5837	27.533	33.6345
NV10973	NV10973-RA	RNA-binding protein 15B, putative (78%a)	protein_coding	GO:0003676	IEA	nucleic acid binding	molecular_function	gnl|Nvit_2.0|Chr5.Scaffold2:7276508-7280360	10.9336	10.22	11.6472		8.96711	8.25088	9.68333
NV30732	NV30732-RA	Unknown (65%A)	protein_coding	GO:0003676	IEA	nucleic acid binding	molecular_function	gnl|Nvit_2.0|Chr5.Scaffold233:177646-178038	0	0	0		0.198578	0	0.595734
NV18527	NV18527-RA	peptidyl-prolyl cis-trans isomerase E, putative (90%a)	protein_coding	GO:0003676	IEA	nucleic acid binding	molecular_function	gnl|Nvit_2.0|Chr5.Scaffold233:200573-201526	87.3717	83.2369	91.5066		109.931	104.84	115.022
NV15487	NV15487-RA	Unknown (33%A)	protein_coding	GO:0003676	IEA	nucleic acid binding	molecular_function	gnl|Nvit_2.0|Chr5.Scaffold27:963380-964713	0.938298	0.637802	1.23879		0.675301	0.393681	0.956921
NV15490	NV15490-RA	Unknown (51%A)	protein_coding	GO:0003676	IEA	nucleic acid binding	molecular_function	gnl|Nvit_2.0|Chr5.Scaffold27:1282425-1290085	3.62341	3.2304	4.01643		4.15152	3.68518	4.61787
NV16315	NV16315-RA	Unknown (83%A)	protein_coding	GO:0003676	IEA	nucleic acid binding	molecular_function	gnl|Nvit_2.0|Chr5.Scaffold38:35972-36943	15.3656	13.4849	17.2463		18.6401	16.3713	20.9089
NV24096	NV24096-RA	Zinc finger CCHC domain-containing protein (35%A)	protein_coding	GO:0003676	IEA	nucleic acid binding	molecular_function	gnl|Nvit_2.0|Chr5.Scaffold38:37109-40973	6.42863	5.95915	6.89811		6.88715	6.34853	7.42576
NV24095	NV24095-RA	Zinc finger protein with KRAB and SCAN domains 5 (54%A)	protein_coding	GO:0003676	IEA	nucleic acid binding	molecular_function	gnl|Nvit_2.0|Chr5.Scaffold38:50696-52524	5.33723	4.73864	5.93583		6.49687	5.76591	7.22782
NV16371	NV16371-RA	Activating signal cointegrator 1 complex subunit 3 (65%U)	protein_coding	GO:0003676	IEA	nucleic acid binding	molecular_function	gnl|Nvit_2.0|Chr5.Scaffold38:1223679-1231894	7.22634	6.88803	7.56466		7.8078	7.41729	8.19831
NV16380	NV16380-RA	CCR4-NOT transcription complex subunit (64%A)	protein_coding	GO:0003676	IEA	nucleic acid binding	molecular_function	gnl|Nvit_2.0|Chr5.Scaffold38:1284002-1290330	45.5194	44.1849	46.8539		49.9029	48.3536	51.4522
NV16386	NV16386-RA	ATP-dependent RNA helicase DDX17, putative (75%a)	protein_coding	GO:0003676	IEA	nucleic acid binding	molecular_function	gnl|Nvit_2.0|Chr5.Scaffold38:1322917-1329137	6.62914	5.98678	7.27151		7.66791	6.90303	8.43279
NV16387	NV16387-RA	ATP-dependent RNA Helicase DDX17 (68%A)	protein_coding	GO:0003676	IEA	nucleic acid binding	molecular_function	gnl|Nvit_2.0|Chr5.Scaffold38:1330600-1333877	107.929	105.691	110.168		112.316	109.785	114.848
NV16388	NV16388-RA	ATP-dependent RNA Helicase DDX17 (70%A)	protein_coding	GO:0003676	IEA	nucleic acid binding	molecular_function	gnl|Nvit_2.0|Chr5.Scaffold38:1344634-1349943	187.693	184.908	190.479		239.163	235.677	242.648
NV31112	NV31112-RA	Unknown	protein_coding	GO:0003676	IEA	nucleic acid binding	molecular_function	gnl|Nvit_2.0|Chr5.Scaffold38:1711661-1713217	0	0	0		0	0	0
NV22596	NV22596-RA	Unknown (61%A)	protein_coding	GO:0003676	IEA	nucleic acid binding	molecular_function	gnl|Nvit_2.0|Chr5.Scaffold393:29709-33034	0	0	0		0	0	0
NV22594	NV22594-RA	Unknown (64%A)	protein_coding	GO:0003676	IEA	nucleic acid binding	molecular_function	gnl|Nvit_2.0|Chr5.Scaffold393:177439-206245	0	0	0		0	0	0
NV22599	NV22599-RA	Unknown (67%A)	protein_coding	GO:0003676	IEA	nucleic acid binding	molecular_function	gnl|Nvit_2.0|Chr5.Scaffold393:198071-198454	0	0	0		0	0	0
NV20758	NV20758-RA	Unknown (25%A)	protein_coding	GO:0003676	IEA	nucleic acid binding	molecular_function	gnl|Nvit_2.0|Chr5.Scaffold7:1064-2423	11.4628	10.3428	12.5828		12.7986	11.4923	14.1048
NV12134	NV12134-RA	Unknown (37%A)	protein_coding	GO:0003676	IEA	nucleic acid binding	molecular_function	gnl|Nvit_2.0|Chr5.Scaffold7:259473-263748	0.32938	0.197628	0.461132		0.485087	0.307958	0.662216
NV12144	NV12144-RA	ATP-dependent RNA Helicase DDX23 (78%A)	protein_coding	GO:0003676	IEA	nucleic acid binding	molecular_function	gnl|Nvit_2.0|Chr5.Scaffold7:317773-320908	12.9031	12.1874	13.6188		13.5074	12.6955	14.3194
NV20770	NV20770-RA	RNA exonuclease 1 protein, putative (46%U)	protein_coding	GO:0003676	IEA	nucleic acid binding	molecular_function	gnl|Nvit_2.0|Chr5.Scaffold7:612066-616709	4.01612	3.67517	4.35707		4.73033	4.31977	5.14089
NV12200	NV12200-RA	ATP-dependent RNA helicase WM6, putative (83%a)	protein_coding	GO:0003676	IEA	nucleic acid binding	molecular_function	gnl|Nvit_2.0|Chr5.Scaffold7:1194367-1195656	0.070014	0	0.150859		0.0284917	0	0.0854752
NV12206	NV12206-RA	Replication protein A 70 kDa DNA-binding subunit (51%U)	protein_coding	GO:0003676	IEA	nucleic acid binding	molecular_function	gnl|Nvit_2.0|Chr5.Scaffold7:1285868-1288540	28.4141	27.0864	29.7418		43.6085	41.7879	45.4291
NV12282	NV12282-RA	Unknown	protein_coding	GO:0003676	IEA	nucleic acid binding	molecular_function	gnl|Nvit_2.0|Chr5.Scaffold7:2075247-2075657	4.80993	3.08215	6.5377		4.61112	2.80249	6.41976
NV20786	NV20786-RA	Unknown (43%A)	protein_coding	GO:0003676	IEA	nucleic acid binding	molecular_function	gnl|Nvit_2.0|Chr5.Scaffold7:2187113-2187724	0.677174	0.248892	1.10546		0.484911	0.0889829	0.880839
NV12308	NV12308-RA	Zinc finger CCCH domain-containing protein (51%A)	protein_coding	GO:0003676	IEA	nucleic acid binding	molecular_function	gnl|Nvit_2.0|Chr5.Scaffold7:2220067-2229544	27.6225	26.6841	28.5608		27.3821	26.3456	28.4185
NV20788	NV20788-RA	Nucleoporin 2, putative (21%U)	protein_coding	GO:0003676	IEA	nucleic acid binding	molecular_function	gnl|Nvit_2.0|Chr5.Scaffold7:2325466-2328027	21.8058	20.7185	22.893		23.9627	22.7002	25.2252
NV12361	NV12361-RA	Peptidyl-prolyl cis-trans isomerase 4 (66%A)	protein_coding	GO:0003676	IEA	nucleic acid binding	molecular_function	gnl|Nvit_2.0|Chr5.Scaffold7:2658935-2661027	13.3379	12.3573	14.3185		15.291	14.1293	16.4528
NV21907	NV21907-RA	Unknown (70%A)	protein_coding	GO:0003676	IEA	nucleic acid binding	molecular_function	gnl|Nvit_2.0|ChrUn.Scaffold1007:2137-2798	0	0	0		0	0	0
NV30010	NV30010-RA	Unknown (53%A)	protein_coding	GO:0003676	IEA	nucleic acid binding	molecular_function	gnl|Nvit_2.0|ChrUn.Scaffold1021:82-4585	0	0	0		0	0	0
NV25304	NV25304-RA	Unknown (52%A)	protein_coding	GO:0003676	IEA	nucleic acid binding	molecular_function	gnl|Nvit_2.0|ChrUn.Scaffold103:322489-325681	0	0	0		0	0	0
NV23396	NV23396-RA	Zinc finger protein KIAA0543 (Fragment) (22%U)	protein_coding	GO:0003676	IEA	nucleic acid binding	molecular_function	gnl|Nvit_2.0|ChrUn.Scaffold1049:7433-9410	0.499965	0.270565	0.729365		0.224529	0.054801	0.394256
NV24264	NV24264-RA	Unknown	protein_coding	GO:0003676	IEA	nucleic acid binding	molecular_function	gnl|Nvit_2.0|ChrUn.Scaffold1058:19308-19874	0	0	0		0	0	0
NV22714	NV22714-RA	Unknown	protein_coding	GO:0003676	IEA	nucleic acid binding	molecular_function	gnl|Nvit_2.0|ChrUn.Scaffold1075:901-14819	0	0	0		0	0	0
NV30058	NV30058-RA	TE:Retrovirus-related Pol Polyprotein from Transposon (78%A)	protein_coding	GO:0003676	IEA	nucleic acid binding	molecular_function	gnl|Nvit_2.0|ChrUn.Scaffold1092:217-1767	0.0943464	0.00304742	0.185645		0.182457	0.0534405	0.311474
NV24179	NV24179-RA	Unknown (65%A)	protein_coding	GO:0003676	IEA	nucleic acid binding	molecular_function	gnl|Nvit_2.0|ChrUn.Scaffold1123:3117-11670	0	0	0		0.0155461	0	0.0466383
NV30080	NV30080-RA	Unknown	protein_coding	GO:0003676	IEA	nucleic acid binding	molecular_function	gnl|Nvit_2.0|ChrUn.Scaffold1127:12592-21628	0	0	0		0	0	0
NV30085	NV30085-RA	TE:RNA-directed DNA polymerase from mobile element jockey (61%A)	protein_coding	GO:0003676	IEA	nucleic acid binding	molecular_function	gnl|Nvit_2.0|ChrUn.Scaffold1134:17130-17852	0.154922	0	0.333812		0	0	0
NV26156	NV26156-RA	Unknown	protein_coding	GO:0003676	IEA	nucleic acid binding	molecular_function	gnl|Nvit_2.0|ChrUn.Scaffold1147:11129-11512	0	0	0		0	0	0
NV20353	NV20353-RA	Unknown (62%A)	protein_coding	GO:0003676	IEA	nucleic acid binding	molecular_function	gnl|Nvit_2.0|ChrUn.Scaffold117:5541-11047	0	0	0		0	0	0
NV25902	NV25902-RA	Unknown (67%A)	protein_coding	GO:0003676	IEA	nucleic acid binding	molecular_function	gnl|Nvit_2.0|ChrUn.Scaffold1177:5032-6587	0.0294606	0	0.0883817		0	0	0
NV22563	NV22563-RA	GE11332 (18%U)	protein_coding	GO:0003676	IEA	nucleic acid binding	molecular_function	gnl|Nvit_2.0|ChrUn.Scaffold118:185135-189827	0.0367339	0	0.0886835		0.0224806	0	0.0674419
NV17885	NV17885-RA	TE:Tigger Transposable element-derived protein (50%A)	protein_coding	GO:0003676	IEA	nucleic acid binding	molecular_function	gnl|Nvit_2.0|ChrUn.Scaffold118:305565-306883	0.0530908	0	0.128173		0	0	0
NV24593	NV24593-RA	Unknown	protein_coding	GO:0003676	IEA	nucleic acid binding	molecular_function	gnl|Nvit_2.0|ChrUn.Scaffold1226:5708-8159	0	0	0		0	0	0
NV17954	NV17954-RA	Hypothetical protein (43%A)	protein_coding	GO:0003676	IEA	nucleic acid binding	molecular_function	gnl|Nvit_2.0|ChrUn.Scaffold124:367584-371528	0	0	0		0.0246949	0	0.0740847
NV20886	NV20886-RA	Unknown (9%U)	protein_coding	GO:0003676	IEA	nucleic acid binding	molecular_function	gnl|Nvit_2.0|ChrUn.Scaffold1241:3097-7953	0.00179188	0	0.0161269		0	0	0
NV30158	NV30158-RA	Unknown (73%A)	protein_coding	GO:0003676	IEA	nucleic acid binding	molecular_function	gnl|Nvit_2.0|ChrUn.Scaffold125:12471-13034	0.156502	0	0.377829		0	0	0
NV22050	NV22050-RA	19.5g1 protein (51%A)	protein_coding	GO:0003676	IEA	nucleic acid binding	molecular_function	gnl|Nvit_2.0|ChrUn.Scaffold125:110605-113180	0	0	0		0	0	0
NV24112	NV24112-RA	Unknown (58%A)	protein_coding	GO:0003676	IEA	nucleic acid binding	molecular_function	gnl|Nvit_2.0|ChrUn.Scaffold1254:11284-12537	0.262363	0.0948435	0.429883		0.275481	0.0888684	0.462094
NV24080	NV24080-RA	Gag-Pol (9%U)	protein_coding	GO:0003676	IEA	nucleic acid binding	molecular_function	gnl|Nvit_2.0|ChrUn.Scaffold1261:5856-10375	0	0	0		0	0	0
NV19078	NV19078-RA		protein_coding	GO:0003676	IEA	nucleic acid binding	molecular_function	gnl|Nvit_2.0|ChrUn.Scaffold1275:5271-5540	267.029	230.941	303.117		189.955	163.485	216.424
NV25998	NV25998-RA	GE14964 (55%A)	protein_coding	GO:0003676	IEA	nucleic acid binding	molecular_function	gnl|Nvit_2.0|ChrUn.Scaffold1306:5439-5911	0	0	0		0	0	0
NV30196	NV30196-RA	Unknown	protein_coding	GO:0003676	IEA	nucleic acid binding	molecular_function	gnl|Nvit_2.0|ChrUn.Scaffold134:446086-448809	0	0	0		0.0240496	0	0.0580609
NV30200	NV30200-RA	Unknown	protein_coding	GO:0003676	IEA	nucleic acid binding	molecular_function	gnl|Nvit_2.0|ChrUn.Scaffold1352:4858-6330	0	0	0		0	0	0
NV23196	NV23196-RA	Lian-Aa1 retrotransposon protein (18%U)	protein_coding	GO:0003676	IEA	nucleic acid binding	molecular_function	gnl|Nvit_2.0|ChrUn.Scaffold1354:9576-44440	0	0	0		0.00493611	0	0.0246806
NV20041	NV20041-RA	Unknown (53%A)	protein_coding	GO:0003676	IEA	nucleic acid binding	molecular_function	gnl|Nvit_2.0|ChrUn.Scaffold1405:6865-9185	0	0	0		0	0	0
NV25192	NV25192-RA	TE:Retrovirus-related Pol Polyprotein from Transposon TNT 1-94 (40%A)	protein_coding	GO:0003676	IEA	nucleic acid binding	molecular_function	gnl|Nvit_2.0|ChrUn.Scaffold1413:10367-11125	0	0	0		0	0	0
NV25262	NV25262-RA	Unknown (70%A)	protein_coding	GO:0003676	IEA	nucleic acid binding	molecular_function	gnl|Nvit_2.0|ChrUn.Scaffold1453:3771-8053	0	0	0		0	0	0
NV30266	NV30266-RA	Unknown	protein_coding	GO:0003676	IEA	nucleic acid binding	molecular_function	gnl|Nvit_2.0|ChrUn.Scaffold147:237507-238112	0	0	0		0	0	0
NV19115	NV19115-RA	Enzymatic polyprotein, putative (33%U)	protein_coding	GO:0003676	IEA	nucleic acid binding	molecular_function	gnl|Nvit_2.0|ChrUn.Scaffold1520:3425-7667	0.0263626	0	0.0568035		0.0216186	0	0.052192
NV24678	NV24678-RA	TE:RNA-directed DNA polymerase from mobile element jockey (54%A)	protein_coding	GO:0003676	IEA	nucleic acid binding	molecular_function	gnl|Nvit_2.0|ChrUn.Scaffold1574:29252-29836	0.0366325	0	0.183163		0	0	0
NV20506	NV20506-RA	19.5g1 protein (68%A)	protein_coding	GO:0003676	IEA	nucleic acid binding	molecular_function	gnl|Nvit_2.0|ChrUn.Scaffold157:167196-217203	1.83196	1.56403	2.09989		2.27637	1.94434	2.60841
NV25197	NV25197-RA	Unknown (75%A)	protein_coding	GO:0003676	IEA	nucleic acid binding	molecular_function	gnl|Nvit_2.0|ChrUn.Scaffold1623:10029-11963	0.0143754	0	0.0431262		0.0176316	0	0.0528947
NV30334	NV30334-RA	Unknown (12%U)	protein_coding	GO:0003676	IEA	nucleic acid binding	molecular_function	gnl|Nvit_2.0|ChrUn.Scaffold1623:36431-38110	0	0	0		0	0	0
NV30336	NV30336-RA	Unknown (65%A)	protein_coding	GO:0003676	IEA	nucleic acid binding	molecular_function	gnl|Nvit_2.0|ChrUn.Scaffold1629:741-1955	0	0	0		0	0	0
NV18314	NV18314-RA	Transcription elongation factor S-II (60%A)	protein_coding	GO:0003676	IEA	nucleic acid binding	molecular_function	gnl|Nvit_2.0|ChrUn.Scaffold165:2268-65526	14.3102	13.0052	15.6152		14.0098	12.5854	15.4341
NV30364	NV30364-RA	Unknown (47%A)	protein_coding	GO:0003676	IEA	nucleic acid binding	molecular_function	gnl|Nvit_2.0|ChrUn.Scaffold168:237722-240191	0	0	0		0.0546356	0	0.131902
NV30374	NV30374-RA	Unknown (13%U)	protein_coding	GO:0003676	IEA	nucleic acid binding	molecular_function	gnl|Nvit_2.0|ChrUn.Scaffold169:119501-121126	0	0	0		0	0	0
NV24658	NV24658-RA	Unknown	protein_coding	GO:0003676	IEA	nucleic acid binding	molecular_function	gnl|Nvit_2.0|ChrUn.Scaffold1701:16137-16460	0	0	0		0	0	0
NV22610	NV22610-RA	Unknown	protein_coding	GO:0003676	IEA	nucleic acid binding	molecular_function	gnl|Nvit_2.0|ChrUn.Scaffold1704:5046-10720	0.027317	0	0.05886		0.0447953	0	0.0895906
NV20308	NV20308-RA	Unknown (22%U)	protein_coding	GO:0003676	IEA	nucleic acid binding	molecular_function	gnl|Nvit_2.0|ChrUn.Scaffold1723:4106-19584	0	0	0		0	0	0
NV19133	NV19133-RA	Unknown	protein_coding	GO:0003676	IEA	nucleic acid binding	molecular_function	gnl|Nvit_2.0|ChrUn.Scaffold1747:4404-7926	0.0571152	0.00729795	0.106933		0.0388469	0	0.100106
NV25202	NV25202-RA	Unknown	protein_coding	GO:0003676	IEA	nucleic acid binding	molecular_function	gnl|Nvit_2.0|ChrUn.Scaffold1774:1731-2183	0	0	0		0	0	0
NV24868	NV24868-RA	Unknown (53%A)	protein_coding	GO:0003676	IEA	nucleic acid binding	molecular_function	gnl|Nvit_2.0|ChrUn.Scaffold1793:17187-19013	0.0627336	0	0.13144		0.13262	0.026081	0.239159
NV23226	NV23226-RA	Unknown	protein_coding	GO:0003676	IEA	nucleic acid binding	molecular_function	gnl|Nvit_2.0|ChrUn.Scaffold180:53155-114516	0	0	0		0	0	0
NV23228	NV23228-RA	TE:Uncharacterized 50 kDa protein in type I retrotransposable element R1DM (30%A)	protein_coding	GO:0003676	IEA	nucleic acid binding	molecular_function	gnl|Nvit_2.0|ChrUn.Scaffold180:141021-155854	0	0	0		0	0	0
NV25899	NV25899-RA	TE:Retrovirus-related Pol Polyprotein from Transposon (66%A)	protein_coding	GO:0003676	IEA	nucleic acid binding	molecular_function	gnl|Nvit_2.0|ChrUn.Scaffold1838:125-4028	0.357036	0.190974	0.523098		0.399237	0.211035	0.587439
NV22980	NV22980-RA	GE14964 (59%A)	protein_coding	GO:0003676	IEA	nucleic acid binding	molecular_function	gnl|Nvit_2.0|ChrUn.Scaffold1914:14376-14786	0	0	0		0	0	0
NV25410	NV25410-RA	Unknown (43%A)	protein_coding	GO:0003676	IEA	nucleic acid binding	molecular_function	gnl|Nvit_2.0|ChrUn.Scaffold1952:12189-14108	0	0	0		0	0	0
NV24646	NV24646-RA	Unknown (68%A)	protein_coding	GO:0003676	IEA	nucleic acid binding	molecular_function	gnl|Nvit_2.0|ChrUn.Scaffold1956:29261-30010	0	0	0		0.0588281	0	0.176484
NV24929	NV24929-RA	Unknown	protein_coding	GO:0003676	IEA	nucleic acid binding	molecular_function	gnl|Nvit_2.0|ChrUn.Scaffold1961:819-11044	0	0	0		0	0	0
NV24290	NV24290-RA	Unknown	protein_coding	GO:0003676	IEA	nucleic acid binding	molecular_function	gnl|Nvit_2.0|ChrUn.Scaffold1969:54-5583	0.0702858	0	0.151445		0.028601	0	0.0858029
NV30550	NV30550-RA	Unknown	protein_coding	GO:0003676	IEA	nucleic acid binding	molecular_function	gnl|Nvit_2.0|ChrUn.Scaffold198:59445-59708	0	0	0		0	0	0
NV18458	NV18458-RA	Unknown	protein_coding	GO:0003676	IEA	nucleic acid binding	molecular_function	gnl|Nvit_2.0|ChrUn.Scaffold201:134582-139977	0	0	0		0	0	0
NV30621	NV30621-RA	Unknown (24%U)	protein_coding	GO:0003676	IEA	nucleic acid binding	molecular_function	gnl|Nvit_2.0|ChrUn.Scaffold202:27196-28269	0	0	0		0	0	0
NV24156	NV24156-RA	TE:Endonuclease/Reverse transcriptase (57%A)	protein_coding	GO:0003676	IEA	nucleic acid binding	molecular_function	gnl|Nvit_2.0|ChrUn.Scaffold203:142196-206576	0	0	0		0	0	0
NV23313	NV23313-RA	19.5g1 protein (54%A)	protein_coding	GO:0003676	IEA	nucleic acid binding	molecular_function	gnl|Nvit_2.0|ChrUn.Scaffold2041:9621-11189	0	0	0		0	0	0
NV22082	NV22082-RA	Unknown (68%A)	protein_coding	GO:0003676	IEA	nucleic acid binding	molecular_function	gnl|Nvit_2.0|ChrUn.Scaffold205:56277-59187	0	0	0		0	0	0
NV30632	NV30632-RA	TE:RNA-directed DNA polymerase from mobile element jockey (80%A)	protein_coding	GO:0003676	IEA	nucleic acid binding	molecular_function	gnl|Nvit_2.0|ChrUn.Scaffold207:67300-68259	0.229097	0.0352402	0.422954		0.154082	0	0.340132
NV24967	NV24967-RA	Lian-Aa1 retrotransposon protein (12%U)	protein_coding	GO:0003676	IEA	nucleic acid binding	molecular_function	gnl|Nvit_2.0|ChrUn.Scaffold207:154916-156350	0	0	0		0	0	0
NV23942	NV23942-RA	Unknown (55%A)	protein_coding	GO:0003676	IEA	nucleic acid binding	molecular_function	gnl|Nvit_2.0|ChrUn.Scaffold209:169456-170667	0	0	0		0	0	0
NV23292	NV23292-RA	Unknown (65%A)	protein_coding	GO:0003676	IEA	nucleic acid binding	molecular_function	gnl|Nvit_2.0|ChrUn.Scaffold2092:18863-20072	0	0	0		0	0	0
NV19170	NV19170-RA	RNA binding motif protein 39, sym:Rbm39 (100%e)	protein_coding	GO:0003676	IEA	nucleic acid binding	molecular_function	gnl|Nvit_2.0|ChrUn.Scaffold2096:11163-11516	86.3487	77.1569	95.5404		97.5618	87.3345	107.789
NV25596	NV25596-RA	Unknown (7%U)	protein_coding	GO:0003676	IEA	nucleic acid binding	molecular_function	gnl|Nvit_2.0|ChrUn.Scaffold2134:39157-40920	0	0	0		0	0	0
NV21311	NV21311-RA	Unknown (50%A)	protein_coding	GO:0003676	IEA	nucleic acid binding	molecular_function	gnl|Nvit_2.0|ChrUn.Scaffold2137:3076-3948	0	0	0		0	0	0
NV21895	NV21895-RA	Unknown	protein_coding	GO:0003676	IEA	nucleic acid binding	molecular_function	gnl|Nvit_2.0|ChrUn.Scaffold2158:4358-5121	0	0	0		0	0	0
NV23760	NV23760-RA	Unknown (67%A)	protein_coding	GO:0003676	IEA	nucleic acid binding	molecular_function	gnl|Nvit_2.0|ChrUn.Scaffold216:477-1238	0	0	0		0	0	0
NV30672	NV30672-RA	Unknown	protein_coding	GO:0003676	IEA	nucleic acid binding	molecular_function	gnl|Nvit_2.0|ChrUn.Scaffold216:7983-8567	0	0	0		0	0	0
NV20670	NV20670-RA	Unknown (43%A)	protein_coding	GO:0003676	IEA	nucleic acid binding	molecular_function	gnl|Nvit_2.0|ChrUn.Scaffold2169:8286-9323	0.0308535	0	0.0925606		0	0	0
NV24616	NV24616-RA	Unknown	protein_coding	GO:0003676	IEA	nucleic acid binding	molecular_function	gnl|Nvit_2.0|ChrUn.Scaffold221:77733-170976	0	0	0		0.0463005	0	0.0997637
NV24622	NV24622-RA	Unknown (47%A)	protein_coding	GO:0003676	IEA	nucleic acid binding	molecular_function	gnl|Nvit_2.0|ChrUn.Scaffold221:81966-92379	0.451769	0.232629	0.670909		0.389403	0.155843	0.622963
NV25224	NV25224-RA	Unknown	protein_coding	GO:0003676	IEA	nucleic acid binding	molecular_function	gnl|Nvit_2.0|ChrUn.Scaffold2225:9365-10570	0	0	0		0	0	0
NV25223	NV25223-RA	Unknown (67%A)	protein_coding	GO:0003676	IEA	nucleic acid binding	molecular_function	gnl|Nvit_2.0|ChrUn.Scaffold2259:282-2460	0.0658751	0	0.141941		0.0804796	0	0.173409
NV24862	NV24862-RA	19.5g1 protein (68%A)	protein_coding	GO:0003676	IEA	nucleic acid binding	molecular_function	gnl|Nvit_2.0|ChrUn.Scaffold226:22703-25547	0	0	0		0	0	0
NV21435	NV21435-RA	TE:Endonuclease/Reverse transcriptase (64%A)	protein_coding	GO:0003676	IEA	nucleic acid binding	molecular_function	gnl|Nvit_2.0|ChrUn.Scaffold241:66437-73757	0	0	0		0	0	0
NV20554	NV20554-RA	Unknown	protein_coding	GO:0003676	IEA	nucleic acid binding	molecular_function	gnl|Nvit_2.0|ChrUn.Scaffold240:46072-50174	0.00841392	0	0.0252418		0.0517588	0.00546433	0.0980534
NV23357	NV23357-RA	Unknown	protein_coding	GO:0003676	IEA	nucleic acid binding	molecular_function	gnl|Nvit_2.0|ChrUn.Scaffold252:143263-270970	0	0	0		0	0	0
NV23366	NV23366-RA	Unknown	protein_coding	GO:0003676	IEA	nucleic acid binding	molecular_function	gnl|Nvit_2.0|ChrUn.Scaffold252:260617-262169	0.0553421	0	0.133608		0	0	0
NV30819	NV30819-RA	TE:RNA-directed DNA polymerase from mobile element jockey (39%A)	protein_coding	GO:0003676	IEA	nucleic acid binding	molecular_function	gnl|Nvit_2.0|ChrUn.Scaffold273:2773-5879	0	0	0		0	0	0
NV24186	NV24186-RA	Unknown (82%A)	protein_coding	GO:0003676	IEA	nucleic acid binding	molecular_function	gnl|Nvit_2.0|ChrUn.Scaffold274:41417-93694	0.0128216	0	0.064108		0	0	0
NV22120	NV22120-RA	TE:Transposase (83%A)	protein_coding	GO:0003676	IEA	nucleic acid binding	molecular_function	gnl|Nvit_2.0|ChrUn.Scaffold279:49351-68881	0.0142566	0	0.0427697		0.0546465	0	0.124594
NV22121	NV22121-RA	TE:Retrovirus-related Pol Polyprotein from Transposon (48%A)	protein_coding	GO:0003676	IEA	nucleic acid binding	molecular_function	gnl|Nvit_2.0|ChrUn.Scaffold279:92242-94799	0	0	0		0	0	0
NV20267	NV20267-RA	TE:Endonuclease/Reverse transcriptase (53%A)	protein_coding	GO:0003676	IEA	nucleic acid binding	molecular_function	gnl|Nvit_2.0|ChrUn.Scaffold281:112733-114027	0	0	0		0	0	0
NV30855	NV30855-RA	Unknown (57%A)	protein_coding	GO:0003676	IEA	nucleic acid binding	molecular_function	gnl|Nvit_2.0|ChrUn.Scaffold284:41365-42753	0.383395	0.202661	0.564129		0.36443	0.169634	0.559227
NV24554	NV24554-RA	Unknown (62%A)	protein_coding	GO:0003676	IEA	nucleic acid binding	molecular_function	gnl|Nvit_2.0|ChrUn.Scaffold289:1158-15423	0.0569409	0	0.116363		0.0446826	0	0.0962775
NV24551	NV24551-RA	Lian-Aa1 retrotransposon protein (13%U)	protein_coding	GO:0003676	IEA	nucleic acid binding	molecular_function	gnl|Nvit_2.0|ChrUn.Scaffold289:188981-190881	0	0	0		0	0	0
NV25173	NV25173-RA	Unknown (9%U)	protein_coding	GO:0003676	IEA	nucleic acid binding	molecular_function	gnl|Nvit_2.0|ChrUn.Scaffold293:125698-127786	0	0	0		0	0	0
NV21749	NV21749-RA	Unknown (Fragment) (13%U)	protein_coding	GO:0003676	IEA	nucleic acid binding	molecular_function	gnl|Nvit_2.0|ChrUn.Scaffold294:2514-80096	0	0	0		0	0	0
NV18644	NV18644-RA	Zinc finger BED domain-containing protein (57%A)	protein_coding	GO:0003676	IEA	nucleic acid binding	molecular_function	gnl|Nvit_2.0|ChrUn.Scaffold301:59922-88754	0.0243739	0	0.0555724		0.0383963	0	0.0767926
NV23913	NV23913-RA	Unknown	protein_coding	GO:0003676	IEA	nucleic acid binding	molecular_function	gnl|Nvit_2.0|ChrUn.Scaffold305:56122-57261	0.0272957	0	0.081887		0.0332554	0	0.0997661
NV25981	NV25981-RA	Unknown	protein_coding	GO:0003676	IEA	nucleic acid binding	molecular_function	gnl|Nvit_2.0|ChrUn.Scaffold306:154945-156033	0	0	0		0	0	0
NV25408	NV25408-RA	Lian-Aa1 retrotransposon protein (15%U)	protein_coding	GO:0003676	IEA	nucleic acid binding	molecular_function	gnl|Nvit_2.0|ChrUn.Scaffold310:100005-101530	0	0	0		0	0	0
NV23576	NV23576-RA	Ubiquitin carboxyl-terminal hydrolase (92%A)	protein_coding	GO:0003676	IEA	nucleic acid binding	molecular_function	gnl|Nvit_2.0|ChrUn.Scaffold321:143064-169706	0	0	0		0.00999739	0	0.049987
NV20511	NV20511-RA	Unknown (44%A)	protein_coding	GO:0003676	IEA	nucleic acid binding	molecular_function	gnl|Nvit_2.0|ChrUn.Scaffold3217:866-2502	0.0538283	0	0.161485		0	0	0
NV23391	NV23391-RA		protein_coding	GO:0003676	IEA	nucleic acid binding	molecular_function	gnl|Nvit_2.0|ChrUn.Scaffold322:47179-65238	0	0	0		0	0	0
NV25853	NV25853-RA	Unknown (58%A)	protein_coding	GO:0003676	IEA	nucleic acid binding	molecular_function	gnl|Nvit_2.0|ChrUn.Scaffold3240:6363-7724	0	0	0		0	0	0
NV20510	NV20510-RA	Lian-Aa1 retrotransposon protein (18%U)	protein_coding	GO:0003676	IEA	nucleic acid binding	molecular_function	gnl|Nvit_2.0|ChrUn.Scaffold325:20804-23589	0	0	0		0	0	0
NV21418	NV21418-RA		protein_coding	GO:0003676	IEA	nucleic acid binding	molecular_function	gnl|Nvit_2.0|ChrUn.Scaffold328:37312-41063	0	0	0		0	0	0
NV25228	NV25228-RA	TE:RNA-directed DNA polymerase from mobile element jockey (43%A)	protein_coding	GO:0003676	IEA	nucleic acid binding	molecular_function	gnl|Nvit_2.0|ChrUn.Scaffold329:16687-55096	0.755001	0.517375	0.992628		0.665395	0.422427	0.908362
NV25227	NV25227-RA	THAP domain-containing protein (51%A)	protein_coding	GO:0003676	IEA	nucleic acid binding	molecular_function	gnl|Nvit_2.0|ChrUn.Scaffold329:40825-42805	0.0140122	0	0.0700609		0.0341303	0	0.102391
NV18681	NV18681-RA	RNA binding protein fox-1 2 (76%A)	protein_coding	GO:0003676	IEA	nucleic acid binding	molecular_function	gnl|Nvit_2.0|ChrUn.Scaffold329:55214-100236	1.69845	1.12427	2.27263		2.22272	1.49228	2.95316
NV20403	NV20403-RA	Unknown	protein_coding	GO:0003676	IEA	nucleic acid binding	molecular_function	gnl|Nvit_2.0|ChrUn.Scaffold3380:746-3203	0	0	0		0	0	0
NV30976	NV30976-RA	Unknown (15%U)	protein_coding	GO:0003676	IEA	nucleic acid binding	molecular_function	gnl|Nvit_2.0|ChrUn.Scaffold3388:6-1100	0	0	0		0	0	0
NV30978	NV30978-RA	Unknown	protein_coding	GO:0003676	IEA	nucleic acid binding	molecular_function	gnl|Nvit_2.0|ChrUn.Scaffold339:13940-14560	0	0	0		0	0	0
NV30979	NV30979-RA	TE:BEL12_AG Transposon Polyprotein (51%A)	protein_coding	GO:0003676	IEA	nucleic acid binding	molecular_function	gnl|Nvit_2.0|ChrUn.Scaffold339:31056-39336	0	0	0		0	0	0
NV31009	NV31009-RA	Unknown	protein_coding	GO:0003676	IEA	nucleic acid binding	molecular_function	gnl|Nvit_2.0|ChrUn.Scaffold349:228407-229474	0.0297144	0	0.0891431		0	0	0
NV25060	NV25060-RA	TE:RNA-directed DNA polymerase from mobile element jockey (70%A)	protein_coding	GO:0003676	IEA	nucleic acid binding	molecular_function	gnl|Nvit_2.0|ChrUn.Scaffold352:120-7016	0.0237046	0	0.0711139		0.115735	1.38778e-17	0.23147
NV20014	NV20014-RA	Unknown (64%A)	protein_coding	GO:0003676	IEA	nucleic acid binding	molecular_function	gnl|Nvit_2.0|ChrUn.Scaffold354:102094-122968	0	0	0		0	0	0
NV24625	NV24625-RA	Unknown (97%A)	protein_coding	GO:0003676	IEA	nucleic acid binding	molecular_function	gnl|Nvit_2.0|ChrUn.Scaffold357:11377-12921	0.224676	0.0949594	0.354393		0.412757	0.213013	0.612502
NV21427	NV21427-RA	GA22538 (36%U)	protein_coding	GO:0003676	IEA	nucleic acid binding	molecular_function	gnl|Nvit_2.0|ChrUn.Scaffold360:61468-67954	0	0	0		0	0	0
NV31065	NV31065-RA	Unknown (44%A)	protein_coding	GO:0003676	IEA	nucleic acid binding	molecular_function	gnl|Nvit_2.0|ChrUn.Scaffold367:58732-61098	0.160301	0.0717307	0.248871		0.056183	0	0.112366
NV22180	NV22180-RA	Unknown (43%A)	protein_coding	GO:0003676	IEA	nucleic acid binding	molecular_function	gnl|Nvit_2.0|ChrUn.Scaffold367:70039-86219	0.0219256	0	0.0472432		0.0455473	0.00147119	0.0896233
NV20985	NV20985-RA	Unknown	protein_coding	GO:0003676	IEA	nucleic acid binding	molecular_function	gnl|Nvit_2.0|ChrUn.Scaffold391:37863-42051	0	0	0		0	0	0
NV19220	NV19220-RA	SWI/SNF-related matrix-associated actin-dependent regulator of chromatin subfamily A protein 1, putative (62%U)	protein_coding	GO:0003676	IEA	nucleic acid binding	molecular_function	gnl|Nvit_2.0|ChrUn.Scaffold3909:9-1057	61.3806	57.6657	65.0955		59.7164	55.7017	63.7311
NV24279	NV24279-RA	Gag polyprotein (30%U)	protein_coding	GO:0003676	IEA	nucleic acid binding	molecular_function	gnl|Nvit_2.0|ChrUn.Scaffold400:30051-30554	0	0	0		0	0	0
NV31151	NV31151-RA	19.5g1 protein (60%A)	protein_coding	GO:0003676	IEA	nucleic acid binding	molecular_function	gnl|Nvit_2.0|ChrUn.Scaffold4023:3303-3968	0	0	0		0	0	0
NV26225	NV26225-RA	Unknown (64%A)	protein_coding	GO:0003676	IEA	nucleic acid binding	molecular_function	gnl|Nvit_2.0|ChrUn.Scaffold403:145795-185093	0	0	0		0.0332302	0	0.0979812
NV23994	NV23994-RA	Unknown (71%A)	protein_coding	GO:0003676	IEA	nucleic acid binding	molecular_function	gnl|Nvit_2.0|ChrUn.Scaffold405:46305-46850	0	0	0		0	0	0
NV24666	NV24666-RA	Lian-Aa1 retrotransposon protein (22%U)	protein_coding	GO:0003676	IEA	nucleic acid binding	molecular_function	gnl|Nvit_2.0|ChrUn.Scaffold406:24245-25209	0	0	0		0.0909392	0	0.219547
NV19226	NV19226-RA	Polyprotein (28%U)	protein_coding	GO:0003676	IEA	nucleic acid binding	molecular_function	gnl|Nvit_2.0|ChrUn.Scaffold4182:9-2161	0	0	0		0	0	0
NV20922	NV20922-RA	TE:RNA-directed DNA polymerase from mobile element jockey (44%A)	protein_coding	GO:0003676	IEA	nucleic acid binding	molecular_function	gnl|Nvit_2.0|ChrUn.Scaffold422:60386-61285	0.0374595	0	0.112378		0	0	0
NV20404	NV20404-RA	Unknown	protein_coding	GO:0003676	IEA	nucleic acid binding	molecular_function	gnl|Nvit_2.0|ChrUn.Scaffold423:23686-55829	0	0	0		0	0	0
NV22855	NV22855-RA	Unknown (64%A)	protein_coding	GO:0003676	IEA	nucleic acid binding	molecular_function	gnl|Nvit_2.0|ChrUn.Scaffold4251:11-1609	0.0416609	0	0.124983		0.0503839	0	0.151152
NV31224	NV31224-RA	Unknown (17%U)	protein_coding	GO:0003676	IEA	nucleic acid binding	molecular_function	gnl|Nvit_2.0|ChrUn.Scaffold4336:191-1479	0	0	0		0.0173631	0	0.0868155
NV24886	NV24886-RA	Unknown	protein_coding	GO:0003676	IEA	nucleic acid binding	molecular_function	gnl|Nvit_2.0|ChrUn.Scaffold434:28789-62399	0.0114888	0	0.0344663		0.0282244	0	0.0681397
NV25212	NV25212-RA	Unknown	protein_coding	GO:0003676	IEA	nucleic acid binding	molecular_function	gnl|Nvit_2.0|ChrUn.Scaffold435:115779-117762	0	0	0		0	0	0
NV18812	NV18812-RA	Myelin expression factor 2 (65%U)	protein_coding	GO:0003676	IEA	nucleic acid binding	molecular_function	gnl|Nvit_2.0|ChrUn.Scaffold439:6471-11772	27.4636	26.462	28.4653		31.2939	30.1081	32.4796
NV22113	NV22113-RA		protein_coding	GO:0003676	IEA	nucleic acid binding	molecular_function	gnl|Nvit_2.0|ChrUn.Scaffold449:28022-29260	5.07748	4.3694	5.78556		5.30122	4.50204	6.1004
NV26187	NV26187-RA	Unknown	protein_coding	GO:0003676	IEA	nucleic acid binding	molecular_function	gnl|Nvit_2.0|ChrUn.Scaffold45:43339-43845	0.047989	0	0.239945		0.22587	0	0.545299
NV26182	NV26182-RA	Integrator complex subunit 7 (22%U)	protein_coding	GO:0003676	IEA	nucleic acid binding	molecular_function	gnl|Nvit_2.0|ChrUn.Scaffold45:511261-680965	0	0	0		0	0	0
NV31259	NV31259-RA	Unknown (81%A)	protein_coding	GO:0003676	IEA	nucleic acid binding	molecular_function	gnl|Nvit_2.0|ChrUn.Scaffold451:39714-41033	0	0	0		0	0	0
NV18825	NV18825-RA	Unknown (72%A)	protein_coding	GO:0003676	IEA	nucleic acid binding	molecular_function	gnl|Nvit_2.0|ChrUn.Scaffold456:4807-5874	0	0	0		0	0	0
NV31297	NV31297-RA	Unknown (12%U)	protein_coding	GO:0003676	IEA	nucleic acid binding	molecular_function	gnl|Nvit_2.0|ChrUn.Scaffold472:8667-11090	0.0204171	0	0.0612514		0.0249635	0	0.0748906
NV24204	NV24204-RA	Unknown	protein_coding	GO:0003676	IEA	nucleic acid binding	molecular_function	gnl|Nvit_2.0|ChrUn.Scaffold4753:586-1043	0	0	0		0	0	0
NV19241	NV19241-RA	Unknown	protein_coding	GO:0003676	IEA	nucleic acid binding	molecular_function	gnl|Nvit_2.0|ChrUn.Scaffold4765:6-839	0	0	0		0	0	0
NV22459	NV22459-RA		protein_coding	GO:0003676	IEA	nucleic acid binding	molecular_function	gnl|Nvit_2.0|ChrUn.Scaffold486:44924-45295	0	0	0		0	0	0
NV31341	NV31341-RA	Unknown (66%A)	protein_coding	GO:0003676	IEA	nucleic acid binding	molecular_function	gnl|Nvit_2.0|ChrUn.Scaffold497:158235-160501	0.0528188	0	0.110667		0.0357233	0	0.0992313
NV31382	NV31382-RA	Unknown (6%U)	protein_coding	GO:0003676	IEA	nucleic acid binding	molecular_function	gnl|Nvit_2.0|ChrUn.Scaffold514:120035-122164	0.065205	0.00210614	0.128304		0.0316194	0	0.076336
NV31385	NV31385-RA	Unknown (47%A)	protein_coding	GO:0003676	IEA	nucleic acid binding	molecular_function	gnl|Nvit_2.0|ChrUn.Scaffold5165:17947-18441	0	0	0		0	0	0
NV18869	NV18869-RA	Unknown	protein_coding	GO:0003676	IEA	nucleic acid binding	molecular_function	gnl|Nvit_2.0|ChrUn.Scaffold522:130985-135022	10.0094	7.96628	12.0526		15.1506	12.4295	17.8717
NV24751	NV24751-RA	Unknown	protein_coding	GO:0003676	IEA	nucleic acid binding	molecular_function	gnl|Nvit_2.0|ChrUn.Scaffold5275:1472-2203	0	0	0		0	0	0
NV24933	NV24933-RA	Unknown	protein_coding	GO:0003676	IEA	nucleic acid binding	molecular_function	gnl|Nvit_2.0|ChrUn.Scaffold533:4936-8391	0.0166251	0	0.0401364		0.0102276	0	0.0306827
NV20275	NV20275-RA	GK23308 (10%U)	protein_coding	GO:0003676	IEA	nucleic acid binding	molecular_function	gnl|Nvit_2.0|ChrUn.Scaffold535:212-64092	0.0333358	0	0.0804796		0	0	0
NV31434	NV31434-RA	Gag zinc-finger protein (Fragment), putative (24%U)	protein_coding	GO:0003676	IEA	nucleic acid binding	molecular_function	gnl|Nvit_2.0|ChrUn.Scaffold549:16308-16976	0	0	0		0	0	0
NV22656	NV22656-RA	Unknown	protein_coding	GO:0003676	IEA	nucleic acid binding	molecular_function	gnl|Nvit_2.0|ChrUn.Scaffold556:67770-68747	0	0	0		0	0	0
NV31457	NV31457-RA	Ankyrin repeat and zinc finger domain-containing protein 1 (30%U)	protein_coding	GO:0003676	IEA	nucleic acid binding	molecular_function	gnl|Nvit_2.0|ChrUn.Scaffold5587:531-1150	16.2892	13.9502	18.6281		13.8157	11.472	16.1594
NV21767	NV21767-RA	Unknown (Fragment) (18%U)	protein_coding	GO:0003676	IEA	nucleic acid binding	molecular_function	gnl|Nvit_2.0|ChrUn.Scaffold56:937497-943243	0.0275448	0	0.0826344		0	0	0
NV23029	NV23029-RA	Lian-Aa1 retrotransposon protein (26%U)	protein_coding	GO:0003676	IEA	nucleic acid binding	molecular_function	gnl|Nvit_2.0|ChrUn.Scaffold5623:904-1515	0	0	0		0.330009	0	0.69144
NV18884	NV18884-RA	Cat eye Syndrome critical region protein 5 (53%A)	protein_coding	GO:0003676	IEA	nucleic acid binding	molecular_function	gnl|Nvit_2.0|ChrUn.Scaffold562:44676-52414	1.16793	0.925716	1.41015		1.68051	1.35859	2.00244
NV25415	NV25415-RA	Unknown	protein_coding	GO:0003676	IEA	nucleic acid binding	molecular_function	gnl|Nvit_2.0|ChrUn.Scaffold570:13116-25254	0.0307357	0	0.0922071		0.0747603	0	0.180487
NV31492	NV31492-RA	Unknown	protein_coding	GO:0003676	IEA	nucleic acid binding	molecular_function	gnl|Nvit_2.0|ChrUn.Scaffold578:128070-128594	0	0	0		0	0	0
NV24493	NV24493-RA	Unknown (90%A)	protein_coding	GO:0003676	IEA	nucleic acid binding	molecular_function	gnl|Nvit_2.0|ChrUn.Scaffold580:39242-46060	0.0674304	0.022826	0.112035		0.110711	0.0465721	0.174851
NV22058	NV22058-RA	Unknown (82%A)	protein_coding	GO:0003676	IEA	nucleic acid binding	molecular_function	gnl|Nvit_2.0|ChrUn.Scaffold5918:119-1623	0	0	0		0	0	0
NV21790	NV21790-RA	Unknown	protein_coding	GO:0003676	IEA	nucleic acid binding	molecular_function	gnl|Nvit_2.0|ChrUn.Scaffold606:58239-59448	0	0	0		0.0957549	0	0.231173
NV22559	NV22559-RA	Unknown	protein_coding	GO:0003676	IEA	nucleic acid binding	molecular_function	gnl|Nvit_2.0|ChrUn.Scaffold609:16534-17237	0	0	0		0	0	0
NV22412	NV22412-RA	Unknown (45%A)	protein_coding	GO:0003676	IEA	nucleic acid binding	molecular_function	gnl|Nvit_2.0|ChrUn.Scaffold614:2947-11325	0.281353	0.166491	0.396215		0.316932	0.17883	0.455035
NV24582	NV24582-RA	Unknown	protein_coding	GO:0003676	IEA	nucleic acid binding	molecular_function	gnl|Nvit_2.0|ChrUn.Scaffold620:11852-23227	0.0217018	0	0.0651053		0	0	0
NV21847	NV21847-RA	Lian-Aa1 retrotransposon protein (6%U)	protein_coding	GO:0003676	IEA	nucleic acid binding	molecular_function	gnl|Nvit_2.0|ChrUn.Scaffold621:3875-7299	0	0	0		0	0	0
NV25373	NV25373-RA	Unknown (47%A)	protein_coding	GO:0003676	IEA	nucleic acid binding	molecular_function	gnl|Nvit_2.0|ChrUn.Scaffold625:8632-11220	0	0	0		0	0	0
NV18920	NV18920-RA	Unknown (5%U)	protein_coding	GO:0003676	IEA	nucleic acid binding	molecular_function	gnl|Nvit_2.0|ChrUn.Scaffold628:12251-25397	0	0	0		0.00819845	0	0.0245953
NV24396	NV24396-RA	Unknown	protein_coding	GO:0003676	IEA	nucleic acid binding	molecular_function	gnl|Nvit_2.0|ChrUn.Scaffold635:68117-68350	0	0	0		0	0	0
NV23301	NV23301-RA	Unknown	protein_coding	GO:0003676	IEA	nucleic acid binding	molecular_function	gnl|Nvit_2.0|ChrUn.Scaffold652:68798-69136	0	0	0		0	0	0
NV31596	NV31596-RA	Unknown (75%A)	protein_coding	GO:0003676	IEA	nucleic acid binding	molecular_function	gnl|Nvit_2.0|ChrUn.Scaffold662:2632-2967	0	0	0		0	0	0
NV25047	NV25047-RA	Unknown	protein_coding	GO:0003676	IEA	nucleic acid binding	molecular_function	gnl|Nvit_2.0|ChrUn.Scaffold662:144500-151941	0	0	0		0	0	0
NV22480	NV22480-RA	Unknown (90%A)	protein_coding	GO:0003676	IEA	nucleic acid binding	molecular_function	gnl|Nvit_2.0|ChrUn.Scaffold666:3299-5293	0.0839715	0.0105276	0.157415		0.0302716	0	0.0892577
NV31616	NV31616-RA	Unknown (41%A)	protein_coding	GO:0003676	IEA	nucleic acid binding	molecular_function	gnl|Nvit_2.0|ChrUn.Scaffold67:465052-472630	0.0163851	0	0.0491553		0.040151	0	0.0969331
NV21272	NV21272-RA	Unknown (55%A)	protein_coding	GO:0003676	IEA	nucleic acid binding	molecular_function	gnl|Nvit_2.0|ChrUn.Scaffold674:2442-3307	0	0	0		0	0	0
NV31606	NV31606-RA	Unknown	protein_coding	GO:0003676	IEA	nucleic acid binding	molecular_function	gnl|Nvit_2.0|ChrUn.Scaffold678:581-1525	0	0	0		0	0	0
NV26095	NV26095-RA	Unknown (64%A)	protein_coding	GO:0003676	IEA	nucleic acid binding	molecular_function	gnl|Nvit_2.0|ChrUn.Scaffold68:180966-184318	0	0	0		0	0	0
NV25772	NV25772-RA	Unknown (75%A)	protein_coding	GO:0003676	IEA	nucleic acid binding	molecular_function	gnl|Nvit_2.0|ChrUn.Scaffold684:40660-65201	0.0493226	0	0.106276		0.0805731	0	0.161146
NV24795	NV24795-RA	Unknown (56%A)	protein_coding	GO:0003676	IEA	nucleic acid binding	molecular_function	gnl|Nvit_2.0|ChrUn.Scaffold693:708-1562	0	0	0		0	0	0
NV24940	NV24940-RA	Unknown (64%A)	protein_coding	GO:0003676	IEA	nucleic acid binding	molecular_function	gnl|Nvit_2.0|ChrUn.Scaffold706:86551-87673	0.0300846	0	0.0902539		0	0	0
NV22462	NV22462-RA	Unknown (61%A)	protein_coding	GO:0003676	IEA	nucleic acid binding	molecular_function	gnl|Nvit_2.0|ChrUn.Scaffold727:2310-12779	0	0	0		0	0	0
NV24524	NV24524-RA	Unknown (71%A)	protein_coding	GO:0003676	IEA	nucleic acid binding	molecular_function	gnl|Nvit_2.0|ChrUn.Scaffold75:126858-127607	0.195286	2.77556e-17	0.390571		0.176484	0	0.380271
NV24533	NV24533-RA	THAP domain-containing protein (37%A)	protein_coding	GO:0003676	IEA	nucleic acid binding	molecular_function	gnl|Nvit_2.0|ChrUn.Scaffold75:242364-275737	0.0564035	0.0188012	0.0940058		0.0173679	0	0.0482442
NV24518	NV24518-RA	Lian-Aa1 retrotransposon protein (23%U)	protein_coding	GO:0003676	IEA	nucleic acid binding	molecular_function	gnl|Nvit_2.0|ChrUn.Scaffold75:390961-409941	0	0	0		0	0	0
NV24530	NV24530-RA	Unknown	protein_coding	GO:0003676	IEA	nucleic acid binding	molecular_function	gnl|Nvit_2.0|ChrUn.Scaffold75:172349-201377	0	0	0		0	0	0
NV31696	NV31696-RA	Unknown (61%A)	protein_coding	GO:0003676	IEA	nucleic acid binding	molecular_function	gnl|Nvit_2.0|ChrUn.Scaffold777:12395-13255	0.0398721	0	0.119616		0	0	0
NV24917	NV24917-RA	Unknown (63%A)	protein_coding	GO:0003676	IEA	nucleic acid binding	molecular_function	gnl|Nvit_2.0|ChrUn.Scaffold781:16418-17843	0	0	0		0	0	0
NV21429	NV21429-RA	Unknown	protein_coding	GO:0003676	IEA	nucleic acid binding	molecular_function	gnl|Nvit_2.0|ChrUn.Scaffold807:18900-19744	0.0477591	0	0.143277		0	0	0
NV21430	NV21430-RA	Unknown	protein_coding	GO:0003676	IEA	nucleic acid binding	molecular_function	gnl|Nvit_2.0|ChrUn.Scaffold807:20139-20543	0	0	0		0	0	0
NV22234	NV22234-RA	Unknown (95%A)	protein_coding	GO:0003676	IEA	nucleic acid binding	molecular_function	gnl|Nvit_2.0|ChrUn.Scaffold808:11693-14229	0.016924	0	0.118468		0	0	0
NV24236	NV24236-RA	TE:Retrovirus-related Pol Polyprotein from Transposon (57%A)	protein_coding	GO:0003676	IEA	nucleic acid binding	molecular_function	gnl|Nvit_2.0|ChrUn.Scaffold812:3994-8900	0.367271	0.224434	0.510107		0.341987	0.18931	0.494664
NV31747	NV31747-RA	Unknown	protein_coding	GO:0003676	IEA	nucleic acid binding	molecular_function	gnl|Nvit_2.0|ChrUn.Scaffold840:871-1437	0.154995	0	0.374191		0	0	0
NV23465	NV23465-RA	GE14964 (55%A)	protein_coding	GO:0003676	IEA	nucleic acid binding	molecular_function	gnl|Nvit_2.0|ChrUn.Scaffold846:779-1277	0	0	0		0	0	0
NV20394	NV20394-RA	Unknown (Fragment) (7%U)	protein_coding	GO:0003676	IEA	nucleic acid binding	molecular_function	gnl|Nvit_2.0|ChrUn.Scaffold85:212384-213214	0.0419504	0	0.125851		0	0	0
NV24065	NV24065-RA	Lian-Aa1 retrotransposon protein (8%U)	protein_coding	GO:0003676	IEA	nucleic acid binding	molecular_function	gnl|Nvit_2.0|ChrUn.Scaffold864:12215-14059	0	0	0		0	0	0
NV31767	NV31767-RA	Lian-Aa1 retrotransposon protein (23%U)	protein_coding	GO:0003676	IEA	nucleic acid binding	molecular_function	gnl|Nvit_2.0|ChrUn.Scaffold873:25781-26474	0	0	0		0	0	0
NV21771	NV21771-RA	19.5g1 protein (52%A)	protein_coding	GO:0003676	IEA	nucleic acid binding	molecular_function	gnl|Nvit_2.0|ChrUn.Scaffold877:29244-32300	0.011343	0	0.0340291		0	0	0
NV18997	NV18997-RA	Unknown (69%A)	protein_coding	GO:0003676	IEA	nucleic acid binding	molecular_function	gnl|Nvit_2.0|ChrUn.Scaffold893:138217-139604	0	0	0		0	0	0
NV30789	NV30789-RA	Lian-Aa1 retrotransposon protein (33%U)	protein_coding	GO:0003676	IEA	nucleic acid binding	molecular_function	gnl|Nvit_2.0|ChrUn.Scaffold909:6106-6625	0	0	0		0	0	0
NV22172	NV22172-RA	Unknown (79%A)	protein_coding	GO:0003676	IEA	nucleic acid binding	molecular_function	gnl|Nvit_2.0|ChrUn.Scaffold92:436462-437391	0	0	0		0.0434183	0	0.130255
NV25574	NV25574-RA	Unknown	protein_coding	GO:0003676	IEA	nucleic acid binding	molecular_function	gnl|Nvit_2.0|ChrUn.Scaffold924:21978-30277	0.0470179	0.00496381	0.089072		0.0231268	0	0.0558331
NV19005	NV19005-RA	Lian-Aa1 retrotransposon protein (22%U)	protein_coding	GO:0003676	IEA	nucleic acid binding	molecular_function	gnl|Nvit_2.0|ChrUn.Scaffold925:11484-12761	0	0	0		0	0	0
NV23019	NV23019-RA	TE:RNA-directed DNA polymerase from mobile element jockey (41%A)	protein_coding	GO:0003676	IEA	nucleic acid binding	molecular_function	gnl|Nvit_2.0|ChrUn.Scaffold933:15089-16321	0.0265163	0	0.0795488		0	0	0
NV23824	NV23824-RA	Unknown (83%A)	protein_coding	GO:0003676	IEA	nucleic acid binding	molecular_function	gnl|Nvit_2.0|ChrUn.Scaffold944:10975-42563	0	0	0		0	0	0
NV19012	NV19012-RA	TIS11 (Fragment) protein (43%U)	protein_coding	GO:0003676	IEA	nucleic acid binding	molecular_function	gnl|Nvit_2.0|ChrUn.Scaffold941:15097-16478	24.1568	22.5263	25.7873		18.5348	16.9585	20.1112
NV25755	NV25755-RA	TE:Endonuclease/Reverse transcriptase (51%A)	protein_coding	GO:0003676	IEA	nucleic acid binding	molecular_function	gnl|Nvit_2.0|ChrUn.Scaffold963:9815-10400	0	0	0		0	0	0
NV23989	NV23989-RA	Unknown (54%A)	protein_coding	GO:0003676	IEA	nucleic acid binding	molecular_function	gnl|Nvit_2.0|ChrUn.Scaffold964:12754-17097	0.0613248	0.00647424	0.116175		0.0451787	0	0.0973466
NV20943	NV20943-RA	Unknown (52%A)	protein_coding	GO:0003676	IEA	nucleic acid binding	molecular_function	gnl|Nvit_2.0|ChrUn.Scaffold97:5225-17070	0.00977279	0	0.0293184		0.0360453	0	0.0776669
NV24869	NV24869-RA	Unknown	protein_coding	GO:0003676	IEA	nucleic acid binding	molecular_function	gnl|Nvit_2.0|ChrUn.Scaffold973:3893-6099	0	0	0		0	0	0
NV25142	NV25142-RA	Unknown	protein_coding	GO:0003676	IEA	nucleic acid binding	molecular_function	gnl|Nvit_2.0|ChrUn.Scaffold978:32847-34302	0.0296414	0	0.0889242		0	0	0
NV22206	NV22206-RA	Unknown (65%A)	protein_coding	GO:0003676	IEA	nucleic acid binding	molecular_function	gnl|Nvit_2.0|ChrUn.Scaffold99:399246-400840	0	0	0		0	0	0
NV24121	NV24121-RA	chimeric R1/R2 retrotransposon (Fragment) (85%U)	protein_coding	GO:0003676	IEA	nucleic acid binding	molecular_function	gnl|Nvit_2.0|ChrUn.Scaffold991:803-5456	0.0407884	0.00995527	0.0716216		0.0717861	0.0263846	0.117188
NV24122	NV24122-RA	Unknown (92%A)	protein_coding	GO:0003676	IEA	nucleic acid binding	molecular_function	gnl|Nvit_2.0|ChrUn.Scaffold991:5991-10555	0.283345	0.181564	0.385125		0.258543	0.150723	0.366363
NV10053	NV10053-RA	Myb-binding protein 1A (43%A)	protein_coding	GO:0003677	IEA	DNA binding	molecular_function	gnl|Nvit_2.0|Chr1.Scaffold1:1130449-1135005	10.2663	9.72839	10.8042		12.3709	11.7157	13.0261
NV10220	NV10220-RA	Cold shock domain-containing protein E1 (81%U)	protein_coding	GO:0003677	IEA	DNA binding	molecular_function	gnl|Nvit_2.0|Chr1.Scaffold1:3167335-3171971	84.9786	83.4884	86.4689		81.3923	79.7738	83.0107
NV10238	NV10238-RA	ELKS/RAB6-interacting/CAST family member (61%A)	protein_coding	GO:0003677	IEA	DNA binding	molecular_function	gnl|Nvit_2.0|Chr1.Scaffold1:3312786-3338076	10.3048	9.87497	10.7346		8.25576	7.82858	8.68294
NV21605	NV21605-RA	Zinc finger protein (65%A)	protein_coding	GO:0003677	IEA	DNA binding	molecular_function	gnl|Nvit_2.0|Chr1.Scaffold1:4076774-4094815	31.5928	30.8947	32.2909		29.3924	28.6446	30.1402
NV10294	NV10294-RA	myogenic-determination protein (59%A)	protein_coding	GO:0003677	IEA	DNA binding	molecular_function	gnl|Nvit_2.0|Chr1.Scaffold1:4495685-4516183	0	0	0		0	0	0
NV22545	NV22545-RA	Unknown	protein_coding	GO:0003677	IEA	DNA binding	molecular_function	gnl|Nvit_2.0|Chr1.Scaffold100:140432-150264	0	0	0		0	0	0
NV25451	NV25451-RA	Zinc finger BED domain-containing protein 1 (59%A)	protein_coding	GO:0003677	IEA	DNA binding	molecular_function	gnl|Nvit_2.0|Chr1.Scaffold12:235167-237689	1.13294	0.900468	1.36542		1.68424	1.37013	1.99836
NV13249	NV13249-RA	barrier-to-autointegration factor B (91%a)	protein_coding	GO:0003677	IEA	DNA binding	molecular_function	gnl|Nvit_2.0|Chr1.Scaffold12:296524-297779	8.26754	6.99561	9.53947		10.1974	8.64679	11.748
NV25462	NV25462-RA	Zinc finger protein 714 (59%A)	protein_coding	GO:0003677	IEA	DNA binding	molecular_function	gnl|Nvit_2.0|Chr1.Scaffold12:306411-309173	6.18537	5.69093	6.6798		6.76599	6.19262	7.33935
NV13264	NV13264-RA	Unknown (54%A)	protein_coding	GO:0003677	IEA	DNA binding	molecular_function	gnl|Nvit_2.0|Chr1.Scaffold12:636830-638079	650.066	637.804	662.329		576.092	563.448	588.735
NV13342	NV13342-RA	AT-rich interactive domain-containing protein (55%A)	protein_coding	GO:0003677	IEA	DNA binding	molecular_function	gnl|Nvit_2.0|Chr1.Scaffold12:2957746-2988557	13.6525	13.1673	14.1376		12.6937	12.1743	13.2131
NV17962	NV17962-RA	G/T mismatch-specific thymine DNA glycosylase (62%A)	protein_coding	GO:0003677	IEA	DNA binding	molecular_function	gnl|Nvit_2.0|Chr1.Scaffold126:18017-45033	9.34299	8.75675	9.92922		7.18133	6.61137	7.7513
NV17998	NV17998-RA	DNA-3-methyladenine glycosylase (53%A)	protein_coding	GO:0003677	IEA	DNA binding	molecular_function	gnl|Nvit_2.0|Chr1.Scaffold127:3283-4800	131.311	126.926	135.696		162.413	157.043	167.783
NV22624	NV22624-RA	Unknown (46%A)	protein_coding	GO:0003677	IEA	DNA binding	molecular_function	gnl|Nvit_2.0|Chr1.Scaffold127:253442-260121	177.366	172.691	182.042		186.621	181.332	191.91
NV18117	NV18117-RA	AT-rich interactive domain-containing protein 5B (59%A)	protein_coding	GO:0003677	IEA	DNA binding	molecular_function	gnl|Nvit_2.0|Chr1.Scaffold135:320819-420947	4.24455	3.8085	4.6806		2.95039	2.54796	3.35282
NV18239	NV18239-RA	Unknown (53%A)	protein_coding	GO:0003677	IEA	DNA binding	molecular_function	gnl|Nvit_2.0|Chr1.Scaffold159:67941-75384	32.1544	30.6162	33.6925		35.573	33.7826	37.3635
NV13866	NV13866-RA	Unknown	protein_coding	GO:0003677	IEA	DNA binding	molecular_function	gnl|Nvit_2.0|Chr1.Scaffold16:13862-19357	4.48464	4.09131	4.87797		5.623	5.13451	6.1115
NV13876	NV13876-RA	tRNA (Cytosine-5-)-methyltransferase (57%U)	protein_coding	GO:0003677	IEA	DNA binding	molecular_function	gnl|Nvit_2.0|Chr1.Scaffold16:86979-88815	3.34259	2.67739	4.0078		3.97987	3.17989	4.77985
NV13877	NV13877-RA	transcription factor MafG, putative (94%a)	protein_coding	GO:0003677	IEA	DNA binding	molecular_function	gnl|Nvit_2.0|Chr1.Scaffold16:88763-89833	21.5215	19.6061	23.4369		19.9362	17.9094	21.9631
NV30378	NV30378-RA	Histone H3.3 (72%A)	protein_coding	GO:0003677	IEA	DNA binding	molecular_function	gnl|Nvit_2.0|Chr1.Scaffold16:326337-326666	34.5388	27.8608	41.2168		38.2308	31.0058	45.4557
NV13943	NV13943-RA	DNA-directed RNA polymerases I, II, and III subunit RPABC1, putative (99%a)	protein_coding	GO:0003677	IEA	DNA binding	molecular_function	gnl|Nvit_2.0|Chr1.Scaffold16:923306-924566	18.563	17.1255	20.0005		23.6606	21.8694	25.4517
NV14007	NV14007-RA	Histone H4 (99%A)	protein_coding	GO:0003677	IEA	DNA binding	molecular_function	gnl|Nvit_2.0|Chr1.Scaffold16:2164580-2164894	0	0	0		0.642738	0	1.80622
NV14009	NV14009-RA	Histone H2A.J (95%A)	protein_coding	GO:0003677	IEA	DNA binding	molecular_function	gnl|Nvit_2.0|Chr1.Scaffold16:2166861-2167259	2.85787	1.4716	4.24414		2.80226	1.27458	4.32995
NV14008	NV14008-RA	Histone H2B.3 (90%A)	protein_coding	GO:0003677	IEA	DNA binding	molecular_function	gnl|Nvit_2.0|Chr1.Scaffold16:2166225-2166602	1.97401	0.668226	3.27979		1.54398	0.376841	2.71112
NV14025	NV14025-RA	Histone H4 (100%U)	protein_coding	GO:0003677	IEA	DNA binding	molecular_function	gnl|Nvit_2.0|Chr1.Scaffold16:2236383-2236697	0.402934	0	1.2088		1.4483	0	3.09371
NV14024	NV14024-RA	Histone H2B type 1-D (90%U)	protein_coding	GO:0003677	IEA	DNA binding	molecular_function	gnl|Nvit_2.0|Chr1.Scaffold16:2235184-2235922	10.7527	6.62467	14.8808		11.2125	6.97454	15.4504
NV14026	NV14026-RA	Histone H3.3 (100%A)	protein_coding	GO:0003677	IEA	DNA binding	molecular_function	gnl|Nvit_2.0|Chr1.Scaffold16:2236946-2237359	3.04654	1.65136	4.44172		3.66135	2.02677	5.29592
NV14027	NV14027-RA	Histone H1 (88%A)	protein_coding	GO:0003677	IEA	DNA binding	molecular_function	gnl|Nvit_2.0|Chr1.Scaffold16:2238152-2238829	0.685686	0.289805	1.08157		1.16555	0.600173	1.73092
NV14031	NV14031-RA	origin recognition complex subunit 3, putative (45%a)	protein_coding	GO:0003677	IEA	DNA binding	molecular_function	gnl|Nvit_2.0|Chr1.Scaffold16:2266757-2269738	0.413063	0.262234	0.563892		0.574356	0.377354	0.771358
NV14047	NV14047-RA	Unknown (49%A)	protein_coding	GO:0003677	IEA	DNA binding	molecular_function	gnl|Nvit_2.0|Chr1.Scaffold16:2451263-2462235	3.1615	2.96274	3.36026		3.27987	3.055	3.50473
NV14068	NV14068-RA	Histone H2B.3 (90%A)	protein_coding	GO:0003677	IEA	DNA binding	molecular_function	gnl|Nvit_2.0|Chr1.Scaffold16:2713433-2713810	5.31505	3.26929	7.36081		4.19081	2.26793	6.11369
NV14070	NV14070-RA	Histone H1 (88%A)	protein_coding	GO:0003677	IEA	DNA binding	molecular_function	gnl|Nvit_2.0|Chr1.Scaffold16:2716927-2717598	0.289818	0.0305969	0.549039		0.556161	0.162896	0.949426
NV14069	NV14069-RA	Histone H2A.J (96%A)	protein_coding	GO:0003677	IEA	DNA binding	molecular_function	gnl|Nvit_2.0|Chr1.Scaffold16:2714075-2714901	0.550052	0.233927	0.866177		0.447707	0.124688	0.770727
NV14071	NV14071-RA	Unknown	protein_coding	GO:0003677	IEA	DNA binding	molecular_function	gnl|Nvit_2.0|Chr1.Scaffold16:2722712-2736785	0.531842	0	1.06368		0.153625	0	0.460874
NV14066	NV14066-RA	Transcription initiation factor IIF alpha subunit (61%A)	protein_coding	GO:0003677	IEA	DNA binding	molecular_function	gnl|Nvit_2.0|Chr1.Scaffold16:2703537-2705655	18.7691	17.6046	19.9337		24.7899	23.309	26.2707
NV14091	NV14091-RA	DNA-methyltransferase PliMCI (38%A)	protein_coding	GO:0003677	IEA	DNA binding	molecular_function	gnl|Nvit_2.0|Chr1.Scaffold16:2853044-2859267	0.518655	0.41884	0.61847		0.91161	0.764691	1.05853
NV14154	NV14154-RA	Histone H3.3 (100%U)	protein_coding	GO:0003677	IEA	DNA binding	molecular_function	gnl|Nvit_2.0|Chr1.Scaffold16:3468553-3470107	136.291	131.198	141.383		149.131	143.281	154.98
NV14153	NV14153-RA	Histone H3.3 (100%U)	protein_coding	GO:0003677	IEA	DNA binding	molecular_function	gnl|Nvit_2.0|Chr1.Scaffold16:3458381-3466903	162.969	158.95	166.989		175.326	170.721	179.931
NV14197	NV14197-RA	Histone H2A.J (96%A)	protein_coding	GO:0003677	IEA	DNA binding	molecular_function	gnl|Nvit_2.0|Chr1.Scaffold16:3896626-3897006	1.92161	0.706278	3.13695		1.799	0.50426	3.09375
NV14198	NV14198-RA	Histone H2B.3 (90%A)	protein_coding	GO:0003677	IEA	DNA binding	molecular_function	gnl|Nvit_2.0|Chr1.Scaffold16:3897253-3897630	4.72663	2.75809	6.69517		5.07309	2.95746	7.18871
NV14202	NV14202-RA	Histone H3.3 (100%A)	protein_coding	GO:0003677	IEA	DNA binding	molecular_function	gnl|Nvit_2.0|Chr1.Scaffold16:3909291-3909770	2.68897	1.59254	3.7854		2.38995	1.29337	3.48654
NV14201	NV14201-RA	Histone H1 (88%A)	protein_coding	GO:0003677	IEA	DNA binding	molecular_function	gnl|Nvit_2.0|Chr1.Scaffold16:3905594-3906274	10.4397	8.90048	11.979		8.92007	7.36137	10.4788
NV18290	NV18290-RA	zinc finger protein 658, putative (71%a)	protein_coding	GO:0003677	IEA	DNA binding	molecular_function	gnl|Nvit_2.0|Chr1.Scaffold164:45408-47272	10.3796	9.54452	11.2146		10.2869	9.36685	11.207
NV18312	NV18312-RA	TATA-binding protein-associated factor 172 (67%U)	protein_coding	GO:0003677	IEA	DNA binding	molecular_function	gnl|Nvit_2.0|Chr1.Scaffold164:223911-232465	11.7472	11.3254	12.1691		12.017	11.5432	12.4908
NV18418	NV18418-RA	Unknown (41%A)	protein_coding	GO:0003677	IEA	DNA binding	molecular_function	gnl|Nvit_2.0|Chr1.Scaffold189:165612-166857	0.764328	0.445581	1.08307		0.484366	0.204717	0.764015
NV18543	NV18543-RA	Unknown (Fragment) (30%U)	protein_coding	GO:0003677	IEA	DNA binding	molecular_function	gnl|Nvit_2.0|Chr1.Scaffold237:187030-190354	0.982248	0.686089	1.27841		1.11798	0.768783	1.46718
NV15374	NV15374-RA	Chromatin-remodeling complex ATPase chain Iswi (93%U)	protein_coding	GO:0003677	IEA	DNA binding	molecular_function	gnl|Nvit_2.0|Chr1.Scaffold25:770128-774518	26.9728	26.1278	27.8177		30.9832	29.9782	31.9882
NV18620	NV18620-RA	GC-rich sequence DNA-binding factor protein, putative (66%U)	protein_coding	GO:0003677	IEA	DNA binding	molecular_function	gnl|Nvit_2.0|Chr1.Scaffold286:126494-132565	4.81406	4.37999	5.24813		5.71408	5.18972	6.23844
NV21829	NV21829-RA	Hairy/enhancer-of-split related with YRPW motif protein (58%A)	protein_coding	GO:0003677	IEA	DNA binding	molecular_function	gnl|Nvit_2.0|Chr1.Scaffold33:820159-822095	2.90857	2.41338	3.40376		3.32317	2.738	3.90835
NV16256	NV16256-RA	AF4/FMR2 family member 3 (19%U)	protein_coding	GO:0003677	IEA	DNA binding	molecular_function	gnl|Nvit_2.0|Chr1.Scaffold36:929273-1065385	6.77133	6.39731	7.14536		7.86759	7.42001	8.31516
NV16413	NV16413-RA	AGAP007573-PA (56%A)	protein_coding	GO:0003677	IEA	DNA binding	molecular_function	gnl|Nvit_2.0|Chr1.Scaffold39:174454-184750	9.57243	9.16873	9.97613		9.49355	9.04714	9.93997
NV16418	NV16418-RA	Transcription factor RFX3 (68%U)	protein_coding	GO:0003677	IEA	DNA binding	molecular_function	gnl|Nvit_2.0|Chr1.Scaffold39:204136-209299	8.06438	7.46865	8.66011		10.787	10.0233	11.5507
NV16451	NV16451-RA	Zinc finger protein (59%A)	protein_coding	GO:0003677	IEA	DNA binding	molecular_function	gnl|Nvit_2.0|Chr1.Scaffold39:480628-487184	0.560435	0.30329	0.81758		0.430753	0.182057	0.679448
NV16852	NV16852-RA	DNA-directed RNA polymerases I, II, and III subunit RPABC5 (97%U)	protein_coding	GO:0003677	IEA	DNA binding	molecular_function	gnl|Nvit_2.0|Chr1.Scaffold47:550161-551003	29.2111	25.7505	32.6718		35.1024	30.994	39.2108
NV16889	NV16889-RA	AT-hook-containing transcription factor (41%A)	protein_coding	GO:0003677	IEA	DNA binding	molecular_function	gnl|Nvit_2.0|Chr1.Scaffold47:1069284-1078418	34.5936	33.9287	35.2585		34.423	33.6863	35.1597
NV21188	NV21188-RA	Polyadenylate-binding protein-interacting protein (37%A)	protein_coding	GO:0003677	IEA	DNA binding	molecular_function	gnl|Nvit_2.0|Chr1.Scaffold47:1250145-1252269	17.0954	15.9375	18.2532		22.3257	20.8623	23.7891
NV31500	NV31500-RA	Zinc finger BED domain-containing protein (82%A)	protein_coding	GO:0003677	IEA	DNA binding	molecular_function	gnl|Nvit_2.0|Chr1.Scaffold57:686989-690231	0.0584189	0	0.133195		0	0	0
NV17158	NV17158-RA	Jumonji protein (33%U)	protein_coding	GO:0003677	IEA	DNA binding	molecular_function	gnl|Nvit_2.0|Chr1.Scaffold58:553683-561081	12.5938	12.1152	13.0725		12.7334	12.199	13.2678
NV17203	NV17203-RA	Unknown (68%A)	protein_coding	GO:0003677	IEA	DNA binding	molecular_function	gnl|Nvit_2.0|Chr1.Scaffold61:329176-330834	9.68488	8.86855	10.5012		9.58586	8.68708	10.4846
NV17230	NV17230-RA	Histone H1 (88%A)	protein_coding	GO:0003677	IEA	DNA binding	molecular_function	gnl|Nvit_2.0|Chr1.Scaffold62:147046-151453	0.0370002	0	0.111001		0.0448544	0	0.134563
NV17231	NV17231-RA	Histone H3.3 (100%A)	protein_coding	GO:0003677	IEA	DNA binding	molecular_function	gnl|Nvit_2.0|Chr1.Scaffold62:148380-148793	0	0	0		0	0	0
NV17233	NV17233-RA	Histone H4 (100%U)	protein_coding	GO:0003677	IEA	DNA binding	molecular_function	gnl|Nvit_2.0|Chr1.Scaffold62:152328-152642	0	0	0		0	0	0
NV17234	NV17234-RA	Histone H3.3 (100%A)	protein_coding	GO:0003677	IEA	DNA binding	molecular_function	gnl|Nvit_2.0|Chr1.Scaffold62:152879-153292	0	0	0		0	0	0
NV17239	NV17239-RA	DNA-3-methyladenine glycosylase (51%U)	protein_coding	GO:0003677	IEA	DNA binding	molecular_function	gnl|Nvit_2.0|Chr1.Scaffold62:187932-188961	0.893482	0.52872	1.25825		0.94764	0.534056	1.36122
NV17199	NV17199-RA	Unknown (55%A)	protein_coding	GO:0003677	IEA	DNA binding	molecular_function	gnl|Nvit_2.0|Chr1.Scaffold61:113639-114965	5891.29	5864.55	5918.04		5533.31	5504.73	5561.9
NV17266	NV17266-RA	crossover junction Endonuclease MUS81 (46%A)	protein_coding	GO:0003677	IEA	DNA binding	molecular_function	gnl|Nvit_2.0|Chr1.Scaffold62:528631-531308	9.22659	8.53454	9.91864		11.8981	11.0275	12.7688
NV31560	NV31560-RA		protein_coding	GO:0003677	IEA	DNA binding	molecular_function	gnl|Nvit_2.0|Chr1.Scaffold62:1030331-1030579	0	0	0		1.46416	0	4.39248
NV18944	NV18944-RA	DNA polymerase subunit gamma-1, mitochondrial (58%U)	protein_coding	GO:0003677	IEA	DNA binding	molecular_function	gnl|Nvit_2.0|Chr1.Scaffold675:995-22166	1.63128	1.39643	1.86612		1.95495	1.66979	2.24011
NV12094	NV12094-RA	Histone H2A.J (96%A)	protein_coding	GO:0003677	IEA	DNA binding	molecular_function	gnl|Nvit_2.0|Chr1.Scaffold7:112045-112631	4.00527	2.92513	5.08541		3.12079	2.08052	4.16105
NV12112	NV12112-RA	Pre-mRNA-splicing factor CWC22 (68%A)	protein_coding	GO:0003677	IEA	DNA binding	molecular_function	gnl|Nvit_2.0|Chr1.Scaffold7:384019-388330	11.0418	10.3648	11.7189		13.8389	12.9987	14.6792
NV17370	NV17370-RA	Cat eye Syndrome critical region protein (51%A)	protein_coding	GO:0003677	IEA	DNA binding	molecular_function	gnl|Nvit_2.0|Chr1.Scaffold74:191371-201028	9.01985	8.65131	9.38839		8.77492	8.37124	9.1786
NV25079	NV25079-RA	Unknown (53%A)	protein_coding	GO:0003677	IEA	DNA binding	molecular_function	gnl|Nvit_2.0|Chr1.Scaffold84:412654-438671	0	0	0		0	0	0
NV13081	NV13081-RA	nuclear cap-binding protein subunit 1 (93%a)	protein_coding	GO:0003677	IEA	DNA binding	molecular_function	gnl|Nvit_2.0|Chr2.Scaffold11:154241-157343	4.94936	4.47692	5.4218		5.31846	4.77564	5.86127
NV13096	NV13096-RA	SWI/SNF-related matrix-associated actin-dependent regulator of chromatin subfamily A containing DEAD/H box 1 (69%U)	protein_coding	GO:0003677	IEA	DNA binding	molecular_function	gnl|Nvit_2.0|Chr2.Scaffold11:345756-349619	9.83576	9.20801	10.4635		12.1649	11.3908	12.9389
NV13155	NV13155-RA	DNA-directed RNA polymerase (65%U)	protein_coding	GO:0003677	IEA	DNA binding	molecular_function	gnl|Nvit_2.0|Chr2.Scaffold11:1747952-1753690	3.69989	3.42841	3.97136		4.06918	3.75311	4.38524
NV17842	NV17842-RA	Homeotic protein spalt-major (62%A)	protein_coding	GO:0003677	IEA	DNA binding	molecular_function	gnl|Nvit_2.0|Chr2.Scaffold116:304445-315246	2.62035	2.38432	2.85637		2.56098	2.30195	2.82001
NV25864	NV25864-RA	Zinc finger BED domain-containing protein (87%A)	protein_coding	GO:0003677	IEA	DNA binding	molecular_function	gnl|Nvit_2.0|Chr2.Scaffold121:25890-81208	0.107266	0.0567004	0.157832		0.139583	0.0739222	0.205244
NV13457	NV13457-RA	DNA-directed RNA polymerase I subunit RPA2 (79%a)	protein_coding	GO:0003677	IEA	DNA binding	molecular_function	gnl|Nvit_2.0|Chr2.Scaffold13:1924913-1929945	2.60518	2.33894	2.87141		3.21626	2.888	3.54451
NV25133	NV25133-RA	TE:Endonuclease/Reverse transcriptase (66%A)	protein_coding	GO:0003677	IEA	DNA binding	molecular_function	gnl|Nvit_2.0|Chr2.Scaffold137:119093-215071	0	0	0		0.0345653	0	0.103696
NV20218	NV20218-RA	Zinc finger protein 184 (53%A)	protein_coding	GO:0003677	IEA	DNA binding	molecular_function	gnl|Nvit_2.0|Chr2.Scaffold15:106850-110972	1.32428	1.1073	1.54126		1.38838	1.14198	1.63477
NV13745	NV13745-RA	Chromodomain-helicase-DNA-binding protein 7 (51%U)	protein_coding	GO:0003677	IEA	DNA binding	molecular_function	gnl|Nvit_2.0|Chr2.Scaffold15:76665-94002	6.8504	6.63053	7.07027		7.73649	7.47687	7.99611
NV13777	NV13777-RA	OTU domain-containing protein 7B, putative (72%a)	protein_coding	GO:0003677	IEA	DNA binding	molecular_function	gnl|Nvit_2.0|Chr2.Scaffold15:602642-604917	3.3021	2.82424	3.77997		4.08629	3.49801	4.67456
NV13788	NV13788-RA	Adh transcription factor (34%A)	protein_coding	GO:0003677	IEA	DNA binding	molecular_function	gnl|Nvit_2.0|Chr2.Scaffold15:677639-680474	4.80208	4.12126	5.4829		5.12393	4.34704	5.90081
NV13818	NV13818-RA	DNA polymerase delta small subunit (49%U)	protein_coding	GO:0003677	IEA	DNA binding	molecular_function	gnl|Nvit_2.0|Chr2.Scaffold15:1304374-1306128	0.953959	0.675661	1.23226		1.16645	0.826164	1.50674
NV13828	NV13828-RA	proliferating cell nuclear antigen (89%a)	protein_coding	GO:0003677	IEA	DNA binding	molecular_function	gnl|Nvit_2.0|Chr2.Scaffold15:1564010-1565571	9.17365	7.89222	10.4551		8.05104	6.7319	9.37017
NV20206	NV20206-RA	Unknown	protein_coding	GO:0003677	IEA	DNA binding	molecular_function	gnl|Nvit_2.0|Chr2.Scaffold15:2442788-2461110	0.424669	0.169957	0.679381		0.216964	0.007008	0.426919
NV14540	NV14540-RA	DNA repair and recombination protein RAD54B (51%U)	protein_coding	GO:0003677	IEA	DNA binding	molecular_function	gnl|Nvit_2.0|Chr2.Scaffold19:107946-111389	7.67741	7.12902	8.22579		8.55999	7.91748	9.20249
NV14623	NV14623-RA	Zinc finger protein with KRAB and SCAN domains 5 (80%A)	protein_coding	GO:0003677	IEA	DNA binding	molecular_function	gnl|Nvit_2.0|Chr2.Scaffold19:2151566-2171285	6.02412	5.45489	6.59335		5.59365	4.98604	6.20126
NV14835	NV14835-RA	Unknown (51%A)	protein_coding	GO:0003677	IEA	DNA binding	molecular_function	gnl|Nvit_2.0|Chr2.Scaffold21:723684-725622	0.0179839	0	0.0539517		0.0660485	0	0.142315
NV14878	NV14878-RA	DNA replication licensing factor Mcm2, putative (78%a)	protein_coding	GO:0003677	IEA	DNA binding	molecular_function	gnl|Nvit_2.0|Chr2.Scaffold21:1412294-1416329	2.65852	2.34262	2.97442		2.53074	2.18866	2.87282
NV14931	NV14931-RA	Unknown	protein_coding	GO:0003677	IEA	DNA binding	molecular_function	gnl|Nvit_2.0|Chr2.Scaffold21:2454824-2455732	1028.68	1013.05	1044.32		882.544	866.692	898.395
NV22943	NV22943-RA	DNA-directed RNA polymerase III subunit RPC4 (43%A)	protein_coding	GO:0003677	IEA	DNA binding	molecular_function	gnl|Nvit_2.0|Chr2.Scaffold24:405284-407035	7.11532	6.07467	8.15596		9.12818	7.83076	10.4256
NV18594	NV18594-RA	DNA-directed RNA polymerase (48%A)	protein_coding	GO:0003677	IEA	DNA binding	molecular_function	gnl|Nvit_2.0|Chr2.Scaffold270:5491-90968	3.57305	3.17042	3.97569		4.83518	4.31605	5.35431
NV11051	NV11051-RA	RNA polymerase-associated protein Rtf1 (71%U)	protein_coding	GO:0003677	IEA	DNA binding	molecular_function	gnl|Nvit_2.0|Chr2.Scaffold3:824408-827344	8.69542	7.98662	9.40422		11.0366	10.1523	11.921
NV23057	NV23057-RA	Unknown	protein_coding	GO:0003677	IEA	DNA binding	molecular_function	gnl|Nvit_2.0|Chr2.Scaffold3:1278673-1279565	0.493964	0.208774	0.779154		0.896314	0.473788	1.31884
NV11088	NV11088-RA	Ecdysone receptor (65%A)	protein_coding	GO:0003677	IEA	DNA binding	molecular_function	gnl|Nvit_2.0|Chr2.Scaffold3:1300745-1337630	2.56691	2.15977	2.97404		2.71022	2.24712	3.17332
NV11184	NV11184-RA	Sulfiredoxin-1 (61%A)	protein_coding	GO:0003677	IEA	DNA binding	molecular_function	gnl|Nvit_2.0|Chr2.Scaffold3:3510692-3511468	7.83743	6.31496	9.35991		8.26883	6.5631	9.97456
NV11193	NV11193-RA	DNA-directed RNA polymerase II subunit RPB11 (97%a)	protein_coding	GO:0003677	IEA	DNA binding	molecular_function	gnl|Nvit_2.0|Chr2.Scaffold3:3591836-3592922	4.23542	3.25729	5.21355		5.28705	4.08977	6.48434
NV23037	NV23037-RA	Regulatory factor X domain-containing protein 2 (57%U)	protein_coding	GO:0003677	IEA	DNA binding	molecular_function	gnl|Nvit_2.0|Chr2.Scaffold3:4809196-4813377	15.4569	14.7894	16.1244		14.5932	13.8736	15.3128
NV11264	NV11264-RA	uncharacterized protein GLEAN_07000 (35%U)	protein_coding	GO:0003677	IEA	DNA binding	molecular_function	gnl|Nvit_2.0|Chr2.Scaffold3:5535291-5536097	0.0514209	0	0.154263		0.123757	0	0.298775
NV15848	NV15848-RA	Unknown (55%A)	protein_coding	GO:0003677	IEA	DNA binding	molecular_function	gnl|Nvit_2.0|Chr2.Scaffold31:28834-32960	0	0	0		0.0286559	0	0.0859677
NV20291	NV20291-RA	Unknown (26%A)	protein_coding	GO:0003677	IEA	DNA binding	molecular_function	gnl|Nvit_2.0|Chr2.Scaffold31:106907-108395	3.53228	2.84611	4.21845		3.76402	2.9834	4.54465
NV15912	NV15912-RA	flap endonuclease 1 (81%a)	protein_coding	GO:0003677	IEA	DNA binding	molecular_function	gnl|Nvit_2.0|Chr2.Scaffold31:985788-987642	5.87234	5.12504	6.61963		8.50234	7.50892	9.49577
NV15927	NV15927-RA	DNA excision repair protein ERCC-6, putative (51%a)	protein_coding	GO:0003677	IEA	DNA binding	molecular_function	gnl|Nvit_2.0|Chr2.Scaffold31:1207872-1212659	2.18742	1.93732	2.43751		3.37943	3.03452	3.72434
NV15957	NV15957-RA	TATA-box-binding protein, putative (78%a)	protein_coding	GO:0003677	IEA	DNA binding	molecular_function	gnl|Nvit_2.0|Chr2.Scaffold31:1778012-1779095	0.320269	5.55112e-17	0.640537		0.284896	0	0.613865
NV18787	NV18787-RA	serum response factor (68%A)	protein_coding	GO:0003677	IEA	DNA binding	molecular_function	gnl|Nvit_2.0|Chr2.Scaffold417:5331-27655	3.33211	2.7024	3.96182		4.59752	3.78159	5.41345
NV25351	NV25351-RA	Unknown (59%A)	protein_coding	GO:0003677	IEA	DNA binding	molecular_function	gnl|Nvit_2.0|Chr2.Scaffold48:9915-12663	0	0	0		0	0	0
NV11649	NV11649-RA	Cytosine-specific methyltransferase (58%U)	protein_coding	GO:0003677	IEA	DNA binding	molecular_function	gnl|Nvit_2.0|Chr2.Scaffold5:942619-947943	9.4188	8.95603	9.88157		9.13239	8.62659	9.63819
NV31524	NV31524-RA	Unknown (52%A)	protein_coding	GO:0003677	IEA	DNA binding	molecular_function	gnl|Nvit_2.0|Chr2.Scaffold5:1302352-1302726	18.362	14.5123	22.2118		20.5263	16.2228	24.8297
NV24466	NV24466-RA	SWI/SNF-related matrix-associated actin-dependent regulator of chromatin subfamily A protein 1, putative (37%U)	protein_coding	GO:0003677	IEA	DNA binding	molecular_function	gnl|Nvit_2.0|Chr2.Scaffold5:1514125-1517081	56.5563	54.123	58.9895		67.1261	64.1993	70.0529
NV11691	NV11691-RA	Transcription factor hamlet (63%A)	protein_coding	GO:0003677	IEA	DNA binding	molecular_function	gnl|Nvit_2.0|Chr2.Scaffold5:1533361-1534800	0.957986	0.678513	1.23746		1.12148	0.78712	1.45584
NV11744	NV11744-RA	Zinc finger protein 717 (78%A)	protein_coding	GO:0003677	IEA	DNA binding	molecular_function	gnl|Nvit_2.0|Chr2.Scaffold5:2500835-2502037	117.747	114.283	121.211		93.4065	89.9991	96.8138
NV11766	NV11766-RA	ATP-dependent Helicase brm (72%A)	protein_coding	GO:0003677	IEA	DNA binding	molecular_function	gnl|Nvit_2.0|Chr2.Scaffold5:3331096-3336338	18.0002	17.3795	18.6209		19.5117	18.7943	20.2291
NV11765	NV11765-RA	ATP-dependent Helicase brm (71%A)	protein_coding	GO:0003677	IEA	DNA binding	molecular_function	gnl|Nvit_2.0|Chr2.Scaffold5:3321903-3329757	24.5218	23.9145	25.1292		23.75	23.0862	24.4138
NV24477	NV24477-RA	Unknown (48%A)	protein_coding	GO:0003677	IEA	DNA binding	molecular_function	gnl|Nvit_2.0|Chr2.Scaffold5:3419139-3420699	0.21886	0.0641027	0.373618		0.266637	0.0780962	0.455178
NV11778	NV11778-RA	Zinc finger protein 207 (64%A)	protein_coding	GO:0003677	IEA	DNA binding	molecular_function	gnl|Nvit_2.0|Chr2.Scaffold5:3460885-3469811	4.82544	4.04775	5.60313		5.75251	4.81625	6.68878
NV11824	NV11824-RA	ATP-binding cassette sub-family A member 3 (73%U)	protein_coding	GO:0003677	IEA	DNA binding	molecular_function	gnl|Nvit_2.0|Chr2.Scaffold5:3982919-3991388	17.0032	16.4193	17.5871		10.4411	9.93317	10.9491
NV11843	NV11843-RA	MIF4G domain-containing protein-B (67%U)	protein_coding	GO:0003677	IEA	DNA binding	molecular_function	gnl|Nvit_2.0|Chr2.Scaffold5:4325654-4334626	1.33404	1.0761	1.59197		2.81645	2.40119	3.23172
NV11846	NV11846-RA	Rab5 GDP/GTP exchange factor (48%U)	protein_coding	GO:0003677	IEA	DNA binding	molecular_function	gnl|Nvit_2.0|Chr2.Scaffold5:4340804-4343258	3.33333	2.87972	3.78693		3.80235	3.26596	4.33875
NV24944	NV24944-RA	19.5g1 protein (95%A)	protein_coding	GO:0003677	IEA	DNA binding	molecular_function	gnl|Nvit_2.0|Chr2.Scaffold76:570586-572951	0.985545	0.701132	1.26996		0.492186	0.266786	0.717586
NV31711	NV31711-RA	nuclease HARBI1 (61%A)	protein_coding	GO:0003677	IEA	DNA binding	molecular_function	gnl|Nvit_2.0|Chr2.Scaffold79:7341-9730	0.321536	0.059003	0.58407		0.257667	5.55112e-17	0.515334
NV12398	NV12398-RA	barrier-to-autointegration factor B (51%a)	protein_coding	GO:0003677	IEA	DNA binding	molecular_function	gnl|Nvit_2.0|Chr2.Scaffold8:96325-97329	97.0017	90.3317	103.672		101.325	93.9644	108.686
NV12426	NV12426-RA	zinc finger protein 836, putative (63%a)	protein_coding	GO:0003677	IEA	DNA binding	molecular_function	gnl|Nvit_2.0|Chr2.Scaffold8:288309-291922	26.4111	25.454	27.3682		28.3938	27.2931	29.4944
NV12448	NV12448-RA	Histone H1 (65%A)	protein_coding	GO:0003677	IEA	DNA binding	molecular_function	gnl|Nvit_2.0|Chr2.Scaffold8:420831-424854	26.4301	24.6523	28.208		17.825	16.2145	19.4355
NV12447	NV12447-RA	Histone H1 (65%A)	protein_coding	GO:0003677	IEA	DNA binding	molecular_function	gnl|Nvit_2.0|Chr2.Scaffold8:419343-420068	98.9287	94.4227	103.435		44.4602	41.1463	47.7741
NV12445	NV12445-RA	Unknown	protein_coding	GO:0003677	IEA	DNA binding	molecular_function	gnl|Nvit_2.0|Chr2.Scaffold8:408385-409709	1042.85	1031.11	1054.59		1143.29	1129.75	1156.84
NV12466	NV12466-RA	Dual specificity protein phosphatase 12 (72%U)	protein_coding	GO:0003677	IEA	DNA binding	molecular_function	gnl|Nvit_2.0|Chr2.Scaffold8:728785-738901	3.83704	3.50433	4.16975		5.19432	4.7648	5.62384
NV17439	NV17439-RA	Reverse transcriptase and recombinase (35%U)	protein_coding	GO:0003677	IEA	DNA binding	molecular_function	gnl|Nvit_2.0|Chr2.Scaffold80:63916-68414	0.216628	0.122084	0.311172		0.177504	0.0826243	0.272384
NV17615	NV17615-RA	Inorganic phosphate cotransporter (58%A)	protein_coding	GO:0003677	IEA	DNA binding	molecular_function	gnl|Nvit_2.0|Chr2.Scaffold93:201419-206590	2.28336	1.97335	2.59337		2.59927	2.23259	2.96594
NV14212	NV14212-RA	Unknown (54%A)	protein_coding	GO:0003677	IEA	DNA binding	molecular_function	gnl|Nvit_2.0|Chr3.Scaffold17:190537-191877	0.71173	0.460095	0.963364		0.760719	0.473194	1.04824
NV30424	NV30424-RA	FAD-dependent oxidoreductase domain-containing protein (53%A)	protein_coding	GO:0003677	IEA	DNA binding	molecular_function	gnl|Nvit_2.0|Chr3.Scaffold17:1346190-1347313	1.297	0.858531	1.73546		1.4375	0.929268	1.94573
NV14371	NV14371-RA	Regulator of nonsense transcripts 2 (77%U)	protein_coding	GO:0003677	IEA	DNA binding	molecular_function	gnl|Nvit_2.0|Chr3.Scaffold18:78244-81756	17.4672	16.7356	18.1988		18.5189	17.6832	19.3547
NV14701	NV14701-RA	DNA excision repair protein haywire (85%a)	protein_coding	GO:0003677	IEA	DNA binding	molecular_function	gnl|Nvit_2.0|Chr3.Scaffold20:1018378-1022929	12.1821	11.458	12.9063		13.4752	12.631	14.3195
NV14737	NV14737-RA	Transcription termination factor 2 (49%A)	protein_coding	GO:0003677	IEA	DNA binding	molecular_function	gnl|Nvit_2.0|Chr3.Scaffold20:1551488-1556231	3.2063	2.8782	3.53439		4.12035	3.7078	4.5329
NV14743	NV14743-RA	Cleavage and polyadenylation specificity factor subunit (47%A)	protein_coding	GO:0003677	IEA	DNA binding	molecular_function	gnl|Nvit_2.0|Chr3.Scaffold20:1604937-1609902	20.6963	20.0104	21.3823		19.1192	18.3873	19.851
NV14750	NV14750-RA	GLEAN_29735 (78%A)	protein_coding	GO:0003677	IEA	DNA binding	molecular_function	gnl|Nvit_2.0|Chr3.Scaffold20:1799390-1822871	0.437328	0.225193	0.649463		0.345041	0.136973	0.553108
NV14741	NV14741-RA	DNA-directed RNA polymerases I and III subunit RPAC2, putative (68%U)	protein_coding	GO:0003677	IEA	DNA binding	molecular_function	gnl|Nvit_2.0|Chr3.Scaffold20:1597882-1601101	0.336198	0	1.00859		1.41362	0	2.82725
NV14987	NV14987-RA	Caudal (65%U)	protein_coding	GO:0003677	IEA	DNA binding	molecular_function	gnl|Nvit_2.0|Chr3.Scaffold22:101590-108030	0.102122	0.0187398	0.185505		0.500328	0.29607	0.704587
NV15008	NV15008-RA	deadpan protein (46%U)	protein_coding	GO:0003677	IEA	DNA binding	molecular_function	gnl|Nvit_2.0|Chr3.Scaffold22:851034-856743	0.143781	0.0263842	0.261177		0.350949	0.148329	0.55357
NV21451	NV21451-RA	Unknown	protein_coding	GO:0003677	IEA	DNA binding	molecular_function	gnl|Nvit_2.0|Chr3.Scaffold22:231669-233139	324.589	318.135	331.043		305.31	298.409	312.21
NV15013	NV15013-RA	hairy protein (67%a)	protein_coding	GO:0003677	IEA	DNA binding	molecular_function	gnl|Nvit_2.0|Chr3.Scaffold22:1073075-1074447	8.1799	7.23379	9.12601		6.66593	5.72323	7.60864
NV15034	NV15034-RA	DNA-directed RNA polymerase III subunit RPC1, putative (82%a)	protein_coding	GO:0003677	IEA	DNA binding	molecular_function	gnl|Nvit_2.0|Chr3.Scaffold22:1351499-1356775	3.6573	3.35514	3.95947		4.35867	3.99258	4.72477
NV15053	NV15053-RA	Transcriptional regulator ATRX protein (50%A)	protein_coding	GO:0003677	IEA	DNA binding	molecular_function	gnl|Nvit_2.0|Chr3.Scaffold22:1483663-1488511	2.18312	1.9289	2.43733		2.6509	2.3401	2.9617
NV15052	NV15052-RA	Transcriptional regulator ATRX protein (51%A)	protein_coding	GO:0003677	IEA	DNA binding	molecular_function	gnl|Nvit_2.0|Chr3.Scaffold22:1472946-1482387	13.5683	13.0129	14.1237		17.4314	16.7326	18.1302
NV21465	NV21465-RA	Unknown (Fragment) (54%U)	protein_coding	GO:0003677	IEA	DNA binding	molecular_function	gnl|Nvit_2.0|Chr3.Scaffold22:1906973-1909705	2.82634	2.41516	3.23751		3.17211	2.68977	3.65445
NV15089	NV15089-RA	activated RNA polymerase II transcriptional coactivator p15 (45%A)	protein_coding	GO:0003677	IEA	DNA binding	molecular_function	gnl|Nvit_2.0|Chr3.Scaffold22:2222379-2223863	59.9312	56.3089	63.5534		105.044	99.7897	110.297
NV21983	NV21983-RA	Zinc finger protein 426 (47%A)	protein_coding	GO:0003677	IEA	DNA binding	molecular_function	gnl|Nvit_2.0|Chr3.Scaffold28:639274-646809	4.93542	4.62816	5.24269		4.49198	4.16652	4.81743
NV15605	NV15605-RA	Unknown	protein_coding	GO:0003677	IEA	DNA binding	molecular_function	gnl|Nvit_2.0|Chr3.Scaffold28:981600-988761	1.58522	1.41858	1.75185		1.85724	1.65697	2.05751
NV15601	NV15601-RA	Unknown (47%A)	protein_coding	GO:0003677	IEA	DNA binding	molecular_function	gnl|Nvit_2.0|Chr3.Scaffold28:951784-963881	10.3382	10.0151	10.6613		10.1724	9.81638	10.5285
NV15609	NV15609-RA	DNA polymerase theta (46%A)	protein_coding	GO:0003677	IEA	DNA binding	molecular_function	gnl|Nvit_2.0|Chr3.Scaffold28:1046314-1054360	1.21563	1.08138	1.34987		1.17931	1.03247	1.32615
NV21989	NV21989-RA	Monocarboxylate transporter 12 (52%A)	protein_coding	GO:0003677	IEA	DNA binding	molecular_function	gnl|Nvit_2.0|Chr3.Scaffold28:1177137-1178978	0.582734	0.366312	0.799157		0.884623	0.589749	1.1795
NV26070	NV26070-RA	Tigger transposable element-derived protein 1 (Fragment) (34%U)	protein_coding	GO:0003677	IEA	DNA binding	molecular_function	gnl|Nvit_2.0|Chr3.Scaffold30:1079726-1080602	0	0	0		0	0	0
NV16289	NV16289-RA	DNA polymerase beta (58%A)	protein_coding	GO:0003677	IEA	DNA binding	molecular_function	gnl|Nvit_2.0|Chr3.Scaffold37:590403-592808	65.9246	62.4798	69.3693		82.417	78.185	86.6491
NV16623	NV16623-RA	Orthodenticle-1 (50%U)	non_coding_cds	GO:0003677	IEA	DNA binding	molecular_function	gnl|Nvit_2.0|Chr3.Scaffold42:371437-378422	0.308141	0.113256	0.503027		0.637059	0.32804	0.946078
NV16665	NV16665-RA	Histone demethylase JARID1A (73%U)	protein_coding	GO:0003677	IEA	DNA binding	molecular_function	gnl|Nvit_2.0|Chr3.Scaffold42:1077540-1088456	41.3657	40.4373	42.294		46.228	45.1384	47.3175
NV23863	NV23863-RA	Unknown (82%U)	protein_coding	GO:0003677	IEA	DNA binding	molecular_function	gnl|Nvit_2.0|Chr3.Scaffold44:80213-81774	2.0436	1.47128	2.61592		3.63751	2.79746	4.47755
NV17082	NV17082-RA	DNA-directed RNA polymerase III subunit RPC3, putative (66%a)	protein_coding	GO:0003677	IEA	DNA binding	molecular_function	gnl|Nvit_2.0|Chr3.Scaffold55:762727-764786	6.40753	5.70632	7.10873		6.478	5.69814	7.25786
NV11865	NV11865-RA	Chromodomain-Helicase-DNA-binding protein 1 (66%A)	protein_coding	GO:0003677	IEA	DNA binding	molecular_function	gnl|Nvit_2.0|Chr3.Scaffold6:57624-68664	5.74713	5.42345	6.07082		5.92197	5.55698	6.28696
NV11972	NV11972-RA	myocyte-specific enhancer factor 2 (64%a)	protein_coding	GO:0003677	IEA	DNA binding	molecular_function	gnl|Nvit_2.0|Chr3.Scaffold6:2166361-2169160	8.18085	7.34041	9.0213		7.20063	6.32902	8.07223
NV11987	NV11987-RA	Zinc finger RAD18 domain-containing protein C1orf124 (52%A)	protein_coding	GO:0003677	IEA	DNA binding	molecular_function	gnl|Nvit_2.0|Chr3.Scaffold6:2287475-2292231	5.76052	5.19901	6.32202		7.35326	6.65055	8.05596
NV12005	NV12005-RA	Unknown	protein_coding	GO:0003677	IEA	DNA binding	molecular_function	gnl|Nvit_2.0|Chr3.Scaffold6:2559667-2570038	0.155537	0.0617445	0.249329		0.104067	0.0190967	0.189038
NV12564	NV12564-RA	Unknown (54%A)	protein_coding	GO:0003677	IEA	DNA binding	molecular_function	gnl|Nvit_2.0|Chr3.Scaffold8:2168723-2181514	8.2856	7.5308	9.04039		10.2528	9.3236	11.182
NV12575	NV12575-RA	Orphan nuclear receptor Tll (Fragment) (93%U)	protein_coding	GO:0003677	IEA	DNA binding	molecular_function	gnl|Nvit_2.0|Chr3.Scaffold8:2625286-2634598	0	0	0		0.0216644	0	0.0649933
NV17518	NV17518-RA	Unknown (17%U)	protein_coding	GO:0003677	IEA	DNA binding	molecular_function	gnl|Nvit_2.0|Chr3.Scaffold89:45804-48797	13.035	12.2439	13.8261		14.4449	13.522	15.3677
NV17536	NV17536-RA	Transcription elongation factor SPT5 (57%A)	protein_coding	GO:0003677	IEA	DNA binding	molecular_function	gnl|Nvit_2.0|Chr3.Scaffold89:309171-313241	2.58921	2.30457	2.87384		3.30204	2.94546	3.65863
NV17632	NV17632-RA	Unknown (63%A)	protein_coding	GO:0003677	IEA	DNA binding	molecular_function	gnl|Nvit_2.0|Chr3.Scaffold94:286383-365220	2.22041	1.87151	2.56931		1.90028	1.54275	2.25781
NV25333	NV25333-RA	Unknown (24%A)	protein_coding	GO:0003677	IEA	DNA binding	molecular_function	gnl|Nvit_2.0|Chr4.Scaffold108:324248-328669	3.36762	2.98508	3.75015		4.83206	4.32413	5.34
NV17734	NV17734-RA	DNA-methyltransferase PliMCI (50%A)	protein_coding	GO:0003677	IEA	DNA binding	molecular_function	gnl|Nvit_2.0|Chr4.Scaffold109:308238-313450	7.41947	6.99341	7.84553		9.16935	8.64388	9.69481
NV21537	NV21537-RA	Unknown	protein_coding	GO:0003677	IEA	DNA binding	molecular_function	gnl|Nvit_2.0|Chr4.Scaffold113:401352-430710	1.57864	1.22564	1.93163		2.12393	1.67111	2.57675
NV17929	NV17929-RA	Suppressor of hairy wing, protein (57%A)	protein_coding	GO:0003677	IEA	DNA binding	molecular_function	gnl|Nvit_2.0|Chr4.Scaffold123:23177-28297	3.64772	3.24096	4.05447		4.36501	3.8598	4.87021
NV18168	NV18168-RA	Deformed epidermal autoregulatory factor 1 (58%U)	protein_coding	GO:0003677	IEA	DNA binding	molecular_function	gnl|Nvit_2.0|Chr4.Scaffold143:82368-84874	8.45353	7.64752	9.25954		8.53673	7.64184	9.43162
NV18318	NV18318-RA	Unknown (54%A)	protein_coding	GO:0003677	IEA	DNA binding	molecular_function	gnl|Nvit_2.0|Chr4.Scaffold166:195688-197414	0	0	0		0	0	0
NV18466	NV18466-RA	DNA-methyltransferase 3B (40%A)	protein_coding	GO:0003677	IEA	DNA binding	molecular_function	gnl|Nvit_2.0|Chr4.Scaffold204:53558-59720	0.331006	0.228856	0.433157		0.465549	0.331156	0.599941
NV15108	NV15108-RA	Homeobox protein prospero (64%A)	protein_coding	GO:0003677	IEA	DNA binding	molecular_function	gnl|Nvit_2.0|Chr4.Scaffold23:233949-258204	0.693088	0.550114	0.836061		0.426589	0.30214	0.551038
NV15121	NV15121-RA	DNA polymerase epsilon subunit 2, putative (49%a)	protein_coding	GO:0003677	IEA	DNA binding	molecular_function	gnl|Nvit_2.0|Chr4.Scaffold23:593776-595647	0.317328	0.167738	0.466918		0.820271	0.55414	1.0864
NV15126	NV15126-RA	DNA-directed RNA polymerase II subunit RPB3, putative (93%a)	protein_coding	GO:0003677	IEA	DNA binding	molecular_function	gnl|Nvit_2.0|Chr4.Scaffold23:628767-629938	12.9254	11.4665	14.3842		14.2912	12.6041	15.9784
NV15144	NV15144-RA	Antennapedia protein, putative (78%U)	protein_coding	GO:0003677	IEA	DNA binding	molecular_function	gnl|Nvit_2.0|Chr4.Scaffold23:1462609-1474829	1.34543	0.944297	1.74655		1.1277	0.72262	1.53278
NV15146	NV15146-RA	Homeotic protein Sex combs reduced (67%A)	protein_coding	GO:0003677	IEA	DNA binding	molecular_function	gnl|Nvit_2.0|Chr4.Scaffold23:1566667-1592486	0.26963	0.157187	0.382074		0.129584	0.0431947	0.215973
NV15168	NV15168-RA	DNA-directed RNA polymerase III subunit RPC6, putative (80%a)	protein_coding	GO:0003677	IEA	DNA binding	molecular_function	gnl|Nvit_2.0|Chr4.Scaffold23:1889354-1890504	5.21324	4.34737	6.07911		6.36687	5.31302	7.42072
NV18553	NV18553-RA	Hairy/enhancer-of-split related with YRPW motif protein 1 (57%A)	protein_coding	GO:0003677	IEA	DNA binding	molecular_function	gnl|Nvit_2.0|Chr4.Scaffold245:58279-63535	0.142751	2.77556e-17	0.285501		0.0865846	0	0.209034
NV15404	NV15404-RA	DNA repair endonuclease XPF (65%U)	protein_coding	GO:0003677	IEA	DNA binding	molecular_function	gnl|Nvit_2.0|Chr4.Scaffold26:228380-233002	6.79205	6.28332	7.30078		8.41009	7.78237	9.03782
NV15422	NV15422-RA	Histone H4 (84%U)	protein_coding	GO:0003677	IEA	DNA binding	molecular_function	gnl|Nvit_2.0|Chr4.Scaffold26:476511-476825	1.11926	0	2.92124		0	0	0
NV15441	NV15441-RA	DNA polymerase subunit alpha B (33%A)	protein_coding	GO:0003677	IEA	DNA binding	molecular_function	gnl|Nvit_2.0|Chr4.Scaffold26:1419827-1435124	3.8332	3.36921	4.29719		3.30709	2.82975	3.78442
NV22868	NV22868-RA	Major antigen (28%A)	protein_coding	GO:0003677	IEA	DNA binding	molecular_function	gnl|Nvit_2.0|Chr4.Scaffold29:160003-166228	188.869	186.556	191.181		155.156	152.831	157.482
NV15785	NV15785-RA	fez family Zinc finger protein 2 (74%A)	protein_coding	GO:0003677	IEA	DNA binding	molecular_function	gnl|Nvit_2.0|Chr4.Scaffold29:1436345-1437607	0.0239634	0	0.0718903		0.0877374	0	0.189048
NV16094	NV16094-RA	DNA replication licensing factor mcm5 (78%a)	protein_coding	GO:0003677	IEA	DNA binding	molecular_function	gnl|Nvit_2.0|Chr4.Scaffold34:859539-862302	1.17326	0.933773	1.41276		1.71075	1.3903	2.0312
NV16193	NV16193-RA	zinc finger protein 341, putative (71%a)	protein_coding	GO:0003677	IEA	DNA binding	molecular_function	gnl|Nvit_2.0|Chr4.Scaffold35:1434654-1437925	2.05802	1.73463	2.3814		2.32363	1.94291	2.70435
NV23713	NV23713-RA	Zinc finger protein (43%A)	protein_coding	GO:0003677	IEA	DNA binding	molecular_function	gnl|Nvit_2.0|Chr4.Scaffold4:9171-14092	3.17507	2.8777	3.47245		3.45492	3.11072	3.79913
NV11293	NV11293-RA	Paired box protein Pax-1 (79%A)	protein_coding	GO:0003677	IEA	DNA binding	molecular_function	gnl|Nvit_2.0|Chr4.Scaffold4:286303-292191	7.3592	6.03208	8.68631		9.96515	8.27468	11.6556
NV23728	NV23728-RA	Zinc finger protein 2 (55%A)	protein_coding	GO:0003677	IEA	DNA binding	molecular_function	gnl|Nvit_2.0|Chr4.Scaffold4:2558073-2560008	0.0918428	0	0.183686		0.112146	0	0.224293
NV23691	NV23691-RA	Unknown (56%A)	protein_coding	GO:0003677	IEA	DNA binding	molecular_function	gnl|Nvit_2.0|Chr4.Scaffold4:3024149-3025121	1.93822	1.36687	2.50957		2.49392	1.78854	3.19931
NV11433	NV11433-RA	DNA topoisomerase (69%A)	protein_coding	GO:0003677	IEA	DNA binding	molecular_function	gnl|Nvit_2.0|Chr4.Scaffold4:3028059-3033038	22.7571	21.8758	23.6385		26.9995	25.9347	28.0642
NV16472	NV16472-RA	Histone H2A.V (97%A)	protein_coding	GO:0003677	IEA	DNA binding	molecular_function	gnl|Nvit_2.0|Chr4.Scaffold40:433279-436668	6.93618	4.91269	8.95967		6.60293	4.4883	8.71756
NV16517	NV16517-RA	Unknown	protein_coding	GO:0003677	IEA	DNA binding	molecular_function	gnl|Nvit_2.0|Chr4.Scaffold40:984222-988696	18.3784	17.6005	19.1562		22.3906	21.4382	23.3429
NV16807	NV16807-RA	Shaven (Fragment) (64%U)	protein_coding	GO:0003677	IEA	DNA binding	molecular_function	gnl|Nvit_2.0|Chr4.Scaffold46:634722-635012	2.62155	0	5.24311		2.41174	0	4.82349
NV18840	NV18840-RA	Nucleolar MIF4G domain-containing protein (50%A)	protein_coding	GO:0003677	IEA	DNA binding	molecular_function	gnl|Nvit_2.0|Chr4.Scaffold475:34999-38047	23.421	22.4044	24.4377		26.8106	25.605	28.0163
NV25836	NV25836-RA	Unknown (45%A)	protein_coding	GO:0003677	IEA	DNA binding	molecular_function	gnl|Nvit_2.0|Chr4.Scaffold66:453150-503085	3.1114	2.64886	3.57393		3.51584	2.97172	4.05997
NV17406	NV17406-RA	Bromo adjacent proteiny domain-containing 1 protein (56%A)	protein_coding	GO:0003677	IEA	DNA binding	molecular_function	gnl|Nvit_2.0|Chr4.Scaffold77:105520-132959	11.2891	10.7229	11.8553		11.1102	10.4869	11.7335
NV17419	NV17419-RA	lymphoid-specific Helicase (44%A)	protein_coding	GO:0003677	IEA	DNA binding	molecular_function	gnl|Nvit_2.0|Chr4.Scaffold77:430272-434000	25.6249	24.4252	26.8245		30.935	29.4751	32.3949
NV17454	NV17454-RA	Transcription factor glial cells missing (61%A)	protein_coding	GO:0003677	IEA	DNA binding	molecular_function	gnl|Nvit_2.0|Chr4.Scaffold82:166657-168642	0.641781	0.45253	0.831032		0.222504	0.0990811	0.345927
NV12609	NV12609-RA	f-box only protein 21, putative (56%a)	protein_coding	GO:0003677	IEA	DNA binding	molecular_function	gnl|Nvit_2.0|Chr4.Scaffold9:387076-390073	6.21908	5.66559	6.77257		6.2297	5.61587	6.84353
NV12756	NV12756-RA	Pox-neuro (100%U)	protein_coding	GO:0003677	IEA	DNA binding	molecular_function	gnl|Nvit_2.0|Chr4.Scaffold9:2786682-2794057	0.737817	0.453831	1.0218		0.898896	0.552911	1.24488
NV25727	NV25727-RA	Transcription initiation factor IIF alpha subunit (57%A)	protein_coding	GO:0003677	IEA	DNA binding	molecular_function	gnl|Nvit_2.0|Chr4.Scaffold9:3229389-3231505	0	0	0		0.0902626	1.38778e-17	0.180525
NV12818	NV12818-RA	DNA-directed RNA polymerase III subunit RPC2 (88%a)	protein_coding	GO:0003677	IEA	DNA binding	molecular_function	gnl|Nvit_2.0|Chr4.Scaffold9:3599187-3609442	5.14006	4.7435	5.53663		4.82954	4.40308	5.256
NV12872	NV12872-RA		protein_coding	GO:0003677	IEA	DNA binding	molecular_function	gnl|Nvit_2.0|Chr4.Scaffold9:4552271-4553568	1.96711	1.51283	2.4214		0.863255	0.530988	1.19552
NV10347	NV10347-RA	Histone H2B.3 (90%A)	protein_coding	GO:0003677	IEA	DNA binding	molecular_function	gnl|Nvit_2.0|Chr5.Scaffold1:216888-217265	4.59723	2.62869	6.56577		6.54439	4.08824	9.00054
NV10348	NV10348-RA	Histone H2A.J (96%A)	protein_coding	GO:0003677	IEA	DNA binding	molecular_function	gnl|Nvit_2.0|Chr5.Scaffold1:217531-217911	7.17417	4.80504	9.54329		5.76041	3.4767	8.04412
NV10349	NV10349-RA	histone H2B.3, putative (69%a)	protein_coding	GO:0003677	IEA	DNA binding	molecular_function	gnl|Nvit_2.0|Chr5.Scaffold1:218577-218975	10.4228	7.77542	13.0702		14.8949	11.5219	18.2679
NV10354	NV10354-RA	Cold-shock DNA-binding family protein (64%A)	protein_coding	GO:0003677	IEA	DNA binding	molecular_function	gnl|Nvit_2.0|Chr5.Scaffold1:540276-547129	217.476	212.807	222.145		187.663	182.872	192.454
NV10365	NV10365-RA	DNA polymerase delta small subunit, putative (49%a)	protein_coding	GO:0003677	IEA	DNA binding	molecular_function	gnl|Nvit_2.0|Chr5.Scaffold1:648125-649858	10.7037	9.73758	11.6698		13.8235	12.61	15.0371
NV10484	NV10484-RA	Histone H4 (100%U)	protein_coding	GO:0003677	IEA	DNA binding	molecular_function	gnl|Nvit_2.0|Chr5.Scaffold1:2446030-2446344	1.2088	0	2.60461		0.822705	0	1.98619
NV10487	NV10487-RA	histone H2B.3, putative (72%a)	protein_coding	GO:0003677	IEA	DNA binding	molecular_function	gnl|Nvit_2.0|Chr5.Scaffold1:2459053-2459448	8.24123	5.86219	10.6203		6.23023	4.02751	8.43295
NV10500	NV10500-RA	Histone H1 (51%A)	protein_coding	GO:0003677	IEA	DNA binding	molecular_function	gnl|Nvit_2.0|Chr5.Scaffold1:2773562-2774173	1.89609	1.17943	2.61274		3.79847	2.69034	4.9066
NV10502	NV10502-RA	Histone H3.3 (100%A)	protein_coding	GO:0003677	IEA	DNA binding	molecular_function	gnl|Nvit_2.0|Chr5.Scaffold1:2776824-2777282	0.593	0.0626047	1.12339		0	0	0
NV10503	NV10503-RA	Histone H4 (100%U)	protein_coding	GO:0003677	IEA	DNA binding	molecular_function	gnl|Nvit_2.0|Chr5.Scaffold1:2777544-2777858	9.67042	5.72249	13.6184		6.17029	2.98396	9.35661
NV10508	NV10508-RA	Histone H2B.3 (90%A)	protein_coding	GO:0003677	IEA	DNA binding	molecular_function	gnl|Nvit_2.0|Chr5.Scaffold1:2797588-2797965	1.96854	0.723525	3.21355		1.54398	0.376841	2.71112
NV10509	NV10509-RA	Histone H2A.J (95%A)	protein_coding	GO:0003677	IEA	DNA binding	molecular_function	gnl|Nvit_2.0|Chr5.Scaffold1:2798293-2798835	53.7374	49.4891	57.9857		54.0701	49.4336	58.7066
NV12874	NV12874-RA	Unknown (62%A)	protein_coding	GO:0003677	IEA	DNA binding	molecular_function	gnl|Nvit_2.0|Chr5.Scaffold10:143675-159290	0.291942	0.175165	0.408719		0.229486	0.114743	0.344229
NV12917	NV12917-RA	Zinc finger protein 398 (71%A)	protein_coding	GO:0003677	IEA	DNA binding	molecular_function	gnl|Nvit_2.0|Chr5.Scaffold10:966410-980517	0.018409	0	0.0552269		0.0450631	0	0.108792
NV12970	NV12970-RA	poly [ADP-ribose] polymerase (54%a)	protein_coding	GO:0003677	IEA	DNA binding	molecular_function	gnl|Nvit_2.0|Chr5.Scaffold10:1822514-1827280	2.01817	1.75259	2.28374		1.9882	1.69585	2.28055
NV12968	NV12968-RA	poly [ADP-ribose] polymerase (63%a)	protein_coding	GO:0003677	IEA	DNA binding	molecular_function	gnl|Nvit_2.0|Chr5.Scaffold10:1795255-1799614	11.2844	10.6534	11.9155		13.4897	12.7245	14.255
NV13001	NV13001-RA	Unknown (57%A)	protein_coding	GO:0003677	IEA	DNA binding	molecular_function	gnl|Nvit_2.0|Chr5.Scaffold10:2152695-2154195	3.41872	2.78941	4.04802		3.88481	3.15065	4.61897
NV17759	NV17759-RA	Segmentation protein Runt (63%A)	protein_coding	GO:0003677	IEA	DNA binding	molecular_function	gnl|Nvit_2.0|Chr5.Scaffold112:31547-33224	0	0	0		0	0	0
NV17793	NV17793-RA	Unknown (61%A)	protein_coding	GO:0003677	IEA	DNA binding	molecular_function	gnl|Nvit_2.0|Chr5.Scaffold112:452946-488259	5.98355	5.37444	6.59266		6.38451	5.6879	7.08112
NV17797	NV17797-RA	Zinc finger protein 649 (53%A)	protein_coding	GO:0003677	IEA	DNA binding	molecular_function	gnl|Nvit_2.0|Chr5.Scaffold112:521651-523527	1.56693	1.23095	1.90292		1.58751	1.21333	1.96168
NV18125	NV18125-RA	ESF1 (52%A)	protein_coding	GO:0003677	IEA	DNA binding	molecular_function	gnl|Nvit_2.0|Chr5.Scaffold136:76605-87491	24.7651	24.0592	25.4711		27.6583	26.83	28.4866
NV13550	NV13550-RA	Histone H2A.X (90%A)	protein_coding	GO:0003677	IEA	DNA binding	molecular_function	gnl|Nvit_2.0|Chr5.Scaffold14:224511-224912	6.75163	4.64277	8.86048		5.06068	3.07779	7.04358
NV13549	NV13549-RA	histone H2B.3, putative (62%a)	protein_coding	GO:0003677	IEA	DNA binding	molecular_function	gnl|Nvit_2.0|Chr5.Scaffold14:223793-224188	3.43385	1.89818	4.96951		2.53103	1.12707	3.935
NV13548	NV13548-RA	Histone H3.3 (94%U)	protein_coding	GO:0003677	IEA	DNA binding	molecular_function	gnl|Nvit_2.0|Chr5.Scaffold14:222813-223226	36.8389	32.1027	41.575		39.0311	33.8154	44.2469
NV13551	NV13551-RA	DNA-directed RNA polymerases I (81%A)	protein_coding	GO:0003677	IEA	DNA binding	molecular_function	gnl|Nvit_2.0|Chr5.Scaffold14:225203-226126	45.7322	41.237	50.2275		59.6212	54.0736	65.1689
NV13571	NV13571-RA	Histone H4 (66%U)	protein_coding	GO:0003677	IEA	DNA binding	molecular_function	gnl|Nvit_2.0|Chr5.Scaffold14:325144-325452	0.446998	0	1.34099		0	0	0
NV30285	NV30285-RA	X-ray repair cross-complementing protein 5 (29%A)	protein_coding	GO:0003677	IEA	DNA binding	molecular_function	gnl|Nvit_2.0|Chr5.Scaffold14:2000335-2002944	2.9289	2.49588	3.36193		3.45199	2.93159	3.9724
NV21492	NV21492-RA	TE:AC Transposase (34%A)	protein_coding	GO:0003677	IEA	DNA binding	molecular_function	gnl|Nvit_2.0|Chr5.Scaffold176:1310-3706	0.0392734	0	0.0948143		0.0120095	0	0.0600474
NV18360	NV18360-RA	Segmentation protein paired (63%A)	protein_coding	GO:0003677	IEA	DNA binding	molecular_function	gnl|Nvit_2.0|Chr5.Scaffold177:72689-124526	0.452905	0.320779	0.585031		1.24405	1.00124	1.48687
NV10616	NV10616-RA	DNA topoisomerase 2 (72%a)	protein_coding	GO:0003677	IEA	DNA binding	molecular_function	gnl|Nvit_2.0|Chr5.Scaffold2:800910-807221	5.72497	5.36716	6.08278		6.57858	6.15282	7.00433
NV10631	NV10631-RA	glass protein, putative (55%a)	protein_coding	GO:0003677	IEA	DNA binding	molecular_function	gnl|Nvit_2.0|Chr5.Scaffold2:1004762-1008539	0.763348	0.518881	1.00781		1.12527	0.796994	1.45354
NV10633	NV10633-RA	DNA helicase Ino80 (64%U)	protein_coding	GO:0003677	IEA	DNA binding	molecular_function	gnl|Nvit_2.0|Chr5.Scaffold2:1025687-1033597	2.74082	2.49567	2.98596		2.51941	2.25851	2.78031
NV10638	NV10638-RA	programmed cell death protein 5, putative (76%a)	protein_coding	GO:0003677	IEA	DNA binding	molecular_function	gnl|Nvit_2.0|Chr5.Scaffold2:1077317-1078374	5.37952	3.47757	7.28147		5.34688	3.32595	7.36782
NV22304	NV22304-RA	crossover junction Endonuclease EME1 (39%A)	protein_coding	GO:0003677	IEA	DNA binding	molecular_function	gnl|Nvit_2.0|Chr5.Scaffold2:3900383-3902346	10.7504	9.91096	11.5899		11.989	11.0085	12.9696
NV10785	NV10785-RA	Zinc finger protein 749 (41%A)	protein_coding	GO:0003677	IEA	DNA binding	molecular_function	gnl|Nvit_2.0|Chr5.Scaffold2:4222219-4233091	0.664884	0.487186	0.842582		0.393692	0.24216	0.545224
NV10802	NV10802-RA	zinc finger protein 347, putative (86%a)	protein_coding	GO:0003677	IEA	DNA binding	molecular_function	gnl|Nvit_2.0|Chr5.Scaffold2:4790029-4797472	12.6742	11.5518	13.7966		14.4302	13.1074	15.753
NV10808	NV10808-RA	Unknown (24%A)	protein_coding	GO:0003677	IEA	DNA binding	molecular_function	gnl|Nvit_2.0|Chr5.Scaffold2:4853134-4856000	2.28848	1.91477	2.66219		2.95519	2.48498	3.42539
NV10953	NV10953-RA	DNA-directed RNA polymerase II subunit RPB2 (92%U)	protein_coding	GO:0003677	IEA	DNA binding	molecular_function	gnl|Nvit_2.0|Chr5.Scaffold2:6838125-6842902	33.704	32.7107	34.6972		33.284	32.1889	34.3791
NV10998	NV10998-RA	lozenge protein (50%U)	protein_coding	GO:0003677	IEA	DNA binding	molecular_function	gnl|Nvit_2.0|Chr5.Scaffold2:7552128-7571850	0.0146369	0	0.0439106		0	0	0
NV11000	NV11000-RA	Runt-related transcription factor 1 (68%A)	protein_coding	GO:0003677	IEA	DNA binding	molecular_function	gnl|Nvit_2.0|Chr5.Scaffold2:7614112-7630638	0	0	0		0.0428313	0	0.103404
NV15451	NV15451-RA	Polymerase Delta-interacting protein 2 (72%A)	protein_coding	GO:0003677	IEA	DNA binding	molecular_function	gnl|Nvit_2.0|Chr5.Scaffold27:56922-59259	27.2701	25.8993	28.6409		32.8912	31.2251	34.5572
NV15510	NV15510-RA	Suppressor of sable, protein (54%A)	protein_coding	GO:0003677	IEA	DNA binding	molecular_function	gnl|Nvit_2.0|Chr5.Scaffold27:1531539-1548411	8.13313	7.78224	8.48401		9.80177	9.37399	10.2296
NV12135	NV12135-RA	Histone H4 (100%U)	protein_coding	GO:0003677	IEA	DNA binding	molecular_function	gnl|Nvit_2.0|Chr5.Scaffold7:266985-267299	1.34684	0	2.95858		0.411352	0	1.23406
NV12136	NV12136-RA	Histone H3.3 (100%A)	protein_coding	GO:0003677	IEA	DNA binding	molecular_function	gnl|Nvit_2.0|Chr5.Scaffold7:267584-267997	1.21781	0.356689	2.07894		0.348492	0	0.841335
NV12138	NV12138-RA	Histone H2B.3 (90%A)	protein_coding	GO:0003677	IEA	DNA binding	molecular_function	gnl|Nvit_2.0|Chr5.Scaffold7:270572-270949	1.65295	0.407934	2.89796		1.47454	0.226818	2.72227
NV12137	NV12137-RA	Histone H2A.J (96%A)	protein_coding	GO:0003677	IEA	DNA binding	molecular_function	gnl|Nvit_2.0|Chr5.Scaffold7:269927-270307	6.72706	4.42112	9.033		3.66844	1.88898	5.44789
NV20745	NV20745-RA	transposase (14%U)	protein_coding	GO:0003677	IEA	DNA binding	molecular_function	gnl|Nvit_2.0|Chr5.Scaffold7:1036586-1038062	0	0	0		0	0	0
NV12233	NV12233-RA	CREB (83%U)	protein_coding	GO:0003677	IEA	DNA binding	molecular_function	gnl|Nvit_2.0|Chr5.Scaffold7:1594246-1596723	1.80444	1.31334	2.29555		1.94801	1.38567	2.51035
NV12250	NV12250-RA	Histone H1 (87%A)	protein_coding	GO:0003677	IEA	DNA binding	molecular_function	gnl|Nvit_2.0|Chr5.Scaffold7:1687924-1690097	0	0	0		0	0	0
NV12251	NV12251-RA	Histone H3.3 (100%A)	protein_coding	GO:0003677	IEA	DNA binding	molecular_function	gnl|Nvit_2.0|Chr5.Scaffold7:1689511-1689924	0.304453	0	0.735016		0.174246	0	0.522738
NV12253	NV12253-RA	Histone H2A.J (96%A)	protein_coding	GO:0003677	IEA	DNA binding	molecular_function	gnl|Nvit_2.0|Chr5.Scaffold7:1691516-1691896	0	0	0		0	0	0
NV12252	NV12252-RA	Histone H4 (100%U)	protein_coding	GO:0003677	IEA	DNA binding	molecular_function	gnl|Nvit_2.0|Chr5.Scaffold7:1690220-1690534	0	0	0		0	0	0
NV12254	NV12254-RA	Histone H2B.3 (89%A)	protein_coding	GO:0003677	IEA	DNA binding	molecular_function	gnl|Nvit_2.0|Chr5.Scaffold7:1692159-1692610	0.528403	0	1.17831		0.43676	0	1.13543
NV12245	NV12245-RA	Transforming protein RhoA (73%U)	protein_coding	GO:0003677	IEA	DNA binding	molecular_function	gnl|Nvit_2.0|Chr5.Scaffold7:1679882-1685919	2.35034	1.72772	2.97296		0.873057	0.449824	1.29629
NV12246	NV12246-RA	Histone H3.3 (100%A)	protein_coding	GO:0003677	IEA	DNA binding	molecular_function	gnl|Nvit_2.0|Chr5.Scaffold7:1681101-1681514	0	0	0		0	0	0
NV12248	NV12248-RA	Histone H4 (100%U)	protein_coding	GO:0003677	IEA	DNA binding	molecular_function	gnl|Nvit_2.0|Chr5.Scaffold7:1683577-1683891	0	0	0		0.137117	0	0.959822
NV12298	NV12298-RA	Histone H2A.J (96%A)	protein_coding	GO:0003677	IEA	DNA binding	molecular_function	gnl|Nvit_2.0|Chr5.Scaffold7:1684888-1685268	0.358915	0	1.02458		0.403049	0	1.15057
NV12256	NV12256-RA	Histone H3.3 (100%A)	protein_coding	GO:0003677	IEA	DNA binding	molecular_function	gnl|Nvit_2.0|Chr5.Scaffold7:1697000-1697413	0.152227	0	0.45668		0	0	0
NV12262	NV12262-RA	chromodomain-helicase-DNA-binding protein Mi-2 homolog (76%a)	protein_coding	GO:0003677	IEA	DNA binding	molecular_function	gnl|Nvit_2.0|Chr5.Scaffold7:1753450-1766011	23.5574	22.9534	24.1614		22.3104	21.6576	22.9631
NV12296	NV12296-RA	Histone H4 (100%U)	protein_coding	GO:0003677	IEA	DNA binding	molecular_function	gnl|Nvit_2.0|Chr5.Scaffold7:2181902-2182216	0.906602	0	2.51834		0.137117	0	0.959822
NV12295	NV12295-RA	Trypsin-7 (69%A)	protein_coding	GO:0003677	IEA	DNA binding	molecular_function	gnl|Nvit_2.0|Chr5.Scaffold7:2178212-2181648	1.13731	0.801936	1.47268		1.20649	0.824967	1.58802
NV12297	NV12297-RA	Histone H2B.3 (90%A)	protein_coding	GO:0003677	IEA	DNA binding	molecular_function	gnl|Nvit_2.0|Chr5.Scaffold7:2182921-2183370	0.754974	0.0530565	1.45689		0.544468	0	1.24988
NV12299	NV12299-RA	Histone H3.3 (100%A)	protein_coding	GO:0003677	IEA	DNA binding	molecular_function	gnl|Nvit_2.0|Chr5.Scaffold7:2190386-2190799	0.152227	0	0.45668		0	0	0
NV12302	NV12302-RA	Histone H2B.3 (90%A)	protein_coding	GO:0003677	IEA	DNA binding	molecular_function	gnl|Nvit_2.0|Chr5.Scaffold7:2193009-2193386	0.665366	0	1.54572		0.110284	0	0.551422
NV12300	NV12300-RA	Histone H4 (100%U)	protein_coding	GO:0003677	IEA	DNA binding	molecular_function	gnl|Nvit_2.0|Chr5.Scaffold7:2191095-2191409	0.201467	0	1.00734		0.137117	0	0.959822
NV12301	NV12301-RA	Histone H2A.J (96%A)	protein_coding	GO:0003677	IEA	DNA binding	molecular_function	gnl|Nvit_2.0|Chr5.Scaffold7:2192355-2192735	0.358915	0	1.02458		0.403049	0	1.15057
NV12303	NV12303-RA	Histone H2A.J (96%A)	protein_coding	GO:0003677	IEA	DNA binding	molecular_function	gnl|Nvit_2.0|Chr5.Scaffold7:2198846-2199226	0.16654	0	0.550863		0.187018	0	0.618599
NV12304	NV12304-RA	Histone H2B.3 (90%A)	protein_coding	GO:0003677	IEA	DNA binding	molecular_function	gnl|Nvit_2.0|Chr5.Scaffold7:2199500-2199877	0.846908	0	1.88856		0.165427	0	0.606565
NV12363	NV12363-RA	DNA2 Helicase (40%A)	protein_coding	GO:0003677	IEA	DNA binding	molecular_function	gnl|Nvit_2.0|Chr5.Scaffold7:2677861-2682545	1.98343	1.74422	2.22264		2.30859	2.0217	2.59549
NV20722	NV20722-RA	Unknown (52%A)	protein_coding	GO:0003677	IEA	DNA binding	molecular_function	gnl|Nvit_2.0|Chr5.Scaffold7:2714219-2716688	10.3672	9.6234	11.1111		12.575	11.6675	13.4825
NV17686	NV17686-RA	F-box/LRR-repeat protein (58%A)	protein_coding	GO:0003677	IEA	DNA binding	molecular_function	gnl|Nvit_2.0|ChrUn.Scaffold103:328733-427092	20.7977	19.5858	22.0097		22.5685	21.1716	23.9655
NV30018	NV30018-RA	Unknown (93%A)	protein_coding	GO:0003677	IEA	DNA binding	molecular_function	gnl|Nvit_2.0|ChrUn.Scaffold1048:6205-20110	0	0	0		0	0	0
NV20810	NV20810-RA	Unknown (40%A)	protein_coding	GO:0003677	IEA	DNA binding	molecular_function	gnl|Nvit_2.0|ChrUn.Scaffold107:126801-130544	0	0	0		0	0	0
NV22049	NV22049-RA	Unknown (91%A)	protein_coding	GO:0003677	IEA	DNA binding	molecular_function	gnl|Nvit_2.0|ChrUn.Scaffold125:124946-125772	0	0	0		0	0	0
NV19111	NV19111-RA	Histone H2A.J (96%A)	protein_coding	GO:0003677	IEA	DNA binding	molecular_function	gnl|Nvit_2.0|ChrUn.Scaffold1478:3899-4279	0.960807	0.101435	1.82018		1.38585	0.165159	2.60655
NV30269	NV30269-RA	myelin gene regulatory factor, putative (72%a)	protein_coding	GO:0003677	IEA	DNA binding	molecular_function	gnl|Nvit_2.0|ChrUn.Scaffold1486:11960-12482	0	0	0		0.428486	0	1.03446
NV22473	NV22473-RA	Unknown (47%A)	protein_coding	GO:0003677	IEA	DNA binding	molecular_function	gnl|Nvit_2.0|ChrUn.Scaffold154:248131-249667	0.125174	2.77556e-17	0.250347		0.114143	0	0.245943
NV14200	NV14200-RA	Histone H3.3 (100%A)	protein_coding	GO:0003677	IEA	DNA binding	molecular_function	gnl|Nvit_2.0|ChrUn.Scaffold1610:4817-5296	2.36659	1.33535	3.39783		1.64667	0.672324	2.62101
NV19123	NV19123-RB	Histone H3.3 (100%A)	protein_coding	GO:0003677	IEA	DNA binding	molecular_function	gnl|Nvit_2.0|ChrUn.Scaffold1610:4836-6516	3.05002e-07	0	0.306384		7.6281e-08	0	0.350538
NV18321	NV18321-RA	Endonuclease III protein 1, putative (73%U)	protein_coding	GO:0003677	IEA	DNA binding	molecular_function	gnl|Nvit_2.0|ChrUn.Scaffold169:185940-186541	19.508	17.1763	21.8396		22.6777	19.9327	25.4227
NV24671	NV24671-RA	Unknown (90%A)	protein_coding	GO:0003677	IEA	DNA binding	molecular_function	gnl|Nvit_2.0|ChrUn.Scaffold1741:5886-7068	0.261534	0.0766014	0.446466		0.198595	0.0209662	0.376224
NV30479	NV30479-RA	Unknown	protein_coding	GO:0003677	IEA	DNA binding	molecular_function	gnl|Nvit_2.0|ChrUn.Scaffold1898:988-2238	0	0	0		0	0	0
NV20593	NV20593-RA	Unknown	protein_coding	GO:0003677	IEA	DNA binding	molecular_function	gnl|Nvit_2.0|ChrUn.Scaffold192:82566-83450	0	0	0		0.140348	0	0.338831
NV23956	NV23956-RA	DNA-directed RNA polymerase III subunit RPC1, putative (30%a)	protein_coding	GO:0003677	IEA	DNA binding	molecular_function	gnl|Nvit_2.0|ChrUn.Scaffold194:211213-211852	0	0	0		0	0	0
NV24506	NV24506-RA	Unknown (22%U)	protein_coding	GO:0003677	IEA	DNA binding	molecular_function	gnl|Nvit_2.0|ChrUn.Scaffold2079:11289-12404	0.040204	0	0.120612		0.535241	0.212479	0.858004
NV22988	NV22988-RA	Copia protein (21%U)	protein_coding	GO:0003677	IEA	DNA binding	molecular_function	gnl|Nvit_2.0|ChrUn.Scaffold210:55143-56924	0	0	0		0	0	0
NV21259	NV21259-RA	Zinc finger BED domain-containing protein (42%A)	protein_coding	GO:0003677	IEA	DNA binding	molecular_function	gnl|Nvit_2.0|ChrUn.Scaffold2218:12167-14872	0.202513	0.0971942	0.307831		0.178356	0.0713801	0.285333
NV24763	NV24763-RA	Zinc finger BED domain-containing protein (99%A)	protein_coding	GO:0003677	IEA	DNA binding	molecular_function	gnl|Nvit_2.0|ChrUn.Scaffold2218:13833-14872	0.0138148	0	0.104832		1.46743e-07	0	0.109858
NV24879	NV24879-RA	Unknown (56%A)	protein_coding	GO:0003677	IEA	DNA binding	molecular_function	gnl|Nvit_2.0|ChrUn.Scaffold2238:6810-8245	0.0215033	0	0.0860132		0	0	0
NV25076	NV25076-RA	TE:RNA-directed DNA polymerase from mobile element jockey (63%A)	protein_coding	GO:0003677	IEA	DNA binding	molecular_function	gnl|Nvit_2.0|ChrUn.Scaffold256:158339-167624	0.0140122	0	0.0700609		0.0170652	0	0.0853258
NV23806	NV23806-RA	Unknown (64%A)	protein_coding	GO:0003677	IEA	DNA binding	molecular_function	gnl|Nvit_2.0|ChrUn.Scaffold327:17450-106596	0.0286825	0	0.0692457		0.03518	0	0.084932
NV18687	NV18687-RA	Histone H4 (100%U)	protein_coding	GO:0003677	IEA	DNA binding	molecular_function	gnl|Nvit_2.0|ChrUn.Scaffold336:34805-35119	0.402934	0	1.2088		0.102838	0	0.925543
NV22579	NV22579-RA	Unknown	protein_coding	GO:0003677	IEA	DNA binding	molecular_function	gnl|Nvit_2.0|ChrUn.Scaffold346:64368-77012	0.0843892	0.0229042	0.145874		0.187345	0.0887818	0.285908
NV18737	NV18737-RA	DNA-directed RNA polymerases I, II, and III subunit RPABC4, putative (94%a)	protein_coding	GO:0003677	IEA	DNA binding	molecular_function	gnl|Nvit_2.0|ChrUn.Scaffold366:4383-15437	9.40606	8.0589	10.7532		11.2792	9.65962	12.8988
NV19215	NV19215-RA	Histone H2A.J (96%A)	protein_coding	GO:0003677	IEA	DNA binding	molecular_function	gnl|Nvit_2.0|ChrUn.Scaffold3681:355-735	5.3823	3.31266	7.45194		4.68295	2.61316	6.75274
NV18756	NV18756-RA	Unknown (60%A)	protein_coding	GO:0003677	IEA	DNA binding	molecular_function	gnl|Nvit_2.0|ChrUn.Scaffold374:27788-33160	0.0787492	0.0312616	0.126237		0.088136	0.0323939	0.143878
NV25098	NV25098-RA	Unknown (12%U)	protein_coding	GO:0003677	IEA	DNA binding	molecular_function	gnl|Nvit_2.0|ChrUn.Scaffold376:38121-41348	0	0	0		0	0	0
NV18764	NV18764-RA		protein_coding	GO:0003677	IEA	DNA binding	molecular_function	gnl|Nvit_2.0|ChrUn.Scaffold383:72699-80273	66.1633	63.2435	69.083		73.6332	70.2377	77.0288
NV18801	NV18801-RA	Histone H4 (76%U)	protein_coding	GO:0003677	IEA	DNA binding	molecular_function	gnl|Nvit_2.0|ChrUn.Scaffold424:30865-31179	0	0	0		0	0	0
NV18804	NV18804-RA	Tyrosine recombinase (Fragment) (23%U)	protein_coding	GO:0003677	IEA	DNA binding	molecular_function	gnl|Nvit_2.0|ChrUn.Scaffold425:16065-19890	0	0	0		0	0	0
NV23619	NV23619-RA	Unknown (81%A)	protein_coding	GO:0003677	IEA	DNA binding	molecular_function	gnl|Nvit_2.0|ChrUn.Scaffold426:3748-6524	0	0	0		0	0	0
NV20589	NV20589-RA	Unknown (76%A)	protein_coding	GO:0003677	IEA	DNA binding	molecular_function	gnl|Nvit_2.0|ChrUn.Scaffold4361:644-2032	0.0944762	0	0.283429		0	0	0
NV25166	NV25166-RA	Unknown (72%A)	protein_coding	GO:0003677	IEA	DNA binding	molecular_function	gnl|Nvit_2.0|ChrUn.Scaffold440:43894-50616	0.149863	0.0158214	0.283904		0.474823	0.201933	0.747713
NV18816	NV18816-RA	Histone H3.3 (73%U)	protein_coding	GO:0003677	IEA	DNA binding	molecular_function	gnl|Nvit_2.0|ChrUn.Scaffold441:60888-67736	0	0	0		0	0	0
NV23889	NV23889-RA	Unknown (70%A)	protein_coding	GO:0003677	IEA	DNA binding	molecular_function	gnl|Nvit_2.0|ChrUn.Scaffold442:5036-5897	0	0	0		0	0	0
NV19234	NV19234-RA	bric-A-brac 1, protein (82%A)	protein_coding	GO:0003677	IEA	DNA binding	molecular_function	gnl|Nvit_2.0|ChrUn.Scaffold4550:15823-17502	20.8642	19.246	22.4824		13.7321	12.2846	15.1796
NV25910	NV25910-RA	Unknown (69%A)	protein_coding	GO:0003677	IEA	DNA binding	molecular_function	gnl|Nvit_2.0|ChrUn.Scaffold4720:3734-8775	0	0	0		0	0	0
NV18838	NV18838-RA	uncharacterized protein GLEAN_07000 (41%U)	protein_coding	GO:0003677	IEA	DNA binding	molecular_function	gnl|Nvit_2.0|ChrUn.Scaffold473:33658-34562	0	0	0		0	0	0
NV19247	NV19247-RA	Histone H4 (100%U)	protein_coding	GO:0003677	IEA	DNA binding	molecular_function	gnl|Nvit_2.0|ChrUn.Scaffold4784:6459-6773	0.402934	0	1.2088		0.411352	0	1.23406
NV19248	NV19248-RA	Histone H2A.J (96%A)	protein_coding	GO:0003677	IEA	DNA binding	molecular_function	gnl|Nvit_2.0|ChrUn.Scaffold4784:8395-8775	0.861168	0	1.80256		0.799224	0	1.76427
NV19243	NV19243-RA	histone H2B.3, putative (75%a)	protein_coding	GO:0003677	IEA	DNA binding	molecular_function	gnl|Nvit_2.0|ChrUn.Scaffold4784:9-4887	0.270347	0.0285413	0.512153		0.32489	0.0342995	0.61548
NV19244	NV19244-RA	Histone H2A.J (96%A)	protein_coding	GO:0003677	IEA	DNA binding	molecular_function	gnl|Nvit_2.0|ChrUn.Scaffold4784:565-945	12.1703	9.09572	15.2449		7.48528	4.89579	10.0748
NV19245	NV19245-RA	Histone H4 (100%U)	protein_coding	GO:0003677	IEA	DNA binding	molecular_function	gnl|Nvit_2.0|ChrUn.Scaffold4784:1900-2214	1.74885	0	3.55082		0.411352	0	1.23406
NV19246	NV19246-RA	Histone H3.3 (100%A)	protein_coding	GO:0003677	IEA	DNA binding	molecular_function	gnl|Nvit_2.0|ChrUn.Scaffold4784:2499-2912	1.67449	0.664736	2.68425		1.21972	0.297699	2.14175
NV19249	NV19249-RA	Histone H2B.3 (90%A)	protein_coding	GO:0003677	IEA	DNA binding	molecular_function	gnl|Nvit_2.0|ChrUn.Scaffold4784:9035-9412	1.07176	0.0301072	2.11341		0.816922	0	1.80334
NV16952	NV16952-RA	TE:120.7 kDa protein in NOF-FB Transposable element (52%A)	protein_coding	GO:0003677	IEA	DNA binding	molecular_function	gnl|Nvit_2.0|ChrUn.Scaffold50:737674-745074	0.231236	0.142319	0.320152		0.203292	0.110193	0.296391
NV26243	NV26243-RA		protein_coding	GO:0003677	IEA	DNA binding	molecular_function	gnl|Nvit_2.0|ChrUn.Scaffold5165:7332-10702	0	0	0		0	0	0
NV22680	NV22680-RA	Unknown	protein_coding	GO:0003677	IEA	DNA binding	molecular_function	gnl|Nvit_2.0|ChrUn.Scaffold526:3399-6996	0	0	0		0	0	0
NV22678	NV22678-RA		protein_coding	GO:0003677	IEA	DNA binding	molecular_function	gnl|Nvit_2.0|ChrUn.Scaffold526:15105-16838	0	0	0		0	0	0
NV26226	NV26226-RA	Uncharacterized protein C11orf9 protein, putative (69%U)	protein_coding	GO:0003677	IEA	DNA binding	molecular_function	gnl|Nvit_2.0|ChrUn.Scaffold5335:4031-4563	0	0	0		0	0	0
NV23398	NV23398-RA	nuclease HARBI1 (55%A)	protein_coding	GO:0003677	IEA	DNA binding	molecular_function	gnl|Nvit_2.0|ChrUn.Scaffold5339:433-1828	1.96652	1.50931	2.42373		1.68422	1.2171	2.15134
NV18877	NV18877-RA	Unknown (58%A)	protein_coding	GO:0003677	IEA	DNA binding	molecular_function	gnl|Nvit_2.0|ChrUn.Scaffold535:10097-57902	0.917807	0.668011	1.1676		0.832717	0.569389	1.09605
NV18880	NV18880-RA	Histone H1 (87%A)	protein_coding	GO:0003677	IEA	DNA binding	molecular_function	gnl|Nvit_2.0|ChrUn.Scaffold558:142763-143434	0	0	0		0	0	0
NV22522	NV22522-RA		protein_coding	GO:0003677	IEA	DNA binding	molecular_function	gnl|Nvit_2.0|ChrUn.Scaffold583:11679-12876	0	0	0		0	0	0
NV21079	NV21079-RA	Unknown (90%A)	protein_coding	GO:0003677	IEA	DNA binding	molecular_function	gnl|Nvit_2.0|ChrUn.Scaffold6026:17-1228	3.17424e-08	0	0.0504822		4.19104e-08	0	0.0615696
NV20956	NV20956-RA	Unknown (86%A)	protein_coding	GO:0003677	IEA	DNA binding	molecular_function	gnl|Nvit_2.0|ChrUn.Scaffold6026:502-1228	0.0512027	0	0.606169		0.246491	0	1.58804
NV20093	NV20093-RA	uncharacterized protein GLEAN_07000 (30%U)	protein_coding	GO:0003677	IEA	DNA binding	molecular_function	gnl|Nvit_2.0|ChrUn.Scaffold67:431261-432612	0	0	0		0	0	0
NV21532	NV21532-RA	Unknown (74%A)	protein_coding	GO:0003677	IEA	DNA binding	molecular_function	gnl|Nvit_2.0|ChrUn.Scaffold680:18743-19894	0.0645962	0	0.155949		0.196244	0.020718	0.37177
NV20580	NV20580-RA	19.5g1 protein (46%A)	protein_coding	GO:0003677	IEA	DNA binding	molecular_function	gnl|Nvit_2.0|ChrUn.Scaffold689:33484-36264	0	0	0		0	0	0
NV17354	NV17354-RA	TATA box binding protein-related factor (61%A)	protein_coding	GO:0003677	IEA	DNA binding	molecular_function	gnl|Nvit_2.0|ChrUn.Scaffold70:381751-427738	13.1099	12.0069	14.213		13.4281	12.1946	14.6617
NV31651	NV31651-RA	Unknown	protein_coding	GO:0003677	IEA	DNA binding	molecular_function	gnl|Nvit_2.0|ChrUn.Scaffold712:20941-32197	5.77502	3.99281	7.55723		8.71854	6.36732	11.0698
NV18954	NV18954-RA	Unknown	protein_coding	GO:0003677	IEA	DNA binding	molecular_function	gnl|Nvit_2.0|ChrUn.Scaffold726:34256-34660	0.161375	0	0.484126		0	0	0
NV18975	NV18975-RA	Unknown (58%A)	protein_coding	GO:0003677	IEA	DNA binding	molecular_function	gnl|Nvit_2.0|ChrUn.Scaffold787:692-2093	1.00102	0.630434	1.3716		1.01913	0.619393	1.41886
NV25537	NV25537-RA	Unknown (73%A)	protein_coding	GO:0003677	IEA	DNA binding	molecular_function	gnl|Nvit_2.0|ChrUn.Scaffold789:11535-12343	0	0	0		0	0	0
NV25056	NV25056-RA	nuclease HARBI1 (54%A)	protein_coding	GO:0003677	IEA	DNA binding	molecular_function	gnl|Nvit_2.0|ChrUn.Scaffold908:6415-9144	0	0	0		0	0	0
NV19003	NV19003-RA	Unknown (77%A)	protein_coding	GO:0003677	IEA	DNA binding	molecular_function	gnl|Nvit_2.0|ChrUn.Scaffold919:5259-6776	0.196986	0.0576959	0.336276		0.36049	0.152361	0.56862
NV22200	NV22200-RA		protein_coding	GO:0003677	IEA	DNA binding	molecular_function	gnl|Nvit_2.0|ChrUn.Scaffold99:241420-243049	0	0	0		0	0	0
NV13903	NV13903-RA	dnaJ homolog subfamily C member 2, putative (69%a)	protein_coding	GO:0003682	IEA	chromatin binding	molecular_function	gnl|Nvit_2.0|Chr1.Scaffold16:320436-325022	36.624	35.1681	38.08		41.7763	40.0542	43.4984
NV16827	NV16827-RA	Unknown (37%A)	protein_coding	GO:0003682	IEA	chromatin binding	molecular_function	gnl|Nvit_2.0|Chr1.Scaffold47:355197-356331	3.41909	2.69829	4.1399		3.95865	3.1049	4.81239
NV22947	NV22947-RA	PSEA-binding protein 95kD (31%A)	protein_coding	GO:0003682	IEA	chromatin binding	molecular_function	gnl|Nvit_2.0|Chr2.Scaffold24:609579-611344	1.8565	1.49415	2.21886		2.31641	1.86854	2.76429
NV15083	NV15083-RA	cell division cycle 5 protein-like, putative (76%a)	protein_coding	GO:0003682	IEA	chromatin binding	molecular_function	gnl|Nvit_2.0|Chr3.Scaffold22:2145845-2149229	9.93844	9.26183	10.6151		11.1751	10.3799	11.9702
NV15647	NV15647-RA	cramped protein, putative (61%U)	protein_coding	GO:0003682	IEA	chromatin binding	molecular_function	gnl|Nvit_2.0|Chr3.Scaffold28:1295083-1298121	4.11156	3.67076	4.55237		3.99032	3.50907	4.47158
NV21990	NV21990-RA	Nuclear receptor corepressor (57%A)	protein_coding	GO:0003682	IEA	chromatin binding	molecular_function	gnl|Nvit_2.0|Chr3.Scaffold28:1504793-1512532	11.8167	11.2189	12.4145		9.62206	9.0236	10.2205
NV15671	NV15671-RA	Unknown (58%A)	protein_coding	GO:0003682	IEA	chromatin binding	molecular_function	gnl|Nvit_2.0|Chr3.Scaffold28:1521261-1527563	22.5756	21.8651	23.2862		19.0538	18.3292	19.7783
NV21334	NV21334-RA	Unknown (97%A)	protein_coding	GO:0003682	IEA	chromatin binding	molecular_function	gnl|Nvit_2.0|Chr3.Scaffold6:3560578-3563649	4.09585	3.68315	4.50854		5.44284	4.91543	5.97025
NV17529	NV17529-RA	myb protein (65%a)	protein_coding	GO:0003682	IEA	chromatin binding	molecular_function	gnl|Nvit_2.0|Chr3.Scaffold89:189661-209746	3.37358	2.93155	3.8156		2.41502	2.00085	2.82919
NV16110	NV16110-RA	GON-4 protein, putative (40%U)	protein_coding	GO:0003682	IEA	chromatin binding	molecular_function	gnl|Nvit_2.0|Chr4.Scaffold34:1018594-1024133	2.81932	2.55951	3.07914		3.48042	3.16002	3.80082
NV24804	NV24804-RA	UPF0439 protein C9orf30 protein (37%A)	protein_coding	GO:0003682	IEA	chromatin binding	molecular_function	gnl|Nvit_2.0|Chr4.Scaffold35:332778-334018	54.284	51.6015	56.9665		58.2489	55.1863	61.3114
NV12856	NV12856-RA	Unknown	protein_coding	GO:0003682	IEA	chromatin binding	molecular_function	gnl|Nvit_2.0|Chr4.Scaffold9:4017238-4071408	0.359582	0.265955	0.45321		0.585574	0.452968	0.718181
NV18128	NV18128-RA	REST corepressor 3 (69%a)	protein_coding	GO:0003682	IEA	chromatin binding	molecular_function	gnl|Nvit_2.0|Chr5.Scaffold136:103938-108860	7.29937	6.29908	8.29966		7.69638	6.56468	8.82808
NV10591	NV10591-RA	chromatin complexes subunit BAP18, putative (72%a)	protein_coding	GO:0003682	IEA	chromatin binding	molecular_function	gnl|Nvit_2.0|Chr5.Scaffold2:50714-52614	56.4954	53.9167	59.074		69.8293	66.6666	72.9919
NV12318	NV12318-RA	Mesoderm induction early response protein 1 (44%U)	protein_coding	GO:0003682	IEA	chromatin binding	molecular_function	gnl|Nvit_2.0|Chr5.Scaffold7:2307240-2309567	14.5068	13.6115	15.4022		15.0689	14.0581	16.0797
NV12329	NV12329-RA	DnaJ protein subfamily C member 1, putative (67%U)	protein_coding	GO:0003682	IEA	chromatin binding	molecular_function	gnl|Nvit_2.0|Chr5.Scaffold7:2396497-2399439	10.0426	9.22939	10.8558		9.50031	8.62388	10.3767
NV18919	NV18919-RA	histone-lysine N-methyltransferase E(z) (84%a)	protein_coding	GO:0003682	IEA	chromatin binding	molecular_function	gnl|Nvit_2.0|ChrUn.Scaffold627:23279-26989	23.2003	22.2001	24.2006		24.1766	23.0448	25.3085
NV25054	NV25054-RA	GLEAN_20306 (46%A)	protein_coding	GO:0003682	IEA	chromatin binding	molecular_function	gnl|Nvit_2.0|ChrUn.Scaffold908:9881-11651	0	0	0		0.0148411	0	0.0742056
NV14820	NV14820-RA	DNA repair protein complementing XP-A cells homolog (62%a)	protein_coding	GO:0003684	IEA	damaged DNA binding	molecular_function	gnl|Nvit_2.0|Chr2.Scaffold21:578479-580363	17.3903	16.2821	18.4985		20.45	19.1202	21.7798
NV14453	NV14453-RA	cell cycle checkpoint protein RAD1 (67%a)	protein_coding	GO:0003684	IEA	damaged DNA binding	molecular_function	gnl|Nvit_2.0|Chr3.Scaffold18:1809171-1810960	0.241278	0.0706688	0.411888		0.403597	0.160219	0.646975
NV16187	NV16187-RA	Unknown (38%A)	protein_coding	GO:0003684	IEA	damaged DNA binding	molecular_function	gnl|Nvit_2.0|Chr4.Scaffold35:1356565-1363651	7.38631	6.89252	7.8801		8.76331	8.16669	9.35992
NV16504	NV16504-RA	DNA repair protein XRCC1 (55%A)	protein_coding	GO:0003684	IEA	damaged DNA binding	molecular_function	gnl|Nvit_2.0|Chr4.Scaffold40:854712-856464	32.6174	31.0845	34.1503		44.0312	42.0606	46.0019
NV10409	NV10409-RA	KN motif and ankyrin repeat domain-containing protein (49%A)	protein_coding	GO:0003684	IEA	damaged DNA binding	molecular_function	gnl|Nvit_2.0|Chr5.Scaffold1:1162128-1176594	5.93071	5.58063	6.28078		4.38667	4.05243	4.72091
NV15497	NV15497-RA	DNA excision repair protein ERCC-1 (66%a)	protein_coding	GO:0003684	IEA	damaged DNA binding	molecular_function	gnl|Nvit_2.0|Chr5.Scaffold27:1348340-1349463	2.09546	1.48415	2.70677		2.26123	1.5634	2.95906
NV19261	NV19261-RA	DNA repair protein complementing XP-C cells (44%A)	protein_coding	GO:0003684	IEA	damaged DNA binding	molecular_function	gnl|Nvit_2.0|ChrUn.Scaffold5115:5415-10354	16.3095	15.6317	16.9873		16.6641	15.9039	17.4243
NV15686	NV15686-RA	Single-stranded DNA-binding protein (63%A)	protein_coding	GO:0003697	IEA	single-stranded DNA binding	molecular_function	gnl|Nvit_2.0|Chr3.Scaffold28:1652576-1653526	1.38543	0.765848	2.00502		2.8913	1.91386	3.86874
NV10187	NV10187-RA	Nuclear hormone receptor HR96 (63%A)	protein_coding	GO:0003700	IEA	sequence-specific DNA binding transcription factor activity	molecular_function	gnl|Nvit_2.0|Chr1.Scaffold1:2642541-2645451	2.0765	1.76781	2.38519		2.05746	1.71691	2.39801
NV10192	NV10192-RA	Giant (100%U)	protein_coding	GO:0003700	IEA	sequence-specific DNA binding transcription factor activity	molecular_function	gnl|Nvit_2.0|Chr1.Scaffold1:2885394-2887464	17.8872	16.7805	18.9938		19.1403	17.8734	20.4072
NV30597	NV30597-RA	Unknown (33%A)	protein_coding	GO:0003700	IEA	sequence-specific DNA binding transcription factor activity	molecular_function	gnl|Nvit_2.0|Chr1.Scaffold1:3566513-3567157	42.705	39.4511	45.9588		31.7522	28.6826	34.8218
NV21690	NV21690-RA	Unknown	protein_coding	GO:0003700	IEA	sequence-specific DNA binding transcription factor activity	molecular_function	gnl|Nvit_2.0|Chr1.Scaffold1:4746625-4747008	0	0	0		0	0	0
NV13265	NV13265-RA	hepatic leukemia factor (71%a)	protein_coding	GO:0003700	IEA	sequence-specific DNA binding transcription factor activity	molecular_function	gnl|Nvit_2.0|Chr1.Scaffold12:652338-699323	0.249249	0.0989463	0.399552		0.66414	0.393006	0.935274
NV13311	NV13311-RA	Homeobox protein araucan (74%A)	protein_coding	GO:0003700	IEA	sequence-specific DNA binding transcription factor activity	molecular_function	gnl|Nvit_2.0|Chr1.Scaffold12:2415427-2442096	2.31755	1.95561	2.67949		1.83746	1.48052	2.19439
NV13312	NV13312-RA	Homeobox protein caupolican (64%A)	protein_coding	GO:0003700	IEA	sequence-specific DNA binding transcription factor activity	molecular_function	gnl|Nvit_2.0|Chr1.Scaffold12:2496191-2552259	0.516026	0.352844	0.679208		1.34596	1.05398	1.63794
NV18000	NV18000-RA	Insulin gene enhancer protein ISL-1 (69%A)	protein_coding	GO:0003700	IEA	sequence-specific DNA binding transcription factor activity	molecular_function	gnl|Nvit_2.0|Chr1.Scaffold127:50564-63224	1.25558	0.928652	1.5825		1.32641	0.954941	1.69788
NV18099	NV18099-RA	Homeobox protein DBX1-B (82%A)	protein_coding	GO:0003700	IEA	sequence-specific DNA binding transcription factor activity	molecular_function	gnl|Nvit_2.0|Chr1.Scaffold135:3720-27936	0.0340168	0	0.0821238		0.187492	0.0624974	0.312487
NV18212	NV18212-RA	Forkhead box protein O (49%A)	protein_coding	GO:0003700	IEA	sequence-specific DNA binding transcription factor activity	molecular_function	gnl|Nvit_2.0|Chr1.Scaffold149:109644-111038	2.26707	1.82874	2.7054		2.27878	1.79294	2.76461
NV18243	NV18243-RA	shuttle craft protein, putative (51%a)	protein_coding	GO:0003700	IEA	sequence-specific DNA binding transcription factor activity	molecular_function	gnl|Nvit_2.0|Chr1.Scaffold159:101562-115136	26.4778	25.6509	27.3047		28.387	27.4368	29.3372
NV22789	NV22789-RA	GATA-binding factor A (52%U)	protein_coding	GO:0003700	IEA	sequence-specific DNA binding transcription factor activity	molecular_function	gnl|Nvit_2.0|Chr1.Scaffold16:290592-301557	2.01925	1.68951	2.349		2.13091	1.75568	2.50615
NV13911	NV13911-RA	Beta-N-acetylglucosaminidase NAG2 (45%U)	protein_coding	GO:0003700	IEA	sequence-specific DNA binding transcription factor activity	molecular_function	gnl|Nvit_2.0|Chr1.Scaffold16:380226-391392	1.94829	1.64676	2.24981		1.97751	1.63963	2.31538
NV14032	NV14032-RA	homeobox protein extradenticle (48%a)	protein_coding	GO:0003700	IEA	sequence-specific DNA binding transcription factor activity	molecular_function	gnl|Nvit_2.0|Chr1.Scaffold16:2270927-2272370	1.00127	0.68464	1.3179		0.854917	0.531789	1.17805
NV14034	NV14034-RA	Pre-B-cell leukemia transcription factor 2 (31%U)	protein_coding	GO:0003700	IEA	sequence-specific DNA binding transcription factor activity	molecular_function	gnl|Nvit_2.0|Chr1.Scaffold16:2279631-2282481	0.237084	0.079028	0.39514		0.19266	0.0353538	0.349967
NV14038	NV14038-RA	hematopoietically-expressed homeobox protein hhex (54%A)	protein_coding	GO:0003700	IEA	sequence-specific DNA binding transcription factor activity	molecular_function	gnl|Nvit_2.0|Chr1.Scaffold16:2392001-2400904	0.0845639	0	0.18221		0	0	0
NV22733	NV22733-RA	Homeobox protein rough (59%A)	protein_coding	GO:0003700	IEA	sequence-specific DNA binding transcription factor activity	molecular_function	gnl|Nvit_2.0|Chr1.Scaffold16:2825917-2829239	0.161624	0	0.323247		0.342283	0.0835413	0.601024
NV14134	NV14134-RA	motor neuron and pancreas homeobox protein 1 (79%A)	protein_coding	GO:0003700	IEA	sequence-specific DNA binding transcription factor activity	molecular_function	gnl|Nvit_2.0|Chr1.Scaffold16:3303213-3309240	0.128505	2.77556e-17	0.25701		0.273303	0.0667054	0.479901
NV14158	NV14158-RA	Forkhead box protein O (59%A)	protein_coding	GO:0003700	IEA	sequence-specific DNA binding transcription factor activity	molecular_function	gnl|Nvit_2.0|Chr1.Scaffold16:3483617-3498601	3.12398	2.67883	3.56913		2.7403	2.27875	3.20185
NV18305	NV18305-RA	UPF0474 protein CG13624 (54%U)	protein_coding	GO:0003700	IEA	sequence-specific DNA binding transcription factor activity	molecular_function	gnl|Nvit_2.0|Chr1.Scaffold164:158336-160605	3.73955	3.25678	4.22232		4.01075	3.45722	4.56429
NV18568	NV18568-RA	DNA-binding protein Ets97D, putative (80%a)	protein_coding	GO:0003700	IEA	sequence-specific DNA binding transcription factor activity	molecular_function	gnl|Nvit_2.0|Chr1.Scaffold251:37194-38873	3.15368	2.61083	3.69653		2.48115	1.94913	3.01316
NV15971	NV15971-RA	visual system homeobox 1 (73%A)	protein_coding	GO:0003700	IEA	sequence-specific DNA binding transcription factor activity	molecular_function	gnl|Nvit_2.0|Chr1.Scaffold32:198437-254539	0.580806	0.33315	0.828463		0.160897	0.0169863	0.304807
NV18828	NV18828-RA	Nuclear hormone receptor FTZ-F1 (70%A)	protein_coding	GO:0003700	IEA	sequence-specific DNA binding transcription factor activity	molecular_function	gnl|Nvit_2.0|Chr1.Scaffold464:65903-85504	2.32309	1.97869	2.66749		2.50697	2.11058	2.90336
NV21168	NV21168-RA	Nk homeobox (79%A)	protein_coding	GO:0003700	IEA	sequence-specific DNA binding transcription factor activity	molecular_function	gnl|Nvit_2.0|Chr1.Scaffold47:234378-255054	10.2414	9.46608	11.0166		8.52873	7.74442	9.31303
NV16841	NV16841-RA	Pyruvate dehydrogenase E1 component subunit alpha (43%A)	protein_coding	GO:0003700	IEA	sequence-specific DNA binding transcription factor activity	molecular_function	gnl|Nvit_2.0|Chr1.Scaffold47:466329-469713	182.975	180.218	185.731		170.247	167.299	173.195
NV16862	NV16862-RA	GATA binding protein (56%A)	protein_coding	GO:0003700	IEA	sequence-specific DNA binding transcription factor activity	molecular_function	gnl|Nvit_2.0|Chr1.Scaffold47:712678-736468	2.99822	2.26564	3.7308		2.05328	1.38711	2.71946
NV16874	NV16874-RA	Fork head domain-containing protein FD2 (63%A)	protein_coding	GO:0003700	IEA	sequence-specific DNA binding transcription factor activity	molecular_function	gnl|Nvit_2.0|Chr1.Scaffold47:912237-913102	0	0	0		0	0	0
NV17128	NV17128-RA	Fork head domain-containing protein crocodile (68%A)	protein_coding	GO:0003700	IEA	sequence-specific DNA binding transcription factor activity	molecular_function	gnl|Nvit_2.0|Chr1.Scaffold58:16361-18863	0	0	0		0.0211875	0	0.0635626
NV17129	NV17129-RA	Forkhead box protein F2 (40%U)	protein_coding	GO:0003700	IEA	sequence-specific DNA binding transcription factor activity	molecular_function	gnl|Nvit_2.0|Chr1.Scaffold58:57648-61037	0	0	0		0.0906741	0	0.181348
NV17154	NV17154-RA	Forkhead box protein L2 (58%A)	protein_coding	GO:0003700	IEA	sequence-specific DNA binding transcription factor activity	molecular_function	gnl|Nvit_2.0|Chr1.Scaffold58:508281-528206	25.0016	23.6848	26.3184		19.8102	18.513	21.1073
NV17168	NV17168-RA	Transcription initiation factor TFIID subunit 4 (64%A)	protein_coding	GO:0003700	IEA	sequence-specific DNA binding transcription factor activity	molecular_function	gnl|Nvit_2.0|Chr1.Scaffold58:636869-643399	18.2396	17.4422	19.037		15.8334	15.0095	16.6574
NV21036	NV21036-RA	Unknown	protein_coding	GO:0003700	IEA	sequence-specific DNA binding transcription factor activity	molecular_function	gnl|Nvit_2.0|Chr1.Scaffold59:208572-209603	0.0310919	0	0.0932757		0	0	0
NV17205	NV17205-RA	E3 ubiquitin-protein ligase RFWD2 (75%U)	protein_coding	GO:0003700	IEA	sequence-specific DNA binding transcription factor activity	molecular_function	gnl|Nvit_2.0|Chr1.Scaffold61:698448-700478	2.70821	2.31933	3.09708		2.85996	2.41734	3.30259
NV12116	NV12116-RA	Unknown	protein_coding	GO:0003700	IEA	sequence-specific DNA binding transcription factor activity	molecular_function	gnl|Nvit_2.0|Chr1.Scaffold7:398475-406818	0.0765824	0	0.184886		0.0463887	0	0.139166
NV17364	NV17364-RA	Nuclear receptor subfamily 2 group E member 1 (60%A)	protein_coding	GO:0003700	IEA	sequence-specific DNA binding transcription factor activity	molecular_function	gnl|Nvit_2.0|Chr1.Scaffold74:92180-97145	18.8564	17.5354	20.1775		22.6274	21.0284	24.2264
NV13065	NV13065-RA	Arginine-glutamic acid dipeptide repeats protein (44%U)	protein_coding	GO:0003700	IEA	sequence-specific DNA binding transcription factor activity	molecular_function	gnl|Nvit_2.0|Chr2.Scaffold11:26682-41485	38.0432	37.2224	38.864		32.3072	31.4673	33.147
NV25797	NV25797-RA	Transcription factor E2F4 (57%A)	protein_coding	GO:0003700	IEA	sequence-specific DNA binding transcription factor activity	molecular_function	gnl|Nvit_2.0|Chr2.Scaffold11:138587-140498	2.72499	2.12314	3.32685		4.44002	3.59334	5.2867
NV13169	NV13169-RA	DNA-binding protein D-ETS-6 (61%A)	protein_coding	GO:0003700	IEA	sequence-specific DNA binding transcription factor activity	molecular_function	gnl|Nvit_2.0|Chr2.Scaffold11:1872566-1882499	0.176319	0.0430343	0.309603		0.21505	0.0524874	0.377612
NV17848	NV17848-RA	Homeobox protein B-H1 (61%A)	protein_coding	GO:0003700	IEA	sequence-specific DNA binding transcription factor activity	molecular_function	gnl|Nvit_2.0|Chr2.Scaffold116:409724-430976	0.129688	0.0432292	0.216146		0.229753	0.102309	0.357198
NV17864	NV17864-RA	T-box transcription factor TBX20 (71%A)	protein_coding	GO:0003700	IEA	sequence-specific DNA binding transcription factor activity	molecular_function	gnl|Nvit_2.0|Chr2.Scaffold116:601782-612969	3.21907	2.63379	3.80436		3.14514	2.50646	3.78382
NV17866	NV17866-RA	T-box transcription factor TBX20 (70%A)	protein_coding	GO:0003700	IEA	sequence-specific DNA binding transcription factor activity	molecular_function	gnl|Nvit_2.0|Chr2.Scaffold116:636523-647558	0.617712	0.424771	0.810652		0.572636	0.366939	0.778332
NV13389	NV13389-RA	Nuclear hormone receptor FTZ-F1 beta (62%A)	protein_coding	GO:0003700	IEA	sequence-specific DNA binding transcription factor activity	molecular_function	gnl|Nvit_2.0|Chr2.Scaffold13:404748-410884	1.55236	1.29182	1.81291		2.76707	2.38149	3.15265
NV13402	NV13402-RA	Retinal homeobox protein Rx (66%A)	protein_coding	GO:0003700	IEA	sequence-specific DNA binding transcription factor activity	molecular_function	gnl|Nvit_2.0|Chr2.Scaffold13:559012-588970	0.178438	0.0188382	0.338038		0.0432923	0	0.129877
NV21238	NV21238-RA	Unknown	protein_coding	GO:0003700	IEA	sequence-specific DNA binding transcription factor activity	molecular_function	gnl|Nvit_2.0|Chr2.Scaffold13:620651-634733	0.074114	0	0.178927		0.134766	0	0.29038
NV13500	NV13500-RA	DNA-binding protein SATB1 (61%A)	protein_coding	GO:0003700	IEA	sequence-specific DNA binding transcription factor activity	molecular_function	gnl|Nvit_2.0|Chr2.Scaffold13:2735242-2773161	0.246694	0.133503	0.359885		0.557773	0.369211	0.746335
NV13864	NV13864-RA	Ecdysone-induced protein 78C (64%A)	protein_coding	GO:0003700	IEA	sequence-specific DNA binding transcription factor activity	molecular_function	gnl|Nvit_2.0|Chr2.Scaffold15:2699781-2702906	0.314975	0.115767	0.514183		0.919001	0.54382	1.29418
NV30393	NV30393-RA		protein_coding	GO:0003700	IEA	sequence-specific DNA binding transcription factor activity	molecular_function	gnl|Nvit_2.0|Chr2.Scaffold1710:5547-6316	0.190842	0	0.411208		0.228237	0	0.491782
NV14564	NV14564-RA	Homeobox protein goosecoid (76%A)	protein_coding	GO:0003700	IEA	sequence-specific DNA binding transcription factor activity	molecular_function	gnl|Nvit_2.0|Chr2.Scaffold19:448163-451055	0.415268	0	0.830535		2.312	1.25118	3.37282
NV14578	NV14578-RA	Hormone receptor 4 (75%A)	protein_coding	GO:0003700	IEA	sequence-specific DNA binding transcription factor activity	molecular_function	gnl|Nvit_2.0|Chr2.Scaffold19:1203034-1215721	1.30185	1.09853	1.50516		2.57896	2.26151	2.89641
NV14679	NV14679-RA	CCAAT/enhancer-binding protein gamma (74%U)	protein_coding	GO:0003700	IEA	sequence-specific DNA binding transcription factor activity	molecular_function	gnl|Nvit_2.0|Chr2.Scaffold19:3018130-3019374	13.1688	11.8791	14.4586		14.9722	13.4559	16.4885
NV14821	NV14821-RA	T-box transcription factor TBX5-A (64%A)	protein_coding	GO:0003700	IEA	sequence-specific DNA binding transcription factor activity	molecular_function	gnl|Nvit_2.0|Chr2.Scaffold21:581108-588298	0.427453	0.265891	0.589015		0.580179	0.371773	0.788585
NV14853	NV14853-RA	Metastasis-associated protein MTA1 (66%U)	protein_coding	GO:0003700	IEA	sequence-specific DNA binding transcription factor activity	molecular_function	gnl|Nvit_2.0|Chr2.Scaffold21:935246-954912	14.3064	13.6784	14.9344		13.1945	12.5253	13.8638
NV14868	NV14868-RA	CCAAT/enhancer-binding protein (58%A)	protein_coding	GO:0003700	IEA	sequence-specific DNA binding transcription factor activity	molecular_function	gnl|Nvit_2.0|Chr2.Scaffold21:1185390-1186508	0.974761	0.606336	1.34319		2.23926	1.62409	2.85443
NV14897	NV14897-RA	POU domain protein CF1A, putative (98%a)	protein_coding	GO:0003700	IEA	sequence-specific DNA binding transcription factor activity	molecular_function	gnl|Nvit_2.0|Chr2.Scaffold21:1907411-1907968	0.0798025	0	0.239408		0.47332	0.0499697	0.89667
NV22955	NV22955-RA	Unknown	protein_coding	GO:0003700	IEA	sequence-specific DNA binding transcription factor activity	molecular_function	gnl|Nvit_2.0|Chr2.Scaffold24:1690533-1691505	19.2096	17.1043	21.315		28.0942	25.3056	30.8828
NV23059	NV23059-RA	HEAT shock factor protein (38%A)	protein_coding	GO:0003700	IEA	sequence-specific DNA binding transcription factor activity	molecular_function	gnl|Nvit_2.0|Chr2.Scaffold3:1109488-1110852	25.0007	23.3228	26.6787		20.309	18.641	21.977
NV11112	NV11112-RA	LIM/homeobox protein Lhx3 (67%A)	protein_coding	GO:0003700	IEA	sequence-specific DNA binding transcription factor activity	molecular_function	gnl|Nvit_2.0|Chr2.Scaffold3:1937650-1941011	0	0	0		0	0	0
NV11183	NV11183-RA	Cyclic AMP-dependent transcription factor ATF-6 alpha (41%A)	protein_coding	GO:0003700	IEA	sequence-specific DNA binding transcription factor activity	molecular_function	gnl|Nvit_2.0|Chr2.Scaffold3:3498612-3509625	7.6435	7.07924	8.20775		6.38647	5.81468	6.95827
NV11201	NV11201-RA	Unknown (60%A)	protein_coding	GO:0003700	IEA	sequence-specific DNA binding transcription factor activity	molecular_function	gnl|Nvit_2.0|Chr2.Scaffold3:4190403-4216860	1.76716	1.58089	1.95344		2.06924	1.84545	2.29302
NV15918	NV15918-RA	Unknown (73%A)	protein_coding	GO:0003700	IEA	sequence-specific DNA binding transcription factor activity	molecular_function	gnl|Nvit_2.0|Chr2.Scaffold31:1038961-1048702	0.062425	0	0.150707		0.265655	0.0648387	0.466472
NV18839	NV18839-RA	Forkhead box protein C2-B (64%A)	protein_coding	GO:0003700	IEA	sequence-specific DNA binding transcription factor activity	molecular_function	gnl|Nvit_2.0|Chr2.Scaffold474:64836-66026	0	0	0		0.0314666	0	0.0943998
NV11609	NV11609-RA	homeobox protein GBX-1, putative (69%a)	protein_coding	GO:0003700	IEA	sequence-specific DNA binding transcription factor activity	molecular_function	gnl|Nvit_2.0|Chr2.Scaffold5:166127-167520	0.578248	0.212532	0.943964		0.693585	0.254923	1.13225
NV11620	NV11620-RA	Homeobox protein extradenticle (87%A)	protein_coding	GO:0003700	IEA	sequence-specific DNA binding transcription factor activity	molecular_function	gnl|Nvit_2.0|Chr2.Scaffold5:472062-499127	9.24628	8.25922	10.2333		8.79815	7.73512	9.86119
NV11696	NV11696-RA	E74 (56%U)	protein_coding	GO:0003700	IEA	sequence-specific DNA binding transcription factor activity	molecular_function	gnl|Nvit_2.0|Chr2.Scaffold5:2035825-2080246	0.659882	0.451209	0.868555		0.747826	0.501942	0.993709
NV24435	NV24435-RA	Unknown	protein_coding	GO:0003700	IEA	sequence-specific DNA binding transcription factor activity	molecular_function	gnl|Nvit_2.0|Chr2.Scaffold5:2253572-2254973	1.00115	0.680524	1.32177		1.62768	1.17624	2.07912
NV11728	NV11728-RA	Testis-expressed sequence 9 protein (31%U)	protein_coding	GO:0003700	IEA	sequence-specific DNA binding transcription factor activity	molecular_function	gnl|Nvit_2.0|Chr2.Scaffold5:2327163-2328531	11.966	10.7202	13.2119		12.6882	11.274	14.1023
NV11750	NV11750-RA	Unknown	protein_coding	GO:0003700	IEA	sequence-specific DNA binding transcription factor activity	molecular_function	gnl|Nvit_2.0|Chr2.Scaffold5:3002724-3122597	13.1803	12.6776	13.683		10.4864	9.98859	10.9842
NV11773	NV11773-RA	T-box transcription factor TBX5 (49%A)	protein_coding	GO:0003700	IEA	sequence-specific DNA binding transcription factor activity	molecular_function	gnl|Nvit_2.0|Chr2.Scaffold5:3396310-3405457	0.129038	0.0136229	0.244454		0	0	0
NV12465	NV12465-RA	Paired mesoderm homeobox protein (63%A)	protein_coding	GO:0003700	IEA	sequence-specific DNA binding transcription factor activity	molecular_function	gnl|Nvit_2.0|Chr2.Scaffold8:724301-727438	3.87438	3.00804	4.74071		2.45145	1.69491	3.20798
NV12488	NV12488-RA	transcription factor Dp-1 (75%a)	protein_coding	GO:0003700	IEA	sequence-specific DNA binding transcription factor activity	molecular_function	gnl|Nvit_2.0|Chr2.Scaffold8:935598-938696	12.2982	11.2004	13.396		13.2713	12.0117	14.531
NV14480	NV14480-RA	Photoreceptor-specific nuclear receptor (74%U)	protein_coding	GO:0003700	IEA	sequence-specific DNA binding transcription factor activity	molecular_function	gnl|Nvit_2.0|Chr3.Scaffold18:2538383-2553652	0.233175	0.0985513	0.367798		0.166391	0.0406113	0.292171
NV14721	NV14721-RA	Fork head domain transcription factor slp1 (66%A)	protein_coding	GO:0003700	IEA	sequence-specific DNA binding transcription factor activity	molecular_function	gnl|Nvit_2.0|Chr3.Scaffold20:1342124-1346837	0.0739743	0	0.147949		0.181073	0.0530351	0.309111
NV14757	NV14757-RA	Unknown	protein_coding	GO:0003700	IEA	sequence-specific DNA binding transcription factor activity	molecular_function	gnl|Nvit_2.0|Chr3.Scaffold20:1891931-1912043	0.322031	0.170224	0.473838		0.350448	0.175224	0.525672
NV21448	NV21448-RA	Unknown (72%A)	protein_coding	GO:0003700	IEA	sequence-specific DNA binding transcription factor activity	molecular_function	gnl|Nvit_2.0|Chr3.Scaffold22:627879-640623	0.725997	0.509547	0.942448		0.830321	0.574079	1.08656
NV15557	NV15557-RA	Forkhead transcription factor HCM1 (33%U)	protein_coding	GO:0003700	IEA	sequence-specific DNA binding transcription factor activity	molecular_function	gnl|Nvit_2.0|Chr3.Scaffold28:357514-363742	44.5107	42.73	46.2915		48.7822	46.7189	50.8454
NV15646	NV15646-RA	ETS-related transcription factor Elf-5 (54%A)	protein_coding	GO:0003700	IEA	sequence-specific DNA binding transcription factor activity	molecular_function	gnl|Nvit_2.0|Chr3.Scaffold28:1285552-1290349	7.2722	6.5067	8.03769		7.71036	6.83873	8.58199
NV15715	NV15715-RA	Paired mesoderm homeobox protein 2B (75%A)	protein_coding	GO:0003700	IEA	sequence-specific DNA binding transcription factor activity	molecular_function	gnl|Nvit_2.0|Chr3.Scaffold28:1856029-1863069	0.0449997	0	0.134999		0	0	0
NV15820	NV15820-RA	Paired box protein Pax-6 (68%A)	protein_coding	GO:0003700	IEA	sequence-specific DNA binding transcription factor activity	molecular_function	gnl|Nvit_2.0|Chr3.Scaffold30:262688-302812	0.726256	0.493668	0.958844		0.615323	0.378485	0.852161
NV15824	NV15824-RA	transcriptional enhancer factor TEF-1 (95%a)	protein_coding	GO:0003700	IEA	sequence-specific DNA binding transcription factor activity	molecular_function	gnl|Nvit_2.0|Chr3.Scaffold30:341999-462177	5.69555	5.03233	6.35876		5.19632	4.49565	5.897
NV18678	NV18678-RA	LIM/homeobox protein Awh (88%U)	protein_coding	GO:0003700	IEA	sequence-specific DNA binding transcription factor activity	molecular_function	gnl|Nvit_2.0|Chr3.Scaffold323:22602-92301	0	0	0		0.07768	0	0.187536
NV16280	NV16280-RA	Transcription factor E2F7 (36%A)	protein_coding	GO:0003700	IEA	sequence-specific DNA binding transcription factor activity	molecular_function	gnl|Nvit_2.0|Chr3.Scaffold37:520852-523367	1.47245	1.16543	1.77948		2.11827	1.71061	2.52593
NV16624	NV16624-RA	Homeobox protein otx5-B (66%A)	protein_coding	GO:0003700	IEA	sequence-specific DNA binding transcription factor activity	molecular_function	gnl|Nvit_2.0|Chr3.Scaffold42:386977-393865	0.149677	0.0158018	0.283552		0.254953	0.0622267	0.44768
NV16686	NV16686-RA	MAP kinase-activated protein kinase (57%A)	protein_coding	GO:0003700	IEA	sequence-specific DNA binding transcription factor activity	molecular_function	gnl|Nvit_2.0|Chr3.Scaffold42:1266317-1270733	5.36071	4.70457	6.01686		7.26759	6.42275	8.11242
NV16776	NV16776-RA	Nuclear transcription factor Y subunit alpha (60%A)	protein_coding	GO:0003700	IEA	sequence-specific DNA binding transcription factor activity	molecular_function	gnl|Nvit_2.0|Chr3.Scaffold44:817544-819072	3.60735	2.91631	4.2984		4.18087	3.36094	5.00081
NV17076	NV17076-RA	Paired box protein Pax-6 (78%U)	protein_coding	GO:0003700	IEA	sequence-specific DNA binding transcription factor activity	molecular_function	gnl|Nvit_2.0|Chr3.Scaffold55:253434-269331	0.373764	0.21064	0.536888		0.544776	0.326866	0.762686
NV11904	NV11904-RA	Unknown (52%A)	protein_coding	GO:0003700	IEA	sequence-specific DNA binding transcription factor activity	molecular_function	gnl|Nvit_2.0|Chr3.Scaffold6:995071-1004006	3.09835	2.72603	3.47067		3.68278	3.23285	4.1327
NV11991	NV11991-RA	Homeobox protein SIX4 (61%A)	protein_coding	GO:0003700	IEA	sequence-specific DNA binding transcription factor activity	molecular_function	gnl|Nvit_2.0|Chr3.Scaffold6:2459537-2469741	8.34024	7.5292	9.15127		12.0339	10.9565	13.1113
NV12052	NV12052-RA	DNA-binding protein D-ETS-4 (58%A)	protein_coding	GO:0003700	IEA	sequence-specific DNA binding transcription factor activity	molecular_function	gnl|Nvit_2.0|Chr3.Scaffold6:3992105-3997333	0.0156319	0	0.0468957		0.747246	0.507936	0.986556
NV31705	NV31705-RA	Zinc finger homeobox protein 3 (59%A)	protein_coding	GO:0003700	IEA	sequence-specific DNA binding transcription factor activity	molecular_function	gnl|Nvit_2.0|Chr3.Scaffold78:247268-249814	0.0316085	0	0.0681069		0.246022	0.133139	0.358904
NV12535	NV12535-RA	Unknown (41%A)	protein_coding	GO:0003700	IEA	sequence-specific DNA binding transcription factor activity	molecular_function	gnl|Nvit_2.0|Chr3.Scaffold8:1185743-1188710	46.3645	44.6335	48.0954		36.6618	34.958	38.3656
NV17551	NV17551-RA	LIM/homeobox protein Lhx5 (64%A)	protein_coding	GO:0003700	IEA	sequence-specific DNA binding transcription factor activity	molecular_function	gnl|Nvit_2.0|Chr3.Scaffold89:623089-633675	2.96299	2.47087	3.45512		4.92193	4.22059	5.62328
NV18221	NV18221-RA	Cyclic AMP-dependent transcription factor ATF-2 (40%A)	protein_coding	GO:0003700	IEA	sequence-specific DNA binding transcription factor activity	molecular_function	gnl|Nvit_2.0|Chr4.Scaffold153:169223-172671	0.860114	0.616837	1.10339		1.26407	0.937688	1.59045
NV18332	NV18332-RA	apterous, protein (61%A)	protein_coding	GO:0003700	IEA	sequence-specific DNA binding transcription factor activity	molecular_function	gnl|Nvit_2.0|Chr4.Scaffold174:26607-99082	0.158995	0.0584379	0.259553		0.077942	0	0.155884
NV18333	NV18333-RA	Unknown (38%A)	protein_coding	GO:0003700	IEA	sequence-specific DNA binding transcription factor activity	molecular_function	gnl|Nvit_2.0|Chr4.Scaffold174:128343-151927	2.2694	1.88162	2.65718		2.11058	1.69666	2.52449
NV18361	NV18361-RA	Forkhead box protein P4 (67%A)	protein_coding	GO:0003700	IEA	sequence-specific DNA binding transcription factor activity	molecular_function	gnl|Nvit_2.0|Chr4.Scaffold178:171581-271030	1.83253	1.52277	2.14228		1.44586	1.14104	1.75067
NV18365	NV18365-RA	Homeobox protein not2 (36%U)	protein_coding	GO:0003700	IEA	sequence-specific DNA binding transcription factor activity	molecular_function	gnl|Nvit_2.0|Chr4.Scaffold178:302512-310403	2.37397	1.7395	3.00844		3.02371	2.2364	3.81102
NV18395	NV18395-RA	Homeobox protein Nkx-2.1 (66%A)	protein_coding	GO:0003700	IEA	sequence-specific DNA binding transcription factor activity	molecular_function	gnl|Nvit_2.0|Chr4.Scaffold185:92179-101935	0.0298984	0	0.0896951		0.072755	0	0.175646
NV15142	NV15142-RA	Homeobox protein abdominal-B (63%A)	protein_coding	GO:0003700	IEA	sequence-specific DNA binding transcription factor activity	molecular_function	gnl|Nvit_2.0|Chr4.Scaffold23:898114-904541	5.05485	4.42423	5.68548		6.32718	5.54688	7.10748
NV15143	NV15143-RA	Homeotic protein ultrabithorax (79%A)	protein_coding	GO:0003700	IEA	sequence-specific DNA binding transcription factor activity	molecular_function	gnl|Nvit_2.0|Chr4.Scaffold23:1196293-1294644	2.58085	2.02425	3.13745		2.59228	1.97699	3.20758
NV15147	NV15147-RA	Homeobox protein Hox-A3 (64%A)	protein_coding	GO:0003700	IEA	sequence-specific DNA binding transcription factor activity	molecular_function	gnl|Nvit_2.0|Chr4.Scaffold23:1684602-1686992	0	0	0		0	0	0
NV15148	NV15148-RA	Proboscipedia (16%U)	protein_coding	GO:0003700	IEA	sequence-specific DNA binding transcription factor activity	molecular_function	gnl|Nvit_2.0|Chr4.Scaffold23:1712876-1733079	0	0	0		0	0	0
NV15149	NV15149-RA	Homeotic protein labial (48%A)	protein_coding	GO:0003700	IEA	sequence-specific DNA binding transcription factor activity	molecular_function	gnl|Nvit_2.0|Chr4.Scaffold23:1754638-1770109	5.95623	5.25671	6.65576		5.67499	4.92	6.42998
NV15186	NV15186-RB	ultraspiracle (71%a)	protein_coding	GO:0003700	IEA	sequence-specific DNA binding transcription factor activity	molecular_function	gnl|Nvit_2.0|Chr4.Scaffold23:2111849-2113394	9.32657	8.36986	10.2833		8.96222	7.92955	9.99488
NV15433	NV15433-RA	Homeobox protein homothorax (76%A)	protein_coding	GO:0003700	IEA	sequence-specific DNA binding transcription factor activity	molecular_function	gnl|Nvit_2.0|Chr4.Scaffold26:842951-1196560	1.4954	1.14939	1.84141		1.53351	1.15013	1.91689
NV15444	NV15444-RA	Forkhead box protein N3 (59%A)	protein_coding	GO:0003700	IEA	sequence-specific DNA binding transcription factor activity	molecular_function	gnl|Nvit_2.0|Chr4.Scaffold26:1493576-1504292	2.22147	1.79785	2.64508		2.34602	1.86462	2.82741
NV15740	NV15740-RA	Transcription factor kayak (53%A)	protein_coding	GO:0003700	IEA	sequence-specific DNA binding transcription factor activity	molecular_function	gnl|Nvit_2.0|Chr4.Scaffold29:413923-419383	25.8104	24.1639	27.4568		25.2533	23.4552	27.0514
NV16103	NV16103-RA	HEAT shock factor protein (47%A)	protein_coding	GO:0003700	IEA	sequence-specific DNA binding transcription factor activity	molecular_function	gnl|Nvit_2.0|Chr4.Scaffold34:903605-914143	8.97703	8.29551	9.65856		10.6058	9.78513	11.4265
NV16142	NV16142-RA	Forkhead box protein D3-B (77%A)	protein_coding	GO:0003700	IEA	sequence-specific DNA binding transcription factor activity	molecular_function	gnl|Nvit_2.0|Chr4.Scaffold35:346972-348373	0.108021	0	0.232753		0.131018	0	0.282304
NV16190	NV16190-RA	NFX1-type Zinc finger-containing protein (37%A)	protein_coding	GO:0003700	IEA	sequence-specific DNA binding transcription factor activity	molecular_function	gnl|Nvit_2.0|Chr4.Scaffold35:1390767-1398436	12.7376	12.2663	13.2089		13.2276	12.6944	13.7608
NV16191	NV16191-RA	NFX1-type Zinc finger-containing protein (38%A)	protein_coding	GO:0003700	IEA	sequence-specific DNA binding transcription factor activity	molecular_function	gnl|Nvit_2.0|Chr4.Scaffold35:1400949-1408663	25.1056	24.4392	25.7719		18.9267	18.2843	19.5691
NV16195	NV16195-RA	Retinal homeobox protein Rx2 (63%A)	protein_coding	GO:0003700	IEA	sequence-specific DNA binding transcription factor activity	molecular_function	gnl|Nvit_2.0|Chr4.Scaffold35:1441849-1444943	0.822949	0.56271	1.08319		0.905505	0.60367	1.20734
NV16192	NV16192-RA	NFX1-type Zinc finger-containing protein (37%A)	protein_coding	GO:0003700	IEA	sequence-specific DNA binding transcription factor activity	molecular_function	gnl|Nvit_2.0|Chr4.Scaffold35:1411270-1419237	41.8039	40.9981	42.6096		45.4535	44.5205	46.3865
NV11287	NV11287-RA	Homeobox protein SIX1 (75%A)	protein_coding	GO:0003700	IEA	sequence-specific DNA binding transcription factor activity	molecular_function	gnl|Nvit_2.0|Chr4.Scaffold4:217405-229604	8.68574	7.98525	9.38622		6.92977	6.23679	7.62275
NV11353	NV11353-RA	Unknown	protein_coding	GO:0003700	IEA	sequence-specific DNA binding transcription factor activity	molecular_function	gnl|Nvit_2.0|Chr4.Scaffold4:1404740-1413897	11.0603	10.4398	11.6807		11.379	10.681	12.077
NV11357	NV11357-RA	Unknown (60%A)	protein_coding	GO:0003700	IEA	sequence-specific DNA binding transcription factor activity	molecular_function	gnl|Nvit_2.0|Chr4.Scaffold4:1487456-1508622	1.96745	1.6871	2.2478		2.02573	1.71032	2.34114
NV11360	NV11360-RA	Unknown	protein_coding	GO:0003700	IEA	sequence-specific DNA binding transcription factor activity	molecular_function	gnl|Nvit_2.0|Chr4.Scaffold4:1635702-1708781	0.0992102	0.0242143	0.174206		0.191235	0.0759159	0.306554
NV11437	NV11437-RA	LIM homeobox transcription factor 1 beta (59%U)	protein_coding	GO:0003700	IEA	sequence-specific DNA binding transcription factor activity	molecular_function	gnl|Nvit_2.0|Chr4.Scaffold4:3070101-3072208	0.261521	0.103818	0.419224		0.377237	0.167984	0.58649
NV11589	NV11589-RA	Fork head, protein (81%A)	protein_coding	GO:0003700	IEA	sequence-specific DNA binding transcription factor activity	molecular_function	gnl|Nvit_2.0|Chr4.Scaffold4:5163478-5167884	0.485537	0.161846	0.809229		0.518694	0.151922	0.885466
NV16468	NV16468-RA	Unknown (80%A)	protein_coding	GO:0003700	IEA	sequence-specific DNA binding transcription factor activity	molecular_function	gnl|Nvit_2.0|Chr4.Scaffold40:353662-361872	0.216806	0.052916	0.380696		0.564949	0.273211	0.856688
NV16554	NV16554-RA	Transcription factor AP-1 (62%U)	protein_coding	GO:0003700	IEA	sequence-specific DNA binding transcription factor activity	molecular_function	gnl|Nvit_2.0|Chr4.Scaffold40:1588373-1589191	22.5786	20.6115	24.5457		15.742	13.9363	17.5478
NV16727	NV16727-RA	proto-oncogene C-Fos (52%A)	protein_coding	GO:0003700	IEA	sequence-specific DNA binding transcription factor activity	molecular_function	gnl|Nvit_2.0|Chr4.Scaffold43:158516-160588	4.20819	3.42675	4.98963		4.0035	3.16414	4.84286
NV16962	NV16962-RA	Segmentation protein cap'n'collar (56%U)	protein_coding	GO:0003700	IEA	sequence-specific DNA binding transcription factor activity	molecular_function	gnl|Nvit_2.0|Chr4.Scaffold51:472641-479565	49.4722	47.2837	51.6608		38.3959	36.2661	40.5257
NV17024	NV17024-RA	Steroid hormone receptor ERR2 (84%U)	protein_coding	GO:0003700	IEA	sequence-specific DNA binding transcription factor activity	molecular_function	gnl|Nvit_2.0|Chr4.Scaffold52:478914-482466	0.633802	0.389852	0.877753		0.745054	0.45282	1.03729
NV17325	NV17325-RA	T-cell leukemia homeobox protein 3 (75%A)	protein_coding	GO:0003700	IEA	sequence-specific DNA binding transcription factor activity	molecular_function	gnl|Nvit_2.0|Chr4.Scaffold66:331882-352508	0.0940795	0	0.188159		0	0	0
NV17326	NV17326-RA	Unknown (82%A)	protein_coding	GO:0003700	IEA	sequence-specific DNA binding transcription factor activity	molecular_function	gnl|Nvit_2.0|Chr4.Scaffold66:416299-434930	0.639857	0.398014	0.881701		0.530204	0.286929	0.773478
NV25828	NV25828-RA		protein_coding	GO:0003700	IEA	sequence-specific DNA binding transcription factor activity	molecular_function	gnl|Nvit_2.0|Chr4.Scaffold66:482622-486729	0.783176	0.475989	1.09036		0.586329	0.293165	0.879494
NV17327	NV17327-RA	Homeobox protein Nkx-2.5 (55%A)	protein_coding	GO:0003700	IEA	sequence-specific DNA binding transcription factor activity	molecular_function	gnl|Nvit_2.0|Chr4.Scaffold66:494542-496388	0.0269905	0	0.0809716		0.0657775	0	0.158801
NV17330	NV17330-RA	Muscle segmentation homeobox (43%U)	protein_coding	GO:0003700	IEA	sequence-specific DNA binding transcription factor activity	molecular_function	gnl|Nvit_2.0|Chr4.Scaffold66:568274-571126	0.110684	0	0.221369		0.101119	0	0.21788
NV12599	NV12599-RA	D site-binding protein (59%A)	protein_coding	GO:0003700	IEA	sequence-specific DNA binding transcription factor activity	molecular_function	gnl|Nvit_2.0|Chr4.Scaffold9:343091-346580	0	0	0		0	0	0
NV12623	NV12623-RA	Unknown (65%A)	protein_coding	GO:0003700	IEA	sequence-specific DNA binding transcription factor activity	molecular_function	gnl|Nvit_2.0|Chr4.Scaffold9:501571-508157	0	0	0		0	0	0
NV12622	NV12622-RA	Unknown (63%A)	protein_coding	GO:0003700	IEA	sequence-specific DNA binding transcription factor activity	molecular_function	gnl|Nvit_2.0|Chr4.Scaffold9:466445-477216	0.142153	0	0.306296		0	0	0
NV12710	NV12710-RA	bunched, class 2 isoform protein (50%U)	protein_coding	GO:0003700	IEA	sequence-specific DNA binding transcription factor activity	molecular_function	gnl|Nvit_2.0|Chr4.Scaffold9:2317887-2322280	38.7073	37.3379	40.0766		36.1536	34.6871	37.6201
NV12766	NV12766-RA	Short stature homeobox protein (60%A)	protein_coding	GO:0003700	IEA	sequence-specific DNA binding transcription factor activity	molecular_function	gnl|Nvit_2.0|Chr4.Scaffold9:3012430-3017736	1.8819	1.45844	2.30536		2.84933	2.27368	3.42498
NV12813	NV12813-RA	Transcription factor E2F2 (73%U)	protein_coding	GO:0003700	IEA	sequence-specific DNA binding transcription factor activity	molecular_function	gnl|Nvit_2.0|Chr4.Scaffold9:3503081-3505795	6.16154	5.59432	6.72875		7.46623	6.7745	8.15796
NV10422	NV10422-RA	Homeobox protein unc-4 (67%A)	protein_coding	GO:0003700	IEA	sequence-specific DNA binding transcription factor activity	molecular_function	gnl|Nvit_2.0|Chr5.Scaffold1:1560985-1589492	1.30648	1.00273	1.61023		1.08087	0.775152	1.38658
NV10498	NV10498-RA	LAG1 longevity assurance (63%A)	protein_coding	GO:0003700	IEA	sequence-specific DNA binding transcription factor activity	molecular_function	gnl|Nvit_2.0|Chr5.Scaffold1:2765803-2770022	37.8342	36.2669	39.4015		32.4376	30.8312	34.044
NV10568	NV10568-RA	Homeobox protein Nkx-6.2 (62%A)	protein_coding	GO:0003700	IEA	sequence-specific DNA binding transcription factor activity	molecular_function	gnl|Nvit_2.0|Chr5.Scaffold1:3294939-3303560	0	0	0		0.319518	0	0.958554
NV12879	NV12879-RA	Homeobox protein MSX-1 (59%A)	protein_coding	GO:0003700	IEA	sequence-specific DNA binding transcription factor activity	molecular_function	gnl|Nvit_2.0|Chr5.Scaffold10:265286-284963	0	0	0		0	0	0
NV12885	NV12885-RA	Homeotic protein distal-less (68%A)	protein_coding	GO:0003700	IEA	sequence-specific DNA binding transcription factor activity	molecular_function	gnl|Nvit_2.0|Chr5.Scaffold10:464963-508926	1.3176	0.948598	1.6866		1.16549	0.782282	1.54871
NV12898	NV12898-RA	Homeobox protein GBX-1 (55%A)	protein_coding	GO:0003700	IEA	sequence-specific DNA binding transcription factor activity	molecular_function	gnl|Nvit_2.0|Chr5.Scaffold10:647214-656928	0	0	0		0.029332	0	0.0879961
NV13017	NV13017-RA	inhibitory POU protein (82%A)	protein_coding	GO:0003700	IEA	sequence-specific DNA binding transcription factor activity	molecular_function	gnl|Nvit_2.0|Chr5.Scaffold10:2287781-2328128	0	0	0		0	0	0
NV13653	NV13653-RA	Homeobox protein orthopedia (73%A)	protein_coding	GO:0003700	IEA	sequence-specific DNA binding transcription factor activity	molecular_function	gnl|Nvit_2.0|Chr5.Scaffold14:2128318-2145796	0.126651	0	0.253302		0.0769786	0	0.185843
NV13657	NV13657-RA	fringe glycosyltransferase (72%a)	protein_coding	GO:0003700	IEA	sequence-specific DNA binding transcription factor activity	molecular_function	gnl|Nvit_2.0|Chr5.Scaffold14:2252198-2313281	5.00917	4.6767	5.34164		6.15177	5.74278	6.56075
NV18264	NV18264-RA	GATA zinc finger domain-containing protein 1 (68%U)	protein_coding	GO:0003700	IEA	sequence-specific DNA binding transcription factor activity	molecular_function	gnl|Nvit_2.0|Chr5.Scaffold163:67981-69415	12.9342	11.6882	14.1803		16.1379	14.6027	17.6731
NV10599	NV10599-RA	Unknown (71%A)	protein_coding	GO:0003700	IEA	sequence-specific DNA binding transcription factor activity	molecular_function	gnl|Nvit_2.0|Chr5.Scaffold2:199820-205667	7.52624	6.74158	8.3109		7.85168	6.96549	8.73788
NV10665	NV10665-RA	one cut domain family member (90%A)	protein_coding	GO:0003700	IEA	sequence-specific DNA binding transcription factor activity	molecular_function	gnl|Nvit_2.0|Chr5.Scaffold2:1358080-1387752	7.47243	6.79522	8.14965		5.26676	4.63726	5.89625
NV10695	NV10695-RA	ventral nerve cord defective protein (55%A)	protein_coding	GO:0003700	IEA	sequence-specific DNA binding transcription factor activity	molecular_function	gnl|Nvit_2.0|Chr5.Scaffold2:1861726-1866405	0.0336016	0	0.100805		0.0408055	0	0.122416
NV10873	NV10873-RA	Segmentation polarity homeobox protein engrailed (58%A)	protein_coding	GO:0003700	IEA	sequence-specific DNA binding transcription factor activity	molecular_function	gnl|Nvit_2.0|Chr5.Scaffold2:5941910-5943604	0.537783	0.250326	0.825239		0.930667	0.51446	1.34687
NV10871	NV10871-RA	Unknown (42%A)	protein_coding	GO:0003700	IEA	sequence-specific DNA binding transcription factor activity	molecular_function	gnl|Nvit_2.0|Chr5.Scaffold2:5875722-5880983	5.40779	5.00886	5.80673		3.29678	2.95118	3.64237
NV10872	NV10872-RA	Segmentation polarity homeobox protein engrailed (59%A)	protein_coding	GO:0003700	IEA	sequence-specific DNA binding transcription factor activity	molecular_function	gnl|Nvit_2.0|Chr5.Scaffold2:5887797-5922830	13.9867	12.9233	15.0501		15.546	14.3062	16.7857
NV10883	NV10883-RA	Homeobox protein aristaless (70%A)	protein_coding	GO:0003700	IEA	sequence-specific DNA binding transcription factor activity	molecular_function	gnl|Nvit_2.0|Chr5.Scaffold2:6066234-6127470	1.84317	1.42032	2.26603		1.74604	1.29141	2.20067
NV10922	NV10922-RA	Transcription factor BCFI (60%A)	protein_coding	GO:0003700	IEA	sequence-specific DNA binding transcription factor activity	molecular_function	gnl|Nvit_2.0|Chr5.Scaffold2:6363142-6399705	6.4625	5.97222	6.95277		6.89524	6.33364	7.45683
NV10924	NV10924-RA	GATA-binding factor A transcription factor GATA-A dgata-A protein pannier (47%A)	protein_coding	GO:0003700	IEA	sequence-specific DNA binding transcription factor activity	molecular_function	gnl|Nvit_2.0|Chr5.Scaffold2:6435047-6440709	0.0774453	0.0142115	0.140679		0.0792164	0.0083631	0.15007
NV10928	NV10928-RA	GATA-binding factor 5-A (76%A)	protein_coding	GO:0003700	IEA	sequence-specific DNA binding transcription factor activity	molecular_function	gnl|Nvit_2.0|Chr5.Scaffold2:6529817-6534980	0.623338	0.387738	0.858937		0.842992	0.54018	1.1458
NV10951	NV10951-RA	homeodomain-only protein (62%A)	protein_coding	GO:0003700	IEA	sequence-specific DNA binding transcription factor activity	molecular_function	gnl|Nvit_2.0|Chr5.Scaffold2:6818427-6833116	4.31623	3.71035	4.92211		5.19708	4.4621	5.93206
NV12177	NV12177-RA	Embryonic polarity protein dorsal (22%U)	protein_coding	GO:0003700	IEA	sequence-specific DNA binding transcription factor activity	molecular_function	gnl|Nvit_2.0|Chr5.Scaffold7:758568-761095	0.293275	0.151016	0.435534		0.295785	0.137681	0.453889
NV12179	NV12179-RA	Dorsal root ganglia homeobox protein (59%A)	protein_coding	GO:0003700	IEA	sequence-specific DNA binding transcription factor activity	molecular_function	gnl|Nvit_2.0|Chr5.Scaffold7:773988-781992	0.167744	0.0409414	0.294546		0.146229	0.0154378	0.27702
NV12312	NV12312-RA	Activating transcription factor of chaperone (45%A)	protein_coding	GO:0003700	IEA	sequence-specific DNA binding transcription factor activity	molecular_function	gnl|Nvit_2.0|Chr5.Scaffold7:2240942-2254884	153.75	151.437	156.064		182.515	179.719	185.311
NV12377	NV12377-RA	Unknown (78%A)	protein_coding	GO:0003700	IEA	sequence-specific DNA binding transcription factor activity	molecular_function	gnl|Nvit_2.0|Chr5.Scaffold7:2803354-2838968	1.07345	0.791548	1.35535		1.15522	0.831692	1.47874
NV21424	NV21424-RA	Unknown (81%A)	protein_coding	GO:0003700	IEA	sequence-specific DNA binding transcription factor activity	molecular_function	gnl|Nvit_2.0|ChrUn.Scaffold1106:6689-8770	0.0194783	0	0.0584348		0	0	0
NV18060	NV18060-RA	Unknown (81%A)	protein_coding	GO:0003700	IEA	sequence-specific DNA binding transcription factor activity	molecular_function	gnl|Nvit_2.0|ChrUn.Scaffold128:58351-59594	0.514522	0.0944166	0.934628		0.10142	0	0.304261
NV24743	NV24743-RA	Unknown	protein_coding	GO:0003700	IEA	sequence-specific DNA binding transcription factor activity	molecular_function	gnl|Nvit_2.0|ChrUn.Scaffold1516:8331-11094	0	0	0		0	0	0
NV21511	NV21511-RA	TE:Transposable element Tc3 Transposase (50%A)	protein_coding	GO:0003700	IEA	sequence-specific DNA binding transcription factor activity	molecular_function	gnl|Nvit_2.0|ChrUn.Scaffold1881:2657-6692	0.0128276	0	0.0494779		0.011215	0	0.0560749
NV30544	NV30544-RA	Unknown	protein_coding	GO:0003700	IEA	sequence-specific DNA binding transcription factor activity	molecular_function	gnl|Nvit_2.0|ChrUn.Scaffold1974:9254-9439	113.415	0	226.829		4.79315	0	14.3794
NV24392	NV24392-RA	Unknown	protein_coding	GO:0003700	IEA	sequence-specific DNA binding transcription factor activity	molecular_function	gnl|Nvit_2.0|ChrUn.Scaffold2271:109-1332	0.0147844	0	0.073922		0.0359826	0	0.107948
NV24612	NV24612-RA	Unknown (75%A)	protein_coding	GO:0003700	IEA	sequence-specific DNA binding transcription factor activity	molecular_function	gnl|Nvit_2.0|ChrUn.Scaffold262:103496-109935	0.0896523	0.00946485	0.16984		0.0878054	1.38778e-17	0.175611
NV20419	NV20419-RA	Unknown (61%A)	protein_coding	GO:0003700	IEA	sequence-specific DNA binding transcription factor activity	molecular_function	gnl|Nvit_2.0|ChrUn.Scaffold333:140743-164372	0.273988	0.15441	0.393566		0.0640534	1.38778e-17	0.128107
NV26222	NV26222-RA	TE:Transposable element Tc3 Transposase (53%A)	protein_coding	GO:0003700	IEA	sequence-specific DNA binding transcription factor activity	molecular_function	gnl|Nvit_2.0|ChrUn.Scaffold403:99599-103633	0.0128276	0	0.0494779		0.0700936	0	0.159813
NV18803	NV18803-RA	steroid receptor seven-up, isoforms B/C (79%a)	protein_coding	GO:0003700	IEA	sequence-specific DNA binding transcription factor activity	molecular_function	gnl|Nvit_2.0|ChrUn.Scaffold424:146160-165021	0.990715	0.698669	1.28276		1.38285	1.00075	1.76495
NV23492	NV23492-RA	Unknown (80%A)	protein_coding	GO:0003700	IEA	sequence-specific DNA binding transcription factor activity	molecular_function	gnl|Nvit_2.0|ChrUn.Scaffold545:951-22274	0.0236897	0	0.0510442		0.0485894	0.00512972	0.0920491
NV31600	NV31600-RA	zinc finger homeobox protein 3, putative (62%a)	protein_coding	GO:0003700	IEA	sequence-specific DNA binding transcription factor activity	molecular_function	gnl|Nvit_2.0|ChrUn.Scaffold666:63201-63659	0.3558	0	0.766642		1.932	0.899304	2.9647
NV24574	NV24574-RA	Steroid receptor seven-up, isoforms B/C (77%U)	protein_coding	GO:0003700	IEA	sequence-specific DNA binding transcription factor activity	molecular_function	gnl|Nvit_2.0|ChrUn.Scaffold694:2688-12967	0.190521	0.063507	0.317535		0.388091	0.187682	0.5885
NV30394	NV30394-RA	Werner helicase interacting protein (39%U)	protein_coding	GO:0003700	IEA	sequence-specific DNA binding transcription factor activity	molecular_function	gnl|Nvit_2.0|ChrUn.Scaffold944:5241-6010	0	0	0		0.0453192	0	0.226596
NV23179	NV23179-RA	Nucleoprotein TPR (54%U)	protein_coding	GO:0003700	IEA	sequence-specific DNA binding transcription factor activity	molecular_function	gnl|Nvit_2.0|ChrUn.Scaffold95:232828-254541	21.9124	21.2272	22.5977		25.9194	25.0921	26.7468
NV22736	NV22736-RA	uncharacterized protein GLEAN_08222 (31%U)	protein_coding	GO:0003712	IEA	transcription cofactor activity	molecular_function	gnl|Nvit_2.0|Chr1.Scaffold16:2718064-2719483	1.77039	1.32071	2.22007		1.59927	1.12767	2.07086
NV20070	NV20070-RA	Unknown	protein_coding	GO:0003712	IEA	transcription cofactor activity	molecular_function	gnl|Nvit_2.0|Chr2.Scaffold8:794828-795857	4.56227	3.5667	5.55783		4.11152	3.07551	5.14752
NV21399	NV21399-RA	Unknown	protein_coding	GO:0003712	IEA	transcription cofactor activity	molecular_function	gnl|Nvit_2.0|Chr3.Scaffold6:3072963-3082364	11.5263	10.8325	12.2201		10.8298	10.0843	11.5754
NV12033	NV12033-RA	CREB-binding protein (50%U)	protein_coding	GO:0003712	IEA	transcription cofactor activity	molecular_function	gnl|Nvit_2.0|Chr3.Scaffold6:3184090-3202836	10.2139	9.84498	10.5828		9.10661	8.7197	9.49351
NV10032	NV10032-RA	tRNA pseudouridine synthase 3 (54%A)	protein_coding	GO:0003723	IEA	RNA binding	molecular_function	gnl|Nvit_2.0|Chr1.Scaffold1:792849-794792	1.65122	1.2565	2.04593		1.69886	1.25651	2.1412
NV30588	NV30588-RA	Unknown (29%U)	protein_coding	GO:0003723	IEA	RNA binding	molecular_function	gnl|Nvit_2.0|Chr1.Scaffold1:1440676-1444172	0.0578567	0.0061081	0.109605		0.0568521	6.93889e-18	0.113704
NV10089	NV10089-RA	Unknown (15%U)	protein_coding	GO:0003723	IEA	RNA binding	molecular_function	gnl|Nvit_2.0|Chr1.Scaffold1:1447847-1454677	0.0602462	0.0110554	0.109437		0.111089	0.0370295	0.185148
NV10131	NV10131-RA	RNA pseudouridylate synthase domain-containing protein 2, putative (85%a)	protein_coding	GO:0003723	IEA	RNA binding	molecular_function	gnl|Nvit_2.0|Chr1.Scaffold1:1987736-2074422	5.45585	4.84682	6.06488		4.47585	3.86535	5.08635
NV17899	NV17899-RA	Unknown (30%U)	protein_coding	GO:0003723	IEA	RNA binding	molecular_function	gnl|Nvit_2.0|Chr1.Scaffold120:90323-93727	0.00837888	0	0.0251366		0	0	0
NV23647	NV23647-RA	TE:Reverse transcriptase and recombinase (58%A)	protein_coding	GO:0003723	IEA	RNA binding	molecular_function	gnl|Nvit_2.0|Chr1.Scaffold120:166894-170510	0.199731	0.112561	0.286901		0.140338	0.0593139	0.221363
NV18015	NV18015-RA	N(2),N(2)-dimethylguanosine tRNA methyltransferase, putative (57%U)	protein_coding	GO:0003723	IEA	RNA binding	molecular_function	gnl|Nvit_2.0|Chr1.Scaffold127:182179-183771	6.5345	5.84761	7.2214		5.30344	4.61877	5.98812
NV18056	NV18056-RA	Unknown (Fragment) (19%U)	protein_coding	GO:0003723	IEA	RNA binding	molecular_function	gnl|Nvit_2.0|Chr1.Scaffold127:735616-744866	0	0	0		0.0158013	0	0.047404
NV18057	NV18057-RA	Endoribonuclease Dcr-1 (58%U)	protein_coding	GO:0003723	IEA	RNA binding	molecular_function	gnl|Nvit_2.0|Chr1.Scaffold127:745124-751180	2.58113	2.36843	2.79384		2.39347	2.16603	2.6209
NV21123	NV21123-RA	Unknown (9%U)	protein_coding	GO:0003723	IEA	RNA binding	molecular_function	gnl|Nvit_2.0|Chr1.Scaffold132:217717-238728	0	0	0		0	0	0
NV18100	NV18100-RA	Pumilio domain-containing protein KIAA0020 protein, putative (44%U)	protein_coding	GO:0003723	IEA	RNA binding	molecular_function	gnl|Nvit_2.0|Chr1.Scaffold135:62958-64937	13.4963	12.6269	14.3657		17.6557	16.5544	18.7571
NV18165	NV18165-RA	Enzymatic polyprotein, putative (26%U)	protein_coding	GO:0003723	IEA	RNA binding	molecular_function	gnl|Nvit_2.0|Chr1.Scaffold142:205423-207346	0	0	0		0	0	0
NV30322	NV30322-RA	Reverse transcriptase (Fragment) (28%U)	protein_coding	GO:0003723	IEA	RNA binding	molecular_function	gnl|Nvit_2.0|Chr1.Scaffold158:250047-250637	0	0	0		0.171385	0	0.413761
NV21776	NV21776-RA	Reverse transcriptase (39%U)	protein_coding	GO:0003723	IEA	RNA binding	molecular_function	gnl|Nvit_2.0|Chr1.Scaffold159:10899-15000	0.107163	0	0.315975		0	0	0
NV13986	NV13986-RA	39S ribosomal protein L1 (38%A)	protein_coding	GO:0003723	IEA	RNA binding	molecular_function	gnl|Nvit_2.0|Chr1.Scaffold16:1534659-1536655	6.94921	6.0737	7.82473		9.17071	8.06064	10.2808
NV14104	NV14104-RA	Poly-binding protein 3 (68%A)	protein_coding	GO:0003723	IEA	RNA binding	molecular_function	gnl|Nvit_2.0|Chr1.Scaffold16:2932276-2979189	8.61339	7.78648	9.44031		9.75775	8.7844	10.7311
NV18258	NV18258-RA	Nanos protein, putative (100%U)	protein_coding	GO:0003723	IEA	RNA binding	molecular_function	gnl|Nvit_2.0|Chr1.Scaffold161:308320-311454	1.77651	1.10505	2.44797		1.89714	1.13828	2.65599
NV24955	NV24955-RA	GA23311 (13%U)	protein_coding	GO:0003723	IEA	RNA binding	molecular_function	gnl|Nvit_2.0|Chr1.Scaffold170:42960-50361	0	0	0		0	0	0
NV24956	NV24956-RA	GA25168 (52%U)	protein_coding	GO:0003723	IEA	RNA binding	molecular_function	gnl|Nvit_2.0|Chr1.Scaffold170:64351-64701	0	0	0		0	0	0
NV23539	NV23539-RA	Unknown (74%A)	protein_coding	GO:0003723	IEA	RNA binding	molecular_function	gnl|Nvit_2.0|Chr1.Scaffold171:207729-211849	0	0	0		0	0	0
NV23540	NV23540-RA	Unknown	protein_coding	GO:0003723	IEA	RNA binding	molecular_function	gnl|Nvit_2.0|Chr1.Scaffold171:213271-307999	0	0	0		0.0110536	0	0.0331608
NV18335	NV18335-RA	Unknown (16%U)	protein_coding	GO:0003723	IEA	RNA binding	molecular_function	gnl|Nvit_2.0|Chr1.Scaffold175:3274-10236	0.0088468	0	0.0245745		0.0024244	0	0.012122
NV24961	NV24961-RA	Reverse transcriptase (27%U)	protein_coding	GO:0003723	IEA	RNA binding	molecular_function	gnl|Nvit_2.0|Chr1.Scaffold170:297938-299531	0	0	0		0	0	0
NV25413	NV25413-RA	Reverse transcriptase (21%U)	protein_coding	GO:0003723	IEA	RNA binding	molecular_function	gnl|Nvit_2.0|Chr1.Scaffold189:44146-47170	0.0206618	0	0.0619853		0	0	0
NV24498	NV24498-RA	GA25168 (33%U)	protein_coding	GO:0003723	IEA	RNA binding	molecular_function	gnl|Nvit_2.0|Chr1.Scaffold189:186314-279753	0	0	0		0	0	0
NV24504	NV24504-RA	ORF2-encoded protein (Fragment) (11%U)	protein_coding	GO:0003723	IEA	RNA binding	molecular_function	gnl|Nvit_2.0|Chr1.Scaffold189:226441-229026	0	0	0		0.0321446	0	0.0964339
NV30482	NV30482-RA	GE14898 (33%U)	protein_coding	GO:0003723	IEA	RNA binding	molecular_function	gnl|Nvit_2.0|Chr1.Scaffold189:380873-381722	0	0	0		0	0	0
NV30546	NV30546-RA	Unknown	non_coding_cds	GO:0003723	IEA	RNA binding	molecular_function	gnl|Nvit_2.0|Chr1.Scaffold197:230094-233470	0.0107616	0	0.0322848		0	0	0
NV23786	NV23786-RA	Unknown (27%A)	protein_coding	GO:0003723	IEA	RNA binding	molecular_function	gnl|Nvit_2.0|Chr1.Scaffold25:351525-354612	1.57915	1.20433	1.95397		1.9833	1.51905	2.44756
NV15386	NV15386-RA	qkr58e-3 (65%A)	protein_coding	GO:0003723	IEA	RNA binding	molecular_function	gnl|Nvit_2.0|Chr1.Scaffold25:982525-992001	0.0298614	0	0.0895841		0	0	0
NV15392	NV15392-RA	Unknown (54%A)	protein_coding	GO:0003723	IEA	RNA binding	molecular_function	gnl|Nvit_2.0|Chr1.Scaffold25:1261000-1266216	0.0249869	0	0.0603237		0.0153383	0	0.0460149
NV15390	NV15390-RA	KH domain-containing, RNA-binding, signal transduction-associated protein 3 (61%U)	protein_coding	GO:0003723	IEA	RNA binding	molecular_function	gnl|Nvit_2.0|Chr1.Scaffold25:1091364-1185386	10.0984	9.16383	11.033		11.0182	9.93911	12.0974
NV23486	NV23486-RA	Unknown (34%U)	protein_coding	GO:0003723	IEA	RNA binding	molecular_function	gnl|Nvit_2.0|Chr1.Scaffold258:48432-48917	0	0	0		0	0	0
NV30781	NV30781-RA	Unknown	protein_coding	GO:0003723	IEA	RNA binding	molecular_function	gnl|Nvit_2.0|Chr1.Scaffold258:78264-89751	0.361674	0.0663684	0.656979		0.433274	0.0795072	0.78704
NV18622	NV18622-RA	THUMP domain-containing protein 1 protein, putative (47%U)	protein_coding	GO:0003723	IEA	RNA binding	molecular_function	gnl|Nvit_2.0|Chr1.Scaffold286:139483-140951	13.1273	12.0016	14.253		18.0515	16.5933	19.5097
NV18619	NV18619-RA	RRP5 , protein (45%A)	protein_coding	GO:0003723	IEA	RNA binding	molecular_function	gnl|Nvit_2.0|Chr1.Scaffold286:119016-125976	24.7964	24.0867	25.5061		26.3422	25.5301	27.1543
NV21903	NV21903-RA	Reverse transcriptase (15%U)	protein_coding	GO:0003723	IEA	RNA binding	molecular_function	gnl|Nvit_2.0|Chr1.Scaffold314:96091-98034	0	0	0		0	0	0
NV16034	NV16034-RA	Calcium homeostasis endoplasmic reticulum protein (66%U)	protein_coding	GO:0003723	IEA	RNA binding	molecular_function	gnl|Nvit_2.0|Chr1.Scaffold33:772731-779247	8.94356	8.46771	9.41941		9.66669	9.11766	10.2157
NV31078	NV31078-RA	Unknown	protein_coding	GO:0003723	IEA	RNA binding	molecular_function	gnl|Nvit_2.0|Chr1.Scaffold36:1184133-1186854	0.0261713	0	0.078514		0.0638081	0	0.154046
NV24085	NV24085-RA	Unknown (93%A)	protein_coding	GO:0003723	IEA	RNA binding	molecular_function	gnl|Nvit_2.0|Chr1.Scaffold395:8763-14858	0.348991	0.196029	0.501954		0.363842	0.192688	0.534995
NV31422	NV31422-RA	Pol protein (40%A)	protein_coding	GO:0003723	IEA	RNA binding	molecular_function	gnl|Nvit_2.0|Chr1.Scaffold53:444667-445473	0.0437759	0	0.131328		0.0264422	0	0.132211
NV21027	NV21027-RA	GA22538 (33%U)	protein_coding	GO:0003723	IEA	RNA binding	molecular_function	gnl|Nvit_2.0|Chr1.Scaffold59:649721-650626	0	0	0		0.263488	0.0278172	0.499159
NV21061	NV21061-RA	Reverse transcriptase (16%U)	protein_coding	GO:0003723	IEA	RNA binding	molecular_function	gnl|Nvit_2.0|Chr1.Scaffold607:152832-154834	0	0	0		0	0	0
NV31552	NV31552-RA	Lian-Aa1 retrotransposon protein (39%U)	protein_coding	GO:0003723	IEA	RNA binding	molecular_function	gnl|Nvit_2.0|Chr1.Scaffold61:688682-689233	0.254428	0	0.580095		0.0965008	0	0.289502
NV17263	NV17263-RA	exosome complex exonuclease RRP44, putative (71%a)	protein_coding	GO:0003723	IEA	RNA binding	molecular_function	gnl|Nvit_2.0|Chr1.Scaffold62:516754-522398	7.01511	6.52605	7.50417		7.9382	7.36116	8.51523
NV17303	NV17303-RA	ORF (34%A)	protein_coding	GO:0003723	IEA	RNA binding	molecular_function	gnl|Nvit_2.0|Chr1.Scaffold63:768061-775626	0.012323	0	0.0297503		0	0	0
NV20448	NV20448-RA	Unknown	protein_coding	GO:0003723	IEA	RNA binding	molecular_function	gnl|Nvit_2.0|Chr1.Scaffold64:90118-128332	0	0	0		0	0	0
NV20456	NV20456-RA	Unknown	protein_coding	GO:0003723	IEA	RNA binding	molecular_function	gnl|Nvit_2.0|Chr1.Scaffold64:404149-405039	0	0	0		0	0	0
NV17357	NV17357-RA	Unknown (17%U)	protein_coding	GO:0003723	IEA	RNA binding	molecular_function	gnl|Nvit_2.0|Chr1.Scaffold73:30248-35841	0	0	0		0	0	0
NV26101	NV26101-RA	Unknown (13%U)	protein_coding	GO:0003723	IEA	RNA binding	molecular_function	gnl|Nvit_2.0|Chr1.Scaffold74:388919-394445	0	0	0		0	0	0
NV18988	NV18988-RA	Unknown	protein_coding	GO:0003723	IEA	RNA binding	molecular_function	gnl|Nvit_2.0|Chr1.Scaffold820:43556-45241	0	0	0		0	0	0
NV17476	NV17476-RA	Polyprotein of retroviral origin, putative (Fragment) (19%U)	protein_coding	GO:0003723	IEA	RNA binding	molecular_function	gnl|Nvit_2.0|Chr1.Scaffold84:490204-496930	0	0	0		0.0543906	6.93889e-18	0.108781
NV17477	NV17477-RA	Unknown (76%A)	protein_coding	GO:0003723	IEA	RNA binding	molecular_function	gnl|Nvit_2.0|Chr1.Scaffold84:581528-585796	0.0031507	0	0.0157535		0	0	0
NV17481	NV17481-RA	Unknown (14%U)	protein_coding	GO:0003723	IEA	RNA binding	molecular_function	gnl|Nvit_2.0|Chr1.Scaffold86:242431-245002	0	0	0		0	0	0
NV23450	NV23450-RA	Unknown (6%U)	protein_coding	GO:0003723	IEA	RNA binding	molecular_function	gnl|Nvit_2.0|Chr1.Scaffold86:420324-427333	0	0	0		0	0	0
NV13068	NV13068-RA	methyltransferase NSUN6 (49%U)	protein_coding	GO:0003723	IEA	RNA binding	molecular_function	gnl|Nvit_2.0|Chr2.Scaffold11:82895-84798	11.6674	10.69	12.6448		16.5174	15.2315	17.8033
NV13108	NV13108-RA	60S ribosome subunit biogenesis protein NIP7 homolog (74%U)	protein_coding	GO:0003723	IEA	RNA binding	molecular_function	gnl|Nvit_2.0|Chr2.Scaffold11:601029-601857	11.8055	9.84467	13.7662		15.2471	12.8211	17.6731
NV25781	NV25781-RA	Reverse transcriptase, putative (12%U)	protein_coding	GO:0003723	IEA	RNA binding	molecular_function	gnl|Nvit_2.0|Chr2.Scaffold11:1928695-1931114	46.6682	45.1551	48.1813		46.6245	44.9486	48.3003
NV17853	NV17853-RA	Ribonuclease 3 (70%A)	protein_coding	GO:0003723	IEA	RNA binding	molecular_function	gnl|Nvit_2.0|Chr2.Scaffold116:521653-526624	7.27369	6.85002	7.69736		8.0323	7.53818	8.52642
NV13354	NV13354-RA	RNA-binding protein pno1 (77%A)	protein_coding	GO:0003723	IEA	RNA binding	molecular_function	gnl|Nvit_2.0|Chr2.Scaffold13:20890-22341	21.008	19.2527	22.7632		27.7834	25.5607	30.006
NV13374	NV13374-RA	far upstream element-binding protein 1 (47%A)	protein_coding	GO:0003723	IEA	RNA binding	molecular_function	gnl|Nvit_2.0|Chr2.Scaffold13:313086-319587	11.7387	10.988	12.4894		12.1307	11.285	12.9764
NV13433	NV13433-RA	Unknown	protein_coding	GO:0003723	IEA	RNA binding	molecular_function	gnl|Nvit_2.0|Chr2.Scaffold13:1220708-1225884	1.19533	1.02795	1.36271		1.30656	1.11233	1.50079
NV21848	NV21848-RA	Unknown (16%U)	protein_coding	GO:0003723	IEA	RNA binding	molecular_function	gnl|Nvit_2.0|Chr2.Scaffold148:145744-248167	0	0	0		0	0	0
NV21849	NV21849-RA	Unknown	protein_coding	GO:0003723	IEA	RNA binding	molecular_function	gnl|Nvit_2.0|Chr2.Scaffold148:126167-129124	0	0	0		0	0	0
NV13791	NV13791-RA	Eukaryotic translation initiation factor 4E type 3 (Fragment) (71%U)	protein_coding	GO:0003723	IEA	RNA binding	molecular_function	gnl|Nvit_2.0|Chr2.Scaffold15:730084-732539	1.75402	1.16935	2.3387		1.99622	1.31152	2.68092
NV20128	NV20128-RA	Unknown (60%A)	protein_coding	GO:0003723	IEA	RNA binding	molecular_function	gnl|Nvit_2.0|Chr2.Scaffold19:1809621-1818861	3.98417	3.61224	4.3561		3.43825	3.05504	3.82146
NV14881	NV14881-RA	KRR1 small subunit processome component (74%A)	protein_coding	GO:0003723	IEA	RNA binding	molecular_function	gnl|Nvit_2.0|Chr2.Scaffold21:1432195-1433217	22.1454	20.4761	23.8146		26.0815	24.084	28.0789
NV20614	NV20614-RA	Ribonuclease Z, mitochondrial (86%U)	protein_coding	GO:0003723	IEA	RNA binding	molecular_function	gnl|Nvit_2.0|Chr2.Scaffold21:2794766-2795726	12.0919	10.0181	14.1656		12.3887	10.1077	14.6696
NV18545	NV18545-RA	TE:Retrovirus-related Pol Polyprotein from Transposon (39%A)	protein_coding	GO:0003723	IEA	RNA binding	molecular_function	gnl|Nvit_2.0|Chr2.Scaffold238:1708-23532	0.0108087	0	0.0260944		0	0	0
NV21157	NV21157-RA	Reverse transcriptase (11%U)	protein_coding	GO:0003723	IEA	RNA binding	molecular_function	gnl|Nvit_2.0|Chr2.Scaffold270:44429-104268	0	0	0		0	0	0
NV11025	NV11025-RA	Survival of motor neuron-related-splicing factor 30 (79%U)	protein_coding	GO:0003723	IEA	RNA binding	molecular_function	gnl|Nvit_2.0|Chr2.Scaffold3:645713-647756	17.6544	16.3073	19.0015		22.4668	20.7887	24.1449
NV15947	NV15947-RA	Eukaryotic translation initiation factor 2 subunit 1 (91%U)	protein_coding	GO:0003723	IEA	RNA binding	molecular_function	gnl|Nvit_2.0|Chr2.Scaffold31:1721464-1722977	14.3742	13.1794	15.5689		16.6869	15.2652	18.1087
NV24117	NV24117-RA	Unknown (44%A)	protein_coding	GO:0003723	IEA	RNA binding	molecular_function	gnl|Nvit_2.0|Chr2.Scaffold337:181786-182352	0	0	0		0	0	0
NV31322	NV31322-RA	GA29308 (27%U)	protein_coding	GO:0003723	IEA	RNA binding	molecular_function	gnl|Nvit_2.0|Chr2.Scaffold48:170585-171109	0.0447852	0	0.223926		0	0	0
NV24479	NV24479-RA	tudor and KH domain-containing protein, putative (47%a)	protein_coding	GO:0003723	IEA	RNA binding	molecular_function	gnl|Nvit_2.0|Chr2.Scaffold5:3621072-3631263	10.3619	9.55274	11.171		9.98928	9.10977	10.8688
NV17057	NV17057-RA	TE:Uncharacterized 50 kDa protein in type I retrotransposable element R1DM (45%A)	protein_coding	GO:0003723	IEA	RNA binding	molecular_function	gnl|Nvit_2.0|Chr2.Scaffold54:45429-53496	0	0	0		0	0	0
NV20566	NV20566-RA	Unknown	protein_coding	GO:0003723	IEA	RNA binding	molecular_function	gnl|Nvit_2.0|Chr2.Scaffold54:133556-134540	0	0	0		0	0	0
NV31439	NV31439-RA	Lian-Aa1 retrotransposon protein (28%U)	protein_coding	GO:0003723	IEA	RNA binding	molecular_function	gnl|Nvit_2.0|Chr2.Scaffold54:248085-249487	0.0226378	0	0.0679133		0.0276469	0	0.0829406
NV20563	NV20563-RA	Lian-Aa1 retrotransposon protein (23%U)	protein_coding	GO:0003723	IEA	RNA binding	molecular_function	gnl|Nvit_2.0|Chr2.Scaffold54:333336-337207	0.0495589	0	0.106785		0.0202389	0	0.0607168
NV23482	NV23482-RA	GK18519 (24%U)	protein_coding	GO:0003723	IEA	RNA binding	molecular_function	gnl|Nvit_2.0|Chr2.Scaffold571:14956-15718	0	0	0		0	0	0
NV12449	NV12449-RA	60 kDa SS-A/Ro ribonucleoprotein, putative (54%a)	protein_coding	GO:0003723	IEA	RNA binding	molecular_function	gnl|Nvit_2.0|Chr2.Scaffold8:432749-434843	11.2986	10.415	12.1822		11.9751	10.9684	12.9818
NV17441	NV17441-RA		protein_coding	GO:0003723	IEA	RNA binding	molecular_function	gnl|Nvit_2.0|Chr2.Scaffold80:243685-258787	0.0179571	0	0.0538714		0.0109919	0	0.0549593
NV17450	NV17450-RA	Unknown (16%U)	protein_coding	GO:0003723	IEA	RNA binding	molecular_function	gnl|Nvit_2.0|Chr2.Scaffold81:377142-392263	0.0125889	1.73472e-18	0.0251778		0.00776545	0	0.0187475
NV17595	NV17595-RA	activating signal cointegrator 1 complex subunit 1, putative (46%a)	protein_coding	GO:0003723	IEA	RNA binding	molecular_function	gnl|Nvit_2.0|Chr2.Scaffold93:23824-25967	4.53415	3.84669	5.22162		5.46412	4.63085	6.29739
NV17597	NV17597-RA	Unknown (Fragment) (27%U)	protein_coding	GO:0003723	IEA	RNA binding	molecular_function	gnl|Nvit_2.0|Chr2.Scaffold93:28077-29821	0.479581	0.259534	0.699627		0.307848	0.113148	0.502548
NV21897	NV21897-RA	Enzymatic polyprotein, putative (23%U)	protein_coding	GO:0003723	IEA	RNA binding	molecular_function	gnl|Nvit_2.0|Chr3.Scaffold1061:2508-21725	0.0128613	0	0.0310498		0.00263996	0	0.0184797
NV18214	NV18214-RA	Unknown (39%U)	protein_coding	GO:0003723	IEA	RNA binding	molecular_function	gnl|Nvit_2.0|Chr3.Scaffold151:200067-201866	0	0	0		0.019511	0	0.058533
NV23371	NV23371-RA	Unknown	protein_coding	GO:0003723	IEA	RNA binding	molecular_function	gnl|Nvit_2.0|Chr3.Scaffold151:80288-194612	0.0111184	0	0.0333552		0	0	0
NV20993	NV20993-RA	Unknown (61%A)	protein_coding	GO:0003723	IEA	RNA binding	molecular_function	gnl|Nvit_2.0|Chr3.Scaffold155:50003-51219	0	0	0		0	0	0
NV14360	NV14360-RA	Unknown (26%U)	protein_coding	GO:0003723	IEA	RNA binding	molecular_function	gnl|Nvit_2.0|Chr3.Scaffold17:2622278-2630383	0	0	0		0	0	0
NV25594	NV25594-RA	Unknown	protein_coding	GO:0003723	IEA	RNA binding	molecular_function	gnl|Nvit_2.0|Chr3.Scaffold172:237077-257621	0.17221	0.0999004	0.244519		0.124235	0.0538652	0.194604
NV14532	NV14532-RA	Unknown (28%U)	protein_coding	GO:0003723	IEA	RNA binding	molecular_function	gnl|Nvit_2.0|Chr3.Scaffold18:3662994-3663926	0	0	0		0	0	0
NV30644	NV30644-RA	TE:Nucleic-acid-binding protein from Transposon X-element (51%A)	protein_coding	GO:0003723	IEA	RNA binding	molecular_function	gnl|Nvit_2.0|Chr3.Scaffold20:276160-276558	0	0	0		0	0	0
NV14695	NV14695-RA	KH domain-containing protein C56G2.1 (45%A)	protein_coding	GO:0003723	IEA	RNA binding	molecular_function	gnl|Nvit_2.0|Chr3.Scaffold20:793255-795999	24.8946	23.6263	26.163		25.6157	24.1916	27.0399
NV24495	NV24495-RA	Unknown	protein_coding	GO:0003723	IEA	RNA binding	molecular_function	gnl|Nvit_2.0|Chr3.Scaffold217:110296-113811	0	0	0		0	0	0
NV21412	NV21412-RA	Reverse transcriptase (15%U)	protein_coding	GO:0003723	IEA	RNA binding	molecular_function	gnl|Nvit_2.0|Chr3.Scaffold218:11662-12951	0	0	0		0	0	0
NV21413	NV21413-RA	Reverse transcriptase and recombinase (26%U)	protein_coding	GO:0003723	IEA	RNA binding	molecular_function	gnl|Nvit_2.0|Chr3.Scaffold218:264142-265870	0.0176293	0	0.052888		0	0	0
NV15050	NV15050-RA	60S ribosomal protein L10a (89%A)	protein_coding	GO:0003723	IEA	RNA binding	molecular_function	gnl|Nvit_2.0|Chr3.Scaffold22:1466932-1469030	70.1139	66.5646	73.6631		87.2022	82.8529	91.5514
NV15086	NV15086-RA	held out wings protein (83%a)	protein_coding	GO:0003723	IEA	RNA binding	molecular_function	gnl|Nvit_2.0|Chr3.Scaffold22:2190717-2209400	9.42231	8.4413	10.4033		7.69114	6.71239	8.66989
NV15099	NV15099-RA	tRNA-specific adenosine deaminase 1 (50%U)	protein_coding	GO:0003723	IEA	RNA binding	molecular_function	gnl|Nvit_2.0|Chr3.Scaffold22:2388773-2390192	12.4694	11.381	13.5578		15.9445	14.5848	17.3043
NV15669	NV15669-RA	39S ribosomal protein L44, mitochondrial (45%U)	protein_coding	GO:0003723	IEA	RNA binding	molecular_function	gnl|Nvit_2.0|Chr3.Scaffold28:1471712-1473115	21.6716	20.0794	23.2639		29.6517	27.5969	31.7064
NV25241	NV25241-RA	Unknown	protein_coding	GO:0003723	IEA	RNA binding	molecular_function	gnl|Nvit_2.0|Chr3.Scaffold351:8307-11186	0	0	0		0	0	0
NV16279	NV16279-RA	39S ribosomal protein L21, mitochondrial (54%U)	protein_coding	GO:0003723	IEA	RNA binding	molecular_function	gnl|Nvit_2.0|Chr3.Scaffold37:518951-519997	4.52116	3.49732	5.545		6.32633	4.99997	7.65269
NV16620	NV16620-RA	Endoribonuclease dcr-1 (48%U)	protein_coding	GO:0003723	IEA	RNA binding	molecular_function	gnl|Nvit_2.0|Chr3.Scaffold42:346768-353174	7.07372	6.68329	7.46415		7.99966	7.53876	8.46056
NV16643	NV16643-RA	Ribosomal L1 domain-containing protein CG13096 (42%A)	protein_coding	GO:0003723	IEA	RNA binding	molecular_function	gnl|Nvit_2.0|Chr3.Scaffold42:943486-946408	7.29385	6.67351	7.91418		10.5054	9.68068	11.3302
NV31254	NV31254-RA	Unknown (63%A)	protein_coding	GO:0003723	IEA	RNA binding	molecular_function	gnl|Nvit_2.0|Chr3.Scaffold44:1215297-1216687	0	0	0		0	0	0
NV18823	NV18823-RA	Unknown	protein_coding	GO:0003723	IEA	RNA binding	molecular_function	gnl|Nvit_2.0|Chr3.Scaffold452:15428-22829	0.0322997	0.00604732	0.0585521		0.00611488	0	0.0183446
NV18897	NV18897-RA	tRNA (cytosine-5-)-methyltransferase CG6133, putative (65%a)	protein_coding	GO:0003723	IEA	RNA binding	molecular_function	gnl|Nvit_2.0|Chr3.Scaffold575:9672-53195	18.6178	17.6352	19.6004		26.7637	25.4586	28.0689
NV11892	NV11892-RA	Suppressor of white apricot, protein (52%A)	protein_coding	GO:0003723	IEA	RNA binding	molecular_function	gnl|Nvit_2.0|Chr3.Scaffold6:929762-934023	10.384	9.72364	11.0444		11.1359	10.3778	11.894
NV31640	NV31640-RA	Unknown	protein_coding	GO:0003723	IEA	RNA binding	molecular_function	gnl|Nvit_2.0|Chr3.Scaffold6:1434336-1527126	0	0	0		0.0337825	0	0.101348
NV11947	NV11947-RA	rRNA 2'-O-methyltransferase fibrillarin (88%A)	protein_coding	GO:0003723	IEA	RNA binding	molecular_function	gnl|Nvit_2.0|Chr3.Scaffold6:1871463-1874466	3.70115	3.1697	4.2326		5.36877	4.65922	6.07832
NV11980	NV11980-RA	DIS3 exonuclease 2 (42%A)	protein_coding	GO:0003723	IEA	RNA binding	molecular_function	gnl|Nvit_2.0|Chr3.Scaffold6:2255562-2259135	8.99177	8.41905	9.56448		9.90343	9.23687	10.57
NV11997	NV11997-RA	malignant T cell-amplified sequence 1, putative (90%a)	protein_coding	GO:0003723	IEA	RNA binding	molecular_function	gnl|Nvit_2.0|Chr3.Scaffold6:2508077-2509436	35.0211	32.4986	37.5436		39.4763	36.5339	42.4187
NV12061	NV12061-RA	Splicing factor 3A subunit 1 (71%A)	protein_coding	GO:0003723	IEA	RNA binding	molecular_function	gnl|Nvit_2.0|Chr3.Scaffold6:4053847-4057441	24.0686	23.0144	25.1228		26.4727	25.2473	27.698
NV12068	NV12068-RA	Splicing factor 3A subunit 1 (73%A)	protein_coding	GO:0003723	IEA	RNA binding	molecular_function	gnl|Nvit_2.0|Chr3.Scaffold6:4084319-4087653	8.71836	8.07694	9.35978		8.04147	7.35878	8.72415
NV21524	NV21524-RA	Reverse transcriptase (22%U)	protein_coding	GO:0003723	IEA	RNA binding	molecular_function	gnl|Nvit_2.0|Chr3.Scaffold71:224774-229578	0.0593894	0	0.178168		0	0	0
NV21522	NV21522-RA	Lian-Aa1 retrotransposon protein (22%U)	protein_coding	GO:0003723	IEA	RNA binding	molecular_function	gnl|Nvit_2.0|Chr3.Scaffold71:132704-134356	0	0	0		0	0	0
NV21519	NV21519-RA	Unknown (12%U)	protein_coding	GO:0003723	IEA	RNA binding	molecular_function	gnl|Nvit_2.0|Chr3.Scaffold71:235911-241713	0	0	0		0	0	0
NV31660	NV31660-RA	TE:Uncharacterized 50 kDa protein in type I retrotransposable element R1DM (58%A)	protein_coding	GO:0003723	IEA	RNA binding	molecular_function	gnl|Nvit_2.0|Chr3.Scaffold71:280834-281262	0	0	0		0	0	0
NV31662	NV31662-RA	Uncharacterized protein F44E2.2 (49%U)	protein_coding	GO:0003723	IEA	RNA binding	molecular_function	gnl|Nvit_2.0|Chr3.Scaffold71:469191-469616	0	0	0		0	0	0
NV24244	NV24244-RA	Unknown (73%A)	protein_coding	GO:0003723	IEA	RNA binding	molecular_function	gnl|Nvit_2.0|Chr3.Scaffold78:599414-620363	0.011098	0	0.0332939		0	0	0
NV17423	NV17423-RA	Unknown (41%A)	protein_coding	GO:0003723	IEA	RNA binding	molecular_function	gnl|Nvit_2.0|Chr3.Scaffold78:620985-651715	0	0	0		0	0	0
NV20089	NV20089-RA		protein_coding	GO:0003723	IEA	RNA binding	molecular_function	gnl|Nvit_2.0|Chr3.Scaffold8:1861238-1862346	0	0	0		0	0	0
NV23123	NV23123-RA	Ribonuclease T2 family (42%A)	protein_coding	GO:0003723	IEA	RNA binding	molecular_function	gnl|Nvit_2.0|Chr3.Scaffold89:68365-69224	0.360714	0.0880399	0.633389		0.186021	0	0.400819
NV31775	NV31775-RA	Unknown	protein_coding	GO:0003723	IEA	RNA binding	molecular_function	gnl|Nvit_2.0|Chr3.Scaffold89:71622-72298	1.1892	0	2.56236		0	0	0
NV23124	NV23124-RA	Ribonuclease T2 family (43%A)	protein_coding	GO:0003723	IEA	RNA binding	molecular_function	gnl|Nvit_2.0|Chr3.Scaffold89:72658-73427	0.109116	0	0.26343		0.0655489	0	0.196647
NV17519	NV17519-RA	Ribonuclease T2 family (46%A)	protein_coding	GO:0003723	IEA	RNA binding	molecular_function	gnl|Nvit_2.0|Chr3.Scaffold89:69680-70882	0.559289	0.270473	0.848104		0.180776	0	0.361553
NV17520	NV17520-RA	Ribonuclease T2 family (42%A)	protein_coding	GO:0003723	IEA	RNA binding	molecular_function	gnl|Nvit_2.0|Chr3.Scaffold89:75012-75964	0.347369	0.0847828	0.609956		0.059771	0	0.179313
NV23125	NV23125-RA	Ribonuclease T2 family (38%A)	protein_coding	GO:0003723	IEA	RNA binding	molecular_function	gnl|Nvit_2.0|Chr3.Scaffold89:135219-136182	0.0467421	0	0.140226		0.169147	0	0.364461
NV31794	NV31794-RA	Unknown (76%A)	protein_coding	GO:0003723	IEA	RNA binding	molecular_function	gnl|Nvit_2.0|Chr3.Scaffold90:321523-321888	0.65447	0	1.41019		0.483998	0	1.16848
NV20480	NV20480-RA		protein_coding	GO:0003723	IEA	RNA binding	molecular_function	gnl|Nvit_2.0|Chr3.Scaffold94:370175-370570	0	0	0		0	0	0
NV25321	NV25321-RA		protein_coding	GO:0003723	IEA	RNA binding	molecular_function	gnl|Nvit_2.0|Chr4.Scaffold108:384662-386092	0.123232	0.0226136	0.223851		0.0753318	0	0.162317
NV17811	NV17811-RA	Lian-Aa1 retrotransposon protein (28%U)	protein_coding	GO:0003723	IEA	RNA binding	molecular_function	gnl|Nvit_2.0|Chr4.Scaffold113:370715-372387	0	0	0		0	0	0
NV21550	NV21550-RA	Unknown (72%A)	protein_coding	GO:0003723	IEA	RNA binding	molecular_function	gnl|Nvit_2.0|Chr4.Scaffold113:219491-307049	0	0	0		0	0	0
NV18070	NV18070-RA	Ribonuclease Oy (43%A)	protein_coding	GO:0003723	IEA	RNA binding	molecular_function	gnl|Nvit_2.0|Chr4.Scaffold130:23754-30528	4.09419	3.24049	4.94789		4.67554	3.673	5.67808
NV30465	NV30465-RA	GLEAN_14642 (73%A)	protein_coding	GO:0003723	IEA	RNA binding	molecular_function	gnl|Nvit_2.0|Chr4.Scaffold185:21308-24502	0.049692	0.00622996	0.0931541		0.0202126	0	0.0487976
NV18396	NV18396-RA	28S ribosomal protein S5 (50%A)	protein_coding	GO:0003723	IEA	RNA binding	molecular_function	gnl|Nvit_2.0|Chr4.Scaffold185:103612-105691	15.4007	14.2054	16.596		21.8854	20.3111	23.4597
NV18405	NV18405-RA	TE:RNA-directed DNA polymerase from mobile element jockey (44%A)	protein_coding	GO:0003723	IEA	RNA binding	molecular_function	gnl|Nvit_2.0|Chr4.Scaffold187:156651-161068	0	0	0		0	0	0
NV23900	NV23900-RA	Unknown	protein_coding	GO:0003723	IEA	RNA binding	molecular_function	gnl|Nvit_2.0|Chr4.Scaffold26:480978-497409	0.0356817	0.00548864	0.0658747		0.0576554	0.0160572	0.0992535
NV23670	NV23670-RA	Unknown (61%A)	protein_coding	GO:0003723	IEA	RNA binding	molecular_function	gnl|Nvit_2.0|Chr4.Scaffold260:6523-9186	0	0	0		0.0461733	0	0.13852
NV18585	NV18585-RA	Reverse transcriptase (14%U)	protein_coding	GO:0003723	IEA	RNA binding	molecular_function	gnl|Nvit_2.0|Chr4.Scaffold260:81793-84978	0	0	0		0	0	0
NV24592	NV24592-RA	Unknown (51%A)	protein_coding	GO:0003723	IEA	RNA binding	molecular_function	gnl|Nvit_2.0|Chr4.Scaffold261:30606-165679	0.0288875	0	0.0802432		0	0	0
NV15723	NV15723-RA	Unknown (25%A)	protein_coding	GO:0003723	IEA	RNA binding	molecular_function	gnl|Nvit_2.0|Chr4.Scaffold29:169288-177140	8.64646	7.89671	9.3962		12.2874	11.298	13.2767
NV30892	NV30892-RA	Unknown (44%U)	protein_coding	GO:0003723	IEA	RNA binding	molecular_function	gnl|Nvit_2.0|Chr4.Scaffold29:1406155-1406577	0	0	0		0	0	0
NV30916	NV30916-RA	Reverse transcriptase (26%U)	non_coding_cds	GO:0003723	IEA	RNA binding	molecular_function	gnl|Nvit_2.0|Chr4.Scaffold302:176673-181283	0.0112284	0	0.0271077		0.0207519	0	0.0447142
NV22665	NV22665-RA	Reverse transcriptase (16%U)	protein_coding	GO:0003723	IEA	RNA binding	molecular_function	gnl|Nvit_2.0|Chr4.Scaffold34:6685-8653	0	0	0		0	0	0
NV21425	NV21425-RA	Unknown (11%U)	protein_coding	GO:0003723	IEA	RNA binding	molecular_function	gnl|Nvit_2.0|Chr4.Scaffold340:21267-142106	0.0756337	0.0482947	0.102973		0.0746873	0.0436943	0.10568
NV18694	NV18694-RA	Polypeptide (Fragment) (33%U)	protein_coding	GO:0003723	IEA	RNA binding	molecular_function	gnl|Nvit_2.0|Chr4.Scaffold340:92789-93940	0	0	0		0	0	0
NV24809	NV24809-RA	Unknown	protein_coding	GO:0003723	IEA	RNA binding	molecular_function	gnl|Nvit_2.0|Chr4.Scaffold35:454038-492205	0	0	0		0	0	0
NV16144	NV16144-RA	survival motor neuron protein, putative (56%a)	protein_coding	GO:0003723	IEA	RNA binding	molecular_function	gnl|Nvit_2.0|Chr4.Scaffold35:370633-371931	4.06278	3.22921	4.89635		5.0654	4.04217	6.08862
NV24800	NV24800-RA	Unknown (58%A)	protein_coding	GO:0003723	IEA	RNA binding	molecular_function	gnl|Nvit_2.0|Chr4.Scaffold35:1120466-1126004	0.129735	0.0627403	0.19673		0.180875	0.0931378	0.268612
NV11344	NV11344-RA	RNA-binding protein Nova-1 (82%U)	protein_coding	GO:0003723	IEA	RNA binding	molecular_function	gnl|Nvit_2.0|Chr4.Scaffold4:1158231-1188938	39.2208	37.4883	40.9534		33.5378	31.7652	35.3105
NV11361	NV11361-RA	DNA-directed RNA polymerase II subunit RPB7, putative (90%a)	protein_coding	GO:0003723	IEA	RNA binding	molecular_function	gnl|Nvit_2.0|Chr4.Scaffold4:1714063-1715042	4.9966	4.01669	5.97651		4.69108	3.64862	5.73355
NV11380	NV11380-RA	Pumilio domain-containing protein C14orf21 (55%U)	protein_coding	GO:0003723	IEA	RNA binding	molecular_function	gnl|Nvit_2.0|Chr4.Scaffold4:2286516-2288611	3.20695	2.78218	3.63172		2.86421	2.4196	3.30882
NV11434	NV11434-RA	Unknown (58%A)	protein_coding	GO:0003723	IEA	RNA binding	molecular_function	gnl|Nvit_2.0|Chr4.Scaffold4:3036799-3040880	8.58512	7.78973	9.38052		9.22238	8.31034	10.1344
NV11567	NV11567-RA	Polyribonucleotide nucleotidyltransferase (63%A)	protein_coding	GO:0003723	IEA	RNA binding	molecular_function	gnl|Nvit_2.0|Chr4.Scaffold4:4940822-4943729	7.2237	6.64113	7.80628		8.72778	8.01811	9.43745
NV31287	NV31287-RA	Unknown (48%U)	protein_coding	GO:0003723	IEA	RNA binding	molecular_function	gnl|Nvit_2.0|Chr4.Scaffold46:88193-88621	0	0	0		0	0	0
NV16791	NV16791-RA	Unknown (67%A)	protein_coding	GO:0003723	IEA	RNA binding	molecular_function	gnl|Nvit_2.0|Chr4.Scaffold46:133668-145039	0.0215715	0.00395845	0.0391846		0.0221721	0.00234077	0.0420034
NV21106	NV21106-RA	Reverse transcriptase (7%U)	protein_coding	GO:0003723	IEA	RNA binding	molecular_function	gnl|Nvit_2.0|Chr4.Scaffold46:552948-562809	0	0	0		0	0	0
NV17025	NV17025-RA	Unknown (74%A)	protein_coding	GO:0003723	IEA	RNA binding	molecular_function	gnl|Nvit_2.0|Chr4.Scaffold52:490591-546430	23.227	22.3863	24.0677		24.4559	23.4985	25.4132
NV22070	NV22070-RA	GA23311 (62%A)	protein_coding	GO:0003723	IEA	RNA binding	molecular_function	gnl|Nvit_2.0|Chr4.Scaffold65:283703-291354	0	0	0		0	0	0
NV17400	NV17400-RA	40S ribosomal protein S18 (91%A)	protein_coding	GO:0003723	IEA	RNA binding	molecular_function	gnl|Nvit_2.0|Chr4.Scaffold77:15384-16699	66.5573	61.9172	71.1974		96.36	90.2809	102.439
NV25519	NV25519-RA	GLEAN_14642 (57%A)	protein_coding	GO:0003723	IEA	RNA binding	molecular_function	gnl|Nvit_2.0|Chr4.Scaffold77:55562-56629	0	0	0		0	0	0
NV12814	NV12814-RA	pumilio homolog 2 (75%a)	protein_coding	GO:0003723	IEA	RNA binding	molecular_function	gnl|Nvit_2.0|Chr4.Scaffold9:3510708-3570200	6.76963	6.32081	7.21845		5.30199	4.8613	5.74268
NV12835	NV12835-RB	eukaryotic translation initiation factor 5A, putative (96%a)	protein_coding	GO:0003723	IEA	RNA binding	molecular_function	gnl|Nvit_2.0|Chr4.Scaffold9:3726038-3729200	98.3624	94.8509	101.874		115.837	111.638	120.036
NV12855	NV12855-RA	Unknown (42%U)	protein_coding	GO:0003723	IEA	RNA binding	molecular_function	gnl|Nvit_2.0|Chr4.Scaffold9:3998314-4003792	0	0	0		0	0	0
NV12871	NV12871-RA	DNA, W-Samurai RAPD marker in retrotranposable element (reverse transcriptase), strain p50 (Fragment) (17%U)	protein_coding	GO:0003723	IEA	RNA binding	molecular_function	gnl|Nvit_2.0|Chr4.Scaffold9:4495620-4552152	2.51292	2.23124	2.79461		1.98634	1.7082	2.26448
NV24900	NV24900-RA	Craniofacial development protein 2 (Fragment) (33%U)	protein_coding	GO:0003723	IEA	RNA binding	molecular_function	gnl|Nvit_2.0|Chr4.Scaffold91:507408-551625	0.0194839	0	0.041982		0.0115178	0	0.0341408
NV30610	NV30610-RA	Unknown	protein_coding	GO:0003723	IEA	RNA binding	molecular_function	gnl|Nvit_2.0|Chr5.Scaffold1:2785130-2785894	0.710763	0.343727	1.0778		0.457106	0.133883	0.780328
NV10506	NV10506-RA	TE:Endonuclease and Reverse transcriptase protein (36%A)	protein_coding	GO:0003723	IEA	RNA binding	molecular_function	gnl|Nvit_2.0|Chr5.Scaffold1:2786158-2790313	0.330973	0.235429	0.426517		0.322623	0.21795	0.427295
NV10531	NV10531-RA	u3 small nucleolar ribonucleoprotein protein IMP3, putative (86%a)	protein_coding	GO:0003723	IEA	RNA binding	molecular_function	gnl|Nvit_2.0|Chr5.Scaffold1:2922427-2923399	10.9621	9.46688	12.4573		16.2015	14.2072	18.1957
NV24050	NV24050-RA	Unknown	protein_coding	GO:0003723	IEA	RNA binding	molecular_function	gnl|Nvit_2.0|Chr5.Scaffold10:2081841-2087376	0	0	0		4.11323	0	12.3397
NV12993	NV12993-RA	Heterogeneous nuclear ribonucleoprotein K (67%A)	protein_coding	GO:0003723	IEA	RNA binding	molecular_function	gnl|Nvit_2.0|Chr5.Scaffold10:2089743-2109171	35.6843	33.9171	37.4515		29.2163	27.4489	30.9838
NV13041	NV13041-RA	Unknown (44%A)	protein_coding	GO:0003723	IEA	RNA binding	molecular_function	gnl|Nvit_2.0|Chr5.Scaffold10:2827812-2908577	54.0057	52.7291	55.2823		42.3321	41.0782	43.586
NV17739	NV17739-RA	Uncharacterized glycosyltransferase AER61 (66%A)	protein_coding	GO:0003723	IEA	RNA binding	molecular_function	gnl|Nvit_2.0|Chr5.Scaffold110:157783-163458	0.861287	0.666244	1.05633		0.841138	0.627489	1.05479
NV23381	NV23381-RA	ORF2-encoded protein (Fragment) (14%U)	protein_coding	GO:0003723	IEA	RNA binding	molecular_function	gnl|Nvit_2.0|Chr5.Scaffold136:194426-196560	0.0151228	0	0.0453683		0.018541	0	0.055623
NV23385	NV23385-RA	TE:Non-LTR retrotransposon R1Bmks ORF2 protein (27%A)	protein_coding	GO:0003723	IEA	RNA binding	molecular_function	gnl|Nvit_2.0|Chr5.Scaffold136:242353-246809	0.0237724	0	0.0475448		0.0073213	0	0.0219639
NV30293	NV30293-RA	TE:Nucleic-acid-binding protein from Transposon X-element (47%A)	protein_coding	GO:0003723	IEA	RNA binding	molecular_function	gnl|Nvit_2.0|Chr5.Scaffold14:3521906-3534839	0.00976094	0	0.0292828		0	0	0
NV30338	NV30338-RA	Uncharacterized protein F44E2.2 (58%U)	protein_coding	GO:0003723	IEA	RNA binding	molecular_function	gnl|Nvit_2.0|Chr5.Scaffold162:39266-39757	0	0	0		0	0	0
NV18261	NV18261-RA	Enzymatic polyprotein, putative (18%U)	protein_coding	GO:0003723	IEA	RNA binding	molecular_function	gnl|Nvit_2.0|Chr5.Scaffold162:216871-225802	0.004742	0	0.014226		0.00584532	0	0.017536
NV23550	NV23550-RA	Reverse transcriptase (15%U)	protein_coding	GO:0003723	IEA	RNA binding	molecular_function	gnl|Nvit_2.0|Chr5.Scaffold177:276146-278560	0.0255618	0	0.0766853		0	0	0
NV18401	NV18401-RA	TE:RNA-directed DNA polymerase (79%A)	protein_coding	GO:0003723	IEA	RNA binding	molecular_function	gnl|Nvit_2.0|Chr5.Scaffold186:108337-111300	0.0178281	0	0.0430409		0.0109642	0	0.0328927
NV10830	NV10830-RA	interleukin enhancer-binding factor 2 homolog (82%a)	protein_coding	GO:0003723	IEA	RNA binding	molecular_function	gnl|Nvit_2.0|Chr5.Scaffold2:5398054-5399716	98.262	95.434	101.09		106.587	103.33	109.844
NV10890	NV10890-RA	RNA pseudouridylate synthase domain containing (53%A)	protein_coding	GO:0003723	IEA	RNA binding	molecular_function	gnl|Nvit_2.0|Chr5.Scaffold2:6203606-6204735	0.12607	0	0.271644		0.762194	0.368599	1.15579
NV10940	NV10940-RA	tRNA pseudouridine synthase A (49%A)	protein_coding	GO:0003723	IEA	RNA binding	molecular_function	gnl|Nvit_2.0|Chr5.Scaffold2:6730950-6732974	1.97848	1.58475	2.37221		2.42007	1.93846	2.90168
NV10947	NV10947-RA	Pseudouridine synthase (46%U)	protein_coding	GO:0003723	IEA	RNA binding	molecular_function	gnl|Nvit_2.0|Chr5.Scaffold2:6793608-6794507	4.19546	3.40259	4.98833		3.99524	3.14345	4.84702
NV18512	NV18512-RA	GA22199 (22%U)	protein_coding	GO:0003723	IEA	RNA binding	molecular_function	gnl|Nvit_2.0|Chr5.Scaffold228:150406-154371	0	0	0		0	0	0
NV23934	NV23934-RA	Unknown (44%A)	protein_coding	GO:0003723	IEA	RNA binding	molecular_function	gnl|Nvit_2.0|Chr5.Scaffold233:108589-176977	2.21138	1.89942	2.52334		2.75758	2.37145	3.14372
NV16365	NV16365-RA	Fragile X mental retardation syndrome-related protein 1 (70%U)	protein_coding	GO:0003723	IEA	RNA binding	molecular_function	gnl|Nvit_2.0|Chr5.Scaffold38:963897-970655	76.7716	74.5597	78.9834		68.9579	66.6373	71.2785
NV22595	NV22595-RA	Unknown (30%U)	protein_coding	GO:0003723	IEA	RNA binding	molecular_function	gnl|Nvit_2.0|Chr5.Scaffold393:174139-174705	0	0	0		0	0	0
NV12123	NV12123-RA	TE:Gag-Pol protein (42%A)	protein_coding	GO:0003723	IEA	RNA binding	molecular_function	gnl|Nvit_2.0|Chr5.Scaffold7:39161-42918	25.5217	24.6691	26.3743		29.5535	28.5355	30.5715
NV12215	NV12215-RA	Ribosomal RNA methyltransferase NOP2 (69%A)	protein_coding	GO:0003723	IEA	RNA binding	molecular_function	gnl|Nvit_2.0|Chr5.Scaffold7:1405647-1414822	1.68248	1.40773	1.95723		2.08075	1.74209	2.41941
NV12265	NV12265-RA	RNA methyltransferase protein 1 (39%A)	protein_coding	GO:0003723	IEA	RNA binding	molecular_function	gnl|Nvit_2.0|Chr5.Scaffold7:1843365-1844979	7.75232	6.93854	8.5661		9.39566	8.40527	10.386
NV12314	NV12314-RA	Ribonuclease P protein subunit p29 (44%A)	protein_coding	GO:0003723	IEA	RNA binding	molecular_function	gnl|Nvit_2.0|Chr5.Scaffold7:2286596-2288128	2.9386	2.16689	3.71032		4.75744	3.6801	5.83479
NV23930	NV23930-RA	Unknown (13%U)	protein_coding	GO:0003723	IEA	RNA binding	molecular_function	gnl|Nvit_2.0|ChrUn.Scaffold101:283682-317303	0	0	0		0	0	0
NV23955	NV23955-RA	Unknown (47%A)	protein_coding	GO:0003723	IEA	RNA binding	molecular_function	gnl|Nvit_2.0|ChrUn.Scaffold1028:26030-27868	0	0	0		0.0392488	0	0.117746
NV23953	NV23953-RA	Reverse transcriptase (22%U)	protein_coding	GO:0003723	IEA	RNA binding	molecular_function	gnl|Nvit_2.0|ChrUn.Scaffold1028:38184-48803	0	0	0		0.0592958	0	0.177887
NV25299	NV25299-RA	Reverse transcriptase (20%U)	protein_coding	GO:0003723	IEA	RNA binding	molecular_function	gnl|Nvit_2.0|ChrUn.Scaffold103:10425-98285	0.0215616	0	0.0520544		0.026495	0	0.0639645
NV25300	NV25300-RA	ORF2-encoded protein (Fragment) (20%U)	protein_coding	GO:0003723	IEA	RNA binding	molecular_function	gnl|Nvit_2.0|ChrUn.Scaffold103:29620-31162	0.0257801	0	0.0773403		0	0	0
NV19027	NV19027-RA	ORF B (59%U)	protein_coding	GO:0003723	IEA	RNA binding	molecular_function	gnl|Nvit_2.0|ChrUn.Scaffold1014:13-519	284.703	274.247	295.159		219.433	209.474	229.392
NV17685	NV17685-RA	TE:RNA-directed DNA polymerase from mobile element jockey (44%A)	protein_coding	GO:0003723	IEA	RNA binding	molecular_function	gnl|Nvit_2.0|ChrUn.Scaffold103:223605-227326	0.0720167	0.0132153	0.130818		0.044219	0	0.0952787
NV17684	NV17684-RA	Small glutamine-rich tetratricopeptide repeat-containing protein alpha (63%U)	protein_coding	GO:0003723	IEA	RNA binding	molecular_function	gnl|Nvit_2.0|ChrUn.Scaffold103:145888-202178	11.8975	11.3124	12.4825		14.7001	13.9785	15.4217
NV20718	NV20718-RA	Reverse transcriptase (18%U)	protein_coding	GO:0003723	IEA	RNA binding	molecular_function	gnl|Nvit_2.0|ChrUn.Scaffold1038:1466-4806	0.0944035	0.0346975	0.15411		0.0464336	6.93889e-18	0.0928672
NV26199	NV26199-RA	Unknown	protein_coding	GO:0003723	IEA	RNA binding	molecular_function	gnl|Nvit_2.0|ChrUn.Scaffold1039:12460-14247	0	0	0		0	0	0
NV30019	NV30019-RA	GA22199 (23%U)	protein_coding	GO:0003723	IEA	RNA binding	molecular_function	gnl|Nvit_2.0|ChrUn.Scaffold104:43464-44710	0	0	0		0	0	0
NV20254	NV20254-RA	Lian-Aa1 retrotransposon protein (19%U)	protein_coding	GO:0003723	IEA	RNA binding	molecular_function	gnl|Nvit_2.0|ChrUn.Scaffold1044:2565-4286	0.163263	0	0.326526		0	0	0
NV17691	NV17691-RA	Unknown (35%U)	protein_coding	GO:0003723	IEA	RNA binding	molecular_function	gnl|Nvit_2.0|ChrUn.Scaffold105:148816-153209	0.00615835	0	0.0184751		0.00758562	0	0.0227569
NV25753	NV25753-RA	Unknown (72%A)	protein_coding	GO:0003723	IEA	RNA binding	molecular_function	gnl|Nvit_2.0|ChrUn.Scaffold105:343858-345759	0	0	0		0.0246745	0	0.0740235
NV25754	NV25754-RA	GA23311 (18%U)	protein_coding	GO:0003723	IEA	RNA binding	molecular_function	gnl|Nvit_2.0|ChrUn.Scaffold105:361083-365131	0	0	0		0.0534608	0	0.129066
NV19030	NV19030-RA	Reverse transcriptase (22%U)	protein_coding	GO:0003723	IEA	RNA binding	molecular_function	gnl|Nvit_2.0|ChrUn.Scaffold1058:11700-13116	0	0	0		0	0	0
NV23773	NV23773-RA	Unknown (20%U)	protein_coding	GO:0003723	IEA	RNA binding	molecular_function	gnl|Nvit_2.0|ChrUn.Scaffold106:226258-227415	0	0	0		0	0	0
NV19031	NV19031-RA		protein_coding	GO:0003723	IEA	RNA binding	molecular_function	gnl|Nvit_2.0|ChrUn.Scaffold1065:3723-36541	0	0	0		0	0	0
NV19032	NV19032-RA	Unknown (21%U)	protein_coding	GO:0003723	IEA	RNA binding	molecular_function	gnl|Nvit_2.0|ChrUn.Scaffold1066:8344-10961	0	0	0		0	0	0
NV17695	NV17695-RA	Enzymatic polyprotein, putative (29%U)	protein_coding	GO:0003723	IEA	RNA binding	molecular_function	gnl|Nvit_2.0|ChrUn.Scaffold107:390472-393653	0	0	0		0	0	0
NV19033	NV19033-RA	Unknown (35%U)	protein_coding	GO:0003723	IEA	RNA binding	molecular_function	gnl|Nvit_2.0|ChrUn.Scaffold1075:14882-15529	0	0	0		0	0	0
NV25108	NV25108-RA	Unknown	protein_coding	GO:0003723	IEA	RNA binding	molecular_function	gnl|Nvit_2.0|ChrUn.Scaffold1091:7479-9724	0.0064408	0	0.0450856		0	0	0
NV19043	NV19043-RA	Unknown	protein_coding	GO:0003723	IEA	RNA binding	molecular_function	gnl|Nvit_2.0|ChrUn.Scaffold1108:10231-14015	0.0396908	0.00128203	0.0780996		0.0488468	0.00157777	0.0961157
NV30075	NV30075-RA	Retrovirus-related Pol polyprotein from type-1 retrotransposable element R1 2 (Fragment) (38%U)	protein_coding	GO:0003723	IEA	RNA binding	molecular_function	gnl|Nvit_2.0|ChrUn.Scaffold1107:54085-55205	0.101544	0	0.245149		0.0611178	0	0.183353
NV19048	NV19048-RA	Polypeptide (Fragment) (35%U)	protein_coding	GO:0003723	IEA	RNA binding	molecular_function	gnl|Nvit_2.0|ChrUn.Scaffold1134:3559-4371	0.0586678	0	0.176004		0	0	0
NV19053	NV19053-RA	Unknown	protein_coding	GO:0003723	IEA	RNA binding	molecular_function	gnl|Nvit_2.0|ChrUn.Scaffold1153:12182-18712	0.154519	0.0657143	0.243325		0.274122	0.143768	0.404476
NV24207	NV24207-RA	TE:Lian-Aa1 retrotransposon protein (75%A)	protein_coding	GO:0003723	IEA	RNA binding	molecular_function	gnl|Nvit_2.0|ChrUn.Scaffold1158:826-3414	0	0	0		0.00538402	0	0.0376881
NV17880	NV17880-RA	Unknown (17%U)	protein_coding	GO:0003723	IEA	RNA binding	molecular_function	gnl|Nvit_2.0|ChrUn.Scaffold117:45227-50802	0.0293051	0	0.0586103		0	0	0
NV20350	NV20350-RA	Unknown (40%U)	protein_coding	GO:0003723	IEA	RNA binding	molecular_function	gnl|Nvit_2.0|ChrUn.Scaffold117:213092-272644	0	0	0		0	0	0
NV25031	NV25031-RA	Unknown (69%A)	protein_coding	GO:0003723	IEA	RNA binding	molecular_function	gnl|Nvit_2.0|ChrUn.Scaffold1170:1055-1693	0	0	0		0	0	0
NV22561	NV22561-RA	Endonuclease-reverse transcriptase (16%U)	protein_coding	GO:0003723	IEA	RNA binding	molecular_function	gnl|Nvit_2.0|ChrUn.Scaffold118:495211-496889	0	0	0		0.116086	0	0.264676
NV23436	NV23436-RA	Reverse transcriptase (20%U)	protein_coding	GO:0003723	IEA	RNA binding	molecular_function	gnl|Nvit_2.0|ChrUn.Scaffold1202:7534-12020	0	0	0		0.0239419	0	0.0718256
NV19066	NV19066-RA	Unknown (37%U)	protein_coding	GO:0003723	IEA	RNA binding	molecular_function	gnl|Nvit_2.0|ChrUn.Scaffold1210:144-2618	0	0	0		0.0133662	0	0.0400985
NV20926	NV20926-RA	Unknown (33%U)	protein_coding	GO:0003723	IEA	RNA binding	molecular_function	gnl|Nvit_2.0|ChrUn.Scaffold1214:1858-2532	0	0	0		0.189747	0	0.569241
NV19067	NV19067-RA	Unknown (41%U)	protein_coding	GO:0003723	IEA	RNA binding	molecular_function	gnl|Nvit_2.0|ChrUn.Scaffold1217:10765-13191	0.00833881	0	0.0305756		0.0307348	0	0.0853745
NV19068	NV19068-RA	Unknown (68%A)	protein_coding	GO:0003723	IEA	RNA binding	molecular_function	gnl|Nvit_2.0|ChrUn.Scaffold1217:13724-18960	0.00212346	0	0.0191111		0	0	0
NV23194	NV23194-RA	Unknown	protein_coding	GO:0003723	IEA	RNA binding	molecular_function	gnl|Nvit_2.0|ChrUn.Scaffold1227:4368-7473	0	0	0		0.0138566	0	0.0415697
NV30143	NV30143-RA	Reverse transcriptase (28%U)	protein_coding	GO:0003723	IEA	RNA binding	molecular_function	gnl|Nvit_2.0|ChrUn.Scaffold1230:54-4364	0.0912958	0.043669	0.138923		0.013038	0	0.0384434
NV24640	NV24640-RA	Reverse transcriptase (20%U)	protein_coding	GO:0003723	IEA	RNA binding	molecular_function	gnl|Nvit_2.0|ChrUn.Scaffold1245:184-1189	0.0459416	0	0.137825		0.124739	0	0.346497
NV19070	NV19070-RA	Unknown (36%U)	protein_coding	GO:0003723	IEA	RNA binding	molecular_function	gnl|Nvit_2.0|ChrUn.Scaffold1245:6788-7786	0	0	0		0	0	0
NV17955	NV17955-RA	Lian-Aa1 retrotransposon protein (17%U)	protein_coding	GO:0003723	IEA	RNA binding	molecular_function	gnl|Nvit_2.0|ChrUn.Scaffold125:47746-59444	0.00753669	0	0.0226101		0.00927673	0	0.0278302
NV22055	NV22055-RA	Unknown	protein_coding	GO:0003723	IEA	RNA binding	molecular_function	gnl|Nvit_2.0|ChrUn.Scaffold125:152884-190657	0	0	0		0	0	0
NV21113	NV21113-RA	Lian-Aa1 retrotransposon protein (9%U)	protein_coding	GO:0003723	IEA	RNA binding	molecular_function	gnl|Nvit_2.0|ChrUn.Scaffold1251:37101-39720	0	0	0		0	0	0
NV19072	NV19072-RA	Enzymatic polyprotein, putative (23%U)	protein_coding	GO:0003723	IEA	RNA binding	molecular_function	gnl|Nvit_2.0|ChrUn.Scaffold1255:1610-39178	0	0	0		0.010793	0	0.0539652
NV19075	NV19075-RA	Unknown (10%U)	protein_coding	GO:0003723	IEA	RNA binding	molecular_function	gnl|Nvit_2.0|ChrUn.Scaffold1270:11549-25007	0.0508539	0.0281443	0.0735634		0.0702641	0.040464	0.100064
NV19076	NV19076-RA	Unknown (24%U)	protein_coding	GO:0003723	IEA	RNA binding	molecular_function	gnl|Nvit_2.0|ChrUn.Scaffold1271:325-4611	0.0163028	0	0.040258		0.00614785	0	0.0209027
NV26018	NV26018-RA	Lian-Aa1 retrotransposon protein (13%U)	protein_coding	GO:0003723	IEA	RNA binding	molecular_function	gnl|Nvit_2.0|ChrUn.Scaffold1271:10476-12904	0	0	0		0	0	0
NV19077	NV19077-RA	Unknown (25%U)	protein_coding	GO:0003723	IEA	RNA binding	molecular_function	gnl|Nvit_2.0|ChrUn.Scaffold1271:5010-9296	0.0706837	0.0270323	0.114335		0.0580311	0.0132909	0.102771
NV21022	NV21022-RA	Reverse transcriptase (20%U)	protein_coding	GO:0003723	IEA	RNA binding	molecular_function	gnl|Nvit_2.0|ChrUn.Scaffold1279:90-6076	3.17186	2.57244	3.77129		2.68986	2.08073	3.29899
NV22077	NV22077-RA	Unknown	protein_coding	GO:0003723	IEA	RNA binding	molecular_function	gnl|Nvit_2.0|ChrUn.Scaffold1286:1796-14982	0.04116	0.00755301	0.0747671		0.118255	0.0550452	0.181465
NV22976	NV22976-RA	Lian-Aa1 retrotransposon protein (11%U)	protein_coding	GO:0003723	IEA	RNA binding	molecular_function	gnl|Nvit_2.0|ChrUn.Scaffold1303:1139-6887	0	0	0		0	0	0
NV25208	NV25208-RA	Reverse transcriptase (19%U)	protein_coding	GO:0003723	IEA	RNA binding	molecular_function	gnl|Nvit_2.0|ChrUn.Scaffold1305:16336-19810	0.125638	0	0.286454		0	0	0
NV22143	NV22143-RA	Unknown (48%A)	protein_coding	GO:0003723	IEA	RNA binding	molecular_function	gnl|Nvit_2.0|ChrUn.Scaffold131:117677-120976	0	0	0		0	0	0
NV18082	NV18082-RA	Unknown (49%U)	protein_coding	GO:0003723	IEA	RNA binding	molecular_function	gnl|Nvit_2.0|ChrUn.Scaffold131:235922-242061	0	0	0		0	0	0
NV23880	NV23880-RA	Endonuclease-reverse transcriptase (17%U)	protein_coding	GO:0003723	IEA	RNA binding	molecular_function	gnl|Nvit_2.0|ChrUn.Scaffold1314:23542-24357	0.043073	0	0.129219		0.0520541	0	0.156162
NV19089	NV19089-RA	Enzymatic polyprotein, putative (38%U)	protein_coding	GO:0003723	IEA	RNA binding	molecular_function	gnl|Nvit_2.0|ChrUn.Scaffold1346:4681-15354	0.104093	0.064785	0.143401		0.0900961	0.0485778	0.131614
NV24231	NV24231-RA	Unknown (94%A)	protein_coding	GO:0003723	IEA	RNA binding	molecular_function	gnl|Nvit_2.0|ChrUn.Scaffold1357:3460-8068	0.598505	0.464973	0.732037		0.823964	0.650902	0.997026
NV19093	NV19093-RA	Unknown (46%A)	protein_coding	GO:0003723	IEA	RNA binding	molecular_function	gnl|Nvit_2.0|ChrUn.Scaffold1360:2862-5676	0	0	0		0	0	0
NV24540	NV24540-RA	Unknown (52%A)	protein_coding	GO:0003723	IEA	RNA binding	molecular_function	gnl|Nvit_2.0|ChrUn.Scaffold138:447308-449460	0	0	0		0	0	0
NV25417	NV25417-RA	TE:Uncharacterized 50 kDa protein in type I retrotransposable element R1DM (52%A)	protein_coding	GO:0003723	IEA	RNA binding	molecular_function	gnl|Nvit_2.0|ChrUn.Scaffold1389:2867-5158	0.790293	0.566764	1.01382		1.10418	0.811678	1.39669
NV19098	NV19098-RA	Enzymatic polyprotein, putative (40%U)	protein_coding	GO:0003723	IEA	RNA binding	molecular_function	gnl|Nvit_2.0|ChrUn.Scaffold1407:815-3898	0	0	0		0	0	0
NV20326	NV20326-RA	Reverse transcriptase (18%U)	protein_coding	GO:0003723	IEA	RNA binding	molecular_function	gnl|Nvit_2.0|ChrUn.Scaffold146:67903-69983	0	0	0		0	0	0
NV20320	NV20320-RA	Unknown (38%U)	protein_coding	GO:0003723	IEA	RNA binding	molecular_function	gnl|Nvit_2.0|ChrUn.Scaffold146:248090-248554	0	0	0		0	0	0
NV24221	NV24221-RA	Reverse transcriptase (24%U)	protein_coding	GO:0003723	IEA	RNA binding	molecular_function	gnl|Nvit_2.0|ChrUn.Scaffold147:281226-282391	0	0	0		0	0	0
NV24212	NV24212-RA	Unknown (75%A)	protein_coding	GO:0003723	IEA	RNA binding	molecular_function	gnl|Nvit_2.0|ChrUn.Scaffold147:269013-276159	0.0691088	0.03495	0.103268		0.0253176	0.000998245	0.049637
NV19113	NV19113-RA	Unknown (59%A)	protein_coding	GO:0003723	IEA	RNA binding	molecular_function	gnl|Nvit_2.0|ChrUn.Scaffold1486:3930-6837	0	0	0		0.0119191	0	0.0357573
NV18218	NV18218-RA	Unknown (41%U)	protein_coding	GO:0003723	IEA	RNA binding	molecular_function	gnl|Nvit_2.0|ChrUn.Scaffold152:202324-205437	0.00422315	0	0.0211157		0.00519571	0	0.0259786
NV22468	NV22468-RA	Unknown (20%U)	protein_coding	GO:0003723	IEA	RNA binding	molecular_function	gnl|Nvit_2.0|ChrUn.Scaffold154:271598-273661	0.0674077	0	0.145243		0.0548868	0	0.132509
NV18233	NV18233-RA	TE:Lian-Aa1 retrotransposon protein (75%A)	protein_coding	GO:0003723	IEA	RNA binding	molecular_function	gnl|Nvit_2.0|ChrUn.Scaffold154:280852-284691	0.00750389	0	0.0225117		0.07096	0.0155408	0.126379
NV30317	NV30317-RA	Lian-Aa1 retrotransposon protein (19%U)	protein_coding	GO:0003723	IEA	RNA binding	molecular_function	gnl|Nvit_2.0|ChrUn.Scaffold157:34141-34779	0	0	0		0	0	0
NV30318	NV30318-RA	TE:Uncharacterized 50 kDa protein in type I retrotransposable element R1DM (49%A)	protein_coding	GO:0003723	IEA	RNA binding	molecular_function	gnl|Nvit_2.0|ChrUn.Scaffold157:37471-37983	0	0	0		0	0	0
NV19119	NV19119-RA	Unknown	protein_coding	GO:0003723	IEA	RNA binding	molecular_function	gnl|Nvit_2.0|ChrUn.Scaffold1578:34320-36188	0	0	0		0	0	0
NV24853	NV24853-RA	ORF2-encoded protein (Fragment) (17%U)	protein_coding	GO:0003723	IEA	RNA binding	molecular_function	gnl|Nvit_2.0|ChrUn.Scaffold1592:6845-8003	0.0322981	0	0.0968943		0	0	0
NV26211	NV26211-RA	Reverse transcriptase (13%U)	protein_coding	GO:0003723	IEA	RNA binding	molecular_function	gnl|Nvit_2.0|ChrUn.Scaffold160:230063-237858	0	0	0		0	0	0
NV30332	NV30332-RA	TE:Reverse transcriptase (91%A)	protein_coding	GO:0003723	IEA	RNA binding	molecular_function	gnl|Nvit_2.0|ChrUn.Scaffold1623:1172-4006	0.0374394	0	0.0748787		0.0258972	0	0.0719367
NV26233	NV26233-RA	Unknown (54%A)	protein_coding	GO:0003723	IEA	RNA binding	molecular_function	gnl|Nvit_2.0|ChrUn.Scaffold165:94847-100627	0.0727375	0.0177531	0.127722		0.0255423	0	0.0616646
NV24996	NV24996-RA	Unknown	protein_coding	GO:0003723	IEA	RNA binding	molecular_function	gnl|Nvit_2.0|ChrUn.Scaffold1663:1456-14751	0	0	0		0	0	0
NV20373	NV20373-RA	Unknown	protein_coding	GO:0003723	IEA	RNA binding	molecular_function	gnl|Nvit_2.0|ChrUn.Scaffold169:64129-64539	0	0	0		0.532053	0	1.14641
NV30368	NV30368-RA	TE:chimeric R1/R2 retrotransposon (70%A)	protein_coding	GO:0003723	IEA	RNA binding	molecular_function	gnl|Nvit_2.0|ChrUn.Scaffold1693:116-4268	0.00894046	0	0.0268214		0.0449027	0	0.0940808
NV20372	NV20372-RA	Reverse transcriptase (Fragment) (7%U)	protein_coding	GO:0003723	IEA	RNA binding	molecular_function	gnl|Nvit_2.0|ChrUn.Scaffold169:148566-240485	0	0	0		0.0268749	0	0.0806246
NV20380	NV20380-RA	Unknown (86%A)	protein_coding	GO:0003723	IEA	RNA binding	molecular_function	gnl|Nvit_2.0|ChrUn.Scaffold169:217825-234881	0	0	0		0.0388907	0	0.116672
NV19130	NV19130-RA	Unknown	protein_coding	GO:0003723	IEA	RNA binding	molecular_function	gnl|Nvit_2.0|ChrUn.Scaffold1722:73-1931	0.040022	0	0.0966218		0.0574415	0	0.142215
NV25067	NV25067-RA	Unknown	protein_coding	GO:0003723	IEA	RNA binding	molecular_function	gnl|Nvit_2.0|ChrUn.Scaffold167:15040-168879	0.773321	0.675698	0.870944		0.737414	0.631528	0.843301
NV19137	NV19137-RA	TE:Retrovirus-related Pol Polyprotein from type-1 retrotransposable element R1 (49%A)	protein_coding	GO:0003723	IEA	RNA binding	molecular_function	gnl|Nvit_2.0|ChrUn.Scaffold1793:265-2310	0.350725	0.210593	0.490858		0.612324	0.408329	0.816319
NV24867	NV24867-RA	Unknown (40%A)	protein_coding	GO:0003723	IEA	RNA binding	molecular_function	gnl|Nvit_2.0|ChrUn.Scaffold1793:4664-15831	0.686748	0.560307	0.813188		0.695489	0.554256	0.836721
NV23224	NV23224-RA	Lian-Aa1 retrotransposon protein (19%U)	protein_coding	GO:0003723	IEA	RNA binding	molecular_function	gnl|Nvit_2.0|ChrUn.Scaffold180:4860-6809	0	0	0		0	0	0
NV23217	NV23217-RA	Reverse transcriptase (22%U)	protein_coding	GO:0003723	IEA	RNA binding	molecular_function	gnl|Nvit_2.0|ChrUn.Scaffold180:191983-275453	0	0	0		0	0	0
NV18377	NV18377-RA	TE:Retrovirus-related Pol Polyprotein from Transposon (76%A)	protein_coding	GO:0003723	IEA	RNA binding	molecular_function	gnl|Nvit_2.0|ChrUn.Scaffold180:304048-312465	0	0	0		0	0	0
NV23188	NV23188-RA	Unknown	protein_coding	GO:0003723	IEA	RNA binding	molecular_function	gnl|Nvit_2.0|ChrUn.Scaffold1818:4948-6700	0.0265454	0	0.0796362		0	0	0
NV18384	NV18384-RA	Unknown	protein_coding	GO:0003723	IEA	RNA binding	molecular_function	gnl|Nvit_2.0|ChrUn.Scaffold182:210967-227176	0.0199411	0	0.0481421		0	0	0
NV19140	NV19140-RA	GA23283 (21%U)	protein_coding	GO:0003723	IEA	RNA binding	molecular_function	gnl|Nvit_2.0|ChrUn.Scaffold1821:5900-8166	0	0	0		0	0	0
NV23655	NV23655-RA	Lian-Aa1 retrotransposon protein (36%U)	protein_coding	GO:0003723	IEA	RNA binding	molecular_function	gnl|Nvit_2.0|ChrUn.Scaffold183:24438-25109	0.0289818	0	0.144909		0	0	0
NV18386	NV18386-RA	Unknown	protein_coding	GO:0003723	IEA	RNA binding	molecular_function	gnl|Nvit_2.0|ChrUn.Scaffold183:171884-181646	0.054252	0.0178605	0.0906435		0.03366	0	0.0679123
NV18388	NV18388-RA	Unknown	protein_coding	GO:0003723	IEA	RNA binding	molecular_function	gnl|Nvit_2.0|ChrUn.Scaffold183:190768-195034	0.074259	0.0290667	0.119451		0.121315	0.0576619	0.184968
NV18389	NV18389-RA	Unknown (34%U)	protein_coding	GO:0003723	IEA	RNA binding	molecular_function	gnl|Nvit_2.0|ChrUn.Scaffold184:31385-33575	0.0537269	0	0.107454		0.0494466	0	0.106543
NV25546	NV25546-RA	Unknown (70%A)	protein_coding	GO:0003723	IEA	RNA binding	molecular_function	gnl|Nvit_2.0|ChrUn.Scaffold184:176804-178126	0	0	0		0	0	0
NV25540	NV25540-RA	Unknown (62%A)	protein_coding	GO:0003723	IEA	RNA binding	molecular_function	gnl|Nvit_2.0|ChrUn.Scaffold184:188997-191291	0.159691	0.0467724	0.27261		0.229202	0.0672707	0.391133
NV19142	NV19142-RA	Polypeptide (Fragment) (30%U)	protein_coding	GO:0003723	IEA	RNA binding	molecular_function	gnl|Nvit_2.0|ChrUn.Scaffold1842:2078-2938	0	0	0		0	0	0
NV30459	NV30459-RA	Lian-Aa1 retrotransposon protein (39%U)	protein_coding	GO:0003723	IEA	RNA binding	molecular_function	gnl|Nvit_2.0|ChrUn.Scaffold1845:2687-3256	0	0	0		0	0	0
NV19143	NV19143-RA	Unknown (30%U)	protein_coding	GO:0003723	IEA	RNA binding	molecular_function	gnl|Nvit_2.0|ChrUn.Scaffold1850:34-4912	0	0	0		0.0134566	0	0.0403698
NV24111	NV24111-RA	Unknown	protein_coding	GO:0003723	IEA	RNA binding	molecular_function	gnl|Nvit_2.0|ChrUn.Scaffold1872:32-2464	0	0	0		0	0	0
NV20043	NV20043-RA	Unknown (72%A)	protein_coding	GO:0003723	IEA	RNA binding	molecular_function	gnl|Nvit_2.0|ChrUn.Scaffold1905:279-3649	0.908578	0.708359	1.1088		1.34314	1.07364	1.61264
NV18422	NV18422-RA	Unknown (52%A)	protein_coding	GO:0003723	IEA	RNA binding	molecular_function	gnl|Nvit_2.0|ChrUn.Scaffold192:97915-132822	0.00564967	0	0.016949		0.0139218	0	0.0336101
NV30520	NV30520-RA	Unknown (42%U)	protein_coding	GO:0003723	IEA	RNA binding	molecular_function	gnl|Nvit_2.0|ChrUn.Scaffold192:220586-221167	0	0	0		0	0	0
NV30521	NV30521-RA	TE:Reverse transcriptase (90%A)	protein_coding	GO:0003723	IEA	RNA binding	molecular_function	gnl|Nvit_2.0|ChrUn.Scaffold1931:5547-8859	0.0787319	0.0235962	0.133868		0.12893	0.0515991	0.206261
NV18440	NV18440-RA	Unknown (27%U)	protein_coding	GO:0003723	IEA	RNA binding	molecular_function	gnl|Nvit_2.0|ChrUn.Scaffold195:190033-193635	0.00806001	0	0.02418		0	0	0
NV23349	NV23349-RA	Reverse transcriptase (23%U)	protein_coding	GO:0003723	IEA	RNA binding	molecular_function	gnl|Nvit_2.0|ChrUn.Scaffold1958:28764-29719	0.0521991	0	0.156597		0.0627899	0	0.18837
NV18450	NV18450-RA	Unknown (13%U)	protein_coding	GO:0003723	IEA	RNA binding	molecular_function	gnl|Nvit_2.0|ChrUn.Scaffold198:137925-142279	0.0399177	0	0.0860107		0.0816443	0.00861942	0.154669
NV23405	NV23405-RA	Zinc finger BED domain-containing protein 1 (Fragment) (37%U)	protein_coding	GO:0003723	IEA	RNA binding	molecular_function	gnl|Nvit_2.0|ChrUn.Scaffold198:172260-180080	0.0168776	0	0.0506328		0.0206737	0	0.062021
NV20238	NV20238-RA	Lian-Aa1 retrotransposon protein (20%U)	protein_coding	GO:0003723	IEA	RNA binding	molecular_function	gnl|Nvit_2.0|ChrUn.Scaffold1983:862-2305	0	0	0		0	0	0
NV19154	NV19154-RA	Unknown (38%U)	protein_coding	GO:0003723	IEA	RNA binding	molecular_function	gnl|Nvit_2.0|ChrUn.Scaffold1983:4214-11049	0.0357268	0.00249562	0.0689579		0.0310478	0	0.0689418
NV25535	NV25535-RA	Reverse transcriptase (22%U)	protein_coding	GO:0003723	IEA	RNA binding	molecular_function	gnl|Nvit_2.0|ChrUn.Scaffold1985:840-5680	0.0228579	0	0.0551838		0	0	0
NV18454	NV18454-RA	Unknown (28%U)	protein_coding	GO:0003723	IEA	RNA binding	molecular_function	gnl|Nvit_2.0|ChrUn.Scaffold200:147798-151454	0.00913324	0	0.0273997		0	0	0
NV18455	NV18455-RA	Polypeptide (Fragment) (40%U)	protein_coding	GO:0003723	IEA	RNA binding	molecular_function	gnl|Nvit_2.0|ChrUn.Scaffold200:155940-162738	0	0	0		0	0	0
NV30614	NV30614-RA	Unknown (34%U)	protein_coding	GO:0003723	IEA	RNA binding	molecular_function	gnl|Nvit_2.0|ChrUn.Scaffold200:201760-204553	0	0	0		0	0	0
NV19161	NV19161-RA	Unknown (79%A)	protein_coding	GO:0003723	IEA	RNA binding	molecular_function	gnl|Nvit_2.0|ChrUn.Scaffold2022:6701-13437	0.0676458	0.0357573	0.0995343		0.0641778	0.0282761	0.100079
NV18460	NV18460-RA	ORF2-encoded protein (Fragment) (23%U)	protein_coding	GO:0003723	IEA	RNA binding	molecular_function	gnl|Nvit_2.0|ChrUn.Scaffold203:904-2523	0.00989885	0	0.0494943		0.0988734	0	0.207161
NV18461	NV18461-RA	Unknown	protein_coding	GO:0003723	IEA	RNA binding	molecular_function	gnl|Nvit_2.0|ChrUn.Scaffold203:3509-7755	0.0606953	0.0153761	0.106014		0.0371879	0	0.0743757
NV20382	NV20382-RA	TE:Reverse transcriptase and recombinase (49%A)	protein_coding	GO:0003723	IEA	RNA binding	molecular_function	gnl|Nvit_2.0|ChrUn.Scaffold2032:9024-12218	0.503737	0.355741	0.651732		0.327996	0.194146	0.461846
NV24970	NV24970-RA	TE:RNA-directed DNA polymerase from mobile element jockey (36%A)	protein_coding	GO:0003723	IEA	RNA binding	molecular_function	gnl|Nvit_2.0|ChrUn.Scaffold207:133009-133927	0	0	0		0	0	0
NV24979	NV24979-RA	Unknown (9%U)	protein_coding	GO:0003723	IEA	RNA binding	molecular_function	gnl|Nvit_2.0|ChrUn.Scaffold207:290162-294162	0	0	0		0	0	0
NV23024	NV23024-RA		protein_coding	GO:0003723	IEA	RNA binding	molecular_function	gnl|Nvit_2.0|ChrUn.Scaffold208:73826-123225	0.0167954	0	0.0503863		0	0	0
NV30641	NV30641-RA	Unknown (63%A)	protein_coding	GO:0003723	IEA	RNA binding	molecular_function	gnl|Nvit_2.0|ChrUn.Scaffold208:120446-120721	2.99667	0	6.45693		4.86539	0.892816	8.83796
NV23943	NV23943-RA	Unknown	protein_coding	GO:0003723	IEA	RNA binding	molecular_function	gnl|Nvit_2.0|ChrUn.Scaffold209:53510-67523	0.106854	0.0392736	0.174434		0.118178	0.0393926	0.196963
NV23941	NV23941-RA	Endonuclease/reverse transcriptase (35%U)	protein_coding	GO:0003723	IEA	RNA binding	molecular_function	gnl|Nvit_2.0|ChrUn.Scaffold209:196560-198479	0.246811	0.123732	0.36989		0.142314	0.0416828	0.242945
NV23940	NV23940-RA	TE:RNA-directed DNA polymerase from mobile element jockey (50%A)	protein_coding	GO:0003723	IEA	RNA binding	molecular_function	gnl|Nvit_2.0|ChrUn.Scaffold209:199073-231685	0.0358393	0.0078491	0.0638295		0.0287534	0.00303558	0.0544713
NV19172	NV19172-RA	Unknown	protein_coding	GO:0003723	IEA	RNA binding	molecular_function	gnl|Nvit_2.0|ChrUn.Scaffold2099:708-5894	0	0	0		0	0	0
NV22981	NV22981-RA	TE:Enzymatic Polyprotein (59%A)	protein_coding	GO:0003723	IEA	RNA binding	molecular_function	gnl|Nvit_2.0|ChrUn.Scaffold210:65335-115591	0	0	0		0	0	0
NV20961	NV20961-RA	Unknown (42%A)	protein_coding	GO:0003723	IEA	RNA binding	molecular_function	gnl|Nvit_2.0|ChrUn.Scaffold212:89428-151850	0	0	0		0	0	0
NV18492	NV18492-RA	Unknown (72%A)	protein_coding	GO:0003723	IEA	RNA binding	molecular_function	gnl|Nvit_2.0|ChrUn.Scaffold214:12630-18433	0	0	0		0	0	0
NV22543	NV22543-RA	Unknown	protein_coding	GO:0003723	IEA	RNA binding	molecular_function	gnl|Nvit_2.0|ChrUn.Scaffold2146:3964-8553	0	0	0		0.0611907	0	0.147728
NV20544	NV20544-RA	TE:Transposable element Tc3 Transposase (55%A)	protein_coding	GO:0003723	IEA	RNA binding	molecular_function	gnl|Nvit_2.0|ChrUn.Scaffold215:78901-86348	0.0795824	0	0.159165		0	0	0
NV18494	NV18494-RA	Unknown (72%A)	protein_coding	GO:0003723	IEA	RNA binding	molecular_function	gnl|Nvit_2.0|ChrUn.Scaffold215:102524-103880	0	0	0		0	0	0
NV19146	NV19146-RA	Polypeptide (Fragment) (45%U)	protein_coding	GO:0003723	IEA	RNA binding	molecular_function	gnl|Nvit_2.0|ChrUn.Scaffold216:7789-108769	0	0	0		0	0	0
NV20669	NV20669-RA	Reverse transcriptase (Fragment) (60%U)	protein_coding	GO:0003723	IEA	RNA binding	molecular_function	gnl|Nvit_2.0|ChrUn.Scaffold2169:510-6849	0	0	0		0.00910406	0	0.0273122
NV30671	NV30671-RA	Retrovirus-related Pol polyprotein from type-1 retrotransposable element R1 3 (Fragment) (40%U)	protein_coding	GO:0003723	IEA	RNA binding	molecular_function	gnl|Nvit_2.0|ChrUn.Scaffold2169:10529-13120	0.0355489	0	0.0765972		0	0	0
NV22210	NV22210-RA	Reverse transcriptase (9%U)	protein_coding	GO:0003723	IEA	RNA binding	molecular_function	gnl|Nvit_2.0|ChrUn.Scaffold219:194682-197055	0	0	0		0	0	0
NV24070	NV24070-RA	Reverse transcriptase (8%U)	protein_coding	GO:0003723	IEA	RNA binding	molecular_function	gnl|Nvit_2.0|ChrUn.Scaffold220:38555-42292	0	0	0		0	0	0
NV30692	NV30692-RA	Unknown (27%U)	protein_coding	GO:0003723	IEA	RNA binding	molecular_function	gnl|Nvit_2.0|ChrUn.Scaffold220:220471-258539	0	0	0		0	0	0
NV18508	NV18508-RA	Unknown (23%U)	protein_coding	GO:0003723	IEA	RNA binding	molecular_function	gnl|Nvit_2.0|ChrUn.Scaffold223:107975-110388	0	0	0		0	0	0
NV25229	NV25229-RA	Reverse transcriptase (8%U)	protein_coding	GO:0003723	IEA	RNA binding	molecular_function	gnl|Nvit_2.0|ChrUn.Scaffold229:22740-29811	1.67213	1.44298	1.90127		1.62309	1.37264	1.87354
NV24634	NV24634-RA	TE:Uncharacterized 50 kDa protein in type I retrotransposable element R1DM (48%A)	protein_coding	GO:0003723	IEA	RNA binding	molecular_function	gnl|Nvit_2.0|ChrUn.Scaffold232:141640-142979	0	0	0		0	0	0
NV21433	NV21433-RA	Gag-pol polyprotein (29%U)	protein_coding	GO:0003723	IEA	RNA binding	molecular_function	gnl|Nvit_2.0|ChrUn.Scaffold241:61662-62186	0	0	0		0.105733	0	0.317198
NV20553	NV20553-RA	TE:Reverse transcriptase (58%A)	protein_coding	GO:0003723	IEA	RNA binding	molecular_function	gnl|Nvit_2.0|ChrUn.Scaffold240:64325-73035	0	0	0		0.0092194	0	0.0276582
NV25105	NV25105-RA	Unknown	protein_coding	GO:0003723	IEA	RNA binding	molecular_function	gnl|Nvit_2.0|ChrUn.Scaffold242:156471-158458	0.0265454	0	0.0796362		0	0	0
NV18552	NV18552-RA	Reverse transcriptase (28%U)	protein_coding	GO:0003723	IEA	RNA binding	molecular_function	gnl|Nvit_2.0|ChrUn.Scaffold243:22529-27051	0	0	0		0	0	0
NV24746	NV24746-RA	Reverse transcriptase (11%U)	protein_coding	GO:0003723	IEA	RNA binding	molecular_function	gnl|Nvit_2.0|ChrUn.Scaffold244:59966-124832	0	0	0		0	0	0
NV24894	NV24894-RA	Unknown (78%A)	protein_coding	GO:0003723	IEA	RNA binding	molecular_function	gnl|Nvit_2.0|ChrUn.Scaffold255:2321-2950	0	0	0		0	0	0
NV18577	NV18577-RA	Unknown (71%A)	protein_coding	GO:0003723	IEA	RNA binding	molecular_function	gnl|Nvit_2.0|ChrUn.Scaffold255:199272-203940	0.132831	0.071884	0.193778		0.0430382	0.00454366	0.0815327
NV21277	NV21277-RA	Unknown (67%A)	protein_coding	GO:0003723	IEA	RNA binding	molecular_function	gnl|Nvit_2.0|ChrUn.Scaffold257:3961-6241	0.103989	0	0.224065		0.252428	0.0463215	0.458535
NV24614	NV24614-RA	Lian-Aa1 retrotransposon protein (37%U)	protein_coding	GO:0003723	IEA	RNA binding	molecular_function	gnl|Nvit_2.0|ChrUn.Scaffold262:131579-132133	0	0	0		0	0	0
NV23238	NV23238-RA	Unknown (60%A)	protein_coding	GO:0003723	IEA	RNA binding	molecular_function	gnl|Nvit_2.0|ChrUn.Scaffold264:96504-129984	0	0	0		0	0	0
NV18588	NV18588-RA	Lian-Aa1 retrotransposon protein (21%U)	protein_coding	GO:0003723	IEA	RNA binding	molecular_function	gnl|Nvit_2.0|ChrUn.Scaffold264:179892-181373	0	0	0		0	0	0
NV20610	NV20610-RA	Unknown (27%U)	protein_coding	GO:0003723	IEA	RNA binding	molecular_function	gnl|Nvit_2.0|ChrUn.Scaffold265:73184-77528	0.0399558	0	0.0964619		0	0	0
NV30801	NV30801-RA	Polypeptide (Fragment) (22%U)	protein_coding	GO:0003723	IEA	RNA binding	molecular_function	gnl|Nvit_2.0|ChrUn.Scaffold267:70076-71025	0	0	0		0	0	0
NV30802	NV30802-RA	Lian-Aa1 retrotransposon protein (33%U)	non_coding_cds	GO:0003723	IEA	RNA binding	molecular_function	gnl|Nvit_2.0|ChrUn.Scaffold267:94007-95845	0	0	0		0.0388695	0	0.0938392
NV20158	NV20158-RA	GE11349 (41%U)	protein_coding	GO:0003723	IEA	RNA binding	molecular_function	gnl|Nvit_2.0|ChrUn.Scaffold267:170888-171526	0	0	0		0	0	0
NV22534	NV22534-RA	Unknown (80%A)	protein_coding	GO:0003723	IEA	RNA binding	molecular_function	gnl|Nvit_2.0|ChrUn.Scaffold268:150871-189192	0	0	0		0.00788396	0	0.0394198
NV30809	NV30809-RA	Unknown (27%U)	protein_coding	GO:0003723	IEA	RNA binding	molecular_function	gnl|Nvit_2.0|ChrUn.Scaffold269:10480-11768	0	0	0		0	0	0
NV30820	NV30820-RA	TE:RNA-directed DNA polymerase from mobile element jockey (44%A)	protein_coding	GO:0003723	IEA	RNA binding	molecular_function	gnl|Nvit_2.0|ChrUn.Scaffold273:6044-7039	0	0	0		0	0	0
NV24756	NV24756-RA	Reverse transcriptase and recombinase (32%U)	protein_coding	GO:0003723	IEA	RNA binding	molecular_function	gnl|Nvit_2.0|ChrUn.Scaffold273:193574-199541	0	0	0		0	0	0
NV21066	NV21066-RA	Unknown (62%A)	protein_coding	GO:0003723	IEA	RNA binding	molecular_function	gnl|Nvit_2.0|ChrUn.Scaffold2793:82-498	0	0	0		0	0	0
NV20270	NV20270-RA	Homeobox protein AKR (54%A)	protein_coding	GO:0003723	IEA	RNA binding	molecular_function	gnl|Nvit_2.0|ChrUn.Scaffold281:12339-70521	3.81636	3.29337	4.33934		4.40898	3.78701	5.03095
NV20197	NV20197-RA	Unknown	protein_coding	GO:0003723	IEA	RNA binding	molecular_function	gnl|Nvit_2.0|ChrUn.Scaffold282:46804-192537	0	0	0		0	0	0
NV30849	NV30849-RA	Unknown (48%U)	protein_coding	GO:0003723	IEA	RNA binding	molecular_function	gnl|Nvit_2.0|ChrUn.Scaffold282:64396-65273	0	0	0		0	0	0
NV20196	NV20196-RA	Reverse transcriptase (14%U)	protein_coding	GO:0003723	IEA	RNA binding	molecular_function	gnl|Nvit_2.0|ChrUn.Scaffold282:182063-184254	0	0	0		0.0554994	0	0.133988
NV18608	NV18608-RA	Reverse transcriptase (26%U)	protein_coding	GO:0003723	IEA	RNA binding	molecular_function	gnl|Nvit_2.0|ChrUn.Scaffold283:5146-9349	0.00357184	0	0.0178602		5.7518e-07	0	0.0175914
NV20903	NV20903-RA	Unknown	protein_coding	GO:0003723	IEA	RNA binding	molecular_function	gnl|Nvit_2.0|ChrUn.Scaffold283:96854-102515	0	0	0		0.0312033	0	0.09361
NV18613	NV18613-RA	TE:RNA-directed DNA polymerase from mobile element jockey (42%A)	protein_coding	GO:0003723	IEA	RNA binding	molecular_function	gnl|Nvit_2.0|ChrUn.Scaffold284:44056-47743	0.480362	0.335527	0.625196		0.362185	0.22278	0.50159
NV18614	NV18614-RA	Unknown (33%U)	protein_coding	GO:0003723	IEA	RNA binding	molecular_function	gnl|Nvit_2.0|ChrUn.Scaffold284:68027-71882	0.0867571	0.0366679	0.136846		0	0	0
NV18617	NV18617-RA	Unknown (25%U)	protein_coding	GO:0003723	IEA	RNA binding	molecular_function	gnl|Nvit_2.0|ChrUn.Scaffold285:137582-139354	0	0	0		0	0	0
NV23350	NV23350-RA	ORF2-encoded protein (Fragment) (6%U)	protein_coding	GO:0003723	IEA	RNA binding	molecular_function	gnl|Nvit_2.0|ChrUn.Scaffold287:85081-92785	0.00909882	0	0.0272965		0	0	0
NV25758	NV25758-RA	LINE-1 retrotransposon element, putative (Fragment), putative (19%U)	protein_coding	GO:0003723	IEA	RNA binding	molecular_function	gnl|Nvit_2.0|ChrUn.Scaffold2873:2751-4367	0.06619	0	0.159797		0.201003	0.0212205	0.380786
NV24552	NV24552-RA	Unknown	protein_coding	GO:0003723	IEA	RNA binding	molecular_function	gnl|Nvit_2.0|ChrUn.Scaffold289:79660-82092	0	0	0		0	0	0
NV30872	NV30872-RA	Endonuclease-reverse transcriptase (23%U)	protein_coding	GO:0003723	IEA	RNA binding	molecular_function	gnl|Nvit_2.0|ChrUn.Scaffold291:77813-78946	0.0639969	0	0.154502		0.116672	0	0.251393
NV25169	NV25169-RA	ORF2-encoded protein (Fragment) (15%U)	protein_coding	GO:0003723	IEA	RNA binding	molecular_function	gnl|Nvit_2.0|ChrUn.Scaffold293:28614-29930	0	0	0		0.0277756	0	0.0833267
NV26125	NV26125-RA	Reverse transcriptase (23%U)	protein_coding	GO:0003723	IEA	RNA binding	molecular_function	gnl|Nvit_2.0|ChrUn.Scaffold296:201576-203908	0.0200686	0	0.100343		0.198365	0	0.415617
NV25189	NV25189-RA	Endonuclease-reverse transcriptase (18%U)	protein_coding	GO:0003723	IEA	RNA binding	molecular_function	gnl|Nvit_2.0|ChrUn.Scaffold297:92631-94654	0.0502465	0	0.108266		0.143621	0.0350537	0.252188
NV30880	NV30880-RA	Unknown (78%A)	protein_coding	GO:0003723	IEA	RNA binding	molecular_function	gnl|Nvit_2.0|ChrUn.Scaffold298:10418-10789	0	0	0		0	0	0
NV24171	NV24171-RA	Enzymatic polyprotein, putative (40%U)	protein_coding	GO:0003723	IEA	RNA binding	molecular_function	gnl|Nvit_2.0|ChrUn.Scaffold299:175173-175568	0	0	0		0	0	0
NV30913	NV30913-RA	Unknown (6%U)	protein_coding	GO:0003723	IEA	RNA binding	molecular_function	gnl|Nvit_2.0|ChrUn.Scaffold300:25264-28183	0	0	0		0	0	0
NV18643	NV18643-RA	Unknown (41%U)	protein_coding	GO:0003723	IEA	RNA binding	molecular_function	gnl|Nvit_2.0|ChrUn.Scaffold301:18121-19806	0.0168776	0	0.0506328		0	0	0
NV25267	NV25267-RA	TE:Endonuclease/Reverse transcriptase (54%A)	protein_coding	GO:0003723	IEA	RNA binding	molecular_function	gnl|Nvit_2.0|ChrUn.Scaffold301:54443-56292	0	0	0		0	0	0
NV25266	NV25266-RA	TE:Transposable element Tc3 Transposase (54%A)	protein_coding	GO:0003723	IEA	RNA binding	molecular_function	gnl|Nvit_2.0|ChrUn.Scaffold301:87347-98227	0.188739	0.0346342	0.342844		0.420669	0.166996	0.674341
NV18650	NV18650-RA	Protease (37%A)	protein_coding	GO:0003723	IEA	RNA binding	molecular_function	gnl|Nvit_2.0|ChrUn.Scaffold306:155580-161648	0	0	0		0	0	0
NV25216	NV25216-RA	Unknown	protein_coding	GO:0003723	IEA	RNA binding	molecular_function	gnl|Nvit_2.0|ChrUn.Scaffold307:16098-97636	0.013475	0	0.0325315		0	0	0
NV19200	NV19200-RA	Unknown (30%U)	protein_coding	GO:0003723	IEA	RNA binding	molecular_function	gnl|Nvit_2.0|ChrUn.Scaffold3095:7-815	0	0	0		0	0	0
NV24647	NV24647-RA	Reverse transcriptase (20%U)	protein_coding	GO:0003723	IEA	RNA binding	molecular_function	gnl|Nvit_2.0|ChrUn.Scaffold3081:8088-9818	0	0	0		0	0	0
NV23577	NV23577-RA	Unknown (12%U)	protein_coding	GO:0003723	IEA	RNA binding	molecular_function	gnl|Nvit_2.0|ChrUn.Scaffold321:6192-8957	0.0151607	0	0.0454822		0.0371744	0	0.0897469
NV21011	NV21011-RA	GA25168 (27%U)	protein_coding	GO:0003723	IEA	RNA binding	molecular_function	gnl|Nvit_2.0|ChrUn.Scaffold3219:4964-8375	0	0	0		0	0	0
NV23387	NV23387-RA	Unknown	protein_coding	GO:0003723	IEA	RNA binding	molecular_function	gnl|Nvit_2.0|ChrUn.Scaffold322:60617-85580	0	0	0		0	0	0
NV23394	NV23394-RA	Unknown (62%A)	protein_coding	GO:0003723	IEA	RNA binding	molecular_function	gnl|Nvit_2.0|ChrUn.Scaffold322:95781-97973	0	0	0		0	0	0
NV18679	NV18679-RA	Unknown (68%A)	protein_coding	GO:0003723	IEA	RNA binding	molecular_function	gnl|Nvit_2.0|ChrUn.Scaffold324:10449-18766	0	0	0		0	0	0
NV21199	NV21199-RA	TE:Reverse transcriptase (65%A)	protein_coding	GO:0003723	IEA	RNA binding	molecular_function	gnl|Nvit_2.0|ChrUn.Scaffold324:26780-28624	0	0	0		0	0	0
NV21198	NV21198-RA	Unknown	protein_coding	GO:0003723	IEA	RNA binding	molecular_function	gnl|Nvit_2.0|ChrUn.Scaffold324:35597-35995	0	0	0		0	0	0
NV18685	NV18685-RA	Unknown (35%U)	protein_coding	GO:0003723	IEA	RNA binding	molecular_function	gnl|Nvit_2.0|ChrUn.Scaffold335:186661-190382	0.449941	0.333451	0.566432		0.486568	0.351654	0.621481
NV30971	NV30971-RA	Unknown	protein_coding	GO:0003723	IEA	RNA binding	molecular_function	gnl|Nvit_2.0|ChrUn.Scaffold3350:1665-2252	0	0	0		0	0	0
NV26013	NV26013-RA	TE:Uncharacterized 50 kDa protein in type I retrotransposable element R1DM (44%A)	protein_coding	GO:0003723	IEA	RNA binding	molecular_function	gnl|Nvit_2.0|ChrUn.Scaffold336:12944-16090	0	0	0		0	0	0
NV18686	NV18686-RA	Unknown	protein_coding	GO:0003723	IEA	RNA binding	molecular_function	gnl|Nvit_2.0|ChrUn.Scaffold336:23887-34219	0	0	0		0	0	0
NV18688	NV18688-RA	Unknown (15%U)	protein_coding	GO:0003723	IEA	RNA binding	molecular_function	gnl|Nvit_2.0|ChrUn.Scaffold336:36565-42912	0.0278359	0.00428178	0.05139		0.0209645	0	0.0439252
NV20466	NV20466-RA	Unknown	protein_coding	GO:0003723	IEA	RNA binding	molecular_function	gnl|Nvit_2.0|ChrUn.Scaffold338:125020-139623	0	0	0		0.0557847	0.00588935	0.10568
NV19208	NV19208-RA	Unknown	protein_coding	GO:0003723	IEA	RNA binding	molecular_function	gnl|Nvit_2.0|ChrUn.Scaffold3380:5185-8564	0	0	0		0	0	0
NV18695	NV18695-RA	Unknown	protein_coding	GO:0003723	IEA	RNA binding	molecular_function	gnl|Nvit_2.0|ChrUn.Scaffold341:8338-32572	0.05701	0.0139145	0.100106		0.0705677	0.0138778	0.127258
NV18696	NV18696-RA	Protease (31%A)	protein_coding	GO:0003723	IEA	RNA binding	molecular_function	gnl|Nvit_2.0|ChrUn.Scaffold341:63284-66077	0.0582065	0.00729744	0.109116		0.0591466	0.00624427	0.112049
NV25219	NV25219-RA	Unknown	protein_coding	GO:0003723	IEA	RNA binding	molecular_function	gnl|Nvit_2.0|ChrUn.Scaffold342:15220-17804	0	0	0		0	0	0
NV18697	NV18697-RA	Unknown (28%U)	protein_coding	GO:0003723	IEA	RNA binding	molecular_function	gnl|Nvit_2.0|ChrUn.Scaffold344:82725-87256	0.00292192	0	0.0146096		0.0071994	0	0.0215982
NV18698	NV18698-RA	Unknown (58%A)	protein_coding	GO:0003723	IEA	RNA binding	molecular_function	gnl|Nvit_2.0|ChrUn.Scaffold344:88666-93150	0.00604276	0	0.0181283		0.00744368	0	0.022331
NV22578	NV22578-RA	GA23311 (64%A)	protein_coding	GO:0003723	IEA	RNA binding	molecular_function	gnl|Nvit_2.0|ChrUn.Scaffold346:51478-51750	0	0	0		0	0	0
NV24786	NV24786-RA	Enzymatic polyprotein, putative (24%U)	protein_coding	GO:0003723	IEA	RNA binding	molecular_function	gnl|Nvit_2.0|ChrUn.Scaffold345:10925-81219	0.0164104	0	0.0396181		0	0	0
NV18701	NV18701-RA	Unknown (69%A)	protein_coding	GO:0003723	IEA	RNA binding	molecular_function	gnl|Nvit_2.0|ChrUn.Scaffold347:68724-71242	0	0	0		0	0	0
NV31021	NV31021-RA	Unknown (34%U)	protein_coding	GO:0003723	IEA	RNA binding	molecular_function	gnl|Nvit_2.0|ChrUn.Scaffold354:183547-184098	0	0	0		0	0	0
NV18720	NV18720-RA	Enzymatic polyprotein, putative (23%U)	protein_coding	GO:0003723	IEA	RNA binding	molecular_function	gnl|Nvit_2.0|ChrUn.Scaffold354:175453-176433	0	0	0		0	0	0
NV19278	NV19278-RA	Enzymatic polyprotein, putative (54%U)	protein_coding	GO:0003723	IEA	RNA binding	molecular_function	gnl|Nvit_2.0|ChrUn.Scaffold354:175699-176769	0	0	0		0	0	0
NV19211	NV19211-RA	TE:Reverse transcriptase and recombinase (38%A)	protein_coding	GO:0003723	IEA	RNA binding	molecular_function	gnl|Nvit_2.0|ChrUn.Scaffold3553:1030-4097	0	0	0		0	0	0
NV31025	NV31025-RA	Unknown (46%U)	protein_coding	GO:0003723	IEA	RNA binding	molecular_function	gnl|Nvit_2.0|ChrUn.Scaffold355:75226-76367	0	0	0		0	0	0
NV18724	NV18724-RA	cyclin-C (88%a)	protein_coding	GO:0003723	IEA	RNA binding	molecular_function	gnl|Nvit_2.0|ChrUn.Scaffold357:5432-9412	7.71786	6.9322	8.50351		7.70239	6.83443	8.57035
NV23992	NV23992-RA	Unknown (19%U)	protein_coding	GO:0003723	IEA	RNA binding	molecular_function	gnl|Nvit_2.0|ChrUn.Scaffold358:135635-136958	0	0	0		0	0	0
NV26020	NV26020-RA	TE:Endonuclease/Reverse transcriptase (63%A)	protein_coding	GO:0003723	IEA	RNA binding	molecular_function	gnl|Nvit_2.0|ChrUn.Scaffold359:9059-34244	0	0	0		0	0	0
NV31043	NV31043-RA	Retrovirus-related Pol polyprotein from transposon 297 (60%U)	non_coding_cds	GO:0003723	IEA	RNA binding	molecular_function	gnl|Nvit_2.0|ChrUn.Scaffold360:45612-46683	0	0	0		0	0	0
NV26177	NV26177-RA	Lian-Aa1 retrotransposon protein (29%U)	protein_coding	GO:0003723	IEA	RNA binding	molecular_function	gnl|Nvit_2.0|ChrUn.Scaffold362:93680-94330	0	0	0		0	0	0
NV31057	NV31057-RA	Reverse transcriptase (44%U)	non_coding_cds	GO:0003723	IEA	RNA binding	molecular_function	gnl|Nvit_2.0|ChrUn.Scaffold364:9924-25642	0	0	0		0	0	0
NV18734	NV18734-RA	Unknown	protein_coding	GO:0003723	IEA	RNA binding	molecular_function	gnl|Nvit_2.0|ChrUn.Scaffold363:60565-62784	0	0	0		0	0	0
NV23526	NV23526-RA	Unknown	protein_coding	GO:0003723	IEA	RNA binding	molecular_function	gnl|Nvit_2.0|ChrUn.Scaffold3644:3462-7711	0	0	0		0	0	0
NV18739	NV18739-RA	Unknown (14%U)	protein_coding	GO:0003723	IEA	RNA binding	molecular_function	gnl|Nvit_2.0|ChrUn.Scaffold367:51888-57133	0.0275941	0.0008913	0.054297		0.0209888	0	0.0478546
NV18738	NV18738-RA	Unknown (31%U)	non_coding_cds	GO:0003723	IEA	RNA binding	molecular_function	gnl|Nvit_2.0|ChrUn.Scaffold367:19871-21716	0.0382689	0	0.106302		0.00694415	0	0.0486091
NV18740	NV18740-RA	Unknown	protein_coding	GO:0003723	IEA	RNA binding	molecular_function	gnl|Nvit_2.0|ChrUn.Scaffold367:61158-68200	0.0338997	0.00827394	0.0595255		0.0420338	0.00826635	0.0758012
NV21293	NV21293-RA	TE:Enzymatic Polyprotein (74%A)	protein_coding	GO:0003723	IEA	RNA binding	molecular_function	gnl|Nvit_2.0|ChrUn.Scaffold375:348-2751	0	0	0		0	0	0
NV21292	NV21292-RA		protein_coding	GO:0003723	IEA	RNA binding	molecular_function	gnl|Nvit_2.0|ChrUn.Scaffold375:20485-22089	0	0	0		0	0	0
NV18757	NV18757-RA	Unknown	protein_coding	GO:0003723	IEA	RNA binding	molecular_function	gnl|Nvit_2.0|ChrUn.Scaffold376:76347-79576	0	0	0		0	0	0
NV18758	NV18758-RA	TE:Gag-Pol protein (38%A)	protein_coding	GO:0003723	IEA	RNA binding	molecular_function	gnl|Nvit_2.0|ChrUn.Scaffold376:146489-151224	0.0218324	0	0.0436647		0.00336276	0	0.0168138
NV23852	NV23852-RA	Unknown	protein_coding	GO:0003723	IEA	RNA binding	molecular_function	gnl|Nvit_2.0|ChrUn.Scaffold384:34767-51024	0.0139822	0	0.0337561		0	0	0
NV23412	NV23412-RA	Reverse transcriptase (23%U)	protein_coding	GO:0003723	IEA	RNA binding	molecular_function	gnl|Nvit_2.0|ChrUn.Scaffold385:253517-254158	0	0	0		0	0	0
NV20141	NV20141-RA	Unknown	protein_coding	GO:0003723	IEA	RNA binding	molecular_function	gnl|Nvit_2.0|ChrUn.Scaffold388:898-18131	0.034204	0	0.068408		0.063644	0.00797914	0.119309
NV18768	NV18768-RA	Unknown	protein_coding	GO:0003723	IEA	RNA binding	molecular_function	gnl|Nvit_2.0|ChrUn.Scaffold391:72829-76815	0	0	0		0	0	0
NV25244	NV25244-RA	Endonuclease-reverse transcriptase (12%U)	protein_coding	GO:0003723	IEA	RNA binding	molecular_function	gnl|Nvit_2.0|ChrUn.Scaffold397:93441-96060	0.0401834	0	0.0865833		0.180805	0.0717754	0.289834
NV20914	NV20914-RA	Unknown (19%U)	protein_coding	GO:0003723	IEA	RNA binding	molecular_function	gnl|Nvit_2.0|ChrUn.Scaffold401:134059-153376	0.0360084	0	0.0775872		0.0147397	0	0.044219
NV18777	NV18777-RA	Unknown (62%A)	protein_coding	GO:0003723	IEA	RNA binding	molecular_function	gnl|Nvit_2.0|ChrUn.Scaffold404:72889-74828	0	0	0		0	0	0
NV24668	NV24668-RA	Unknown (63%A)	protein_coding	GO:0003723	IEA	RNA binding	molecular_function	gnl|Nvit_2.0|ChrUn.Scaffold406:3228-9103	0	0	0		0.0250263	0	0.075079
NV31165	NV31165-RA	Endonuclease-reverse transcriptase (22%U)	protein_coding	GO:0003723	IEA	RNA binding	molecular_function	gnl|Nvit_2.0|ChrUn.Scaffold407:8287-11527	0	0	0		0	0	0
NV23014	NV23014-RA	Mitogen-activated protein kinase kinase kinase (77%A)	protein_coding	GO:0003723	IEA	RNA binding	molecular_function	gnl|Nvit_2.0|ChrUn.Scaffold407:30182-37795	0	0	0		0	0	0
NV23013	NV23013-RA	Reverse transcriptase (11%U)	protein_coding	GO:0003723	IEA	RNA binding	molecular_function	gnl|Nvit_2.0|ChrUn.Scaffold407:82811-87938	0	0	0		0	0	0
NV21732	NV21732-RA	GA22538 (39%U)	protein_coding	GO:0003723	IEA	RNA binding	molecular_function	gnl|Nvit_2.0|ChrUn.Scaffold413:127955-128971	0	0	0		0	0	0
NV24162	NV24162-RA	Unknown (34%U)	protein_coding	GO:0003723	IEA	RNA binding	molecular_function	gnl|Nvit_2.0|ChrUn.Scaffold420:42590-45192	0.0657555	0	0.141683		0	0	0
NV20923	NV20923-RA	Endonuclease-reverse transcriptase (8%U)	protein_coding	GO:0003723	IEA	RNA binding	molecular_function	gnl|Nvit_2.0|ChrUn.Scaffold422:69174-72245	0	0	0		0.0138181	0	0.0414542
NV23378	NV23378-RA	TE:RNA-directed DNA polymerase from mobile element jockey (71%A)	protein_coding	GO:0003723	IEA	RNA binding	molecular_function	gnl|Nvit_2.0|ChrUn.Scaffold4286:75-3081	0	0	0		0	0	0
NV20909	NV20909-RA	Unc-79 , protein (62%A)	protein_coding	GO:0003723	IEA	RNA binding	molecular_function	gnl|Nvit_2.0|ChrUn.Scaffold432:15789-47476	0.0722294	0	0.174377		0	0	0
NV18809	NV18809-RA	Unknown	protein_coding	GO:0003723	IEA	RNA binding	molecular_function	gnl|Nvit_2.0|ChrUn.Scaffold431:671-17436	5.57517	5.12892	6.02142		6.24733	5.72352	6.77113
NV19228	NV19228-RA	Unknown (30%U)	protein_coding	GO:0003723	IEA	RNA binding	molecular_function	gnl|Nvit_2.0|ChrUn.Scaffold4358:1231-4912	0.719644	0.574265	0.865022		0.214859	0.125375	0.304343
NV31228	NV31228-RA	Endonuclease/reverse transcriptase (37%U)	protein_coding	GO:0003723	IEA	RNA binding	molecular_function	gnl|Nvit_2.0|ChrUn.Scaffold4370:3-803	0	0	0		0	0	0
NV19229	NV19229-RA	Enzymatic polyprotein, putative (23%U)	protein_coding	GO:0003723	IEA	RNA binding	molecular_function	gnl|Nvit_2.0|ChrUn.Scaffold4375:899-5775	0	0	0		0	0	0
NV31234	NV31234-RA	Reverse transcriptase (Fragment) (33%U)	protein_coding	GO:0003723	IEA	RNA binding	molecular_function	gnl|Nvit_2.0|ChrUn.Scaffold4393:478-2503	0	0	0		0	0	0
NV25746	NV25746-RA	Reverse transcriptase (12%U)	protein_coding	GO:0003723	IEA	RNA binding	molecular_function	gnl|Nvit_2.0|ChrUn.Scaffold444:13247-22362	0	0	0		0	0	0
NV20820	NV20820-RA	Unknown (55%A)	protein_coding	GO:0003723	IEA	RNA binding	molecular_function	gnl|Nvit_2.0|ChrUn.Scaffold446:112110-121124	0.371327	0.284406	0.458248		0.181803	0.114283	0.249323
NV31247	NV31247-RA	Unknown (22%U)	non_coding_cds	GO:0003723	IEA	RNA binding	molecular_function	gnl|Nvit_2.0|ChrUn.Scaffold448:36798-39709	0.0166564	0	0.0499691		0	0	0
NV19230	NV19230-RA	Unknown	protein_coding	GO:0003723	IEA	RNA binding	molecular_function	gnl|Nvit_2.0|ChrUn.Scaffold4486:2507-6310	0	0	0		0	0	0
NV18821	NV18821-RA	Unknown (7%U)	protein_coding	GO:0003723	IEA	RNA binding	molecular_function	gnl|Nvit_2.0|ChrUn.Scaffold449:47734-54045	0	0	0		0.0178027	0	0.0405903
NV31257	NV31257-RA		protein_coding	GO:0003723	IEA	RNA binding	molecular_function	gnl|Nvit_2.0|ChrUn.Scaffold4494:692-1280	0	0	0		0	0	0
NV16784	NV16784-RA	Unknown (18%U)	protein_coding	GO:0003723	IEA	RNA binding	molecular_function	gnl|Nvit_2.0|ChrUn.Scaffold45:44850-47276	0.00746783	0	0.0373391		0.0732535	0	0.146507
NV16785	NV16785-RA	Unknown (Fragment) (42%U)	protein_coding	GO:0003723	IEA	RNA binding	molecular_function	gnl|Nvit_2.0|ChrUn.Scaffold45:264297-463629	0.556801	0.418675	0.694926		0.642833	0.47822	0.807445
NV26183	NV26183-RA	TE:Uncharacterized Transposon-derived protein F52C9.6 (61%A)	protein_coding	GO:0003723	IEA	RNA binding	molecular_function	gnl|Nvit_2.0|ChrUn.Scaffold45:377951-425827	0	0	0		0	0	0
NV22246	NV22246-RA	Lian-Aa1 retrotransposon protein (12%U)	protein_coding	GO:0003723	IEA	RNA binding	molecular_function	gnl|Nvit_2.0|ChrUn.Scaffold455:48033-49365	0	0	0		0	0	0
NV18826	NV18826-RA	Unknown (55%A)	protein_coding	GO:0003723	IEA	RNA binding	molecular_function	gnl|Nvit_2.0|ChrUn.Scaffold456:19718-25215	0	0	0		0	0	0
NV24406	NV24406-RA	Unknown (75%A)	protein_coding	GO:0003723	IEA	RNA binding	molecular_function	gnl|Nvit_2.0|ChrUn.Scaffold458:27319-67331	0	0	0		0	0	0
NV18827	NV18827-RA	Unknown (16%U)	protein_coding	GO:0003723	IEA	RNA binding	molecular_function	gnl|Nvit_2.0|ChrUn.Scaffold463:26625-28978	0	0	0		0	0	0
NV25232	NV25232-RA	Lian-Aa1 retrotransposon protein (23%U)	protein_coding	GO:0003723	IEA	RNA binding	molecular_function	gnl|Nvit_2.0|ChrUn.Scaffold465:4191-14932	0	0	0		0.0202527	0	0.060758
NV24754	NV24754-RA	Unknown	protein_coding	GO:0003723	IEA	RNA binding	molecular_function	gnl|Nvit_2.0|ChrUn.Scaffold468:21080-21822	0	0	0		0	0	0
NV20460	NV20460-RA	Unknown (44%A)	protein_coding	GO:0003723	IEA	RNA binding	molecular_function	gnl|Nvit_2.0|ChrUn.Scaffold470:23429-48301	0.236955	0.138138	0.335772		0.443196	0.293368	0.593024
NV20344	NV20344-RA	Unknown (30%U)	protein_coding	GO:0003723	IEA	RNA binding	molecular_function	gnl|Nvit_2.0|ChrUn.Scaffold482:927-1805	0	0	0		0	0	0
NV21001	NV21001-RA	Unknown (15%U)	protein_coding	GO:0003723	IEA	RNA binding	molecular_function	gnl|Nvit_2.0|ChrUn.Scaffold483:20240-23575	0	0	0		0	0	0
NV24826	NV24826-RA	Endonuclease/reverse transcriptase (38%U)	protein_coding	GO:0003723	IEA	RNA binding	molecular_function	gnl|Nvit_2.0|ChrUn.Scaffold487:141623-142030	0	0	0		0	0	0
NV18851	NV18851-RA	Lian-Aa1 retrotransposon protein (40%U)	protein_coding	GO:0003723	IEA	RNA binding	molecular_function	gnl|Nvit_2.0|ChrUn.Scaffold489:10585-11142	0	0	0		0	0	0
NV22240	NV22240-RA	Unknown (65%A)	protein_coding	GO:0003723	IEA	RNA binding	molecular_function	gnl|Nvit_2.0|ChrUn.Scaffold494:39682-95984	0	0	0		0.0322444	0	0.0644889
NV23632	NV23632-RA	Lian-Aa1 retrotransposon protein (15%U)	protein_coding	GO:0003723	IEA	RNA binding	molecular_function	gnl|Nvit_2.0|ChrUn.Scaffold50:28726-31095	0	0	0		0	0	0
NV16949	NV16949-RA	TE:Enzymatic Polyprotein (67%A)	protein_coding	GO:0003723	IEA	RNA binding	molecular_function	gnl|Nvit_2.0|ChrUn.Scaffold50:602136-604625	0	0	0		0	0	0
NV16948	NV16948-RA	Unknown (24%U)	protein_coding	GO:0003723	IEA	RNA binding	molecular_function	gnl|Nvit_2.0|ChrUn.Scaffold50:537456-541158	0.0167226	0	0.0464518		0.00457436	0	0.0228718
NV23624	NV23624-RA	Unknown (61%A)	protein_coding	GO:0003723	IEA	RNA binding	molecular_function	gnl|Nvit_2.0|ChrUn.Scaffold50:745419-747440	0.710707	0.513592	0.907822		0.721084	0.501155	0.941012
NV23643	NV23643-RA	Unknown (26%U)	protein_coding	GO:0003723	IEA	RNA binding	molecular_function	gnl|Nvit_2.0|ChrUn.Scaffold50:837014-838367	0	0	0		0	0	0
NV25897	NV25897-RA	Unknown	protein_coding	GO:0003723	IEA	RNA binding	molecular_function	gnl|Nvit_2.0|ChrUn.Scaffold5086:6640-8140	0.0495497	0	0.119624		0	0	0
NV22125	NV22125-RA	Unknown (86%A)	protein_coding	GO:0003723	IEA	RNA binding	molecular_function	gnl|Nvit_2.0|ChrUn.Scaffold514:15297-32069	0	0	0		0.0183472	0	0.0550415
NV22123	NV22123-RA		protein_coding	GO:0003723	IEA	RNA binding	molecular_function	gnl|Nvit_2.0|ChrUn.Scaffold514:131982-133455	0.16863	0.0427195	0.29454		0.0513006	0	0.123851
NV23938	NV23938-RA	Unknown (25%U)	protein_coding	GO:0003723	IEA	RNA binding	molecular_function	gnl|Nvit_2.0|ChrUn.Scaffold519:26746-32074	0.00999531	0	0.0299859		0	0	0
NV31406	NV31406-RA	Unknown (13%U)	protein_coding	GO:0003723	IEA	RNA binding	molecular_function	gnl|Nvit_2.0|ChrUn.Scaffold5238:562-2093	0	0	0		0	0	0
NV18871	NV18871-RA	Unknown (31%U)	protein_coding	GO:0003723	IEA	RNA binding	molecular_function	gnl|Nvit_2.0|ChrUn.Scaffold524:5579-15897	0.0197454	0	0.0476696		0.0364119	0	0.0784568
NV18874	NV18874-RA	Enzymatic polyprotein, putative (29%U)	protein_coding	GO:0003723	IEA	RNA binding	molecular_function	gnl|Nvit_2.0|ChrUn.Scaffold530:13933-15358	0	0	0		0	0	0
NV18878	NV18878-RA	Unknown (38%U)	protein_coding	GO:0003723	IEA	RNA binding	molecular_function	gnl|Nvit_2.0|ChrUn.Scaffold540:39468-43411	0.0604532	0	0.120906		0.037059	0	0.0894682
NV19273	NV19273-RA	Unknown	protein_coding	GO:0003723	IEA	RNA binding	molecular_function	gnl|Nvit_2.0|ChrUn.Scaffold5454:5833-7937	0.014265	0	0.042795		0.0349943	0	0.0844837
NV21839	NV21839-RA	Endonuclease-reverse transcriptase (27%U)	protein_coding	GO:0003723	IEA	RNA binding	molecular_function	gnl|Nvit_2.0|ChrUn.Scaffold547:13767-14588	0	0	0		0	0	0
NV31433	NV31433-RA	TE:chimeric R1/R2 retrotransposon (74%A)	non_coding_cds	GO:0003723	IEA	RNA binding	molecular_function	gnl|Nvit_2.0|ChrUn.Scaffold549:3703-10330	0	0	0		0	0	0
NV20341	NV20341-RA	TE:Retrovirus-related Pol Polyprotein from type-1 retrotransposable element R1 (70%A)	protein_coding	GO:0003723	IEA	RNA binding	molecular_function	gnl|Nvit_2.0|ChrUn.Scaffold549:14174-47919	0.0486398	0	0.0972797		0.0149315	0	0.0447944
NV31445	NV31445-RA	Unknown (43%U)	protein_coding	GO:0003723	IEA	RNA binding	molecular_function	gnl|Nvit_2.0|ChrUn.Scaffold5528:48-695	0.489273	0.0613409	0.917205		0.170454	0	0.502595
NV22655	NV22655-RA	Unknown	protein_coding	GO:0003723	IEA	RNA binding	molecular_function	gnl|Nvit_2.0|ChrUn.Scaffold556:3716-4456	0	0	0		0	0	0
NV31450	NV31450-RA	Polypeptide (Fragment) (38%U)	protein_coding	GO:0003723	IEA	RNA binding	molecular_function	gnl|Nvit_2.0|ChrUn.Scaffold556:45632-57257	0	0	0		0	0	0
NV18879	NV18879-RA	Unknown (45%U)	protein_coding	GO:0003723	IEA	RNA binding	molecular_function	gnl|Nvit_2.0|ChrUn.Scaffold557:50-2439	0.39589	0.262055	0.529725		0.319592	0.186313	0.452871
NV31453	NV31453-RA	Retrovirus-related Pol polyprotein from type-1 retrotransposable element R1 (Fragment) (40%U)	protein_coding	GO:0003723	IEA	RNA binding	molecular_function	gnl|Nvit_2.0|ChrUn.Scaffold557:15730-17901	0.0055907	0	0.0391349		0	0	0
NV31451	NV31451-RA	Retrovirus-related Pol polyprotein from type-1 retrotransposable element R1 4 (Fragment) (29%U)	non_coding_cds	GO:0003723	IEA	RNA binding	molecular_function	gnl|Nvit_2.0|ChrUn.Scaffold557:6758-12599	0.0211966	0	0.0483283		0.00835222	0	0.0250567
NV20023	NV20023-RA	Unknown (33%U)	protein_coding	GO:0003723	IEA	RNA binding	molecular_function	gnl|Nvit_2.0|ChrUn.Scaffold557:17902-18855	0	0	0		0	0	0
NV20021	NV20021-RA	Retrovirus-related Pol polyprotein from type-1 retrotransposable element R2 (Fragment) (63%U)	protein_coding	GO:0003723	IEA	RNA binding	molecular_function	gnl|Nvit_2.0|ChrUn.Scaffold557:26302-30028	0.0541238	0.0099319	0.0983157		0.188783	0.0946417	0.282925
NV31456	NV31456-RA	Unknown (40%A)	protein_coding	GO:0003723	IEA	RNA binding	molecular_function	gnl|Nvit_2.0|ChrUn.Scaffold558:161655-164582	0	0	0		0	0	0
NV21764	NV21764-RA	Unknown	protein_coding	GO:0003723	IEA	RNA binding	molecular_function	gnl|Nvit_2.0|ChrUn.Scaffold56:835179-835626	0	0	0		0	0	0
NV21763	NV21763-RA	Unknown (80%A)	protein_coding	GO:0003723	IEA	RNA binding	molecular_function	gnl|Nvit_2.0|ChrUn.Scaffold56:695994-785407	0	0	0		0	0	0
NV20493	NV20493-RA	Reverse transcriptase (16%U)	protein_coding	GO:0003723	IEA	RNA binding	molecular_function	gnl|Nvit_2.0|ChrUn.Scaffold562:23533-25689	0	0	0		0	0	0
NV18887	NV18887-RA	Reverse transcriptase (25%U)	protein_coding	GO:0003723	IEA	RNA binding	molecular_function	gnl|Nvit_2.0|ChrUn.Scaffold566:9292-10518	0	0	0		0	0	0
NV31483	NV31483-RA	Unknown	protein_coding	GO:0003723	IEA	RNA binding	molecular_function	gnl|Nvit_2.0|ChrUn.Scaffold573:20617-22195	0	0	0		0	0	0
NV24649	NV24649-RA	Retrovirus-related Pol polyprotein from type-1 retrotransposable element R2 (Fragment) (87%U)	protein_coding	GO:0003723	IEA	RNA binding	molecular_function	gnl|Nvit_2.0|ChrUn.Scaffold5740:430-3480	0.0431832	0.00455897	0.0818074		0.148744	0.0692369	0.228251
NV18898	NV18898-RA	Unknown	protein_coding	GO:0003723	IEA	RNA binding	molecular_function	gnl|Nvit_2.0|ChrUn.Scaffold580:5286-10773	0.0451158	0.0132415	0.0769901		0.0545468	0.017086	0.0920076
NV18899	NV18899-RA	Unknown (91%A)	protein_coding	GO:0003723	IEA	RNA binding	molecular_function	gnl|Nvit_2.0|ChrUn.Scaffold580:15715-22589	0.0935191	0.0547114	0.132327		0.0829676	0.0428173	0.123118
NV18901	NV18901-RA	Polypeptide (Fragment) (36%U)	protein_coding	GO:0003723	IEA	RNA binding	molecular_function	gnl|Nvit_2.0|ChrUn.Scaffold580:77037-82504	0	0	0		0	0	0
NV24492	NV24492-RA	Lian-Aa1 retrotransposon protein (13%U)	protein_coding	GO:0003723	IEA	RNA binding	molecular_function	gnl|Nvit_2.0|ChrUn.Scaffold580:47136-49272	0	0	0		0	0	0
NV18900	NV18900-RA	Unknown (89%A)	protein_coding	GO:0003723	IEA	RNA binding	molecular_function	gnl|Nvit_2.0|ChrUn.Scaffold580:27520-34258	0.113519	0.0716319	0.155407		0.105309	0.059854	0.150763
NV24577	NV24577-RA	Unknown (57%A)	protein_coding	GO:0003723	IEA	RNA binding	molecular_function	gnl|Nvit_2.0|ChrUn.Scaffold587:8768-9736	0.0378708	0	0.113612		0	0	0
NV24575	NV24575-RA	Reverse transcriptase (16%U)	protein_coding	GO:0003723	IEA	RNA binding	molecular_function	gnl|Nvit_2.0|ChrUn.Scaffold587:33758-43911	0	0	0		0	0	0
NV23204	NV23204-RA	Uncharacterized protein ZK1236.4 (51%A)	protein_coding	GO:0003723	IEA	RNA binding	molecular_function	gnl|Nvit_2.0|ChrUn.Scaffold589:37319-38473	0	0	0		0	0	0
NV24871	NV24871-RA	Reverse transcriptase (14%U)	protein_coding	GO:0003723	IEA	RNA binding	molecular_function	gnl|Nvit_2.0|ChrUn.Scaffold602:13127-15298	0	0	0		0	0	0
NV21927	NV21927-RA	Unknown	protein_coding	GO:0003723	IEA	RNA binding	molecular_function	gnl|Nvit_2.0|ChrUn.Scaffold601:2452-58148	0	0	0		0	0	0
NV18913	NV18913-RA	ORF2-encoded protein (Fragment) (11%U)	protein_coding	GO:0003723	IEA	RNA binding	molecular_function	gnl|Nvit_2.0|ChrUn.Scaffold602:32721-34524	0.0636745	0	0.137199		0	0	0
NV31534	NV31534-RA	GLEAN_14642 (41%A)	protein_coding	GO:0003723	IEA	RNA binding	molecular_function	gnl|Nvit_2.0|ChrUn.Scaffold602:38049-39881	0.0174132	0	0.0522396		0	0	0
NV19280	NV19280-RA	Unknown (42%U)	protein_coding	GO:0003723	IEA	RNA binding	molecular_function	gnl|Nvit_2.0|ChrUn.Scaffold6021:3-1379	0	0	0		0	0	0
NV19282	NV19282-RA	Unknown (36%U)	protein_coding	GO:0003723	IEA	RNA binding	molecular_function	gnl|Nvit_2.0|ChrUn.Scaffold6044:4-927	0	0	0		0	0	0
NV18916	NV18916-RA	TE:RNA-directed DNA polymerase from mobile element jockey (57%A)	protein_coding	GO:0003723	IEA	RNA binding	molecular_function	gnl|Nvit_2.0|ChrUn.Scaffold614:11625-15577	0.00911944	0	0.0273583		0.0897253	0.0262799	0.153171
NV24395	NV24395-RA	Retrovirus-related Pol polyprotein from transposon opus (22%U)	protein_coding	GO:0003723	IEA	RNA binding	molecular_function	gnl|Nvit_2.0|ChrUn.Scaffold635:70384-74647	0	0	0		0	0	0
NV18931	NV18931-RA	TE:RNA-directed DNA polymerase from mobile element jockey (50%A)	protein_coding	GO:0003723	IEA	RNA binding	molecular_function	gnl|Nvit_2.0|ChrUn.Scaffold648:3363-6978	0.0595746	0.0130473	0.106102		0.0638021	0.00981419	0.11779
NV21942	NV21942-RA	Reverse transcriptase (8%U)	protein_coding	GO:0003723	IEA	RNA binding	molecular_function	gnl|Nvit_2.0|ChrUn.Scaffold650:206-17263	2.54988e-10	0	0.0435995		0	0	0
NV20314	NV20314-RA	Reverse transcriptase (10%U)	protein_coding	GO:0003723	IEA	RNA binding	molecular_function	gnl|Nvit_2.0|ChrUn.Scaffold650:3821-17447	0	0	0		0	0	0
NV22230	NV22230-RA	Unknown	protein_coding	GO:0003723	IEA	RNA binding	molecular_function	gnl|Nvit_2.0|ChrUn.Scaffold658:24191-33142	0.0487582	0	0.105059		0.0398294	0	0.0961567
NV18939	NV18939-RA	Unknown (63%A)	protein_coding	GO:0003723	IEA	RNA binding	molecular_function	gnl|Nvit_2.0|ChrUn.Scaffold669:46630-50693	0.257843	0.176306	0.339381		0.214349	0.131846	0.296852
NV20103	NV20103-RA	Unknown	protein_coding	GO:0003723	IEA	RNA binding	molecular_function	gnl|Nvit_2.0|ChrUn.Scaffold67:443422-445149	0	0	0		0	0	0
NV20604	NV20604-RA	Unknown (31%U)	protein_coding	GO:0003723	IEA	RNA binding	molecular_function	gnl|Nvit_2.0|ChrUn.Scaffold672:40718-44380	0	0	0		0	0	0
NV18943	NV18943-RA	Unknown (26%U)	protein_coding	GO:0003723	IEA	RNA binding	molecular_function	gnl|Nvit_2.0|ChrUn.Scaffold673:34-1766	0.02028	0	0.0608399		0	0	0
NV31626	NV31626-RA	Unknown (22%U)	non_coding_cds	GO:0003723	IEA	RNA binding	molecular_function	gnl|Nvit_2.0|ChrUn.Scaffold68:102750-104473	0.0164409	0	0.0493226		0	0	0
NV26088	NV26088-RA	Endonuclease-reverse transcriptase (7%U)	protein_coding	GO:0003723	IEA	RNA binding	molecular_function	gnl|Nvit_2.0|ChrUn.Scaffold68:356283-359185	0.132686	0.0590849	0.206286		0.414005	0.269867	0.558143
NV21534	NV21534-RA	Unknown	protein_coding	GO:0003723	IEA	RNA binding	molecular_function	gnl|Nvit_2.0|ChrUn.Scaffold680:13815-14225	0	0	0		0	0	0
NV20303	NV20303-RA	Transposon, putative (25%U)	protein_coding	GO:0003723	IEA	RNA binding	molecular_function	gnl|Nvit_2.0|ChrUn.Scaffold697:556-8607	0.0643107	0.0228397	0.105782		0.0602191	0.0135833	0.106855
NV20302	NV20302-RA	Endonuclease-reverse transcriptase (22%U)	protein_coding	GO:0003723	IEA	RNA binding	molecular_function	gnl|Nvit_2.0|ChrUn.Scaffold697:18864-21196	0.307374	0.173225	0.441523		1.13084	0.845893	1.41578
NV20110	NV20110-RA	Unknown (27%U)	protein_coding	GO:0003723	IEA	RNA binding	molecular_function	gnl|Nvit_2.0|ChrUn.Scaffold70:51776-127457	0.0341414	0	0.0735644		0.0419398	0	0.0903678
NV20114	NV20114-RA	Unknown	protein_coding	GO:0003723	IEA	RNA binding	molecular_function	gnl|Nvit_2.0|ChrUn.Scaffold70:190802-259735	0.0162996	0	0.0393507		0.0200564	0	0.0484204
NV20117	NV20117-RA	Enzymatic polyprotein, putative (19%U)	protein_coding	GO:0003723	IEA	RNA binding	molecular_function	gnl|Nvit_2.0|ChrUn.Scaffold70:440563-533369	0	0	0		0	0	0
NV20115	NV20115-RA	Unknown	protein_coding	GO:0003723	IEA	RNA binding	molecular_function	gnl|Nvit_2.0|ChrUn.Scaffold70:344257-395015	0.026267	0	0.0565975		0.0215406	0	0.0520036
NV25524	NV25524-RA	Unknown	protein_coding	GO:0003723	IEA	RNA binding	molecular_function	gnl|Nvit_2.0|ChrUn.Scaffold705:1976-2946	0	0	0		0	0	0
NV23817	NV23817-RA	Endonuclease-reverse transcriptase HmRTE-e01 (12%U)	protein_coding	GO:0003723	IEA	RNA binding	molecular_function	gnl|Nvit_2.0|ChrUn.Scaffold708:139501-143400	0.945132	0.779567	1.1107		1.52591	1.29277	1.75905
NV18951	NV18951-RA	Unknown	protein_coding	GO:0003723	IEA	RNA binding	molecular_function	gnl|Nvit_2.0|ChrUn.Scaffold711:5204-14001	0	0	0		0	0	0
NV22999	NV22999-RA	Reverse transcriptase (13%U)	protein_coding	GO:0003723	IEA	RNA binding	molecular_function	gnl|Nvit_2.0|ChrUn.Scaffold714:57193-60984	0.00613872	0	0.0306936		0.0506681	0	0.130436
NV22434	NV22434-RA	Unknown (63%A)	protein_coding	GO:0003723	IEA	RNA binding	molecular_function	gnl|Nvit_2.0|ChrUn.Scaffold72:601870-632786	0	0	0		0	0	0
NV23431	NV23431-RA	TE:Retrovirus-related Pol Polyprotein from Transposon (57%A)	protein_coding	GO:0003723	IEA	RNA binding	molecular_function	gnl|Nvit_2.0|ChrUn.Scaffold725:11550-12461	0	0	0		0	0	0
NV31671	NV31671-RA	Unknown (30%U)	protein_coding	GO:0003723	IEA	RNA binding	molecular_function	gnl|Nvit_2.0|ChrUn.Scaffold727:9-1877	0	0	0		0	0	0
NV31677	NV31677-RA	Unknown (28%U)	protein_coding	GO:0003723	IEA	RNA binding	molecular_function	gnl|Nvit_2.0|ChrUn.Scaffold739:1258-2142	0.076704	0	0.18518		0	0	0
NV18960	NV18960-RA	Unknown (Fragment) (5%U)	protein_coding	GO:0003723	IEA	RNA binding	molecular_function	gnl|Nvit_2.0|ChrUn.Scaffold740:40205-43006	0.00605254	0	0.0302627		0.029729	0	0.0717722
NV23309	NV23309-RA	Reverse transcriptase (14%U)	protein_coding	GO:0003723	IEA	RNA binding	molecular_function	gnl|Nvit_2.0|ChrUn.Scaffold740:132363-138725	0	0	0		0	0	0
NV24522	NV24522-RA	Unknown (85%A)	protein_coding	GO:0003723	IEA	RNA binding	molecular_function	gnl|Nvit_2.0|ChrUn.Scaffold75:164363-239157	3.12063	2.61103	3.63023		3.40784	2.81906	3.99663
NV24529	NV24529-RA	Enzymatic polyprotein, putative (14%U)	protein_coding	GO:0003723	IEA	RNA binding	molecular_function	gnl|Nvit_2.0|ChrUn.Scaffold75:168961-171205	0	0	0		0	0	0
NV24534	NV24534-RA	Lian-Aa1 retrotransposon protein (18%U)	protein_coding	GO:0003723	IEA	RNA binding	molecular_function	gnl|Nvit_2.0|ChrUn.Scaffold75:287165-289544	0	0	0		0	0	0
NV24535	NV24535-RA	Unknown	protein_coding	GO:0003723	IEA	RNA binding	molecular_function	gnl|Nvit_2.0|ChrUn.Scaffold75:292672-304545	0	0	0		0	0	0
NV21287	NV21287-RA	Unknown (51%A)	protein_coding	GO:0003723	IEA	RNA binding	molecular_function	gnl|Nvit_2.0|ChrUn.Scaffold751:10701-15435	0	0	0		0	0	0
NV24356	NV24356-RA	TE:Uncharacterized Transposon-derived protein F52C9.6 (81%A)	protein_coding	GO:0003723	IEA	RNA binding	molecular_function	gnl|Nvit_2.0|ChrUn.Scaffold755:15879-16883	0.270478	0.0667518	0.474204		0.172633	0	0.347698
NV18968	NV18968-RA	Unknown (35%U)	protein_coding	GO:0003723	IEA	RNA binding	molecular_function	gnl|Nvit_2.0|ChrUn.Scaffold764:66176-67738	0	0	0		0	0	0
NV22252	NV22252-RA	Reverse transcriptase (Fragment) (77%U)	protein_coding	GO:0003723	IEA	RNA binding	molecular_function	gnl|Nvit_2.0|ChrUn.Scaffold777:7842-10178	0.0115991	0	0.0347974		0.014247	0	0.0427409
NV24918	NV24918-RA	Unknown (37%U)	protein_coding	GO:0003723	IEA	RNA binding	molecular_function	gnl|Nvit_2.0|ChrUn.Scaffold781:28857-29420	0	0	0		0.0928957	0	0.278687
NV18972	NV18972-RA	Unknown	protein_coding	GO:0003723	IEA	RNA binding	molecular_function	gnl|Nvit_2.0|ChrUn.Scaffold781:71999-73358	0	0	0		0	0	0
NV18973	NV18973-RA	Unknown (30%U)	protein_coding	GO:0003723	IEA	RNA binding	molecular_function	gnl|Nvit_2.0|ChrUn.Scaffold782:35974-42058	0.0129491	0	0.0388472		0	0	0
NV31727	NV31727-RA	Reverse transcriptase (27%U)	protein_coding	GO:0003723	IEA	RNA binding	molecular_function	gnl|Nvit_2.0|ChrUn.Scaffold804:19790-23224	0	0	0		0.0220582	0	0.0532532
NV21151	NV21151-RA	Reverse transcriptase (17%U)	protein_coding	GO:0003723	IEA	RNA binding	molecular_function	gnl|Nvit_2.0|ChrUn.Scaffold826:5977-9519	0.0473177	0	0.0991409		0.0711669	0.00751329	0.13482
NV26153	NV26153-RA	Unknown (14%U)	protein_coding	GO:0003723	IEA	RNA binding	molecular_function	gnl|Nvit_2.0|ChrUn.Scaffold835:130477-153499	0.0411469	0.0241386	0.0581553		0.0197068	0.00604788	0.0333657
NV31745	NV31745-RA	Unknown	non_coding_cds	GO:0003723	IEA	RNA binding	molecular_function	gnl|Nvit_2.0|ChrUn.Scaffold838:15266-16670	0	0	0		0.0350938	0	0.105281
NV23574	NV23574-RA	Unknown	protein_coding	GO:0003723	IEA	RNA binding	molecular_function	gnl|Nvit_2.0|ChrUn.Scaffold839:10170-15184	0	0	0		0.0420714	0	0.126214
NV25504	NV25504-RA	Reverse transcriptase (27%U)	protein_coding	GO:0003723	IEA	RNA binding	molecular_function	gnl|Nvit_2.0|ChrUn.Scaffold841:6954-7922	0	0	0		0	0	0
NV25498	NV25498-RA	TE:Uncharacterized 50 kDa protein in type I retrotransposable element R1DM (53%A)	protein_coding	GO:0003723	IEA	RNA binding	molecular_function	gnl|Nvit_2.0|ChrUn.Scaffold845:6283-11567	0	0	0		0	0	0
NV31760	NV31760-RA	Reverse transcriptase (17%U)	protein_coding	GO:0003723	IEA	RNA binding	molecular_function	gnl|Nvit_2.0|ChrUn.Scaffold85:300012-302744	0	0	0		0	0	0
NV20398	NV20398-RA	TE:Uncharacterized 50 kDa protein in type I retrotransposable element R1DM (45%A)	protein_coding	GO:0003723	IEA	RNA binding	molecular_function	gnl|Nvit_2.0|ChrUn.Scaffold85:315376-331623	0	0	0		0	0	0
NV31761	NV31761-RA	Unknown (24%U)	protein_coding	GO:0003723	IEA	RNA binding	molecular_function	gnl|Nvit_2.0|ChrUn.Scaffold85:336004-338845	0	0	0		0	0	0
NV20400	NV20400-RA	Endonuclease-reverse transcriptase (16%U)	protein_coding	GO:0003723	IEA	RNA binding	molecular_function	gnl|Nvit_2.0|ChrUn.Scaffold85:753547-754728	0	0	0		0.0635363	0	0.15339
NV18994	NV18994-RA	Nucleic-acid-binding protein from transposon X-element (Fragment) (17%U)	protein_coding	GO:0003723	IEA	RNA binding	molecular_function	gnl|Nvit_2.0|ChrUn.Scaffold862:5761-18478	0.0195365	0	0.0420952		0.0641595	0.0187919	0.109527
NV22483	NV22483-RA	Unknown	protein_coding	GO:0003723	IEA	RNA binding	molecular_function	gnl|Nvit_2.0|ChrUn.Scaffold866:3839-10652	0.0348013	0	0.0840177		0.0639257	0	0.137741
NV31768	NV31768-RA	Lian-Aa1 retrotransposon protein (42%U)	protein_coding	GO:0003723	IEA	RNA binding	molecular_function	gnl|Nvit_2.0|ChrUn.Scaffold873:26625-27074	0	0	0		0	0	0
NV21768	NV21768-RA	Reverse transcriptase (17%U)	protein_coding	GO:0003723	IEA	RNA binding	molecular_function	gnl|Nvit_2.0|ChrUn.Scaffold877:7260-12432	0	0	0		0	0	0
NV21770	NV21770-RA		protein_coding	GO:0003723	IEA	RNA binding	molecular_function	gnl|Nvit_2.0|ChrUn.Scaffold877:14808-17576	0	0	0		0	0	0
NV24282	NV24282-RA	Unknown (22%U)	protein_coding	GO:0003723	IEA	RNA binding	molecular_function	gnl|Nvit_2.0|ChrUn.Scaffold885:113-5720	0.136355	0.0399375	0.232773		0.213031	0.0745536	0.351508
NV31812	NV31812-RA	Unknown (28%U)	protein_coding	GO:0003723	IEA	RNA binding	molecular_function	gnl|Nvit_2.0|ChrUn.Scaffold928:5200-10914	0.156917	0.0522091	0.261625		0.154477	0.0432998	0.265654
NV23952	NV23952-RA	Unknown	protein_coding	GO:0003723	IEA	RNA binding	molecular_function	gnl|Nvit_2.0|ChrUn.Scaffold954:3017-6418	0.072273	0.0211683	0.123378		0.100001	0.0333337	0.166669
NV19017	NV19017-RA	Unknown (31%U)	protein_coding	GO:0003723	IEA	RNA binding	molecular_function	gnl|Nvit_2.0|ChrUn.Scaffold961:8313-16843	0.112945	0	0.272672		0	0	0
NV20942	NV20942-RA	Unknown (12%U)	protein_coding	GO:0003723	IEA	RNA binding	molecular_function	gnl|Nvit_2.0|ChrUn.Scaffold97:17732-28976	0.238979	0.123236	0.354722		0.288553	0.146513	0.430594
NV17643	NV17643-RA	TE:Enzymatic Polyprotein (73%A)	protein_coding	GO:0003723	IEA	RNA binding	molecular_function	gnl|Nvit_2.0|ChrUn.Scaffold97:68923-72976	0	0	0		0	0	0
NV19020	NV19020-RA	Reverse transcriptase (15%U)	protein_coding	GO:0003723	IEA	RNA binding	molecular_function	gnl|Nvit_2.0|ChrUn.Scaffold970:17257-18972	0	0	0		0	0	0
NV31835	NV31835-RA	Reverse transcriptase (Fragment) (40%U)	protein_coding	GO:0003723	IEA	RNA binding	molecular_function	gnl|Nvit_2.0|ChrUn.Scaffold974:2159-2761	0	0	0		0.107253	0	0.321758
NV17646	NV17646-RA	Unknown (74%A)	protein_coding	GO:0003723	IEA	RNA binding	molecular_function	gnl|Nvit_2.0|ChrUn.Scaffold98:1048-8494	0.0115636	0	0.0277201		0.0135587	0	0.0334817
NV24874	NV24874-RA	Unknown	protein_coding	GO:0003723	IEA	RNA binding	molecular_function	gnl|Nvit_2.0|ChrUn.Scaffold987:11535-13000	0	0	0		0	0	0
NV22197	NV22197-RA	Unknown (54%A)	protein_coding	GO:0003723	IEA	RNA binding	molecular_function	gnl|Nvit_2.0|ChrUn.Scaffold99:4604-29342	0	0	0		0.0474648	0	0.11459
NV31859	NV31859-RA	Unknown (26%U)	protein_coding	GO:0003723	IEA	RNA binding	molecular_function	gnl|Nvit_2.0|ChrUn.Scaffold99:382733-384165	0	0	0		0	0	0
NV10028	NV10028-RA	tRNA-dihydrouridine synthase 2, putative (69%U)	protein_coding	GO:0003725	IEA	double-stranded RNA binding	molecular_function	gnl|Nvit_2.0|Chr1.Scaffold1:729415-742310	4.21445	3.65001	4.77889		4.13944	3.52065	4.75823
[truncated: 18,841 more rows]
