# Supplementary material for: Transcriptome Profiling of Nasonia vitripennis Testis Reveals Novel Transcripts Expressed from the Selfish B Chromosome, Paternal Sex Ratio
Source: G3 (Bethesda). 2013 Sep 1;3(9):1597–605. doi: 10.1534/g3.113.007583 (PMC3755920; doi:10.1534/g3.113.007583)
Supplement: Supporting Information [file supp_g3.113.007583_TableS9.xlsx]

## Sheet: Isoforms Master
tracking_id	gene_id	tss_id	locus	length	12852_FPKM (PSR testes)	12852_FPKM_conf_lo (PSR testes)	12852_FPKM_conf_hi (PSR testes)	12853_FPKM (WT testes)	12853_FPKM_conf_lo (WT testes)	12853_FPKM_conf_hi (WT testes)
NV21643-RA	NV21643	-	gnl|Nvit_2.0|Chr1.Scaffold1:162014-162588	203	0	0	0	0	0	0
NV10001-RA	NV10001	-	gnl|Nvit_2.0|Chr1.Scaffold1:315-154411	3387	1.66482	1.43827	1.89137	1.8498	1.58487	2.11473
NV21642-RA	NV21642	-	gnl|Nvit_2.0|Chr1.Scaffold1:59688-64631	1785	0.126199	0.0369628	0.215435	0.444681	0.259236	0.630126
TCONS_00000014	XLOC_000003	TSS4	gnl|Nvit_2.0|Chr1.Scaffold1:174887-198950	121	10301.3	6475.52	14127.2	850.189	359.332	1341.05
NV10002-RA	NV10002	-	gnl|Nvit_2.0|Chr1.Scaffold1:233827-318915	1389	0.21281	0.078217	0.347402	0.286089	0.113571	0.458606
NV21641-RA	NV21641	-	gnl|Nvit_2.0|Chr1.Scaffold1:304709-305475	694	0.0549305	0	0.164792	0.131968	0	0.318598
TCONS_00001133	XLOC_000450	TSS893	gnl|Nvit_2.0|Chr1.Scaffold1:321657-322910	1253	0.556126	0.324206	0.788047	0.53111	0.280742	0.781477
TCONS_00001134	XLOC_000451	TSS894	gnl|Nvit_2.0|Chr1.Scaffold1:325438-326475	1037	0.246828	0.0722943	0.421362	0.600339	0.30017	0.900509
TCONS_00001135	XLOC_000452	TSS895	gnl|Nvit_2.0|Chr1.Scaffold1:331596-333052	1456	0.241132	0.101914	0.380349	0.147437	0.0270552	0.267819
NV30585-RA	NV30585	-	gnl|Nvit_2.0|Chr1.Scaffold1:361794-362898	663	0	0	0	0	0	0
TCONS_00000020	XLOC_000005	TSS10	gnl|Nvit_2.0|Chr1.Scaffold1:390304-391725	422	6.48265	4.5499	8.41541	6.29093	4.24988	8.33198
NV10004-RA	NV10004	-	gnl|Nvit_2.0|Chr1.Scaffold1:425177-468328	4427	24.0889	23.3422	24.8356	26.3269	25.4605	27.1934
NV10005-RA	NV10005	-	gnl|Nvit_2.0|Chr1.Scaffold1:480074-484875	2764	23.6771	22.7225	24.6316	24.0254	22.9591	25.0916
NV10007-RA	NV10007	-	gnl|Nvit_2.0|Chr1.Scaffold1:492627-494015	1388	1.70398	1.32296	2.085	1.95231	1.50144	2.40317
NV10006-RA	NV10006	-	gnl|Nvit_2.0|Chr1.Scaffold1:485636-492322	1626	2.99262	2.53357	3.45166	4.24631	3.64124	4.85139
NV10008-RA	NV10008	-	gnl|Nvit_2.0|Chr1.Scaffold1:508809-509816	1007	4.78044	3.99718	5.5637	5.69288	4.75058	6.63517
NV10009-RA	NV10009	-	gnl|Nvit_2.0|Chr1.Scaffold1:510896-511955	973	6.55232	5.61388	7.49076	8.28352	7.12074	9.44629
NV10010-RA	NV10010	-	gnl|Nvit_2.0|Chr1.Scaffold1:512317-519672	1406	2.36925	1.92349	2.81501	3.38293	2.79404	3.97182
NV21644-RA	NV21644	-	gnl|Nvit_2.0|Chr1.Scaffold1:522460-526182	2251	1.34232	1.0875	1.59713	2.10866	1.75475	2.46257
NV10011-RA	NV10011	-	gnl|Nvit_2.0|Chr1.Scaffold1:527938-530594	1839	7.42056	6.74804	8.09307	7.80836	7.04452	8.5722
NV10013-RA	NV10013	-	gnl|Nvit_2.0|Chr1.Scaffold1:548392-550059	828	4.37806	3.51945	5.23666	8.04214	6.76254	9.32173
NV10012-RA	NV10012	-	gnl|Nvit_2.0|Chr1.Scaffold1:534014-536848	1478	33.033	31.4183	34.6477	32.6313	30.8564	34.4062
NV10014-RA	NV10014	-	gnl|Nvit_2.0|Chr1.Scaffold1:552672-554760	853	10.004	8.7309	11.277	11.8627	10.3407	13.3846
TCONS_00000576	XLOC_000230	TSS455	gnl|Nvit_2.0|Chr1.Scaffold1:567221-570867	1033	3.71014	2.98682	4.43346	1.68663	1.12223	2.25104
TCONS_00000577	XLOC_000230	TSS455	gnl|Nvit_2.0|Chr1.Scaffold1:567221-570867	1042	0.738314	0.375568	1.10106	0.511501	0.169762	0.853239
TCONS_00000039	XLOC_000011	TSS21	gnl|Nvit_2.0|Chr1.Scaffold1:569575-571029	1368	0.406329	0.189506	0.623152	0.491976	0.227046	0.756907
TCONS_00000040	XLOC_000011	TSS22	gnl|Nvit_2.0|Chr1.Scaffold1:569972-571029	710	0.189034	0	0.448686	3.59271e-07	0	0.127458
NV10016-RA	NV10016	-	gnl|Nvit_2.0|Chr1.Scaffold1:580798-593776	1064	0.924559	0.592448	1.25667	0.907225	0.544335	1.27011
NV10015-RA	NV10015	-	gnl|Nvit_2.0|Chr1.Scaffold1:572094-574038	1028	27.5606	25.7057	29.4156	33.6623	31.4018	35.9228
NV10003-RA	NV10003	-	gnl|Nvit_2.0|Chr1.Scaffold1:334798-337952	2453	580.809	575.758	585.86	429.58	424.765	434.396
NV10017-RA	NV10017	-	gnl|Nvit_2.0|Chr1.Scaffold1:598511-608234	2383	5.31988	4.82858	5.81118	5.25321	4.7121	5.79432
NV10018-RA	NV10018	-	gnl|Nvit_2.0|Chr1.Scaffold1:611941-619108	1839	7.58818	6.90743	8.26893	5.04368	4.42978	5.65758
NV21645-RA	NV21645	-	gnl|Nvit_2.0|Chr1.Scaffold1:634151-635932	815	0.086146	0	0.207975	0	0	0
NV21646-RA	NV21646	-	gnl|Nvit_2.0|Chr1.Scaffold1:638420-640775	660	0	0	0	0	0	0
NV10019-RA	NV10019	-	gnl|Nvit_2.0|Chr1.Scaffold1:627930-631858	1668	9.88966	9.06766	10.7117	1.12969	0.822224	1.43715
NV10022-RA	NV10022	-	gnl|Nvit_2.0|Chr1.Scaffold1:658695-661245	1549	0.0186507	0	0.0559521	0.0228246	0	0.0684738
NV10023-RA	NV10023	-	gnl|Nvit_2.0|Chr1.Scaffold1:666034-671169	2262	0.216481	0.114431	0.318531	0.265839	0.140521	0.391157
NV50001-RA	NV50001	-	gnl|Nvit_2.0|Chr1.Scaffold1:661937-663956	1486	0.0588144	0	0.126727	0.119902	0.0126584	0.227145
NV10020-RA	NV10020	-	gnl|Nvit_2.0|Chr1.Scaffold1:643097-656793	1578	14.7031	13.6673	15.7389	17.0372	15.8036	18.2708
NV10021-RA	NV10021	-	gnl|Nvit_2.0|Chr1.Scaffold1:649077-651159	719	4.15966e-06	0	0.103953	0.623833	0.0787371	1.16893
NV10021-RB	NV10021	-	gnl|Nvit_2.0|Chr1.Scaffold1:649200-651159	659	3.64167	2.69423	4.58911	18.6686	16.3139	21.0233
NV21647-RA	NV21647	-	gnl|Nvit_2.0|Chr1.Scaffold1:694189-694464	275	15.9822	7.99112	23.9734	3.24359	0	6.48719
NV21640-RA	NV21640	-	gnl|Nvit_2.0|Chr1.Scaffold1:696000-697742	1742	0.162309	0.0596557	0.264962	0.576757	0.362555	0.790959
NV10024-RA	NV10024	-	gnl|Nvit_2.0|Chr1.Scaffold1:674320-689345	1217	11.7392	10.6539	12.8245	9.42337	8.34948	10.4973
TCONS_00000578	XLOC_000231	TSS456	gnl|Nvit_2.0|Chr1.Scaffold1:594256-597691	1307	216.887	212.426	221.348	201.954	197.197	206.711
NV10025-RA	NV10025	-	gnl|Nvit_2.0|Chr1.Scaffold1:700383-704918	2014	27.8004	26.5651	29.0357	38.2506	36.6456	39.8555
NV10026-RA	NV10026	-	gnl|Nvit_2.0|Chr1.Scaffold1:706778-708340	486	13.4502	11.0817	15.8186	14.9062	12.2071	17.6053
NV10027-RA	NV10027	-	gnl|Nvit_2.0|Chr1.Scaffold1:719537-728493	4293	0.203266	0.133546	0.272986	0.257763	0.170624	0.344903
NV21639-RA	NV21639	-	gnl|Nvit_2.0|Chr1.Scaffold1:712981-717463	2488	4.16177	3.73756	4.58597	3.81218	3.36213	4.26223
NV21649-RA	NV21649	-	gnl|Nvit_2.0|Chr1.Scaffold1:743023-744111	1088	0.492418	0.25356	0.731275	0.493636	0.229776	0.757496
NV10028-RA	NV10028	-	gnl|Nvit_2.0|Chr1.Scaffold1:729415-742310	1532	4.21445	3.65001	4.77889	4.13944	3.52065	4.75823
NV21648-RA	NV21648	-	gnl|Nvit_2.0|Chr1.Scaffold1:734654-735357	604	6.90734	5.52587	8.28881	6.09615	4.67883	7.51348
NV30586-RA	NV30586	-	gnl|Nvit_2.0|Chr1.Scaffold1:745442-745887	364	140.01	128.907	151.114	154.68	142.393	166.966
NV10029-RA	NV10029	-	gnl|Nvit_2.0|Chr1.Scaffold1:747192-757792	4752	1.46017	1.2831	1.63725	3.25466	2.9612	3.54813
NV50002-RA	NV50002	-	gnl|Nvit_2.0|Chr1.Scaffold1:780010-782287	1882	2.87793	2.46469	3.29118	2.72858	2.28301	3.17416
TCONS_00000067	XLOC_000024	TSS46	gnl|Nvit_2.0|Chr1.Scaffold1:782342-783272	531	41.8185	37.997	45.64	34.9759	31.1766	38.7752
NV10031-RA	NV10031	-	gnl|Nvit_2.0|Chr1.Scaffold1:791875-792314	439	0.523203	2.5804e-17	1.04641	0.907734	0.166572	1.64889
NV10032-RA	NV10032	-	gnl|Nvit_2.0|Chr1.Scaffold1:792849-794792	1278	1.65122	1.2565	2.04593	1.69886	1.25651	2.1412
NV10033-RA	NV10033	-	gnl|Nvit_2.0|Chr1.Scaffold1:813078-818256	2135	0.205423	0.102711	0.308134	0.362471	0.21131	0.513631
NV10034-RA	NV10034	-	gnl|Nvit_2.0|Chr1.Scaffold1:819971-824036	2127	0.902563	0.686809	1.11832	1.3769	1.08166	1.67214
TCONS_00000606	XLOC_000244	TSS478	gnl|Nvit_2.0|Chr1.Scaffold1:794860-798829	1464	5.18564	4.50461	5.86668	5.30764	4.53721	6.07807
TCONS_00000607	XLOC_000244	TSS479	gnl|Nvit_2.0|Chr1.Scaffold1:794860-800454	1387	3.39431	2.8066	3.98202	3.76691	3.07563	4.45819
NV21638-RA	NV21638	-	gnl|Nvit_2.0|Chr1.Scaffold1:833182-843169	2708	0.0295215	0	0.06361	0.0725876	0.0133201	0.131855
NV10035-RA	NV10035	-	gnl|Nvit_2.0|Chr1.Scaffold1:829245-832575	1682	4.31283	3.77267	4.85299	5.03417	4.38828	5.68005
NV21637-RA	NV21637	-	gnl|Nvit_2.0|Chr1.Scaffold1:844473-848944	2309	1.10465	0.876777	1.33252	1.22681	0.960677	1.49294
NV21650-RA	NV21650	-	gnl|Nvit_2.0|Chr1.Scaffold1:852140-853224	910	2.09936	1.54323	2.6555	2.05404	1.44833	2.65974
NV10036-RA	NV10036	-	gnl|Nvit_2.0|Chr1.Scaffold1:854027-854992	895	2.75162	2.10751	3.39572	2.9691	2.23256	3.70564
NV10030-RA	NV10030	-	gnl|Nvit_2.0|Chr1.Scaffold1:785138-788779	2042	37.5491	36.1248	38.9734	37.2081	35.6375	38.7787
NV10038-RA	NV10038	-	gnl|Nvit_2.0|Chr1.Scaffold1:928421-935367	697	4.52833	3.53423	5.52242	4.78507	3.66497	5.90517
NV10037-RA	NV10037	-	gnl|Nvit_2.0|Chr1.Scaffold1:856132-926371	15872	0.865737	0.792568	0.938905	1.78095	1.66434	1.89756
NV10039-RA	NV10039	-	gnl|Nvit_2.0|Chr1.Scaffold1:937002-940266	2399	3.88415	3.46592	4.30238	5.67066	5.11056	6.23077
NV10043-RA	NV10043	-	gnl|Nvit_2.0|Chr1.Scaffold1:954635-956629	1608	0	0	0	0.0873555	3.60497e-18	0.174711
NV21651-RA	NV21651	-	gnl|Nvit_2.0|Chr1.Scaffold1:953534-954076	542	0	0	0	0	0	0
NV10042-RA	NV10042	-	gnl|Nvit_2.0|Chr1.Scaffold1:947498-949838	1540	1.76544	1.40126	2.12962	1.49388	1.1233	1.86447
NV10044-RA	NV10044	-	gnl|Nvit_2.0|Chr1.Scaffold1:960369-968613	3655	0.255603	0.170402	0.340803	1.53847	1.30654	1.7704
NV10041-RA	NV10041	-	gnl|Nvit_2.0|Chr1.Scaffold1:943756-946821	1676	14.0292	13.0529	15.0054	14.1255	13.0413	15.2097
NV50003-RA	NV50003	-	gnl|Nvit_2.0|Chr1.Scaffold1:976922-984722	1049	16.4093	14.997	17.8216	14.6005	13.1313	16.0698
NV10040-RA	NV10040	-	gnl|Nvit_2.0|Chr1.Scaffold1:940591-943532	1970	122.92	120.29	125.551	136.509	133.438	139.579
NV10046-RA	NV10046	-	gnl|Nvit_2.0|Chr1.Scaffold1:994445-996053	1309	14.9049	13.7366	16.0732	13.4756	12.248	14.7032
NV10045-RB	NV10045	-	gnl|Nvit_2.0|Chr1.Scaffold1:990124-992770	1547	16.558	15.1566	17.9593	9.35652	8.11957	10.5935
NV10045-RA	NV10045	-	gnl|Nvit_2.0|Chr1.Scaffold1:990124-993478	1814	23.4016	22.0059	24.7973	34.3622	32.6089	36.1155
NV50005-RA	NV50005	-	gnl|Nvit_2.0|Chr1.Scaffold1:1029242-1033813	2969	3.13081	2.79707	3.46456	2.97571	2.61485	3.33657
NV10048-RA	NV10048	-	gnl|Nvit_2.0|Chr1.Scaffold1:1041283-1043849	1715	0.34715	0.195641	0.498658	0.526569	0.320032	0.733107
NV10047-RA	NV10047	-	gnl|Nvit_2.0|Chr1.Scaffold1:1037307-1040440	1799	0.984809	0.736661	1.23296	1.20709	0.902932	1.51125
TCONS_00000646	XLOC_000259	TSS511	gnl|Nvit_2.0|Chr1.Scaffold1:1110527-1111035	344	18.5658	14.0957	23.036	22.7391	17.5897	27.8885
NV10049-RA	NV10049	-	gnl|Nvit_2.0|Chr1.Scaffold1:1048084-1058268	1584	5.19368	4.57947	5.8079	4.64594	4.00321	5.28868
NV50004-RA	NV50004	-	gnl|Nvit_2.0|Chr1.Scaffold1:998874-1013522	3004	15.4021	14.6666	16.1376	13.6423	12.8745	14.41
NV10050-RA	NV10050	-	gnl|Nvit_2.0|Chr1.Scaffold1:1114055-1122700	5256	15.2254	14.6832	15.7676	17.5175	16.8718	18.1632
NV10052-RA	NV10052	-	gnl|Nvit_2.0|Chr1.Scaffold1:1125476-1129014	2598	12.8368	12.1095	13.5641	13.5998	12.7698	14.4297
NV10051-RA	NV10051	-	gnl|Nvit_2.0|Chr1.Scaffold1:1123097-1125292	1139	102.823	99.4722	106.173	113.7	109.811	117.589
NV10053-RA	NV10053	-	gnl|Nvit_2.0|Chr1.Scaffold1:1130449-1135005	3681	10.2663	9.72839	10.8042	12.3709	11.7157	13.0261
NV10054-RA	NV10054	-	gnl|Nvit_2.0|Chr1.Scaffold1:1135986-1138964	2723	17.263	16.4411	18.0848	21.2719	20.2604	22.2834
NV21652-RA	NV21652	-	gnl|Nvit_2.0|Chr1.Scaffold1:1143410-1144886	609	5.51605	4.29026	6.74184	6.58196	5.1193	8.04461
NV10056-RA	NV10056	-	gnl|Nvit_2.0|Chr1.Scaffold1:1145229-1146366	543	6.86125	5.34585	8.37665	6.5382	4.92861	8.14779
NV10057-RA	NV10057	-	gnl|Nvit_2.0|Chr1.Scaffold1:1146373-1147432	717	4.80231	3.80096	5.80367	6.40457	5.13628	7.67287
NV10059-RA	NV10059	-	gnl|Nvit_2.0|Chr1.Scaffold1:1150892-1152821	1029	0.685788	0.393367	0.97821	1.554	1.06861	2.03939
NV10058-RA	NV10058	-	gnl|Nvit_2.0|Chr1.Scaffold1:1148166-1150293	1398	20.5856	19.2671	21.9042	23.6379	22.0759	25.2
NV21636-RA	NV21636	-	gnl|Nvit_2.0|Chr1.Scaffold1:1156361-1157269	686	1.90226	1.24979	2.55473	2.08234	1.33434	2.83034
NV10060-RA	NV10060	-	gnl|Nvit_2.0|Chr1.Scaffold1:1153298-1155228	1312	12.6481	11.5733	13.7228	7.61107	6.68978	8.53235
NV10055-RA	NV10055	-	gnl|Nvit_2.0|Chr1.Scaffold1:1139104-1141619	1669	68.4618	66.2998	70.6238	74.6324	72.1343	77.1306
NV10062-RA	NV10062	-	gnl|Nvit_2.0|Chr1.Scaffold1:1164976-1167306	1171	3.47723	2.87192	4.08254	3.33945	2.68453	3.99436
NV10061-RA	NV10061	-	gnl|Nvit_2.0|Chr1.Scaffold1:1159014-1162220	1176	27.6407	25.9387	29.3427	22.6761	20.9741	24.3782
TCONS_00000121	XLOC_000046	TSS88	gnl|Nvit_2.0|Chr1.Scaffold1:1162497-1164521	1864	13.7556	12.8471	14.6641	14.8059	13.7622	15.8496
NV10063-RA	NV10063	-	gnl|Nvit_2.0|Chr1.Scaffold1:1168210-1170358	1425	79.0612	76.5069	81.6156	94.1844	91.1022	97.2666
NV10064-RA	NV10064	-	gnl|Nvit_2.0|Chr1.Scaffold1:1172413-1177356	1674	76.946	74.658	79.2339	92.0795	89.3095	94.8495
TCONS_00000134	XLOC_000051	TSS99	gnl|Nvit_2.0|Chr1.Scaffold1:1196364-1197021	657	0.599795	0.220451	0.979139	0.287458	2.83519e-17	0.574915
NV10065-RA	NV10065	-	gnl|Nvit_2.0|Chr1.Scaffold1:1192578-1194304	1726	6.3679	5.71986	7.01593	7.1106	6.35201	7.86919
NV10066-RA	NV10066	-	gnl|Nvit_2.0|Chr1.Scaffold1:1194158-1194744	426	1.53232	0.557503	2.50715	2.31385	1.05932	3.56837
NV10067-RA	NV10067	-	gnl|Nvit_2.0|Chr1.Scaffold1:1199079-1204156	1225	1.14434	0.806893	1.48179	13.14	11.8771	14.4029
NV10068-RA	NV10068	-	gnl|Nvit_2.0|Chr1.Scaffold1:1206732-1207677	372	11.9018	8.77626	15.0274	10.993	7.81958	14.1664
NV21653-RA	NV21653	-	gnl|Nvit_2.0|Chr1.Scaffold1:1185578-1189061	1898	54.3688	52.5814	56.1562	51.7205	49.79	53.6511
NV10069-RA	NV10069	-	gnl|Nvit_2.0|Chr1.Scaffold1:1208850-1213219	3390	6.40651	5.9623	6.85072	6.88986	6.3788	7.40092
TCONS_00000678	XLOC_000266	TSS533	gnl|Nvit_2.0|Chr1.Scaffold1:1254466-1255562	1004	0.595795	0.307683	0.883907	0.915156	0.523698	1.30661
TCONS_00000140	XLOC_000053	TSS105	gnl|Nvit_2.0|Chr1.Scaffold1:1254571-1256638	864	0.140771	0	0.317914	0.510864	0.178626	0.843102
NV10072-RA	NV10072	-	gnl|Nvit_2.0|Chr1.Scaffold1:1295185-1301759	1688	0.0336846	0	0.0813217	0.0618924	0	0.133359
NV10073-RA	NV10073	-	gnl|Nvit_2.0|Chr1.Scaffold1:1302641-1304629	1580	0.0546436	0	0.117741	0.133775	0.0245482	0.243002
NV10074-RA	NV10074	-	gnl|Nvit_2.0|Chr1.Scaffold1:1308905-1312258	1982	0.20964	0.101382	0.317897	0.188597	0.0748689	0.302326
NV10075-RA	NV10075	-	gnl|Nvit_2.0|Chr1.Scaffold1:1314771-1318635	1144	0.651414	0.385475	0.917352	3.43939	2.76487	4.11391
NV10076-RA	NV10076	-	gnl|Nvit_2.0|Chr1.Scaffold1:1318948-1320070	748	2.54386	1.83832	3.2494	2.71144	1.91188	3.511
NV10077-RA	NV10077	-	gnl|Nvit_2.0|Chr1.Scaffold1:1322401-1326790	1121	4.45803	3.75315	5.1629	4.61533	3.8238	5.40685
NV10078-RA	NV10078	-	gnl|Nvit_2.0|Chr1.Scaffold1:1327489-1333017	1785	3.2023	2.75279	3.65182	3.1321	2.63994	3.62427
NV10079-RA	NV10079	-	gnl|Nvit_2.0|Chr1.Scaffold1:1334376-1336829	1848	2.27268	1.90156	2.64381	3.34361	2.84518	3.84205
NV10080-RA	NV10080	-	gnl|Nvit_2.0|Chr1.Scaffold1:1338852-1342694	2126	3.9992	3.54492	4.45348	4.54461	4.00809	5.08113
NV21635-RA	NV21635	-	gnl|Nvit_2.0|Chr1.Scaffold1:1343683-1345882	1745	2.38114	1.98835	2.77392	2.56045	2.10958	3.01132
NV10070-RA	NV10070	-	gnl|Nvit_2.0|Chr1.Scaffold1:1213678-1215821	1670	97.5288	94.949	100.109	107.922	104.919	110.925
NV10081-RA	NV10081	-	gnl|Nvit_2.0|Chr1.Scaffold1:1346499-1347664	662	2.84401	2.0146	3.67342	5.60973	4.34744	6.87201
NV10071-RA	NV10071	-	gnl|Nvit_2.0|Chr1.Scaffold1:1219137-1224839	5179	16.0175	15.457	16.5779	9.08874	8.62002	9.55745
NV50006-RA	NV50006	-	gnl|Nvit_2.0|Chr1.Scaffold1:1354827-1367833	3163	0.0498066	0.00913968	0.0904735	0.0612814	0.0112453	0.111317
NV10083-RA	NV10083	-	gnl|Nvit_2.0|Chr1.Scaffold1:1351365-1352571	925	11.9183	10.6081	13.2285	12.6214	11.1365	14.1062
NV10084-RA	NV10084	-	gnl|Nvit_2.0|Chr1.Scaffold1:1387263-1388763	1210	6.94856	6.11053	7.78659	8.19721	7.192	9.20242
NV10082-RA	NV10082	-	gnl|Nvit_2.0|Chr1.Scaffold1:1348117-1350609	1606	15.774	14.7124	16.8357	17.956	16.7027	19.2093
NV21634-RA	NV21634	-	gnl|Nvit_2.0|Chr1.Scaffold1:1389851-1391425	1574	4.53774	3.96145	5.11404	5.10635	4.43	5.7827
NV21654-RA	NV21654	-	gnl|Nvit_2.0|Chr1.Scaffold1:1392921-1397737	4073	3.98972	3.67206	4.30738	4.29096	3.92535	4.65656
NV21633-RA	NV21633	-	gnl|Nvit_2.0|Chr1.Scaffold1:1398409-1399299	468	32.6713	28.8276	36.5149	31.1288	27.0762	35.1815
NV10085-RA	NV10085	-	gnl|Nvit_2.0|Chr1.Scaffold1:1402687-1403702	851	2.1451	1.5558	2.73441	2.98765	2.22259	3.7527
NV21655-RA	NV21655	-	gnl|Nvit_2.0|Chr1.Scaffold1:1401152-1402321	1169	24.3411	22.7378	25.9443	28.9292	26.9995	30.8589
NV10086-RA	NV10086	-	gnl|Nvit_2.0|Chr1.Scaffold1:1404014-1404989	474	222.232	212.345	232.119	216	205.463	226.536
NV10087-RA	NV10087	-	gnl|Nvit_2.0|Chr1.Scaffold1:1405303-1407562	1030	10.2736	9.14248	11.4046	13.2869	11.8685	14.7053
NV21656-RA	NV21656	-	gnl|Nvit_2.0|Chr1.Scaffold1:1418583-1418798	215	23.008	0	55.5462	0	0	0
NV21632-RA	NV21632	-	gnl|Nvit_2.0|Chr1.Scaffold1:1436842-1437848	378	0	0	0	0	0	0
NV10088-RA	NV10088	-	gnl|Nvit_2.0|Chr1.Scaffold1:1408692-1412810	2052	2.09535	1.75983	2.43088	2.65364	2.23536	3.07191
NV30588-RA	NV30588	-	gnl|Nvit_2.0|Chr1.Scaffold1:1440676-1444172	2341	0.0578567	0.0061081	0.109605	0.0568521	6.70172e-18	0.113704
NV10089-RA	NV10089	-	gnl|Nvit_2.0|Chr1.Scaffold1:1447847-1454677	2659	0.0602462	0.0110554	0.109437	0.111089	0.0370295	0.185148
NV21657-RA	NV21657	-	gnl|Nvit_2.0|Chr1.Scaffold1:1420490-1435078	1265	0.28725	0.114961	0.45954	0.263352	0.0789273	0.447776
NV50007-RA	NV50007	-	gnl|Nvit_2.0|Chr1.Scaffold1:1422345-1425509	3164	0.473037	0.346642	0.599432	0.221272	0.123341	0.319204
NV21658-RA	NV21658	-	gnl|Nvit_2.0|Chr1.Scaffold1:1446076-1446291	215	0	0	0	0	0	0
NV10090-RA	NV10090	-	gnl|Nvit_2.0|Chr1.Scaffold1:1457826-1462836	2572	0.989736	0.785586	1.19389	0.793902	0.590645	0.99716
TCONS_00001136	XLOC_000453	TSS896	gnl|Nvit_2.0|Chr1.Scaffold1:1471339-1472429	1090	0.260068	0.0866893	0.433446	0.598002	0.307928	0.888075
NV10092-RA	NV10092	-	gnl|Nvit_2.0|Chr1.Scaffold1:1466234-1469136	760	1.48053	0.94871	2.01236	2.36075	1.62338	3.09813
NV10091-RA	NV10091	-	gnl|Nvit_2.0|Chr1.Scaffold1:1463050-1465428	1512	7.87178	7.09426	8.6493	8.40924	7.52035	9.29812
NV21660-RA	NV21660	-	gnl|Nvit_2.0|Chr1.Scaffold1:1479665-1481517	1304	0.230045	0.0845516	0.375538	0.224715	0.0658175	0.383612
NV10094-RA	NV10094	-	gnl|Nvit_2.0|Chr1.Scaffold1:1483971-1485782	1218	0.400923	0.200462	0.601385	8.19116	7.19045	9.19187
NV10093-RA	NV10093	-	gnl|Nvit_2.0|Chr1.Scaffold1:1473510-1475254	1528	9.68767	8.83055	10.5448	380.435	374.494	386.377
NV10096-RA	NV10096	-	gnl|Nvit_2.0|Chr1.Scaffold1:1493908-1497815	1560	2.18224	1.78046	2.58402	2.60293	2.11748	3.08837
NV10095-RA	NV10095	-	gnl|Nvit_2.0|Chr1.Scaffold1:1488213-1491172	1465	19.0474	17.8147	20.2801	23.6847	22.1645	25.2049
NV10098-RA	NV10098	-	gnl|Nvit_2.0|Chr1.Scaffold1:1502646-1510734	2741	0.640854	0.483087	0.798621	12.177	11.4144	12.9395
NV10099-RA	NV10099	-	gnl|Nvit_2.0|Chr1.Scaffold1:1514089-1519112	2565	0.856862	0.667613	1.04611	1.81081	1.50581	2.1158
NV10097-RA	NV10097	-	gnl|Nvit_2.0|Chr1.Scaffold1:1498633-1502155	2254	6.09778	5.55509	6.64048	7.29516	6.63738	7.95295
NV21631-RA	NV21631	-	gnl|Nvit_2.0|Chr1.Scaffold1:1526399-1528866	2088	3.60804	3.1721	4.04398	3.60386	3.12119	4.08652
NV10101-RA	NV10101	-	gnl|Nvit_2.0|Chr1.Scaffold1:1524393-1526040	1354	23.6052	22.1653	25.0451	25.6998	24.0392	27.3605
NV10100-RA	NV10100	-	gnl|Nvit_2.0|Chr1.Scaffold1:1519421-1520911	1169	179.654	175.298	184.01	191.209	186.248	196.171
NV10103-RA	NV10103	-	gnl|Nvit_2.0|Chr1.Scaffold1:1537773-1542092	1685	2.90295	2.46025	3.34564	2.46017	2.00912	2.91121
NV10104-RA	NV10104	-	gnl|Nvit_2.0|Chr1.Scaffold1:1542982-1549709	3794	5.34104	4.95905	5.72303	6.6438	6.17105	7.11656
NV10102-RA	NV10102	-	gnl|Nvit_2.0|Chr1.Scaffold1:1533061-1534974	1393	68.1991	65.7939	70.6043	79.5673	76.6952	82.4394
NV10106-RA	NV10106	-	gnl|Nvit_2.0|Chr1.Scaffold1:1559451-1563074	1584	1.6707	1.32233	2.01906	2.06733	1.63859	2.49608
TCONS_00001137	XLOC_000454	TSS897	gnl|Nvit_2.0|Chr1.Scaffold1:1738583-1740990	2407	0.392579	0.259863	0.525295	0.63387	0.446952	0.820788
NV10107-RA	NV10107	-	gnl|Nvit_2.0|Chr1.Scaffold1:1571355-1736095	1799	2.40731	2.01934	2.79529	2.10762	1.70571	2.50952
NV10105-RA	NV10105	-	gnl|Nvit_2.0|Chr1.Scaffold1:1551223-1552629	1249	26.0003	24.4113	27.5893	33.1781	31.1953	35.1608
NV30589-RA	NV30589	-	gnl|Nvit_2.0|Chr1.Scaffold1:1771529-1771624	95	0	0	0	0	0	0
NV21630-RA	NV21630	-	gnl|Nvit_2.0|Chr1.Scaffold1:1781029-1787911	696	8.47566	7.1141	9.83723	9.19706	7.64247	10.7516
NV10108-RA	NV10108	-	gnl|Nvit_2.0|Chr1.Scaffold1:1748523-1753130	2792	4.75738	4.33187	5.18289	5.44024	4.93567	5.94481
NV21661-RA	NV21661	-	gnl|Nvit_2.0|Chr1.Scaffold1:1814569-1815156	587	6.97	5.54725	8.39275	9.33524	7.53867	11.1318
NV10109-RA	NV10109	-	gnl|Nvit_2.0|Chr1.Scaffold1:1813237-1814305	843	24.081	22.0931	26.0688	35.8822	33.2132	38.5511
NV50008-RA	NV50008	-	gnl|Nvit_2.0|Chr1.Scaffold1:1818443-1821936	2455	0.120691	0.0479115	0.19347	0.14829	0.0588678	0.237712
NV10110-RA	NV10110	-	gnl|Nvit_2.0|Chr1.Scaffold1:1816028-1817711	1336	25.4045	23.8983	26.9107	29.2584	27.472	31.0448
NV10112-RA	NV10112	-	gnl|Nvit_2.0|Chr1.Scaffold1:1842951-1844831	1509	9.35325	8.50471	10.2018	10.7366	9.73099	11.7421
NV10114-RA	NV10114	-	gnl|Nvit_2.0|Chr1.Scaffold1:1858117-1861154	2015	0.397707	0.250002	0.545411	0.185087	0.0734755	0.296699
NV10111-RA	NV10111	-	gnl|Nvit_2.0|Chr1.Scaffold1:1833364-1842594	7934	23.4067	22.8641	23.9492	29.8038	29.1238	30.4838
NV10116-RA	NV10116	-	gnl|Nvit_2.0|Chr1.Scaffold1:1868968-1870031	976	1.37194	0.943417	1.80046	2.5196	1.87962	3.15958
NV10115-RA	NV10115	-	gnl|Nvit_2.0|Chr1.Scaffold1:1862787-1865007	950	22.4592	20.6932	24.2251	22.6242	20.6716	24.5768
NV10118-RA	NV10118	-	gnl|Nvit_2.0|Chr1.Scaffold1:1877655-1879230	1430	0.205387	0.075489	0.335286	0.100442	1.29291e-17	0.200885
NV30590-RA	NV30590	-	gnl|Nvit_2.0|Chr1.Scaffold1:1879237-1879950	713	0.157963	0	0.340363	0.126646	0	0.305751
NV10119-RA	NV10119	-	gnl|Nvit_2.0|Chr1.Scaffold1:1881899-1883960	1909	0.0291853	0	0.0704594	0.0357919	0	0.0864093
NV21629-RA	NV21629	-	gnl|Nvit_2.0|Chr1.Scaffold1:1885939-1887690	1751	0.0645331	5.58364e-18	0.129066	0.0593087	0	0.127792
NV10120-RA	NV10120	-	gnl|Nvit_2.0|Chr1.Scaffold1:1889995-1891277	896	0	0	0	0	0	0
NV10113-RA	NV10113	-	gnl|Nvit_2.0|Chr1.Scaffold1:1849869-1854068	2172	44.2706	42.7774	45.7638	44.7804	43.1164	46.4443
NV10117-RA	NV10117	-	gnl|Nvit_2.0|Chr1.Scaffold1:1874087-1875598	877	19.3916	17.6572	21.1261	23.8153	21.6999	25.9306
NV21628-RA	NV21628	-	gnl|Nvit_2.0|Chr1.Scaffold1:1891400-1893457	2057	0.991191	0.760744	1.22164	0.838277	0.603513	1.07304
NV10121-RA	NV10121	-	gnl|Nvit_2.0|Chr1.Scaffold1:1896193-1902721	2333	3.9494	3.52103	4.37777	5.35028	4.7977	5.90285
NV10122-RA	NV10122	-	gnl|Nvit_2.0|Chr1.Scaffold1:1907420-1908878	766	1.36877	0.860421	1.87712	1.19532	0.673642	1.71701
NV21662-RA	NV21662	-	gnl|Nvit_2.0|Chr1.Scaffold1:1917056-1919000	1660	8.67479	7.90274	9.44684	9.42508	8.53449	10.3157
NV10123-RA	NV10123	-	gnl|Nvit_2.0|Chr1.Scaffold1:1912436-1916762	2395	96.8227	94.7326	98.9127	101.181	98.8126	103.549
NV10125-RA	NV10125	-	gnl|Nvit_2.0|Chr1.Scaffold1:1927787-1930316	1169	0.0528006	0	0.127472	0.257435	0.0754008	0.439468
NV21627-RA	NV21627	-	gnl|Nvit_2.0|Chr1.Scaffold1:1931262-1932166	297	0	0	0	0	0	0
NV10126-RA	NV10126	-	gnl|Nvit_2.0|Chr1.Scaffold1:1932943-1934730	1787	0.267823	0.13791	0.397736	0.308943	0.154472	0.463415
NV10127-RA	NV10127	-	gnl|Nvit_2.0|Chr1.Scaffold1:1934783-1935760	655	0.843906	0.392819	1.29499	0.577698	0.169204	0.986192
NV30591-RA	NV30591	-	gnl|Nvit_2.0|Chr1.Scaffold1:1938682-1941461	696	0	0	0	0.116788	0	0.344356
NV10128-RA	NV10128	-	gnl|Nvit_2.0|Chr1.Scaffold1:1941620-1942882	807	0.351134	0.0889539	0.613313	0.267254	0.00863239	0.525875
NV10129-RA	NV10129	-	gnl|Nvit_2.0|Chr1.Scaffold1:1944748-1949517	836	2.24215	1.62634	2.85795	2.86244	2.0976	3.62728
TCONS_00001138	XLOC_000455	TSS898	gnl|Nvit_2.0|Chr1.Scaffold1:1963073-1964422	1349	0.286763	0.127695	0.44583	0.485058	0.2564	0.713717
NV10131-RA	NV10131	-	gnl|Nvit_2.0|Chr1.Scaffold1:1987736-2074422	1675	5.45585	4.84682	6.06488	4.47585	3.86535	5.08635
NV10132-RA	NV10132	-	gnl|Nvit_2.0|Chr1.Scaffold1:2078135-2079607	523	2.06779	1.20546	2.93012	5.62376	4.07879	7.16872
NV21626-RA	NV21626	-	gnl|Nvit_2.0|Chr1.Scaffold1:2079188-2079756	208	71.5647	7.55528	135.574	15.0867	1.59275	28.5807
NV10133-RA	NV10133	-	gnl|Nvit_2.0|Chr1.Scaffold1:2080357-2081394	458	0.4744	2.56956e-17	0.9488	0.690001	0.0728453	1.30716
NV10130-RA	NV10130	-	gnl|Nvit_2.0|Chr1.Scaffold1:1949966-1953041	1902	41.6191	40.0572	43.1811	48.0735	46.2146	49.9325
NV10124-RA	NV10124	-	gnl|Nvit_2.0|Chr1.Scaffold1:1919443-1927571	4944	52.7257	51.6837	53.7678	52.131	50.9807	53.2812
NV30592-RA	NV30592	-	gnl|Nvit_2.0|Chr1.Scaffold1:2087587-2088015	428	5.14609	3.45407	6.83812	7.37013	5.1968	9.54347
NV30594-RA	NV30594	-	gnl|Nvit_2.0|Chr1.Scaffold1:2089562-2090167	605	0.206629	0	0.445224	0.246461	0	0.531049
NV21625-RA	NV21625	-	gnl|Nvit_2.0|Chr1.Scaffold1:2096976-2097398	255	0	0	0	0	0	0
NV30593-RA	NV30593	-	gnl|Nvit_2.0|Chr1.Scaffold1:2088223-2088588	365	15.4891	11.8127	19.1656	13.552	9.93004	17.1739
TCONS_00001139	XLOC_000456	TSS899	gnl|Nvit_2.0|Chr1.Scaffold1:2100077-2100757	680	0.510639	0.170213	0.851066	0.885198	0.394178	1.37622
TCONS_00001140	XLOC_000457	TSS900	gnl|Nvit_2.0|Chr1.Scaffold1:2100918-2101871	953	0.760401	0.436165	1.08464	0.922967	0.529413	1.31652
NV10136-RA	NV10136	-	gnl|Nvit_2.0|Chr1.Scaffold1:2106473-2111054	2458	0.350622	0.226659	0.474586	0.390418	0.24542	0.535415
NV21624-RA	NV21624	-	gnl|Nvit_2.0|Chr1.Scaffold1:2111444-2115536	1189	0.645882	0.387529	0.904235	0.472497	0.228501	0.716494
NV10135-RA	NV10135	-	gnl|Nvit_2.0|Chr1.Scaffold1:2102264-2104757	1100	2.94141	2.35621	3.52661	324.123	317.4	330.846
NV10135-RB	NV10135	-	gnl|Nvit_2.0|Chr1.Scaffold1:2102272-2104757	1205	1.57907e-06	0	0.0508024	0.873455	0.418195	1.32872
NV10137-RA	NV10137	-	gnl|Nvit_2.0|Chr1.Scaffold1:2122371-2123476	1105	2.01546	1.53708	2.49385	1.65913	1.18018	2.13808
NV21663-RA	NV21663	-	gnl|Nvit_2.0|Chr1.Scaffold1:2086150-2086770	620	54.7557	50.9522	58.5592	48.8362	44.9104	52.762
NV21623-RA	NV21623	-	gnl|Nvit_2.0|Chr1.Scaffold1:2127406-2128023	547	16.0933	13.7884	18.3983	13.1983	10.9265	15.4702
NV10134-RA	NV10134	-	gnl|Nvit_2.0|Chr1.Scaffold1:2081832-2084032	1418	46.3775	44.4155	48.3395	60.1193	57.6494	62.5891
NV30595-RA	NV30595	-	gnl|Nvit_2.0|Chr1.Scaffold1:2129679-2130532	526	1.68931	0.9142	2.46442	2.30975	1.32487	3.29463
NV10138-RA	NV10138	-	gnl|Nvit_2.0|Chr1.Scaffold1:2124383-2125402	1019	12.6636	11.3988	13.9283	12.2465	10.8751	13.6178
NV10140-RA	NV10140	-	gnl|Nvit_2.0|Chr1.Scaffold1:2136980-2138313	719	11.3824	9.84408	12.9207	11.63	9.92447	13.3355
NV10141-RA	NV10141	-	gnl|Nvit_2.0|Chr1.Scaffold1:2144618-2146025	1132	0.880429	0.56915	1.19171	1.00551	0.638347	1.37266
NV10139-RA	NV10139	-	gnl|Nvit_2.0|Chr1.Scaffold1:2131027-2134597	2225	36.8066	35.4635	38.1497	41.4623	39.8828	43.0419
NV21622-RA	NV21622	-	gnl|Nvit_2.0|Chr1.Scaffold1:2172023-2176139	1554	0	0	0	0.0227376	0	0.0682129
NV50009-RA	NV50009	-	gnl|Nvit_2.0|Chr1.Scaffold1:2183420-2185793	1394	0.190688	0.0635627	0.317814	0.725065	0.451016	0.999114
NV21665-RA	NV21665	-	gnl|Nvit_2.0|Chr1.Scaffold1:2191503-2192290	637	0.0631152	0	0.189346	0.226504	0	0.488049
NV10143-RA	NV10143	-	gnl|Nvit_2.0|Chr1.Scaffold1:2167470-2171242	2683	1.49127	1.24775	1.73479	1.80883	1.51146	2.1062
NV21664-RA	NV21664	-	gnl|Nvit_2.0|Chr1.Scaffold1:2161876-2162982	602	21.8139	19.3518	24.2759	29.4903	26.3643	32.6162
NV10142-RA	NV10142	-	gnl|Nvit_2.0|Chr1.Scaffold1:2162964-2166457	2499	5.98078	5.4735	6.48807	7.85157	7.20726	8.49588
NV10145-RA	NV10145	-	gnl|Nvit_2.0|Chr1.Scaffold1:2213437-2214174	521	2.80793	1.79929	3.81657	4.16787	2.83309	5.50266
NV10144-RA	NV10144	-	gnl|Nvit_2.0|Chr1.Scaffold1:2201298-2203676	1149	11.2551	10.1527	12.3574	9.34041	8.23191	10.4489
NV10146-RA	NV10146	-	gnl|Nvit_2.0|Chr1.Scaffold1:2214706-2216657	1497	15.8559	14.7458	16.966	20.2998	18.9105	21.689
NV10149-RA	NV10149	-	gnl|Nvit_2.0|Chr1.Scaffold1:2222263-2224308	1518	49.5096	47.5643	51.4549	52.182	49.973	54.3911
NV10151-RA	NV10151	-	gnl|Nvit_2.0|Chr1.Scaffold1:2229006-2232013	1637	4.64531	4.07567	5.21496	4.87577	4.22996	5.52158
NV10152-RA	NV10152	-	gnl|Nvit_2.0|Chr1.Scaffold1:2234173-2235908	1326	8.04398	7.19251	8.89544	8.31085	7.35438	9.26732
NV21666-RA	NV21666	-	gnl|Nvit_2.0|Chr1.Scaffold1:2238267-2238758	315	0.396399	0	1.1892	0.405828	0	1.21748
NV10153-RA	NV10153	-	gnl|Nvit_2.0|Chr1.Scaffold1:2236828-2237807	885	14.0529	12.5858	15.52	16.468	14.7199	18.216
NV10154-RA	NV10154	-	gnl|Nvit_2.0|Chr1.Scaffold1:2238802-2242216	2223	1.83975	1.53932	2.14017	1.46078	1.16414	1.75742
NV10147-RA	NV10147	-	gnl|Nvit_2.0|Chr1.Scaffold1:2216877-2219130	1586	92.6651	90.049	95.2813	120.255	116.962	123.547
NV10148-RA	NV10148	-	gnl|Nvit_2.0|Chr1.Scaffold1:2218689-2220926	1549	21.7196	20.3965	23.0426	20.5473	19.1161	21.9785
NV10150-RA	NV10150	-	gnl|Nvit_2.0|Chr1.Scaffold1:2225147-2227443	1920	70.2343	68.2163	72.2524	74.8126	72.506	77.1191
NV10157-RA	NV10157	-	gnl|Nvit_2.0|Chr1.Scaffold1:2250687-2250947	260	146.847	115.177	178.517	101.252	79.9061	122.598
NV10156-RA	NV10156	-	gnl|Nvit_2.0|Chr1.Scaffold1:2246608-2249909	2567	8.18535	7.60069	8.77002	11.7409	10.9646	12.5172
NV10158-RA	NV10158	-	gnl|Nvit_2.0|Chr1.Scaffold1:2251046-2252240	969	10.1707	8.99825	11.3432	15.1811	13.6026	16.7595
NV10162-RA	NV10162	-	gnl|Nvit_2.0|Chr1.Scaffold1:2278321-2282946	2687	0.32754	0.213505	0.441575	0.890734	0.682229	1.09924
NV10163-RA	NV10163	-	gnl|Nvit_2.0|Chr1.Scaffold1:2286949-2290108	1949	0.370452	0.225149	0.515756	0.471869	0.290247	0.653492
NV10160-RA	NV10160	-	gnl|Nvit_2.0|Chr1.Scaffold1:2256454-2259908	2226	6.1354	5.58718	6.68362	8.16499	7.4642	8.86577
NV10161-RA	NV10161	-	gnl|Nvit_2.0|Chr1.Scaffold1:2260419-2273735	1782	1.32769	1.03797	1.61742	1.4335	1.10022	1.76678
NV10159-RA	NV10159	-	gnl|Nvit_2.0|Chr1.Scaffold1:2253248-2256231	2434	9.40489	8.75934	10.0504	11.2419	10.4596	12.0242
NV10164-RA	NV10164	-	gnl|Nvit_2.0|Chr1.Scaffold1:2290601-2292719	1625	6.57095	5.89049	7.25141	7.22611	6.4365	8.01572
NV10165-RA	NV10165	-	gnl|Nvit_2.0|Chr1.Scaffold1:2294953-2296300	780	1.83766	1.25654	2.41878	1.71862	1.10128	2.33597
NV21621-RA	NV21621	-	gnl|Nvit_2.0|Chr1.Scaffold1:2299238-2302193	1245	0.0243747	0	0.0731241	0	0	0
NV10155-RA	NV10155	-	gnl|Nvit_2.0|Chr1.Scaffold1:2243568-2246489	877	245.597	238.727	252.467	307.484	299.882	315.086
NV10155-RB	NV10155	-	gnl|Nvit_2.0|Chr1.Scaffold1:2244155-2246489	904	75.0654	70.6478	79.483	0.000379166	0	0.0904943
NV21667-RA	NV21667	-	gnl|Nvit_2.0|Chr1.Scaffold1:2303005-2305952	1117	224.495	219.481	229.508	194.355	189.207	199.503
NV50010-RA	NV50010	-	gnl|Nvit_2.0|Chr1.Scaffold1:2326871-2336163	996	0	0	0	0.118683	0	0.255727
NV10167-RA	NV10167	-	gnl|Nvit_2.0|Chr1.Scaffold1:2342432-2342994	369	61.0631	53.8916	68.2346	53.914	46.804	61.0239
NV10166-RA	NV10166	-	gnl|Nvit_2.0|Chr1.Scaffold1:2320328-2322313	731	228.907	222.096	235.718	218.293	210.996	225.591
NV10168-RA	NV10168	-	gnl|Nvit_2.0|Chr1.Scaffold1:2343010-2345381	1926	9.31652	8.58284	10.0502	10.204	9.35369	11.0544
NV10170-RA	NV10170	-	gnl|Nvit_2.0|Chr1.Scaffold1:2352347-2355698	1437	5.18596	4.53516	5.83675	6.31577	5.52163	7.10991
NV10174-RA	NV10174	-	gnl|Nvit_2.0|Chr1.Scaffold1:2415095-2415596	352	0.741331	0	1.59735	1.0818	6.50521e-19	2.1636
NV10173-RA	NV10173	-	gnl|Nvit_2.0|Chr1.Scaffold1:2373846-2414667	1569	1.8918	1.51899	2.2646	1.2814	0.941946	1.62085
TCONS_00000819	XLOC_000328	TSS656	gnl|Nvit_2.0|Chr1.Scaffold1:2418266-2419171	818	0.128531	0	0.276946	0.51783	0.190326	0.845335
NV10175-RA	NV10175	-	gnl|Nvit_2.0|Chr1.Scaffold1:2417270-2417757	335	0	0	0	2.55614	0.748677	4.36361
NV10176-RA	NV10176	-	gnl|Nvit_2.0|Chr1.Scaffold1:2421687-2422216	345	0	0	0	0	0	0
NV10177-RA	NV10177	-	gnl|Nvit_2.0|Chr1.Scaffold1:2424286-2424827	341	0	0	0	0	0	0
TCONS_00001141	XLOC_000458	TSS901	gnl|Nvit_2.0|Chr1.Scaffold1:2498407-2499190	783	0.54817	0.231684	0.864656	0.110264	0	0.266201
NV10178-RA	NV10178	-	gnl|Nvit_2.0|Chr1.Scaffold1:2505006-2506123	462	6.97894	5.17698	8.78089	6.23275	4.39481	8.07068
TCONS_00000823	XLOC_000332	TSS660	gnl|Nvit_2.0|Chr1.Scaffold1:2534213-2535448	440	1.30097	0.478163	2.12377	0.451578	0	0.973016
NV50011-RA	NV50011	-	gnl|Nvit_2.0|Chr1.Scaffold1:2512337-2520456	3183	0	0	0	0	0	0
NV10171-RA	NV10171	-	gnl|Nvit_2.0|Chr1.Scaffold1:2355718-2357864	1425	54.3095	52.1927	56.4263	63.1174	60.5942	65.6406
NV10179-RA	NV10179	-	gnl|Nvit_2.0|Chr1.Scaffold1:2538026-2541370	1355	0.0438768	0	0.105928	0.0804073	0	0.173254
NV21620-RA	NV21620	-	gnl|Nvit_2.0|Chr1.Scaffold1:2542906-2544423	636	0.0632806	0	0.189842	0	0	0
NV21619-RA	NV21619	-	gnl|Nvit_2.0|Chr1.Scaffold1:2546252-2549229	2139	0	0	0	0	0	0
NV10180-RA	NV10180	-	gnl|Nvit_2.0|Chr1.Scaffold1:2551195-2556236	1567	0.0367899	0	0.0888186	0.0675437	0	0.145536
NV10172-RA	NV10172	-	gnl|Nvit_2.0|Chr1.Scaffold1:2359848-2362862	2303	11.2085	10.4812	11.9358	13.0565	12.187	13.926
NV10181-RA	NV10181	-	gnl|Nvit_2.0|Chr1.Scaffold1:2567290-2581966	1792	2.11991	1.75501	2.48482	2.34809	1.92292	2.77327
NV10182-RA	NV10182	-	gnl|Nvit_2.0|Chr1.Scaffold1:2584620-2598700	1663	0.0171412	0	0.0514237	0.0419874	0	0.101367
NV21668-RA	NV21668	-	gnl|Nvit_2.0|Chr1.Scaffold1:2607296-2608993	1697	5.42285	4.82032	6.02539	6.4175	5.69202	7.14297
NV10184-RA	NV10184	-	gnl|Nvit_2.0|Chr1.Scaffold1:2625992-2627104	1009	10.5275	9.36669	11.6883	14.2729	12.7828	15.7629
NV10185-RA	NV10185	-	gnl|Nvit_2.0|Chr1.Scaffold1:2626982-2630443	3088	0.2045	0.119291	0.289708	0.314481	0.197751	0.431212
NV10183-RA	NV10183	-	gnl|Nvit_2.0|Chr1.Scaffold1:2612581-2624713	3942	13.6384	13.0407	14.236	12.2965	11.6668	12.9263
TCONS_00001143	XLOC_000460	TSS903	gnl|Nvit_2.0|Chr1.Scaffold1:2647863-2649120	1257	0.288995	0.122144	0.455847	0.382068	0.170135	0.594001
TCONS_00001142	XLOC_000459	TSS902	gnl|Nvit_2.0|Chr1.Scaffold1:2646564-2647684	1120	0.502107	0.265412	0.738803	0.951296	0.59174	1.31085
TCONS_00000302	XLOC_000117	TSS240	gnl|Nvit_2.0|Chr1.Scaffold1:2652314-2652859	448	1.6214	0.722011	2.5208	0.578758	1.32273e-17	1.15752
NV21618-RA	NV21618	-	gnl|Nvit_2.0|Chr1.Scaffold1:2690181-2693083	2821	0.00940725	0	0.0282217	0	0	0
NV10187-RA	NV10187	-	gnl|Nvit_2.0|Chr1.Scaffold1:2642541-2645451	2359	2.0765	1.76781	2.38519	2.05746	1.71691	2.39801
NV10186-RA	NV10186	-	gnl|Nvit_2.0|Chr1.Scaffold1:2634356-2641346	2059	76.1435	74.1248	78.1622	77.8083	75.5477	80.0688
NV50012-RA	NV50012	-	gnl|Nvit_2.0|Chr1.Scaffold1:2702527-2714819	2236	54.9156	53.2796	56.5516	42.7298	41.1307	44.3289
NV10169-RA	NV10169	-	gnl|Nvit_2.0|Chr1.Scaffold1:2346447-2351697	2930	147.181	144.876	149.487	153.996	151.381	156.611
NV10169-RB	NV10169	-	gnl|Nvit_2.0|Chr1.Scaffold1:2347757-2351697	2826	2.73768e-07	0	0.0187782	8.86121e-07	0	0.0230919
TCONS_00001144	XLOC_000461	TSS904	gnl|Nvit_2.0|Chr1.Scaffold1:2743043-2744544	1501	0.213058	0.0845791	0.341536	0.213252	0.0710841	0.35542
NV10189-RA	NV10189	-	gnl|Nvit_2.0|Chr1.Scaffold1:2726328-2728408	1384	2.94977	2.44757	3.45197	3.21299	2.63358	3.79241
NV10190-RA	NV10190	-	gnl|Nvit_2.0|Chr1.Scaffold1:2783697-2784362	516	0.0923095	0	0.276928	0	0	0
TCONS_00000313	XLOC_000119	TSS247	gnl|Nvit_2.0|Chr1.Scaffold1:2728982-2731415	2433	1.96164	1.66674	2.25653	1.21185	0.954937	1.46876
TCONS_00000317	XLOC_000122	TSS250	gnl|Nvit_2.0|Chr1.Scaffold1:2870324-2871127	562	1.64861	0.929098	2.36812	2.05009	1.17593	2.92425
NV10191-RA	NV10191	-	gnl|Nvit_2.0|Chr1.Scaffold1:2873291-2874278	727	0.102189	0	0.246706	0	0	0
NV21670-RA	NV21670	-	gnl|Nvit_2.0|Chr1.Scaffold1:2878373-2881712	3268	0.0881305	0.0349858	0.141275	0.216902	0.124415	0.309389
NV21669-RA	NV21669	-	gnl|Nvit_2.0|Chr1.Scaffold1:2816478-2832491	2733	2.07489	1.79055	2.35922	1.65276	1.37138	1.93415
NV21671-RA	NV21671	-	gnl|Nvit_2.0|Chr1.Scaffold1:2884333-2885326	837	12.4753	11.0372	13.9135	15.7909	14.0115	17.5704
NV10188-RA	NV10188	-	gnl|Nvit_2.0|Chr1.Scaffold1:2716387-2720783	2604	53.1068	51.6293	54.5843	48.2488	46.6875	49.8101
TCONS_00000840	XLOC_000344	TSS676	gnl|Nvit_2.0|Chr1.Scaffold1:2888350-2890349	1999	0.387514	0.241048	0.533981	0.339587	0.187719	0.491455
NV10192-RA	NV10192	-	gnl|Nvit_2.0|Chr1.Scaffold1:2885394-2887464	1665	17.8872	16.7805	18.9938	19.1403	17.8734	20.4072
NV10194-RA	NV10194	-	gnl|Nvit_2.0|Chr1.Scaffold1:2903110-2904783	693	0.275279	0.029062	0.521496	4.69524	3.58079	5.80968
NV10193-RA	NV10193	-	gnl|Nvit_2.0|Chr1.Scaffold1:2898191-2902431	660	8.45409	7.03518	9.87299	10.7737	9.02017	12.5272
NV10195-RA	NV10195	-	gnl|Nvit_2.0|Chr1.Scaffold1:2908504-2909894	1133	28.5264	26.7556	30.2972	34.1823	32.0428	36.3218
TCONS_00001145	XLOC_000462	TSS905	gnl|Nvit_2.0|Chr1.Scaffold1:2916040-2917161	1121	0.334352	0.141314	0.52739	0.101809	0	0.219367
TCONS_00001146	XLOC_000463	TSS906	gnl|Nvit_2.0|Chr1.Scaffold1:2919300-2921547	2247	0.230228	0.124592	0.335863	0.133914	0.044638	0.22319
NV10196-RA	NV10196	-	gnl|Nvit_2.0|Chr1.Scaffold1:2941948-2945573	1591	0.0361292	0	0.0872237	0.0884563	8.8227e-18	0.176913
NV21672-RA	NV21672	-	gnl|Nvit_2.0|Chr1.Scaffold1:3011843-3013449	229	534.671	412.808	656.534	117.818	86.3302	149.307
NV10197-RA	NV10197	-	gnl|Nvit_2.0|Chr1.Scaffold1:2962294-3006059	2335	52.755	51.1902	54.3199	41.6638	40.1225	43.205
NV10199-RA	NV10199	-	gnl|Nvit_2.0|Chr1.Scaffold1:3021390-3022653	681	2.09437	1.40575	2.783	2.3778	1.57396	3.18164
NV10198-RA	NV10198	-	gnl|Nvit_2.0|Chr1.Scaffold1:3016155-3018800	1391	44.144	42.2072	46.0808	40.8914	38.8307	42.9521
NV10200-RA	NV10200	-	gnl|Nvit_2.0|Chr1.Scaffold1:3023436-3026877	1185	2.95788	2.40382	3.51194	1.45514	1.02604	1.88423
NV10201-RA	NV10201	-	gnl|Nvit_2.0|Chr1.Scaffold1:3042914-3053541	1804	0.763491	0.545351	0.981632	0.362878	0.196378	0.529377
NV10202-RA	NV10202	-	gnl|Nvit_2.0|Chr1.Scaffold1:3055689-3057827	1606	0.107185	0.0196688	0.194701	0.0218709	0	0.0656127
NV10203-RA	NV10203	-	gnl|Nvit_2.0|Chr1.Scaffold1:3059784-3061911	1615	0.266189	0.12873	0.403649	0.260731	0.110198	0.411264
NV10204-RA	NV10204	-	gnl|Nvit_2.0|Chr1.Scaffold1:3063077-3065223	1618	0.212483	0.0898059	0.33516	0.325203	0.157269	0.493137
NV10205-RA	NV10205	-	gnl|Nvit_2.0|Chr1.Scaffold1:3067660-3068888	1016	0.824313	0.500991	1.14763	0.693702	0.366688	1.02072
NV10206-RA	NV10206	-	gnl|Nvit_2.0|Chr1.Scaffold1:3070856-3073318	1216	0.0753295	0	0.162312	0.275641	0.0918803	0.459402
NV10207-RA	NV10207	-	gnl|Nvit_2.0|Chr1.Scaffold1:3073329-3075879	1743	13.641	12.7002	14.5818	16.2776	15.14	17.4151
NV10208-RA	NV10208	-	gnl|Nvit_2.0|Chr1.Scaffold1:3076674-3077736	779	9.52804	8.20355	10.8525	14.3391	12.5513	16.1268
NV10209-RA	NV10209	-	gnl|Nvit_2.0|Chr1.Scaffold1:3077612-3079187	1350	12.7824	11.7208	13.8439	14.2919	13.0499	15.5339
TCONS_00000341	XLOC_000132	TSS270	gnl|Nvit_2.0|Chr1.Scaffold1:3097309-3098360	890	0.987739	0.600316	1.37516	1.10474	0.653731	1.55575
NV10212-RA	NV10212	-	gnl|Nvit_2.0|Chr1.Scaffold1:3103005-3103409	404	9.68252	7.1825	12.1825	9.37913	6.75245	12.0058
NV10213-RA	NV10213	-	gnl|Nvit_2.0|Chr1.Scaffold1:3103405-3104869	1070	0.148025	0.0156274	0.280423	0.288209	0.0844144	0.492003
NV10211-RA	NV10211	-	gnl|Nvit_2.0|Chr1.Scaffold1:3098614-3100981	2158	4.12223	3.66491	4.57955	4.90469	4.35199	5.45738
NV10210-RA	NV10210	-	gnl|Nvit_2.0|Chr1.Scaffold1:3079544-3096597	6011	24.901	24.2546	25.5473	27.9884	27.2275	28.7493
NV21673-RA	NV21673	-	gnl|Nvit_2.0|Chr1.Scaffold1:3085486-3090210	2238	25.4765	24.3627	26.5902	34.2572	32.8261	35.6883
NV21617-RA	NV21617	-	gnl|Nvit_2.0|Chr1.Scaffold1:3090438-3091004	502	4.87642	3.49716	6.25568	4.47216	3.03992	5.9044
TCONS_00001147	XLOC_000464	TSS907	gnl|Nvit_2.0|Chr1.Scaffold1:3124187-3125576	1389	0.4469	0.251857	0.641943	0.754234	0.474118	1.03435
NV10215-RA	NV10215	-	gnl|Nvit_2.0|Chr1.Scaffold1:3137829-3143476	2692	1.97111	1.69166	2.25057	1.99702	1.68514	2.3089
NV10216-RA	NV10216	-	gnl|Nvit_2.0|Chr1.Scaffold1:3149389-3154546	1537	11.4457	10.5174	12.3741	8.70764	7.81189	9.60338
NV10217-RA	NV10217	-	gnl|Nvit_2.0|Chr1.Scaffold1:3157142-3160209	1638	5.72391	5.09181	6.35601	6.51774	5.77133	7.26414
NV10219-RA	NV10219	-	gnl|Nvit_2.0|Chr1.Scaffold1:3165936-3166814	695	3.12393	2.29638	3.95148	4.80619	3.68115	5.93124
NV10218-RA	NV10218	-	gnl|Nvit_2.0|Chr1.Scaffold1:3161329-3163134	1365	11.8705	10.8545	12.8865	13.2553	12.0686	14.4421
NV10214-RA	NV10214	-	gnl|Nvit_2.0|Chr1.Scaffold1:3105128-3108856	1640	201.459	197.712	205.207	175.812	171.939	179.686
NV10222-RA	NV10222	-	gnl|Nvit_2.0|Chr1.Scaffold1:3178471-3183857	1054	19.1754	17.6535	20.6973	18.7353	17.076	20.3945
NV21616-RA	NV21616	-	gnl|Nvit_2.0|Chr1.Scaffold1:3184547-3185522	752	17.4697	15.6283	19.3112	18.4219	16.346	20.4978
NV10224-RA	NV10224	-	gnl|Nvit_2.0|Chr1.Scaffold1:3201788-3211665	2359	0.653926	0.480696	0.827155	0.845532	0.627217	1.06385
NV10225-RA	NV10225	-	gnl|Nvit_2.0|Chr1.Scaffold1:3216958-3217848	561	0	0	0	0.0934777	0	0.280433
NV10221-RA	NV10221	-	gnl|Nvit_2.0|Chr1.Scaffold1:3174500-3177537	2474	32.9602	31.7627	34.1578	34.6451	33.2841	36.0061
NV10223-RA	NV10223	-	gnl|Nvit_2.0|Chr1.Scaffold1:3194485-3196380	1361	18.132	16.874	19.3899	23.6996	22.1099	25.2893
NV10226-RA	NV10226	-	gnl|Nvit_2.0|Chr1.Scaffold1:3219226-3222193	444	3.18383	1.9103	4.45737	2.951	1.63127	4.27073
NV10227-RA	NV10227	-	gnl|Nvit_2.0|Chr1.Scaffold1:3225526-3226844	1089	22.3637	20.755	23.9724	28.3858	26.3861	30.3855
NV10228-RA	NV10228	-	gnl|Nvit_2.0|Chr1.Scaffold1:3227272-3229533	1681	14.8262	13.8244	15.8281	16.5849	15.4122	17.7576
NV10229-RA	NV10229	-	gnl|Nvit_2.0|Chr1.Scaffold1:3229588-3231062	1103	14.113	12.8457	15.3804	13.2	11.8474	14.5525
NV10220-RA	NV10220	-	gnl|Nvit_2.0|Chr1.Scaffold1:3167335-3171971	3950	84.9786	83.4884	86.4689	81.3923	79.7738	83.0107
NV50013-RA	NV50013	-	gnl|Nvit_2.0|Chr1.Scaffold1:3232011-3236865	1092	1.52785	1.10812	1.94759	1.7196	1.22828	2.21091
NV10230-RA	NV10230	-	gnl|Nvit_2.0|Chr1.Scaffold1:3238597-3240103	1270	17.2128	15.9334	18.4923	21.2413	19.6711	22.8116
NV10231-RA	NV10231	-	gnl|Nvit_2.0|Chr1.Scaffold1:3244560-3250751	3772	1.46201	1.26166	1.66236	1.91851	1.66384	2.17318
NV10232-RA	NV10232	-	gnl|Nvit_2.0|Chr1.Scaffold1:3255755-3259988	2867	14.9806	14.2365	15.7248	15.4567	14.6184	16.2949
NV10234-RA	NV10234	-	gnl|Nvit_2.0|Chr1.Scaffold1:3268607-3269500	656	6.79456	5.51621	8.07292	6.12322	4.79491	7.45153
NV10233-RA	NV10233	-	gnl|Nvit_2.0|Chr1.Scaffold1:3263735-3267478	1991	52.3608	50.6543	54.0673	45.8151	44.0471	47.5831
NV10235-RA	NV10235	-	gnl|Nvit_2.0|Chr1.Scaffold1:3270688-3278099	6498	6.94135	6.61368	7.26902	6.90548	6.54253	7.26842
NV21674-RA	NV21674	-	gnl|Nvit_2.0|Chr1.Scaffold1:3291497-3291727	230	6.65778	0	19.9734	0	0	0
NV21615-RA	NV21615	-	gnl|Nvit_2.0|Chr1.Scaffold1:3292324-3293499	825	0.634771	0.306976	0.962565	0.665099	0.296168	1.03403
TCONS_00001148	XLOC_000465	TSS908	gnl|Nvit_2.0|Chr1.Scaffold1:3296231-3297119	888	1.06708	0.663759	1.47039	0.646426	0.300897	0.991955
NV10236-RA	NV10236	-	gnl|Nvit_2.0|Chr1.Scaffold1:3281074-3286540	3945	19.5741	18.8584	20.2898	18.6836	17.9077	19.4596
NV10237-RA	NV10237	-	gnl|Nvit_2.0|Chr1.Scaffold1:3298515-3309513	6968	10.4329	10.0455	10.8203	11.5595	11.1066	12.0124
TCONS_00001149	XLOC_000466	TSS909	gnl|Nvit_2.0|Chr1.Scaffold1:3344175-3344956	781	1.0088	0.578644	1.43895	1.49409	0.919014	2.06916
TCONS_00001150	XLOC_000467	TSS910	gnl|Nvit_2.0|Chr1.Scaffold1:3345118-3346327	1209	0.354116	0.164833	0.543398	0.431878	0.20103	0.662727
NV10239-RA	NV10239	-	gnl|Nvit_2.0|Chr1.Scaffold1:3349757-3351412	680	5.21987	4.13145	6.30829	8.10296	6.61737	9.58856
NV10240-RA	NV10240	-	gnl|Nvit_2.0|Chr1.Scaffold1:3354570-3357980	1593	1.13637	0.850032	1.42271	1.25864	0.925215	1.59206
NV10238-RA	NV10238	-	gnl|Nvit_2.0|Chr1.Scaffold1:3312786-3338076	5641	10.3048	9.87497	10.7346	8.25576	7.82858	8.68294
NV10242-RA	NV10242	-	gnl|Nvit_2.0|Chr1.Scaffold1:3375053-3383930	6956	0.864663	0.753036	0.976291	0.755423	0.639546	0.871299
NV10243-RA	NV10243	-	gnl|Nvit_2.0|Chr1.Scaffold1:3384559-3385999	1138	3.33384	2.73018	3.9375	3.42912	2.75336	4.10489
NV10241-RA	NV10241	-	gnl|Nvit_2.0|Chr1.Scaffold1:3358844-3373925	4432	4.5369	4.21305	4.86076	5.61797	5.21796	6.01798
NV10244-RA	NV10244	-	gnl|Nvit_2.0|Chr1.Scaffold1:3387227-3388556	1027	5.50051	4.67128	6.32974	5.66186	4.73419	6.58954
NV21675-RA	NV21675	-	gnl|Nvit_2.0|Chr1.Scaffold1:3393160-3393933	525	6.15753	4.67497	7.64008	5.90012	4.32325	7.477
NV10247-RA	NV10247	-	gnl|Nvit_2.0|Chr1.Scaffold1:3443301-3445332	872	0	0	0	0	0	0
NV10246-RA	NV10246	-	gnl|Nvit_2.0|Chr1.Scaffold1:3411813-3431415	1740	0.211286	0.0940854	0.328486	0.179232	0.0597441	0.298721
NV21614-RA	NV21614	-	gnl|Nvit_2.0|Chr1.Scaffold1:3446846-3447590	498	0	0	0	0	0	0
NV10248-RA	NV10248	-	gnl|Nvit_2.0|Chr1.Scaffold1:3448666-3449801	605	0	0	0	0	0	0
NV21613-RA	NV21613	-	gnl|Nvit_2.0|Chr1.Scaffold1:3450288-3451599	444	0	0	0	0.2951	0	0.712435
NV10245-RA	NV10245	-	gnl|Nvit_2.0|Chr1.Scaffold1:3397354-3401820	1825	0.784029	0.564457	1.0036	0.508828	0.31298	0.704676
NV21612-RA	NV21612	-	gnl|Nvit_2.0|Chr1.Scaffold1:3452068-3453446	503	0	0	0	0	0	0
NV21611-RA	NV21611	-	gnl|Nvit_2.0|Chr1.Scaffold1:3458386-3466231	534	0.950038	0.377144	1.52293	2.85921	1.77853	3.93989
NV10249-RA	NV10249	-	gnl|Nvit_2.0|Chr1.Scaffold1:3454652-3456301	653	0.0605815	0	0.181744	0.0725635	0	0.21769
NV21610-RA	NV21610	-	gnl|Nvit_2.0|Chr1.Scaffold1:3467257-3469292	623	0.196538	0	0.423481	3.6789	2.60565	4.75214
NV21676-RA	NV21676	-	gnl|Nvit_2.0|Chr1.Scaffold1:3472151-3473954	593	0	0	0	0.169921	0	0.410226
TCONS_00000934	XLOC_000381	TSS748	gnl|Nvit_2.0|Chr1.Scaffold1:3475527-3476600	346	0.789672	0	1.70151	2.85957	1.05102	4.66812
TCONS_00000381	XLOC_000152	TSS303	gnl|Nvit_2.0|Chr1.Scaffold1:3486661-3488296	816	0.128989	0	0.277932	0.519634	0.190989	0.848279
NV10251-RA	NV10251	-	gnl|Nvit_2.0|Chr1.Scaffold1:3492578-3498117	1613	2.84353	2.39393	3.29314	3.19861	2.67098	3.72624
NV10250-RA	NV10250	-	gnl|Nvit_2.0|Chr1.Scaffold1:3488536-3492067	2748	7.82358	7.27312	8.37405	8.76197	8.11603	9.40791
NV10252-RA	NV10252	-	gnl|Nvit_2.0|Chr1.Scaffold1:3504940-3506071	941	52.1891	49.4795	54.8986	59.1449	55.9676	62.3223
TCONS_00001151	XLOC_000468	TSS911	gnl|Nvit_2.0|Chr1.Scaffold1:3514120-3514918	798	0.266521	0.0489075	0.484135	1.0729	0.593086	1.55272
NV10254-RA	NV10254	-	gnl|Nvit_2.0|Chr1.Scaffold1:3517641-3542353	16222	0.127014	0.0992973	0.154731	0.27072	0.225756	0.315684
NV30596-RA	NV30596	-	gnl|Nvit_2.0|Chr1.Scaffold1:3310652-3311464	812	1078.51	1064.84	1092.17	934.682	920.695	948.669
NV10255-RA	NV10255	-	gnl|Nvit_2.0|Chr1.Scaffold1:3556340-3558400	1258	31.0841	29.3546	32.8137	35.5854	33.5411	37.6298
NV10256-RA	NV10256	-	gnl|Nvit_2.0|Chr1.Scaffold1:3558446-3559439	632	0.255804	4.09286e-17	0.511608	0.0764689	0	0.229407
NV10257-RA	NV10257	-	gnl|Nvit_2.0|Chr1.Scaffold1:3559430-3562377	2572	8.02184	7.44367	8.60002	9.89752	9.18554	10.6095
NV30597-RA	NV30597	-	gnl|Nvit_2.0|Chr1.Scaffold1:3566513-3567157	644	42.705	39.4511	45.9588	31.7522	28.6826	34.8218
NV30598-RA	NV30598	-	gnl|Nvit_2.0|Chr1.Scaffold1:3567788-3568372	584	43.8125	40.2292	47.3957	39.9354	36.2033	43.6675
NV10253-RA	NV10253	-	gnl|Nvit_2.0|Chr1.Scaffold1:3506380-3511177	2972	39.0653	37.887	40.2436	37.5162	36.2356	38.7967
NV21677-RA	NV21677	-	gnl|Nvit_2.0|Chr1.Scaffold1:3575434-3576866	1129	0.469332	0.241673	0.696992	0.168151	0.0177522	0.31855
NV10258-RA	NV10258	-	gnl|Nvit_2.0|Chr1.Scaffold1:3568519-3573718	1652	11.3504	10.4648	12.2361	15.5931	14.4443	16.7418
NV21678-RA	NV21678	-	gnl|Nvit_2.0|Chr1.Scaffold1:3581795-3582674	554	0.644813	0.188861	1.10076	0.955735	0.351275	1.5602
NV10259-RA	NV10259	-	gnl|Nvit_2.0|Chr1.Scaffold1:3578410-3580786	1356	13.458	12.3717	14.5442	17.0846	15.7318	18.4374
NV10260-RA	NV10260	-	gnl|Nvit_2.0|Chr1.Scaffold1:3583200-3584839	1203	11.7597	10.6655	12.854	19.4006	17.8486	20.9527
NV10262-RA	NV10262	-	gnl|Nvit_2.0|Chr1.Scaffold1:3587035-3588921	1262	2.32445	1.85243	2.79648	2.69061	2.12958	3.25164
NV10261-RA	NV10261	-	gnl|Nvit_2.0|Chr1.Scaffold1:3585117-3586233	640	43.0228	39.7399	46.3056	53.6517	49.6416	57.6618
NV10264-RA	NV10264	-	gnl|Nvit_2.0|Chr1.Scaffold1:3597038-3615039	1436	0.449557	0.257866	0.641249	0.474704	0.256895	0.692513
NV10265-RA	NV10265	-	gnl|Nvit_2.0|Chr1.Scaffold1:3616004-3617709	580	0.964147	0.429334	1.49896	1.41162	0.705811	2.11743
NV21679-RA	NV21679	-	gnl|Nvit_2.0|Chr1.Scaffold1:3618088-3619427	1000	2.7527	2.15556	3.34985	3.58106	2.83027	4.33185
NV30599-RA	NV30599	-	gnl|Nvit_2.0|Chr1.Scaffold1:3672799-3692350	352	0	0	0	1.0818	6.50521e-19	2.1636
NV10267-RA	NV10267	-	gnl|Nvit_2.0|Chr1.Scaffold1:3727317-3731921	3992	0.594309	0.470387	0.718231	0.71602	0.56507	0.866971
NV10266-RA	NV10266	-	gnl|Nvit_2.0|Chr1.Scaffold1:3621447-3656166	3173	2.93679	2.62505	3.24853	3.14522	2.78737	3.50308
NV21609-RA	NV21609	-	gnl|Nvit_2.0|Chr1.Scaffold1:3844698-3846500	1064	0	0	0	0	0	0
NV10268-RA	NV10268	-	gnl|Nvit_2.0|Chr1.Scaffold1:3753163-3840977	4652	1.54279	1.35872	1.72686	1.67776	1.46469	1.89084
NV21607-RA	NV21607	-	gnl|Nvit_2.0|Chr1.Scaffold1:3897966-3904582	1875	0.0446964	0	0.0963073	0.0182685	0	0.0548056
NV21608-RA	NV21608	-	gnl|Nvit_2.0|Chr1.Scaffold1:3854672-3897456	5234	0.0824271	0.0424441	0.12241	0.143435	0.084878	0.201992
NV10263-RA	NV10263	-	gnl|Nvit_2.0|Chr1.Scaffold1:3589838-3593391	1494	78.5559	76.0819	81.0298	100.169	97.0795	103.259
NV21680-RA	NV21680	-	gnl|Nvit_2.0|Chr1.Scaffold1:3914487-3916348	1481	0.0393694	0	0.0950462	0.0481542	0	0.116255
NV21606-RA	NV21606	-	gnl|Nvit_2.0|Chr1.Scaffold1:3949920-3952011	704	0	0	0	0.129112	0	0.311705
NV21681-RA	NV21681	-	gnl|Nvit_2.0|Chr1.Scaffold1:3952509-3970733	5121	0.0893023	0.0472048	0.1314	0.0733785	0.0310134	0.115744
NV10271-RA	NV10271	-	gnl|Nvit_2.0|Chr1.Scaffold1:3972811-3977217	1054	3.04995	2.44299	3.65691	5.84099	4.91455	6.76744
NV10270-RA	NV10270	-	gnl|Nvit_2.0|Chr1.Scaffold1:3917910-3925735	4200	5.52576	5.15799	5.89353	5.75881	5.34212	6.1755
NV10269-RA	NV10269	-	gnl|Nvit_2.0|Chr1.Scaffold1:3906425-3913781	1358	85.4366	82.7022	88.171	83.2652	80.2814	86.2489
TCONS_00001152	XLOC_000469	TSS912	gnl|Nvit_2.0|Chr1.Scaffold1:3997409-3998470	1061	0.449031	0.217153	0.68091	0.218531	0.0401013	0.396961
TCONS_00001153	XLOC_000470	TSS913	gnl|Nvit_2.0|Chr1.Scaffold1:4000325-4001215	890	0.417889	0.165893	0.669886	0.138092	0	0.297548
NV30600-RA	NV30600	-	gnl|Nvit_2.0|Chr1.Scaffold1:4003417-4005285	1868	0.134671	0.0448903	0.224451	0.12843	0.0313461	0.225514
TCONS_00000983	XLOC_000402	TSS787	gnl|Nvit_2.0|Chr1.Scaffold1:4009489-4010539	435	3.99325	2.4341	5.5524	4.39033	2.64328	6.13738
TCONS_00000984	XLOC_000402	TSS788	gnl|Nvit_2.0|Chr1.Scaffold1:4009497-4010683	1186	2.80281	2.25177	3.35384	1.62997	1.15703	2.10292
NV10273-RA	NV10273	-	gnl|Nvit_2.0|Chr1.Scaffold1:4032008-4033548	1218	2.78141	2.25341	3.3094	3.0564	2.44512	3.66768
NV10274-RA	NV10274	-	gnl|Nvit_2.0|Chr1.Scaffold1:4033835-4039107	2045	0.728149	0.529972	0.926326	0.893494	0.650316	1.13667
NV21683-RA	NV21683	-	gnl|Nvit_2.0|Chr1.Scaffold1:4027593-4028982	1057	14.9521	13.6107	16.2934	22.729	20.9048	24.5531
NV10272-RA	NV10272	-	gnl|Nvit_2.0|Chr1.Scaffold1:3981273-3991509	2164	41.2318	39.7878	42.6759	25.3782	24.1229	26.6334
NV21682-RA	NV21682	-	gnl|Nvit_2.0|Chr1.Scaffold1:3983613-3985184	1343	22.6239	21.2071	24.0406	26.5255	24.83	28.221
NV10275-RA	NV10275	-	gnl|Nvit_2.0|Chr1.Scaffold1:4041939-4057305	2357	6.74069	6.18426	7.29713	3.87902	3.41119	4.34685
NV10276-RA	NV10276	-	gnl|Nvit_2.0|Chr1.Scaffold1:4070384-4074533	2793	10.5382	9.90502	11.1714	12.6187	11.8504	13.3871
NV10278-RA	NV10278	-	gnl|Nvit_2.0|Chr1.Scaffold1:4105562-4108413	1087	3.39306	2.76569	4.02044	4.9069	4.0745	5.7393
NV21684-RA	NV21684	-	gnl|Nvit_2.0|Chr1.Scaffold1:4119619-4120095	476	0.980723	0.326908	1.63454	1.01918	0.298512	1.73985
NV10279-RA	NV10279	-	gnl|Nvit_2.0|Chr1.Scaffold1:4121431-4122701	718	29.1163	26.6533	31.5793	34.2113	31.2831	37.1395
NV10280-RA	NV10280	-	gnl|Nvit_2.0|Chr1.Scaffold1:4128383-4129441	728	2.14143	1.48057	2.80229	2.76162	1.93826	3.58497
NV21604-RA	NV21604	-	gnl|Nvit_2.0|Chr1.Scaffold1:4123052-4125925	2873	3.81726	3.44204	4.19248	4.7058	4.2438	5.1678
NV10277-RA	NV10277	-	gnl|Nvit_2.0|Chr1.Scaffold1:4096709-4103012	4481	12.4418	11.9086	12.975	15.1529	14.4998	15.8061
NV30601-RA	NV30601	-	gnl|Nvit_2.0|Chr1.Scaffold1:4137975-4138127	152	0	0	0	0	0	0
NV21685-RA	NV21685	-	gnl|Nvit_2.0|Chr1.Scaffold1:4134059-4135330	1271	0.594029	0.351813	0.836245	0.37687	0.16782	0.585921
NV21686-RA	NV21686	-	gnl|Nvit_2.0|Chr1.Scaffold1:4136161-4137513	1352	0.374316	0.187654	0.560979	0.376248	0.175135	0.577361
NV21602-RA	NV21602	-	gnl|Nvit_2.0|Chr1.Scaffold1:4139274-4140357	600	0.349365	0.0368834	0.661846	0.416502	0.0439713	0.789033
NV10281-RA	NV10281	-	gnl|Nvit_2.0|Chr1.Scaffold1:4141470-4143006	1250	1.0671	0.745357	1.38884	1.65726	1.21434	2.10018
NV21603-RA	NV21603	-	gnl|Nvit_2.0|Chr1.Scaffold1:4129498-4133068	2696	7.53532	6.98937	8.08127	9.14213	8.47537	9.80889
NV21605-RA	NV21605	-	gnl|Nvit_2.0|Chr1.Scaffold1:4076774-4094815	6515	31.5928	30.8947	32.2909	29.3924	28.6446	30.1402
TCONS_00001154	XLOC_000471	TSS914	gnl|Nvit_2.0|Chr1.Scaffold1:4151427-4152111	684	1.1804	0.665229	1.69556	0.87719	0.390612	1.36377
NV10283-RA	NV10283	-	gnl|Nvit_2.0|Chr1.Scaffold1:4155147-4157036	1376	7.98675	7.15745	8.81605	10.996	9.92031	12.0716
NV10282-RA	NV10282	-	gnl|Nvit_2.0|Chr1.Scaffold1:4146479-4150156	1912	26.7727	25.5237	28.0217	28.1355	26.7176	29.5534
NV10284-RA	NV10284	-	gnl|Nvit_2.0|Chr1.Scaffold1:4158169-4166521	3039	5.38454	4.95239	5.81669	5.15184	4.68301	5.62067
NV10286-RA	NV10286	-	gnl|Nvit_2.0|Chr1.Scaffold1:4173701-4179140	430	0.137501	0	0.412502	0	0	0
NV21601-RA	NV21601	-	gnl|Nvit_2.0|Chr1.Scaffold1:4183679-4184038	359	0	0	0	0	0	0
NV10285-RA	NV10285	-	gnl|Nvit_2.0|Chr1.Scaffold1:4167191-4171605	3655	7.33437	6.87798	7.79077	8.70634	8.15459	9.25808
NV10287-RA	NV10287	-	gnl|Nvit_2.0|Chr1.Scaffold1:4188557-4190868	1326	14.5558	13.4104	15.7011	13.3744	12.1611	14.5878
NV50014-RA	NV50014	-	gnl|Nvit_2.0|Chr1.Scaffold1:4194534-4206820	3307	0.221466	0.13776	0.305172	0.330947	0.217433	0.444461
NV10290-RA	NV10290	-	gnl|Nvit_2.0|Chr1.Scaffold1:4215365-4217145	966	8.48305	7.41002	9.55608	7.99279	6.84509	9.14048
NV10289-RA	NV10289	-	gnl|Nvit_2.0|Chr1.Scaffold1:4209748-4212660	1349	18.4852	17.208	19.7623	17.3813	16.0125	18.75
NV10288-RA	NV10288	-	gnl|Nvit_2.0|Chr1.Scaffold1:4191138-4193507	1142	34.6097	32.6203	36.599	34.5697	32.4268	36.7126
NV10288-RB	NV10288	-	gnl|Nvit_2.0|Chr1.Scaffold1:4191232-4193507	1207	1.76786	1.18103	2.35469	8.1061e-05	0	0.0619058
NV10292-RA	NV10292	-	gnl|Nvit_2.0|Chr1.Scaffold1:4308550-4426185	1451	2.9662	2.47691	3.4555	1.80124	1.3796	2.22288
TCONS_00001155	XLOC_000472	TSS915	gnl|Nvit_2.0|Chr1.Scaffold1:4429710-4432765	3055	3.83644	3.47271	4.20017	4.34833	3.91883	4.77782
NV10291-RA	NV10291	-	gnl|Nvit_2.0|Chr1.Scaffold1:4217792-4219664	652	124.565	119.064	130.066	173.195	166.096	180.294
NV10293-RA	NV10293	-	gnl|Nvit_2.0|Chr1.Scaffold1:4450439-4458399	1557	0.537549	0.337908	0.737189	0.612516	0.376758	0.848273
NV21687-RA	NV21687	-	gnl|Nvit_2.0|Chr1.Scaffold1:4475992-4484763	3099	0.271612	0.175582	0.367641	0.334155	0.216013	0.452297
NV10295-RA	NV10295	-	gnl|Nvit_2.0|Chr1.Scaffold1:4530630-4540064	1888	0	0	0	0.0181243	0	0.0543728
NV10294-RA	NV10294	-	gnl|Nvit_2.0|Chr1.Scaffold1:4495685-4516183	903	0	0	0	0	0	0
NV21600-RA	NV21600	-	gnl|Nvit_2.0|Chr1.Scaffold1:4438562-4446491	2688	20.5769	19.6733	21.4806	20.9664	19.955	21.9778
TCONS_00001039	XLOC_000419	TSS827	gnl|Nvit_2.0|Chr1.Scaffold1:4543939-4546378	1954	18.8801	17.8443	19.9159	19.8478	18.6716	21.024
NV10298-RA	NV10298	-	gnl|Nvit_2.0|Chr1.Scaffold1:4609881-4618863	1098	0	0	0	0	0	0
NV21689-RA	NV21689	-	gnl|Nvit_2.0|Chr1.Scaffold1:4613318-4615729	1491	0.234306	0.0990295	0.369583	2.62728	2.12628	3.12828
NV21688-RA	NV21688	-	gnl|Nvit_2.0|Chr1.Scaffold1:4568942-4599634	4873	0.392073	0.301528	0.482618	0.418752	0.314872	0.522631
NV10296-RA	NV10296	-	gnl|Nvit_2.0|Chr1.Scaffold1:4547979-4551646	1937	17.1049	16.1141	18.0958	15.0131	13.985	16.0412
NV10297-RA	NV10297	-	gnl|Nvit_2.0|Chr1.Scaffold1:4552396-4554415	1280	15.5618	14.3512	16.7724	14.8579	13.551	16.1648
NV10300-RA	NV10300	-	gnl|Nvit_2.0|Chr1.Scaffold1:4638776-4654825	2599	0.638476	0.476303	0.800649	0.923988	0.707699	1.14028
NV21599-RA	NV21599	-	gnl|Nvit_2.0|Chr1.Scaffold1:4666456-4694347	1248	0.510323	0.2876	0.733046	1.09715	0.73641	1.45789
NV10301-RA	NV10301	-	gnl|Nvit_2.0|Chr1.Scaffold1:4706842-4709115	1732	0	0	0	0.0400432	0	0.0966729
NV21598-RA	NV21598	-	gnl|Nvit_2.0|Chr1.Scaffold1:4713007-4731621	1116	0.588512	0.331664	0.845359	0.614346	0.32474	0.903951
NV10299-RA	NV10299	-	gnl|Nvit_2.0|Chr1.Scaffold1:4632616-4635917	2540	4.88049	4.42637	5.33462	5.75117	5.20467	6.29766
NV30602-RA	NV30602	-	gnl|Nvit_2.0|Chr1.Scaffold1:4736168-4736951	688	2.33935	1.60897	3.06973	3.14331	2.21672	4.0699
NV21690-RA	NV21690	-	gnl|Nvit_2.0|Chr1.Scaffold1:4746625-4747008	383	0	0	0	0	0	0
NV10303-RA	NV10303	-	gnl|Nvit_2.0|Chr1.Scaffold1:4776857-4777801	807	4.89402	3.96914	5.81891	6.49328	5.32232	7.66424
NV10302-RA	NV10302	-	gnl|Nvit_2.0|Chr1.Scaffold1:4772868-4776604	1322	9.0014	8.099	9.9038	8.1759	7.22547	9.12632
NV10304-RA	NV10304	-	gnl|Nvit_2.0|Chr1.Scaffold1:4778079-4779355	620	19.2206	16.9672	21.4741	24.4575	21.6793	27.2357
NV21692-RA	NV21692	-	gnl|Nvit_2.0|Chr1.Scaffold1:4933049-4933751	613	2.08753	1.33767	2.83739	2.08996	1.27021	2.90971
TCONS_00001156	XLOC_000473	TSS916	gnl|Nvit_2.0|Chr1.Scaffold1:4939105-4941288	2183	0.688565	0.502873	0.874257	1.38329	1.09167	1.67491
NV10307-RA	NV10307	-	gnl|Nvit_2.0|Chr1.Scaffold1:5043864-5044324	380	0	0	0	0	0	0
NV10308-RA	NV10308	-	gnl|Nvit_2.0|Chr1.Scaffold1:5044821-5045314	251	0	0	0	0	0	0
NV10309-RA	NV10309	-	gnl|Nvit_2.0|Chr1.Scaffold1:5051059-5051872	569	0	0	0	0	0	0
NV21693-RA	NV21693	-	gnl|Nvit_2.0|Chr1.Scaffold1:5045805-5046524	409	0	0	0	0	0	0
NV10306-RA	NV10306	-	gnl|Nvit_2.0|Chr1.Scaffold1:4959460-5026069	2638	0.861008	0.674229	1.04779	0.647471	0.467895	0.827047
NV21691-RA	NV21691	-	gnl|Nvit_2.0|Chr1.Scaffold1:4779886-4821775	1094	3.36477	2.74263	3.98692	3.43112	2.73793	4.12431
NV10305-RA	NV10305	-	gnl|Nvit_2.0|Chr1.Scaffold1:4812137-4813046	715	316.547	308.399	324.694	322.591	313.571	331.611
NV21597-RA	NV21597	-	gnl|Nvit_2.0|Chr1.Scaffold1:5084770-5087546	1069	1.89705	1.42279	2.37131	6.27612	5.32453	7.2277
TCONS_00001158	XLOC_000475	TSS918	gnl|Nvit_2.0|Chr1.Scaffold1:5100958-5101315	357	1.17556	0.124107	2.22701	3.36378	1.49789	5.22967
NV10311-RA	NV10311	-	gnl|Nvit_2.0|Chr1.Scaffold1:5132244-5133167	650	0	0	0	0	0	0
TCONS_00001159	XLOC_000476	TSS919	gnl|Nvit_2.0|Chr1.Scaffold1:5124332-5125489	1157	0.374518	0.17433	0.574706	0.0978038	0	0.210738
TCONS_00001160	XLOC_000477	TSS920	gnl|Nvit_2.0|Chr1.Scaffold1:5142677-5143191	514	1.11625	0.471782	1.76071	1.64425	0.795161	2.49333
NV10312-RA	NV10312	-	gnl|Nvit_2.0|Chr1.Scaffold1:5179960-5191188	1317	0.068169	0	0.146884	0	0	0
NV21596-RA	NV21596	-	gnl|Nvit_2.0|Chr1.Scaffold1:5201984-5205047	706	0	0	0	0	0	0
TCONS_00001157	XLOC_000474	TSS917	gnl|Nvit_2.0|Chr1.Scaffold1:5092682-5094156	1474	5.91951	5.23485	6.60418	6.15033	5.37852	6.92214
NV10313-RA	NV10313	-	gnl|Nvit_2.0|Chr1.Scaffold1:5221208-5222060	694	0	0	0	0.0659838	0	0.197952
NV21595-RA	NV21595	-	gnl|Nvit_2.0|Chr1.Scaffold1:5213313-5220058	1082	1.28373	0.896673	1.67079	2.1662	1.6115	2.72091
TCONS_00000505	XLOC_000199	TSS405	gnl|Nvit_2.0|Chr1.Scaffold1:5299458-5300281	751	0.777996	0.388998	1.16699	0.644568	0.255879	1.03326
TCONS_00001073	XLOC_000432	TSS852	gnl|Nvit_2.0|Chr1.Scaffold1:5330114-5345755	602	0.972592	0.45272	1.49246	1.24257	0.600909	1.88423
NV30603-RA	NV30603	-	gnl|Nvit_2.0|Chr1.Scaffold1:5373766-5375734	1900	0.00733622	0	0.0366811	0.0404845	0	0.112457
NV21695-RA	NV21695	-	gnl|Nvit_2.0|Chr1.Scaffold1:5378785-5379378	593	0	0	0	0	0	0
TCONS_00000507	XLOC_000201	TSS407	gnl|Nvit_2.0|Chr1.Scaffold1:5390564-5391783	669	0.698919	0.295398	1.10244	1.11753	0.558765	1.67629
NV21594-RA	NV21594	-	gnl|Nvit_2.0|Chr1.Scaffold1:5305780-5313716	1294	11.009	9.99769	12.0203	8.70539	7.71171	9.69908
NV30604-RA	NV30604	-	gnl|Nvit_2.0|Chr1.Scaffold1:5459755-5460361	606	0	0	0	0	0	0
NV10314-RA	NV10314	-	gnl|Nvit_2.0|Chr1.Scaffold1:5480813-5515224	734	2.41673	1.71908	3.11438	3.87975	2.90981	4.84969
NV10315-RA	NV10315	-	gnl|Nvit_2.0|Chr1.Scaffold1:5522668-5524606	1018	9.29666	8.21227	10.381	9.84056	8.61049	11.0706
NV10316-RA	NV10316	-	gnl|Nvit_2.0|Chr1.Scaffold1:5525774-5527237	550	0.245077	0	0.528068	0.290442	0	0.625815
NV10317-RA	NV10317	-	gnl|Nvit_2.0|Chr1.Scaffold1:5528316-5529195	657	12.7157	10.969	14.4623	21.9186	19.4085	24.4288
NV10318-RA	NV10318	-	gnl|Nvit_2.0|Chr1.Scaffold1:5537048-5540371	1311	0.479893	0.270451	0.689335	1.50689	1.09677	1.91702
NV50015-RA	NV50015	-	gnl|Nvit_2.0|Chr1.Scaffold1:5529393-5532522	1794	3.0895	2.64816	3.53085	2.49884	2.06052	2.93717
NV10310-RA	NV10310	-	gnl|Nvit_2.0|Chr1.Scaffold1:5080806-5082601	812	636.753	626.251	647.256	597.376	586.194	608.558
TCONS_00001161	XLOC_000478	TSS921	gnl|Nvit_2.0|Chr1.Scaffold1:5570241-5572131	1890	1.31383	1.0353	1.59236	1.23095	0.932404	1.5295
NV10320-RA	NV10320	-	gnl|Nvit_2.0|Chr1.Scaffold1:5562512-5567224	1960	2.54813	2.16828	2.92798	2.50052	2.08377	2.91728
NV10321-RA	NV10321	-	gnl|Nvit_2.0|Chr1.Scaffold1:5575153-5585197	4221	3.77999	3.47662	4.08336	3.02916	2.72775	3.33058
TCONS_00001162	XLOC_000479	TSS922	gnl|Nvit_2.0|Chr1.Scaffold1:5598660-5600003	1343	5.07928	4.40798	5.75058	4.74154	4.02469	5.45839
NV10322-RA	NV10322	-	gnl|Nvit_2.0|Chr1.Scaffold1:5590445-5597637	3640	17.351	16.6475	18.0545	15.277	14.5445	16.0095
NV10319-RA	NV10319	-	gnl|Nvit_2.0|Chr1.Scaffold1:5555234-5560257	2997	48.1818	46.8791	49.4845	56.657	55.0904	58.2236
NV10323-RA	NV10323	-	gnl|Nvit_2.0|Chr1.Scaffold1:5600413-5603249	2384	8.17049	7.5612	8.77978	8.53317	7.84294	9.2234
NV21696-RA	NV21696	-	gnl|Nvit_2.0|Chr1.Scaffold1:5612378-5614556	354	20.2602	15.7167	24.8037	8.7509	5.60773	11.8941
NV10324-RA	NV10324	-	gnl|Nvit_2.0|Chr1.Scaffold1:5603096-5628695	3589	2.23511	1.97891	2.49131	2.34772	2.05751	2.63793
NV10327-RA	NV10327	-	gnl|Nvit_2.0|Chr1.Scaffold1:5631934-5634335	1475	0.158252	0.0463509	0.270153	0.241943	0.0889247	0.394961
NV10328-RA	NV10328	-	gnl|Nvit_2.0|Chr1.Scaffold1:5638588-5639914	748	0.293522	0.0538623	0.533182	0.176833	0	0.381022
NV10329-RA	NV10329	-	gnl|Nvit_2.0|Chr1.Scaffold1:5642658-5644193	1162	0.0798117	0	0.17197	0.259393	0.0759744	0.442811
NV10330-RA	NV10330	-	gnl|Nvit_2.0|Chr1.Scaffold1:5645202-5649406	2108	0.429856	0.280199	0.579512	0.383703	0.227057	0.540348
NV21697-RA	NV21697	-	gnl|Nvit_2.0|Chr1.Scaffold1:5649693-5653890	1845	0.0151798	0	0.0455394	0.111662	0.0204904	0.202834
NV21592-RA	NV21592	-	gnl|Nvit_2.0|Chr1.Scaffold1:5654390-5659868	1973	0.927246	0.698974	1.15552	0.982358	0.722125	1.24259
NV10325-RA	NV10325	-	gnl|Nvit_2.0|Chr1.Scaffold1:5629398-5631820	876	176.459	171.172	181.745	182.995	177.042	188.948
NV10326-RA	NV10326	-	gnl|Nvit_2.0|Chr1.Scaffold1:5629558-5629809	251	1642.2	0	1723.25	813.188	0	870.221
NV10331-RA	NV10331	-	gnl|Nvit_2.0|Chr1.Scaffold1:5660978-5662253	1125	10.9829	9.87909	12.0867	9.72937	8.58275	10.876
NV21591-RA	NV21591	-	gnl|Nvit_2.0|Chr1.Scaffold1:5662840-5663373	533	10.0545	8.18746	11.9216	8.40215	6.54642	10.2579
NV21593-RA	NV21593	-	gnl|Nvit_2.0|Chr1.Scaffold1:5635062-5637625	1883	24.7588	23.547	25.9705	26.1421	24.7633	27.5208
NV10333-RA	NV10333	-	gnl|Nvit_2.0|Chr1.Scaffold1:5707795-5710463	1639	0	0	0	0	0	0
NV30605-RA	NV30605	-	gnl|Nvit_2.0|Chr1.Scaffold1:5755627-5757081	1454	2.75751	2.28633	3.22869	2.23982	1.77023	2.70942
NV10332-RA	NV10332	-	gnl|Nvit_2.0|Chr1.Scaffold1:5665940-5681210	5758	5.15912	4.85823	5.46001	5.21943	4.88339	5.55547
NV10334-RA	NV10334	-	gnl|Nvit_2.0|Chr1.Scaffold1:5759851-5771811	4070	4.69525	4.35051	5.03998	4.62165	4.24208	5.00123
NV10335-RA	NV10335	-	gnl|Nvit_2.0|Chr1.Scaffold1:5774236-5806458	1362	15.7612	14.5889	16.9336	18.4047	17.0044	19.805
NV10336-RA	NV10336	-	gnl|Nvit_2.0|Chr1.Scaffold1:5806457-5806718	261	6.56364	0	13.1273	2.20045	0	5.31236
NV21698-RA	NV21698	-	gnl|Nvit_2.0|Chr1.Scaffold1:5778238-5779689	1011	1.27655	0.872873	1.68024	1.1249	0.70712	1.54267
NV10337-RA	NV10337	-	gnl|Nvit_2.0|Chr1.Scaffold1:5814436-5818092	2359	10.0957	9.41504	10.7763	12.1193	11.2928	12.9458
NV10340-RA	NV10340	-	gnl|Nvit_2.0|Chr1.Scaffold1:5829928-5832113	1110	0.141105	0.0148968	0.267312	0.240563	0.0587146	0.422412
NV10339-RA	NV10339	-	gnl|Nvit_2.0|Chr1.Scaffold1:5827097-5828626	1068	1.57293	1.14081	2.00504	1.80566	1.29495	2.31638
NV22550-RA	NV22550	-	gnl|Nvit_2.0|Chr1.Scaffold100:3222-6665	1581	0	0	0	0	0	0
NV30002-RA	NV30002	-	gnl|Nvit_2.0|Chr1.Scaffold100:2788-3216	428	0	0	0	0	0	0
NV30003-RA	NV30003	-	gnl|Nvit_2.0|Chr1.Scaffold100:11198-11722	524	0	0	0	0	0	0
NV22549-RA	NV22549	-	gnl|Nvit_2.0|Chr1.Scaffold100:83-1691	1362	0	0	0	0	0	0
NV22548-RA	NV22548	-	gnl|Nvit_2.0|Chr1.Scaffold100:32917-33511	370	0	0	0	0	0	0
NV22546-RA	NV22546	-	gnl|Nvit_2.0|Chr1.Scaffold100:79302-81042	210	13.4582	0	40.3747	2.91156	0	8.73467
NV22547-RA	NV22547	-	gnl|Nvit_2.0|Chr1.Scaffold100:60341-78132	1683	0	0	0	0	0	0
NV50503-RA	NV50503	-	gnl|Nvit_2.0|Chr1.Scaffold100:72071-74678	1608	0.00891887	0	0.0445943	0	0	0
NV17653-RA	NV17653	-	gnl|Nvit_2.0|Chr1.Scaffold100:93244-95341	649	0	0	0	0	0	0
NV17652-RA	NV17652	-	gnl|Nvit_2.0|Chr1.Scaffold100:89529-93227	3133	0.00419381	0	0.020969	0.0382205	0	0.0843709
NV30004-RA	NV30004	-	gnl|Nvit_2.0|Chr1.Scaffold100:101566-101798	139	125.091	0	375.272	0	0	0
NV30005-RA	NV30005	-	gnl|Nvit_2.0|Chr1.Scaffold100:119824-122675	469	0	0	0	0.131322	0	0.393965
NV22551-RA	NV22551	-	gnl|Nvit_2.0|Chr1.Scaffold100:122772-124674	1762	0.0320311	0	0.0773299	0.039253	0	0.0947651
NV30006-RA	NV30006	-	gnl|Nvit_2.0|Chr1.Scaffold100:193635-199468	629	0	0	0	0	0	0
NV50507-RA	NV50507	-	gnl|Nvit_2.0|Chr1.Scaffold100:202612-213620	3460	0	0	0	0.0185419	0	0.0447642
NV50504-RA	NV50504	-	gnl|Nvit_2.0|Chr1.Scaffold100:133720-137487	986	0	0	0	0	0	0
NV22552-RA	NV22552	-	gnl|Nvit_2.0|Chr1.Scaffold100:136806-190433	1203	0	0	0	0	0	0
NV22545-RA	NV22545	-	gnl|Nvit_2.0|Chr1.Scaffold100:140432-150264	1275	0	0	0	0	0	0
NV50505-RA	NV50505	-	gnl|Nvit_2.0|Chr1.Scaffold100:174770-178215	1979	0.112502	0.0285006	0.196504	0.0536713	0	0.122371
NV50506-RA	NV50506	-	gnl|Nvit_2.0|Chr1.Scaffold100:178679-184591	3241	0.00269477	0	0.0188634	0	0	0
TCONS_00001207	XLOC_000510	TSS962	gnl|Nvit_2.0|Chr1.Scaffold100:218166-219589	1423	0.661176	0.427415	0.894938	0.985117	0.669627	1.30061
NV17654-RA	NV17654	-	gnl|Nvit_2.0|Chr1.Scaffold100:224367-239366	1303	0.437502	0.236762	0.638241	0.646664	0.376986	0.916342
NV17655-RA	NV17655	-	gnl|Nvit_2.0|Chr1.Scaffold100:243594-248735	2791	2.39866	2.09646	2.70087	2.29399	1.96628	2.6217
NV10338-RA	NV10338	-	gnl|Nvit_2.0|Chr1.Scaffold1:5822222-5824605	1364	48.0253	45.9808	50.0699	42.2475	40.1278	44.3672
NV17656-RA	NV17656	-	gnl|Nvit_2.0|Chr1.Scaffold100:250642-260659	6299	3.00376	2.78469	3.22283	3.43811	3.17765	3.69856
NV17658-RA	NV17658	-	gnl|Nvit_2.0|Chr1.Scaffold100:265617-266781	911	6.65624	5.66673	7.64575	8.02552	6.82915	9.2219
NV17659-RA	NV17659	-	gnl|Nvit_2.0|Chr1.Scaffold100:270077-271007	625	11.0119	9.31775	12.706	9.26603	7.5672	10.9649
NV17657-RA	NV17657	-	gnl|Nvit_2.0|Chr1.Scaffold100:263415-264697	1030	32.3462	30.3392	34.3531	32.4413	30.2249	34.6576
NV22544-RA	NV22544	-	gnl|Nvit_2.0|Chr1.Scaffold100:312981-314635	594	0.142215	0	0.343338	0.931914	0.369949	1.49388
NV17663-RA	NV17663	-	gnl|Nvit_2.0|Chr1.Scaffold100:321534-322574	1040	0.0614714	0	0.148405	0.0373802	0	0.112141
NV17662-RA	NV17662	-	gnl|Nvit_2.0|Chr1.Scaffold100:319583-320620	1037	0	0	0	0.0375212	0	0.112564
NV17661-RA	NV17661	-	gnl|Nvit_2.0|Chr1.Scaffold100:278333-279869	1248	6.6099	5.80833	7.41146	7.26492	6.33664	8.19319
NV17664-RA	NV17664	-	gnl|Nvit_2.0|Chr1.Scaffold102:5663-13402	2452	0.0329606	0	0.0710202	0.0539969	0	0.107994
NV22019-RA	NV22019	-	gnl|Nvit_2.0|Chr1.Scaffold102:1-1847	1218	3.48302	2.89217	4.07387	3.42317	2.77625	4.07009
TCONS_00001280	XLOC_000544	TSS1017	gnl|Nvit_2.0|Chr1.Scaffold102:15693-16875	1182	0.104121	4.9399e-18	0.208242	0.476015	0.230202	0.721829
NV50508-RA	NV50508	-	gnl|Nvit_2.0|Chr1.Scaffold100:271315-275292	2953	1.95047	1.68626	2.21467	1.8708	1.58383	2.15776
NV17660-RA	NV17660	-	gnl|Nvit_2.0|Chr1.Scaffold100:275288-277589	1735	12.7036	11.7933	13.6139	15.2858	14.1805	16.3911
TCONS_00001281	XLOC_000545	TSS1018	gnl|Nvit_2.0|Chr1.Scaffold102:79498-79972	474	1.4295	0.636555	2.22244	1.02796	0.301082	1.75483
NV17666-RA	NV17666	-	gnl|Nvit_2.0|Chr1.Scaffold102:85403-88445	1472	0.277623	0.129227	0.426019	2.03727	1.5927	2.48184
NV17667-RA	NV17667	-	gnl|Nvit_2.0|Chr1.Scaffold102:93213-95914	2541	0.749705	0.571757	0.927652	0.830507	0.62288	1.03813
NV17665-RA	NV17665	-	gnl|Nvit_2.0|Chr1.Scaffold102:20664-78235	5939	3.07506	2.84649	3.30363	2.74414	2.50438	2.98389
NV17668-RA	NV17668	-	gnl|Nvit_2.0|Chr1.Scaffold102:108283-111572	2621	18.864	17.9866	19.7414	21.8578	20.8107	22.9049
NV17670-RA	NV17670	-	gnl|Nvit_2.0|Chr1.Scaffold102:176279-185284	751	8.41209	7.13297	9.69121	8.49657	7.08537	9.90778
NV17673-RA	NV17673	-	gnl|Nvit_2.0|Chr1.Scaffold102:204394-205182	788	0	0	0	0.109255	0	0.263764
NV17672-RA	NV17672	-	gnl|Nvit_2.0|Chr1.Scaffold102:196677-198731	941	0.105503	0	0.227328	0.0426731	0	0.128019
NV17674-RA	NV17674	-	gnl|Nvit_2.0|Chr1.Scaffold102:206569-207333	764	0.805531	0.414791	1.19627	0.62852	0.249508	1.00753
NV17671-RA	NV17671	-	gnl|Nvit_2.0|Chr1.Scaffold102:189454-192215	1977	2.69118	2.30274	3.07962	2.76833	2.33198	3.20469
NV22018-RA	NV22018	-	gnl|Nvit_2.0|Chr1.Scaffold102:186070-187497	681	38.095	35.158	41.0319	45.7896	42.2621	49.3171
NV17669-RA	NV17669	-	gnl|Nvit_2.0|Chr1.Scaffold102:115480-169429	12066	13.8468	13.5103	14.1833	14.4734	14.0912	14.8556
NV22020-RA	NV22020	-	gnl|Nvit_2.0|Chr1.Scaffold102:143510-152489	1547	0.0747183	0	0.149437	0.160017	0.0390555	0.280979
NV22017-RA	NV22017	-	gnl|Nvit_2.0|Chr1.Scaffold102:212098-212463	365	0	0	0	0	0	0
NV22021-RA	NV22021	-	gnl|Nvit_2.0|Chr1.Scaffold102:215613-216807	1114	0	0	0	0.205252	0.0376644	0.372839
NV22022-RA	NV22022	-	gnl|Nvit_2.0|Chr1.Scaffold102:217980-219913	1122	0	0	0	0	0	0
NV17675-RA	NV17675	-	gnl|Nvit_2.0|Chr1.Scaffold102:210041-211017	810	210.741	204.688	216.794	172.082	166.07	178.094
NV17677-RA	NV17677	-	gnl|Nvit_2.0|Chr1.Scaffold102:379912-388295	751	0	0	0	0.117194	0	0.282932
NV22024-RA	NV22024	-	gnl|Nvit_2.0|Chr1.Scaffold102:390120-391531	578	0	0	0	0	0	0
NV17678-RA	NV17678	-	gnl|Nvit_2.0|Chr1.Scaffold102:397425-412037	979	0.0999701	0	0.215406	0.202367	0.0213644	0.383369
NV22025-RA	NV22025	-	gnl|Nvit_2.0|Chr1.Scaffold102:402711-403906	807	0	0	0	0	0	0
NV22016-RA	NV22016	-	gnl|Nvit_2.0|Chr1.Scaffold102:273041-357530	2087	0.184453	0.0858586	0.283047	0.177865	0.0706084	0.285122
NV22023-RA	NV22023	-	gnl|Nvit_2.0|Chr1.Scaffold102:292740-293300	560	0.316076	0	0.632153	0.187543	0	0.452769
NV30013-RA	NV30013	-	gnl|Nvit_2.0|Chr1.Scaffold102:299913-300338	425	2.12291	1.02665	3.21918	0.162842	0	0.488526
NV17680-RA	NV17680	-	gnl|Nvit_2.0|Chr1.Scaffold102:430064-431252	968	0.1713	0.00553306	0.337068	0.369778	0.123259	0.616297
NV22027-RA	NV22027	-	gnl|Nvit_2.0|Chr1.Scaffold102:434102-435307	945	0.0699282	0	0.168822	0	0	0
NV22026-RA	NV22026	-	gnl|Nvit_2.0|Chr1.Scaffold102:432700-433473	700	0.162572	0	0.350295	0.325599	0.0343744	0.616823
NV17679-RA	NV17679	-	gnl|Nvit_2.0|Chr1.Scaffold102:415387-420190	1416	8.95889	8.09582	9.82196	8.05497	7.15014	8.95979
NV17676-RA	NV17676	-	gnl|Nvit_2.0|Chr1.Scaffold102:223111-225931	1844	42.7428	41.1313	44.3543	45.3818	43.5432	47.2204
NV22015-RA	NV22015	-	gnl|Nvit_2.0|Chr1.Scaffold102:445874-446155	208	57.2517	1.93248e-15	114.503	9.05204	0	19.5044
NV17681-RA	NV17681	-	gnl|Nvit_2.0|Chr1.Scaffold102:447474-454716	4084	0.277406	0.193765	0.361048	0.605692	0.46853	0.742854
NV22014-RA	NV22014	-	gnl|Nvit_2.0|Chr1.Scaffold102:469159-470734	1053	0	0	0	0	0	0
NV26084-RA	NV26084	-	gnl|Nvit_2.0|Chr1.Scaffold115:76924-77991	1067	0	0	0	0	0	0
TCONS_00001237	XLOC_000531	TSS987	gnl|Nvit_2.0|Chr1.Scaffold102:459224-460081	603	3.55354	2.51678	4.5903	2.84167	1.78377	3.89958
TCONS_00001236	XLOC_000531	TSS987	gnl|Nvit_2.0|Chr1.Scaffold102:459224-460081	614	0.652605	0.168362	1.13685	1.09207	0.375037	1.80911
NV17682-RA	NV17682	-	gnl|Nvit_2.0|Chr1.Scaffold102:456039-458361	1039	9.90951	8.80504	11.014	11.0036	9.72008	12.287
NV26085-RA	NV26085	-	gnl|Nvit_2.0|Chr1.Scaffold115:195280-195714	94	0	0	0	0	0	0
NV17817-RA	NV17817	-	gnl|Nvit_2.0|Chr1.Scaffold115:127727-194636	3843	1.19087	1.01185	1.3699	1.49129	1.26898	1.7136
NV17818-RA	NV17818	-	gnl|Nvit_2.0|Chr1.Scaffold115:195886-197200	684	24.4511	22.1064	26.7957	31.3764	28.4663	34.2865
NV17819-RA	NV17819	-	gnl|Nvit_2.0|Chr1.Scaffold115:199408-226315	3228	9.71109	9.14948	10.2727	8.27275	7.69775	8.84775
NV17820-RA	NV17820	-	gnl|Nvit_2.0|Chr1.Scaffold115:231860-262109	2665	12.1895	11.4907	12.8884	12.7436	11.9513	13.5358
NV17821-RA	NV17821	-	gnl|Nvit_2.0|Chr1.Scaffold115:290102-323980	2483	9.11142	8.48305	9.7398	7.61475	6.97797	8.25153
NV17822-RA	NV17822	-	gnl|Nvit_2.0|Chr1.Scaffold115:326242-331941	2379	10.0575	9.38132	10.7336	9.73034	8.99322	10.4675
NV17825-RA	NV17825	-	gnl|Nvit_2.0|Chr1.Scaffold115:345225-348931	1735	1.72861	1.39281	2.0644	1.99814	1.59851	2.39777
TCONS_00001347	XLOC_000564	TSS1065	gnl|Nvit_2.0|Chr1.Scaffold115:421207-422252	1045	0.366496	0.154899	0.578092	0.408622	0.162214	0.655031
NV17826-RA	NV17826	-	gnl|Nvit_2.0|Chr1.Scaffold115:401515-416057	2524	3.73405	3.33543	4.13267	3.35985	2.94068	3.77901
NV17823-RA	NV17823	-	gnl|Nvit_2.0|Chr1.Scaffold115:332881-335312	1520	66.468	64.2155	68.7205	74.8359	72.1926	77.4793
NV17824-RA	NV17824	-	gnl|Nvit_2.0|Chr1.Scaffold115:335304-340301	1444	0.852595	0.586402	1.11879	1.24091	0.889926	1.59189
NV17828-RA	NV17828	-	gnl|Nvit_2.0|Chr1.Scaffold115:440880-444175	961	8.88481	7.78278	9.98683	9.45889	8.20603	10.7118
NV17830-RA	NV17830	-	gnl|Nvit_2.0|Chr1.Scaffold115:455177-460284	1288	1.07459	0.757709	1.39147	1.16928	0.804056	1.5345
NV17829-RA	NV17829	-	gnl|Nvit_2.0|Chr1.Scaffold115:447056-451044	2716	6.81692	6.29976	7.33409	7.35588	6.76022	7.95154
NV17831-RA	NV17831	-	gnl|Nvit_2.0|Chr1.Scaffold115:460408-462885	1415	5.99161	5.28549	6.69773	7.6295	6.74852	8.51047
NV17827-RA	NV17827	-	gnl|Nvit_2.0|Chr1.Scaffold115:424924-437205	2068	40.6852	39.2133	42.1572	33.6722	32.1888	35.1556
NV26083-RA	NV26083	-	gnl|Nvit_2.0|Chr1.Scaffold115:433820-435931	1054	275.401	269.634	281.169	240.877	234.927	246.826
NV26086-RA	NV26086	-	gnl|Nvit_2.0|Chr1.Scaffold115:479257-480539	319	0	0	0	0	0	0
NV17834-RA	NV17834	-	gnl|Nvit_2.0|Chr1.Scaffold115:471241-473977	1311	3.08503	2.55399	3.61606	3.40446	2.78801	4.02092
NV17832-RA	NV17832	-	gnl|Nvit_2.0|Chr1.Scaffold115:463362-465613	823	89.9874	86.0777	93.8971	115.355	110.488	120.222
NV17833-RA	NV17833	-	gnl|Nvit_2.0|Chr1.Scaffold115:465952-469287	2061	15.6769	14.7615	16.5924	18.91	17.7962	20.0238
NV30178-RA	NV30178	-	gnl|Nvit_2.0|Chr1.Scaffold12:20-1567	471	7.13498	5.35123	8.91872	6.11827	4.33339	7.90316
NV19058-RA	NV19058	-	gnl|Nvit_2.0|Chr1.Scaffold1169:20213-22786	1152	39.7049	37.6379	41.7718	46.8759	44.3967	49.3551
TCONS_00001808	XLOC_000752	TSS1428	gnl|Nvit_2.0|Chr1.Scaffold12:12076-12949	873	1.67846	1.16654	2.19039	2.03264	1.41269	2.65258
NV13227-RA	NV13227	-	gnl|Nvit_2.0|Chr1.Scaffold12:21860-31841	1594	0.486652	0.29934	0.673965	0.48543	0.278442	0.692418
NV13226-RA	NV13226	-	gnl|Nvit_2.0|Chr1.Scaffold12:4591-9864	1799	7.31573	6.63939	7.99207	6.03545	5.35533	6.71557
TCONS_00001353	XLOC_000566	TSS1070	gnl|Nvit_2.0|Chr1.Scaffold12:17632-19030	1398	7.64308	6.83965	8.4465	7.8449	6.94503	8.74477
NV13229-RA	NV13229	-	gnl|Nvit_2.0|Chr1.Scaffold12:38713-40877	1893	5.09835	4.55017	5.64653	6.12552	5.46013	6.7909
NV13228-RA	NV13228	-	gnl|Nvit_2.0|Chr1.Scaffold12:35605-37973	1513	16.1723	15.0583	17.2863	20.4198	19.0352	21.8044
NV13230-RA	NV13230	-	gnl|Nvit_2.0|Chr1.Scaffold12:40946-43851	1812	4.12338	3.61774	4.62902	3.91431	3.36887	4.45976
NV13231-RA	NV13231	-	gnl|Nvit_2.0|Chr1.Scaffold12:45079-46410	1118	12.4699	11.289	13.6509	16.6176	15.1131	18.1221
NV13232-RA	NV13232	-	gnl|Nvit_2.0|Chr1.Scaffold12:48070-49041	760	8.83544	7.53625	10.1346	13.4736	11.712	15.2351
NV13233-RA	NV13233	-	gnl|Nvit_2.0|Chr1.Scaffold12:49509-52007	1438	17.8907	16.6825	19.099	22.7976	21.2894	24.3057
NV13234-RA	NV13234	-	gnl|Nvit_2.0|Chr1.Scaffold12:54022-68253	2199	5.35145	4.83591	5.86699	6.35685	5.73426	6.97944
NV13235-RA	NV13235	-	gnl|Nvit_2.0|Chr1.Scaffold12:57318-58644	704	0	0	0	0	0	0
NV25456-RA	NV25456	-	gnl|Nvit_2.0|Chr1.Scaffold12:62356-63002	501	0	0	0	0	0	0
NV13236-RA	NV13236	-	gnl|Nvit_2.0|Chr1.Scaffold12:72762-75488	1415	0.374475	0.197946	0.551005	0.254317	0.0934726	0.41516
NV25457-RA	NV25457	-	gnl|Nvit_2.0|Chr1.Scaffold12:69882-70625	743	14.5298	12.835	16.2246	14.4664	12.6103	16.3224
NV13238-RA	NV13238	-	gnl|Nvit_2.0|Chr1.Scaffold12:91505-94089	1168	0	0	0	0	0	0
NV25455-RA	NV25455	-	gnl|Nvit_2.0|Chr1.Scaffold12:95660-97414	1252	0	0	0	0	0	0
NV25454-RA	NV25454	-	gnl|Nvit_2.0|Chr1.Scaffold12:99171-100630	1010	0.0319561	0	0.0958683	0	0	0
TCONS_00001809	XLOC_000753	TSS1429	gnl|Nvit_2.0|Chr1.Scaffold12:88363-89130	767	5.88845	4.83091	6.946	5.01867	3.94074	6.09659
NV13239-RA	NV13239	-	gnl|Nvit_2.0|Chr1.Scaffold12:106868-108707	1206	0.456727	0.241424	0.67203	0.464166	0.224472	0.703861
NV13240-RA	NV13240	-	gnl|Nvit_2.0|Chr1.Scaffold12:111185-114101	1092	4.43942	3.72394	5.1549	5.22898	4.37223	6.08573
NV25453-RA	NV25453	-	gnl|Nvit_2.0|Chr1.Scaffold12:113328-114750	894	0.113257	0	0.244035	0	0	0
NV13237-RA	NV13237	-	gnl|Nvit_2.0|Chr1.Scaffold12:76781-84081	5315	8.14418	7.74994	8.53841	9.40379	8.93345	9.87412
NV13242-RA	NV13242	-	gnl|Nvit_2.0|Chr1.Scaffold12:124006-126624	778	9.50012	8.17631	10.8239	12.5761	10.903	14.2491
NV13243-RA	NV13243	-	gnl|Nvit_2.0|Chr1.Scaffold12:127037-129415	1668	0.990674	0.73051	1.25084	1.50625	1.15122	1.86127
NV13241-RA	NV13241	-	gnl|Nvit_2.0|Chr1.Scaffold12:120202-123181	1896	13.5757	12.682	14.4694	14.8622	13.8267	15.8977
NV13244-RA	NV13244	-	gnl|Nvit_2.0|Chr1.Scaffold12:138266-197030	1590	3.95911	3.42405	4.49418	4.33757	3.71792	4.95722
NV25458-RA	NV25458	-	gnl|Nvit_2.0|Chr1.Scaffold12:216855-220658	1334	0	0	0	0	0	0
NV25452-RA	NV25452	-	gnl|Nvit_2.0|Chr1.Scaffold12:203958-212894	3284	6.30391	5.85563	6.7522	5.97266	5.48861	6.45671
NV13245-RA	NV13245	-	gnl|Nvit_2.0|Chr1.Scaffold12:220803-225581	2835	4.04188	3.65295	4.43081	4.56766	4.10917	5.02615
NV25451-RA	NV25451	-	gnl|Nvit_2.0|Chr1.Scaffold12:235167-237689	2279	1.13294	0.900468	1.36542	1.68424	1.37013	1.99836
NV13248-RA	NV13248	-	gnl|Nvit_2.0|Chr1.Scaffold12:240537-242512	1431	10.5069	9.5782	11.4356	10.5627	9.53308	11.5923
NV13246-RA	NV13246	-	gnl|Nvit_2.0|Chr1.Scaffold12:227273-231486	1245	26.3734	24.7699	27.977	22.0681	20.4478	23.6884
NV13247-RA	NV13247	-	gnl|Nvit_2.0|Chr1.Scaffold12:231473-233080	579	72.0131	67.3839	76.6422	88.5765	82.9744	94.1786
TCONS_00001810	XLOC_000754	TSS1430	gnl|Nvit_2.0|Chr1.Scaffold12:256750-257003	253	2.29427	0	6.88282	14.4545	5.73812	23.1709
NV25460-RA	NV25460	-	gnl|Nvit_2.0|Chr1.Scaffold12:282697-283177	216	33.4207	0	72.0116	13.118	1.38491	24.8512
NV25459-RA	NV25459	-	gnl|Nvit_2.0|Chr1.Scaffold12:270284-274549	2234	39.9324	38.5366	41.3281	33.1129	31.7045	34.5213
NV13249-RA	NV13249	-	gnl|Nvit_2.0|Chr1.Scaffold12:296524-297779	748	8.26754	6.99561	9.53947	10.1974	8.64679	11.748
NV25450-RA	NV25450	-	gnl|Nvit_2.0|Chr1.Scaffold12:293482-295449	1727	14.3795	13.4084	15.3506	19.3056	18.06	20.5511
NV25461-RA	NV25461	-	gnl|Nvit_2.0|Chr1.Scaffold12:286661-291530	1949	43.6421	42.065	45.2192	42.7304	41.0021	44.4587
NV13251-RA	NV13251	-	gnl|Nvit_2.0|Chr1.Scaffold12:309880-310710	742	7.82454	6.57957	9.06951	11.0952	9.4681	12.7222
NV25462-RA	NV25462	-	gnl|Nvit_2.0|Chr1.Scaffold12:306411-309173	2698	6.18537	5.69093	6.6798	6.76599	6.19262	7.33935
NV13250-RA	NV13250	-	gnl|Nvit_2.0|Chr1.Scaffold12:298346-304461	4497	7.47221	7.05979	7.88464	9.47968	8.96405	9.9953
NV13252-RA	NV13252	-	gnl|Nvit_2.0|Chr1.Scaffold12:311031-314730	1603	25.889	24.5274	27.2506	24.3521	22.8909	25.8133
NV13253-RA	NV13253	-	gnl|Nvit_2.0|Chr1.Scaffold12:315498-318829	1070	1.62828	1.18916	2.06739	1.83733	1.32277	2.35189
NV13255-RA	NV13255	-	gnl|Nvit_2.0|Chr1.Scaffold12:323370-324330	880	16.7126	15.1063	18.3189	17.5788	15.7657	19.3919
NV13254-RA	NV13254	-	gnl|Nvit_2.0|Chr1.Scaffold12:317970-323461	1641	35.8189	34.2394	37.3985	46.0594	44.0773	48.0415
NV13257-RA	NV13257	-	gnl|Nvit_2.0|Chr1.Scaffold12:329186-335297	3967	7.60896	7.16406	8.05386	8.78607	8.25552	9.31661
NV13258-RA	NV13258	-	gnl|Nvit_2.0|Chr1.Scaffold12:335369-336510	266	51.5681	34.8372	68.299	61.0548	45.5469	76.5627
NV13260-RA	NV13260	-	gnl|Nvit_2.0|Chr1.Scaffold12:338551-339313	589	5.91795	4.6109	7.22501	6.9611	5.41419	8.50801
TCONS_00001402	XLOC_000587	TSS1108	gnl|Nvit_2.0|Chr1.Scaffold12:342760-347718	3965	0.429455	0.32373	0.535179	0.472795	0.34969	0.595901
NV25449-RA	NV25449	-	gnl|Nvit_2.0|Chr1.Scaffold12:350252-356577	1196	3.10283	2.53868	3.66698	3.18941	2.55781	3.82101
NV13259-RA	NV13259	-	gnl|Nvit_2.0|Chr1.Scaffold12:337064-338275	1211	42.4303	40.3605	44.5	53.9657	51.3879	56.5436
TCONS_00001664	XLOC_000690	TSS1315	gnl|Nvit_2.0|Chr1.Scaffold12:425845-428094	1098	23.9283	22.2731	25.5835	18.1906	16.5982	19.783
NV25463-RA	NV25463	-	gnl|Nvit_2.0|Chr1.Scaffold12:434409-439502	3897	2.25364	2.0092	2.49808	2.09778	1.83607	2.35949
TCONS_00001811	XLOC_000755	TSS1431	gnl|Nvit_2.0|Chr1.Scaffold12:514053-515053	1000	0.421002	0.187472	0.654531	0.157409	0	0.314819
TCONS_00001812	XLOC_000756	TSS1432	gnl|Nvit_2.0|Chr1.Scaffold12:515855-516640	785	0.773647	0.398373	1.14892	0.164787	0	0.355067
NV13262-RA	NV13262	-	gnl|Nvit_2.0|Chr1.Scaffold12:509277-510792	1181	5.86313	5.08138	6.64488	6.4807	5.57322	7.38818
TCONS_00001411	XLOC_000590	TSS1115	gnl|Nvit_2.0|Chr1.Scaffold12:522209-523777	502	0.682699	0.166627	1.19877	1.72006	0.831826	2.6083
NV13261-RA	NV13261	-	gnl|Nvit_2.0|Chr1.Scaffold12:446439-470074	1744	13.956	13.0048	14.9073	10.8048	9.87825	11.7313
NV13263-RA	NV13263	-	gnl|Nvit_2.0|Chr1.Scaffold12:523927-537697	2404	1.28047	1.04062	1.52033	1.13151	0.881601	1.38142
NV25448-RA	NV25448	-	gnl|Nvit_2.0|Chr1.Scaffold12:539898-542123	1805	3.11428	2.67386	3.55471	3.14929	2.65895	3.63963
NV25465-RA	NV25465	-	gnl|Nvit_2.0|Chr1.Scaffold12:554138-554479	341	13.082	9.26562	16.8985	12.6125	8.72022	16.5048
TCONS_00001813	XLOC_000757	TSS1433	gnl|Nvit_2.0|Chr1.Scaffold12:616395-617016	621	2.43719	1.63585	3.23854	2.04587	1.24341	2.84832
NV25466-RA	NV25466	-	gnl|Nvit_2.0|Chr1.Scaffold12:559878-613232	2269	1.76178	1.47116	2.0524	1.82501	1.49723	2.1528
NV25464-RA	NV25464	-	gnl|Nvit_2.0|Chr1.Scaffold12:543058-551440	6107	8.38694	8.01492	8.75896	9.60915	9.16697	10.0513
NV13256-RA	NV13256	-	gnl|Nvit_2.0|Chr1.Scaffold12:325286-327198	1819	829.736	822.579	836.893	927.434	919.056	935.811
NV13265-RA	NV13265	-	gnl|Nvit_2.0|Chr1.Scaffold12:652338-699323	1320	0.249249	0.0989463	0.399552	0.66414	0.393006	0.935274
TCONS_00001814	XLOC_000758	TSS1434	gnl|Nvit_2.0|Chr1.Scaffold12:701405-704580	3175	1.54593	1.31983	1.77203	4.1806	3.76817	4.59303
NV30179-RA	NV30179	-	gnl|Nvit_2.0|Chr1.Scaffold12:711185-711453	268	0	0	0	0	0	0
NV13266-RA	NV13266	-	gnl|Nvit_2.0|Chr1.Scaffold12:705542-708991	1413	8.4194	7.58164	9.25717	8.3813	7.45715	9.30545
NV13264-RA	NV13264	-	gnl|Nvit_2.0|Chr1.Scaffold12:636830-638079	672	650.066	637.804	662.329	576.092	563.448	588.735
NV25447-RA	NV25447	-	gnl|Nvit_2.0|Chr1.Scaffold12:717983-718651	668	0.291921	0.0308189	0.553022	0.0700095	0	0.210028
NV25467-RA	NV25467	-	gnl|Nvit_2.0|Chr1.Scaffold12:733205-733411	206	0	0	0	3.12879	0	9.38638
TCONS_00001815	XLOC_000759	TSS1435	gnl|Nvit_2.0|Chr1.Scaffold12:719824-720590	766	5.66387	4.6298	6.69795	4.89514	3.83942	5.95085
NV25468-RA	NV25468	-	gnl|Nvit_2.0|Chr1.Scaffold12:745645-748771	520	59.1885	54.5489	63.8281	52.1248	47.3959	56.8537
NV13267-RA	NV13267	-	gnl|Nvit_2.0|Chr1.Scaffold12:711924-716695	1699	24.1184	22.8485	25.3882	23.833	22.4358	25.2301
NV13268-RA	NV13268	-	gnl|Nvit_2.0|Chr1.Scaffold12:752579-756178	1850	5.31141	4.74441	5.87842	5.62141	4.97553	6.2673
NV13269-RA	NV13269	-	gnl|Nvit_2.0|Chr1.Scaffold12:757291-758070	533	5.2873	3.93336	6.64124	7.99229	6.18239	9.80218
NV13270-RA	NV13270	-	gnl|Nvit_2.0|Chr1.Scaffold12:758980-762364	3304	11.6305	11.0236	12.2374	14.6344	13.8792	15.3896
NV13271-RA	NV13271	-	gnl|Nvit_2.0|Chr1.Scaffold12:763299-764596	719	16.3199	14.478	18.1619	19.946	17.7125	22.1796
NV13272-RA	NV13272	-	gnl|Nvit_2.0|Chr1.Scaffold12:767213-789951	1446	6.62598	5.89314	7.35881	6.1199	5.3411	6.8987
NV13273-RA	NV13273	-	gnl|Nvit_2.0|Chr1.Scaffold12:798855-804088	2863	11.1347	10.4926	11.7768	11.9858	11.2471	12.7245
NV50137-RA	NV50137	-	gnl|Nvit_2.0|Chr1.Scaffold12:809948-810618	490	6.14971	4.56186	7.73756	6.01069	4.31061	7.71076
NV50138-RA	NV50138	-	gnl|Nvit_2.0|Chr1.Scaffold12:811889-818182	1522	0.495248	0.300996	0.6895	0.722486	0.462961	0.982011
NV13274-RA	NV13274	-	gnl|Nvit_2.0|Chr1.Scaffold12:804931-808388	2020	12.0752	11.2625	12.8879	11.8123	10.9219	12.7027
NV13275-RA	NV13275	-	gnl|Nvit_2.0|Chr1.Scaffold12:821752-823519	1520	6.73457	6.01768	7.45146	6.41918	5.645	7.19336
NV13276-RA	NV13276	-	gnl|Nvit_2.0|Chr1.Scaffold12:823829-825464	1221	11.8904	10.8005	12.9804	14.5039	13.1743	15.8335
NV13277-RA	NV13277	-	gnl|Nvit_2.0|Chr1.Scaffold12:834227-840390	2586	1.31514	1.08174	1.54854	1.32367	1.06407	1.58326
NV25469-RA	NV25469	-	gnl|Nvit_2.0|Chr1.Scaffold12:879066-879442	250	0	0	0	0	0	0
TCONS_00001816	XLOC_000760	TSS1436	gnl|Nvit_2.0|Chr1.Scaffold12:988046-988299	253	50.474	28.9518	71.9962	22.3388	11.5029	33.1747
NV13279-RA	NV13279	-	gnl|Nvit_2.0|Chr1.Scaffold12:1036976-1050909	2223	0.134915	0.0535581	0.216271	0.0903575	0.0165809	0.164134
NV25446-RA	NV25446	-	gnl|Nvit_2.0|Chr1.Scaffold12:1069296-1070474	1178	0.078429	0	0.168991	0.12748	1.26716e-17	0.25496
NV25470-RA	NV25470	-	gnl|Nvit_2.0|Chr1.Scaffold12:879633-955624	2557	4.69448	4.25009	5.13886	3.63972	3.20537	4.07407
NV13278-RA	NV13278	-	gnl|Nvit_2.0|Chr1.Scaffold12:955098-982112	2103	0.0301154	0	0.0753606	0.0572234	0	0.128914
NV50139-RA	NV50139	-	gnl|Nvit_2.0|Chr1.Scaffold12:915758-947818	3482	0.11221	0.0542648	0.170154	0.0552481	0.0101382	0.100358
NV25472-RA	NV25472	-	gnl|Nvit_2.0|Chr1.Scaffold12:1075661-1076158	497	0.0995382	0	0.298615	0.116917	0	0.350751
NV25471-RA	NV25471	-	gnl|Nvit_2.0|Chr1.Scaffold12:1073024-1073542	518	0.0916092	0	0.274827	0.108029	0	0.324088
NV25473-RA	NV25473	-	gnl|Nvit_2.0|Chr1.Scaffold12:1076544-1129538	2100	7.52238	6.89497	8.14979	8.02822	7.31015	8.74629
NV25445-RA	NV25445	-	gnl|Nvit_2.0|Chr1.Scaffold12:1265907-1272147	5261	0.0964501	0.0533163	0.139584	0.0713318	0.0301484	0.112515
NV13280-RA	NV13280	-	gnl|Nvit_2.0|Chr1.Scaffold12:1190606-1246431	3492	4.52672	4.15926	4.89419	4.77344	4.35478	5.1921
NV13281-RA	NV13281	-	gnl|Nvit_2.0|Chr1.Scaffold12:1278223-1297035	12241	5.70641	5.49199	5.92083	6.87259	6.61114	7.13403
NV13282-RA	NV13282	-	gnl|Nvit_2.0|Chr1.Scaffold12:1295816-1296831	875	12.8397	11.4261	14.2533	15.3144	13.6154	17.0134
NV13283-RA	NV13283	-	gnl|Nvit_2.0|Chr1.Scaffold12:1298255-1303249	1471	26.634	25.18	28.0881	23.0351	21.5396	24.5306
NV13284-RA	NV13284	-	gnl|Nvit_2.0|Chr1.Scaffold12:1309250-1455057	2755	17.5441	16.721	18.3673	18.7216	17.7788	19.6645
NV13285-RA	NV13285	-	gnl|Nvit_2.0|Chr1.Scaffold12:1455180-1464219	2889	44.3375	43.0627	45.6124	51.7101	50.1833	53.237
NV13287-RA	NV13287	-	gnl|Nvit_2.0|Chr1.Scaffold12:1687624-1690231	1169	0.897609	0.589732	1.20549	1.38371	0.961683	1.80574
NV13288-RA	NV13288	-	gnl|Nvit_2.0|Chr1.Scaffold12:1696114-1704420	1883	0.415117	0.258217	0.572016	0.127256	0.0310596	0.223453
NV25474-RA	NV25474	-	gnl|Nvit_2.0|Chr1.Scaffold12:1769705-1770622	503	0	0	0	0	0	0
NV13291-RA	NV13291	-	gnl|Nvit_2.0|Chr1.Scaffold12:1777199-1782630	1241	0	0	0	0	0	0
NV13290-RA	NV13290	-	gnl|Nvit_2.0|Chr1.Scaffold12:1771600-1774052	1016	0.22193	0.0541668	0.389694	0.346851	0.115617	0.578085
NV13292-RA	NV13292	-	gnl|Nvit_2.0|Chr1.Scaffold12:1786977-1797678	618	0	0	0	0	0	0
NV25442-RA	NV25442	-	gnl|Nvit_2.0|Chr1.Scaffold12:1709219-1761551	3027	0	0	0	0.0214246	0	0.0517235
NV25475-RA	NV25475	-	gnl|Nvit_2.0|Chr1.Scaffold12:1800504-1800890	386	0	0	0	0	0	0
NV13286-RA	NV13286	-	gnl|Nvit_2.0|Chr1.Scaffold12:1684788-1686725	1430	15.363	14.2395	16.4864	20.3898	18.9587	21.8209
TCONS_00001483	XLOC_000619	TSS1170	gnl|Nvit_2.0|Chr1.Scaffold12:1873988-1875787	679	0.796199	0.370613	1.22179	0.477735	0.116601	0.838869
NV13293-RA	NV13293	-	gnl|Nvit_2.0|Chr1.Scaffold12:1808642-1838599	1345	0.154977	0.0378254	0.272129	0.459772	0.23675	0.682794
NV13289-RA	NV13289	-	gnl|Nvit_2.0|Chr1.Scaffold12:1706014-1708266	1781	4.22293	3.70605	4.73981	3.81869	3.27455	4.36283
NV50140-RA	NV50140	-	gnl|Nvit_2.0|Chr1.Scaffold12:1464695-1682680	14393	4.65171	4.47346	4.82997	4.76274	4.56233	4.96316
NV25444-RA	NV25444	-	gnl|Nvit_2.0|Chr1.Scaffold12:1586241-1615194	2531	0.053028	0.00559832	0.100458	0.0260667	0	0.0629306
NV25443-RA	NV25443	-	gnl|Nvit_2.0|Chr1.Scaffold12:1637687-1641552	2546	8.43948	7.84309	9.03587	7.3677	6.74996	7.98544
NV13295-RA	NV13295	-	gnl|Nvit_2.0|Chr1.Scaffold12:1882067-1883792	1221	6.61968	5.80639	7.43297	8.40983	7.3974	9.42225
NV25476-RA	NV25476	-	gnl|Nvit_2.0|Chr1.Scaffold12:1887800-1891068	405	15.229	12.104	18.3539	14.074	10.8662	17.2817
TCONS_00001493	XLOC_000623	TSS1177	gnl|Nvit_2.0|Chr1.Scaffold12:1919263-1919959	615	1.57095	0.82525	2.31666	0.846982	0.227674	1.46629
TCONS_00001494	XLOC_000623	TSS1177	gnl|Nvit_2.0|Chr1.Scaffold12:1919267-1919959	634	1.56254	0.831672	2.29341	1.55512	0.794332	2.31591
NV25477-RA	NV25477	-	gnl|Nvit_2.0|Chr1.Scaffold12:1927904-1931706	1099	3.94521	3.27353	4.61689	3.06304	2.40999	3.71608
TCONS_00001490	XLOC_000621	TSS1174	gnl|Nvit_2.0|Chr1.Scaffold12:1885729-1887625	1666	8.25303	7.42491	9.08116	7.16443	6.29256	8.03629
TCONS_00001489	XLOC_000621	TSS1174	gnl|Nvit_2.0|Chr1.Scaffold12:1885729-1887625	1661	2.11237	1.63915	2.5856	2.21128	1.67118	2.75137
TCONS_00001719	XLOC_000715	TSS1358	gnl|Nvit_2.0|Chr1.Scaffold12:1886335-1887621	929	15.6218	14.0243	17.2194	15.1893	13.4332	16.9455
NV13294-RA	NV13294	-	gnl|Nvit_2.0|Chr1.Scaffold12:1877446-1881991	1724	66.5567	64.465	68.6484	67.4345	65.1043	69.7646
NV13296-RA	NV13296	-	gnl|Nvit_2.0|Chr1.Scaffold12:1974515-1985396	5606	7.39002	7.02483	7.75521	5.90129	5.53877	6.2638
NV25441-RA	NV25441	-	gnl|Nvit_2.0|Chr1.Scaffold12:1998408-2000079	628	0.387815	0.0711654	0.704464	0.77261	0.283968	1.26125
NV25478-RA	NV25478	-	gnl|Nvit_2.0|Chr1.Scaffold12:2001148-2002999	1024	1.25499	0.858127	1.65185	1.64023	1.13996	2.14049
NV13298-RA	NV13298	-	gnl|Nvit_2.0|Chr1.Scaffold12:2003403-2005012	1609	23.2967	22.0079	24.5855	27.8897	26.3294	29.45
NV13297-RA	NV13297	-	gnl|Nvit_2.0|Chr1.Scaffold12:1987400-1996464	4583	18.8477	18.1992	19.4961	15.1887	14.5425	15.8348
TCONS_00001724	XLOC_000719	TSS1363	gnl|Nvit_2.0|Chr1.Scaffold12:2020126-2021956	1470	0.476709	0.282093	0.671324	0.801661	0.522559	1.08076
NV13300-RA	NV13300	-	gnl|Nvit_2.0|Chr1.Scaffold12:2017440-2019461	677	3.71414	2.79277	4.6355	5.14212	3.9546	6.32964
NV13299-RA	NV13299	-	gnl|Nvit_2.0|Chr1.Scaffold12:2006806-2013258	1428	20.1623	18.8741	21.4504	18.3365	16.9782	19.6947
NV13301-RA	NV13301	-	gnl|Nvit_2.0|Chr1.Scaffold12:2043888-2046162	1326	4.32617	3.70174	4.9506	4.04535	3.37804	4.71266
NV13302-RA	NV13302	-	gnl|Nvit_2.0|Chr1.Scaffold12:2053288-2055030	783	4.43104	3.53123	5.33085	5.29268	4.21232	6.37305
NV13303-RA	NV13303	-	gnl|Nvit_2.0|Chr1.Scaffold12:2059620-2075257	6522	4.9848	4.70765	5.26195	6.92659	6.56379	7.2894
NV13305-RA	NV13305	-	gnl|Nvit_2.0|Chr1.Scaffold12:2098746-2100003	909	89.562	85.9268	93.1973	105.584	101.238	109.93
NV13304-RA	NV13304	-	gnl|Nvit_2.0|Chr1.Scaffold12:2077856-2084165	3805	48.8724	47.7194	50.0254	34.967	33.8848	36.0492
NV25440-RA	NV25440	-	gnl|Nvit_2.0|Chr1.Scaffold12:2078781-2097232	764	2.9852	2.233	3.73741	3.54257	2.64276	4.44238
NV25439-RA	NV25439	-	gnl|Nvit_2.0|Chr1.Scaffold12:2117840-2126076	2410	0.12321	0.0489117	0.197509	0.0550429	1.78893e-18	0.110086
NV13309-RA	NV13309	-	gnl|Nvit_2.0|Chr1.Scaffold12:2249411-2250938	1454	0.221406	0.0878931	0.354918	0.787629	0.50916	1.0661
NV13310-RA	NV13310	-	gnl|Nvit_2.0|Chr1.Scaffold12:2251035-2301063	1203	0	0	0	0.062082	0	0.149879
NV25482-RA	NV25482	-	gnl|Nvit_2.0|Chr1.Scaffold12:2400811-2401130	235	0	0	0	0	0	0
NV25481-RA	NV25481	-	gnl|Nvit_2.0|Chr1.Scaffold12:2398156-2398518	289	0.671934	0	2.0158	0	0	0
NV25480-RA	NV25480	-	gnl|Nvit_2.0|Chr1.Scaffold12:2137789-2242684	4447	0.0129573	0	0.0359926	0	0	0
NV13308-RA	NV13308	-	gnl|Nvit_2.0|Chr1.Scaffold12:2178144-2180515	745	4.5282	3.584	5.47239	4.74366	3.68295	5.80438
TCONS_00001817	XLOC_000761	TSS1437	gnl|Nvit_2.0|Chr1.Scaffold12:2486258-2488137	1879	1.14438	0.883553	1.40521	3.71767	3.1971	4.23825
NV13311-RA	NV13311	-	gnl|Nvit_2.0|Chr1.Scaffold12:2415427-2442096	1963	2.31755	1.95561	2.67949	1.83746	1.48052	2.19439
NV13306-RA	NV13306	-	gnl|Nvit_2.0|Chr1.Scaffold12:2100117-2102806	1291	77.2162	74.534	79.8985	82.0704	79.015	85.1258
NV13312-RA	NV13312	-	gnl|Nvit_2.0|Chr1.Scaffold12:2496191-2552259	2126	0.516026	0.352844	0.679208	1.34596	1.05398	1.63794
NV30180-RA	NV30180	-	gnl|Nvit_2.0|Chr1.Scaffold12:2671249-2671656	407	0.158206	0	0.474618	0.180568	0	0.541705
NV13314-RA	NV13314	-	gnl|Nvit_2.0|Chr1.Scaffold12:2672666-2673712	1046	0.0610054	0	0.14728	0.0371013	0	0.111304
NV13315-RA	NV13315	-	gnl|Nvit_2.0|Chr1.Scaffold12:2680329-2694799	2734	0.593977	0.441875	0.746078	3.48377	3.07533	3.89222
NV13316-RA	NV13316	-	gnl|Nvit_2.0|Chr1.Scaffold12:2696896-2698763	1290	0.0699464	0	0.150714	0.0853936	0	0.183998
NV13307-RA	NV13307	-	gnl|Nvit_2.0|Chr1.Scaffold12:2103836-2107472	2880	25.215	24.252	26.1781	26.6444	25.5466	27.7423
NV13313-RA	NV13313	-	gnl|Nvit_2.0|Chr1.Scaffold12:2560683-2669903	1870	6.33664	5.72117	6.95211	6.65184	5.95358	7.3501
NV25438-RA	NV25438	-	gnl|Nvit_2.0|Chr1.Scaffold12:2599629-2600960	774	0.232361	0.024531	0.440191	0.280323	0.0295944	0.531051
NV13318-RA	NV13318	-	gnl|Nvit_2.0|Chr1.Scaffold12:2704538-2707849	1870	0.836914	0.61324	1.06059	0.787959	0.547634	1.02828
NV13317-RA	NV13317	-	gnl|Nvit_2.0|Chr1.Scaffold12:2700079-2702748	1386	20.5906	19.2649	21.9162	21.5651	20.0653	23.0648
NV25437-RA	NV25437	-	gnl|Nvit_2.0|Chr1.Scaffold12:2732915-2734263	917	1.85853	1.33804	2.37902	1.28151	0.805569	1.75745
NV13320-RA	NV13320	-	gnl|Nvit_2.0|Chr1.Scaffold12:2725744-2730963	4324	3.36987	3.08708	3.65267	3.15738	2.85356	3.4612
NV13319-RA	NV13319	-	gnl|Nvit_2.0|Chr1.Scaffold12:2711353-2723557	3819	8.44644	7.96806	8.92481	8.23212	7.70805	8.75618
NV13321-RA	NV13321	-	gnl|Nvit_2.0|Chr1.Scaffold12:2736751-2742017	1067	12.48	11.2621	13.698	12.9442	11.576	14.3125
NV13323-RA	NV13323	-	gnl|Nvit_2.0|Chr1.Scaffold12:2751056-2756090	3321	0.370049	0.262095	0.478004	0.3682	0.24874	0.48766
NV13322-RA	NV13322	-	gnl|Nvit_2.0|Chr1.Scaffold12:2745325-2749918	3279	4.03128	3.6725	4.39006	4.52862	4.10678	4.95046
NV13324-RA	NV13324	-	gnl|Nvit_2.0|Chr1.Scaffold12:2757633-2763619	4795	20.1691	19.5141	20.824	18.0003	17.3134	18.6871
NV13326-RA	NV13326	-	gnl|Nvit_2.0|Chr1.Scaffold12:2780288-2783048	2022	2.8822	2.48536	3.27904	2.98327	2.53606	3.43049
NV25483-RA	NV25483	-	gnl|Nvit_2.0|Chr1.Scaffold12:2774057-2778046	2805	6.29506	5.80684	6.78329	6.21582	5.67785	6.75378
NV13325-RA	NV13325	-	gnl|Nvit_2.0|Chr1.Scaffold12:2767899-2772828	2073	31.3992	30.1079	32.6905	30.4683	29.0591	31.8774
NV25436-RA	NV25436	-	gnl|Nvit_2.0|Chr1.Scaffold12:2793132-2793444	244	104.415	66.2881	142.542	124.107	96.0026	152.212
NV13327-RA	NV13327	-	gnl|Nvit_2.0|Chr1.Scaffold12:2787748-2791830	2355	13.2873	12.5057	14.0689	12.8764	12.0237	13.7292
NV13328-RA	NV13328	-	gnl|Nvit_2.0|Chr1.Scaffold12:2793895-2796296	1486	23.0552	21.7106	24.3999	24.8197	23.2767	26.3626
NV13331-RA	NV13331	-	gnl|Nvit_2.0|Chr1.Scaffold12:2803573-2803911	338	17.008	12.5795	21.4365	22.9113	17.5845	28.238
NV13332-RA	NV13332	-	gnl|Nvit_2.0|Chr1.Scaffold12:2805054-2807443	1707	1.19678	0.914698	1.47887	1.42543	1.08469	1.76617
NV13333-RA	NV13333	-	gnl|Nvit_2.0|Chr1.Scaffold12:2808212-2813368	1730	6.49606	5.84401	7.14812	6.35538	5.64148	7.06929
NV13330-RA	NV13330	-	gnl|Nvit_2.0|Chr1.Scaffold12:2801638-2803510	1795	28.2732	26.9418	29.6045	33.9432	32.3282	35.5581
NV13336-RA	NV13336	-	gnl|Nvit_2.0|Chr1.Scaffold12:2816586-2817463	650	2.56372	1.77254	3.3549	3.58174	2.55839	4.6051
NV13334-RA	NV13334	-	gnl|Nvit_2.0|Chr1.Scaffold12:2813668-2814905	1083	28.4995	26.6768	30.3221	32.4899	30.3429	34.6369
NV13335-RA	NV13335	-	gnl|Nvit_2.0|Chr1.Scaffold12:2814867-2816012	859	3.31486	2.58715	4.04256	3.23898	2.44757	4.03038
NV13337-RA	NV13337	-	gnl|Nvit_2.0|Chr1.Scaffold12:2817811-2822177	2002	6.60407	5.99994	7.20819	6.89882	6.21489	7.58274
NV13338-RA	NV13338	-	gnl|Nvit_2.0|Chr1.Scaffold12:2833259-2836843	1491	0.74197	0.501243	0.982697	0.955375	0.653259	1.25749
TCONS_00001818	XLOC_000762	TSS1438	gnl|Nvit_2.0|Chr1.Scaffold12:2855140-2856976	1836	0.671712	0.469183	0.874241	0.61761	0.402586	0.832634
NV13340-RA	NV13340	-	gnl|Nvit_2.0|Chr1.Scaffold12:2900785-2902316	1087	0	0	0	0	0	0
NV50141-RA	NV50141	-	gnl|Nvit_2.0|Chr1.Scaffold12:2860645-2863606	1512	1.13277	0.837821	1.42772	0.798643	0.52471	1.07257
NV25484-RA	NV25484	-	gnl|Nvit_2.0|Chr1.Scaffold12:2938797-2939077	214	0	0	0	0	0	0
NV25435-RA	NV25435	-	gnl|Nvit_2.0|Chr1.Scaffold12:2916252-2917870	1275	0	0	0	0	0	0
NV13339-RA	NV13339	-	gnl|Nvit_2.0|Chr1.Scaffold12:2838979-2842276	2563	9.41273	8.78522	10.0402	11.5426	10.7722	12.313
NV13341-RA	NV13341	-	gnl|Nvit_2.0|Chr1.Scaffold12:2943748-2953067	5367	2.38487	2.17262	2.59712	2.85829	2.60031	3.11628
NV13342-RA	NV13342	-	gnl|Nvit_2.0|Chr1.Scaffold12:2957746-2988557	5857	13.6525	13.1673	14.1376	12.6937	12.1743	13.2131
NV13343-RA	NV13343	-	gnl|Nvit_2.0|Chr1.Scaffold12:3004536-3011430	1450	0.848196	0.586437	1.10995	3.50668	2.91813	4.09522
NV13344-RA	NV13344	-	gnl|Nvit_2.0|Chr1.Scaffold12:3011959-3016152	2759	9.563	8.95575	10.1703	12.3269	11.5624	13.0914
NV13329-RA	NV13329	-	gnl|Nvit_2.0|Chr1.Scaffold12:2796440-2801469	1321	1263.23	1252.53	1273.92	1056.46	1045.65	1067.27
NV13345-RA	NV13345	-	gnl|Nvit_2.0|Chr1.Scaffold12:3020349-3021288	635	0.507575	0.148665	0.866485	0.910626	0.384876	1.43638
TCONS_00001597	XLOC_000657	TSS1255	gnl|Nvit_2.0|Chr1.Scaffold12:3021872-3022699	741	25.9038	23.6363	28.1714	33.1729	30.3567	35.9891
NV25433-RA	NV25433	-	gnl|Nvit_2.0|Chr1.Scaffold12:3027431-3028619	551	0.162834	0	0.393116	0	0	0
NV13346-RA	NV13346	-	gnl|Nvit_2.0|Chr1.Scaffold12:3025212-3026635	930	0.607588	0.312865	0.902312	2.29783	1.66657	2.92909
NV50142-RA	NV50142	-	gnl|Nvit_2.0|Chr1.Scaffold12:3017579-3019661	1396	56.7467	54.5556	58.9378	59.1455	56.6725	61.6185
NV25434-RA	NV25434	-	gnl|Nvit_2.0|Chr1.Scaffold12:2990797-3003205	2648	144.842	142.424	147.259	157.401	154.606	160.195
NV13347-RA	NV13347	-	gnl|Nvit_2.0|Chr1.Scaffold12:3029245-3097596	9826	11.6186	11.2762	11.961	12.2247	11.8346	12.6149
NV13349-RA	NV13349	-	gnl|Nvit_2.0|Chr1.Scaffold12:3105487-3106580	723	4.68943	3.7009	5.67796	6.07668	4.84901	7.30436
NV25432-RA	NV25432	-	gnl|Nvit_2.0|Chr1.Scaffold12:3110765-3111348	312	0	0	0	0	0	0
NV25485-RA	NV25485	-	gnl|Nvit_2.0|Chr1.Scaffold12:3113205-3113805	312	0.138885	0	0.972196	0.422848	0	1.26854
NV25431-RA	NV25431	-	gnl|Nvit_2.0|Chr1.Scaffold12:3116269-3116871	312	0.138885	0	0.972196	0	0	0
NV25486-RA	NV25486	-	gnl|Nvit_2.0|Chr1.Scaffold12:3118728-3119329	312	0.138885	0	0.972196	0	0	0
NV30182-RA	NV30182	-	gnl|Nvit_2.0|Chr1.Scaffold12:3120018-3121280	1262	0.0239634	0	0.0718903	0.204721	0.0499664	0.359475
NV13350-RA	NV13350	-	gnl|Nvit_2.0|Chr1.Scaffold12:3109426-3110611	1185	6.46064	5.64179	7.27949	6.48485	5.57901	7.39069
NV25487-RA	NV25487	-	gnl|Nvit_2.0|Chr1.Scaffold12:3122507-3125833	2646	0.262486	0.159531	0.365442	0.322658	0.196101	0.449215
TCONS_00001608	XLOC_000665	TSS1265	gnl|Nvit_2.0|Chr1.Scaffold12:3126467-3127655	1120	0.613687	0.35201	0.875364	0.645522	0.349336	0.941708
NV25488-RA	NV25488	-	gnl|Nvit_2.0|Chr1.Scaffold12:3127970-3130790	1238	0.0245482	0	0.0736445	0	0	0
NV25490-RA	NV25490	-	gnl|Nvit_2.0|Chr1.Scaffold12:3134426-3135580	1154	0.322086	0.13613	0.508043	0.228959	0.0558824	0.402036
NV25489-RA	NV25489	-	gnl|Nvit_2.0|Chr1.Scaffold12:3132194-3133486	1292	3.11825	2.5795	3.657	3.63652	2.99367	4.27937
NV30181-RA	NV30181	-	gnl|Nvit_2.0|Chr1.Scaffold12:3107371-3108600	1229	32.6285	30.8303	34.4267	29.2261	27.3464	31.1058
NV25491-RA	NV25491	-	gnl|Nvit_2.0|Chr1.Scaffold12:3166354-3166956	602	0.0694709	0	0.208413	0.165676	0	0.399977
NV25492-RA	NV25492	-	gnl|Nvit_2.0|Chr1.Scaffold12:3167618-3168541	923	1.04733	0.658359	1.43629	1.97103	1.38339	2.55868
NV13351-RA	NV13351	-	gnl|Nvit_2.0|Chr1.Scaffold12:3136360-3165969	2860	2.43707	2.13652	2.73763	3.47565	3.07762	3.87368
NV13348-RA	NV13348	-	gnl|Nvit_2.0|Chr1.Scaffold12:3098725-3104615	2761	147.453	145.07	149.837	151.986	149.303	154.67
TCONS_00001860	XLOC_000779	TSS1473	gnl|Nvit_2.0|Chr1.Scaffold120:38099-40839	710	12.0435	10.1712	13.9159	11.073	9.10256	13.0434
TCONS_00001861	XLOC_000779	TSS1473	gnl|Nvit_2.0|Chr1.Scaffold120:38099-40839	832	37.1945	34.5784	39.8106	31.4456	28.7916	34.0996
TCONS_00001862	XLOC_000779	TSS1473	gnl|Nvit_2.0|Chr1.Scaffold120:39425-40839	1414	1.00065	0.689015	1.31229	0.667791	0.384355	0.951228
NV17894-RA	NV17894	-	gnl|Nvit_2.0|Chr1.Scaffold120:50687-52040	832	2.17387	1.57094	2.77679	2.7805	2.03066	3.53035
NV17893-RA	NV17893	-	gnl|Nvit_2.0|Chr1.Scaffold120:46706-50063	1643	4.74695	4.17236	5.32155	5.74921	5.04944	6.44898
NV17895-RA	NV17895	-	gnl|Nvit_2.0|Chr1.Scaffold120:54131-60154	1131	11.3485	10.2303	12.4666	10.9052	9.6954	12.1151
TCONS_00001863	XLOC_000780	TSS1474	gnl|Nvit_2.0|Chr1.Scaffold120:41178-43055	1651	35.2111	33.4311	36.9911	28.047	26.2842	29.8098
TCONS_00001864	XLOC_000780	TSS1475	gnl|Nvit_2.0|Chr1.Scaffold120:41328-42463	999	58.738	55.5449	61.9312	48.5976	45.4042	51.7911
NV17896-RA	NV17896	-	gnl|Nvit_2.0|Chr1.Scaffold120:62948-66388	630	54.2621	50.5266	57.9977	46.7326	42.9421	50.5232
NV17899-RA	NV17899	-	gnl|Nvit_2.0|Chr1.Scaffold120:90323-93727	3136	0.00837888	0	0.0251366	0	0	0
NV17897-RA	NV17897	-	gnl|Nvit_2.0|Chr1.Scaffold120:68230-70807	2191	15.7591	14.8726	16.6456	16.5161	15.5105	17.5217
NV17898-RA	NV17898	-	gnl|Nvit_2.0|Chr1.Scaffold120:70802-81270	1930	3.5592	3.10535	4.01305	4.87784	4.29062	5.46507
NV17901-RA	NV17901	-	gnl|Nvit_2.0|Chr1.Scaffold120:117718-119040	861	2.54761	1.9107	3.18451	2.74665	2.01904	3.47425
NV17902-RA	NV17902	-	gnl|Nvit_2.0|Chr1.Scaffold120:119354-120877	1027	3.93787	3.23624	4.63949	5.35787	4.45544	6.2603
NV17900-RA	NV17900	-	gnl|Nvit_2.0|Chr1.Scaffold120:105268-115571	7509	1.8571	1.69986	2.01433	2.04865	1.86523	2.23208
NV17903-RA	NV17903	-	gnl|Nvit_2.0|Chr1.Scaffold120:122885-126094	950	37.4898	35.2082	39.7714	38.339	35.7972	40.8809
NV23646-RA	NV23646	-	gnl|Nvit_2.0|Chr1.Scaffold120:132777-137510	1091	0	0	0	0.0351352	0	0.105405
TCONS_00001886	XLOC_000789	TSS1492	gnl|Nvit_2.0|Chr1.Scaffold120:156110-156551	441	5.49968	3.80262	7.19674	6.49166	4.48227	8.50104
NV23647-RA	NV23647	-	gnl|Nvit_2.0|Chr1.Scaffold120:166894-170510	2793	0.199731	0.112561	0.286901	0.140338	0.0593139	0.221363
TCONS_00001887	XLOC_000790	TSS1493	gnl|Nvit_2.0|Chr1.Scaffold120:224929-227666	2737	0.155609	0.0778044	0.233413	0.239147	0.132197	0.346096
NV17904-RA	NV17904	-	gnl|Nvit_2.0|Chr1.Scaffold120:195068-211124	2092	4.17831	3.7097	4.64693	3.69282	3.20477	4.18088
NV17905-RA	NV17905	-	gnl|Nvit_2.0|Chr1.Scaffold120:233254-235176	887	4.19871	3.39805	4.99938	4.99444	4.03326	5.95562
NV17907-RA	NV17907	-	gnl|Nvit_2.0|Chr1.Scaffold120:279478-282543	1980	0.363797	0.221104	0.50649	5.90474	5.26802	6.54147
TCONS_00001842	XLOC_000772	TSS1457	gnl|Nvit_2.0|Chr1.Scaffold120:250272-252370	1902	0.193773	0.0626978	0.324848	2.79778e-06	0	0.0359456
TCONS_00001843	XLOC_000772	TSS1457	gnl|Nvit_2.0|Chr1.Scaffold120:250272-252370	1906	0.318809	0.161356	0.476262	4.00571e-06	0	0.0358604
TCONS_00001841	XLOC_000772	TSS1457	gnl|Nvit_2.0|Chr1.Scaffold120:250272-252370	1933	1.09426e-07	0	0.0287681	0.582748	0.374005	0.791491
TCONS_00001888	XLOC_000791	TSS1494	gnl|Nvit_2.0|Chr1.Scaffold120:287854-288974	1120	0.306843	0.12181	0.491877	0.543598	0.271799	0.815397
TCONS_00001884	XLOC_000787	TSS1490	gnl|Nvit_2.0|Chr1.Scaffold120:283052-285296	2116	1.1673	0.921208	1.41338	3.47042	3.00033	3.94051
NV17906-RA	NV17906	-	gnl|Nvit_2.0|Chr1.Scaffold120:238042-246760	3177	14.3417	13.6531	15.0303	14.6069	13.8362	15.3775
TCONS_00001885	XLOC_000788	TSS1491	gnl|Nvit_2.0|Chr1.Scaffold120:308625-309340	603	1.4547	0.819819	2.08959	1.56956	0.849398	2.28973
NV17909-RA	NV17909	-	gnl|Nvit_2.0|Chr1.Scaffold120:387807-389024	1217	0	0	0	0	0	0
NV17908-RA	NV17908	-	gnl|Nvit_2.0|Chr1.Scaffold120:327132-330488	1987	0.167228	0.0706788	0.263777	0.632556	0.424573	0.840539
NV50552-RA	NV50552	-	gnl|Nvit_2.0|Chr1.Scaffold120:297790-306053	3418	3.65572	3.32165	3.98979	2.90261	2.57236	3.23286
NV17910-RA	NV17910	-	gnl|Nvit_2.0|Chr1.Scaffold120:404869-409511	680	2.89362	2.08325	3.704	1.15757	0.596064	1.71907
TCONS_00001889	XLOC_000792	TSS1495	gnl|Nvit_2.0|Chr1.Scaffold120:414520-415694	1174	0.367594	0.171107	0.564081	0.128027	2.02339e-17	0.256054
NV17958-RA	NV17958	-	gnl|Nvit_2.0|Chr1.Scaffold126:645-3595	757	5.09269	4.1034	6.08198	4.51734	3.49436	5.54031
NV17959-RA	NV17959	-	gnl|Nvit_2.0|Chr1.Scaffold126:7261-8522	763	0.379819	0.111246	0.648392	0.228991	3.7405e-18	0.457983
NV17960-RA	NV17960	-	gnl|Nvit_2.0|Chr1.Scaffold126:9416-10515	790	0.270502	0.0496381	0.491367	0.326568	0.0599264	0.593211
NV17961-RA	NV17961	-	gnl|Nvit_2.0|Chr1.Scaffold126:11920-13123	748	6.40857	5.28873	7.5284	6.13021	4.92798	7.33245
NV17962-RA	NV17962	-	gnl|Nvit_2.0|Chr1.Scaffold126:18017-45033	2880	9.34299	8.75675	9.92922	7.18133	6.61137	7.7513
NV20435-RA	NV20435	-	gnl|Nvit_2.0|Chr1.Scaffold126:95518-96341	605	97.1157	91.9431	102.288	91.8478	86.3539	97.3416
NV17964-RA	NV17964	-	gnl|Nvit_2.0|Chr1.Scaffold126:111028-111714	433	0.135192	0	0.405577	0	0	0
NV30166-RA	NV30166	-	gnl|Nvit_2.0|Chr1.Scaffold126:112569-116258	466	0.684705	0.125646	1.24376	1.06462	0.311821	1.81743
NV17963-RA	NV17963	-	gnl|Nvit_2.0|Chr1.Scaffold126:100876-108973	1645	3.69834	3.19153	4.20515	3.48713	2.94254	4.03173
NV17965-RA	NV17965	-	gnl|Nvit_2.0|Chr1.Scaffold126:117998-128122	4364	14.1649	13.588	14.7419	14.8448	14.1892	15.5003
NV17967-RA	NV17967	-	gnl|Nvit_2.0|Chr1.Scaffold126:131665-133380	1463	0.539403	0.331787	0.74702	0.684096	0.425532	0.942661
NV17966-RA	NV17966	-	gnl|Nvit_2.0|Chr1.Scaffold126:129765-130979	809	12.0603	10.611	13.5096	16.6757	14.8025	18.5489
NV20436-RA	NV20436	-	gnl|Nvit_2.0|Chr1.Scaffold126:134308-135375	1067	35.3601	33.31	37.4102	34.6385	32.4002	36.8767
NV17968-RA	NV17968	-	gnl|Nvit_2.0|Chr1.Scaffold126:135804-137949	1680	9.26443	8.47219	10.0567	10.6425	9.70271	11.5822
NV17969-RA	NV17969	-	gnl|Nvit_2.0|Chr1.Scaffold126:137988-139017	628	24.6262	22.103	27.1495	25.9597	23.1272	28.7921
NV17970-RA	NV17970	-	gnl|Nvit_2.0|Chr1.Scaffold126:139308-140964	1271	17.8847	16.5812	19.1882	20.9018	19.345	22.4587
NV17971-RA	NV17971	-	gnl|Nvit_2.0|Chr1.Scaffold126:141233-141976	596	5.44322	4.2026	6.68385	8.25563	6.58774	9.92352
NV17972-RA	NV17972	-	gnl|Nvit_2.0|Chr1.Scaffold126:142427-146489	1430	2.42357	1.97735	2.86979	2.46084	1.96367	2.958
NV20434-RA	NV20434	-	gnl|Nvit_2.0|Chr1.Scaffold126:147516-148204	552	285.787	276.156	295.418	273.563	263.304	283.823
NV20433-RA	NV20433	-	gnl|Nvit_2.0|Chr1.Scaffold126:148670-150264	512	17.5299	14.9661	20.0937	14.9077	12.3416	17.4738
NV20432-RA	NV20432	-	gnl|Nvit_2.0|Chr1.Scaffold126:166039-167831	1200	0.178743	0.043626	0.31386	0.622764	0.344255	0.901273
NV17973-RA	NV17973	-	gnl|Nvit_2.0|Chr1.Scaffold126:168113-169132	1019	0.0947398	0	0.204136	0.0383902	0	0.115171
NV20437-RA	NV20437	-	gnl|Nvit_2.0|Chr1.Scaffold126:190723-190974	199	18.7909	0	56.3727	0	0	0
NV20431-RA	NV20431	-	gnl|Nvit_2.0|Chr1.Scaffold126:204402-207041	1903	0.0878744	0.0161253	0.159624	0.0359212	0	0.0867214
NV17974-RA	NV17974	-	gnl|Nvit_2.0|Chr1.Scaffold126:194033-201788	2191	6.23382	5.67625	6.79139	4.92879	4.37945	5.47814
NV20430-RA	NV20430	-	gnl|Nvit_2.0|Chr1.Scaffold126:207734-210338	2253	0.0483234	0	0.0966469	0.0445048	0	0.0958946
NV20429-RA	NV20429	-	gnl|Nvit_2.0|Chr1.Scaffold126:210887-213427	2200	0.11169	0.0372299	0.186149	0.0914188	0.0167757	0.166062
NV17975-RA	NV17975	-	gnl|Nvit_2.0|Chr1.Scaffold126:214154-219377	4042	0.16574	0.100731	0.230748	0.298342	0.201547	0.395137
NV17976-RA	NV17976	-	gnl|Nvit_2.0|Chr1.Scaffold126:220757-280657	4130	4.08679	3.76766	4.40591	4.65009	4.27229	5.02788
NV20438-RA	NV20438	-	gnl|Nvit_2.0|Chr1.Scaffold126:283730-291525	2006	15.9349	14.9975	16.8722	15.1362	14.1243	16.1481
NV17978-RA	NV17978	-	gnl|Nvit_2.0|Chr1.Scaffold126:300485-301999	1144	7.32841	6.43642	8.22039	6.38271	5.46384	7.30159
NV17977-RA	NV17977	-	gnl|Nvit_2.0|Chr1.Scaffold126:294010-298998	974	87.9139	84.4789	91.349	88.264	84.471	92.057
NV17979-RA	NV17979	-	gnl|Nvit_2.0|Chr1.Scaffold126:302950-320431	14686	3.16533	3.01979	3.31087	5.04207	4.83796	5.24617
NV17980-RA	NV17980	-	gnl|Nvit_2.0|Chr1.Scaffold126:327917-329313	835	57.892	54.7887	60.9954	69.3119	65.5776	73.0463
NV17981-RA	NV17981	-	gnl|Nvit_2.0|Chr1.Scaffold126:330647-338152	946	60.6798	57.7687	63.5908	59.9537	56.7661	63.1413
NV17983-RA	NV17983	-	gnl|Nvit_2.0|Chr1.Scaffold126:341513-342149	462	5.69946	4.07105	7.32788	6.63923	4.74231	8.53615
NV17982-RA	NV17982	-	gnl|Nvit_2.0|Chr1.Scaffold126:339740-341498	1758	12.3327	11.4426	13.2227	13.8732	12.8282	14.9182
NV17984-RA	NV17984	-	gnl|Nvit_2.0|Chr1.Scaffold126:343886-362688	3500	8.93442	8.41881	9.45004	11.1534	10.5142	11.7926
NV17985-RA	NV17985	-	gnl|Nvit_2.0|Chr1.Scaffold126:365075-370700	1377	3.41984	2.87742	3.96227	3.60077	2.9855	4.21604
NV17987-RA	NV17987	-	gnl|Nvit_2.0|Chr1.Scaffold126:476308-477919	603	0	0	0	0.0826085	0	0.247826
NV17989-RA	NV17989	-	gnl|Nvit_2.0|Chr1.Scaffold126:591282-593487	1312	0	0	0	0.0278794	0	0.0836381
NV17990-RA	NV17990	-	gnl|Nvit_2.0|Chr1.Scaffold126:593934-595649	1301	0	0	0	0.0281689	0	0.0845067
NV17991-RA	NV17991	-	gnl|Nvit_2.0|Chr1.Scaffold126:596155-597979	1306	0.0459214	0	0.110864	0.0841097	0	0.181231
NV17992-RA	NV17992	-	gnl|Nvit_2.0|Chr1.Scaffold126:598852-600541	1283	0.0469483	0	0.113343	0.14328	0.0151264	0.271433
NV17994-RA	NV17994	-	gnl|Nvit_2.0|Chr1.Scaffold126:608850-609631	688	0	0	0	0.0668712	0	0.200614
NV17993-RA	NV17993	-	gnl|Nvit_2.0|Chr1.Scaffold126:602799-603449	417	0.148485	0	0.445455	0.340543	0	0.822143
NV17988-RA	NV17988	-	gnl|Nvit_2.0|Chr1.Scaffold126:570985-589909	6514	0.173572	0.121823	0.225322	0.242597	0.174656	0.310538
NV20440-RA	NV20440	-	gnl|Nvit_2.0|Chr1.Scaffold126:605535-606738	789	0	0	0	0	0	0
NV20439-RA	NV20439	-	gnl|Nvit_2.0|Chr1.Scaffold126:603794-604929	568	0.0770032	0	0.23101	0	0	0
NV17986-RA	NV17986	-	gnl|Nvit_2.0|Chr1.Scaffold126:373675-437324	2102	10.337	9.60189	11.0721	5.64579	5.04395	6.24763
NV17997-RA	NV17997	-	gnl|Nvit_2.0|Chr1.Scaffold126:620827-622764	1508	0	0	0	0.0235637	0	0.0706911
NV17996-RA	NV17996	-	gnl|Nvit_2.0|Chr1.Scaffold126:614780-619978	2423	0.545556	0.389683	0.701429	0.62922	0.443673	0.814767
NV22628-RA	NV22628	-	gnl|Nvit_2.0|Chr1.Scaffold127:704-2444	1651	0.12102	0.0295374	0.212502	0.381105	0.20145	0.560759
NV50565-RA	NV50565	-	gnl|Nvit_2.0|Chr1.Scaffold126:628667-633241	1142	7.23611	6.34876	8.12345	8.65072	7.57979	9.72165
NV17995-RA	NV17995	-	gnl|Nvit_2.0|Chr1.Scaffold126:612174-614070	1633	55.6953	53.72	57.6706	70.0011	67.5506	72.4517
NV18000-RA	NV18000	-	gnl|Nvit_2.0|Chr1.Scaffold127:50564-63224	1389	1.25558	0.928652	1.5825	1.32641	0.954941	1.69788
TCONS_00002032	XLOC_000848	TSS1613	gnl|Nvit_2.0|Chr1.Scaffold127:26981-32405	805	2.97044	2.17618	3.76469	3.07389	2.17482	3.97296
TCONS_00002033	XLOC_000848	TSS1613	gnl|Nvit_2.0|Chr1.Scaffold127:26981-40762	1740	0.849626	0.585551	1.1137	1.17471	0.834407	1.51501
NV17999-RA	NV17999	-	gnl|Nvit_2.0|Chr1.Scaffold127:5521-24168	4937	4.39307	4.09207	4.69408	4.44816	4.11191	4.78441
NV17998-RA	NV17998	-	gnl|Nvit_2.0|Chr1.Scaffold127:3283-4800	914	131.311	126.926	135.696	162.413	157.043	167.783
NV18002-RA	NV18002	-	gnl|Nvit_2.0|Chr1.Scaffold127:75309-80118	1700	2.6891	2.26524	3.11296	2.61901	2.15603	3.08199
NV18001-RA	NV18001	-	gnl|Nvit_2.0|Chr1.Scaffold127:64738-70922	2905	10.2569	9.64553	10.8682	10.0603	9.38888	10.7318
NV18004-RA	NV18004	-	gnl|Nvit_2.0|Chr1.Scaffold127:89000-90005	624	0.522683	0.15309	0.892276	0.546487	0.133382	0.959592
NV18003-RA	NV18003	-	gnl|Nvit_2.0|Chr1.Scaffold127:83488-87563	3623	3.1107	2.81207	3.40934	2.9737	2.64972	3.29767
NV18006-RA	NV18006	-	gnl|Nvit_2.0|Chr1.Scaffold127:104290-105426	1049	28.5947	26.7304	30.459	30.1991	28.086	32.3121
NV18005-RA	NV18005	-	gnl|Nvit_2.0|Chr1.Scaffold127:91658-100959	5486	7.54568	7.17246	7.91891	8.03895	7.61123	8.46666
NV22629-RA	NV22629	-	gnl|Nvit_2.0|Chr1.Scaffold127:114421-114786	365	13.0894	9.70974	16.4691	6.04998	3.62999	8.46997
NV18007-RA	NV18007	-	gnl|Nvit_2.0|Chr1.Scaffold127:107317-111055	1526	7.53828	6.78066	8.2959	7.80642	6.95467	8.65817
NV22627-RA	NV22627	-	gnl|Nvit_2.0|Chr1.Scaffold127:115719-116861	1057	3.82075	3.14267	4.49882	3.29406	2.59961	3.9885
NV18008-RA	NV18008	-	gnl|Nvit_2.0|Chr1.Scaffold127:118797-120482	1326	0.31545	0.146835	0.484065	0.522868	0.28296	0.762776
NV22630-RA	NV22630	-	gnl|Nvit_2.0|Chr1.Scaffold127:117269-118621	1279	6.07998	5.32293	6.83702	6.44368	5.58261	7.30475
TCONS_00002203	XLOC_000936	TSS1762	gnl|Nvit_2.0|Chr1.Scaffold127:138545-138918	373	1.01739	0.107409	1.92737	3.1819	1.4811	4.8827
NV18010-RA	NV18010	-	gnl|Nvit_2.0|Chr1.Scaffold127:148892-150179	765	5.58048	4.54871	6.61226	6.04507	4.87077	7.21937
NV18011-RA	NV18011	-	gnl|Nvit_2.0|Chr1.Scaffold127:151760-154210	2450	11.6127	10.898	12.3274	10.2011	9.45863	10.9437
NV18009-RA	NV18009	-	gnl|Nvit_2.0|Chr1.Scaffold127:124435-136689	4612	21.8694	21.1732	22.5656	20.6997	19.9479	21.4516
NV22626-RA	NV22626	-	gnl|Nvit_2.0|Chr1.Scaffold127:167129-168463	895	1.92236	1.38399	2.46073	3.3802	2.59432	4.16609
NV18013-RA	NV18013	-	gnl|Nvit_2.0|Chr1.Scaffold127:163605-166131	1666	9.21948	8.42526	10.0137	9.97195	9.05783	10.8861
NV18012-RA	NV18012	-	gnl|Nvit_2.0|Chr1.Scaffold127:154732-163567	2371	21.5713	20.5792	22.5634	22.0561	20.9442	23.168
TCONS_00002204	XLOC_000937	TSS1763	gnl|Nvit_2.0|Chr1.Scaffold127:186972-187677	705	0.535894	0.196965	0.874823	0.257667	4.27176e-17	0.515334
NV18015-RA	NV18015	-	gnl|Nvit_2.0|Chr1.Scaffold127:182179-183771	1592	6.5345	5.84761	7.2214	5.30344	4.61877	5.98812
NV18014-RA	NV18014	-	gnl|Nvit_2.0|Chr1.Scaffold127:175990-179624	543	1.50613	0.796133	2.21612	1.58502	0.792509	2.37753
NV22631-RA	NV22631	-	gnl|Nvit_2.0|Chr1.Scaffold127:179493-181241	862	38.8665	36.3809	41.3521	35.6488	33.0296	38.268
NV18016-RA	NV18016	-	gnl|Nvit_2.0|Chr1.Scaffold127:197085-198014	631	10.4517	8.81442	12.089	10.3498	8.56829	12.1314
NV18017-RA	NV18017	-	gnl|Nvit_2.0|Chr1.Scaffold127:198214-200653	2102	15.316	14.4212	16.2107	17.8035	16.7347	18.8722
NV22632-RA	NV22632	-	gnl|Nvit_2.0|Chr1.Scaffold127:238255-238635	380	0.960807	0.101435	1.82018	0.431581	0	1.04193
TCONS_00002205	XLOC_000938	TSS1764	gnl|Nvit_2.0|Chr1.Scaffold127:247598-248540	942	0.561867	0.280933	0.8428	0.767019	0.405443	1.1286
NV22625-RA	NV22625	-	gnl|Nvit_2.0|Chr1.Scaffold127:202751-204804	1808	11.485	10.6401	12.33	9.48692	8.63668	10.3372
NV22633-RA	NV22633	-	gnl|Nvit_2.0|Chr1.Scaffold127:250145-251183	816	4.72959	3.82769	5.63149	4.52082	3.55145	5.49018
NV22624-RA	NV22624	-	gnl|Nvit_2.0|Chr1.Scaffold127:253442-260121	1038	177.366	172.691	182.042	186.621	181.332	191.91
NV18018-RA	NV18018	-	gnl|Nvit_2.0|Chr1.Scaffold127:261662-263701	1185	58.7685	56.2988	61.2381	62.3495	59.5407	65.1583
NV18019-RA	NV18019	-	gnl|Nvit_2.0|Chr1.Scaffold127:273619-277270	2095	2.42682	2.06997	2.78366	2.81746	2.3915	3.24342
NV18020-RA	NV18020	-	gnl|Nvit_2.0|Chr1.Scaffold127:282542-285936	1823	0.292462	0.158271	0.426652	0.169824	0.056608	0.28304
NV18022-RA	NV18022	-	gnl|Nvit_2.0|Chr1.Scaffold127:298423-303304	995	0.0326034	0	0.0978102	0	0	0
NV18023-RA	NV18023	-	gnl|Nvit_2.0|Chr1.Scaffold127:304017-305073	816	0.0429963	0	0.128989	0	0	0
NV18021-RA	NV18021	-	gnl|Nvit_2.0|Chr1.Scaffold127:286547-288569	1223	4.03839	3.40382	4.67297	5.10859	4.32032	5.89686
NV22634-RA	NV22634	-	gnl|Nvit_2.0|Chr1.Scaffold127:305598-306879	828	1.09451	0.66521	1.52382	0.763494	0.369227	1.15776
NV50566-RA	NV50566	-	gnl|Nvit_2.0|Chr1.Scaffold127:279934-280509	497	112.976	106.269	119.683	130.129	122.328	137.93
NV22623-RA	NV22623	-	gnl|Nvit_2.0|Chr1.Scaffold127:333260-341879	6895	0.0946838	0.0562055	0.133162	0.067611	0.0306317	0.10459
NV22635-RA	NV22635	-	gnl|Nvit_2.0|Chr1.Scaffold127:343083-343667	262	23.668	11.4459	35.89	12.912	5.45727	20.3668
NV18026-RA	NV18026	-	gnl|Nvit_2.0|Chr1.Scaffold127:356007-356952	722	0.0516408	0	0.154922	0	0	0
NV18025-RA	NV18025	-	gnl|Nvit_2.0|Chr1.Scaffold127:349919-355729	1769	0.0159415	0	0.0478246	0.0390731	0	0.0943308
NV18029-RA	NV18029	-	gnl|Nvit_2.0|Chr1.Scaffold127:367706-368857	905	0.111342	0	0.239909	0	0	0
NV18030-RA	NV18030	-	gnl|Nvit_2.0|Chr1.Scaffold127:370132-371161	894	0	0	0	0	0	0
NV18031-RA	NV18031	-	gnl|Nvit_2.0|Chr1.Scaffold127:373589-374725	914	0	0	0	0	0	0
NV18028-RA	NV18028	-	gnl|Nvit_2.0|Chr1.Scaffold127:363006-364154	911	0	0	0	0	0	0
NV22636-RA	NV22636	-	gnl|Nvit_2.0|Chr1.Scaffold127:364770-366369	594	0	0	0	0	0	0
NV18027-RA	NV18027	-	gnl|Nvit_2.0|Chr1.Scaffold127:361441-362596	920	0	0	0	0	0	0
NV22637-RA	NV22637	-	gnl|Nvit_2.0|Chr1.Scaffold127:375117-384242	3822	0	0	0	0	0	0
NV18032-RA	NV18032	-	gnl|Nvit_2.0|Chr1.Scaffold127:386384-387458	827	0	0	0	0	0	0
NV18033-RA	NV18033	-	gnl|Nvit_2.0|Chr1.Scaffold127:389537-394107	2229	0	0	0	0	0	0
NV18034-RA	NV18034	-	gnl|Nvit_2.0|Chr1.Scaffold127:394463-399886	1586	0	0	0	0	0	0
NV22639-RA	NV22639	-	gnl|Nvit_2.0|Chr1.Scaffold127:396287-397423	993	0	0	0	0	0	0
NV22638-RA	NV22638	-	gnl|Nvit_2.0|Chr1.Scaffold127:384758-385492	570	0.15303	0	0.369448	0	0	0
NV18035-RA	NV18035	-	gnl|Nvit_2.0|Chr1.Scaffold127:401233-402315	875	0	0	0	0	0	0
NV18036-RA	NV18036	-	gnl|Nvit_2.0|Chr1.Scaffold127:404312-405382	936	0	0	0	0	0	0
NV22641-RA	NV22641	-	gnl|Nvit_2.0|Chr1.Scaffold127:406364-407341	816	0	0	0	0	0	0
NV22640-RA	NV22640	-	gnl|Nvit_2.0|Chr1.Scaffold127:402857-403875	876	0	0	0	0	0	0
NV18037-RA	NV18037	-	gnl|Nvit_2.0|Chr1.Scaffold127:408765-409862	833	0	0	0	0	0	0
NV18038-RA	NV18038	-	gnl|Nvit_2.0|Chr1.Scaffold127:414275-415374	941	0.0351678	0	0.105503	0.0853462	0	0.206044
NV18039-RA	NV18039	-	gnl|Nvit_2.0|Chr1.Scaffold127:416406-417072	510	0	0	0	0	0	0
NV22642-RA	NV22642	-	gnl|Nvit_2.0|Chr1.Scaffold127:419399-421373	431	0	0	0	0.157682	0	0.473045
NV18040-RA	NV18040	-	gnl|Nvit_2.0|Chr1.Scaffold127:424980-425611	549	0	0	0	0	0	0
NV22643-RA	NV22643	-	gnl|Nvit_2.0|Chr1.Scaffold127:430743-432047	909	0	0	0	0	0	0
NV18024-RA	NV18024	-	gnl|Nvit_2.0|Chr1.Scaffold127:307421-315794	6041	5.18219	4.8881	5.47628	4.23931	3.94394	4.53467
NV18042-RA	NV18042	-	gnl|Nvit_2.0|Chr1.Scaffold127:489612-511420	1144	0.0542845	0	0.131054	0.0661421	0	0.159681
NV18043-RA	NV18043	-	gnl|Nvit_2.0|Chr1.Scaffold127:517443-520273	1805	0	0	0	0.0381732	0	0.0921583
NV18044-RA	NV18044	-	gnl|Nvit_2.0|Chr1.Scaffold127:589966-594638	4008	0.771882	0.630956	0.912807	0.720901	0.569759	0.872042
NV22622-RA	NV22622	-	gnl|Nvit_2.0|Chr1.Scaffold127:610415-614811	2982	0	0	0	0.0979939	0.0326646	0.163323
NV18046-RA	NV18046	-	gnl|Nvit_2.0|Chr1.Scaffold127:635552-637745	2007	0.0551065	0	0.110213	0.0338048	0	0.081612
NV50567-RA	NV50567	-	gnl|Nvit_2.0|Chr1.Scaffold127:647562-651695	2039	0.0270592	0	0.0653266	0.0498043	0	0.107313
NV22644-RA	NV22644	-	gnl|Nvit_2.0|Chr1.Scaffold127:640520-641885	1185	0	0	0	0	0	0
NV22621-RA	NV22621	-	gnl|Nvit_2.0|Chr1.Scaffold127:638603-639073	470	0	0	0	0	0	0
NV18041-RA	NV18041	-	gnl|Nvit_2.0|Chr1.Scaffold127:436155-476100	6347	28.3822	27.7114	29.0531	28.0852	27.3442	28.8261
NV18047-RA	NV18047	-	gnl|Nvit_2.0|Chr1.Scaffold127:656671-659624	2179	9.14558	8.46813	9.82303	11.4588	10.6186	12.299
NV18045-RA	NV18045	-	gnl|Nvit_2.0|Chr1.Scaffold127:604551-608555	3681	22.2871	21.4946	23.0797	22.2693	21.3902	23.1484
NV18049-RA	NV18049	-	gnl|Nvit_2.0|Chr1.Scaffold127:670309-673600	2140	0.102439	0.0300037	0.174874	0.110027	0.0268543	0.193199
NV18048-RA	NV18048	-	gnl|Nvit_2.0|Chr1.Scaffold127:665818-666774	737	37.1264	34.4005	39.8523	24.5836	22.1494	27.0177
NV18050-RA	NV18050	-	gnl|Nvit_2.0|Chr1.Scaffold127:674199-675783	1519	16.1146	15.0053	17.224	17.7308	16.4436	19.018
NV22645-RA	NV22645	-	gnl|Nvit_2.0|Chr1.Scaffold127:701140-702725	1428	2.46885	2.0181	2.9196	3.69748	3.08755	4.30741
NV22620-RA	NV22620	-	gnl|Nvit_2.0|Chr1.Scaffold127:713100-714767	1667	0.119649	0.0292028	0.210095	0.125609	0.0230496	0.228168
NV18053-RA	NV18053	-	gnl|Nvit_2.0|Chr1.Scaffold127:710702-712144	876	5.39955	4.48358	6.31551	3.71671	2.88039	4.55304
NV18052-RA	NV18052	-	gnl|Nvit_2.0|Chr1.Scaffold127:702981-709343	3714	8.99591	8.49478	9.49704	7.82801	7.3093	8.34672
NV18054-RA	NV18054	-	gnl|Nvit_2.0|Chr1.Scaffold127:715495-720684	680	20.539	18.38	22.6981	15.7293	13.6595	17.7991
NV18055-RA	NV18055	-	gnl|Nvit_2.0|Chr1.Scaffold127:723301-725856	2470	1.66733	1.39774	1.93693	1.80767	1.49651	2.11883
NV18051-RA	NV18051	-	gnl|Nvit_2.0|Chr1.Scaffold127:691955-697647	2736	43.121	41.8256	44.4165	29.9412	28.7443	31.1381
NV18056-RA	NV18056	-	gnl|Nvit_2.0|Chr1.Scaffold127:735616-744866	2130	0	0	0	0.0158013	0	0.047404
NV30171-RA	NV30171	-	gnl|Nvit_2.0|Chr1.Scaffold127:755397-755729	332	0	0	0	0	0	0
NV50570-RA	NV50570	-	gnl|Nvit_2.0|Chr1.Scaffold127:859380-865319	4351	0	0	0	0	0	0
NV22618-RA	NV22618	-	gnl|Nvit_2.0|Chr1.Scaffold127:866326-867444	1118	0	0	0	0	0	0
NV50569-RA	NV50569	-	gnl|Nvit_2.0|Chr1.Scaffold127:760238-764330	3495	0.0670557	0.0223519	0.111759	0	0	0
NV50568-RA	NV50568	-	gnl|Nvit_2.0|Chr1.Scaffold127:755906-758331	1745	0.0161982	0	0.0485946	0.0595454	0	0.128302
NV18057-RA	NV18057	-	gnl|Nvit_2.0|Chr1.Scaffold127:745124-751180	5764	2.58113	2.36843	2.79384	2.39347	2.16603	2.6209
NV22619-RA	NV22619	-	gnl|Nvit_2.0|Chr1.Scaffold127:726474-729104	2478	15.1366	14.3258	15.9474	21.8813	20.8007	22.962
NV22647-RA	NV22647	-	gnl|Nvit_2.0|Chr1.Scaffold127:893635-894939	1165	1.53794	1.13406	1.94183	0.807969	0.484781	1.13116
TCONS_00002202	XLOC_000935	TSS1761	gnl|Nvit_2.0|Chr1.Scaffold127:895639-897659	1262	0.311524	0.138722	0.484327	0.380195	0.169301	0.59109
NV22648-RA	NV22648	-	gnl|Nvit_2.0|Chr1.Scaffold127:900938-903966	1388	0.724191	0.475795	0.972586	0.286338	0.11367	0.459007
NV50575-RA	NV50575	-	gnl|Nvit_2.0|Chr1.Scaffold129:75-52803	2395	0.214309	0.115977	0.312641	0.138566	0.0509291	0.226203
NV30177-RA	NV30177	-	gnl|Nvit_2.0|Chr1.Scaffold129:53446-63231	1719	0.247287	0.119588	0.374985	0	0	0
NV22646-RA	NV22646	-	gnl|Nvit_2.0|Chr1.Scaffold127:888128-891271	1824	4.83024	4.28421	5.37628	4.33722	3.76401	4.91044
NV24274-RA	NV24274	-	gnl|Nvit_2.0|Chr1.Scaffold129:71117-71461	344	1.61442	0.296252	2.93259	0.583054	0	1.40762
NV24273-RA	NV24273	-	gnl|Nvit_2.0|Chr1.Scaffold129:63431-69742	3345	0.367176	0.26006	0.474292	0.173062	0.0914796	0.254644
NV24272-RA	NV24272	-	gnl|Nvit_2.0|Chr1.Scaffold129:92345-94366	1099	0.0778242	0	0.192178	0.104422	0	0.243651
TCONS_00002247	XLOC_000953	TSS1797	gnl|Nvit_2.0|Chr1.Scaffold129:105174-106792	1618	0.283311	0.141655	0.424966	0.130081	0.0238703	0.236292
TCONS_00002248	XLOC_000954	TSS1798	gnl|Nvit_2.0|Chr1.Scaffold129:108347-109870	1523	0.323561	0.166611	0.480511	0.0232878	0	0.0698634
TCONS_00002249	XLOC_000955	TSS1799	gnl|Nvit_2.0|Chr1.Scaffold129:111691-113715	2024	0.491194	0.327463	0.654925	0.0167412	0	0.0502235
TCONS_00002201	XLOC_000934	TSS1760	gnl|Nvit_2.0|Chr1.Scaffold127:884735-886348	1553	48.0264	46.1365	49.9163	35.2702	33.4785	37.0619
NV24271-RA	NV24271	-	gnl|Nvit_2.0|Chr1.Scaffold129:133628-135428	937	8.24213	7.16221	9.32205	13.734	12.1985	15.2695
NV18065-RA	NV18065	-	gnl|Nvit_2.0|Chr1.Scaffold129:136593-150726	1443	6.19579	5.48625	6.90533	6.45809	5.65707	7.25912
NV18066-RA	NV18066	-	gnl|Nvit_2.0|Chr1.Scaffold129:155501-159640	1995	12.4567	11.6253	13.2881	13.9718	12.9966	14.9471
NV18068-RA	NV18068	-	gnl|Nvit_2.0|Chr1.Scaffold129:166719-174737	1819	2.22222	1.85185	2.59259	2.66732	2.21806	3.11658
NV24270-RA	NV24270	-	gnl|Nvit_2.0|Chr1.Scaffold129:170083-176145	775	0.32468	0.079245	0.570115	0.447675	0.131121	0.764229
NV18067-RA	NV18067	-	gnl|Nvit_2.0|Chr1.Scaffold129:162542-165877	2907	6.4808	5.99504	6.96656	7.97057	7.37315	8.56799
NV24275-RA	NV24275	-	gnl|Nvit_2.0|Chr1.Scaffold129:186204-194151	406	15.2879	12.1672	18.4085	9.26501	6.67029	11.8597
TCONS_00002251	XLOC_000957	TSS1801	gnl|Nvit_2.0|Chr1.Scaffold129:245527-246682	1155	0.294918	0.117076	0.47276	0.0653453	0	0.157758
TCONS_00002252	XLOC_000958	TSS1802	gnl|Nvit_2.0|Chr1.Scaffold129:247749-248196	447	1.25371	0.460793	2.04662	0	0	0
TCONS_00002235	XLOC_000949	TSS1788	gnl|Nvit_2.0|Chr1.Scaffold129:215833-224806	1508	1.72917	1.33822	2.12012	1.82967	1.39774	2.2616
TCONS_00002236	XLOC_000949	TSS1789	gnl|Nvit_2.0|Chr1.Scaffold129:217220-225731	2120	0.934802	0.69616	1.17344	0.784106	0.546354	1.02186
TCONS_00002250	XLOC_000956	TSS1800	gnl|Nvit_2.0|Chr1.Scaffold129:225179-225631	452	1.3442	0.533616	2.15478	0.851625	0.156276	1.54697
NV24269-RA	NV24269	-	gnl|Nvit_2.0|Chr1.Scaffold129:250289-254186	945	0.279713	0.081926	0.4775	0.424304	0.15595	0.692657
NV18069-RA	NV18069	-	gnl|Nvit_2.0|Chr1.Scaffold129:256683-258747	1113	1.46236	1.05677	1.86794	0.821949	0.48639	1.15751
TCONS_00002245	XLOC_000952	TSS1796	gnl|Nvit_2.0|Chr1.Scaffold129:331971-361793	680	1.52	0.878084	2.16191	1.63708	0.929449	2.34472
TCONS_00002246	XLOC_000952	TSS1796	gnl|Nvit_2.0|Chr1.Scaffold129:345920-361793	719	0.791834	0.315481	1.26819	0.249875	0	0.556192
NV21126-RA	NV21126	-	gnl|Nvit_2.0|Chr1.Scaffold132:182009-182685	574	0	0	0	0	0	0
NV30185-RA	NV30185	-	gnl|Nvit_2.0|Chr1.Scaffold132:189442-189846	404	0.161375	0	0.484126	0	0	0
TCONS_00002222	XLOC_000944	TSS1778	gnl|Nvit_2.0|Chr1.Scaffold129:364255-431214	897	4.65613	3.72049	5.59176	3.90749	2.95661	4.85837
TCONS_00002223	XLOC_000944	TSS1778	gnl|Nvit_2.0|Chr1.Scaffold129:364255-434650	710	5.45073	4.22825	6.67321	3.92775	2.75959	5.09592
TCONS_00002224	XLOC_000944	TSS1778	gnl|Nvit_2.0|Chr1.Scaffold129:364255-434650	770	0.761645	0.293318	1.22997	1.27486	0.606471	1.94325
NV21125-RA	NV21125	-	gnl|Nvit_2.0|Chr1.Scaffold132:204514-204735	221	0	0	0	0	0	0
NV30186-RA	NV30186	-	gnl|Nvit_2.0|Chr1.Scaffold132:189908-196338	771	0	0	0	0	0	0
NV21124-RA	NV21124	-	gnl|Nvit_2.0|Chr1.Scaffold132:205874-206266	392	0	0	0	0	0	0
NV30187-RA	NV30187	-	gnl|Nvit_2.0|Chr1.Scaffold132:206976-215435	682	0	0	0	0	0	0
NV21123-RA	NV21123	-	gnl|Nvit_2.0|Chr1.Scaffold132:217717-238728	4364	0	0	0	0	0	0
NV21122-RA	NV21122	-	gnl|Nvit_2.0|Chr1.Scaffold132:260690-261025	335	0	0	0	0	0	0
NV21131-RA	NV21131	-	gnl|Nvit_2.0|Chr1.Scaffold132:294812-295159	347	0	0	0	0	0	0
NV18087-RA	NV18087	-	gnl|Nvit_2.0|Chr1.Scaffold132:297533-298592	832	0	0	0	0.101109	0	0.244099
NV19086-RA	NV19086	-	gnl|Nvit_2.0|Chr1.Scaffold1329:1428-2893	1178	0	0	0	0	0	0
NV19087-RA	NV19087	-	gnl|Nvit_2.0|Chr1.Scaffold1329:4954-7226	1264	0.0239159	0	0.0717478	0	0	0
NV26079-RA	NV26079	-	gnl|Nvit_2.0|Chr1.Scaffold1329:8643-11004	1459	0.320708	0.160354	0.481062	0.294148	0.124321	0.463974
NV18086-RA	NV18086	-	gnl|Nvit_2.0|Chr1.Scaffold132:6901-177063	1255	11.3536	10.3062	12.401	16.0491	14.6741	17.424
NV21130-RA	NV21130	-	gnl|Nvit_2.0|Chr1.Scaffold132:30765-37059	5059	0.00754588	0	0.0217595	0	0	0
NV21128-RA	NV21128	-	gnl|Nvit_2.0|Chr1.Scaffold132:46082-52831	4343	0.00591156	0	0.0226143	0.00727488	0	0.0218247
NV21129-RA	NV21129	-	gnl|Nvit_2.0|Chr1.Scaffold132:39397-45387	3327	0.00785802	0	0.0235741	0	0	0
NV21127-RA	NV21127	-	gnl|Nvit_2.0|Chr1.Scaffold132:169536-170072	369	0	0	0	0	0	0
NV23829-RA	NV23829	-	gnl|Nvit_2.0|Chr1.Scaffold135:1205-2126	532	0	0	0	0	0	0
NV23830-RA	NV23830	-	gnl|Nvit_2.0|Chr1.Scaffold135:28367-30912	2002	0	0	0	0	0	0
NV18099-RA	NV18099	-	gnl|Nvit_2.0|Chr1.Scaffold135:3720-27936	1674	0.0340168	0	0.0821238	0.187492	0.0624974	0.312487
NV30209-RA	NV30209	-	gnl|Nvit_2.0|Chr1.Scaffold135:31075-32293	1132	0.0275134	0	0.0825402	0	0	0
NV23832-RA	NV23832	-	gnl|Nvit_2.0|Chr1.Scaffold135:51934-52431	367	0	0	0	0	0	0
NV23831-RA	NV23831	-	gnl|Nvit_2.0|Chr1.Scaffold135:39452-40012	560	0	0	0	0	0	0
TCONS_00002272	XLOC_000974	TSS1821	gnl|Nvit_2.0|Chr1.Scaffold1329:11340-20196	653	14.9264	12.9503	16.9026	12.5321	10.5264	14.5378
TCONS_00002273	XLOC_000974	TSS1822	gnl|Nvit_2.0|Chr1.Scaffold1329:13175-20196	1517	5.0986	4.45066	5.74655	4.96719	4.25597	5.67841
NV18100-RA	NV18100	-	gnl|Nvit_2.0|Chr1.Scaffold135:62958-64937	1979	13.4963	12.6269	14.3657	17.6557	16.5544	18.7571
TCONS_00002360	XLOC_001011	TSS1895	gnl|Nvit_2.0|Chr1.Scaffold135:77169-78931	1762	0.43242	0.265981	0.598858	0.510289	0.310137	0.710441
NV50589-RA	NV50589	-	gnl|Nvit_2.0|Chr1.Scaffold135:65577-75469	5535	3.53894	3.28453	3.79335	3.9569	3.65821	4.25559
NV18103-RA	NV18103	-	gnl|Nvit_2.0|Chr1.Scaffold135:88034-90797	1359	1.98917	1.57212	2.40621	2.0564	1.5877	2.52509
NV18101-RA	NV18101	-	gnl|Nvit_2.0|Chr1.Scaffold135:81414-82402	629	2.96531	2.09089	3.83973	5.3943	4.10482	6.68378
NV18102-RA	NV18102	-	gnl|Nvit_2.0|Chr1.Scaffold135:82253-86722	2562	16.877	16.0366	17.7175	19.7775	18.7689	20.7861
NV18105-RA	NV18105	-	gnl|Nvit_2.0|Chr1.Scaffold135:98618-99445	384	5.21476	3.24377	7.18576	5.24329	3.14597	7.3406
NV50590-RA	NV50590	-	gnl|Nvit_2.0|Chr1.Scaffold135:102061-106189	2602	2.60207	2.27488	2.92925	2.86957	2.48865	3.25049
NV18104-RA	NV18104	-	gnl|Nvit_2.0|Chr1.Scaffold135:93622-96159	883	65.0333	61.8722	68.1944	57.4222	54.1529	60.6914
NV18107-RA	NV18107	-	gnl|Nvit_2.0|Chr1.Scaffold135:125177-155289	3117	3.23885	2.90828	3.56941	3.61119	3.22403	3.99835
NV18108-RA	NV18108	-	gnl|Nvit_2.0|Chr1.Scaffold135:159168-161697	1535	2.48881	2.05556	2.92206	3.36847	2.81092	3.92602
NV18109-RA	NV18109	-	gnl|Nvit_2.0|Chr1.Scaffold135:163047-164030	983	1.5576	1.1032	2.012	1.00637	0.603824	1.40892
NV18110-RA	NV18110	-	gnl|Nvit_2.0|Chr1.Scaffold135:164226-175084	1263	0.933647	0.63464	1.23265	1.22712	0.848423	1.60582
TCONS_00002348	XLOC_001004	TSS1885	gnl|Nvit_2.0|Chr1.Scaffold135:179101-180491	1325	0.315745	0.146972	0.484517	0.440716	0.220358	0.661074
NV23828-RA	NV23828	-	gnl|Nvit_2.0|Chr1.Scaffold135:182968-183612	489	0	0	0	0.1207	0	0.3621
NV23833-RA	NV23833	-	gnl|Nvit_2.0|Chr1.Scaffold135:184218-186176	1447	1.55894	1.20362	1.91425	2.42613	1.93597	2.91628
NV18106-RA	NV18106	-	gnl|Nvit_2.0|Chr1.Scaffold135:106402-119917	7104	17.6034	17.1052	18.1016	17.9348	17.3763	18.4933
NV18111-RA	NV18111	-	gnl|Nvit_2.0|Chr1.Scaffold135:187979-194369	2402	9.78112	9.1179	10.4443	10.4002	9.64219	11.1582
NV18114-RA	NV18114	-	gnl|Nvit_2.0|Chr1.Scaffold135:207237-213354	1831	1.60803	1.29418	1.92189	1.18278	0.88475	1.48082
NV18113-RA	NV18113	-	gnl|Nvit_2.0|Chr1.Scaffold135:199750-200984	803	20.7312	18.8207	22.6417	23.0746	20.8593	25.2898
NV23834-RA	NV23834	-	gnl|Nvit_2.0|Chr1.Scaffold135:215683-225044	5717	2.24091	2.04186	2.43995	1.74921	1.55394	1.94447
NV18115-RA	NV18115	-	gnl|Nvit_2.0|Chr1.Scaffold135:225627-229057	893	4.68862	3.84652	5.53072	5.04006	4.07896	6.00116
NV18116-RA	NV18116	-	gnl|Nvit_2.0|Chr1.Scaffold135:241454-255864	1168	2.16719	1.68854	2.64584	1.57849	1.12749	2.02949
NV18112-RA	NV18112	-	gnl|Nvit_2.0|Chr1.Scaffold135:194987-199068	2774	38.4555	37.2414	39.6696	42.7826	41.3627	44.2026
NV18117-RA	NV18117	-	gnl|Nvit_2.0|Chr1.Scaffold135:320819-420947	2416	4.24455	3.8085	4.6806	2.95039	2.54796	3.35282
NV23827-RA	NV23827	-	gnl|Nvit_2.0|Chr1.Scaffold135:442559-445174	1663	0.0171412	0	0.0514237	0.0472358	0	0.131211
TCONS_00002441	XLOC_001040	TSS1950	gnl|Nvit_2.0|Chr1.Scaffold139:80763-81433	670	0.232412	2.22532e-17	0.464825	0.975554	0.454099	1.49701
NV20035-RA	NV20035	-	gnl|Nvit_2.0|Chr1.Scaffold139:11502-36422	3060	0.378658	0.264488	0.492827	0.561103	0.406956	0.71525
NV20033-RA	NV20033	-	gnl|Nvit_2.0|Chr1.Scaffold139:103930-104773	693	0.110112	0	0.265833	0.330651	0.0349077	0.626393
NV30232-RA	NV30232	-	gnl|Nvit_2.0|Chr1.Scaffold139:105701-106747	1046	0	0	0	0	0	0
NV20034-RA	NV20034	-	gnl|Nvit_2.0|Chr1.Scaffold139:102331-103366	812	0.259829	0.0476794	0.471978	0.26164	0.027622	0.495657
NV20032-RA	NV20032	-	gnl|Nvit_2.0|Chr1.Scaffold139:116612-117133	294	0	0	0	0	0	0
NV20031-RA	NV20031	-	gnl|Nvit_2.0|Chr1.Scaffold139:122632-123686	291	0	0	0	0	0	0
NV20030-RA	NV20030	-	gnl|Nvit_2.0|Chr1.Scaffold139:146742-147380	309	0	0	0	0	0	0
TCONS_00002354	XLOC_001008	TSS1891	gnl|Nvit_2.0|Chr1.Scaffold135:256138-261978	5840	1.44899	1.26744	1.63054	1.47697	1.27389	1.68005
TCONS_00002355	XLOC_001008	TSS1892	gnl|Nvit_2.0|Chr1.Scaffold135:256875-280855	5151	1.55711	1.35453	1.7597	1.61584	1.38811	1.84356
TCONS_00002322	XLOC_000996	TSS1866	gnl|Nvit_2.0|Chr1.Scaffold135:431948-434079	1520	6.46747	5.76494	7.17	4.85523	4.18193	5.52853
NV20027-RA	NV20027	-	gnl|Nvit_2.0|Chr1.Scaffold139:201877-202557	680	0.113475	0	0.273954	0	0	0
NV50594-RA	NV50594	-	gnl|Nvit_2.0|Chr1.Scaffold139:202787-205288	1454	0.0402556	0	0.0971856	0.0492268	0	0.118844
NV20036-RA	NV20036	-	gnl|Nvit_2.0|Chr1.Scaffold139:171960-186010	503	1.16563	0.492655	1.83861	1.02809	0.342696	1.71348
NV20029-RA	NV20029	-	gnl|Nvit_2.0|Chr1.Scaffold139:178090-178437	347	21.8731	17.1	26.6463	19.2611	14.5896	23.9325
NV20028-RA	NV20028	-	gnl|Nvit_2.0|Chr1.Scaffold139:179193-179717	524	17.9141	15.3807	20.4475	23.0497	19.9275	26.172
NV18138-RA	NV18138	-	gnl|Nvit_2.0|Chr1.Scaffold139:214223-218763	2950	3.53803	3.182	3.89407	3.74574	3.33945	4.15202
NV18140-RA	NV18140	-	gnl|Nvit_2.0|Chr1.Scaffold139:232571-239269	6121	0.85192	0.733495	0.970345	0.619124	0.507018	0.731229
NV20026-RA	NV20026	-	gnl|Nvit_2.0|Chr1.Scaffold139:241732-243942	1252	3.07386	2.52834	3.61939	3.69191	3.03148	4.35234
NV18139-RA	NV18139	-	gnl|Nvit_2.0|Chr1.Scaffold139:222304-229659	6635	2.62232	2.4231	2.82155	2.13272	1.93319	2.33225
NV18141-RA	NV18141	-	gnl|Nvit_2.0|Chr1.Scaffold139:245665-254463	3301	5.2464	4.83859	5.65422	5.93947	5.45811	6.42083
NV18143-RA	NV18143	-	gnl|Nvit_2.0|Chr1.Scaffold139:269156-284899	3463	0.210698	0.131062	0.290335	0.444592	0.316249	0.572935
NV18142-RA	NV18142	-	gnl|Nvit_2.0|Chr1.Scaffold139:257387-268503	5569	2.95296	2.72131	3.18461	2.99634	2.73725	3.25542
NV18145-RA	NV18145	-	gnl|Nvit_2.0|Chr1.Scaffold139:298722-321985	2158	0.684924	0.498511	0.871337	0.71624	0.505032	0.927447
TCONS_00002387	XLOC_001019	TSS1913	gnl|Nvit_2.0|Chr1.Scaffold139:324710-326951	1633	0.517453	0.290442	0.744463	0.530057	0.283656	0.776457
TCONS_00002388	XLOC_001019	TSS1913	gnl|Nvit_2.0|Chr1.Scaffold139:324710-326951	1685	0.666163	0.422751	0.909576	0.481828	0.247932	0.715724
NV18144-RA	NV18144	-	gnl|Nvit_2.0|Chr1.Scaffold139:289294-291459	1212	12.8343	11.6966	13.972	7.47299	6.51421	8.43178
NV18147-RA	NV18147	-	gnl|Nvit_2.0|Chr1.Scaffold139:357967-358786	667	6.08666	4.89297	7.28036	8.91212	7.33047	10.4938
NV22512-RA	NV22512	-	gnl|Nvit_2.0|Chr1.Scaffold142:153-905	752	0	0	0	0	0	0
NV22513-RA	NV22513	-	gnl|Nvit_2.0|Chr1.Scaffold142:1689-17181	2304	0	0	0	0.0144681	0	0.0434042
NV18149-RA	NV18149	-	gnl|Nvit_2.0|Chr1.Scaffold139:375757-376800	787	0.226689	0.0239321	0.429445	0.383093	0.093502	0.672684
NV22511-RA	NV22511	-	gnl|Nvit_2.0|Chr1.Scaffold142:42729-43721	462	0	0	0	0	0	0
NV30245-RA	NV30245	-	gnl|Nvit_2.0|Chr1.Scaffold142:23859-41544	1113	0.0281223	0	0.0843669	0	0	0
NV50602-RA	NV50602	-	gnl|Nvit_2.0|Chr1.Scaffold142:51840-82198	3262	0	0	0	0.00987877	0	0.0296363
NV30246-RA	NV30246	-	gnl|Nvit_2.0|Chr1.Scaffold142:83273-84520	543	0	0	0	0	0	0
NV18146-RA	NV18146	-	gnl|Nvit_2.0|Chr1.Scaffold139:351609-356639	3131	3.25691	2.86646	3.64736	6.4003	5.86451	6.9361
NV18146-RC	NV18146	-	gnl|Nvit_2.0|Chr1.Scaffold139:351609-356639	3247	0.828743	0.606907	1.05058	0.000494316	0	0.0203505
NV18146-RB	NV18146	-	gnl|Nvit_2.0|Chr1.Scaffold139:351609-356639	3285	1.26082	0.99611	1.52554	0.580096	0.373511	0.786682
NV30247-RA	NV30247	-	gnl|Nvit_2.0|Chr1.Scaffold142:174663-174974	311	0	0	0	0	0	0
NV22514-RA	NV22514	-	gnl|Nvit_2.0|Chr1.Scaffold142:159447-168107	2448	0.0407663	0	0.0899907	0.0135237	0	0.0405711
NV22510-RA	NV22510	-	gnl|Nvit_2.0|Chr1.Scaffold142:173735-174554	760	0	0	0	0	0	0
NV30248-RA	NV30248	-	gnl|Nvit_2.0|Chr1.Scaffold142:175137-180504	1225	0	0	0	0	0	0
NV22509-RA	NV22509	-	gnl|Nvit_2.0|Chr1.Scaffold142:186692-187008	250	0	0	0	0	0	0
NV18165-RA	NV18165	-	gnl|Nvit_2.0|Chr1.Scaffold142:205423-207346	1821	0	0	0	0	0	0
NV22515-RA	NV22515	-	gnl|Nvit_2.0|Chr1.Scaffold142:209460-230400	1793	0.0353089	0	0.0980804	0.0192343	0	0.0577028
NV22508-RA	NV22508	-	gnl|Nvit_2.0|Chr1.Scaffold142:239236-243207	1416	0.0207863	0	0.0623588	0	0	0
NV18164-RA	NV18164	-	gnl|Nvit_2.0|Chr1.Scaffold142:88989-143385	1636	0.122334	0.0298581	0.214809	0.0428006	0	0.10333
NV30249-RA	NV30249	-	gnl|Nvit_2.0|Chr1.Scaffold142:261669-263878	632	0	0	0	0	0	0
NV30250-RA	NV30250	-	gnl|Nvit_2.0|Chr1.Scaffold142:282873-283277	404	0	0	0	0	0	0
NV30251-RA	NV30251	-	gnl|Nvit_2.0|Chr1.Scaffold142:285173-285592	419	0	0	0	0	0	0
NV50604-RA	NV50604	-	gnl|Nvit_2.0|Chr1.Scaffold142:249084-251566	2151	0.0127306	0	0.0381918	0	0	0
NV22516-RA	NV22516	-	gnl|Nvit_2.0|Chr1.Scaffold142:258712-259518	712	0	0	0	0	0	0
NV22517-RA	NV22517	-	gnl|Nvit_2.0|Chr1.Scaffold142:261203-261607	404	0	0	0	0	0	0
NV50603-RA	NV50603	-	gnl|Nvit_2.0|Chr1.Scaffold142:245903-247086	935	1.31293	0.875528	1.75033	0.805218	0.420234	1.1902
NV30252-RA	NV30252	-	gnl|Nvit_2.0|Chr1.Scaffold142:288453-289264	745	0.32044	0.0599944	0.580885	0.1993	0	0.513064
NV18166-RA	NV18166	-	gnl|Nvit_2.0|Chr1.Scaffold142:315653-324879	353	0	0	0	0	0	0
NV22519-RA	NV22519	-	gnl|Nvit_2.0|Chr1.Scaffold142:319867-326751	1117	0	0	0	0	0	0
NV22520-RA	NV22520	-	gnl|Nvit_2.0|Chr1.Scaffold142:340956-341951	807	0	0	0	0	0	0
NV22518-RA	NV22518	-	gnl|Nvit_2.0|Chr1.Scaffold142:286402-288086	832	0	0	0	0	0	0
NV18148-RA	NV18148	-	gnl|Nvit_2.0|Chr1.Scaffold139:360845-374150	5182	7.87891	7.48595	8.27188	7.82703	7.39219	8.26186
NV20025-RA	NV20025	-	gnl|Nvit_2.0|Chr1.Scaffold139:369893-371648	1356	1.11784	0.804785	1.4309	1.90126	1.44999	2.35254
TCONS_00002547	XLOC_001096	TSS2038	gnl|Nvit_2.0|Chr1.Scaffold144:7343-9749	2406	0.19077	0.098233	0.283307	0.248151	0.131171	0.36513
NV25249-RA	NV25249	-	gnl|Nvit_2.0|Chr1.Scaffold144:27523-28227	704	0	0	0	0	0	0
NV25250-RA	NV25250	-	gnl|Nvit_2.0|Chr1.Scaffold144:33576-34172	596	0	0	0	0	0	0
NV30256-RA	NV30256	-	gnl|Nvit_2.0|Chr1.Scaffold144:22336-24793	1194	0	0	0	0	0	0
NV18187-RA	NV18187	-	gnl|Nvit_2.0|Chr1.Scaffold144:17281-21755	2988	1.58986	1.35285	1.82686	2.12943	1.82522	2.43363
NV18186-RA	NV18186	-	gnl|Nvit_2.0|Chr1.Scaffold144:1211-4353	1764	30.8531	29.4478	32.2584	24.4813	23.0959	25.8667
NV18188-RA	NV18188	-	gnl|Nvit_2.0|Chr1.Scaffold144:48235-50222	1236	12.2007	11.105	13.2964	12.9046	11.6599	14.1492
TCONS_00002548	XLOC_001097	TSS2039	gnl|Nvit_2.0|Chr1.Scaffold144:68102-68845	743	1.33437	0.820769	1.84797	0.714389	0.301936	1.12684
NV50606-RA	NV50606	-	gnl|Nvit_2.0|Chr1.Scaffold144:73735-76336	1596	0.557916	0.357507	0.758326	0.705037	0.455769	0.954305
NV18189-RA	NV18189	-	gnl|Nvit_2.0|Chr1.Scaffold144:65303-66476	908	22.4987	20.6753	24.322	19.4376	17.5715	21.3036
NV18190-RA	NV18190	-	gnl|Nvit_2.0|Chr1.Scaffold144:82184-83377	1096	0.372975	0.166086	0.579864	0.244506	0.0596769	0.429336
NV25248-RA	NV25248	-	gnl|Nvit_2.0|Chr1.Scaffold144:80699-81602	651	12.7863	11.0216	14.5509	17.1358	14.9001	19.3714
NV18191-RA	NV18191	-	gnl|Nvit_2.0|Chr1.Scaffold144:90085-98009	1111	22.5786	20.983	24.1741	24.6809	22.84	26.5218
NV25251-RA	NV25251	-	gnl|Nvit_2.0|Chr1.Scaffold144:95857-99385	2425	0.0444941	0	0.0889883	0.0683309	0.00721388	0.129448
NV18192-RA	NV18192	-	gnl|Nvit_2.0|Chr1.Scaffold144:102799-105766	1439	17.0807	15.9006	18.2608	19.115	17.7346	20.4954
NV50607-RA	NV50607	-	gnl|Nvit_2.0|Chr1.Scaffold144:112768-160422	3888	4.5849	4.23581	4.93399	2.61028	2.31799	2.90258
NV18193-RA	NV18193	-	gnl|Nvit_2.0|Chr1.Scaffold144:165810-172269	1544	3.80077	3.26725	4.3343	3.52849	2.95982	4.09715
NV18194-RA	NV18194	-	gnl|Nvit_2.0|Chr1.Scaffold144:217081-218654	1116	6.80992	5.93621	7.68363	6.00694	5.10136	6.91252
TCONS_00002523	XLOC_001089	TSS2018	gnl|Nvit_2.0|Chr1.Scaffold144:220597-221680	914	10.1037	8.88517	11.3223	12.2065	10.7343	13.6787
NV18195-RA	NV18195	-	gnl|Nvit_2.0|Chr1.Scaffold144:255880-259183	1829	6.35212	5.72661	6.97763	6.92782	6.20367	7.65197
NV18196-RA	NV18196	-	gnl|Nvit_2.0|Chr1.Scaffold144:258991-260168	735	24.5568	22.3324	26.7811	38.6257	35.5623	41.6891
NV25247-RA	NV25247	-	gnl|Nvit_2.0|Chr1.Scaffold144:223936-253808	5598	24.5935	23.9268	25.2602	26.2083	25.4441	26.9725
NV18198-RA	NV18198	-	gnl|Nvit_2.0|Chr1.Scaffold144:264356-265132	609	7.69523	6.24742	9.14304	9.01972	7.30749	10.7319
NV18199-RA	NV18199	-	gnl|Nvit_2.0|Chr1.Scaffold144:269061-273314	1136	7.39491	6.49483	8.29499	9.30937	8.1947	10.424
NV18200-RA	NV18200	-	gnl|Nvit_2.0|Chr1.Scaffold144:274854-278520	2821	0.846652	0.668162	1.02514	1.21463	0.977558	1.4517
NV18197-RA	NV18197	-	gnl|Nvit_2.0|Chr1.Scaffold144:260327-262246	1481	48.1488	46.2017	50.0959	49.5989	47.4133	51.7845
TCONS_00002546	XLOC_001095	TSS2037	gnl|Nvit_2.0|Chr1.Scaffold144:417490-419791	1227	0.372387	0.180087	0.564687	0.696551	0.406069	0.987032
NV25252-RA	NV25252	-	gnl|Nvit_2.0|Chr1.Scaffold144:386720-392637	1840	0.319781	0.180217	0.459345	0.522721	0.325151	0.720291
NV18202-RA	NV18202	-	gnl|Nvit_2.0|Chr1.Scaffold144:290617-292030	1054	8.4855	7.47309	9.4979	9.40437	8.22882	10.5799
TCONS_00002564	XLOC_001109	TSS2053	gnl|Nvit_2.0|Chr1.Scaffold149:80598-81703	1105	0.312255	0.123958	0.500552	0.207392	0.0380571	0.376726
NV18210-RA	NV18210	-	gnl|Nvit_2.0|Chr1.Scaffold149:92163-94487	1279	0	0	0	0	0	0
NV18211-RA	NV18211	-	gnl|Nvit_2.0|Chr1.Scaffold149:102519-106057	1635	0	0	0	0.107078	0.0113045	0.202852
NV18209-RA	NV18209	-	gnl|Nvit_2.0|Chr1.Scaffold149:74288-77674	3063	0.249303	0.156714	0.341892	0.243239	0.141801	0.344676
NV23507-RA	NV23507	-	gnl|Nvit_2.0|Chr1.Scaffold149:155906-169857	1362	0.108999	0.0115073	0.20649	0.10654	3.61852e-18	0.21308
NV23509-RA	NV23509	-	gnl|Nvit_2.0|Chr1.Scaffold149:185459-186478	364	0	0	0	0.243974	0	0.731922
NV18212-RA	NV18212	-	gnl|Nvit_2.0|Chr1.Scaffold149:109644-111038	1394	2.26707	1.82874	2.7054	2.27878	1.79294	2.76461
NV23510-RA	NV23510	-	gnl|Nvit_2.0|Chr1.Scaffold149:206373-232684	1604	0	0	0	0.0876121	8.19928e-18	0.175224
NV23506-RA	NV23506	-	gnl|Nvit_2.0|Chr1.Scaffold149:209905-213246	1878	0.0942535	0.0155622	0.172945	0.346719	0.18362	0.509818
NV23505-RA	NV23505	-	gnl|Nvit_2.0|Chr1.Scaffold149:226683-228212	816	0.0429963	0	0.128989	0	0	0
NV23511-RA	NV23511	-	gnl|Nvit_2.0|Chr1.Scaffold149:236784-237321	207	0	0	0	0	0	0
NV21143-RA	NV21143	-	gnl|Nvit_2.0|Chr1.Scaffold158:4817-6511	840	0	0	0	0	0	0
NV21142-RA	NV21142	-	gnl|Nvit_2.0|Chr1.Scaffold158:29797-30716	854	0.0805422	0	0.194446	0	0	0
TCONS_00002565	XLOC_001110	TSS2054	gnl|Nvit_2.0|Chr1.Scaffold1501:2929-3209	280	150.99	128.227	173.752	132.385	112.705	152.065
NV21141-RA	NV21141	-	gnl|Nvit_2.0|Chr1.Scaffold158:34935-56003	569	0	0	0	0	0	0
NV21144-RA	NV21144	-	gnl|Nvit_2.0|Chr1.Scaffold158:41937-117026	3034	0	0	0	0.0240422	0	0.066784
NV21140-RA	NV21140	-	gnl|Nvit_2.0|Chr1.Scaffold158:95216-97282	2066	0.0266559	0	0.064353	0	0	0
NV21139-RA	NV21139	-	gnl|Nvit_2.0|Chr1.Scaffold158:117806-119603	1153	0.0268704	0	0.0806111	0.0327444	0	0.0982332
NV23508-RA	NV23508	-	gnl|Nvit_2.0|Chr1.Scaffold149:5781-10298	4058	2.9403	2.66683	3.21377	1.49562	1.27896	1.71228
TCONS_00002582	XLOC_001122	TSS2070	gnl|Nvit_2.0|Chr1.Scaffold158:121898-127430	3269	0.640737	0.497463	0.78401	0.827927	0.646193	1.00966
NV21138-RA	NV21138	-	gnl|Nvit_2.0|Chr1.Scaffold158:130480-136197	375	0.100056	0	0.500278	0.111937	0	0.559684
NV21137-RA	NV21137	-	gnl|Nvit_2.0|Chr1.Scaffold158:198900-200391	954	0	0	0	0	0	0
NV18237-RA	NV18237	-	gnl|Nvit_2.0|Chr1.Scaffold158:241788-243140	1164	0.0265454	0	0.0796362	0	0	0
TCONS_00002589	XLOC_001129	TSS2077	gnl|Nvit_2.0|Chr1.Scaffold158:200604-201521	917	1.7728	1.25744	2.28817	1.58369	1.0461	2.12129
NV30322-RA	NV30322	-	gnl|Nvit_2.0|Chr1.Scaffold158:250047-250637	590	0	0	0	0.171385	0	0.413761
TCONS_00002590	XLOC_001130	TSS2078	gnl|Nvit_2.0|Chr1.Scaffold158:208203-209953	1750	0.371313	0.216465	0.526162	0.870437	0.60799	1.13288
NV21134-RA	NV21134	-	gnl|Nvit_2.0|Chr1.Scaffold158:258788-259673	627	0	0	0	0	0	0
NV21133-RA	NV21133	-	gnl|Nvit_2.0|Chr1.Scaffold158:261382-261696	314	0	0	0	0	0	0
NV21135-RA	NV21135	-	gnl|Nvit_2.0|Chr1.Scaffold158:257283-258044	442	0	0	0	0	0	0
NV21136-RA	NV21136	-	gnl|Nvit_2.0|Chr1.Scaffold158:252775-254885	547	0	0	0	0.195531	0	0.472053
NV21776-RA	NV21776	-	gnl|Nvit_2.0|Chr1.Scaffold159:10899-15000	655	0.107163	0	0.315975	0	0	0
NV30323-RA	NV30323	-	gnl|Nvit_2.0|Chr1.Scaffold159:15375-15878	503	0	0	0	0	0	0
NV21777-RA	NV21777	-	gnl|Nvit_2.0|Chr1.Scaffold159:4273-5802	1529	0.359924	0.19478	0.525069	0.62584	0.384954	0.866726
NV21775-RA	NV21775	-	gnl|Nvit_2.0|Chr1.Scaffold159:61909-63525	1073	0	0	0	0.0717921	0	0.173321
NV21778-RA	NV21778	-	gnl|Nvit_2.0|Chr1.Scaffold159:38710-40487	729	1.83165	1.2211	2.4422	1.4086	0.82117	1.99602
NV18238-RA	NV18238	-	gnl|Nvit_2.0|Chr1.Scaffold158:274015-305711	1241	10.6705	9.64841	11.6925	12.6608	11.4311	13.8906
NV18201-RA	NV18201	-	gnl|Nvit_2.0|Chr1.Scaffold144:278691-288320	2181	53.3878	51.7519	55.0238	63.4047	61.4293	65.3801
NV18240-RA	NV18240	-	gnl|Nvit_2.0|Chr1.Scaffold159:77610-79660	1481	8.79908	7.96579	9.63237	12.3756	11.2839	13.4674
NV18242-RA	NV18242	-	gnl|Nvit_2.0|Chr1.Scaffold159:80820-81236	416	6.57374	4.59168	8.5558	9.93239	7.32401	12.5408
NV21779-RA	NV21779	-	gnl|Nvit_2.0|Chr1.Scaffold159:84752-97279	2389	0.124423	0.0493929	0.199452	0.250115	0.13221	0.368021
NV18241-RA	NV18241	-	gnl|Nvit_2.0|Chr1.Scaffold159:79957-80730	474	26.5007	23.0866	29.9148	31.6097	27.579	35.6404
NV18239-RA	NV18239	-	gnl|Nvit_2.0|Chr1.Scaffold159:67941-75384	1567	32.1544	30.6162	33.6925	35.573	33.7826	37.3635
TCONS_00002602	XLOC_001135	TSS2087	gnl|Nvit_2.0|Chr1.Scaffold159:123716-128305	837	2.8598	2.17124	3.54835	3.50909	2.67026	4.34793
NV18244-RA	NV18244	-	gnl|Nvit_2.0|Chr1.Scaffold159:150329-154061	1099	0.057177	0	0.138037	0.139229	3.33392e-18	0.278458
NV18245-RA	NV18245	-	gnl|Nvit_2.0|Chr1.Scaffold159:166290-167462	776	7.22186	6.06543	8.37828	4.69179	3.66795	5.71562
NV18246-RA	NV18246	-	gnl|Nvit_2.0|Chr1.Scaffold159:173241-188842	1223	0.548424	0.314575	0.782272	0.69939	0.407724	0.991056
TCONS_00002630	XLOC_001148	TSS2108	gnl|Nvit_2.0|Chr1.Scaffold159:221515-222930	1320	1.31422	0.969092	1.65936	1.43897	1.03987	1.83807
NV18247-RA	NV18247	-	gnl|Nvit_2.0|Chr1.Scaffold159:197170-207282	3937	2.0128	1.78305	2.24256	2.45456	2.173	2.73611
NV21774-RA	NV21774	-	gnl|Nvit_2.0|Chr1.Scaffold159:237877-240651	1238	4.98328	4.28376	5.68279	5.33117	4.53199	6.13035
NV21773-RA	NV21773	-	gnl|Nvit_2.0|Chr1.Scaffold159:253864-257112	837	0	0	0	0.0334199	0	0.13368
NV30324-RA	NV30324	-	gnl|Nvit_2.0|Chr1.Scaffold159:262359-262610	251	0	0	0	1.37276	0	4.11828
NV21772-RA	NV21772	-	gnl|Nvit_2.0|Chr1.Scaffold159:262687-263265	578	0	0	0	0	0	0
NV21780-RA	NV21780	-	gnl|Nvit_2.0|Chr1.Scaffold159:267074-305165	2652	0.0100704	0	0.0302111	0	0	0
NV30325-RA	NV30325	-	gnl|Nvit_2.0|Chr1.Scaffold159:263660-264244	584	0	0	0	0	0	0
NV50641-RA	NV50641	-	gnl|Nvit_2.0|Chr1.Scaffold159:325909-383230	4063	0.188228	0.117635	0.258821	0.210815	0.129672	0.291958
TCONS_00002325	XLOC_000998	TSS1868	gnl|Nvit_2.0|Chr1.Scaffold135:60257-62625	1787	228.959	224.499	233.419	198.553	193.869	203.236
TCONS_00002327	XLOC_000998	TSS1869	gnl|Nvit_2.0|Chr1.Scaffold135:60257-62739	1871	14.9914	13.7223	16.2605	16.8231	15.3354	18.3109
TCONS_00002328	XLOC_000998	TSS1869	gnl|Nvit_2.0|Chr1.Scaffold135:60257-62739	1787	27.5573	25.7996	29.3151	33.3248	31.1903	35.4593
TCONS_00002326	XLOC_000998	TSS1869	gnl|Nvit_2.0|Chr1.Scaffold135:60257-62739	1919	116.808	113.53	120.086	119.003	115.351	122.654
NV13865-RA	NV13865	-	gnl|Nvit_2.0|Chr1.Scaffold16:6259-10382	2691	9.05698	8.45782	9.65613	7.77206	7.15666	8.38746
NV13867-RA	NV13867	-	gnl|Nvit_2.0|Chr1.Scaffold16:21067-23188	1179	0	0	0	0.15918	0.0168051	0.301554
NV18243-RA	NV18243	-	gnl|Nvit_2.0|Chr1.Scaffold159:101562-115136	3994	26.4778	25.6509	27.3047	28.387	27.4368	29.3372
NV22785-RA	NV22785	-	gnl|Nvit_2.0|Chr1.Scaffold16:31096-31995	676	0	0	0	0	0	0
NV22784-RA	NV22784	-	gnl|Nvit_2.0|Chr1.Scaffold16:26300-27625	1134	0.0549017	0	0.132544	0.133767	0	0.267534
NV13868-RA	NV13868	-	gnl|Nvit_2.0|Chr1.Scaffold16:37880-39292	1412	0	0	0	0.0509937	0	0.12311
NV13866-RA	NV13866	-	gnl|Nvit_2.0|Chr1.Scaffold16:13862-19357	3054	4.48464	4.09131	4.87797	5.623	5.13451	6.1115
NV13869-RB	NV13869	-	gnl|Nvit_2.0|Chr1.Scaffold16:41237-43298	726	1.23119	0.709024	1.75336	1.17445	0.609671	1.73923
NV13869-RA	NV13869	-	gnl|Nvit_2.0|Chr1.Scaffold16:41237-43298	782	1.92865e-06	0	0.0915368	4.25806e-06	0	0.110473
NV13870-RA	NV13870	-	gnl|Nvit_2.0|Chr1.Scaffold16:45291-47345	1572	0.824631	0.578773	1.07049	0.919628	0.632384	1.20687
NV13872-RA	NV13872	-	gnl|Nvit_2.0|Chr1.Scaffold16:66884-68761	970	0.877305	0.533198	1.22141	2.29452	1.68129	2.90776
NV13871-RA	NV13871	-	gnl|Nvit_2.0|Chr1.Scaffold16:47414-65685	10252	0.070035	0.0440247	0.0960454	0.11624	0.0790136	0.153467
NV13873-RA	NV13873	-	gnl|Nvit_2.0|Chr1.Scaffold16:71915-75606	1030	1.27641	0.877728	1.6751	2.46054	1.85015	3.07092
NV13874-RA	NV13874	-	gnl|Nvit_2.0|Chr1.Scaffold16:77949-80325	950	3.51432	2.80973	4.21892	4.67652	3.78877	5.56427
NV13875-RA	NV13875	-	gnl|Nvit_2.0|Chr1.Scaffold16:80112-81813	1022	2.44623	1.88705	3.00542	4.55087	3.71652	5.38523
NV50163-RA	NV50163	-	gnl|Nvit_2.0|Chr1.Scaffold16:82676-86896	2565	5.80994	5.31715	6.30274	5.79202	5.24655	6.33749
NV22786-RA	NV22786	-	gnl|Nvit_2.0|Chr1.Scaffold16:97812-98113	223	0	0	0	4.66114	0	11.253
NV13878-RA	NV13878	-	gnl|Nvit_2.0|Chr1.Scaffold16:99792-104750	3204	0.278314	0.182853	0.373775	0.261877	0.15916	0.364594
NV13876-RA	NV13876	-	gnl|Nvit_2.0|Chr1.Scaffold16:86979-88815	984	3.34259	2.67739	4.0078	3.97987	3.17989	4.77985
NV13877-RA	NV13877	-	gnl|Nvit_2.0|Chr1.Scaffold16:88763-89833	821	21.5215	19.6061	23.4369	19.9362	17.9094	21.9631
TCONS_00003704	XLOC_001589	TSS2965	gnl|Nvit_2.0|Chr1.Scaffold16:114507-114846	339	9.68605	6.36376	13.0083	6.12888	3.38796	8.8698
NV13880-RA	NV13880	-	gnl|Nvit_2.0|Chr1.Scaffold16:111285-112346	819	70.2247	66.7587	73.6908	69.6826	65.8867	73.4784
NV13879-RA	NV13879	-	gnl|Nvit_2.0|Chr1.Scaffold16:106489-109977	3376	44.0721	42.9044	45.2398	43.6276	42.3386	44.9166
NV13881-RA	NV13881	-	gnl|Nvit_2.0|Chr1.Scaffold16:115506-121793	2902	4.5962	4.18673	5.00566	5.0134	4.53915	5.48765
NV22787-RA	NV22787	-	gnl|Nvit_2.0|Chr1.Scaffold16:150830-151564	469	0.450091	0	0.900182	0.131322	0	0.393965
NV13883-RA	NV13883	-	gnl|Nvit_2.0|Chr1.Scaffold16:152357-154006	883	0.307304	0.0900073	0.524601	0.232667	0.0245633	0.44077
NV13882-RA	NV13882	-	gnl|Nvit_2.0|Chr1.Scaffold16:128761-134752	2026	11.898	11.0926	12.7034	9.08026	8.30092	9.8596
NV13884-RA	NV13884	-	gnl|Nvit_2.0|Chr1.Scaffold16:156510-161582	3122	3.46896	3.12674	3.81118	3.55312	3.16942	3.93682
NV13886-RA	NV13886	-	gnl|Nvit_2.0|Chr1.Scaffold16:169281-184825	13207	0.188268	0.150801	0.225735	0.333675	0.278254	0.389095
NV13887-RA	NV13887	-	gnl|Nvit_2.0|Chr1.Scaffold16:186955-189371	1567	7.32119	6.58723	8.05514	7.94764	7.10162	8.79366
NV13885-RA	NV13885	-	gnl|Nvit_2.0|Chr1.Scaffold16:162103-167237	4330	24.3304	23.5711	25.0898	28.5207	27.6082	29.4331
NV13889-RA	NV13889	-	gnl|Nvit_2.0|Chr1.Scaffold16:195335-196366	818	3.51318	2.73725	4.28912	3.57303	2.71274	4.43331
NV13888-RA	NV13888	-	gnl|Nvit_2.0|Chr1.Scaffold16:191146-194726	2105	6.39305	5.81544	6.97067	7.10994	6.43433	7.78554
NV13890-RA	NV13890	-	gnl|Nvit_2.0|Chr1.Scaffold16:197276-208438	2214	2.94479	2.56383	3.32576	3.01053	2.58371	3.43735
NV13891-RA	NV13891	-	gnl|Nvit_2.0|Chr1.Scaffold16:210326-214392	2581	6.92191	6.38587	7.45794	7.81867	7.18709	8.45026
NV13894-RA	NV13894	-	gnl|Nvit_2.0|Chr1.Scaffold16:230687-231158	285	5.21939	1.2739	9.16487	12.588	6.81221	18.3637
NV13892-RA	NV13892	-	gnl|Nvit_2.0|Chr1.Scaffold16:217348-227186	2437	1.80317	1.5207	2.08564	2.28337	1.93104	2.6357
NV13893-RA	NV13893	-	gnl|Nvit_2.0|Chr1.Scaffold16:218730-222148	2720	28.1538	27.1036	29.2039	27.6062	26.4532	28.7593
NV13895-RA	NV13895	-	gnl|Nvit_2.0|Chr1.Scaffold16:231799-234985	2287	5.84436	5.31739	6.37132	6.59392	5.97361	7.21422
NV13896-RA	NV13896	-	gnl|Nvit_2.0|Chr1.Scaffold16:236466-238708	1528	3.07124	2.58864	3.55384	4.54667	3.89714	5.19619
NV13897-RA	NV13897	-	gnl|Nvit_2.0|Chr1.Scaffold16:239407-240657	734	2.06429	1.41951	2.70907	4.00099	3.01602	4.98597
NV13898-RA	NV13898	-	gnl|Nvit_2.0|Chr1.Scaffold16:241753-242923	1020	3.50079	2.83623	4.16535	4.60091	3.7609	5.44091
NV50164-RA	NV50164	-	gnl|Nvit_2.0|Chr1.Scaffold16:246220-276393	15484	1.09389	1.0106	1.17717	1.73037	1.61397	1.84677
NV13899-RA	NV13899	-	gnl|Nvit_2.0|Chr1.Scaffold16:277545-278545	747	4.16667	3.26279	5.07055	4.66582	3.61593	5.71572
NV22783-RA	NV22783	-	gnl|Nvit_2.0|Chr1.Scaffold16:278552-279407	653	8.11792	6.71536	9.52048	11.3925	9.57403	13.2109
NV22788-RA	NV22788	-	gnl|Nvit_2.0|Chr1.Scaffold16:279693-280269	382	8.8903	6.29673	11.4839	12.3376	9.09762	15.5777
NV22782-RA	NV22782	-	gnl|Nvit_2.0|Chr1.Scaffold16:280584-282454	1585	3.61107	3.09911	4.12304	4.02053	3.42284	4.61821
NV13900-RA	NV13900	-	gnl|Nvit_2.0|Chr1.Scaffold16:283400-286969	2770	3.67602	3.30035	4.05169	3.29255	2.89831	3.68679
NV22789-RA	NV22789	-	gnl|Nvit_2.0|Chr1.Scaffold16:290592-301557	2048	2.01925	1.68951	2.349	2.13091	1.75568	2.50615
NV13901-RA	NV13901	-	gnl|Nvit_2.0|Chr1.Scaffold16:306262-314434	1469	8.88601	8.04542	9.72659	6.27264	5.49161	7.05368
NV22790-RA	NV22790	-	gnl|Nvit_2.0|Chr1.Scaffold16:306805-307585	334	114.104	102.351	125.857	109.484	97.5912	121.377
NV13902-RA	NV13902	-	gnl|Nvit_2.0|Chr1.Scaffold16:317497-318574	845	5.19237	4.27088	6.11387	7.0735	5.89047	8.25653
NV30378-RA	NV30378	-	gnl|Nvit_2.0|Chr1.Scaffold16:326337-326666	329	34.5388	27.8608	41.2168	38.2308	31.0058	45.4557
NV13903-RA	NV13903	-	gnl|Nvit_2.0|Chr1.Scaffold16:320436-325022	1923	36.624	35.1681	38.08	41.7763	40.0542	43.4984
NV50165-RA	NV50165	-	gnl|Nvit_2.0|Chr1.Scaffold16:329848-348582	6685	1.45678	1.30887	1.6047	1.88927	1.7022	2.07634
NV13904-RA	NV13904	-	gnl|Nvit_2.0|Chr1.Scaffold16:355841-357706	1042	201.635	196.662	206.608	168.648	163.633	173.663
NV13905-RA	NV13905	-	gnl|Nvit_2.0|Chr1.Scaffold16:360852-364775	605	27.7572	24.9918	30.5226	42.227	38.5019	45.9521
NV13906-RA	NV13906	-	gnl|Nvit_2.0|Chr1.Scaffold16:362060-362914	854	19.2899	17.5271	21.0526	20.7623	18.7504	22.7742
NV13907-RA	NV13907	-	gnl|Nvit_2.0|Chr1.Scaffold16:365066-366243	700	12.1929	10.5672	13.8186	12.1774	10.3964	13.9584
NV13908-RA	NV13908	-	gnl|Nvit_2.0|Chr1.Scaffold16:366394-371047	3959	2.41145	2.16072	2.66218	2.69687	2.40262	2.99113
NV13910-RA	NV13910	-	gnl|Nvit_2.0|Chr1.Scaffold16:373697-376544	1296	1.39087	1.03175	1.74999	2.37741	1.85862	2.89621
NV13909-RA	NV13909	-	gnl|Nvit_2.0|Chr1.Scaffold16:371687-372531	766	59.1875	55.8447	62.5303	66.9951	63.0895	70.9006
NV22781-RA	NV22781	-	gnl|Nvit_2.0|Chr1.Scaffold16:376672-378163	1414	21.9882	20.6349	23.3415	28.4823	26.7794	30.1852
TCONS_00003705	XLOC_001590	TSS2966	gnl|Nvit_2.0|Chr1.Scaffold16:392418-393523	1105	0.369028	0.164328	0.573729	0.276522	0.0809915	0.472053
TCONS_00003707	XLOC_001592	TSS2968	gnl|Nvit_2.0|Chr1.Scaffold16:395157-395798	641	0.562159	0.187386	0.936932	0.822194	0.326392	1.31799
TCONS_00003706	XLOC_001591	TSS2967	gnl|Nvit_2.0|Chr1.Scaffold16:394438-395101	663	0.590986	0.217214	0.964759	1.06261	0.51388	1.61134
NV13912-RA	NV13912	-	gnl|Nvit_2.0|Chr1.Scaffold16:396465-397962	1335	0.782057	0.517673	1.04644	0.354806	0.157995	0.551617
NV22780-RA	NV22780	-	gnl|Nvit_2.0|Chr1.Scaffold16:402306-403454	1148	0.945726	0.626012	1.26544	0.888977	0.546809	1.23114
NV22779-RA	NV22779	-	gnl|Nvit_2.0|Chr1.Scaffold16:404376-405059	558	1.03402	0.460447	1.60758	1.98166	1.11679	2.84652
NV13911-RA	NV13911	-	gnl|Nvit_2.0|Chr1.Scaffold16:380226-391392	2324	1.94829	1.64676	2.24981	1.97751	1.63963	2.31538
NV22791-RA	NV22791	-	gnl|Nvit_2.0|Chr1.Scaffold16:380241-383210	1323	10.3035	9.3385	11.2685	13.4942	12.2725	14.7159
NV13913-RA	NV13913	-	gnl|Nvit_2.0|Chr1.Scaffold16:407290-409279	1062	6.60754	5.71859	7.49648	7.63927	6.58495	8.69359
NV13914-RA	NV13914	-	gnl|Nvit_2.0|Chr1.Scaffold16:410861-419821	1181	4.03904	3.3902	4.68789	3.17682	2.54145	3.81218
NV22778-RA	NV22778	-	gnl|Nvit_2.0|Chr1.Scaffold16:428000-435769	4265	5.40008	5.03947	5.76069	3.78954	3.45426	4.12482
NV13916-RA	NV13916	-	gnl|Nvit_2.0|Chr1.Scaffold16:458186-461853	2786	9.24165	8.64788	9.83542	9.41681	8.75218	10.0814
NV13915-RA	NV13915	-	gnl|Nvit_2.0|Chr1.Scaffold16:446623-454658	1205	83.0593	80.1544	85.9643	78.9592	75.8308	82.0877
NV22777-RA	NV22777	-	gnl|Nvit_2.0|Chr1.Scaffold16:448727-453278	3100	0.33091	0.224934	0.436887	0.261076	0.154622	0.36753
NV13917-RA	NV13917	-	gnl|Nvit_2.0|Chr1.Scaffold16:464982-478083	5466	13.6853	13.1817	14.1889	14.8487	14.2663	15.4312
NV13918-RA	NV13918	-	gnl|Nvit_2.0|Chr1.Scaffold16:478639-479153	381	126.589	116.764	136.414	138.401	127.51	149.292
NV13920-RA	NV13920	-	gnl|Nvit_2.0|Chr1.Scaffold16:485176-485817	467	0	0	0	0.132487	0	0.397462
NV22776-RA	NV22776	-	gnl|Nvit_2.0|Chr1.Scaffold16:487268-487729	310	0.862625	0	2.08256	3.4798	1.01921	5.94039
NV13919-RA	NV13919	-	gnl|Nvit_2.0|Chr1.Scaffold16:479599-485105	3978	1.09582	0.927236	1.26441	1.13395	0.943636	1.32427
NV22775-RA	NV22775	-	gnl|Nvit_2.0|Chr1.Scaffold16:488501-491445	2231	0.867288	0.661432	1.07314	0.899941	0.667577	1.1323
NV13921-RA	NV13921	-	gnl|Nvit_2.0|Chr1.Scaffold16:494247-495753	1336	12.3227	11.2738	13.3717	12.9795	11.7897	14.1693
NV22792-RA	NV22792	-	gnl|Nvit_2.0|Chr1.Scaffold16:492122-493861	1393	139.918	136.473	143.364	136.12	132.363	139.876
NV13922-RA	NV13922	-	gnl|Nvit_2.0|Chr1.Scaffold16:522790-526623	2720	22.3663	21.4303	23.3023	23.5008	22.437	24.5647
NV13925-RA	NV13925	-	gnl|Nvit_2.0|Chr1.Scaffold16:541509-543624	1303	0.161185	0.0393405	0.283029	0.0281158	0	0.0843475
NV13924-RA	NV13924	-	gnl|Nvit_2.0|Chr1.Scaffold16:538419-540402	1734	0.375329	0.218806	0.531852	0.45988	0.268097	0.651663
NV13926-RA	NV13926	-	gnl|Nvit_2.0|Chr1.Scaffold16:548886-566572	1393	1.31478	0.980828	1.64874	1.3218	0.951623	1.69198
NV13927-RA	NV13927	-	gnl|Nvit_2.0|Chr1.Scaffold16:588024-589826	1669	0.102411	0.0187928	0.186029	0.0418109	0	0.10094
NV50166-RA	NV50166	-	gnl|Nvit_2.0|Chr1.Scaffold16:566789-587199	2149	4.282	3.81479	4.7492	4.11435	3.60694	4.62175
NV13923-RA	NV13923	-	gnl|Nvit_2.0|Chr1.Scaffold16:535322-537764	2024	76.8718	74.8235	78.9201	24.4421	23.1627	25.7215
NV13930-RA	NV13930	-	gnl|Nvit_2.0|Chr1.Scaffold16:613699-614757	861	1.2738	0.823445	1.72416	1.59016	1.03654	2.14379
NV13929-RA	NV13929	-	gnl|Nvit_2.0|Chr1.Scaffold16:608293-612526	2098	4.43974	3.95748	4.92201	4.4685	3.93249	5.00451
NV13931-RA	NV13931	-	gnl|Nvit_2.0|Chr1.Scaffold16:615670-617909	1885	9.71367	8.95516	10.4722	12.9825	12.0115	13.9535
NV13928-RA	NV13928	-	gnl|Nvit_2.0|Chr1.Scaffold16:591033-607727	9917	4.67512	4.45896	4.89129	5.02646	4.77746	5.27546
NV22793-RA	NV22793	-	gnl|Nvit_2.0|Chr1.Scaffold16:621969-623568	1309	0.961606	0.664848	1.25836	1.48176	1.07469	1.88883
NV22774-RA	NV22774	-	gnl|Nvit_2.0|Chr1.Scaffold16:618950-620885	1084	16.0662	14.6985	17.4338	15.3754	13.8993	16.8515
NV22773-RA	NV22773	-	gnl|Nvit_2.0|Chr1.Scaffold16:624200-625529	1076	34.6201	32.6027	36.6374	30.688	28.5927	32.7834
NV13932-RA	NV13932	-	gnl|Nvit_2.0|Chr1.Scaffold16:634037-635819	655	4.70176	3.63702	5.7665	3.89946	2.83816	4.96076
NV22772-RA	NV22772	-	gnl|Nvit_2.0|Chr1.Scaffold16:642162-642548	386	4.40198	2.60488	6.19909	3.30924	1.65462	4.96386
NV22771-RA	NV22771	-	gnl|Nvit_2.0|Chr1.Scaffold16:646766-647781	739	0	0	0	0	0	0
NV22796-RA	NV22796	-	gnl|Nvit_2.0|Chr1.Scaffold16:648488-649084	596	0.282765	2.43945e-19	0.565529	0.252723	0	0.544543
NV22797-RA	NV22797	-	gnl|Nvit_2.0|Chr1.Scaffold16:649465-649911	446	0.756148	0.138756	1.37354	0.146106	0	0.438317
NV22798-RA	NV22798	-	gnl|Nvit_2.0|Chr1.Scaffold16:651982-653481	1426	0	0	0	0	0	0
NV13935-RA	NV13935	-	gnl|Nvit_2.0|Chr1.Scaffold16:659087-660969	1797	0.532174	0.34964	0.714708	26.1489	24.7323	27.5654
NV30379-RA	NV30379	-	gnl|Nvit_2.0|Chr1.Scaffold16:645776-646690	914	1.28126	0.848117	1.71441	0.79897	0.422332	1.17561
NV13936-RA	NV13936	-	gnl|Nvit_2.0|Chr1.Scaffold16:666278-667776	1370	0.82245	0.555612	1.08929	6.32061	5.50292	7.1383
NV22795-RA	NV22795	-	gnl|Nvit_2.0|Chr1.Scaffold16:638128-642043	2371	6.15996	5.6298	6.69013	4.55415	4.04891	5.05939
NV13933-RA	NV13933	-	gnl|Nvit_2.0|Chr1.Scaffold16:643238-644765	1499	5.08836e-06	0	0.0388051	5.95124e-06	0	0.0474707
NV13934-RA	NV13934	-	gnl|Nvit_2.0|Chr1.Scaffold16:643250-644765	1437	2.61355	2.14797	3.07913	2.67133	2.15007	3.19258
NV22794-RA	NV22794	-	gnl|Nvit_2.0|Chr1.Scaffold16:626893-633635	3344	16.2704	15.5572	16.9835	18.5909	17.7452	19.4366
NV22770-RA	NV22770	-	gnl|Nvit_2.0|Chr1.Scaffold16:674601-703733	1698	1.97362	1.61025	2.337	2.11038	1.69449	2.52626
NV22799-RA	NV22799	-	gnl|Nvit_2.0|Chr1.Scaffold16:735448-735847	331	9.74732	6.24598	13.2487	4.33873	1.93204	6.74543
NV13937-RA	NV13937	-	gnl|Nvit_2.0|Chr1.Scaffold16:771234-803131	1444	0.142079	0.0346774	0.249481	0.148909	0.0273253	0.270493
TCONS_00002793	XLOC_001200	TSS2224	gnl|Nvit_2.0|Chr1.Scaffold16:806235-806898	568	2.4641	1.59291	3.3353	3.47593	2.34819	4.60367
NV22768-RA	NV22768	-	gnl|Nvit_2.0|Chr1.Scaffold16:833824-838666	1897	0	0	0	0	0	0
NV22767-RA	NV22767	-	gnl|Nvit_2.0|Chr1.Scaffold16:839847-854998	6502	0.00772914	0	0.0186598	0.00476593	0	0.0142978
NV22769-RA	NV22769	-	gnl|Nvit_2.0|Chr1.Scaffold16:822329-823349	685	0.280394	0.029602	0.531186	0.538591	0.15775	0.919432
NV13938-RA	NV13938	-	gnl|Nvit_2.0|Chr1.Scaffold16:822507-832742	1105	4.42834	3.71924	5.13744	4.14783	3.39055	4.90512
NV13941-RA	NV13941	-	gnl|Nvit_2.0|Chr1.Scaffold16:879723-886608	4304	0.339844	0.249817	0.429871	0.301134	0.207075	0.395192
NV22766-RA	NV22766	-	gnl|Nvit_2.0|Chr1.Scaffold16:916940-919631	2188	0.024974	0	0.0602925	0	0	0
NV30380-RA	NV30380	-	gnl|Nvit_2.0|Chr1.Scaffold16:920054-921880	1826	0	0	0	0	0	0
NV13942-RA	NV13942	-	gnl|Nvit_2.0|Chr1.Scaffold16:902258-906526	1279	12.7962	11.698	13.8945	8.83129	7.82324	9.83935
NV13939-RA	NV13939	-	gnl|Nvit_2.0|Chr1.Scaffold16:860406-869347	3144	1.4789	1.2408	1.717	1.79525	1.50302	2.08747
NV13940-RA	NV13940	-	gnl|Nvit_2.0|Chr1.Scaffold16:868663-871828	1819	10.4013	9.58475	11.2179	11.7925	10.8264	12.7585
NV13943-RA	NV13943	-	gnl|Nvit_2.0|Chr1.Scaffold16:923306-924566	1122	18.563	17.1255	20.0005	23.6606	21.8694	25.4517
NV13944-RA	NV13944	-	gnl|Nvit_2.0|Chr1.Scaffold16:927944-931734	646	17.8827	15.7825	19.9829	16.4619	14.2572	18.6667
NV22800-RA	NV22800	-	gnl|Nvit_2.0|Chr1.Scaffold16:963822-967557	2057	0	0	0	0	0	0
NV13946-RA	NV13946	-	gnl|Nvit_2.0|Chr1.Scaffold16:969753-998576	5884	0.0729099	0.0375434	0.108276	0.0793193	0.038359	0.12028
NV13947-RA	NV13947	-	gnl|Nvit_2.0|Chr1.Scaffold16:999345-999804	459	6.49113	4.7406	8.24165	5.63197	3.87284	7.3911
NV13945-RA	NV13945	-	gnl|Nvit_2.0|Chr1.Scaffold16:953955-956424	1162	19.8731	18.4189	21.3274	18.4169	16.8714	19.9624
NV22765-RA	NV22765	-	gnl|Nvit_2.0|Chr1.Scaffold16:1003477-1004820	1097	0.802377	0.499107	1.10565	1.11644	0.721716	1.51116
NV13949-RA	NV13949	-	gnl|Nvit_2.0|Chr1.Scaffold16:1005717-1008506	2252	0.15713	0.0699699	0.24429	0.252319	0.129927	0.374712
NV22764-RA	NV22764	-	gnl|Nvit_2.0|Chr1.Scaffold16:1010933-1013588	2204	0.099076	0.0290187	0.169133	0.0912324	0.0167415	0.165723
NV13950-RA	NV13950	-	gnl|Nvit_2.0|Chr1.Scaffold16:1014568-1015888	940	1.33833	0.904116	1.77254	1.11109	0.675285	1.5469
NV13948-RA	NV13948	-	gnl|Nvit_2.0|Chr1.Scaffold16:1000211-1002723	2214	8.5017	7.85439	9.14901	7.04979	6.39664	7.70294
NV13951-RA	NV13951	-	gnl|Nvit_2.0|Chr1.Scaffold16:1020083-1022831	1591	19.1846	18.0072	20.362	13.954	12.843	15.065
NV13952-RA	NV13952	-	gnl|Nvit_2.0|Chr1.Scaffold16:1034597-1036013	766	10.195	8.80761	11.5823	10.4164	8.87639	11.9564
TCONS_00003708	XLOC_001593	TSS2969	gnl|Nvit_2.0|Chr1.Scaffold16:1044964-1045185	221	103.641	41.1431	166.139	9.64222	1.19262e-15	19.2844
NV13953-RA	NV13953	-	gnl|Nvit_2.0|Chr1.Scaffold16:1038086-1043936	5024	10.5951	10.1319	11.0582	11.4796	10.9444	12.0148
NV13955-RA	NV13955	-	gnl|Nvit_2.0|Chr1.Scaffold16:1063088-1064252	716	15.4321	13.6351	17.2291	16.989	14.9212	19.0569
NV13956-RA	NV13956	-	gnl|Nvit_2.0|Chr1.Scaffold16:1064287-1067400	2207	1.61988	1.33682	1.90294	2.18624	1.82186	2.55061
NV13957-RA	NV13957	-	gnl|Nvit_2.0|Chr1.Scaffold16:1070006-1071745	1175	4.11783	3.46055	4.7751	6.20265	5.312	7.0933
NV13958-RA	NV13958	-	gnl|Nvit_2.0|Chr1.Scaffold16:1073216-1074970	1344	9.19636	8.2935	10.0992	10.7738	9.69375	11.8539
NV13959-RA	NV13959	-	gnl|Nvit_2.0|Chr1.Scaffold16:1075247-1079137	2166	3.18294	2.78192	3.58395	4.21755	3.7061	4.729
TCONS_00002814	XLOC_001209	TSS2236	gnl|Nvit_2.0|Chr1.Scaffold16:1067628-1068868	516	333.699	322.599	344.799	354.417	341.995	366.839
NV13960-RA	NV13960	-	gnl|Nvit_2.0|Chr1.Scaffold16:1083769-1084703	856	11.0779	9.74425	12.4115	15.0595	13.3489	16.7702
NV13954-RA	NV13954	-	gnl|Nvit_2.0|Chr1.Scaffold16:1047654-1058685	5365	30.7651	30.0026	31.5276	34.2081	33.3154	35.1008
NV22763-RA	NV22763	-	gnl|Nvit_2.0|Chr1.Scaffold16:1055448-1059574	2592	1.70426	1.43891	1.96961	2.5771	2.21535	2.93885
NV13961-RA	NV13961	-	gnl|Nvit_2.0|Chr1.Scaffold16:1085003-1086592	1170	4.9842	4.25911	5.7093	6.87895	5.93848	7.81943
NV22762-RA	NV22762	-	gnl|Nvit_2.0|Chr1.Scaffold16:1087138-1087898	670	13.4799	11.7099	15.2499	17.4206	15.2171	19.6242
NV13963-RA	NV13963	-	gnl|Nvit_2.0|Chr1.Scaffold16:1094249-1097463	1982	0.461208	0.300636	0.62178	0.977278	0.71839	1.23616
NV22761-RA	NV22761	-	gnl|Nvit_2.0|Chr1.Scaffold16:1103006-1105428	2131	0.347389	0.213679	0.4811	0.710683	0.498798	0.922568
NV13967-RA	NV13967	-	gnl|Nvit_2.0|Chr1.Scaffold16:1105922-1107586	935	1.24173	0.821946	1.66151	1.07606	0.645637	1.50649
NV13968-RA	NV13968	-	gnl|Nvit_2.0|Chr1.Scaffold16:1109183-1109779	431	0.136722	0	0.410167	0.157682	0	0.473045
NV22760-RA	NV22760	-	gnl|Nvit_2.0|Chr1.Scaffold16:1108094-1108555	306	0	0	0	0	0	0
NV13964-RA	NV13964	-	gnl|Nvit_2.0|Chr1.Scaffold16:1097735-1102282	428	11.5439	9.00971	14.0782	16.3425	13.1062	19.5788
NV13965-RA	NV13965	-	gnl|Nvit_2.0|Chr1.Scaffold16:1099081-1100626	1300	11.3262	10.2924	12.36	10.3657	9.27225	11.4592
NV13966-RA	NV13966	-	gnl|Nvit_2.0|Chr1.Scaffold16:1100248-1100577	329	26.6401	20.4479	32.8323	21.6296	15.8771	27.382
NV13962-RA	NV13962	-	gnl|Nvit_2.0|Chr1.Scaffold16:1088686-1093020	3363	62.5555	61.1614	63.9496	64.3709	62.8021	65.9398
NV13969-RA	NV13969	-	gnl|Nvit_2.0|Chr1.Scaffold16:1112243-1126753	2497	15.0084	14.2044	15.8123	13.8517	12.9955	14.7078
NV22801-RA	NV22801	-	gnl|Nvit_2.0|Chr1.Scaffold16:1141791-1142616	538	0.340596	3.59142e-17	0.681192	0.402943	2.84061e-17	0.805886
NV50167-RA	NV50167	-	gnl|Nvit_2.0|Chr1.Scaffold16:1134533-1139160	3362	7.31888	6.84196	7.79581	6.26321	5.77376	6.75266
NV13970-RA	NV13970	-	gnl|Nvit_2.0|Chr1.Scaffold16:1142949-1143924	669	0.885669	0.419723	1.35162	2.20616	1.41595	2.99638
NV13972-RA	NV13972	-	gnl|Nvit_2.0|Chr1.Scaffold16:1148369-1149455	742	11.1583	9.66935	12.6473	15.2908	13.3782	17.2034
NV13971-RA	NV13971	-	gnl|Nvit_2.0|Chr1.Scaffold16:1143771-1148373	3224	3.80085	3.44869	4.15301	4.77301	4.33554	5.21048
NV13973-RA	NV13973	-	gnl|Nvit_2.0|Chr1.Scaffold16:1154517-1159363	1321	1.10925	0.792322	1.42618	0.912347	0.594708	1.22998
NV13974-RA	NV13974	-	gnl|Nvit_2.0|Chr1.Scaffold16:1165001-1170083	788	8.73378	7.47644	9.99112	8.41262	7.0568	9.76843
NV13975-RA	NV13975	-	gnl|Nvit_2.0|Chr1.Scaffold16:1172582-1177089	1670	3.66714	3.16694	4.16733	3.92747	3.35459	4.50035
NV13977-RA	NV13977	-	gnl|Nvit_2.0|Chr1.Scaffold16:1193279-1194199	409	0.156162	0	0.468485	1.07046	0.196434	1.94449
NV13976-RA	NV13976	-	gnl|Nvit_2.0|Chr1.Scaffold16:1182263-1189775	1569	5.03254	4.42449	5.6406	4.069	3.4641	4.67389
NV13978-RA	NV13978	-	gnl|Nvit_2.0|Chr1.Scaffold16:1199955-1202254	2065	24.8036	23.6534	25.9539	24.0724	22.8172	25.3277
NV13979-RA	NV13979	-	gnl|Nvit_2.0|Chr1.Scaffold16:1208174-1209697	1366	17.5074	16.274	18.7407	18.0473	16.6631	19.4315
NV50168-RA	NV50168	-	gnl|Nvit_2.0|Chr1.Scaffold16:1202333-1207660	4370	15.6227	15.0171	16.2282	19.7089	18.954	20.4637
NV13981-RA	NV13981	-	gnl|Nvit_2.0|Chr1.Scaffold16:1216636-1223671	1582	4.96508	4.36408	5.56608	4.80872	4.15433	5.4631
NV13982-RA	NV13982	-	gnl|Nvit_2.0|Chr1.Scaffold16:1224655-1226776	1691	64.9427	62.8532	67.0322	73.8494	71.3833	76.3155
NV22759-RA	NV22759	-	gnl|Nvit_2.0|Chr1.Scaffold16:1235728-1237299	1312	0	0	0	0	0	0
NV13984-RA	NV13984	-	gnl|Nvit_2.0|Chr1.Scaffold16:1237784-1239420	1449	0.707422	0.468269	0.946574	0.3213	0.143075	0.499525
NV22802-RA	NV22802	-	gnl|Nvit_2.0|Chr1.Scaffold16:1239801-1245329	2996	0.0880676	0.0323687	0.143766	0.0974958	0.0324986	0.162493
NV13985-RA	NV13985	-	gnl|Nvit_2.0|Chr1.Scaffold16:1254022-1533126	1697	1.95825	1.59617	2.32033	2.05032	1.64025	2.46038
NV22758-RA	NV22758	-	gnl|Nvit_2.0|Chr1.Scaffold16:1377843-1378499	357	0	0	0	0.258752	0	0.776257
NV22757-RA	NV22757	-	gnl|Nvit_2.0|Chr1.Scaffold16:1387200-1387856	357	0	0	0	0	0	0
NV22803-RA	NV22803	-	gnl|Nvit_2.0|Chr1.Scaffold16:1389040-1390683	931	0	0	0	0	0	0
NV22804-RA	NV22804	-	gnl|Nvit_2.0|Chr1.Scaffold16:1414708-1415989	795	0.0893334	0	0.21567	0.323617	0.0593848	0.587849
NV13986-RA	NV13986	-	gnl|Nvit_2.0|Chr1.Scaffold16:1534659-1536655	1130	6.94921	6.0737	7.82473	9.17071	8.06064	10.2808
NV13983-RA	NV13983	-	gnl|Nvit_2.0|Chr1.Scaffold16:1226803-1234470	5290	13.6986	13.186	14.2111	13.5697	13.0034	14.1361
NV13988-RA	NV13988	-	gnl|Nvit_2.0|Chr1.Scaffold16:1617261-1618214	541	0	0	0	0	0	0
NV22805-RA	NV22805	-	gnl|Nvit_2.0|Chr1.Scaffold16:1571209-1595342	2403	0.0337123	0	0.0726399	0	0	0
NV13987-RA	NV13987	-	gnl|Nvit_2.0|Chr1.Scaffold16:1575618-1577902	462	0.116316	0	0.348947	0.135494	0	0.406483
NV22756-RA	NV22756	-	gnl|Nvit_2.0|Chr1.Scaffold16:1587706-1589432	1153	14.8056	13.5441	16.0671	15.1279	13.7203	16.5355
NV22807-RA	NV22807	-	gnl|Nvit_2.0|Chr1.Scaffold16:1666892-1669474	636	0	0	0	0	0	0
NV22806-RA	NV22806	-	gnl|Nvit_2.0|Chr1.Scaffold16:1651517-1659824	4577	0.0502706	0.0167569	0.0837843	0.0412932	0.00757745	0.075009
NV50169-RA	NV50169	-	gnl|Nvit_2.0|Chr1.Scaffold16:1620805-1648642	4776	8.97619	8.53832	9.41405	6.92232	6.49547	7.34917
NV13989-RA	NV13989	-	gnl|Nvit_2.0|Chr1.Scaffold16:1630916-1631605	612	0.067528	0	0.202584	0.1612	0	0.389172
NV13980-RA	NV13980	-	gnl|Nvit_2.0|Chr1.Scaffold16:1209797-1215388	3451	200.416	197.956	202.877	207.741	204.961	210.52
NV13990-RA	NV13990	-	gnl|Nvit_2.0|Chr1.Scaffold16:1672362-1673572	848	84.5293	80.8206	88.2379	78.5062	74.5748	82.4377
NV22754-RA	NV22754	-	gnl|Nvit_2.0|Chr1.Scaffold16:1684344-1686764	2228	0.50159	0.344919	0.65826	0.585845	0.398224	0.773466
NV22808-RA	NV22808	-	gnl|Nvit_2.0|Chr1.Scaffold16:1673979-1683572	3743	5.32222	4.93838	5.70607	4.95957	4.54841	5.37073
NV22755-RA	NV22755	-	gnl|Nvit_2.0|Chr1.Scaffold16:1677046-1679060	1942	68.403	66.4245	70.3816	72.23	69.9783	74.4817
NV22752-RA	NV22752	-	gnl|Nvit_2.0|Chr1.Scaffold16:1712261-1714027	1215	0.100544	4.07253e-18	0.201088	0.0306582	0	0.0919747
NV22753-RA	NV22753	-	gnl|Nvit_2.0|Chr1.Scaffold16:1703190-1711199	6758	0.074249	0.0410438	0.107454	0.0778377	0.0400809	0.115595
NV13992-RA	NV13992	-	gnl|Nvit_2.0|Chr1.Scaffold16:1698164-1702560	3510	1.78733	1.55707	2.01759	1.64324	1.39828	1.8882
NV22809-RA	NV22809	-	gnl|Nvit_2.0|Chr1.Scaffold16:1714974-1718006	1953	3.62473	3.17075	4.0787	3.73126	3.22113	4.24139
NV22750-RA	NV22750	-	gnl|Nvit_2.0|Chr1.Scaffold16:1723410-1724328	631	0	0	0	0	0	0
NV30381-RA	NV30381	-	gnl|Nvit_2.0|Chr1.Scaffold16:1729723-1730801	727	0	0	0	0.0614957	0	0.184487
NV22749-RA	NV22749	-	gnl|Nvit_2.0|Chr1.Scaffold16:1731681-1733218	1028	0	0	0	0	0	0
NV22751-RA	NV22751	-	gnl|Nvit_2.0|Chr1.Scaffold16:1718381-1722865	2132	0.565815	0.395215	0.736414	0.678738	0.471725	0.885751
NV22810-RA	NV22810	-	gnl|Nvit_2.0|Chr1.Scaffold16:1726861-1729511	2008	0.0963814	0.0235239	0.169239	0.185821	0.0737667	0.297875
NV13991-RA	NV13991	-	gnl|Nvit_2.0|Chr1.Scaffold16:1689220-1697710	5493	12.9741	12.4851	13.4632	13.5792	13.0237	14.1348
NV13993-RA	NV13993	-	gnl|Nvit_2.0|Chr1.Scaffold16:1746463-1760356	2379	1.20462	0.970617	1.43863	0.949302	0.719062	1.17954
NV22811-RA	NV22811	-	gnl|Nvit_2.0|Chr1.Scaffold16:1768883-1770043	375	7.60422	5.13709	10.0714	5.37297	3.17946	7.56647
NV13994-RA	NV13994	-	gnl|Nvit_2.0|Chr1.Scaffold16:1776094-1779218	1654	12.5073	11.5783	13.4363	17.071	15.8699	18.2721
NV13995-RA	NV13995	-	gnl|Nvit_2.0|Chr1.Scaffold16:1779631-1786150	2169	21.6781	20.6324	22.7239	25.3588	24.1056	26.6119
NV22812-RA	NV22812	-	gnl|Nvit_2.0|Chr1.Scaffold16:1799289-1800513	929	0.0715869	0	0.172826	0.0434183	0	0.130255
NV22747-RA	NV22747	-	gnl|Nvit_2.0|Chr1.Scaffold16:1800892-1803684	1080	0.0292464	0	0.0877393	0	0	0
TCONS_00003709	XLOC_001594	TSS2970	gnl|Nvit_2.0|Chr1.Scaffold16:1805936-1806449	513	5.97634	4.48225	7.47042	6.49121	4.80105	8.18138
NV22748-RA	NV22748	-	gnl|Nvit_2.0|Chr1.Scaffold16:1794227-1798840	2719	1.48908	1.24752	1.73064	1.39713	1.13769	1.65657
NV50170-RA	NV50170	-	gnl|Nvit_2.0|Chr1.Scaffold16:1808263-1816600	5023	2.49616	2.27131	2.721	2.17159	1.93878	2.40441
TCONS_00003710	XLOC_001595	TSS2971	gnl|Nvit_2.0|Chr1.Scaffold16:1904737-1905373	636	0.632806	0.232584	1.03303	0.454158	0.0833395	0.824976
TCONS_00003711	XLOC_001596	TSS2972	gnl|Nvit_2.0|Chr1.Scaffold16:1905539-1906758	1219	0.901142	0.600762	1.20152	0.732786	0.433627	1.03194
NV13998-RA	NV13998	-	gnl|Nvit_2.0|Chr1.Scaffold16:1816815-1889689	2293	1.26729	1.02226	1.51231	0.712736	0.509097	0.916375
TCONS_00003712	XLOC_001597	TSS2973	gnl|Nvit_2.0|Chr1.Scaffold16:1907447-1909294	1847	1.1977	0.928195	1.4672	1.26393	0.957381	1.57048
NV50171-RA	NV50171	-	gnl|Nvit_2.0|Chr1.Scaffold16:1912602-1922795	1320	0	0	0	0	0	0
NV30382-RA	NV30382	-	gnl|Nvit_2.0|Chr1.Scaffold16:1950038-1951374	1121	0	0	0	0	0	0
NV13999-RA	NV13999	-	gnl|Nvit_2.0|Chr1.Scaffold16:1924566-1947856	1656	0.137815	0.040365	0.235264	0.168781	0.0494348	0.288127
NV14000-RA	NV14000	-	gnl|Nvit_2.0|Chr1.Scaffold16:1955069-2078020	843	2.70757	2.04101	3.37413	1.98518	1.35741	2.61295
NV22746-RA	NV22746	-	gnl|Nvit_2.0|Chr1.Scaffold16:2127997-2128656	295	0.582181	0	1.74654	0	0	0
TCONS_00003713	XLOC_001598	TSS2974	gnl|Nvit_2.0|Chr1.Scaffold16:2104559-2105345	786	6.76803	5.65911	7.87694	5.75696	4.63331	6.8806
NV14001-RA	NV14001	-	gnl|Nvit_2.0|Chr1.Scaffold16:2087930-2103999	2986	3.97755	3.60254	4.35256	3.66398	3.2648	4.06316
NV13996-RA	NV13996	-	gnl|Nvit_2.0|Chr1.Scaffold16:1789358-1790274	603	2.27479e-11	0	0.138543	0.182544	0	0.468708
NV13997-RA	NV13997	-	gnl|Nvit_2.0|Chr1.Scaffold16:1790026-1792860	1614	120.264	117.341	123.187	132.174	128.783	135.564
NV14002-RA	NV14002	-	gnl|Nvit_2.0|Chr1.Scaffold16:2132466-2133759	1128	86.0967	83.0115	89.1819	99.2537	95.5977	102.91
NV14003-RA	NV14003	-	gnl|Nvit_2.0|Chr1.Scaffold16:2140760-2142887	926	14.669	13.2165	16.1214	14.9142	13.3012	16.5271
NV22813-RA	NV22813	-	gnl|Nvit_2.0|Chr1.Scaffold16:2134613-2137883	1937	27.939	26.6727	29.2054	30.9414	29.4655	32.4173
NV14004-RA	NV14004	-	gnl|Nvit_2.0|Chr1.Scaffold16:2145982-2147758	954	1.48411	1.03146	1.93676	2.47176	1.82816	3.11535
NV14005-RA	NV14005	-	gnl|Nvit_2.0|Chr1.Scaffold16:2148310-2149373	798	1.46587	0.955517	1.97621	2.09216	1.42213	2.76219
NV22814-RA	NV22814	-	gnl|Nvit_2.0|Chr1.Scaffold16:2162654-2163155	250	2.62628	0	7.87885	2.80561	0	6.77335
NV14006-RA	NV14006	-	gnl|Nvit_2.0|Chr1.Scaffold16:2155666-2158292	1382	2.48392	2.02266	2.94517	2.82611	2.28223	3.37
NV50172-RA	NV50172	-	gnl|Nvit_2.0|Chr1.Scaffold16:2163657-2165556	645	1.48441	0.866186	2.10263	1.70292	0.977836	2.428
NV14007-RA	NV14007	-	gnl|Nvit_2.0|Chr1.Scaffold16:2164580-2164894	314	0	0	0	0.642738	0	1.80622
NV14009-RA	NV14009	-	gnl|Nvit_2.0|Chr1.Scaffold16:2166861-2167259	398	2.85787	1.4716	4.24414	2.80226	1.27458	4.32995
NV14008-RA	NV14008	-	gnl|Nvit_2.0|Chr1.Scaffold16:2166225-2166602	377	1.97401	0.668226	3.27979	1.54398	0.376841	2.71112
NV14011-RA	NV14011	-	gnl|Nvit_2.0|Chr1.Scaffold16:2170323-2171608	766	0.707984	0.342383	1.07359	1.19532	0.673642	1.71701
NV14010-RA	NV14010	-	gnl|Nvit_2.0|Chr1.Scaffold16:2167689-2169680	1065	6.61287	5.72521	7.50052	8.95249	7.81323	10.0918
NV50173-RA	NV50173	-	gnl|Nvit_2.0|Chr1.Scaffold16:2171903-2173556	1315	8.92422	8.02273	9.8257	11.76	10.6164	12.9036
NV14012-RA	NV14012	-	gnl|Nvit_2.0|Chr1.Scaffold16:2174384-2175372	716	8.1607	6.85394	9.46745	9.94173	8.35989	11.5236
NV14013-RA	NV14013	-	gnl|Nvit_2.0|Chr1.Scaffold16:2175882-2178094	1295	4.36225	3.72595	4.99854	3.79614	3.14027	4.45201
NV14014-RA	NV14014	-	gnl|Nvit_2.0|Chr1.Scaffold16:2178073-2180388	814	7.29235	6.17045	8.41425	8.49964	7.16408	9.83521
NV14015-RA	NV14015	-	gnl|Nvit_2.0|Chr1.Scaffold16:2183620-2186023	2105	32.0696	30.7759	33.3633	31.6584	30.2344	33.0824
NV14017-RA	NV14017	-	gnl|Nvit_2.0|Chr1.Scaffold16:2195707-2197612	1417	1.82762	1.43797	2.21727	2.81811	2.28314	3.35308
NV14016-RA	NV14016	-	gnl|Nvit_2.0|Chr1.Scaffold16:2186611-2194240	5958	8.16579	7.79394	8.53763	9.89616	9.44162	10.3507
NV14019-RA	NV14019	-	gnl|Nvit_2.0|Chr1.Scaffold16:2202296-2204049	1038	1.38664	0.973221	1.80005	1.12422	0.713714	1.53473
NV14020-RA	NV14020	-	gnl|Nvit_2.0|Chr1.Scaffold16:2204836-2207744	1143	0.0271728	0	0.0815184	0	0	0
NV14018-RA	NV14018	-	gnl|Nvit_2.0|Chr1.Scaffold16:2198547-2201421	2161	5.91401	5.36609	6.46193	5.20794	4.63886	5.77702
NV14021-RA	NV14021	-	gnl|Nvit_2.0|Chr1.Scaffold16:2210501-2211719	957	0.584237	0.300841	0.867634	1.29327	0.828714	1.75783
NV22745-RA	NV22745	-	gnl|Nvit_2.0|Chr1.Scaffold16:2208510-2210051	1541	10.7345	9.83688	11.6322	13.1361	12.0376	14.2346
NV14022-RA	NV14022	-	gnl|Nvit_2.0|Chr1.Scaffold16:2215162-2216990	1265	0.382276	0.191138	0.573415	1.0206	0.675575	1.36563
NV22744-RA	NV22744	-	gnl|Nvit_2.0|Chr1.Scaffold16:2219598-2225620	3082	2.45066	2.16135	2.73998	3.0254	2.66885	3.38194
NV50174-RA	NV50174	-	gnl|Nvit_2.0|Chr1.Scaffold16:2226412-2230748	3512	11.0287	10.4569	11.6005	11.2311	10.5909	11.8713
NV14025-RA	NV14025	-	gnl|Nvit_2.0|Chr1.Scaffold16:2236383-2236697	314	0.402934	0	1.2088	1.4483	0	3.09371
NV14023-RA	NV14023	-	gnl|Nvit_2.0|Chr1.Scaffold16:2231489-2235185	1454	3.63175	3.09017	4.17334	3.81508	3.20221	4.42795
NV14024-RA	NV14024	-	gnl|Nvit_2.0|Chr1.Scaffold16:2235184-2235922	316	10.7527	6.62467	14.8808	11.2125	6.97454	15.4504
NV14026-RA	NV14026	-	gnl|Nvit_2.0|Chr1.Scaffold16:2236946-2237359	413	3.04654	1.65136	4.44172	3.66135	2.02677	5.29592
NV14027-RA	NV14027	-	gnl|Nvit_2.0|Chr1.Scaffold16:2238152-2238829	677	0.685686	0.289805	1.08157	1.16555	0.600173	1.73092
NV22815-RA	NV22815	-	gnl|Nvit_2.0|Chr1.Scaffold16:2240734-2242285	1283	7.65257	6.8049	8.50025	8.51081	7.52311	9.4985
TCONS_00002922	XLOC_001259	TSS2330	gnl|Nvit_2.0|Chr1.Scaffold16:2252477-2252971	494	1.3102	0.58343	2.03696	1.65631	0.770973	2.54164
NV14028-RA	NV14028	-	gnl|Nvit_2.0|Chr1.Scaffold16:2242554-2251735	3813	10.8489	10.3062	11.3917	11.5711	10.9492	12.1929
NV14029-RA	NV14029	-	gnl|Nvit_2.0|Chr1.Scaffold16:2253528-2260004	1323	52.3762	50.2004	54.5519	57.7303	55.2059	60.2546
NV14030-RA	NV14030	-	gnl|Nvit_2.0|Chr1.Scaffold16:2261754-2264401	1976	18.4285	17.4117	19.4452	18.168	17.0498	19.2862
NV14031-RA	NV14031	-	gnl|Nvit_2.0|Chr1.Scaffold16:2266757-2269738	2008	0.413063	0.262234	0.563892	0.574356	0.377354	0.771358
NV14032-RA	NV14032	-	gnl|Nvit_2.0|Chr1.Scaffold16:2270927-2272370	1219	1.00127	0.68464	1.3179	0.854917	0.531789	1.17805
NV14033-RA	NV14033	-	gnl|Nvit_2.0|Chr1.Scaffold16:2274442-2279100	1430	2.11549	1.6986	2.53238	2.41062	1.91855	2.90268
NV14034-RA	NV14034	-	gnl|Nvit_2.0|Chr1.Scaffold16:2279631-2282481	1171	0.237084	0.079028	0.39514	0.19266	0.0353538	0.349967
NV22818-RA	NV22818	-	gnl|Nvit_2.0|Chr1.Scaffold16:2313812-2315272	1040	0.768392	0.461035	1.07575	0.859744	0.501206	1.21828
NV22817-RA	NV22817	-	gnl|Nvit_2.0|Chr1.Scaffold16:2300863-2312927	4296	0.232985	0.15837	0.3076	0.28701	0.195093	0.378926
NV22743-RA	NV22743	-	gnl|Nvit_2.0|Chr1.Scaffold16:2316442-2317830	1388	0.596392	0.370977	0.821808	0.572676	0.328486	0.816866
NV14035-RA	NV14035	-	gnl|Nvit_2.0|Chr1.Scaffold16:2322142-2323748	1404	0.273042	0.121586	0.424499	0.462103	0.244265	0.67994
NV22816-RA	NV22816	-	gnl|Nvit_2.0|Chr1.Scaffold16:2293144-2293664	409	124.773	115.945	133.601	136.127	126.271	145.984
NV22819-RA	NV22819	-	gnl|Nvit_2.0|Chr1.Scaffold16:2324473-2329797	1025	0.720682	0.420137	1.02123	0.800018	0.450862	1.14918
TCONS_00003714	XLOC_001599	TSS2975	gnl|Nvit_2.0|Chr1.Scaffold16:2336116-2337883	1767	0.909869	0.668839	1.1509	1.01723	0.735103	1.29936
NV14036-RA	NV14036	-	gnl|Nvit_2.0|Chr1.Scaffold16:2380441-2384833	3094	0.450649	0.326846	0.574452	0.439347	0.303762	0.574933
NV14038-RA	NV14038	-	gnl|Nvit_2.0|Chr1.Scaffold16:2392001-2400904	1111	0.0845639	0	0.18221	0	0	0
NV22820-RA	NV22820	-	gnl|Nvit_2.0|Chr1.Scaffold16:2410537-2411468	750	0	0	0	0.176137	0	0.379523
NV14037-RA	NV14037	-	gnl|Nvit_2.0|Chr1.Scaffold16:2386585-2388519	1300	1.38555	1.0278	1.7433	2.98873	2.40815	3.56931
NV22822-RA	NV22822	-	gnl|Nvit_2.0|Chr1.Scaffold16:2417713-2420174	1126	0	0	0	0	0	0
NV14039-RA	NV14039	-	gnl|Nvit_2.0|Chr1.Scaffold16:2414472-2417405	2480	0.0542432	0.00572661	0.10276	0.0266607	0	0.0643646
NV22821-RA	NV22821	-	gnl|Nvit_2.0|Chr1.Scaffold16:2411621-2413174	1456	0.0602829	0	0.129892	0.0491457	0	0.118648
NV22823-RA	NV22823	-	gnl|Nvit_2.0|Chr1.Scaffold16:2432040-2432515	397	0	0	0	0	0	0
NV14043-RA	NV14043	-	gnl|Nvit_2.0|Chr1.Scaffold16:2433287-2434220	755	2.12239	1.48247	2.76232	2.55817	1.78686	3.32949
NV14042-RA	NV14042	-	gnl|Nvit_2.0|Chr1.Scaffold16:2427472-2430999	2091	3.22089	2.80934	3.63244	2.59767	2.18822	3.00712
NV14045-RA	NV14045	-	gnl|Nvit_2.0|Chr1.Scaffold16:2437352-2438176	684	1.7987	1.16276	2.43464	2.22671	1.45147	3.00195
NV14044-RA	NV14044	-	gnl|Nvit_2.0|Chr1.Scaffold16:2435095-2437333	1851	1.69375	1.37366	2.01384	2.33617	1.91992	2.75241
NV14040-RA	NV14040	-	gnl|Nvit_2.0|Chr1.Scaffold16:2422188-2424200	1455	6.68315	5.94916	7.41713	7.15802	6.31322	8.00282
NV14041-RA	NV14041	-	gnl|Nvit_2.0|Chr1.Scaffold16:2423973-2426010	1557	38.2714	36.5863	39.9564	42.0808	40.1245	44.037
NV14047-RA	NV14047	-	gnl|Nvit_2.0|Chr1.Scaffold16:2451263-2462235	7983	3.1615	2.96274	3.36026	3.27987	3.055	3.50473
NV22824-RA	NV22824	-	gnl|Nvit_2.0|Chr1.Scaffold16:2507210-2508018	550	0	0	0	0	0	0
NV22825-RA	NV22825	-	gnl|Nvit_2.0|Chr1.Scaffold16:2510008-2510882	592	0	0	0	0	0	0
NV22741-RA	NV22741	-	gnl|Nvit_2.0|Chr1.Scaffold16:2513921-2514806	580	0.14833	0	0.358101	0.441132	0.0465715	0.835692
NV22826-RA	NV22826	-	gnl|Nvit_2.0|Chr1.Scaffold16:2515889-2516918	574	0	0	0	0.0898198	0	0.26946
NV14048-RA	NV14048	-	gnl|Nvit_2.0|Chr1.Scaffold16:2518117-2519339	669	0.17473	0	0.37649	0	0	0
NV30383-RA	NV30383	-	gnl|Nvit_2.0|Chr1.Scaffold16:2522125-2526378	711	0.317311	0.0582276	0.576393	0.254372	4.64039e-17	0.508744
NV14049-RA	NV14049	-	gnl|Nvit_2.0|Chr1.Scaffold16:2527871-2528801	627	0.0648093	0	0.194428	0	0	0
NV22827-RA	NV22827	-	gnl|Nvit_2.0|Chr1.Scaffold16:2520040-2521233	575	0	0	0	0	0	0
NV22828-RA	NV22828	-	gnl|Nvit_2.0|Chr1.Scaffold16:2529054-2543067	1774	0.619674	0.421219	0.818129	0.48682	0.292092	0.681547
NV14050-RA	NV14050	-	gnl|Nvit_2.0|Chr1.Scaffold16:2568021-2570005	1839	0.106661	0.0260329	0.187289	0.0747212	7.12185e-18	0.149442
TCONS_00003715	XLOC_001600	TSS2976	gnl|Nvit_2.0|Chr1.Scaffold16:2548552-2549154	602	0.833651	0.352342	1.31496	1.15973	0.539828	1.77963
NV14051-RA	NV14051	-	gnl|Nvit_2.0|Chr1.Scaffold16:2572022-2573937	1776	0.222155	0.103408	0.340901	0.0194474	0	0.0583422
TCONS_00003716	XLOC_001601	TSS2977	gnl|Nvit_2.0|Chr1.Scaffold16:2582053-2583110	1057	2.01567	1.52316	2.50818	2.12284	1.56535	2.68032
NV30384-RA	NV30384	-	gnl|Nvit_2.0|Chr1.Scaffold16:2589526-2631092	2921	0.0362178	2.51738e-18	0.0724357	0.100225	0.0334084	0.167042
NV14052-RA	NV14052	-	gnl|Nvit_2.0|Chr1.Scaffold16:2632546-2634853	1201	4.82096	4.11962	5.52231	4.10596	3.3912	4.82071
NV22742-RA	NV22742	-	gnl|Nvit_2.0|Chr1.Scaffold16:2475532-2492756	2988	15.192	14.4593	15.9246	11.9509	11.2302	12.6715
NV14046-RA	NV14046	-	gnl|Nvit_2.0|Chr1.Scaffold16:2439565-2446974	3578	47.009	45.8402	48.1778	41.7819	40.5593	43.0046
NV22830-RA	NV22830	-	gnl|Nvit_2.0|Chr1.Scaffold16:2647987-2650448	808	0.261706	0.048024	0.475388	0.105395	0	0.254447
NV14055-RA	NV14055	-	gnl|Nvit_2.0|Chr1.Scaffold16:2650470-2651076	507	0	0	0	0	0	0
NV14054-RA	NV14054	-	gnl|Nvit_2.0|Chr1.Scaffold16:2646079-2647708	1181	1.22474	0.867448	1.58204	1.30249	0.895663	1.70933
NV14056-RA	NV14056	-	gnl|Nvit_2.0|Chr1.Scaffold16:2651531-2652022	367	0.214293	0	0.642878	0	0	0
NV14057-RA	NV14057	-	gnl|Nvit_2.0|Chr1.Scaffold16:2652637-2653661	764	0	0	0	0	0	0
NV14058-RA	NV14058	-	gnl|Nvit_2.0|Chr1.Scaffold16:2653979-2655273	952	0.0346132	0	0.10384	0.0840243	0	0.202853
NV14059-RA	NV14059	-	gnl|Nvit_2.0|Chr1.Scaffold16:2655845-2656857	782	0.411907	0.137302	0.686511	0.441873	0.129422	0.754325
NV22740-RA	NV22740	-	gnl|Nvit_2.0|Chr1.Scaffold16:2635545-2637976	1808	6.27262	5.64709	6.89814	7.11126	6.37346	7.84907
NV14053-RA	NV14053	-	gnl|Nvit_2.0|Chr1.Scaffold16:2636193-2644923	834	10.14	8.83844	11.4415	6.08175	4.96873	7.19476
NV22829-RA	NV22829	-	gnl|Nvit_2.0|Chr1.Scaffold16:2639033-2641397	1226	1.71474	1.30188	2.12761	2.06146	1.56148	2.56144
NV14061-RA	NV14061	-	gnl|Nvit_2.0|Chr1.Scaffold16:2661017-2666148	3970	0.578334	0.455727	0.70094	0.832284	0.66906	0.995508
NV14060-RA	NV14060	-	gnl|Nvit_2.0|Chr1.Scaffold16:2657178-2660215	2578	9.8923	9.25108	10.5335	13.3969	12.5697	14.2242
NV22831-RA	NV22831	-	gnl|Nvit_2.0|Chr1.Scaffold16:2671026-2671313	287	0	0	0	0	0	0
NV22738-RA	NV22738	-	gnl|Nvit_2.0|Chr1.Scaffold16:2683262-2685115	1363	0.0435602	0	0.105164	0.0532224	0	0.12849
NV22739-RA	NV22739	-	gnl|Nvit_2.0|Chr1.Scaffold16:2673006-2681930	4553	0.112336	0.0620979	0.162574	0.0346026	0.00365309	0.0655521
NV22737-RA	NV22737	-	gnl|Nvit_2.0|Chr1.Scaffold16:2685472-2687562	1200	0.178743	0.043626	0.31386	0.0622764	0	0.150349
NV14062-RA	NV14062	-	gnl|Nvit_2.0|Chr1.Scaffold16:2666591-2670084	3110	18.4576	17.6675	19.2477	22.0529	21.095	23.0108
NV14063-RA	NV14063	-	gnl|Nvit_2.0|Chr1.Scaffold16:2688832-2691338	1944	14.962	14.0372	15.8868	17.2826	16.1818	18.3834
NV14065-RA	NV14065	-	gnl|Nvit_2.0|Chr1.Scaffold16:2702079-2702986	662	10.3084	8.74544	11.8713	12.7817	10.8763	14.687
NV14068-RA	NV14068	-	gnl|Nvit_2.0|Chr1.Scaffold16:2713433-2713810	377	5.31505	3.26929	7.36081	4.19081	2.26793	6.11369
NV14070-RA	NV14070	-	gnl|Nvit_2.0|Chr1.Scaffold16:2716927-2717598	671	0.289818	0.0305969	0.549039	0.556161	0.162896	0.949426
NV14069-RA	NV14069	-	gnl|Nvit_2.0|Chr1.Scaffold16:2714075-2714901	826	0.550052	0.233927	0.866177	0.447707	0.124688	0.770727
NV14067-RA	NV14067	-	gnl|Nvit_2.0|Chr1.Scaffold16:2707723-2712975	2873	2.04694	1.77217	2.3217	2.82348	2.46562	3.18134
NV14071-RA	NV14071	-	gnl|Nvit_2.0|Chr1.Scaffold16:2722712-2736785	436	0.531842	3.06829e-17	1.06368	0.153625	0	0.460874
NV22736-RA	NV22736	-	gnl|Nvit_2.0|Chr1.Scaffold16:2718064-2719483	1100	1.77039	1.32071	2.22007	1.59927	1.12767	2.07086
NV14066-RA	NV14066	-	gnl|Nvit_2.0|Chr1.Scaffold16:2703537-2705655	1591	18.7691	17.6046	19.9337	24.7899	23.309	26.2707
NV14064-RA	NV14064	-	gnl|Nvit_2.0|Chr1.Scaffold16:2692953-2699928	2489	66.3315	64.6384	68.0247	66.1325	64.2584	68.0066
NV22735-RA	NV22735	-	gnl|Nvit_2.0|Chr1.Scaffold16:2739202-2741597	2130	7.06735	6.4641	7.67061	9.14897	8.38853	9.9094
NV14074-RA	NV14074	-	gnl|Nvit_2.0|Chr1.Scaffold16:2748004-2749912	1378	0.0214893	0	0.0644679	0	0	0
NV14075-RA	NV14075	-	gnl|Nvit_2.0|Chr1.Scaffold16:2750388-2752339	1489	0.0195572	0	0.0586715	0.0239227	0	0.071768
NV14076-RA	NV14076	-	gnl|Nvit_2.0|Chr1.Scaffold16:2753622-2755660	1583	0.0181734	0	0.0545202	0.0908377	0	0.190325
NV14077-RA	NV14077	-	gnl|Nvit_2.0|Chr1.Scaffold16:2761442-2763811	1444	0.324752	0.162376	0.487128	0.397091	0.198545	0.595636
NV22734-RA	NV22734	-	gnl|Nvit_2.0|Chr1.Scaffold16:2758099-2760647	1186	1.55511	1.15358	1.95664	1.3904	0.971176	1.80962
NV22832-RA	NV22832	-	gnl|Nvit_2.0|Chr1.Scaffold16:2765352-2767820	1272	0.237279	0.0872106	0.387348	0.0289619	0	0.0868857
NV14078-RA	NV14078	-	gnl|Nvit_2.0|Chr1.Scaffold16:2764225-2764996	689	9.00114	7.58674	10.4155	9.27431	7.70104	10.8476
NV14073-RA	NV14073	-	gnl|Nvit_2.0|Chr1.Scaffold16:2742115-2747432	4521	11.2443	10.7397	11.7489	10.4793	9.93871	11.0199
NV14072-RA	NV14072	-	gnl|Nvit_2.0|Chr1.Scaffold16:2737478-2738624	839	228.744	222.597	234.892	236.67	229.792	243.548
NV14081-RA	NV14081	-	gnl|Nvit_2.0|Chr1.Scaffold16:2784427-2787237	1832	1.66823	1.34866	1.98781	1.51976	1.18204	1.85749
NV14080-RA	NV14080	-	gnl|Nvit_2.0|Chr1.Scaffold16:2778027-2781828	2605	5.43374	4.96124	5.90624	5.98436	5.43462	6.5341
NV14082-RA	NV14082	-	gnl|Nvit_2.0|Chr1.Scaffold16:2788975-2791069	1655	10.3262	9.4824	11.1701	11.5275	10.5408	12.5141
NV14084-RA	NV14084	-	gnl|Nvit_2.0|Chr1.Scaffold16:2800041-2801459	1023	4.61809	3.8563	5.37987	4.43046	3.60775	5.25318
NV14083-RA	NV14083	-	gnl|Nvit_2.0|Chr1.Scaffold16:2791133-2797307	4146	3.80941	3.50194	4.11688	3.74456	3.40624	4.08289
NV14085-RA	NV14085	-	gnl|Nvit_2.0|Chr1.Scaffold16:2803378-2806587	1736	18.8226	17.7149	19.9303	23.5623	22.1904	24.9341
NV14079-RA	NV14079	-	gnl|Nvit_2.0|Chr1.Scaffold16:2768199-2774482	2686	88.7105	86.8334	90.5876	83.1285	81.1138	85.1432
NV22733-RA	NV22733	-	gnl|Nvit_2.0|Chr1.Scaffold16:2825917-2829239	852	0.161624	4.70273e-18	0.323247	0.342283	0.0835413	0.601024
NV14087-RA	NV14087	-	gnl|Nvit_2.0|Chr1.Scaffold16:2821493-2825531	2978	2.83679	2.51962	3.15395	3.03135	2.66773	3.39497
NV14089-RA	NV14089	-	gnl|Nvit_2.0|Chr1.Scaffold16:2844168-2845153	985	16.8884	15.3942	18.3826	17.5039	15.8273	19.1805
NV22833-RA	NV22833	-	gnl|Nvit_2.0|Chr1.Scaffold16:2851907-2852891	498	0.0991297	0	0.297389	0	0	0
NV14088-RA	NV14088	-	gnl|Nvit_2.0|Chr1.Scaffold16:2832772-2843050	7817	3.20536	3.00304	3.40768	3.63138	3.3922	3.87057
NV14092-RA	NV14092	-	gnl|Nvit_2.0|Chr1.Scaffold16:2859420-2861447	950	0.347128	0.127585	0.566671	0.210654	0.0222393	0.399069
NV14090-RA	NV14090	-	gnl|Nvit_2.0|Chr1.Scaffold16:2845249-2851658	1322	2.69137	2.19794	3.18481	3.42504	2.80988	4.04019
NV14091-RA	NV14091	-	gnl|Nvit_2.0|Chr1.Scaffold16:2853044-2859267	5282	0.518655	0.41884	0.61847	0.91161	0.764691	1.05853
NV14094-RA	NV14094	-	gnl|Nvit_2.0|Chr1.Scaffold16:2867315-2868467	835	5.53135	4.57209	6.49061	7.99753	6.72904	9.26602
NV14093-RA	NV14093	-	gnl|Nvit_2.0|Chr1.Scaffold16:2861792-2866915	1656	10.4222	9.57478	11.2697	11.4771	10.493	12.4613
NV14095-RA	NV14095	-	gnl|Nvit_2.0|Chr1.Scaffold16:2870586-2872784	800	307.411	300.034	314.788	280.628	272.882	288.374
NV14096-RA	NV14096	-	gnl|Nvit_2.0|Chr1.Scaffold16:2874885-2877055	1559	40.9947	39.2526	42.7367	49.6064	47.4863	51.7264
NV14098-RA	NV14098	-	gnl|Nvit_2.0|Chr1.Scaffold16:2884667-2884992	253	6.88282	0	14.8304	5.25619	4.87024e-16	10.5124
NV22834-RA	NV22834	-	gnl|Nvit_2.0|Chr1.Scaffold16:2893208-2895049	1386	0.0426748	0	0.103026	0	0	0
NV14099-RA	NV14099	-	gnl|Nvit_2.0|Chr1.Scaffold16:2893838-2903136	1337	0.646793	0.40658	0.887005	0.46313	0.238479	0.687781
NV22835-RA	NV22835	-	gnl|Nvit_2.0|Chr1.Scaffold16:2896450-2897223	376	0	0	0	0	0	0
NV14100-RA	NV14100	-	gnl|Nvit_2.0|Chr1.Scaffold16:2900520-2901683	826	0.337952	0.0989839	0.57692	0.408591	0.119674	0.697508
NV22732-RA	NV22732	-	gnl|Nvit_2.0|Chr1.Scaffold16:2886470-2889621	2644	5.11266	4.65809	5.56723	5.14199	4.63656	5.64742
NV14102-RA	NV14102	-	gnl|Nvit_2.0|Chr1.Scaffold16:2912747-2914694	1150	0	0	0	0	0	0
NV14101-RA	NV14101	-	gnl|Nvit_2.0|Chr1.Scaffold16:2904315-2911332	1457	3.75451	3.20539	4.30362	4.24761	3.60173	4.89349
NV14097-RA	NV14097	-	gnl|Nvit_2.0|Chr1.Scaffold16:2881395-2883695	1124	132.613	128.775	136.451	112.691	108.786	116.595
NV22731-RA	NV22731	-	gnl|Nvit_2.0|Chr1.Scaffold16:2917520-2919774	1930	0.345834	0.204648	0.48702	0.47718	0.293513	0.660847
NV22730-RA	NV22730	-	gnl|Nvit_2.0|Chr1.Scaffold16:2922431-2923163	579	0.0743937	0	0.223181	0.088488	0	0.265464
NV14103-RA	NV14103	-	gnl|Nvit_2.0|Chr1.Scaffold16:2916219-2917469	908	75.6975	72.3529	79.042	87.0212	83.0728	90.9696
NV14104-RA	NV14104	-	gnl|Nvit_2.0|Chr1.Scaffold16:2932276-2979189	1471	8.61339	7.78648	9.44031	9.75775	8.7844	10.7311
NV22836-RA	NV22836	-	gnl|Nvit_2.0|Chr1.Scaffold16:2991422-2992327	756	0.04814	0	0.14442	0.0580272	0	0.174082
NV22837-RA	NV22837	-	gnl|Nvit_2.0|Chr1.Scaffold16:2994001-2995228	817	8.28353	7.09101	9.47606	7.93658	6.65331	9.21985
TCONS_00003037	XLOC_001314	TSS2422	gnl|Nvit_2.0|Chr1.Scaffold16:3000299-3001870	1493	6.1601	5.46704	6.85317	5.84232	5.09581	6.58882
NV14086-RA	NV14086	-	gnl|Nvit_2.0|Chr1.Scaffold16:2807334-2821055	3249	1.85985	1.52083	2.19887	2.67837	2.23202	3.12473
NV14086-RD	NV14086	-	gnl|Nvit_2.0|Chr1.Scaffold16:2807334-2821055	3168	3.93621	3.44567	4.42674	6.83321	6.14108	7.52534
NV14086-RC	NV14086	-	gnl|Nvit_2.0|Chr1.Scaffold16:2807334-2821055	3198	19.5889	18.6931	20.4847	12.1106	11.2532	12.9679
NV14086-RB	NV14086	-	gnl|Nvit_2.0|Chr1.Scaffold16:2807334-2821055	3237	0.735671	0.520273	0.951068	1.19205	0.889914	1.49419
NV14086-RE	NV14086	-	gnl|Nvit_2.0|Chr1.Scaffold16:2807334-2821055	3114	0.0191002	0	0.05686	0.024702	0	0.0711577
NV14086-RF	NV14086	-	gnl|Nvit_2.0|Chr1.Scaffold16:2807334-2821055	3213	3.43188e-06	0	0.016325	1.67574	1.31536	2.03613
NV14105-RA	NV14105	-	gnl|Nvit_2.0|Chr1.Scaffold16:3002064-3006899	2200	8.15335	7.51716	8.78953	6.71928	6.07935	7.35921
NV14106-RA	NV14106	-	gnl|Nvit_2.0|Chr1.Scaffold16:3011437-3014922	2617	9.21803	8.60417	9.83188	7.44894	6.83716	8.06072
NV14108-RA	NV14108	-	gnl|Nvit_2.0|Chr1.Scaffold16:3023966-3025304	736	14.2396	12.5497	15.9295	10.9884	9.35936	12.6174
NV14107-RA	NV14107	-	gnl|Nvit_2.0|Chr1.Scaffold16:3020496-3023204	1592	36.9867	35.3525	38.6209	34.5166	32.7699	36.2633
NV14109-RA	NV14109	-	gnl|Nvit_2.0|Chr1.Scaffold16:3033314-3082208	27497	0.545938	0.501945	0.589931	1.10562	1.03604	1.1752
TCONS_00003717	XLOC_001602	TSS2978	gnl|Nvit_2.0|Chr1.Scaffold16:3093446-3093720	274	13.4069	5.97007	20.8436	2.48455	0	5.35347
NV50175-RA	NV50175	-	gnl|Nvit_2.0|Chr1.Scaffold16:3082784-3091260	2514	4.54129	4.10072	4.98186	4.95034	4.44043	5.46025
NV22729-RA	NV22729	-	gnl|Nvit_2.0|Chr1.Scaffold16:3083111-3084595	1236	42.5057	40.4606	44.5507	42.375	40.1196	44.6304
NV14113-RA	NV14113	-	gnl|Nvit_2.0|Chr1.Scaffold16:3106236-3109057	1580	0.327862	0.173306	0.482417	0.245254	0.0973604	0.393148
NV14112-RA	NV14112	-	gnl|Nvit_2.0|Chr1.Scaffold16:3104370-3105905	1459	5.33177	4.67795	5.98559	5.49076	4.75702	6.22449
NV14114-RA	NV14114	-	gnl|Nvit_2.0|Chr1.Scaffold16:3110276-3111292	864	2.73312	2.07506	3.39118	4.07613	3.19189	4.96036
TCONS_00003052	XLOC_001320	TSS2433	gnl|Nvit_2.0|Chr1.Scaffold16:3116590-3118868	2111	0.403151	0.258335	0.547968	0.845983	0.613574	1.07839
NV14115-RA	NV14115	-	gnl|Nvit_2.0|Chr1.Scaffold16:3112403-3115579	2799	10.0294	9.41216	10.6467	13.5809	12.7844	14.3773
NV14116-RA	NV14116	-	gnl|Nvit_2.0|Chr1.Scaffold16:3122368-3125554	2389	7.17126	6.60165	7.74088	7.98981	7.32283	8.65678
NV14110-RA	NV14110	-	gnl|Nvit_2.0|Chr1.Scaffold16:3094430-3099762	3960	55.5721	54.3687	56.7756	59.9171	58.5303	61.3039
NV14117-RA	NV14117	-	gnl|Nvit_2.0|Chr1.Scaffold16:3147986-3158456	3514	3.58509	3.25917	3.911	2.63509	2.32508	2.9451
NV14111-RA	NV14111	-	gnl|Nvit_2.0|Chr1.Scaffold16:3102088-3103239	1014	195.114	190.132	200.095	193.722	188.25	199.195
NV14119-RA	NV14119	-	gnl|Nvit_2.0|Chr1.Scaffold16:3171055-3172494	1039	1.04635	0.687452	1.40524	0.785968	0.442944	1.12899
NV14118-RA	NV14118	-	gnl|Nvit_2.0|Chr1.Scaffold16:3162801-3165165	609	6.26514	4.95877	7.57152	9.34475	7.60195	11.0876
TCONS_00003718	XLOC_001603	TSS2979	gnl|Nvit_2.0|Chr1.Scaffold16:3183314-3183745	431	0.273445	0	0.660154	1.57682	0.57955	2.57408
TCONS_00003719	XLOC_001604	TSS2980	gnl|Nvit_2.0|Chr1.Scaffold16:3184429-3185585	1156	0.133905	0.0141367	0.253673	0.42428	0.188932	0.659628
TCONS_00003720	XLOC_001605	TSS2981	gnl|Nvit_2.0|Chr1.Scaffold16:3185739-3186345	606	0.137361	0	0.331619	0.901209	0.357759	1.44466
TCONS_00003721	XLOC_001606	TSS2982	gnl|Nvit_2.0|Chr1.Scaffold16:3186694-3188503	1809	0.248501	0.124251	0.372752	0.456909	0.270377	0.643442
NV22838-RA	NV22838	-	gnl|Nvit_2.0|Chr1.Scaffold16:3176532-3177747	892	26.8125	24.7972	28.8279	25.9733	23.7898	28.1568
NV14121-RA	NV14121	-	gnl|Nvit_2.0|Chr1.Scaffold16:3195852-3198617	2242	17.4806	16.5589	18.4022	18.7948	17.7359	19.8538
NV14120-RA	NV14120	-	gnl|Nvit_2.0|Chr1.Scaffold16:3191714-3195088	2651	72.1036	70.399	73.8082	70.2306	68.3654	72.0958
NV14123-RA	NV14123	-	gnl|Nvit_2.0|Chr1.Scaffold16:3212605-3225468	11772	5.54677	5.33111	5.76244	6.42243	6.1646	6.68026
NV14124-RA	NV14124	-	gnl|Nvit_2.0|Chr1.Scaffold16:3228306-3230683	1603	2.3096	1.9029	2.7163	2.60837	2.13016	3.08659
TCONS_00003722	XLOC_001607	TSS2983	gnl|Nvit_2.0|Chr1.Scaffold16:3243766-3245025	1259	0.120175	0.0126872	0.227663	0.322653	0.128086	0.517219
NV14126-RA	NV14126	-	gnl|Nvit_2.0|Chr1.Scaffold16:3238591-3239901	1310	6.31314	5.55313	7.07315	5.2232	4.45929	5.98712
NV14125-RA	NV14125	-	gnl|Nvit_2.0|Chr1.Scaffold16:3231855-3234089	1556	16.3429	15.2417	17.4441	15.3018	14.123	16.4806
NV14127-RA	NV14127	-	gnl|Nvit_2.0|Chr1.Scaffold16:3247691-3250401	2170	14.1925	13.3466	15.0384	14.3594	13.4167	15.3022
NV22728-RA	NV22728	-	gnl|Nvit_2.0|Chr1.Scaffold16:3225920-3228083	1558	130.08	126.975	133.184	141.157	137.579	144.735
NV14122-RA	NV14122	-	gnl|Nvit_2.0|Chr1.Scaffold16:3199026-3212587	12129	48.1416	47.5158	48.7673	48.8977	48.1971	49.5984
NV14129-RA	NV14129	-	gnl|Nvit_2.0|Chr1.Scaffold16:3253347-3254862	1019	0.663178	0.373744	0.952613	0.499073	0.222237	0.775909
NV14130-RA	NV14130	-	gnl|Nvit_2.0|Chr1.Scaffold16:3255226-3256700	984	7.01614	6.0524	7.97988	7.71853	6.60446	8.83261
NV14128-RA	NV14128	-	gnl|Nvit_2.0|Chr1.Scaffold16:3251186-3253258	1074	251.652	246.206	257.098	257.926	251.844	264.008
NV14132-RA	NV14132	-	gnl|Nvit_2.0|Chr1.Scaffold16:3277202-3285381	4500	4.81683	4.48581	5.14784	6.47415	6.04818	6.90012
NV22839-RA	NV22839	-	gnl|Nvit_2.0|Chr1.Scaffold16:3279690-3280660	649	7.0987	5.7805	8.41689	7.32763	5.86211	8.79316
NV14131-RA	NV14131	-	gnl|Nvit_2.0|Chr1.Scaffold16:3259693-3275495	2264	47.6264	46.1135	49.1393	40.2496	38.7083	41.7908
NV14134-RA	NV14134	-	gnl|Nvit_2.0|Chr1.Scaffold16:3303213-3309240	1006	0.128505	1.94208e-17	0.25701	0.273303	0.0667054	0.479901
NV30385-RA	NV30385	-	gnl|Nvit_2.0|Chr1.Scaffold16:3316610-3318208	1598	0.0179705	0	0.0539115	0.0439998	0	0.106225
NV14133-RA	NV14133	-	gnl|Nvit_2.0|Chr1.Scaffold16:3298407-3301754	2456	0.976055	0.769131	1.18298	1.29358	1.02953	1.55764
NV22840-RA	NV22840	-	gnl|Nvit_2.0|Chr1.Scaffold16:3309913-3315609	4276	0.0300184	0.00316913	0.0568677	0.0665614	0.0221871	0.110936
NV22727-RA	NV22727	-	gnl|Nvit_2.0|Chr1.Scaffold16:3318262-3320332	1923	0.159172	0.0631877	0.255156	0.337192	0.182478	0.491906
NV22841-RA	NV22841	-	gnl|Nvit_2.0|Chr1.Scaffold16:3321023-3322752	1383	0.128365	0.0235553	0.233174	0.339882	0.15135	0.528415
NV14135-RA	NV14135	-	gnl|Nvit_2.0|Chr1.Scaffold16:3325471-3350609	2976	0.638746	0.488192	0.7893	0.840232	0.648726	1.03174
NV50176-RA	NV50176	-	gnl|Nvit_2.0|Chr1.Scaffold16:3287627-3295972	4276	6.44196	6.04864	6.83528	4.63711	4.26673	5.00748
NV22726-RA	NV22726	-	gnl|Nvit_2.0|Chr1.Scaffold16:3365025-3366084	979	15.0622	13.6452	16.4791	19.1439	17.3834	20.9044
NV14138-RA	NV14138	-	gnl|Nvit_2.0|Chr1.Scaffold16:3369880-3371395	1154	12.1319	10.9906	13.2732	8.27525	7.23473	9.31577
TCONS_00003723	XLOC_001608	TSS2984	gnl|Nvit_2.0|Chr1.Scaffold16:3372587-3373415	828	30.6885	28.4153	32.9617	19.3927	17.4057	21.3798
NV14136-RA	NV14136	-	gnl|Nvit_2.0|Chr1.Scaffold16:3367127-3368357	1020	18.39	16.8657	19.9143	23.3879	21.494	25.2818
NV14137-RA	NV14137	-	gnl|Nvit_2.0|Chr1.Scaffold16:3368351-3369515	912	131.022	126.634	135.409	147.716	142.588	152.845
NV14139-RA	NV14139	-	gnl|Nvit_2.0|Chr1.Scaffold16:3377558-3386472	5576	37.6575	36.8308	38.4842	29.7898	28.9734	30.6062
NV14141-RA	NV14141	-	gnl|Nvit_2.0|Chr1.Scaffold16:3389886-3395291	2332	4.78805	4.31627	5.25983	4.5963	4.08402	5.10859
NV14140-RA	NV14140	-	gnl|Nvit_2.0|Chr1.Scaffold16:3388556-3389667	813	122.722	118.116	127.329	139.21	133.817	144.603
NV14143-RA	NV14143	-	gnl|Nvit_2.0|Chr1.Scaffold16:3403985-3407943	1948	3.79225	3.32721	4.25729	3.61979	3.1166	4.12297
NV14142-RA	NV14142	-	gnl|Nvit_2.0|Chr1.Scaffold16:3399757-3402750	1111	16.2926	14.9373	17.648	14.9664	13.5329	16.4
NV22725-RA	NV22725	-	gnl|Nvit_2.0|Chr1.Scaffold16:3400703-3401800	951	16.1529	14.6564	17.6495	19.6053	17.7889	21.4217
NV14144-RA	NV14144	-	gnl|Nvit_2.0|Chr1.Scaffold16:3410059-3416409	1379	8.9316	8.05579	9.80742	7.97598	7.06107	8.89088
NV14146-RA	NV14146	-	gnl|Nvit_2.0|Chr1.Scaffold16:3418601-3418858	257	11.5859	2.12606	21.0458	13.2304	5.25218	21.2087
NV14145-RA	NV14145	-	gnl|Nvit_2.0|Chr1.Scaffold16:3417782-3418485	703	4.84455	3.82323	5.86587	6.40492	5.11748	7.69235
NV30386-RA	NV30386	-	gnl|Nvit_2.0|Chr1.Scaffold16:3419326-3420085	347	16.1445	12.0438	20.2452	19.5443	14.8386	24.25
NV14148-RA	NV14148	-	gnl|Nvit_2.0|Chr1.Scaffold16:3422178-3423454	824	0	0	0	0.307496	0.0564266	0.558565
NV14147-RA	NV14147	-	gnl|Nvit_2.0|Chr1.Scaffold16:3421054-3422104	905	298.174	291.52	304.827	265.034	258.128	271.94
NV14149-RA	NV14149	-	gnl|Nvit_2.0|Chr1.Scaffold16:3428998-3430280	770	2.20114	1.559	2.84328	3.50233	2.61273	4.39192
NV14151-RA	NV14151	-	gnl|Nvit_2.0|Chr1.Scaffold16:3447699-3449110	789	4.3813	3.4916	5.27101	5.99803	4.85425	7.14181
NV14152-RA	NV14152	-	gnl|Nvit_2.0|Chr1.Scaffold16:3449632-3453137	1129	4.00313	3.33824	4.66801	3.32939	2.66016	3.99862
NV30387-RA	NV30387	-	gnl|Nvit_2.0|Chr1.Scaffold16:3449849-3450154	305	10.399	5.96483	14.8331	5.1522	2.04531	8.25909
NV22724-RA	NV22724	-	gnl|Nvit_2.0|Chr1.Scaffold16:3425613-3427661	1674	80.5517	78.2107	82.8927	85.9756	83.2989	88.6522
NV50177-RA	NV50177	-	gnl|Nvit_2.0|Chr1.Scaffold16:3453633-3457755	1779	3.89589	3.39911	4.39268	3.57134	3.04477	4.0979
NV14150-RA	NV14150	-	gnl|Nvit_2.0|Chr1.Scaffold16:3431071-3442565	8357	6.47514	6.19733	6.75295	5.97433	5.67792	6.27074
NV14154-RA	NV14154	-	gnl|Nvit_2.0|Chr1.Scaffold16:3468553-3470107	762	136.291	131.198	141.383	149.131	143.281	154.98
NV14155-RA	NV14155	-	gnl|Nvit_2.0|Chr1.Scaffold16:3473306-3475584	848	13.017	11.5617	14.4724	14.2739	12.5975	15.9502
NV14153-RA	NV14153	-	gnl|Nvit_2.0|Chr1.Scaffold16:3458381-3466903	1229	162.969	158.95	166.988	175.326	170.722	179.931
NV14153-RB	NV14153	-	gnl|Nvit_2.0|Chr1.Scaffold16:3464933-3466903	1288	6.43133e-05	0	0.0467855	7.90433e-06	0	0.0570458
NV14156-RA	NV14156	-	gnl|Nvit_2.0|Chr1.Scaffold16:3476761-3478785	2024	81.3471	79.2401	83.4542	96.7807	94.2349	99.3264
TCONS_00003724	XLOC_001609	TSS2985	gnl|Nvit_2.0|Chr1.Scaffold16:3502450-3503159	709	0.531178	0.195231	0.867124	0.12773	0	0.308368
NV14158-RA	NV14158	-	gnl|Nvit_2.0|Chr1.Scaffold16:3483617-3498601	1777	3.12398	2.67883	3.56913	2.7403	2.27875	3.20185
TCONS_00003725	XLOC_001610	TSS2986	gnl|Nvit_2.0|Chr1.Scaffold16:3507301-3508458	1157	5.13625	4.39489	5.8776	6.74846	5.81036	7.68656
TCONS_00003112	XLOC_001343	TSS2487	gnl|Nvit_2.0|Chr1.Scaffold16:3503591-3507249	3658	4.29176	3.94279	4.64073	4.45415	4.05968	4.84861
NV14159-RA	NV14159	-	gnl|Nvit_2.0|Chr1.Scaffold16:3511924-3514514	2112	12.6339	11.8235	13.4444	12.0289	11.1527	12.905
NV50178-RA	NV50178	-	gnl|Nvit_2.0|Chr1.Scaffold16:3515916-3519786	865	29.8173	27.6456	31.9891	28.4871	26.1514	30.8228
NV14160-RA	NV14160	-	gnl|Nvit_2.0|Chr1.Scaffold16:3529265-3540562	2284	5.91248	5.38206	6.4429	4.54363	4.02834	5.05892
NV14161-RA	NV14161	-	gnl|Nvit_2.0|Chr1.Scaffold16:3544027-3551049	2810	4.69553	4.27428	5.11677	6.00622	5.47791	6.53452
NV14157-RA	NV14157	-	gnl|Nvit_2.0|Chr1.Scaffold16:3479598-3481951	1864	139.191	136.301	142.081	138.973	135.775	142.171
NV14163-RA	NV14163	-	gnl|Nvit_2.0|Chr1.Scaffold16:3563286-3564271	905	20.2642	18.5298	21.9987	20.4253	18.5081	22.3425
NV14162-RA	NV14162	-	gnl|Nvit_2.0|Chr1.Scaffold16:3554378-3562042	5124	14.8051	14.2633	15.347	13.7134	13.1344	14.2923
NV22842-RA	NV22842	-	gnl|Nvit_2.0|Chr1.Scaffold16:3585026-3585804	639	39.8069	36.6451	42.9688	41.6172	38.0809	45.1535
TCONS_00003651	XLOC_001563	TSS2919	gnl|Nvit_2.0|Chr1.Scaffold16:3589347-3590687	613	19.1245	16.8548	21.3941	15.5943	13.3551	17.8335
NV22843-RA	NV22843	-	gnl|Nvit_2.0|Chr1.Scaffold16:3591447-3591818	371	5.79487	3.60462	7.98513	6.2313	3.83287	8.62972
NV50179-RA	NV50179	-	gnl|Nvit_2.0|Chr1.Scaffold16:3592209-3594082	808	1.2213	0.759689	1.6829	1.63363	1.04681	2.22044
TCONS_00003726	XLOC_001611	TSS2987	gnl|Nvit_2.0|Chr1.Scaffold16:3588083-3588807	724	37.8972	35.1053	40.6891	50.6165	47.077	54.156
NV14166-RA	NV14166	-	gnl|Nvit_2.0|Chr1.Scaffold16:3597423-3598801	1084	2.85233	2.27607	3.42859	3.04674	2.38966	3.70382
NV14165-RA	NV14165	-	gnl|Nvit_2.0|Chr1.Scaffold16:3594217-3596446	1631	6.8931	6.19768	7.58852	8.07547	7.24255	8.90839
NV22844-RA	NV22844	-	gnl|Nvit_2.0|Chr1.Scaffold16:3599221-3599995	627	11.4712	9.74678	13.1957	17.7388	15.3893	20.0883
NV14168-RA	NV14168	-	gnl|Nvit_2.0|Chr1.Scaffold16:3605757-3613291	2709	3.70836	3.32638	4.09034	3.43442	3.02683	3.84201
NV14164-RA	NV14164	-	gnl|Nvit_2.0|Chr1.Scaffold16:3567956-3581302	9648	10.8749	10.5405	11.2092	10.664	10.2961	11.0318
NV14167-RA	NV14167	-	gnl|Nvit_2.0|Chr1.Scaffold16:3600319-3603569	3093	7.06833	6.57793	7.55872	9.62717	8.99238	10.262
NV14169-RA	NV14169	-	gnl|Nvit_2.0|Chr1.Scaffold16:3623880-3626112	1614	20.0322	18.8393	21.2251	21.6347	20.2623	23.0071
NV14170-RA	NV14170	-	gnl|Nvit_2.0|Chr1.Scaffold16:3629707-3631647	1635	8.51708	7.74519	9.28897	9.59421	8.68764	10.5008
NV14171-RA	NV14171	-	gnl|Nvit_2.0|Chr1.Scaffold16:3631479-3635783	3784	2.81832	2.54062	3.09601	3.61345	3.26453	3.96237
NV22723-RA	NV22723	-	gnl|Nvit_2.0|Chr1.Scaffold16:3649270-3658062	1548	8.79129	7.98027	9.60231	6.7841	5.99679	7.5714
NV14173-RA	NV14173	-	gnl|Nvit_2.0|Chr1.Scaffold16:3667145-3668314	819	1.71071	1.16974	2.25169	2.53297	1.80927	3.25668
NV50180-RA	NV50180	-	gnl|Nvit_2.0|Chr1.Scaffold16:3662389-3665268	2508	16.5957	15.7524	17.4391	17.7078	16.7421	18.6735
NV14172-RA	NV14172	-	gnl|Nvit_2.0|Chr1.Scaffold16:3640647-3648634	3644	35.8435	34.8329	36.8541	32.0791	31.0183	33.1399
NV14175-RA	NV14175	-	gnl|Nvit_2.0|Chr1.Scaffold16:3676439-3678826	794	38.1713	35.5574	40.7852	43.4432	40.3789	46.5074
NV14174-RA	NV14174	-	gnl|Nvit_2.0|Chr1.Scaffold16:3669087-3675698	2539	28.8519	27.7475	29.9563	25.3915	24.2429	26.54
NV14177-RA	NV14177	-	gnl|Nvit_2.0|Chr1.Scaffold16:3690697-3692125	1272	0.0711837	0	0.15338	0.0579238	0	0.13984
NV14178-RA	NV14178	-	gnl|Nvit_2.0|Chr1.Scaffold16:3692467-3694212	1508	0.211868	0.0841068	0.339629	0.141382	0.0259441	0.25682
NV14176-RA	NV14176	-	gnl|Nvit_2.0|Chr1.Scaffold16:3681704-3688743	3894	9.52617	9.0234	10.0289	11.9353	11.3108	12.5598
NV14180-RA	NV14180	-	gnl|Nvit_2.0|Chr1.Scaffold16:3708143-3719691	1114	1.17976	0.81568	1.54384	1.09468	0.707649	1.4817
NV22722-RA	NV22722	-	gnl|Nvit_2.0|Chr1.Scaffold16:3715344-3717937	2156	6.78026	6.19344	7.36708	6.15675	5.53719	6.7763
NV14179-RA	NV14179	-	gnl|Nvit_2.0|Chr1.Scaffold16:3696037-3705559	6629	10.8931	10.4868	11.2993	11.3883	10.927	11.8496
NV14182-RA	NV14182	-	gnl|Nvit_2.0|Chr1.Scaffold16:3721387-3727799	1941	1.77515	1.45633	2.09398	1.10621	0.827473	1.38495
NV14181-RA	NV14181	-	gnl|Nvit_2.0|Chr1.Scaffold16:3720083-3721140	850	209.762	203.93	215.594	198.981	192.732	205.229
NV14183-RA	NV14183	-	gnl|Nvit_2.0|Chr1.Scaffold16:3731787-3733098	561	54.7392	50.5864	58.8919	49.7302	45.418	54.0423
NV22845-RA	NV22845	-	gnl|Nvit_2.0|Chr1.Scaffold16:3760636-3762121	1239	8.50956	7.59593	9.4232	8.13834	7.15142	9.12526
NV22846-RA	NV22846	-	gnl|Nvit_2.0|Chr1.Scaffold16:3762657-3766858	3962	4.77992	4.42706	5.13278	5.6701	5.24361	6.09659
NV14185-RA	NV14185	-	gnl|Nvit_2.0|Chr1.Scaffold16:3767117-3767894	615	33.2822	30.2964	36.268	20.5477	17.9843	23.1112
NV14184-RA	NV14184	-	gnl|Nvit_2.0|Chr1.Scaffold16:3754077-3760262	687	48.6188	45.324	51.9135	39.2745	36.0297	42.5194
NV22721-RA	NV22721	-	gnl|Nvit_2.0|Chr1.Scaffold16:3755426-3759168	3420	24.8722	24.0011	25.7433	23.6193	22.6776	24.5611
NV22720-RA	NV22720	-	gnl|Nvit_2.0|Chr1.Scaffold16:3773770-3775563	1793	0.392321	0.235393	0.54925	0.26928	0.125344	0.413216
NV14186-RA	NV14186	-	gnl|Nvit_2.0|Chr1.Scaffold16:3771675-3772671	656	0.962062	0.481031	1.44309	1.5128	0.852558	2.17303
NV14187-RA	NV14187	-	gnl|Nvit_2.0|Chr1.Scaffold16:3783415-3785946	1466	0.139499	0.0340477	0.24495	0.0974886	1.07133e-17	0.194977
NV50181-RA	NV50181	-	gnl|Nvit_2.0|Chr1.Scaffold16:3776914-3780882	1899	3.40608	2.95884	3.85332	2.50255	2.07802	2.92708
NV14188-RA	NV14188	-	gnl|Nvit_2.0|Chr1.Scaffold16:3798351-3802549	1661	0.0686624	5.19739e-18	0.137325	0.18921	0.0630699	0.315349
NV22847-RA	NV22847	-	gnl|Nvit_2.0|Chr1.Scaffold16:3768869-3770392	1125	119.536	115.895	123.178	116.009	112.05	119.969
NV14189-RA	NV14189	-	gnl|Nvit_2.0|Chr1.Scaffold16:3815044-3818335	1535	35.3336	33.7011	36.966	24.2253	22.7301	25.7205
NV14190-RA	NV14190	-	gnl|Nvit_2.0|Chr1.Scaffold16:3820663-3822256	1196	24.1559	22.5818	25.73	26.1094	24.3023	27.9165
TCONS_00003156	XLOC_001359	TSS2519	gnl|Nvit_2.0|Chr1.Scaffold16:3822506-3829802	2065	8.92131	8.23148	9.61115	8.88602	8.12335	9.64869
NV14192-RA	NV14192	-	gnl|Nvit_2.0|Chr1.Scaffold16:3853494-3854515	892	1.96928	1.4231	2.51546	1.46845	0.949278	1.98763
NV30388-RA	NV30388	-	gnl|Nvit_2.0|Chr1.Scaffold16:3851870-3853194	592	42.4166	38.9329	45.9003	21.812	19.0855	24.5385
NV14191-RA	NV14191	-	gnl|Nvit_2.0|Chr1.Scaffold16:3839387-3845048	1730	13.2048	12.2752	14.1345	12.7509	11.7397	13.7621
NV22719-RA	NV22719	-	gnl|Nvit_2.0|Chr1.Scaffold16:3845019-3849064	3523	5.72478	5.3135	6.13606	6.11956	5.64778	6.59135
NV14193-RA	NV14193	-	gnl|Nvit_2.0|Chr1.Scaffold16:3858236-3860911	1906	5.56989	4.99918	6.1406	5.62946	4.99408	6.26484
NV14194-RA	NV14194	-	gnl|Nvit_2.0|Chr1.Scaffold16:3872489-3877578	3464	0.947847	0.778965	1.11673	1.16669	0.958817	1.37457
NV22850-RA	NV22850	-	gnl|Nvit_2.0|Chr1.Scaffold16:3879600-3882104	1963	0.19784	0.09209	0.30359	0.104007	0.0190856	0.188928
NV22851-RA	NV22851	-	gnl|Nvit_2.0|Chr1.Scaffold16:3882741-3885730	1547	2.54042	2.10474	2.9761	4.61763	3.96784	5.26743
NV22849-RA	NV22849	-	gnl|Nvit_2.0|Chr1.Scaffold16:3866816-3871983	4470	4.68501	4.3574	5.01263	5.39812	5.00778	5.78846
NV22848-RA	NV22848	-	gnl|Nvit_2.0|Chr1.Scaffold16:3855008-3856702	1627	88.9919	86.4896	91.4943	65.9965	63.6119	68.381
NV14195-RA	NV14195	-	gnl|Nvit_2.0|Chr1.Scaffold16:3889276-3891100	1412	2.29439	1.85687	2.73192	2.85565	2.31598	3.39531
NV14197-RA	NV14197	-	gnl|Nvit_2.0|Chr1.Scaffold16:3896626-3897006	380	1.92161	0.706278	3.13695	1.799	0.50426	3.09375
NV14198-RA	NV14198	-	gnl|Nvit_2.0|Chr1.Scaffold16:3897253-3897630	377	4.72663	2.75809	6.69517	5.07309	2.95746	7.18871
NV22718-RA	NV22718	-	gnl|Nvit_2.0|Chr1.Scaffold16:3901873-3902921	892	1.02251	0.628946	1.41608	1.78968	1.21652	2.36284
NV14196-RA	NV14196	-	gnl|Nvit_2.0|Chr1.Scaffold16:3891574-3893535	574	21.3828	18.8406	23.9249	17.3352	14.8396	19.8309
NV50643-RA	NV50643	-	gnl|Nvit_2.0|Chr1.Scaffold161:1771-4594	1456	0.0200943	0	0.0602829	0.0491457	0	0.118648
NV14202-RA	NV14202	-	gnl|Nvit_2.0|Chr1.Scaffold16:3909291-3909770	479	2.68897	1.59254	3.7854	2.38995	1.29337	3.48654
NV14201-RA	NV14201	-	gnl|Nvit_2.0|Chr1.Scaffold16:3905594-3906274	680	10.4397	8.90048	11.979	8.92007	7.36137	10.4788
NV22852-RA	NV22852	-	gnl|Nvit_2.0|Chr1.Scaffold16:3886464-3887369	747	173.383	167.552	179.213	184.861	178.253	191.47
NV21302-RA	NV21302	-	gnl|Nvit_2.0|Chr1.Scaffold161:40055-42441	1355	0	0	0	0	0	0
NV21304-RA	NV21304	-	gnl|Nvit_2.0|Chr1.Scaffold161:44317-44700	383	0	0	0	0	0	0
TCONS_00003728	XLOC_001613	TSS2989	gnl|Nvit_2.0|Chr1.Scaffold161:22747-24178	1252	2.39616	1.91451	2.87781	2.27422	1.75588	2.79256
TCONS_00003774	XLOC_001631	TSS3024	gnl|Nvit_2.0|Chr1.Scaffold161:72245-73254	1009	0.319985	0.117609	0.522361	0.777813	0.429964	1.12566
NV21305-RA	NV21305	-	gnl|Nvit_2.0|Chr1.Scaffold161:66461-70149	1068	8.39883	7.40031	9.39735	5.05586	4.20126	5.91046
NV18251-RA	NV18251	-	gnl|Nvit_2.0|Chr1.Scaffold161:84562-88752	1983	0.125711	0.0419037	0.209519	0.137083	0.0401507	0.234015
NV18252-RA	NV18252	-	gnl|Nvit_2.0|Chr1.Scaffold161:93826-96357	1422	0	0	0	0.0505616	0	0.122067
NV21303-RA	NV21303	-	gnl|Nvit_2.0|Chr1.Scaffold161:5370-8711	1970	51.2285	49.5303	52.9267	42.9535	41.2312	44.6758
NV18254-RA	NV18254	-	gnl|Nvit_2.0|Chr1.Scaffold161:106933-110243	2148	0.701292	0.512168	0.890416	0.923475	0.683022	1.16393
NV18253-RA	NV18253	-	gnl|Nvit_2.0|Chr1.Scaffold161:97530-105640	3114	3.12404	2.79921	3.44886	3.96814	3.56209	4.3742
NV18255-RA	NV18255	-	gnl|Nvit_2.0|Chr1.Scaffold161:114668-115621	793	1.52431	1.00147	2.04714	1.62395	1.03097	2.21694
TCONS_00003775	XLOC_001632	TSS3025	gnl|Nvit_2.0|Chr1.Scaffold161:150795-151459	664	0.648498	0.257439	1.03956	0.565382	0.165597	0.965168
NV50644-RA	NV50644	-	gnl|Nvit_2.0|Chr1.Scaffold161:246214-260267	418	0	0	0	0	0	0
NV18250-RA	NV18250	-	gnl|Nvit_2.0|Chr1.Scaffold161:75360-83395	6418	9.05666	8.67995	9.43337	10.3716	9.92394	10.8193
NV18256-RA	NV18256	-	gnl|Nvit_2.0|Chr1.Scaffold161:130248-135150	2310	5.99039	5.45987	6.52091	6.93894	6.30617	7.57172
NV18258-RA	NV18258	-	gnl|Nvit_2.0|Chr1.Scaffold161:308320-311454	635	1.77651	1.10505	2.44797	1.89714	1.13828	2.65599
NV18257-RA	NV18257	-	gnl|Nvit_2.0|Chr1.Scaffold161:267272-298992	1780	3.90917	3.4117	4.40664	3.20048	2.70216	3.69879
NV18260-RA	NV18260	-	gnl|Nvit_2.0|Chr1.Scaffold161:319502-323147	1115	0.112228	0	0.224455	0.751727	0.43119	1.07226
NV18259-RA	NV18259	-	gnl|Nvit_2.0|Chr1.Scaffold161:316218-319154	2195	0.186629	0.0902542	0.283004	0.137479	0.0458264	0.229132
NV30346-RA	NV30346	-	gnl|Nvit_2.0|Chr1.Scaffold164:1024-1476	452	0	0	0	0	0	0
NV30347-RA	NV30347	-	gnl|Nvit_2.0|Chr1.Scaffold164:2467-3358	498	0	0	0	0	0	0
NV22223-RA	NV22223	-	gnl|Nvit_2.0|Chr1.Scaffold164:5167-5910	743	0.444789	0.148263	0.741315	0	0	0
NV30331-RA	NV30331	-	gnl|Nvit_2.0|Chr1.Scaffold161:329212-330860	489	7.20524	5.48286	8.92762	7.96619	6.00505	9.92733
NV22224-RA	NV22224	-	gnl|Nvit_2.0|Chr1.Scaffold164:6464-11905	996	1.46517	1.02834	1.902	1.06815	0.657018	1.47928
NV18286-RA	NV18286	-	gnl|Nvit_2.0|Chr1.Scaffold164:15770-18027	1166	0.874076	0.569762	1.17839	0.871662	0.536159	1.20716
NV18287-RA	NV18287	-	gnl|Nvit_2.0|Chr1.Scaffold164:21616-23639	878	1.31652	0.864955	1.76808	1.87596	1.28273	2.4692
NV18288-RA	NV18288	-	gnl|Nvit_2.0|Chr1.Scaffold164:30832-36683	2314	5.09952	4.61052	5.58853	5.74489	5.16969	6.3201
NV22222-RA	NV22222	-	gnl|Nvit_2.0|Chr1.Scaffold164:43461-44645	874	1.51987	1.03312	2.00662	2.2654	1.61144	2.91937
NV18289-RA	NV18289	-	gnl|Nvit_2.0|Chr1.Scaffold164:38442-41518	917	12.5724	11.2187	13.9262	15.2014	13.5622	16.8406
NV18290-RA	NV18290	-	gnl|Nvit_2.0|Chr1.Scaffold164:45408-47272	1692	10.3796	9.54452	11.2146	10.2869	9.36685	11.207
NV18292-RA	NV18292	-	gnl|Nvit_2.0|Chr1.Scaffold164:81915-84307	1540	0.0751251	6.83725e-18	0.15025	0.206846	0.0689485	0.344743
NV22225-RA	NV22225	-	gnl|Nvit_2.0|Chr1.Scaffold164:88687-90128	1108	0.00942901	0	0.0660031	0.0344456	0	0.103337
NV18293-RA	NV18293	-	gnl|Nvit_2.0|Chr1.Scaffold164:92278-96326	2188	0.437136	0.287292	0.58698	0.521234	0.342452	0.700016
NV18295-RA	NV18295	-	gnl|Nvit_2.0|Chr1.Scaffold164:107006-109715	1599	0.0538714	0	0.116077	0.131902	0.0242045	0.2396
NV18294-RA	NV18294	-	gnl|Nvit_2.0|Chr1.Scaffold164:97533-103729	2385	1.28056	1.03963	1.52149	1.12076	0.868634	1.37288
NV18296-RA	NV18296	-	gnl|Nvit_2.0|Chr1.Scaffold164:110055-111168	881	0.0770713	0	0.186067	0.0933579	0	0.225386
NV18291-RA	NV18291	-	gnl|Nvit_2.0|Chr1.Scaffold164:47318-75108	4097	6.8363	6.42179	7.25081	5.43285	5.02275	5.84295
NV18299-RA	NV18299	-	gnl|Nvit_2.0|Chr1.Scaffold164:125224-125815	409	2.0301	0.904003	3.1562	3.3898	1.83445	4.94515
NV18298-RA	NV18298	-	gnl|Nvit_2.0|Chr1.Scaffold164:119922-124058	2669	14.0592	13.3093	14.8091	17.3199	16.3971	18.2427
NV18300-RA	NV18300	-	gnl|Nvit_2.0|Chr1.Scaffold164:126271-129201	2150	6.35592	5.78686	6.92498	8.89307	8.14647	9.63966
NV18301-RA	NV18301	-	gnl|Nvit_2.0|Chr1.Scaffold164:129066-131759	1325	0.56383	0.338298	0.789362	0.97054	0.640003	1.30108
NV50651-RA	NV50651	-	gnl|Nvit_2.0|Chr1.Scaffold164:141376-142381	793	18.0227	16.2249	19.8205	24.4135	22.1143	26.7126
NV18302-RA	NV18302	-	gnl|Nvit_2.0|Chr1.Scaffold164:133109-138689	2633	2.86252	2.5216	3.20345	2.99457	2.60798	3.38117
NV18303-RA	NV18303	-	gnl|Nvit_2.0|Chr1.Scaffold164:138513-141064	1532	38.4215	36.7172	40.1257	43.175	41.1766	45.1735
NV18297-RA	NV18297	-	gnl|Nvit_2.0|Chr1.Scaffold164:114183-119781	2242	154.312	151.574	157.051	131.206	128.408	134.004
NV18304-RA	NV18304	-	gnl|Nvit_2.0|Chr1.Scaffold164:144027-154900	1514	2.53031	2.08984	2.97077	2.41561	1.93958	2.89165
NV18305-RA	NV18305	-	gnl|Nvit_2.0|Chr1.Scaffold164:158336-160605	1804	3.73955	3.25678	4.22232	4.01075	3.45722	4.56429
NV18306-RA	NV18306	-	gnl|Nvit_2.0|Chr1.Scaffold164:165108-167043	1530	2.51749	2.08091	2.95408	1.45916	1.09149	1.82683
NV18307-RA	NV18307	-	gnl|Nvit_2.0|Chr1.Scaffold164:167351-168527	918	27.2537	25.2621	29.2454	30.6666	28.3401	32.9931
NV18308-RA	NV18308	-	gnl|Nvit_2.0|Chr1.Scaffold164:168992-171053	1217	3.68731	3.07906	4.29556	3.9774	3.27972	4.67508
NV18309-RA	NV18309	-	gnl|Nvit_2.0|Chr1.Scaffold164:180317-199569	1916	0.363279	0.217967	0.50859	0.142569	0.0417575	0.243381
NV22226-RA	NV22226	-	gnl|Nvit_2.0|Chr1.Scaffold164:171690-173568	977	6.34897	5.42776	7.27017	7.30503	6.21606	8.39399
NV30348-RA	NV30348	-	gnl|Nvit_2.0|Chr1.Scaffold164:199693-199974	281	38.3357	27.0311	49.6403	26.5225	17.8019	35.243
TCONS_00003859	XLOC_001672	TSS3091	gnl|Nvit_2.0|Chr1.Scaffold164:212927-213460	533	1.21348	0.564847	1.86211	0.819722	0.240091	1.39935
NV22221-RA	NV22221	-	gnl|Nvit_2.0|Chr1.Scaffold164:209753-211837	1052	1.90721	1.42664	2.38779	1.2521	0.822634	1.68157
NV18311-RA	NV18311	-	gnl|Nvit_2.0|Chr1.Scaffold164:217536-223670	1827	8.13739	7.43046	8.84432	7.67926	6.9189	8.43962
NV22220-RA	NV22220	-	gnl|Nvit_2.0|Chr1.Scaffold164:234866-236232	1066	0.029751	0	0.089253	0	0	0
NV24955-RA	NV24955	-	gnl|Nvit_2.0|Chr1.Scaffold170:42960-50361	1220	0	0	0	0	0	0
NV24956-RA	NV24956	-	gnl|Nvit_2.0|Chr1.Scaffold170:64351-64701	350	0	0	0	0	0	0
NV50664-RA	NV50664	-	gnl|Nvit_2.0|Chr1.Scaffold170:1266-4645	3173	0.0165453	0	0.0399439	0	0	0
NV18313-RA	NV18313	-	gnl|Nvit_2.0|Chr1.Scaffold164:237184-239298	1432	0	0	0	0	0	0
NV18310-RA	NV18310	-	gnl|Nvit_2.0|Chr1.Scaffold164:204335-207742	2620	44.4497	43.1026	45.7968	48.3382	46.7807	49.8957
NV24957-RA	NV24957	-	gnl|Nvit_2.0|Chr1.Scaffold170:65710-102715	1704	0	0	0	0	0	0
NV24954-RA	NV24954	-	gnl|Nvit_2.0|Chr1.Scaffold170:68917-113892	1558	25.0787	23.7156	26.4418	30.2171	28.5619	31.8724
NV24958-RA	NV24958	-	gnl|Nvit_2.0|Chr1.Scaffold170:108102-128706	1603	0	0	0	0	0	0
NV30389-RA	NV30389	-	gnl|Nvit_2.0|Chr1.Scaffold170:124170-124565	395	0	0	0	0	0	0
NV18312-RA	NV18312	-	gnl|Nvit_2.0|Chr1.Scaffold164:223911-232465	6630	11.7472	11.3254	12.1691	12.017	11.5432	12.4908
NV24952-RA	NV24952	-	gnl|Nvit_2.0|Chr1.Scaffold170:327660-328007	347	0	0	0	0	0	0
NV30391-RA	NV30391	-	gnl|Nvit_2.0|Chr1.Scaffold170:437690-437972	282	0	0	0	0.702655	0	2.10796
NV24951-RA	NV24951	-	gnl|Nvit_2.0|Chr1.Scaffold170:432710-436551	2494	0.0215616	0	0.0520544	0	0	0
NV30392-RA	NV30392	-	gnl|Nvit_2.0|Chr1.Scaffold170:447853-448369	139	0	0	0	21.9446	0	65.8337
NV24962-RA	NV24962	-	gnl|Nvit_2.0|Chr1.Scaffold170:448365-448814	449	0	0	0	0	0	0
NV23534-RA	NV23534	-	gnl|Nvit_2.0|Chr1.Scaffold171:4927-6349	999	0.0324282	0	0.0972847	0.0788086	0	0.190261
NV30395-RA	NV30395	-	gnl|Nvit_2.0|Chr1.Scaffold171:6397-28883	1284	0	0	0	0	0	0
NV23535-RA	NV23535	-	gnl|Nvit_2.0|Chr1.Scaffold171:29850-30185	259	0	0	0	0	0	0
NV50668-RA	NV50668	-	gnl|Nvit_2.0|Chr1.Scaffold171:38381-85208	3541	0	0	0	0.00904335	0	0.02713
NV50667-RA	NV50667	-	gnl|Nvit_2.0|Chr1.Scaffold171:33217-36546	2379	0	0	0	0	0	0
NV23533-RA	NV23533	-	gnl|Nvit_2.0|Chr1.Scaffold171:162347-163513	784	0	0	0	0	0	0
NV23536-RA	NV23536	-	gnl|Nvit_2.0|Chr1.Scaffold171:164350-170705	599	0	0	0	0	0	0
NV23532-RA	NV23532	-	gnl|Nvit_2.0|Chr1.Scaffold171:165901-169895	1651	0	0	0	0	0	0
NV23537-RA	NV23537	-	gnl|Nvit_2.0|Chr1.Scaffold171:171849-172205	356	0	0	0	0	0	0
NV50669-RA	NV50669	-	gnl|Nvit_2.0|Chr1.Scaffold171:185478-196482	2059	0	0	0	0	0	0
NV23538-RA	NV23538	-	gnl|Nvit_2.0|Chr1.Scaffold171:197644-199427	1194	0	0	0	0	0	0
NV23539-RA	NV23539	-	gnl|Nvit_2.0|Chr1.Scaffold171:207729-211849	1261	0	0	0	0	0	0
NV23540-RA	NV23540	-	gnl|Nvit_2.0|Chr1.Scaffold171:213271-307999	2941	0	0	0	0.0110536	0	0.0331608
NV23530-RA	NV23530	-	gnl|Nvit_2.0|Chr1.Scaffold171:218859-219805	736	0	0	0	0	0	0
NV30397-RA	NV30397	-	gnl|Nvit_2.0|Chr1.Scaffold171:225768-226121	353	0	0	0	0	0	0
NV50670-RA	NV50670	-	gnl|Nvit_2.0|Chr1.Scaffold171:242433-259014	1364	0	0	0	0.0265875	0	0.0797624
NV23529-RA	NV23529	-	gnl|Nvit_2.0|Chr1.Scaffold171:259263-261324	917	0	0	0	0	0	0
NV50671-RA	NV50671	-	gnl|Nvit_2.0|Chr1.Scaffold171:306959-307468	509	0	0	0	0	0	0
NV23541-RA	NV23541	-	gnl|Nvit_2.0|Chr1.Scaffold171:309012-310532	1520	0.0190781	0	0.0572343	0	0	0
NV18323-RA	NV18323	-	gnl|Nvit_2.0|Chr1.Scaffold171:315523-317835	1570	0.018353	0	0.055059	0	0	0
NV30396-RA	NV30396	-	gnl|Nvit_2.0|Chr1.Scaffold171:180143-180565	422	0	0	0	0	0	0
NV23531-RA	NV23531	-	gnl|Nvit_2.0|Chr1.Scaffold171:178041-178378	256	0	0	0	0	0	0
NV23542-RA	NV23542	-	gnl|Nvit_2.0|Chr1.Scaffold171:323013-364113	1760	0.0160368	0	0.0481105	0	0	0
NV23528-RA	NV23528	-	gnl|Nvit_2.0|Chr1.Scaffold171:339524-340036	512	0	0	0	0	0	0
NV23527-RA	NV23527	-	gnl|Nvit_2.0|Chr1.Scaffold171:351367-352184	388	0	0	0	0	0	0
NV23543-RA	NV23543	-	gnl|Nvit_2.0|Chr1.Scaffold171:373242-376478	721	0.0258758	0	0.129379	0	0	0
NV30398-RA	NV30398	-	gnl|Nvit_2.0|Chr1.Scaffold171:376561-382197	709	4.14319	3.20494	5.08143	6.06719	4.82223	7.31216
NV18335-RA	NV18335	-	gnl|Nvit_2.0|Chr1.Scaffold175:3274-10236	6395	0.0088468	0	0.0245745	0.0024244	0	0.012122
TCONS_00003914	XLOC_001720	TSS3143	gnl|Nvit_2.0|Chr1.Scaffold175:23701-27427	2044	2.22614	1.87953	2.57275	2.99652	2.55106	3.44198
NV24953-RA	NV24953	-	gnl|Nvit_2.0|Chr1.Scaffold170:143937-323027	6086	4.24376	3.97866	4.50887	4.59466	4.28835	4.90097
NV24959-RA	NV24959	-	gnl|Nvit_2.0|Chr1.Scaffold170:169468-169821	353	0	0	0	0	0	0
NV18322-RA	NV18322	-	gnl|Nvit_2.0|Chr1.Scaffold170:195319-200693	3686	0.0272535	0	0.0617223	0.0265293	0	0.0689673
NV50665-RA	NV50665	-	gnl|Nvit_2.0|Chr1.Scaffold170:202280-207037	3511	0.00370701	0	0.0185351	0.0054758	0	0.0237285
NV30390-RA	NV30390	-	gnl|Nvit_2.0|Chr1.Scaffold170:207234-229455	613	0	0	0	0.0803831	0	0.241149
NV24960-RA	NV24960	-	gnl|Nvit_2.0|Chr1.Scaffold170:229762-231801	2039	0.148825	0.0590803	0.238571	0.0332029	0	0.0801588
NV50666-RA	NV50666	-	gnl|Nvit_2.0|Chr1.Scaffold170:232516-254225	1277	0.0236119	0	0.0708357	0.028822	0	0.086466
NV24961-RA	NV24961	-	gnl|Nvit_2.0|Chr1.Scaffold170:297938-299531	1398	0	0	0	0	0	0
NV18337-RA	NV18337	-	gnl|Nvit_2.0|Chr1.Scaffold175:38061-39044	626	4.74381	3.63337	5.85425	4.81512	3.59208	6.03816
TCONS_00003933	XLOC_001730	TSS3159	gnl|Nvit_2.0|Chr1.Scaffold175:78910-79773	863	0.555457	0.258553	0.852361	0.192126	1.21973e-17	0.384253
NV24923-RA	NV24923	-	gnl|Nvit_2.0|Chr1.Scaffold175:94633-95403	770	1.03032	0.59099	1.46965	1.0168	0.537478	1.49613
NV24924-RA	NV24924	-	gnl|Nvit_2.0|Chr1.Scaffold175:104589-222101	2441	0.176674	0.0883371	0.265011	0.271335	0.14999	0.39268
NV24925-RA	NV24925	-	gnl|Nvit_2.0|Chr1.Scaffold175:235007-249779	1073	0	0	0	0	0	0
NV30445-RA	NV30445	-	gnl|Nvit_2.0|Chr1.Scaffold181:373-547	174	0	0	0	0	0	0
NV24922-RA	NV24922	-	gnl|Nvit_2.0|Chr1.Scaffold175:259474-260144	318	0	0	0	0	0	0
TCONS_00003931	XLOC_001728	TSS3157	gnl|Nvit_2.0|Chr1.Scaffold175:252087-253450	1106	0.567069	0.313468	0.82067	0.759556	0.43568	1.08343
TCONS_00003959	XLOC_001742	TSS3175	gnl|Nvit_2.0|Chr1.Scaffold181:12151-12933	782	1.05265	0.613665	1.49164	0.883747	0.441873	1.32562
NV18338-RA	NV18338	-	gnl|Nvit_2.0|Chr1.Scaffold175:41905-43859	1649	9.02023	8.22986	9.8106	6.80603	6.04628	7.56578
NV50680-RA	NV50680	-	gnl|Nvit_2.0|Chr1.Scaffold181:15383-59087	1105	0.652896	0.38062	0.925173	0.622175	0.328879	0.915471
NV22099-RA	NV22099	-	gnl|Nvit_2.0|Chr1.Scaffold181:200750-201782	571	0	0	0	0	0	0
NV18378-RA	NV18378	-	gnl|Nvit_2.0|Chr1.Scaffold181:224760-233063	1723	0.230172	0.10714	0.353205	0.564012	0.350835	0.777188
NV22098-RA	NV22098	-	gnl|Nvit_2.0|Chr1.Scaffold181:87435-88922	915	0	0	0	0	0	0
NV18336-RA	NV18336	-	gnl|Nvit_2.0|Chr1.Scaffold175:33584-35020	1206	114.08	110.677	117.483	145.872	141.623	150.121
NV22100-RA	NV22100	-	gnl|Nvit_2.0|Chr1.Scaffold181:237222-239088	1256	46.7675	44.6439	48.8911	50.6298	48.1889	53.0707
NV18380-RA	NV18380	-	gnl|Nvit_2.0|Chr1.Scaffold181:247435-248747	863	2.2615	1.66242	2.86059	4.13072	3.23987	5.02157
NV18381-RA	NV18381	-	gnl|Nvit_2.0|Chr1.Scaffold181:431817-433137	827	0	0	0	0	0	0
NV18382-RA	NV18382	-	gnl|Nvit_2.0|Chr1.Scaffold181:435728-437722	1084	0.0291054	0	0.0873163	0	0	0
NV18417-RA	NV18417	-	gnl|Nvit_2.0|Chr1.Scaffold189:6424-20370	381	0	0	0	0	0	0
NV30480-RA	NV30480	-	gnl|Nvit_2.0|Chr1.Scaffold189:2176-2718	542	0	0	0	0.0993936	0	0.298181
NV18383-RA	NV18383	-	gnl|Nvit_2.0|Chr1.Scaffold181:439363-441339	1415	0	0	0	0	0	0
NV22101-RA	NV22101	-	gnl|Nvit_2.0|Chr1.Scaffold181:258223-304826	1165	3.92441	3.27924	4.56957	6.46379	5.5474	7.38018
NV25413-RA	NV25413	-	gnl|Nvit_2.0|Chr1.Scaffold189:44146-47170	1423	0.0206618	0	0.0619853	0	0	0
NV24502-RA	NV24502	-	gnl|Nvit_2.0|Chr1.Scaffold189:44146-58896	1575	0	0	0	0	0	0
NV24501-RA	NV24501	-	gnl|Nvit_2.0|Chr1.Scaffold189:49591-53248	2435	0.0332176	0	0.0715739	0.0408116	0	0.0879367
NV24500-RA	NV24500	-	gnl|Nvit_2.0|Chr1.Scaffold189:56452-57316	510	0	0	0	0	0	0
NV30481-RA	NV30481	-	gnl|Nvit_2.0|Chr1.Scaffold189:57514-58187	592	0	0	0	0	0	0
NV50691-RA	NV50691	-	gnl|Nvit_2.0|Chr1.Scaffold189:58946-59762	810	0	0	0	0	0	0
NV24499-RA	NV24499	-	gnl|Nvit_2.0|Chr1.Scaffold189:163345-163797	367	1.07146	0.113117	2.02981	1.19072	0.125707	2.25573
NV18418-RA	NV18418	-	gnl|Nvit_2.0|Chr1.Scaffold189:165612-166857	981	0.764328	0.445581	1.08307	0.484366	0.204717	0.764015
NV18379-RA	NV18379	-	gnl|Nvit_2.0|Chr1.Scaffold181:239906-247363	1165	38.2364	36.2226	40.2503	40.9155	38.6157	43.2154
NV24498-RA	NV24498	-	gnl|Nvit_2.0|Chr1.Scaffold189:186314-279753	1561	0	0	0	0	0	0
NV50692-RA	NV50692	-	gnl|Nvit_2.0|Chr1.Scaffold189:190448-192253	1645	0	0	0	0	0	0
NV24504-RA	NV24504	-	gnl|Nvit_2.0|Chr1.Scaffold189:226441-229026	1170	0	0	0	0.0321446	0	0.0964339
NV50693-RA	NV50693	-	gnl|Nvit_2.0|Chr1.Scaffold189:281952-285344	1799	0	0	0	0	0	0
NV24503-RA	NV24503	-	gnl|Nvit_2.0|Chr1.Scaffold189:167390-185362	4300	1.68897	1.48782	1.89012	2.10267	1.85357	2.35177
NV24505-RA	NV24505	-	gnl|Nvit_2.0|Chr1.Scaffold189:339203-339626	364	0	0	0	0	0	0
NV30482-RA	NV30482	-	gnl|Nvit_2.0|Chr1.Scaffold189:380873-381722	589	0	0	0	0	0	0
NV25912-RA	NV25912	-	gnl|Nvit_2.0|Chr1.Scaffold1910:28-408	380	0	0	0	0	0	0
NV19149-RA	NV19149	-	gnl|Nvit_2.0|Chr1.Scaffold1910:10873-17249	3083	0	0	0	0	0	0
NV18419-RA	NV18419	-	gnl|Nvit_2.0|Chr1.Scaffold189:294921-332438	1853	8.14097	7.43966	8.84228	11.1478	10.2391	12.0565
NV24497-RA	NV24497	-	gnl|Nvit_2.0|Chr1.Scaffold189:327026-328381	1192	0	0	0	0	0	0
NV18444-RA	NV18444	-	gnl|Nvit_2.0|Chr1.Scaffold197:30275-178540	2017	0.205477	0.0993691	0.311585	0.0504215	0	0.108643
NV26122-RA	NV26122	-	gnl|Nvit_2.0|Chr1.Scaffold197:84499-84965	361	0.226318	0	0.678954	0	0	0
NV30546-RA	NV30546	-	gnl|Nvit_2.0|Chr1.Scaffold197:230094-233470	2498	0.0107616	0	0.0322848	0	0	0
NV26119-RA	NV26119	-	gnl|Nvit_2.0|Chr1.Scaffold197:257136-258750	706	0.0534707	0	0.160412	0.128556	0	0.310361
NV26118-RA	NV26118	-	gnl|Nvit_2.0|Chr1.Scaffold197:260432-260806	374	0.20178	0	0.605341	0.451127	0	1.08912
NV50704-RA	NV50704	-	gnl|Nvit_2.0|Chr1.Scaffold197:266662-267562	702	0	0	0	0	0	0
NV26121-RA	NV26121	-	gnl|Nvit_2.0|Chr1.Scaffold197:206850-217142	1854	1.64529	1.33011	1.96047	1.49903	1.16591	1.83214
NV19178-RA	NV19178	-	gnl|Nvit_2.0|Chr1.Scaffold2193:400-1420	532	0.0869893	0	0.260968	0	0	0
NV21803-RA	NV21803	-	gnl|Nvit_2.0|Chr1.Scaffold2193:1343-2707	271	0	0	0	0	0	0
NV19179-RA	NV19179	-	gnl|Nvit_2.0|Chr1.Scaffold2193:10628-12539	1183	0	0	0	0	0	0
NV21802-RA	NV21802	-	gnl|Nvit_2.0|Chr1.Scaffold2193:26084-27294	780	0	0	0	0	0	0
NV21801-RA	NV21801	-	gnl|Nvit_2.0|Chr1.Scaffold2193:27326-28574	629	0	0	0	0	0	0
NV26120-RA	NV26120	-	gnl|Nvit_2.0|Chr1.Scaffold197:236622-237776	482	0	0	0	0	0	0
NV26124-RA	NV26124	-	gnl|Nvit_2.0|Chr1.Scaffold197:238246-239582	645	0.0618224	0	0.185467	0	0	0
NV23517-RA	NV23517	-	gnl|Nvit_2.0|Chr1.Scaffold230:7327-7650	323	0.350752	0	1.05226	0	0	0
NV18515-RA	NV18515	-	gnl|Nvit_2.0|Chr1.Scaffold230:50303-52827	1626	0	0	0	0	0	0
NV23518-RA	NV23518	-	gnl|Nvit_2.0|Chr1.Scaffold230:61075-61542	467	0	0	0	0	0	0
NV50767-RA	NV50767	-	gnl|Nvit_2.0|Chr1.Scaffold230:68192-71153	1421	0	0	0	0	0	0
NV30723-RA	NV30723	-	gnl|Nvit_2.0|Chr1.Scaffold230:77839-79673	1619	0.0895756	0.00289332	0.176258	0.151651	0.0370137	0.266289
NV23519-RA	NV23519	-	gnl|Nvit_2.0|Chr1.Scaffold230:104160-108725	778	0	0	0	0.0556462	0	0.166939
NV23520-RA	NV23520	-	gnl|Nvit_2.0|Chr1.Scaffold230:128663-131793	614	0.335762	0.0354474	0.636077	0.481003	0.0882656	0.87374
[truncated: 19,217 more rows]
