# Supplementary material for: Transcriptome Profiling of Nasonia vitripennis Testis Reveals Novel Transcripts Expressed from the Selfish B Chromosome, Paternal Sex Ratio
Source: G3 (Bethesda). 2013 Sep 1;3(9):1597–605. doi: 10.1534/g3.113.007583 (PMC3755920; doi:10.1534/g3.113.007583)
Supplement: Supporting Information [file supp_g3.113.007583_TableS10.xlsx]

## Sheet: psr.05.total-hits-norm
gene_id	Description	Gene Biotype	GO Term Accession	GO Term Evidence Code	GO Term Name	GO domain	locus	WT FPKM	PSR FPKMK	log2(fold_change)	test_stat	p_value	q_value
NV20735	Unknown	protein_coding					gnl|Nvit_2.0|Chr5.Scaffold7:1856445-1856939	0	0.907059	1.79769e+308	1.79769e+308	0.0013499	0.0334964
NV22223	Unknown (46%A)	protein_coding					gnl|Nvit_2.0|Chr1.Scaffold164:5167-5910	0	0.444789	1.79769e+308	1.79769e+308	0.0013499	0.0334964
NV25172	Unknown (75%A)	protein_coding					gnl|Nvit_2.0|ChrUn.Scaffold293:56062-84101	0	0.311888	1.79769e+308	1.79769e+308	0.000455559	0.0141303
NV30177	TE:120.7 kDa protein in NOF-FB Transposable element (55%A)	protein_coding					gnl|Nvit_2.0|Chr1.Scaffold129:53446-63231	0	0.247287	1.79769e+308	1.79769e+308	0.000289532	0.0096565
XLOC_000958							gnl|Nvit_2.0|Chr1.Scaffold129:247749-248196	0	1.25371	1.79769e+308	1.79769e+308	0.000782701	0.0215321
XLOC_002586							gnl|Nvit_2.0|Chr1.Scaffold53:723482-724480	0	0.626493	1.79769e+308	1.79769e+308	0.000342518	0.0111931
XLOC_004266							gnl|Nvit_2.0|Chr2.Scaffold19:413054-413797	0	0.49421	1.79769e+308	1.79769e+308	0.000782701	0.0215321
XLOC_004561							gnl|Nvit_2.0|Chr2.Scaffold21:867115-867516	0	2.47011	1.79769e+308	1.79769e+308	0.000289532	0.0096565
XLOC_004762							gnl|Nvit_2.0|Chr2.Scaffold272:50769-51221	0	6.55388	1.79769e+308	1.79769e+308	0.000782701	0.0215321
XLOC_005193							gnl|Nvit_2.0|Chr2.Scaffold31:688257-688782	0	2.50495	1.79769e+308	1.79769e+308	0.000670321	0.0195686
XLOC_006071							gnl|Nvit_2.0|Chr2.Scaffold93:430129-431476	0	0.331486	1.79769e+308	1.79769e+308	0.000289532	0.0096565
XLOC_006349							gnl|Nvit_2.0|Chr3.Scaffold17:2382024-2382833	0	0.43539	1.79769e+308	1.79769e+308	0.000782701	0.0215321
XLOC_008239							gnl|Nvit_2.0|Chr3.Scaffold89:370999-371747	0	0.489203	1.79769e+308	1.79769e+308	0.000782701	0.0215321
XLOC_010245							gnl|Nvit_2.0|Chr4.Scaffold82:138947-139186	0	44.2139	1.79769e+308	1.79769e+308	0.000782701	0.0215321
XLOC_011290							gnl|Nvit_2.0|Chr5.Scaffold10:3090671-3091096	0	1.5568	1.79769e+308	1.79769e+308	0.000455559	0.0141303
XLOC_012401							gnl|Nvit_2.0|Chr5.Scaffold2:6062464-6063245	0	0.550252	1.79769e+308	1.79769e+308	0.000670321	0.0195686
XLOC_012405							gnl|Nvit_2.0|Chr5.Scaffold2:7175456-7176003	0	0.825299	1.79769e+308	1.79769e+308	0.000782701	0.0215321
XLOC_014101							gnl|Nvit_2.0|ChrUn.Scaffold147:251480-252684	0	0.329145	1.79769e+308	1.79769e+308	0.000782701	0.0215321
XLOC_014375							gnl|Nvit_2.0|ChrUn.Scaffold1669:5863-14620	0	1.26624	1.79769e+308	1.79769e+308	3.02405e-05	0.00132577
XLOC_015386							gnl|Nvit_2.0|ChrUn.Scaffold2362:28-317	0	84.6636	1.79769e+308	1.79769e+308	2.37714e-07	1.66628e-05
XLOC_015390							gnl|Nvit_2.0|ChrUn.Scaffold2387:211-866	0	0.664576	1.79769e+308	1.79769e+308	0.000729686	0.0207643
XLOC_016700							gnl|Nvit_2.0|ChrUn.Scaffold3875:1092-1261	0	450.066	1.79769e+308	1.79769e+308	0.000782701	0.0215321
XLOC_018923							gnl|Nvit_2.0|ChrUn.Scaffold828:6800-7660	0	1.71538	1.79769e+308	1.79769e+308	0.000157318	0.00586141
XLOC_019156							gnl|Nvit_2.0|ChrUn.Scaffold932:66884-67662	0	0.461171	1.79769e+308	1.79769e+308	0.000782701	0.0215321
XLOC_015384							gnl|Nvit_2.0|ChrUn.Scaffold2362:1211-2063	0.0595324	20.9545	8.45937	-5.7967	6.76338e-09	6.12505e-07
XLOC_014056							gnl|Nvit_2.0|ChrUn.Scaffold1457:10073-10223	40.5385	1224.05	4.91623	-5.27212	1.34857e-07	9.84218e-06
XLOC_000955							gnl|Nvit_2.0|Chr1.Scaffold129:111691-113715	0.0167412	0.491194	4.87482	-3.28285	0.00102763	0.026883
XLOC_019062							gnl|Nvit_2.0|ChrUn.Scaffold882:16166-16330	24.9911	521.594	4.38344	-4.61561	3.91938e-06	0.000215197
XLOC_002643							gnl|Nvit_2.0|Chr1.Scaffold57:815480-816192	12.2579	234.093	4.2553	-5.70066	1.19346e-08	1.03547e-06
XLOC_006346							gnl|Nvit_2.0|Chr3.Scaffold17:2365170-2366059	0.0922039	1.75029	4.24662	-3.95178	7.75711e-05	0.00306505
XLOC_017627							gnl|Nvit_2.0|ChrUn.Scaffold510:1677-1870	16.1133	269.361	4.06322	-4.7796	1.75641e-06	0.000105373
XLOC_004254							gnl|Nvit_2.0|Chr2.Scaffold19:2747146-2749458	14.8152	234.134	3.98219	-4.92353	8.49984e-07	5.35317e-05
NV31101	Unknown	non_coding_cds					gnl|Nvit_2.0|ChrUn.Scaffold3835:631-833	80.893	1270.89	3.97368	-8.11548	4.44089e-16	8.8868e-14
XLOC_014143							gnl|Nvit_2.0|ChrUn.Scaffold1507:17-178	36.6059	570.991	3.96332	-4.64355	3.4247e-06	0.000191398
XLOC_018796							gnl|Nvit_2.0|ChrUn.Scaffold762:36192-36326	128.266	1895.32	3.88523	-4.27966	1.87177e-05	0.000879661
XLOC_009682							gnl|Nvit_2.0|Chr4.Scaffold4:3808773-3808936	60.1384	806.173	3.74473	-5.44433	5.19995e-08	4.03224e-06
XLOC_004028							gnl|Nvit_2.0|Chr2.Scaffold15:23254-23403	70.2891	929.833	3.7256	-4.78788	1.68555e-06	0.000102513
XLOC_004281							gnl|Nvit_2.0|Chr2.Scaffold19:1774775-1774946	224.424	2802.55	3.64244	-7.62163	2.5091e-14	4.44721e-12
XLOC_017893							gnl|Nvit_2.0|ChrUn.Scaffold552:32163-32289	906.009	11176.6	3.62481	-6.96579	3.26561e-12	4.71121e-10
XLOC_000003							gnl|Nvit_2.0|Chr1.Scaffold1:174887-198950	850.189	10301.3	3.5989	-6.23171	4.61378e-10	4.97767e-08
XLOC_005320							gnl|Nvit_2.0|Chr2.Scaffold353:62570-62976	28.4428	336.52	3.56456	-6.26244	3.78992e-10	4.1247e-08
XLOC_017019							gnl|Nvit_2.0|ChrUn.Scaffold426:133849-134007	131.329	1441.12	3.45593	-6.01313	1.81972e-09	1.77774e-07
XLOC_011267							gnl|Nvit_2.0|Chr5.Scaffold10:988426-988639	82.875	907.028	3.45214	-7.22447	5.03153e-13	7.90205e-11
XLOC_017073							gnl|Nvit_2.0|ChrUn.Scaffold434:5276-5951	18.6445	201.78	3.43596	-5.3941	6.88668e-08	5.20994e-06
XLOC_001593							gnl|Nvit_2.0|Chr1.Scaffold16:1044964-1045185	9.64222	103.641	3.42609	-4.06728	4.75645e-05	0.00201411
NV30086	Unknown (Fragment) (94%U)	protein_coding	GO:0003676	IEA	nucleic acid binding	molecular_function	gnl|Nvit_2.0|Chr4.Scaffold1135:10387-10559	1667.67	17819.6	3.41755	-10.3398	0	0
NV26029	Unknown	protein_coding					gnl|Nvit_2.0|Chr3.Scaffold20:1062114-1063150	31.8677	329.389	3.36963	-5.62256	1.88146e-08	1.59886e-06
XLOC_002793							gnl|Nvit_2.0|Chr1.Scaffold60:753779-754149	0.465169	4.80115	3.36755	-3.09189	0.00198887	0.0465584
XLOC_015616							gnl|Nvit_2.0|ChrUn.Scaffold264:170778-170907	581.941	5786.52	3.31375	-5.96612	2.4296e-09	2.33675e-07
NV12015	H/ACA ribonucleoprotein complex subunit 3, putative (88%a)	protein_coding					gnl|Nvit_2.0|Chr3.Scaffold6:2919398-2920176	32.1349	300.654	3.22589	-5.08788	3.62094e-07	2.48204e-05
XLOC_017886							gnl|Nvit_2.0|ChrUn.Scaffold551:63708-63837	271.572	2479.94	3.19089	-4.51399	6.36195e-06	0.000326168
NV10019	Unknown	protein_coding					gnl|Nvit_2.0|Chr1.Scaffold1:627930-631858	1.12969	9.88966	3.13	-8.07482	6.66134e-16	1.29136e-13
XLOC_015993							gnl|Nvit_2.0|ChrUn.Scaffold3044:1764-1931	327.5	2863.34	3.12814	-6.65156	2.90006e-11	3.74802e-09
NV30917	Unknown	non_coding_cds					gnl|Nvit_2.0|ChrUn.Scaffold3029:2465-2620	89.6899	758.616	3.08035	-4.59505	4.32643e-06	0.000233382
NV11368	DNA replication complex GINS protein PSF1 (73%U)	protein_coding					gnl|Nvit_2.0|Chr4.Scaffold4:2082240-2082519	16.1133	134.68	3.06322	-3.28934	0.00100422	0.0263411
NV30911	Unknown	protein_coding					gnl|Nvit_2.0|Chr5.Scaffold2:5353218-5361084	1628.21	13542.4	3.05612	-9.6433	0	0
XLOC_018921							gnl|Nvit_2.0|ChrUn.Scaffold827:2386-5399	79.2805	555.174	2.8079	-4.73767	2.16187e-06	0.000126264
NV31779	Unknown	protein_coding					gnl|Nvit_2.0|Chr2.Scaffold8:7020-20955	42.9154	294.147	2.77697	-4.3343	1.46223e-05	0.000705911
XLOC_010679							gnl|Nvit_2.0|Chr4.Scaffold9:2037096-2037301	86.0733	580.352	2.75329	-5.41449	6.14621e-08	4.7364e-06
NV30611	Polyadenylate-binding protein 2 (76%A)	protein_coding					gnl|Nvit_2.0|Chr5.Scaffold1:2925581-2927653	756.216	5063.43	2.74324	-6.27918	3.40362e-10	3.73706e-08
XLOC_015656							gnl|Nvit_2.0|ChrUn.Scaffold2681:5531-5732	395.061	2637.08	2.73879	-6.80946	9.79661e-12	1.30695e-09
XLOC_019229							gnl|Nvit_2.0|ChrUn.Scaffold956:1376-1508	418.007	2750.6	2.71814	-4.5732	4.80325e-06	0.000253591
NV30508	Unknown (68%A)	protein_coding					gnl|Nvit_2.0|Chr3.Scaffold18:2879833-2879994	631.453	4111.13	2.70279	-6.03521	1.58758e-09	1.60139e-07
NV30014	RNA polymerase II elongation factor ELL, putative (72%a)	protein_coding					gnl|Nvit_2.0|ChrUn.Scaffold1036:3123-3257	3663.53	23533.5	2.68341	-6.7436	1.54508e-11	2.03933e-09
XLOC_014470							gnl|Nvit_2.0|ChrUn.Scaffold1749:4566-4771	63.7353	407.815	2.67775	-4.97716	6.45237e-07	4.19134e-05
NV30929	Fermitin family protein 2 (89%A)	protein_coding					gnl|Nvit_2.0|Chr2.Scaffold309:76705-76858	265.229	1694.24	2.67533	-4.9527	7.31921e-07	4.65689e-05
XLOC_016281							gnl|Nvit_2.0|ChrUn.Scaffold3399:4739-4889	256.744	1632.07	2.66831	-4.81916	1.44166e-06	8.85478e-05
NV21731	GLEAN_03093 (45%A)	protein_coding					gnl|Nvit_2.0|ChrUn.Scaffold413:152872-161968	0.0444613	0.278212	2.64556	-3.39372	0.000689494	0.0199304
XLOC_008603							gnl|Nvit_2.0|Chr4.Scaffold187:406117-406257	229.792	1437.76	2.64542	-4.22756	2.36239e-05	0.0010896
XLOC_013889							gnl|Nvit_2.0|ChrUn.Scaffold1340:3557-3835	30.7234	191.854	2.6426	-4.21605	2.48623e-05	0.00112991
XLOC_018877							gnl|Nvit_2.0|ChrUn.Scaffold803:8079-8282	287.759	1783.03	2.6314	-6.18457	6.22704e-10	6.58766e-08
XLOC_013420							gnl|Nvit_2.0|ChrUn.Scaffold1157:4467-4687	49.0314	302.451	2.62492	-4.95375	7.2797e-07	4.65563e-05
NV30106	Unknown	non_coding_cds					gnl|Nvit_2.0|ChrUn.Scaffold1178:4565-4747	524.148	3215.83	2.61715	-6.22145	4.92592e-10	5.26861e-08
NV30204		protein_coding	GO:0004014	IEA	adenosylmethionine decarboxylase activity	molecular_function	gnl|Nvit_2.0|ChrUn.Scaffold1354:51448-51647	117.828	714.054	2.59935	-5.22785	1.71497e-07	1.22285e-05
NV31298	Unknown (78%A)	protein_coding	GO:0003676	IEA	nucleic acid binding	molecular_function	gnl|Nvit_2.0|Chr2.Scaffold474:34126-36072	0.246764	1.48159	2.58594	-4.47776	7.543e-06	0.000378891
XLOC_014579							gnl|Nvit_2.0|ChrUn.Scaffold1823:3489-3653	183.268	1096	2.58022	-4.73405	2.20079e-06	0.000127595
XLOC_005802							gnl|Nvit_2.0|Chr2.Scaffold76:182447-183572	0.308025	1.83318	2.57323	-3.86358	0.000111736	0.00430531
XLOC_015957							gnl|Nvit_2.0|ChrUn.Scaffold299:167818-167956	1084.77	6145.08	2.50204	-5.26153	1.4286e-07	1.0305e-05
NV30100		protein_coding					gnl|Nvit_2.0|Chr2.Scaffold116:518569-518829	234.915	1314.84	2.48467	-5.45252	4.96621e-08	3.87521e-06
NV31183		protein_coding					gnl|Nvit_2.0|Chr4.Scaffold40:1764166-1764523	44.3115	246.914	2.47826	-4.02859	5.61124e-05	0.00229765
XLOC_015400							gnl|Nvit_2.0|ChrUn.Scaffold2393:159-722	37.2183	206.391	2.4713	-4.58475	4.5454e-06	0.000243923
NV30863	Unknown sym:LOC100499164 (100%e)	protein_coding					gnl|Nvit_2.0|ChrUn.Scaffold289:1158-15423	28.1591	155.777	2.4678	-3.68006	0.000233181	0.00812663
NV30195	Phosphatidylinositol-5-phosphate 4-kinase type-2 alpha (92%U)	protein_coding					gnl|Nvit_2.0|ChrUn.Scaffold134:444582-444781	399.737	2097.89	2.39182	-3.5169	0.000436617	0.013749
XLOC_018129							gnl|Nvit_2.0|ChrUn.Scaffold593:7480-7713	88.2513	455.516	2.36781	-5.13922	2.75884e-07	1.90161e-05
XLOC_008987							gnl|Nvit_2.0|Chr4.Scaffold29:386234-387136	3.89498	19.8629	2.35039	-5.40375	6.52632e-08	4.99828e-06
XLOC_004033							gnl|Nvit_2.0|Chr2.Scaffold15:1652899-1653104	305.93	1537.15	2.32898	-5.47513	4.37185e-08	3.45487e-06
XLOC_012368							gnl|Nvit_2.0|Chr5.Scaffold2:829282-829514	123.772	616.638	2.31674	-5.26443	1.40624e-07	1.0203e-05
NV31221	Ribonuclease H2 subunit C (49%A)	protein_coding					gnl|Nvit_2.0|Chr3.Scaffold42:331986-332452	182.014	877.941	2.27008	-5.1676	2.37125e-07	1.66628e-05
XLOC_013734							gnl|Nvit_2.0|ChrUn.Scaffold1277:1115-4075	427.014	2019.28	2.24148	-5.39439	6.87561e-08	5.20994e-06
NV20255	Unknown	protein_coding	GO:0006511	IEA	ubiquitin-dependent protein catabolic process	biological_process	gnl|Nvit_2.0|ChrUn.Scaffold4025:1355-1567	531.276	2504.21	2.23682	-6.02585	1.68227e-09	1.66852e-07
NV30486		protein_coding					gnl|Nvit_2.0|Chr3.Scaffold18:373980-374210	299.814	1411.45	2.23504	-5.89321	3.78768e-09	3.56013e-07
XLOC_016063							gnl|Nvit_2.0|ChrUn.Scaffold3121:3729-3956	54.4389	256.131	2.23418	-4.33267	1.47309e-05	0.000708395
NV30924		protein_coding					gnl|Nvit_2.0|ChrUn.Scaffold3080:266-558	103.172	485.278	2.23375	-4.60988	4.02903e-06	0.000219247
XLOC_006344							gnl|Nvit_2.0|Chr3.Scaffold17:2359012-2359602	1.02831	4.82099	2.22905	-4.04042	5.33565e-05	0.00220944
XLOC_017717							gnl|Nvit_2.0|ChrUn.Scaffold5230:4553-4766	55.25	257.4	2.21996	-4.04012	5.3424e-05	0.00220944
NV20179	Unknown	protein_coding					gnl|Nvit_2.0|Chr4.Scaffold40:446654-446944	155.045	721.316	2.21795	-4.61558	3.91993e-06	0.000215197
NV30150	Unknown	non_coding_cds					gnl|Nvit_2.0|ChrUn.Scaffold1248:7767-7900	394.058	1827.48	2.21337	-3.61948	0.00029519	0.00981883
NV30428	Unknown (51%U)	protein_coding					gnl|Nvit_2.0|Chr3.Scaffold17:1499039-1499320	4886.95	22311.8	2.1908	-10.1029	0	0
XLOC_009508							gnl|Nvit_2.0|Chr4.Scaffold4:1140911-1141215	32896.2	149585	2.18497	-11.9541	0	0
NV21672		protein_coding					gnl|Nvit_2.0|Chr1.Scaffold1:3011843-3013449	117.818	534.671	2.18209	-4.81812	1.44921e-06	8.8573e-05
XLOC_006343							gnl|Nvit_2.0|Chr3.Scaffold17:2355828-2358883	0.413621	1.86218	2.17061	-5.03179	4.85912e-07	3.25876e-05
NV31407	Unknown	protein_coding					gnl|Nvit_2.0|ChrUn.Scaffold5240:52-207	818.42	3655.15	2.15902	-4.7241	2.31132e-06	0.000133379
XLOC_011658							gnl|Nvit_2.0|Chr5.Scaffold14:25314-25514	94.5526	419.457	2.14933	-4.06355	4.83327e-05	0.00203967
XLOC_018933							gnl|Nvit_2.0|ChrUn.Scaffold834:2765-2947	1145.93	5040.2	2.13696	-5.73635	9.67375e-09	8.51221e-07
XLOC_015476							gnl|Nvit_2.0|ChrUn.Scaffold2462:856-1179	5.8614	25.6049	2.1271	-4.09404	4.23914e-05	0.00180739
NV50962	Unknown (47%A)						gnl|Nvit_2.0|Chr5.Scaffold393:1942-24693	0.0641925	0.280301	2.1265	-3.98046	6.8783e-05	0.00275287
NV20551	Unknown	protein_coding	GO:0005524	IEA	ATP binding	molecular_function	gnl|Nvit_2.0|Chr1.Scaffold369:45970-60560	68.7368	300.14	2.12648	-4.19209	2.7639e-05	0.00122726
XLOC_014008							gnl|Nvit_2.0|ChrUn.Scaffold1426:5131-5273	607.918	2645.81	2.12176	-4.09108	4.29374e-05	0.0018244
NV24719	Unknown	protein_coding					gnl|Nvit_2.0|Chr5.Scaffold27:527891-528545	23.3057	96.5035	2.0499	-3.25196	0.00114613	0.0297491
XLOC_002797							gnl|Nvit_2.0|Chr1.Scaffold607:163948-164169	156.686	640.689	2.03175	-4.49575	6.93255e-06	0.00035107
XLOC_015682							gnl|Nvit_2.0|ChrUn.Scaffold2720:38-1722	0.229845	0.917534	1.9971	-3.45114	0.000558214	0.0168101
XLOC_010066							gnl|Nvit_2.0|Chr4.Scaffold51:668830-669045	48.0789	191.813	1.99623	-3.50137	0.000462865	0.0142328
XLOC_006345							gnl|Nvit_2.0|Chr3.Scaffold17:2359767-2364576	0.352761	1.39419	1.98266	-4.8275	1.38256e-06	8.57672e-05
XLOC_016101							gnl|Nvit_2.0|ChrUn.Scaffold3183:1025-5425	244.618	955.979	1.96645	-4.12367	3.72886e-05	0.00161199
NV24178	phosphatidylinositol 3-kinase catalytic subunit type 3, putative (77%a)	protein_coding					gnl|Nvit_2.0|ChrUn.Scaffold2445:912-1221	22.1504	86.1944	1.96026	-3.10975	0.00187244	0.0443346
NV21835	Unknown	protein_coding					gnl|Nvit_2.0|Chr1.Scaffold33:1414680-1481812	3.8709	14.9282	1.9473	-3.75486	0.000173439	0.00634203
NV12515	Nose resistant to fluoxetine protein 6 (54%A)	protein_coding					gnl|Nvit_2.0|Chr3.Scaffold8:385769-395741	0.160471	0.605817	1.91657	-3.50122	0.000463126	0.0142328
NV12655	Unknown	protein_coding	GO:0004252	IEA	serine-type endopeptidase activity	molecular_function	gnl|Nvit_2.0|Chr4.Scaffold9:1313648-1316126	0.301182	1.13647	1.91585	-3.83783	0.000124127	0.00468097
NV31252	Unknown	protein_coding					gnl|Nvit_2.0|Chr3.Scaffold44:1047382-1049237	9384.34	35342.4	1.91307	-8.37443	0	0
NV30746	RNA-binding protein 39, putative (78%a)	non_coding_cds					gnl|Nvit_2.0|ChrUn.Scaffold2407:1330-1540	372.679	1372.74	1.88105	-4.55711	5.1863e-06	0.000272655
NV31355	Unknown	protein_coding					gnl|Nvit_2.0|ChrUn.Scaffold5011:1120-1327	417.838	1534.83	1.87707	-4.58221	4.60078e-06	0.000244987
NV31416	Unknown	protein_coding	GO:0008137	IEA	NADH dehydrogenase (ubiquinone) activity	molecular_function	gnl|Nvit_2.0|ChrUn.Scaffold5319:313-497	765.064	2772.68	1.85763	-4.55328	5.28167e-06	0.000276497
NV31392		protein_coding					gnl|Nvit_2.0|Chr4.Scaffold51:516477-516786	88.5616	315.83	1.83439	-3.70802	0.00020889	0.00740485
NV11606	hydroxyacid oxidase 1, putative (75%a)	protein_coding	GO:0016491	IEA	oxidoreductase activity	molecular_function	gnl|Nvit_2.0|Chr2.Scaffold5:146865-148901	0.715918	2.54726	1.83108	-3.71054	0.000206817	0.00735241
NV19256	40S ribosomal protein S13 (100%a)	protein_coding	GO:0003735	IEA	structural constituent of ribosome	molecular_function	gnl|Nvit_2.0|ChrUn.Scaffold5066:220-873	1358.86	4785.57	1.8163	-4.28271	1.84634e-05	0.00087101
XLOC_015598							gnl|Nvit_2.0|ChrUn.Scaffold263:29972-30404	2.09718	7.34147	1.80761	-3.32933	0.000870565	0.0235318
XLOC_014831							gnl|Nvit_2.0|ChrUn.Scaffold1994:1-158	428.563	1487.41	1.79522	-3.49922	0.000466616	0.0142594
NV19228	Unknown (30%U)	protein_coding	GO:0003723	IEA	RNA binding	molecular_function	gnl|Nvit_2.0|ChrUn.Scaffold4358:1231-4912	0.214859	0.719644	1.74389	-3.63135	0.000281948	0.00965646
NV13491	Unknown (76%A)	protein_coding					gnl|Nvit_2.0|Chr2.Scaffold13:2609549-2611912	8.40892	27.3826	1.70327	-5.81053	6.22765e-09	5.68136e-07
NV21170	Unknown	protein_coding					gnl|Nvit_2.0|Chr1.Scaffold47:154210-154449	256.364	831.221	1.69704	-4.42387	9.69467e-06	0.000477308
NV13802	lethal(2)essential for life protein, putative (71%a)	protein_coding					gnl|Nvit_2.0|Chr2.Scaffold15:847218-847796	83.3374	268.197	1.68626	-7.33749	2.17604e-13	3.59975e-11
NV14347	Bardet-Biedl syndrome 2 protein protein, putative (68%U)	protein_coding					gnl|Nvit_2.0|Chr3.Scaffold17:2343934-2347251	0.555991	1.76013	1.66255	-3.68362	0.000229948	0.00803653
NV12203	maltase 1 (60%A)	protein_coding	GO:0003824	IEA	catalytic activity	molecular_function	gnl|Nvit_2.0|Chr5.Scaffold7:1277382-1279777	0.434819	1.37258	1.6584	-3.39513	0.00068596	0.0198848
NV13923	sodium-independent sulfate anion transporter, putative (68%a)	protein_coding	GO:0015116	IEA	sulfate transmembrane transporter activity	molecular_function	gnl|Nvit_2.0|Chr1.Scaffold16:535322-537764	24.4421	76.8718	1.65309	-7.80299	5.9952e-15	1.09386e-12
NV30439	Unknown (39%A)	protein_coding	GO:0005515	IEA	protein binding	molecular_function	gnl|Nvit_2.0|Chr3.Scaffold17:2392134-2394316	1.33938	4.17645	1.64071	-3.43076	0.000601891	0.0178081
XLOC_009916							gnl|Nvit_2.0|Chr4.Scaffold43:404143-404388	57.6908	175.877	1.60815	-3.34418	0.000825247	0.0225029
NV15341	Multiple inositol polyphosphate phosphatase (38%A)	protein_coding	GO:0003993	IEA	acid phosphatase activity	molecular_function	gnl|Nvit_2.0|Chr1.Scaffold24:240189-242529	0.742313	2.25603	1.60369	-3.48317	0.000495514	0.0151053
XLOC_015787							gnl|Nvit_2.0|ChrUn.Scaffold2820:8797-9004	116.749	354.193	1.60113	-3.12804	0.00175975	0.0422307
XLOC_006224							gnl|Nvit_2.0|Chr3.Scaffold17:2369106-2370025	2.11486	6.17645	1.54622	-3.58848	0.000332613	0.0110046
NV12558	cationic amino acid transporter 4, putative (70%a)	protein_coding	GO:0006810	IEA	transport	biological_process	gnl|Nvit_2.0|Chr3.Scaffold8:1424960-1428498	2.06092	5.9068	1.51909	-4.19537	2.72426e-05	0.00122021
NV16798	inositol-3-phosphate synthase 1-B (78%a)	protein_coding	GO:0004512	IEA	inositol-3-phosphate synthase activity	molecular_function	gnl|Nvit_2.0|Chr4.Scaffold46:398692-401106	8.18652	23.3165	1.51003	-5.32195	1.02659e-07	7.62689e-06
XLOC_004029							gnl|Nvit_2.0|Chr2.Scaffold15:153509-154812	0.67478	1.91119	1.50198	-3.09115	0.00199383	0.0465865
NV23481	ADP-dependent glucokinase (80%U)	protein_coding	GO:0016773	IEA	phosphotransferase activity, alcohol group as acceptor	molecular_function	gnl|Nvit_2.0|ChrUn.Scaffold5421:53-298	120.037	331.843	1.46703	-3.39166	0.000694717	0.0199522
XLOC_010152							gnl|Nvit_2.0|Chr4.Scaffold66:358304-359311	1.09314	3.01092	1.46173	-3.16692	0.00154065	0.0375537
XLOC_017333							gnl|Nvit_2.0|ChrUn.Scaffold4717:1-248	333.477	908.663	1.44616	-4.15135	3.30525e-05	0.00143888
NV10722	Serine/threonine-protein kinase SNF1 kinase 2 (71%A)	protein_coding	GO:0004672	IEA	protein kinase activity	molecular_function	gnl|Nvit_2.0|Chr5.Scaffold2:2517287-2525754	2.97521	7.80389	1.3912	-4.33154	1.48072e-05	0.000709317
XLOC_010197							gnl|Nvit_2.0|Chr4.Scaffold77:453681-456085	0.548694	1.39149	1.34255	-3.74019	0.000183878	0.00666858
NV14444	Unknown	protein_coding					gnl|Nvit_2.0|Chr3.Scaffold18:1658600-1661925	48.5692	115.007	1.24361	-6.18361	6.26536e-10	6.58766e-08
NV23614	Unknown	protein_coding					gnl|Nvit_2.0|Chr2.Scaffold93:63905-64537	8.79393	20.7201	1.23645	-3.30801	0.000939628	0.0251792
NV11861	phospholipase A2 isozymes PA3A/PA3B/PA5 (79%a)	protein_coding	GO:0004623	IEA	phospholipase A2 activity	molecular_function	gnl|Nvit_2.0|Chr3.Scaffold6:32183-33495	10.0645	23.5543	1.22672	-3.39653	0.000682468	0.0198301
NV11261	G-protein-coupled receptor Mth 1-like, putative, putative (57%a)	protein_coding	GO:0004930	IEA	G-protein coupled receptor activity	molecular_function	gnl|Nvit_2.0|Chr2.Scaffold3:5293461-5445130	10.4904	24.5128	1.22447	-3.94386	8.01798e-05	0.00314807
NV16326	Unknown (30%A)	protein_coding					gnl|Nvit_2.0|Chr5.Scaffold38:201583-204153	44.844	102.039	1.18614	-5.241	1.59712e-07	1.1454e-05
NV11862	Apolipoprotein D (72%U)	protein_coding					gnl|Nvit_2.0|Chr3.Scaffold6:38640-43032	60.5028	137.114	1.1803	-6.06077	1.35472e-09	1.3777e-07
NV12990	Unknown	protein_coding	GO:0005524	IEA	ATP binding	molecular_function	gnl|Nvit_2.0|Chr5.Scaffold10:2006676-2013575	0.735115	1.65289	1.16895	-3.13922	0.001694	0.0408899
NV12447	Histone H1 (65%A)	protein_coding	GO:0003677	IEA	DNA binding	molecular_function	gnl|Nvit_2.0|Chr2.Scaffold8:419343-420068	44.4602	98.9287	1.15387	-4.63502	3.569e-06	0.000197681
NV11347	ATP-binding cassette sub-family G member 4 (84%U)	protein_coding	GO:0005524	IEA	ATP binding	molecular_function	gnl|Nvit_2.0|Chr4.Scaffold4:1267950-1277040	7.36751	16.1428	1.13164	-4.12194	3.75692e-05	0.00161847
NV11901	Apolipophorin-III protein, putative (51%U)	protein_coding					gnl|Nvit_2.0|Chr3.Scaffold6:969492-970365	43.6513	93.684	1.10178	-4.52008	6.18169e-06	0.000318241
NV18326	sodium-dependent neutral amino acid transporter SLC6A17 (79%a)	protein_coding	GO:0005328	IEA	neurotransmitter:sodium symporter activity	molecular_function	gnl|Nvit_2.0|Chr3.Scaffold172:9580-18951	5.35874	11.3364	1.081	-3.88438	0.000102591	0.00397766
NV15512	ER lumen protein retaining receptor 3 (26%U)	protein_coding	GO:0046923	IEA	ER retention sequence binding	molecular_function	gnl|Nvit_2.0|Chr5.Scaffold27:1552038-1554517	10.8223	22.8353	1.07726	-3.57001	0.000356971	0.0115037
XLOC_007890							gnl|Nvit_2.0|Chr3.Scaffold6:3658865-3660838	0.826458	1.73703	1.07161	-3.12373	0.00178576	0.0426895
NV15274	FAM151B protein (42%U)	protein_coding					gnl|Nvit_2.0|Chr2.Scaffold24:920331-936392	43.9293	87.546	0.994857	-4.66983	3.01453e-06	0.000170006
NV12863	cell growth regulator with RING finger domain protein 1, putative (88%a)	protein_coding	GO:0005515	IEA	protein binding	molecular_function	gnl|Nvit_2.0|Chr4.Scaffold9:4348198-4365247	13.3351	25.8793	0.956568	-3.24778	0.00116309	0.030001
NV11533	Papilin (65%U)	protein_coding	GO:0004867	IEA	serine-type endopeptidase inhibitor activity	molecular_function	gnl|Nvit_2.0|Chr4.Scaffold4:4037160-4070327	6.19346	11.9212	0.944711	-3.85536	0.000115561	0.00442522
NV16812	Unknown (59%A)	protein_coding					gnl|Nvit_2.0|Chr1.Scaffold47:94230-114129	9.75258	18.7139	0.940256	-3.83974	0.000123165	0.00465888
NV17068	SH2 domain-containing adapter protein F (41%U)	protein_coding	GO:0005515	IEA	protein binding	molecular_function	gnl|Nvit_2.0|Chr2.Scaffold54:548702-577328	8.9977	17.2024	0.934981	-3.99697	6.41587e-05	0.00258447
NV16946	facilitated trehalose transporter Tret1 (62%A)	protein_coding	GO:0022891	IEA	substrate-specific transmembrane transporter activity	molecular_function	gnl|Nvit_2.0|Chr2.Scaffold48:933665-943266	13.5312	25.8094	0.931606	-3.60287	0.000314725	0.0104406
NV15955	eyes absent homolog 4 (82%a)	protein_coding	GO:0007275	IEA	multicellular organismal development	biological_process	gnl|Nvit_2.0|Chr2.Scaffold31:1760378-1763141	22.226	42.1636	0.923752	-3.95324	7.70997e-05	0.00306216
NV17917	Unknown (46%A)	protein_coding	GO:0007186	IEA	G-protein coupled receptor signaling pathway	biological_process	gnl|Nvit_2.0|Chr5.Scaffold122:32135-37327	6.65798	12.6097	0.921375	-3.22424	0.00126309	0.0319168
NV16450	Unknown (30%U)	protein_coding					gnl|Nvit_2.0|Chr1.Scaffold39:466067-474201	12.9552	24.4852	0.918379	-3.39652	0.000682475	0.0198301
NV13800	Venom protein 8 (45%U)	protein_coding					gnl|Nvit_2.0|Chr2.Scaffold15:840844-842620	28.123	52.8721	0.910757	-3.07991	0.00207061	0.0480188
NV50156							gnl|Nvit_2.0|Chr5.Scaffold14:3207302-3210194	10.6172	19.886	0.90535	-3.34939	0.000809897	0.022133
NV17637	lethal(2)essential for life protein (59%U)	protein_coding					gnl|Nvit_2.0|Chr3.Scaffold94:443138-444595	58.7231	109.505	0.898998	-4.25311	2.10821e-05	0.000983328
NV12645	sodium-coupled monocarboxylate transporter 2, putative (67%a)	protein_coding	GO:0005215	IEA	transporter activity	molecular_function	gnl|Nvit_2.0|Chr4.Scaffold9:813573-838651	10.3766	19.3176	0.89658	-3.43033	0.000602839	0.0178081
XLOC_013773							gnl|Nvit_2.0|ChrUn.Scaffold1290:6661-10035	137.104	255.065	0.895596	-3.70427	0.000212	0.0074937
NV11375	tubulin beta-3 chain, putative (95%a)	protein_coding	GO:0051258	IEA	protein polymerization	biological_process	gnl|Nvit_2.0|Chr4.Scaffold4:2226550-2233026	46.2988	85.5508	0.885805	-4.21838	2.46059e-05	0.00112651
NV12026	tweety protein (63%U)	protein_coding					gnl|Nvit_2.0|Chr3.Scaffold6:3044789-3054595	7.86681	14.4002	0.87224	-3.23855	0.0012014	0.0307218
NV13394	Alpha,alpha-trehalose-phosphate synthase [UDP-forming] A (90%U)	protein_coding	GO:0003824	IEA	catalytic activity	molecular_function	gnl|Nvit_2.0|Chr2.Scaffold13:473495-487612	8.36703	15.2286	0.864	-3.29202	0.000994717	0.026213
NV14422	tetraspanin-9 (54%a)	protein_coding	GO:0016021	IEA	integral to membrane	cellular_component	gnl|Nvit_2.0|Chr3.Scaffold18:1061262-1076299	23.8261	42.5075	0.835178	-3.06295	0.00219163	0.0499846
NV18592	proton-coupled amino acid transporter 4, putative (76%a)	protein_coding					gnl|Nvit_2.0|Chr2.Scaffold266:90025-98167	34.1156	60.668	0.830505	-3.85718	0.000114704	0.004406
NV10071	Unknown (52%A)	protein_coding	GO:0003676	IEA	nucleic acid binding	molecular_function	gnl|Nvit_2.0|Chr1.Scaffold1:1219137-1224839	9.08874	16.0175	0.817495	-3.77309	0.000161239	0.00595385
NV12823	FAM13B, protein (62%A)	protein_coding	GO:0007165	IEA	signal transduction	biological_process	gnl|Nvit_2.0|Chr4.Scaffold9:3640355-3649797	24.501	42.8899	0.807796	-3.84846	0.000118861	0.00452365
NV13614	Antichymotrypsin-2 (35%U)	protein_coding					gnl|Nvit_2.0|Chr5.Scaffold14:1443812-1447869	31.6971	54.6551	0.786006	-3.41005	0.0006495	0.0190956
NV20284	E3 ubiquitin-protein ligase MARCH2 (43%A)	protein_coding					gnl|Nvit_2.0|Chr2.Scaffold31:1463394-1709547	56.2101	96.5657	0.780682	-3.06494	0.00217716	0.0498248
NV12011	spectrin beta chain (77%a)	protein_coding	GO:0005515	IEA	protein binding	molecular_function	gnl|Nvit_2.0|Chr3.Scaffold6:2639446-2664088	7.88834	13.3551	0.759594	-3.94959	7.8286e-05	0.00308347
XLOC_009675							gnl|Nvit_2.0|Chr4.Scaffold4:2243026-2243781	94.4199	158.215	0.744722	-3.47097	0.000518584	0.0156928
NV11824	ATP-binding cassette sub-family A member 3 (73%U)	protein_coding	GO:0003677	IEA	DNA binding	molecular_function	gnl|Nvit_2.0|Chr2.Scaffold5:3980636-3991388	10.4411	17.0032	0.703529	-3.30219	0.000959345	0.0256521
NV10272	Rhophilin-2 (77%U)	protein_coding	GO:0005515	IEA	protein binding	molecular_function	gnl|Nvit_2.0|Chr1.Scaffold1:3981273-3991509	25.3782	41.2318	0.70017	-3.26475	0.0010956	0.0284972
NV20086	Unknown	protein_coding	GO:0005215	IEA	transporter activity	molecular_function	gnl|Nvit_2.0|Chr3.Scaffold8:1328052-1335513	25.0573	40.4601	0.69127	-3.46871	0.000522954	0.0157866
NV13801	lethal(2)essential for life protein, putative (63%a)	protein_coding					gnl|Nvit_2.0|Chr2.Scaffold15:844768-845870	79.0497	127.601	0.69081	-3.18793	0.00143295	0.035275
NV16559	Uncharacterized protein C6orf168 (66%A)	protein_coding					gnl|Nvit_2.0|Chr4.Scaffold40:1729096-1754327	147.015	235.565	0.680165	-3.69636	0.000218714	0.00766551
NV50071							gnl|Nvit_2.0|Chr2.Scaffold5:973809-979627	85.0549	136.162	0.678859	-3.63082	0.000282526	0.00965646
NV13668	Placental protein 11 (Fragment) (41%U)	protein_coding					gnl|Nvit_2.0|Chr5.Scaffold14:2459738-2463982	301.298	480.52	0.673405	-3.56063	0.000369967	0.0118304
NV11306	dnaJ protein 1 (67%A)	protein_coding	GO:0031072	IEA	heat shock protein binding	molecular_function	gnl|Nvit_2.0|Chr4.Scaffold4:527099-531653	82.0499	130.845	0.673281	-3.17432	0.00150185	0.0367525
NV13118	Unknown (60%A)	protein_coding	GO:0005515	IEA	protein binding	molecular_function	gnl|Nvit_2.0|Chr2.Scaffold11:671729-713386	16.2367	25.2543	0.637276	-3.38848	0.0007028	0.0201377
NV16369	Unknown	protein_coding					gnl|Nvit_2.0|Chr5.Scaffold38:1036512-1039633	209.583	323.618	0.626773	-3.39198	0.000693905	0.0199522
NV11483	extracellular sulfatase SULF-1 (54%A)	protein_coding	GO:0008484	IEA	sulfuric ester hydrolase activity	molecular_function	gnl|Nvit_2.0|Chr4.Scaffold4:3606691-3618535	40.6727	61.5875	0.598578	-3.21535	0.00130285	0.0327216
NV19237	tubulin beta-1 chain (100%a)	protein_coding	GO:0051258	IEA	protein polymerization	biological_process	gnl|Nvit_2.0|ChrUn.Scaffold4561:5-1101	169.366	253.714	0.583056	-3.10119	0.00192744	0.045377
NV13797	lethal(2)essential for life protein, putative (73%a)	protein_coding					gnl|Nvit_2.0|Chr2.Scaffold15:832890-834369	429.892	641.726	0.577982	-3.14853	0.00164095	0.0398421
NV17031	NPC2 homolog protein (57%a)	protein_coding					gnl|Nvit_2.0|Chr4.Scaffold52:909462-911785	367.551	544.255	0.56634	-3.07015	0.00213953	0.0490668
