# Supplementary material for: Transcriptome Profiling of Nasonia vitripennis Testis Reveals Novel Transcripts Expressed from the Selfish B Chromosome, Paternal Sex Ratio
Source: G3 (Bethesda). 2013 Sep 1;3(9):1597–605. doi: 10.1534/g3.113.007583 (PMC3755920; doi:10.1534/g3.113.007583)
Supplement: Supporting Information [file supp_g3.113.007583_TableS11.xlsx]

## Sheet: wt.05.total-hits-norm
gene_id	Description	Gene Biotype	GO Term Accession	GO Term Evidence Code	GO Term Name	GO domain	locus	WT FPKM	PSR FPKM	log2(fold_change)	test_stat	p_value	q_value
NV17564	Unknown	protein_coding					gnl|Nvit_2.0|Chr3.Scaffold89:715661-716749	10.7906	0.0458543	-7.87851	5.37309	7.74005e-08	5.82005e-06
NV50113	Unknown (56%A)						gnl|Nvit_2.0|Chr3.Scaffold8:2445538-2448070	5.18705	0.0244183	-7.73081	7.39196	1.44773e-13	2.46055e-11
NV18358	Unknown	protein_coding					gnl|Nvit_2.0|Chr5.Scaffold176:309250-314353	7.42996	0.0442573	-7.39129	5.02875	4.93681e-07	3.29306e-05
NV12576	Unknown (38%A)	protein_coding					gnl|Nvit_2.0|Chr3.Scaffold8:2649013-2651855	20.1808	0.130589	-7.27181	6.6746	2.47902e-11	3.2376e-09
NV17733	Unknown	protein_coding					gnl|Nvit_2.0|Chr4.Scaffold109:286078-287920	106.161	0.687941	-7.26976	16.4876	0	0
NV16358	Pro-resilin (65%A)	protein_coding	GO:0042302	IEA	structural constituent of cuticle	molecular_function	gnl|Nvit_2.0|Chr5.Scaffold38:883497-886227	3.61702	0.023946	-7.23887	6.89355	5.44165e-12	7.76029e-10
NV10738	Unknown (55%A)	protein_coding					gnl|Nvit_2.0|Chr5.Scaffold2:2722440-2724573	226.169	1.9243	-6.87693	21.659	0	0
NV10135	Unknown	protein_coding					gnl|Nvit_2.0|Chr1.Scaffold1:2102264-2104757	324.996	2.91258	-6.80198	20.9355	0	0
NV13164	flexible cuticle protein 12 (67%a)	protein_coding	GO:0042302	IEA	structural constituent of cuticle	molecular_function	gnl|Nvit_2.0|Chr2.Scaffold11:1851936-1855338	76.2827	0.720192	-6.72683	16.291	0	0
NV14652	Apidermin 1 protein (Fragment), putative (48%U)	protein_coding					gnl|Nvit_2.0|Chr2.Scaffold19:2531726-2536167	850.946	9.11247	-6.54508	27.103	0	0
NV16881	Unknown (61%A)	protein_coding					gnl|Nvit_2.0|Chr1.Scaffold47:1026157-1029743	19.9705	0.234803	-6.41027	15.1583	0	0
NV10388	Peritrophin-44 (72%U)	protein_coding	GO:0008061	IEA	chitin binding	molecular_function	gnl|Nvit_2.0|Chr5.Scaffold1:858279-861382	6.80952	0.093352	-6.18873	8.10414	4.44089e-16	8.8868e-14
NV16248	endocuticle structural glycoprotein SgAbd-8 (67%a)	protein_coding	GO:0042302	IEA	structural constituent of cuticle	molecular_function	gnl|Nvit_2.0|Chr1.Scaffold36:533700-535358	15.9794	0.219645	-6.1849	9.79111	0	0
NV11818	Unknown	protein_coding					gnl|Nvit_2.0|Chr2.Scaffold5:3793561-3796999	24.0225	0.343297	-6.12879	16.1381	0	0
NV13635	Cuticular protein analogous to peritrophins 1-G (60%A)	protein_coding	GO:0008061	IEA	chitin binding	molecular_function	gnl|Nvit_2.0|Chr5.Scaffold14:1552753-1560476	50.7172	0.813986	-5.96133	14.5101	0	0
NV16876	Unknown (62%A)	protein_coding					gnl|Nvit_2.0|Chr1.Scaffold47:982683-988430	27.8989	0.450578	-5.95229	15.0531	0	0
XLOC_014339							gnl|Nvit_2.0|ChrUn.Scaffold1648:4453-4864	17.6304	0.308338	-5.83741	5.49093	3.99834e-08	3.24232e-06
NV10389	Unknown (70%A)	protein_coding	GO:0008061	IEA	chitin binding	molecular_function	gnl|Nvit_2.0|Chr5.Scaffold1:863385-866065	7.09653	0.132529	-5.74273	6.52687	6.71594e-11	8.41663e-09
NV17563	Unknown	protein_coding					gnl|Nvit_2.0|Chr3.Scaffold89:712031-712618	5.08208	0.095978	-5.72657	3.86394	0.000111573	0.00430531
NV13935	Zinc finger protein 512B (43%A)	protein_coding					gnl|Nvit_2.0|Chr1.Scaffold16:659087-660969	26.1489	0.532174	-5.61871	14.3099	0	0
NV12052	DNA-binding protein D-ETS-4 (58%A)	protein_coding	GO:0003700	IEA	sequence-specific DNA binding transcription factor activity	molecular_function	gnl|Nvit_2.0|Chr3.Scaffold6:3992105-3997333	0.747246	0.0156319	-5.57902	3.75984	0.000170019	0.00624091
NV15381	Fatty acyl-CoA reductase CG5065 (66%A)	protein_coding					gnl|Nvit_2.0|Chr1.Scaffold25:882807-894404	6.67172	0.146824	-5.5059	9.77707	0	0
NV17207	Unknown	protein_coding					gnl|Nvit_2.0|Chr1.Scaffold61:703266-704736	7.07398	0.174787	-5.33886	6.88991	5.58265e-12	7.8709e-10
NV16589	Unknown (52%A)	protein_coding	GO:0008061	IEA	chitin binding	molecular_function	gnl|Nvit_2.0|Chr1.Scaffold41:869507-875564	11.956	0.297971	-5.32642	12.0294	0	0
NV20049	Unknown (47%A)	protein_coding					gnl|Nvit_2.0|Chr3.Scaffold8:2654832-2661015	5.18215	0.131163	-5.30412	8.8191	0	0
NV10093	Glycine-rich cuticle protein (75%A)	protein_coding					gnl|Nvit_2.0|Chr1.Scaffold1:1473510-1475254	380.435	9.68767	-5.29536	21.4093	0	0
NV17009	Cytochrome P450 307A1 (50%U)	protein_coding	GO:0005506	IEA	iron ion binding	molecular_function	gnl|Nvit_2.0|Chr4.Scaffold52:272251-278422	4.70259	0.119989	-5.29249	8.79682	0	0
NV16252	endocuticle structural glycoprotein SgAbd-1 (71%A)	protein_coding	GO:0042302	IEA	structural constituent of cuticle	molecular_function	gnl|Nvit_2.0|Chr1.Scaffold36:577815-605060	24.7548	0.644889	-5.26251	12.4797	0	0
NV16937	Leucine-rich repeat-containing G-protein-coupled receptor (32%A)	protein_coding	GO:0005515	IEA	protein binding	molecular_function	gnl|Nvit_2.0|Chr2.Scaffold48:756772-776576	0.606442	0.016113	-5.23407	8.10112	4.44089e-16	8.8868e-14
NV17189	Unknown	protein_coding					gnl|Nvit_2.0|Chr1.Scaffold60:518018-534204	1.74637	0.0503163	-5.11719	5.76357	8.23531e-09	7.40402e-07
NV12631	Unknown (56%U)	protein_coding					gnl|Nvit_2.0|Chr4.Scaffold9:616674-619482	0.859064	0.0254478	-5.07715	4.73713	2.16767e-06	0.000126264
NV12570	Unknown (64%A)	protein_coding	GO:0042302	IEA	structural constituent of cuticle	molecular_function	gnl|Nvit_2.0|Chr3.Scaffold8:2462862-2464633	10.1351	0.300853	-5.07417	11.1924	0	0
NV16253	endocuticle structural glycoprotein SgAbd-2 (50%A)	protein_coding	GO:0042302	IEA	structural constituent of cuticle	molecular_function	gnl|Nvit_2.0|Chr1.Scaffold36:610420-611592	16.5697	0.509865	-5.02229	9.70849	0	0
NV18597	laccase-4 (79%a)	protein_coding	GO:0005507	IEA	copper ion binding	molecular_function	gnl|Nvit_2.0|ChrUn.Scaffold274:2331-93694	24.9916	0.773077	-5.01469	10.3107	0	0
NV15812	Unknown (55%A)	protein_coding					gnl|Nvit_2.0|Chr3.Scaffold30:144158-145704	0.638513	0.0208942	-4.93354	3.31025	0.000932116	0.025032
NV10446	cellular retinaldehyde binding protein (85%a)	protein_coding					gnl|Nvit_2.0|Chr5.Scaffold1:2117242-2122147	9.14274	0.314701	-4.86057	10.0404	0	0
XLOC_011276							gnl|Nvit_2.0|Chr5.Scaffold10:1232511-1233154	1.56182	0.0621406	-4.65155	3.11323	0.00185051	0.0439701
NV15461	Glucose dehydrogenase [acceptor] (86%U)	protein_coding	GO:0016614	IEA	oxidoreductase activity, acting on CH-OH group of donors	molecular_function	gnl|Nvit_2.0|Chr5.Scaffold27:210106-214135	1.12997	0.0473684	-4.57622	6.42851	1.28863e-10	1.51233e-08
NV13810	Unknown (28%A)	protein_coding					gnl|Nvit_2.0|Chr2.Scaffold15:1177387-1179010	4.36534	0.199176	-4.45398	7.23094	4.79616e-13	7.72805e-11
NV11252	Unknown	protein_coding					gnl|Nvit_2.0|Chr2.Scaffold3:5063465-5063765	114.05	5.22232	-4.44883	8.52017	0	0
NV16783	Collagen alpha-1 chain (68%A)	protein_coding	GO:0008061	IEA	chitin binding	molecular_function	gnl|Nvit_2.0|Chr3.Scaffold44:1179537-1204584	16.3359	0.796323	-4.35854	12.954	0	0
NV12809	Circadian clock-controlled protein (64%U)	protein_coding					gnl|Nvit_2.0|Chr4.Scaffold9:3480762-3485444	4.12223	0.201394	-4.35533	5.52407	3.31245e-08	2.72169e-06
NV10094	Unknown (71%A)	protein_coding					gnl|Nvit_2.0|Chr1.Scaffold1:1483971-1485782	8.19116	0.400923	-4.35267	9.06797	0	0
NV12053	Unknown	protein_coding					gnl|Nvit_2.0|Chr3.Scaffold6:4004813-4014831	3.39788	0.167441	-4.34291	11.0758	0	0
NV12801	MFS-type transporter C6orf192 homolog (78%a)						gnl|Nvit_2.0|Chr4.Scaffold9:3404502-3414177	2.6265	0.129543	-4.34163	8.34657	0	0
NV12549	alpha-tocopherol transfer protein, putative (88%a)	protein_coding					gnl|Nvit_2.0|Chr3.Scaffold8:1308577-1314561	11.4924	0.575484	-4.31976	10.4192	0	0
NV14619	Unknown	protein_coding					gnl|Nvit_2.0|Chr2.Scaffold19:2079703-2084596	23.0521	1.18027	-4.28771	10.9678	0	0
NV10385	Unknown (50%A)	protein_coding	GO:0008061	IEA	chitin binding	molecular_function	gnl|Nvit_2.0|Chr5.Scaffold1:816649-819905	1.86944	0.096349	-4.27819	6.46439	1.01707e-10	1.22513e-08
NV20080	Unknown (61%A)	protein_coding	GO:0042302	IEA	structural constituent of cuticle	molecular_function	gnl|Nvit_2.0|Chr3.Scaffold8:1050917-1107959	6.63617	0.343402	-4.27238	5.96853	2.39406e-09	2.32055e-07
NV10098	Transforming growth factor-beta-induced protein Ig-H3 (52%A)	protein_coding					gnl|Nvit_2.0|Chr1.Scaffold1:1502646-1510734	12.177	0.640854	-4.24801	11.5889	0	0
NV17480	ENSANGP00000029450 protein (Fragment), putative (64%U)	protein_coding					gnl|Nvit_2.0|Chr1.Scaffold86:107429-199554	3.10961	0.16374	-4.24726	7.97431	1.55431e-15	2.92187e-13
NV21610	Unknown (38%A)	protein_coding					gnl|Nvit_2.0|Chr1.Scaffold1:3467257-3469292	3.6789	0.196538	-4.22639	4.70513	2.53703e-06	0.000145727
NV22209	CG42345, (81%U)	protein_coding	GO:0016491	IEA	oxidoreductase activity	molecular_function	gnl|Nvit_2.0|ChrUn.Scaffold219:1647-183720	4.62674	0.247461	-4.22473	7.21368	5.44675e-13	8.44723e-11
NV20082	Cuticular protein 62Bc (31%U)	protein_coding	GO:0042302	IEA	structural constituent of cuticle	molecular_function	gnl|Nvit_2.0|Chr3.Scaffold8:1050917-1107959	4.58821	0.24729	-4.21366	5.33057	9.79068e-08	7.31765e-06
NV16477	mucin 91C (50%A)	protein_coding					gnl|Nvit_2.0|Chr4.Scaffold40:489086-492608	18.1489	1.00205	-4.17886	11.4537	0	0
NV25687	Unknown (53%A)	protein_coding					gnl|Nvit_2.0|Chr4.Scaffold9:1122085-1125385	6.04873	0.34089	-4.14925	10.4921	0	0
NV12054	Unknown	protein_coding					gnl|Nvit_2.0|Chr3.Scaffold6:4017561-4023762	5.30475	0.299742	-4.14549	9.10149	0	0
NV10194	Unknown	protein_coding					gnl|Nvit_2.0|Chr1.Scaffold1:2903110-2904783	4.69524	0.275279	-4.09223	5.69352	1.24448e-08	1.07224e-06
NV18516	Unknown	protein_coding					gnl|Nvit_2.0|Chr1.Scaffold230:146567-149152	23.4526	1.39031	-4.07626	10.0126	0	0
NV11284	Unknown (51%A)	protein_coding					gnl|Nvit_2.0|Chr4.Scaffold4:186128-188698	6.34393	0.387839	-4.03185	8.05964	6.66134e-16	1.29136e-13
NV17907	Unknown (51%A)	protein_coding					gnl|Nvit_2.0|Chr1.Scaffold120:279478-282543	5.90474	0.363797	-4.02067	9.18082	0	0
NV15458	Glucose dehydrogenase (59%A)	protein_coding	GO:0016614	IEA	oxidoreductase activity, acting on CH-OH group of donors	molecular_function	gnl|Nvit_2.0|Chr5.Scaffold27:144669-153366	1.45647	0.092816	-3.97196	7.52817	5.15143e-14	9.00195e-12
NV14427	Unknown (46%A)	protein_coding					gnl|Nvit_2.0|Chr3.Scaffold18:1141204-1151079	4.7634	0.304921	-3.96548	7.90378	2.66454e-15	4.93416e-13
NV16251	endocuticle structural glycoprotein SgAbd-1 (68%A)	protein_coding	GO:0042302	IEA	structural constituent of cuticle	molecular_function	gnl|Nvit_2.0|Chr1.Scaffold36:574291-577210	10.5178	0.693514	-3.92276	8.82224	0	0
NV21862	CG42345, (22%U)	protein_coding	GO:0005507	IEA	copper ion binding	molecular_function	gnl|Nvit_2.0|ChrUn.Scaffold2644:1937-11413	4.72374	0.323306	-3.86896	8.01311	1.11022e-15	2.11916e-13
NV10770	DOMON domain-containing protein CG14681 (Fragment) (57%U)	protein_coding					gnl|Nvit_2.0|Chr5.Scaffold2:3592664-3713906	9.25443	0.653366	-3.82418	11.3919	0	0
NV13145	proclotting enzyme (68%A)	protein_coding	GO:0004252	IEA	serine-type endopeptidase activity	molecular_function	gnl|Nvit_2.0|Chr2.Scaffold11:1519288-1529747	1.03266	0.0738199	-3.80621	6.40931	1.46176e-10	1.67926e-08
NV15460	glucose dehydrogenase [acceptor] (79%a)	protein_coding	GO:0016614	IEA	oxidoreductase activity, acting on CH-OH group of donors	molecular_function	gnl|Nvit_2.0|Chr5.Scaffold27:185543-188569	0.629221	0.0452832	-3.79652	4.193	2.75285e-05	0.00122726
NV12804	Circadian clock-controlled protein (75%U)	protein_coding					gnl|Nvit_2.0|Chr4.Scaffold9:3453363-3459721	6.63925	0.47873	-3.79374	8.30244	0	0
NV21375	Unknown (18%U)	protein_coding					gnl|Nvit_2.0|Chr3.Scaffold6:212935-214866	5.24751	0.379899	-3.78794	6.99389	2.67364e-12	3.90257e-10
NV11189	C-type lectin CTL - galactose binding (86%A)	protein_coding	GO:0030246	IEA	carbohydrate binding	molecular_function	gnl|Nvit_2.0|Chr2.Scaffold3:3523937-3528566	15.639	1.16215	-3.75027	9.59477	0	0
NV21376	Unknown (48%A)	protein_coding					gnl|Nvit_2.0|Chr3.Scaffold6:219449-227782	10.6738	0.800707	-3.73666	12.1971	0	0
NV12810	takeout, protein (69%A)						gnl|Nvit_2.0|Chr4.Scaffold9:3485632-3490551	3.36453	0.256386	-3.71402	6.54776	5.84084e-11	7.39462e-09
NV12407	C-type lectin CTL - galactose binding (77%A)	protein_coding	GO:0030246	IEA	carbohydrate binding	molecular_function	gnl|Nvit_2.0|Chr2.Scaffold8:140621-147463	34.5304	2.70029	-3.67668	10.4223	0	0
XLOC_014365							gnl|Nvit_2.0|ChrUn.Scaffold1658:7599-8283	2.834	0.224837	-3.65588	4.58005	4.64861e-06	0.000246476
NV13471	Unknown (55%A)	protein_coding	GO:0008270	IEA	zinc ion binding	molecular_function	gnl|Nvit_2.0|Chr2.Scaffold13:2160408-2174403	0.423166	0.0344499	-3.61865	3.98812	6.65981e-05	0.00267406
NV13200	sodium/potassium-transporting ATPase subunit beta-2, putative (75%a)	protein_coding	GO:0005391	IEA	sodium:potassium-exchanging ATPase activity	molecular_function	gnl|Nvit_2.0|Chr2.Scaffold11:2471938-2476524	0.840243	0.0692265	-3.60141	3.29921	0.000969565	0.0258697
NV10067	Unknown (72%A)	protein_coding					gnl|Nvit_2.0|Chr1.Scaffold1:1199079-1204156	13.14	1.14434	-3.52138	8.75063	0	0
NV10386	Chondroitin proteoglycan-2 (84%U)	protein_coding	GO:0008061	IEA	chitin binding	molecular_function	gnl|Nvit_2.0|Chr5.Scaffold1:847184-854098	28.4384	2.52322	-3.4945	9.24463	0	0
NV21689	pancreatic triacylglycerol lipase, putative (50%a)	protein_coding					gnl|Nvit_2.0|Chr1.Scaffold1:4609881-4618863	2.62728	0.234306	-3.4871	6.48988	8.59053e-11	1.06583e-08
NV13538	chitinase 3, putative, putative (85%a)	protein_coding	GO:0004553	IEA	hydrolase activity, hydrolyzing O-glycosyl compounds	molecular_function	gnl|Nvit_2.0|Chr5.Scaffold14:136478-150204	3.58175	0.31967	-3.48601	8.32409	0	0
XLOC_009680							gnl|Nvit_2.0|Chr4.Scaffold4:3668224-3669632	0.460518	0.0418609	-3.45958	3.15646	0.00159695	0.0388497
NV50449	Contactin associated protein like 5-1 (70%U)						gnl|Nvit_2.0|Chr4.Scaffold82:400059-409927	5.89171	0.540031	-3.44757	9.95261	0	0
NV15640	cytochrome P450 49a1, putative (71%U)	protein_coding	GO:0005506	IEA	iron ion binding	molecular_function	gnl|Nvit_2.0|Chr3.Scaffold28:1255997-1263226	1.22531	0.115564	-3.40638	5.03907	4.67792e-07	3.15429e-05
NV11817	Unknown (45%A)	protein_coding					gnl|Nvit_2.0|Chr2.Scaffold5:3785457-3789712	0.306437	0.0293985	-3.38178	3.07902	0.00207685	0.0480738
NV12895	Unknown (72%A)	protein_coding					gnl|Nvit_2.0|Chr5.Scaffold10:599448-600318	13.8132	1.33583	-3.37024	3.90783	9.31297e-05	0.00363352
XLOC_009041							gnl|Nvit_2.0|Chr4.Scaffold302:106437-107359	0.745708	0.0723376	-3.36579	3.06446	0.00218061	0.0498248
NV14633	Venom acid phosphatase Acph-1 (39%A)	protein_coding	GO:0003993	IEA	acid phosphatase activity	molecular_function	gnl|Nvit_2.0|Chr2.Scaffold19:2334031-2335870	0.75712	0.0744775	-3.34565	3.66426	0.000248056	0.00859672
NV16760	Collagen protein 2, putative (17%U)	protein_coding					gnl|Nvit_2.0|Chr3.Scaffold44:587942-590235	2.66725	0.267981	-3.31515	6.60688	3.92502e-11	5.02038e-09
NV12472	Hexamerin 70a (51%U)	protein_coding					gnl|Nvit_2.0|Chr2.Scaffold8:754371-757234	5.95218	0.599914	-3.31059	8.29225	2.22045e-16	4.74984e-14
NV16330	Kazal-type proteinase inhibitor protein (Fragment), putative (46%U)	protein_coding	GO:0005515	IEA	protein binding	molecular_function	gnl|Nvit_2.0|Chr5.Scaffold38:268756-270161	1.51975	0.157963	-3.26618	3.57495	0.000350293	0.0113179
NV10473	Unknown (45%A)	protein_coding					gnl|Nvit_2.0|Chr5.Scaffold1:2324964-2327948	24.7164	2.66896	-3.21112	9.98241	0	0
NV15463	Glucose dehydrogenase [acceptor] (69%U)	protein_coding	GO:0016614	IEA	oxidoreductase activity, acting on CH-OH group of donors	molecular_function	gnl|Nvit_2.0|Chr5.Scaffold27:222190-225744	3.97281	0.431001	-3.2044	7.22775	4.91163e-13	7.81263e-11
NV12805	circadian clock-controlled protein, putative (67%a)	protein_coding					gnl|Nvit_2.0|Chr4.Scaffold9:3453363-3459721	1.08992	0.118275	-3.204	3.96134	7.45315e-05	0.00297335
NV14333	Cytochrome P450 4g15 (80%U)	protein_coding	GO:0005506	IEA	iron ion binding	molecular_function	gnl|Nvit_2.0|Chr3.Scaffold17:2100631-2104740	2.26249	0.2462	-3.20001	6.8541	7.17626e-12	9.67781e-10
NV10418	Chitinase-3 protein 1, putative (48%U)	protein_coding					gnl|Nvit_2.0|Chr5.Scaffold1:1382982-1408112	46.4985	5.21529	-3.15636	12.25	0	0
NV14986	elongation of very long chain fatty acids protein 4, putative (86%a)	protein_coding	GO:0016021	IEA	integral to membrane	cellular_component	gnl|Nvit_2.0|Chr3.Scaffold22:88275-89831	1.4074	0.160845	-3.12929	4.25868	2.05637e-05	0.000962768
NV17188	Unknown (43%A)	protein_coding					gnl|Nvit_2.0|Chr1.Scaffold60:509183-515013	1.44006	0.168931	-3.09163	4.54011	5.62258e-06	0.000293107
NV12800	Atrial natriuretic peptide-converting enzyme (84%U)	protein_coding	GO:0004252	IEA	serine-type endopeptidase activity	molecular_function	gnl|Nvit_2.0|Chr4.Scaffold9:3379580-3387911	3.41095	0.402249	-3.08401	8.81628	0	0
NV12544	Unknown (50%A)	protein_coding	GO:0042302	IEA	structural constituent of cuticle	molecular_function	gnl|Nvit_2.0|Chr3.Scaffold8:1258367-1262637	11.032	1.31117	-3.07277	7.62773	2.39808e-14	4.31203e-12
NV14426	Unknown (38%A)	protein_coding					gnl|Nvit_2.0|Chr3.Scaffold18:1109226-1126787	4.19105	0.50535	-3.05196	6.35589	2.07225e-10	2.33731e-08
NV12289	Aminopeptidase N (38%A)	protein_coding	GO:0008237	IEA	metallopeptidase activity	molecular_function	gnl|Nvit_2.0|Chr5.Scaffold7:2137638-2141904	0.444615	0.0542251	-3.03552	4.444	8.8303e-06	0.00043999
NV15459	glucose dehydrogenase [acceptor] (83%a)	protein_coding	GO:0016614	IEA	oxidoreductase activity, acting on CH-OH group of donors	molecular_function	gnl|Nvit_2.0|Chr5.Scaffold27:164111-172505	0.707772	0.0865617	-3.03148	4.43808	9.07646e-06	0.000450447
XLOC_006336							gnl|Nvit_2.0|Chr3.Scaffold17:589356-590876	0.466849	0.0572343	-3.02801	3.29464	0.000985471	0.0260698
NV14292	Acyl-CoA Delta desaturase (56%A)	protein_coding	GO:0006629	IEA	lipid metabolic process	biological_process	gnl|Nvit_2.0|Chr3.Scaffold17:1460847-1462518	0.548364	0.0673451	-3.02549	3.29191	0.000995111	0.026213
NV23685	Unknown (41%A)	protein_coding					gnl|Nvit_2.0|Chr4.Scaffold4:3799532-3803986	5.98158	0.73885	-3.01717	7.3567	1.88516e-13	3.1607e-11
NV13497	Solute carrier organic anion transporter family member 5A1 (77%U)	protein_coding	GO:0005215	IEA	transporter activity	molecular_function	gnl|Nvit_2.0|Chr2.Scaffold13:2684910-2689330	0.420373	0.0534506	-2.97539	4.03287	5.50999e-05	0.00226366
NV18712	Unknown (63%A)	protein_coding	GO:0006355	IEA	regulation of transcription, DNA-dependent	biological_process	gnl|Nvit_2.0|Chr4.Scaffold350:66969-76945	2.12446	0.274045	-2.95461	5.71955	1.06809e-08	9.33228e-07
NV25611	Unknown (33%A)	protein_coding					gnl|Nvit_2.0|Chr4.Scaffold9:3759441-3761909	4.56305	0.589649	-2.95207	7.12497	1.04095e-12	1.575e-10
NV13936	Unknown (24%A)	protein_coding					gnl|Nvit_2.0|Chr1.Scaffold16:666278-667776	6.32061	0.82245	-2.94206	6.86067	6.85407e-12	9.43329e-10
NV13210	Unknown (48%A)	protein_coding					gnl|Nvit_2.0|Chr2.Scaffold11:2676921-2684646	0.668608	0.0870629	-2.94103	4.82374	1.40888e-06	8.69652e-05
NV23130	Unknown (43%A)	protein_coding					gnl|Nvit_2.0|Chr3.Scaffold89:526657-530710	7.01915	0.922673	-2.92741	7.02593	2.1263e-12	3.17843e-10
XLOC_004047							gnl|Nvit_2.0|Chr2.Scaffold15:2688603-2691463	1.61817	0.213128	-2.92457	6.18035	6.39616e-10	6.66867e-08
NV15969	organic solute transporter alpha protein-like, putative (50%a)	protein_coding					gnl|Nvit_2.0|Chr1.Scaffold32:74420-99399	1.7151	0.225988	-2.92397	5.02357	5.07201e-07	3.36515e-05
NV51357	Unknown						gnl|Nvit_2.0|ChrUn.Scaffold2008:1312-1989	50.1871	6.68544	-2.90822	8.33182	0	0
NV16535	Unknown (69%A)	protein_coding	GO:0005515	IEA	protein binding	molecular_function	gnl|Nvit_2.0|Chr4.Scaffold40:1154824-1158481	24.7108	3.29333	-2.90752	9.47366	0	0
NV15756	Cytochrome P450 4C1 (53%A)	protein_coding	GO:0005506	IEA	iron ion binding	molecular_function	gnl|Nvit_2.0|Chr4.Scaffold29:766152-788021	0.384653	0.0523529	-2.87722	3.11276	0.0018535	0.0439701
NV17666	2-hydroxyacylsphingosine 1-beta-galactosyltransferase (72%U)	protein_coding	GO:0016758	IEA	transferase activity, transferring hexosyl groups	molecular_function	gnl|Nvit_2.0|Chr1.Scaffold102:85403-88445	2.03727	0.277623	-2.87544	5.47817	4.29741e-08	3.41782e-06
NV13596	Unknown (67%A)	protein_coding					gnl|Nvit_2.0|Chr5.Scaffold14:1142372-1145601	0.483312	0.0659351	-2.87384	3.1091	0.0018766	0.0443485
NV10719	ABC transporter G family member 20 (80%U)						gnl|Nvit_2.0|Chr5.Scaffold2:2452331-2457493	0.53133	0.0735388	-2.85303	4.66997	3.01248e-06	0.000170006
NV10390	cuticular protein analogous to peritrophins 3-B (64%a)						gnl|Nvit_2.0|Chr5.Scaffold1:867110-870917	3.79383	0.526759	-2.84844	5.89344	3.78229e-09	3.56013e-07
NV15016	Unknown	protein_coding	GO:0004553	IEA	hydrolase activity, hydrolyzing O-glycosyl compounds	molecular_function	gnl|Nvit_2.0|Chr3.Scaffold22:1221763-1238747	1.03305	0.144012	-2.84264	6.43317	1.24972e-10	1.4909e-08
NV16497	Tyrosine kinase receptor Cad96Ca (Fragment) (69%U)	protein_coding	GO:0004672	IEA	protein kinase activity	molecular_function	gnl|Nvit_2.0|Chr4.Scaffold40:749620-754059	1.98283	0.279286	-2.82775	5.74796	9.03268e-09	8.00489e-07
NV15960	phospholipase A1 member A, putative (79%a)	protein_coding					gnl|Nvit_2.0|Chr2.Scaffold31:1807602-1813989	0.638244	0.090892	-2.81188	3.44577	0.00056944	0.0170613
NV12757	Zinc finger protein 512B (55%A)	protein_coding					gnl|Nvit_2.0|Chr4.Scaffold9:2822403-2825290	53.1882	7.7676	-2.77557	11.5305	0	0
NV10387	cuticular protein analogous to peritrophins 3-D (78%a)	protein_coding	GO:0008061	IEA	chitin binding	molecular_function	gnl|Nvit_2.0|Chr5.Scaffold1:854366-856329	15.3128	2.25004	-2.76672	8.14081	4.44089e-16	8.8868e-14
NV24373	Unknown (36%A)	protein_coding					gnl|Nvit_2.0|Chr4.Scaffold51:244110-251901	0.372156	0.0553585	-2.74903	5.06618	4.05875e-07	2.75174e-05
NV18260	Unknown (53%A)	protein_coding					gnl|Nvit_2.0|Chr1.Scaffold161:319502-323147	0.751727	0.112228	-2.74378	3.36071	0.000777412	0.0215321
NV15776	Unknown (65%A)	protein_coding					gnl|Nvit_2.0|Chr4.Scaffold29:1127539-1131411	1.88802	0.285577	-2.72492	4.93151	8.15958e-07	5.1651e-05
NV13129	OV-16 antigen (67%U)	protein_coding					gnl|Nvit_2.0|Chr2.Scaffold11:1010215-1012233	7.2286	1.10998	-2.70318	5.63484	1.75222e-08	1.49929e-06
NV13604	Cuticular protein analogous to peritrophins 3-C (81%A)	protein_coding	GO:0008061	IEA	chitin binding	molecular_function	gnl|Nvit_2.0|Chr5.Scaffold14:1331198-1364790	52.0337	8.1831	-2.66873	6.4257	1.31262e-10	1.52202e-08
NV15882	Unknown (46%A)	protein_coding					gnl|Nvit_2.0|Chr2.Scaffold31:494373-495608	0.781062	0.123116	-2.66542	3.57838	0.000345732	0.0112291
NV18654	Fatty acyl-CoA reductase 1 (46%A)	protein_coding	GO:0005515	IEA	protein binding	molecular_function	gnl|Nvit_2.0|Chr2.Scaffold309:8778-12251	0.733952	0.11612	-2.66007	3.85216	0.000117081	0.00446963
XLOC_004048							gnl|Nvit_2.0|Chr2.Scaffold15:2692172-2694131	0.886118	0.141646	-2.64521	4.68662	2.7775e-06	0.000158075
NV16536	LP19581p (Fragment) (81%U)	protein_coding	GO:0005515	IEA	protein binding	molecular_function	gnl|Nvit_2.0|Chr4.Scaffold40:1179741-1187018	33.6213	5.47445	-2.61859	9.86388	0	0
NV12635	Unknown (58%A)	protein_coding					gnl|Nvit_2.0|Chr4.Scaffold9:656954-658374	1.66835	0.273886	-2.60677	4.61034	4.02007e-06	0.000219247
NV11622	Nose resistant to fluoxetine protein 6 (71%U)	protein_coding					gnl|Nvit_2.0|Chr2.Scaffold5:556127-564461	5.84434	0.960882	-2.60461	6.85932	6.91891e-12	9.43329e-10
NV24020	Unknown (55%A)	protein_coding	GO:0005515	IEA	protein binding	molecular_function	gnl|Nvit_2.0|Chr5.Scaffold10:1344859-1364084	1.29463	0.214284	-2.59494	5.75652	8.5865e-09	7.66422e-07
NV16356	Cuticular protein (55%A)	protein_coding	GO:0042302	IEA	structural constituent of cuticle	molecular_function	gnl|Nvit_2.0|Chr5.Scaffold38:787482-792744	2.30763	0.38283	-2.59163	4.20501	2.61067e-05	0.00117357
NV10044	10-formyltetrahydrofolate dehydrogenase (79%a)	protein_coding	GO:0008168	IEA	methyltransferase activity	molecular_function	gnl|Nvit_2.0|Chr1.Scaffold1:960369-968613	1.53847	0.255603	-2.58952	5.85876	4.6634e-09	4.35029e-07
NV16529	alpha-tocopherol transfer protein, putative (64%a)	protein_coding					gnl|Nvit_2.0|Chr4.Scaffold40:1078275-1091125	7.32997	1.23116	-2.57378	6.17391	6.66234e-10	6.8883e-08
NV13721	Unknown (70%A)	protein_coding					gnl|Nvit_2.0|Chr5.Scaffold14:3243867-3276611	52.9379	8.90761	-2.57119	10.0975	0	0
XLOC_007473							gnl|Nvit_2.0|Chr3.Scaffold42:499880-500962	1.02983	0.175055	-2.55654	3.69751	0.000217726	0.00766551
NV13315	Sushi, von Willebrand factor type A, EGF and pentraxin domain-containing protein 1 (66%U)	protein_coding	GO:0030246	IEA	carbohydrate binding	molecular_function	gnl|Nvit_2.0|Chr1.Scaffold12:2680329-2694799	3.48377	0.593977	-2.55217	6.32825	2.47954e-10	2.74675e-08
NV11908	Alpha-tocopherol transfer protein, putative (57%U)	protein_coding					gnl|Nvit_2.0|Chr3.Scaffold6:1017717-1019445	2.05864	0.361147	-2.51103	4.43059	9.39744e-06	0.000464518
NV14934	Unknown	protein_coding					gnl|Nvit_2.0|Chr2.Scaffold21:2518871-2522170	0.370895	0.0656968	-2.49712	3.33141	0.000864075	0.0234586
NV17622	Unknown (36%A)	protein_coding	GO:0008061	IEA	chitin binding	molecular_function	gnl|Nvit_2.0|Chr3.Scaffold94:18129-36134	1.57616	0.284684	-2.46898	5.49266	3.95914e-08	3.23165e-06
XLOC_002236							gnl|Nvit_2.0|Chr1.Scaffold36:488900-498428	1.12439	0.203537	-2.46577	5.46996	4.50128e-08	3.53465e-06
XLOC_004042							gnl|Nvit_2.0|Chr2.Scaffold15:2068310-2068748	6.53856	1.18362	-2.46577	4.18464	2.85615e-05	0.00125661
XLOC_016064							gnl|Nvit_2.0|ChrUn.Scaffold3128:0-734	21.278	3.87684	-2.45641	6.33535	2.36798e-10	2.64681e-08
NV22863	Unknown (52%A)	protein_coding	GO:0008061	IEA	chitin binding	molecular_function	gnl|Nvit_2.0|Chr4.Scaffold29:724359-732090	1.70078	0.313517	-2.43958	5.84691	5.00787e-09	4.63676e-07
NV12906	Carboxypeptidase B (51%A)	protein_coding	GO:0004181	IEA	metallocarboxypeptidase activity	molecular_function	gnl|Nvit_2.0|Chr5.Scaffold10:862942-865962	0.514339	0.0955415	-2.42852	3.23807	0.00120342	0.0307218
NV10021	Unknown (55%A)	protein_coding					gnl|Nvit_2.0|Chr1.Scaffold1:643097-656793	19.2396	3.58098	-2.42565	6.03363	1.60319e-09	1.60409e-07
NV16939	Unknown (51%A)	protein_coding					gnl|Nvit_2.0|Chr2.Scaffold48:808607-831477	0.795455	0.148572	-2.42062	3.22753	0.00124862	0.0316802
NV17190	Unknown (63%A)	protein_coding					gnl|Nvit_2.0|Chr1.Scaffold60:539137-542533	1.29852	0.244217	-2.41064	4.74817	2.05262e-06	0.000120696
XLOC_009917							gnl|Nvit_2.0|Chr4.Scaffold43:534014-534377	5.90355	1.11081	-2.40997	3.22854	0.00124426	0.0316342
NV14806	Major royal jelly protein (60%A)	protein_coding					gnl|Nvit_2.0|Chr2.Scaffold21:447173-452213	2.4646	0.466656	-2.40092	5.47828	4.29472e-08	3.41782e-06
NV10075	Peritrophin-44 (62%A)	protein_coding	GO:0008061	IEA	chitin binding	molecular_function	gnl|Nvit_2.0|Chr1.Scaffold1:1314771-1318635	3.43939	0.651414	-2.40051	5.01565	5.28543e-07	3.45138e-05
NV18170	Major royal jelly protein 2 (44%A)	protein_coding					gnl|Nvit_2.0|Chr4.Scaffold143:158140-163390	3.00252	0.574133	-2.38672	5.16247	2.43716e-07	1.69876e-05
NV16041	Transmembrane protease, serine 9 (13%U)	protein_coding	GO:0004252	IEA	serine-type endopeptidase activity	molecular_function	gnl|Nvit_2.0|Chr1.Scaffold33:1278988-1312067	1.19952	0.230703	-2.37835	5.90835	3.45548e-09	3.29786e-07
NV50197	Peroxidasin (59%U)						gnl|Nvit_2.0|Chr3.Scaffold18:36790-42771	5.25946	1.03176	-2.34981	7.01957	2.22555e-12	3.28719e-10
NV11816	Cadherin-23 (77%U)	protein_coding	GO:0005509	IEA	calcium ion binding	molecular_function	gnl|Nvit_2.0|Chr2.Scaffold5:3777535-3784956	2.51102	0.496685	-2.33787	6.39011	1.65771e-10	1.88689e-08
NV12126	Superoxide dismutase [Cu-Zn] (73%U)	protein_coding	GO:0046872	IEA	metal ion binding	molecular_function	gnl|Nvit_2.0|Chr5.Scaffold7:44030-50327	11.3651	2.24913	-2.33717	5.48757	4.07506e-08	3.28307e-06
XLOC_006596							gnl|Nvit_2.0|Chr3.Scaffold18:58607-59639	1.095	0.217363	-2.33275	3.5636	0.0003658	0.0117273
XLOC_008903							gnl|Nvit_2.0|Chr4.Scaffold26:1201662-1202205	2.08034	0.418369	-2.31397	3.0722	0.00212484	0.0488202
NV50063	Xanthine dehydrogenase (74%U)						gnl|Nvit_2.0|Chr4.Scaffold4:4234156-4242438	0.3124	0.0634112	-2.30059	4.01813	5.86629e-05	0.00239418
NV15489	Unknown (69%A)	protein_coding					gnl|Nvit_2.0|Chr5.Scaffold27:1064901-1120224	0.60667	0.123528	-2.29607	4.01024	6.06563e-05	0.00246319
NV14987	Caudal (65%U)	protein_coding	GO:0003677	IEA	DNA binding	molecular_function	gnl|Nvit_2.0|Chr3.Scaffold22:101590-108030	0.500328	0.102122	-2.29258	3.28242	0.00102921	0.026883
NV14358	Low-density lipoprotein receptor-related protein 2 (60%U)	protein_coding	GO:0005515	IEA	protein binding	molecular_function	gnl|Nvit_2.0|Chr3.Scaffold17:2572522-2580666	0.772071	0.157628	-2.29221	3.84756	0.000119298	0.00452639
NV18206	Unknown (41%A)	protein_coding					gnl|Nvit_2.0|ChrUn.Scaffold147:61690-90881	8.41452	1.71941	-2.29097	7.12927	1.00897e-12	1.54547e-10
NV15476	Serine proteinase stubble (65%A)	protein_coding	GO:0004252	IEA	serine-type endopeptidase activity	molecular_function	gnl|Nvit_2.0|Chr5.Scaffold27:504270-506461	1.36727	0.284637	-2.26411	4.21488	2.49908e-05	0.00113161
NV18598	Unknown (Fragment) (63%U)	protein_coding					gnl|Nvit_2.0|ChrUn.Scaffold275:89922-141972	3.47216	0.746853	-2.21694	4.53372	5.79541e-06	0.000299599
NV12637	Unknown (45%A)	protein_coding					gnl|Nvit_2.0|Chr4.Scaffold9:693302-695850	19.4723	4.25529	-2.19409	6.86775	6.52234e-12	9.09243e-10
NV10862	Retinol dehydrogenase 14 (71%U)	protein_coding	GO:0016491	IEA	oxidoreductase activity	molecular_function	gnl|Nvit_2.0|Chr5.Scaffold2:5733184-5739030	4.73453	1.03842	-2.18882	5.27639	1.31754e-07	9.67261e-06
NV21404	Unknown (63%A)	protein_coding	GO:0005515	IEA	protein binding	molecular_function	gnl|Nvit_2.0|Chr3.Scaffold6:3670529-3685719	2.54038	0.558468	-2.1855	4.96396	6.90691e-07	4.46323e-05
NV17204	Unknown	protein_coding					gnl|Nvit_2.0|Chr1.Scaffold61:644367-660010	4.78321	1.06265	-2.17032	5.5852	2.33432e-08	1.95688e-06
NV10768	Unknown (55%A)	protein_coding					gnl|Nvit_2.0|Chr5.Scaffold2:3562554-3576747	0.632691	0.140778	-2.16808	3.62655	0.000287235	0.0096565
NV19180	NADH dehydrogenase subunit 5 (68%U)	non_coding_cds					gnl|Nvit_2.0|ChrUn.Scaffold2194:15-3725	15.4584	3.45719	-2.16072	4.50206	6.72985e-06	0.000342202
XLOC_018130							gnl|Nvit_2.0|ChrUn.Scaffold593:17308-18502	0.689357	0.154187	-2.16057	3.07679	0.0020924	0.0483434
NV17702	Unknown (80%A)	protein_coding	GO:0030246	IEA	carbohydrate binding	molecular_function	gnl|Nvit_2.0|Chr4.Scaffold108:120646-126695	3.25173	0.727568	-2.16005	4.64902	3.33522e-06	0.00018724
XLOC_003509							gnl|Nvit_2.0|Chr2.Scaffold11:2893516-2897446	0.469192	0.105102	-2.1584	4.09985	4.13416e-05	0.00176871
XLOC_007249							gnl|Nvit_2.0|Chr3.Scaffold30:653009-653552	5.84475	1.33878	-2.12622	4.04303	5.27657e-05	0.00220944
NV24134	Unknown	protein_coding					gnl|Nvit_2.0|Chr5.Scaffold112:106561-107306	10.241	2.40382	-2.09096	4.60297	4.16511e-06	0.000225661
NV12534	Serine Protease nudel (38%A)	protein_coding	GO:0007155	IEA	cell adhesion	biological_process	gnl|Nvit_2.0|Chr3.Scaffold8:1117123-1178954	2.67358	0.627614	-2.09082	7.249	4.19886e-13	6.85464e-11
NV12127	Superoxide dismutase (55%A)	protein_coding	GO:0046872	IEA	metal ion binding	molecular_function	gnl|Nvit_2.0|Chr5.Scaffold7:56793-58789	3.82148	0.902523	-2.08209	4.21678	2.4782e-05	0.00112991
NV13343	Unknown (53%A)	protein_coding					gnl|Nvit_2.0|Chr1.Scaffold12:3004536-3011430	3.50668	0.848196	-2.04764	4.63511	3.56739e-06	0.000197681
NV17007		protein_coding	GO:0004601	IEA	peroxidase activity	molecular_function	gnl|Nvit_2.0|Chr4.Scaffold52:82425-92613	0.608497	0.147421	-2.04531	3.66849	0.000243986	0.00847938
NV14666	Transmembrane Protease serine 9 (60%A)	protein_coding	GO:0004252	IEA	serine-type endopeptidase activity	molecular_function	gnl|Nvit_2.0|Chr2.Scaffold19:2803894-2810617	3.89056	0.949574	-2.03463	5.07533	3.86823e-07	2.63698e-05
NV12477	Nose resistant to fluoxetine protein 6 (69%U)	protein_coding	GO:0016747	IEA	transferase activity, transferring acyl groups other than amino-acyl groups	molecular_function	gnl|Nvit_2.0|Chr2.Scaffold8:769268-783776	7.01039	1.71365	-2.03243	6.02468	1.69448e-09	1.66852e-07
XLOC_008109							gnl|Nvit_2.0|Chr3.Scaffold8:1532902-1533669	16.8934	4.13779	-2.02953	4.53711	5.70291e-06	0.00029605
XLOC_008108							gnl|Nvit_2.0|Chr3.Scaffold8:1529684-1532604	7.9948	1.96028	-2.028	6.47304	9.60536e-11	1.16837e-08
NV21087	Unknown (40%A)	protein_coding					gnl|Nvit_2.0|Chr1.Scaffold32:74420-99399	2.50989	0.616645	-2.02511	3.50319	0.000459716	0.0142237
NV23684	epidermal cell surface receptor (53%U)	protein_coding	GO:0005515	IEA	protein binding	molecular_function	gnl|Nvit_2.0|Chr4.Scaffold4:4089881-4111247	5.98194	1.47588	-2.01904	6.4281	1.29207e-10	1.51234e-08
NV14537	RING finger protein 31 (Fragment) (15%U)	protein_coding	GO:0008270	IEA	zinc ion binding	molecular_function	gnl|Nvit_2.0|Chr2.Scaffold19:65700-73426	1.76218	0.438768	-2.00583	4.76753	1.86495e-06	0.00011071
XLOC_006069							gnl|Nvit_2.0|Chr2.Scaffold93:306810-307379	2.46219	0.614068	-2.00347	3.19034	0.00142106	0.0350519
NV20056	Nose resistant to fluoxetine protein 6 (44%U)	protein_coding	GO:0016747	IEA	transferase activity, transferring acyl groups other than amino-acyl groups	molecular_function	gnl|Nvit_2.0|Chr2.Scaffold8:852216-856389	1.16717	0.291574	-2.00109	4.05105	5.09881e-05	0.00214444
NV12489	Reverse transcriptase (Protease) (Fragment) (11%U)	protein_coding	GO:0015074	IEA	DNA integration	biological_process	gnl|Nvit_2.0|Chr3.Scaffold8:11047-15942	0.398693	0.100715	-1.985	3.29722	0.000976484	0.0259984
XLOC_014839							gnl|Nvit_2.0|ChrUn.Scaffold1999:855-2947	0.46765	0.118254	-1.98354	3.29479	0.000984955	0.0260698
NV16233	beta-ureidopropionase, putative (70%a)	protein_coding	GO:0016810	IEA	hydrolase activity, acting on carbon-nitrogen (but not peptide) bonds	molecular_function	gnl|Nvit_2.0|Chr1.Scaffold36:274348-277472	0.912721	0.23564	-1.95359	3.43511	0.000592303	0.0176228
NV14359	Unknown (40%A)	protein_coding					gnl|Nvit_2.0|Chr3.Scaffold17:2585112-2588031	0.496414	0.13047	-1.92782	3.31552	0.000914715	0.0246179
NV50009	ankyrin-1, putative (89%a)						gnl|Nvit_2.0|Chr1.Scaffold1:2183420-2185793	0.725065	0.190688	-1.92689	3.19378	0.00140422	0.0347056
XLOC_016522							gnl|Nvit_2.0|ChrUn.Scaffold3635:60-796	2.47541	0.651813	-1.92514	3.50104	0.000463452	0.0142328
NV17908	Sugar transporter ERD6 7, putative (59%U)	protein_coding	GO:0022857	IEA	transmembrane transporter activity	molecular_function	gnl|Nvit_2.0|Chr1.Scaffold120:327132-330488	0.632556	0.167228	-1.91938	3.37209	0.000746013	0.0211803
NV13346	Unknown (50%A)	protein_coding					gnl|Nvit_2.0|Chr1.Scaffold12:3025212-3026635	2.29783	0.607588	-1.9191	3.65754	0.000254646	0.00880055
NV16441	cytochrome P450 303a1, putative (55%U)	protein_coding	GO:0005506	IEA	iron ion binding	molecular_function	gnl|Nvit_2.0|Chr1.Scaffold39:403060-409456	5.06856	1.34409	-1.91495	4.95993	7.05191e-07	4.53332e-05
NV12989	Endocuticle structural glycoprotein SgAbd-2 (24%U)	protein_coding	GO:0042302	IEA	structural constituent of cuticle	molecular_function	gnl|Nvit_2.0|Chr5.Scaffold10:1978931-1990067	6.08205	1.62546	-1.90371	4.41909	9.91172e-06	0.000486066
NV14653	Unknown (50%A)	protein_coding					gnl|Nvit_2.0|Chr2.Scaffold19:2541888-2544839	1.3547	0.362205	-1.90309	3.58015	0.000343395	0.0111931
NV20302	Endonuclease-reverse transcriptase (22%U)	protein_coding	GO:0003723	IEA	RNA binding	molecular_function	gnl|Nvit_2.0|ChrUn.Scaffold697:18864-21196	1.13084	0.307374	-1.87932	3.72263	0.000197161	0.00704951
NV15583	Solute carrier family 46 member 3 (60%U)	protein_coding	GO:0055085	IEA	transmembrane transport	biological_process	gnl|Nvit_2.0|Chr3.Scaffold28:674226-682903	0.691987	0.188192	-1.87854	3.29004	0.00100175	0.026332
NV17579	Serine proteinase stubble (52%U)	protein_coding	GO:0004252	IEA	serine-type endopeptidase activity	molecular_function	gnl|Nvit_2.0|Chr3.Scaffold89:799188-804441	16.3802	4.4798	-1.87044	7.42062	1.16573e-13	2.00879e-11
NV16931	Unknown (54%A)	protein_coding	GO:0008061	IEA	chitin binding	molecular_function	gnl|Nvit_2.0|Chr2.Scaffold48:554674-566671	4.1699	1.14477	-1.86496	4.58402	4.56114e-06	0.000243923
NV14536	RING finger protein 31 (Fragment) (8%U)	protein_coding					gnl|Nvit_2.0|Chr2.Scaffold19:58492-64737	1.32048	0.36813	-1.84278	4.68904	2.74496e-06	0.000156943
XLOC_009664							gnl|Nvit_2.0|Chr4.Scaffold4:777176-779315	0.550423	0.15374	-1.84005	3.22079	0.00127838	0.0322376
XLOC_010524							gnl|Nvit_2.0|Chr4.Scaffold9:746452-758227	1.61509	0.452717	-1.83494	4.45557	8.36703e-06	0.000418588
NV13309	Unknown (25%A)	protein_coding					gnl|Nvit_2.0|Chr1.Scaffold12:2249411-2250938	0.787629	0.221406	-1.83082	3.25037	0.00115253	0.0297906
NV21640	Ankyrin 2,3/unc44 (36%A)	protein_coding	GO:0005515	IEA	protein binding	molecular_function	gnl|Nvit_2.0|Chr1.Scaffold1:696000-697742	0.576757	0.162309	-1.82922	3.1403	0.00168776	0.0408188
NV14320	Armadillo repeat-containing protein 5 (57%A)	protein_coding	GO:0004601	IEA	peroxidase activity	molecular_function	gnl|Nvit_2.0|Chr3.Scaffold17:1721040-1740134	5.06999	1.43039	-1.82557	5.19575	2.03892e-07	1.44553e-05
NV24103	Cuticular protein 50Ca (50%A)	protein_coding	GO:0042302	IEA	structural constituent of cuticle	molecular_function	gnl|Nvit_2.0|Chr5.Scaffold38:773286-775461	0.951676	0.269303	-1.82124	3.1266	0.00176843	0.0423569
NV17281	Unknown	protein_coding	GO:0008061	IEA	chitin binding	molecular_function	gnl|Nvit_2.0|Chr1.Scaffold62:911265-914030	0.798255	0.227126	-1.81336	3.35747	0.000786598	0.0215914
NV12697	atrial natriuretic peptide-converting enzyme (70%a)	protein_coding	GO:0004252	IEA	serine-type endopeptidase activity	molecular_function	gnl|Nvit_2.0|Chr4.Scaffold9:2089911-2117837	2.07604	0.594338	-1.80448	4.2389	2.24619e-05	0.00103987
NV14219	Acyl-CoA Delta(11) desaturase (61%U)	protein_coding	GO:0006629	IEA	lipid metabolic process	biological_process	gnl|Nvit_2.0|Chr3.Scaffold17:537178-548648	11.3004	3.24085	-1.80193	5.02136	5.13061e-07	3.38417e-05
NV10540	Solute carrier family 22 member 21 (47%U)	protein_coding	GO:0022857	IEA	transmembrane transporter activity	molecular_function	gnl|Nvit_2.0|Chr5.Scaffold1:2975766-2978949	0.69663	0.200707	-1.7953	3.13287	0.00173108	0.041704
NV11370	chorion peroxidase (77%a)	protein_coding	GO:0004601	IEA	peroxidase activity	molecular_function	gnl|Nvit_2.0|Chr4.Scaffold4:2184685-2192808	0.679588	0.197221	-1.78485	3.63923	0.000273456	0.00942436
XLOC_012379							gnl|Nvit_2.0|Chr5.Scaffold2:2785575-2785970	30.9565	9.09969	-1.76635	4.11224	3.91834e-05	0.00168217
NV25114	Unknown (42%A)	protein_coding	GO:0008061	IEA	chitin binding	molecular_function	gnl|Nvit_2.0|Chr1.Scaffold237:101705-105658	1.12798	0.333552	-1.75776	3.32952	0.000869952	0.0235318
XLOC_003912							gnl|Nvit_2.0|Chr2.Scaffold15:1183878-1185900	1.10788	0.328818	-1.75244	3.44396	0.000573268	0.0170975
NV12100	Scavenger receptor class B member 1 (57%U)	protein_coding	GO:0007155	IEA	cell adhesion	biological_process	gnl|Nvit_2.0|Chr1.Scaffold7:210094-214472	0.975912	0.289902	-1.75119	3.2697	0.00107662	0.0280622
XLOC_007926							gnl|Nvit_2.0|Chr3.Scaffold6:1057641-1059584	0.526149	0.157287	-1.74207	3.08574	0.00203044	0.0471754
NV15722	nephrin, putative (59%a)	protein_coding	GO:0005515	IEA	protein binding	molecular_function	gnl|Nvit_2.0|Chr4.Scaffold29:127684-153375	0.796474	0.240558	-1.72724	3.53144	0.000413307	0.0130481
NV21597	Unknown (53%A)	protein_coding					gnl|Nvit_2.0|Chr1.Scaffold1:5084770-5087546	6.27612	1.89705	-1.72611	4.12385	3.72599e-05	0.00161199
XLOC_012554							gnl|Nvit_2.0|Chr5.Scaffold27:883292-884694	1.64586	0.504957	-1.70461	3.45032	0.000559916	0.0168205
XLOC_000761							gnl|Nvit_2.0|Chr1.Scaffold12:2486258-2488137	3.71767	1.14438	-1.69983	4.18584	2.84117e-05	0.00125446
NV50533	Unknown (51%A)						gnl|Nvit_2.0|Chr4.Scaffold109:66525-96478	2.14958	0.661763	-1.69967	4.34259	1.4081e-05	0.000682432
NV16697	phenoloxidase subunit A3 (67%a)	protein_coding	GO:0016491	IEA	oxidoreductase activity	molecular_function	gnl|Nvit_2.0|Chr3.Scaffold42:1646713-1649430	0.523389	0.161226	-1.6988	3.09048	0.00199831	0.0466034
NV14825	endocuticle structural glycoprotein SgAbd-2, putative (57%a)	protein_coding	GO:0042302	IEA	structural constituent of cuticle	molecular_function	gnl|Nvit_2.0|Chr2.Scaffold21:612080-615557	60.6206	18.8393	-1.68606	6.48347	8.9637e-11	1.10111e-08
NV16333	Transferrin (66%U)	protein_coding	GO:0008199	IEA	ferric iron binding	molecular_function	gnl|Nvit_2.0|Chr5.Scaffold38:282809-285771	1.14978	0.362123	-1.66681	3.47861	0.000504023	0.0152895
NV31517	Unknown (58%A)	protein_coding					gnl|Nvit_2.0|ChrUn.Scaffold647:39294-40410	1.50193	0.476414	-1.65653	3.12096	0.00180264	0.0430103
NV10318	Decapentaplegic protein (60%U)	protein_coding	GO:0008083	IEA	growth factor activity	molecular_function	gnl|Nvit_2.0|Chr1.Scaffold1:5537048-5540371	1.50689	0.479893	-1.65079	3.24045	0.00119342	0.0305926
NV50317	Unknown (51%A)						gnl|Nvit_2.0|Chr3.Scaffold42:933598-939037	5.25541	1.72609	-1.60629	4.78181	1.73726e-06	0.000105142
NV15840	Glutaredoxin domain-containing cysteine-rich protein CG12206 (53%A)	protein_coding	GO:0009055	IEA	electron carrier activity	molecular_function	gnl|Nvit_2.0|Chr3.Scaffold30:1221154-1269322	1.51324	0.49947	-1.59918	3.4016	0.000669936	0.0195686
NV12473	Unknown (63%A)	protein_coding					gnl|Nvit_2.0|Chr2.Scaffold8:760329-762677	1.85668	0.613166	-1.59838	3.43375	0.000595286	0.0176692
XLOC_000787							gnl|Nvit_2.0|Chr1.Scaffold120:283052-285296	3.47042	1.1673	-1.57194	3.95277	7.72513e-05	0.00306216
XLOC_005329							gnl|Nvit_2.0|Chr2.Scaffold416:55250-58967	0.592389	0.202215	-1.55065	3.2183	0.00128954	0.0324531
NV25707	Unknown (32%A)	protein_coding					gnl|Nvit_2.0|Chr4.Scaffold9:2023408-2034019	2.03384	0.703619	-1.53134	3.07557	0.00210104	0.0484286
XLOC_010676							gnl|Nvit_2.0|Chr4.Scaffold9:1592064-1592541	10.2754	3.57983	-1.52122	3.22669	0.0012523	0.0317088
NV16526	clavesin-1 (52%A)	protein_coding					gnl|Nvit_2.0|Chr4.Scaffold40:1039089-1042387	2.7434	0.959189	-1.51608	3.3518	0.000802873	0.0219895
XLOC_004403							gnl|Nvit_2.0|Chr2.Scaffold21:2476211-2481465	0.541738	0.189694	-1.51392	3.69684	0.000218298	0.00766551
NV13154	40S ribosomal protein S21 (78%A)	protein_coding	GO:0003735	IEA	structural constituent of ribosome	molecular_function	gnl|Nvit_2.0|Chr2.Scaffold11:1742805-1743742	22.212	7.87698	-1.49563	3.08839	0.00201247	0.0468456
NV10760	Unknown (44%A)	protein_coding					gnl|Nvit_2.0|Chr5.Scaffold2:3309650-3318474	3.95755	1.41028	-1.48863	4.24737	2.16293e-05	0.00100507
NV14210	Storkhead-box protein (70%A)	protein_coding	GO:0016812	IEA	hydrolase activity, acting on carbon-nitrogen (but not peptide) bonds, in cyclic amides	molecular_function	gnl|Nvit_2.0|Chr3.Scaffold17:70403-150817	4.86688	1.75163	-1.4743	4.35619	1.32348e-05	0.000643938
XLOC_007920							gnl|Nvit_2.0|Chr3.Scaffold6:278001-279781	1.66813	0.60141	-1.47181	3.17159	0.00151608	0.0370276
NV22929	PDGF- and VEGF-related factor (41%A)	protein_coding	GO:0008083	IEA	growth factor activity	molecular_function	gnl|Nvit_2.0|Chr2.Scaffold24:850429-913350	2.2868	0.827711	-1.46613	3.48194	0.000497804	0.0151379
NV18360	Segmentation protein paired (63%A)	protein_coding	GO:0003677	IEA	DNA binding	molecular_function	gnl|Nvit_2.0|Chr5.Scaffold177:37727-124526	1.24405	0.452905	-1.45777	3.25121	0.00114913	0.0297647
NV15666	Unknown (52%A)	protein_coding					gnl|Nvit_2.0|Chr3.Scaffold28:1460222-1465788	10.8011	3.93912	-1.45523	5.15261	2.56884e-07	1.78054e-05
XLOC_000758							gnl|Nvit_2.0|Chr1.Scaffold12:701405-704580	4.1806	1.54593	-1.43524	4.16243	3.14872e-05	0.00137557
NV16782	Unknown (76%A)	protein_coding	GO:0008061	IEA	chitin binding	molecular_function	gnl|Nvit_2.0|Chr3.Scaffold44:1061019-1141383	5.80925	2.15026	-1.43384	5.02044	5.15521e-07	3.38417e-05
NV12869	Peroxidasin (23%U)	protein_coding	GO:0004601	IEA	peroxidase activity	molecular_function	gnl|Nvit_2.0|Chr4.Scaffold9:4418930-4429106	1.33237	0.49445	-1.4301	3.56903	0.000358301	0.0115167
NV12197	Cytochrome P450 monooxygenase (59%U)	protein_coding	GO:0005506	IEA	iron ion binding	molecular_function	gnl|Nvit_2.0|Chr5.Scaffold7:1125417-1139667	2.32506	0.880616	-1.40068	3.29597	0.000980828	0.0260581
NV17115	60S ribosomal protein L37 (94%a)	protein_coding	GO:0003735	IEA	structural constituent of ribosome	molecular_function	gnl|Nvit_2.0|Chr1.Scaffold57:584815-586615	30.7915	11.7556	-1.38919	3.14198	0.00167811	0.0406648
NV17762	Unknown (32%A)	protein_coding					gnl|Nvit_2.0|Chr5.Scaffold112:104660-105491	126.142	48.7139	-1.37264	5.53184	3.16894e-08	2.63872e-06
XLOC_009050							gnl|Nvit_2.0|Chr4.Scaffold34:360187-363681	2.08415	0.812263	-1.35944	3.19713	0.00138802	0.0343736
XLOC_004493							gnl|Nvit_2.0|Chr2.Scaffold21:1210195-1217113	1.51209	0.592533	-1.35158	3.31685	0.000910369	0.0245542
NV11350	agrin (76%A)	protein_coding	GO:0005515	IEA	protein binding	molecular_function	gnl|Nvit_2.0|Chr4.Scaffold4:1345645-1361207	3.99297	1.56739	-1.3491	3.62602	0.00028782	0.0096565
NV15179	Unknown	protein_coding					gnl|Nvit_2.0|Chr4.Scaffold23:2057946-2064242	2.65021	1.04775	-1.33881	3.4107	0.000647958	0.0190955
NV22002	63 kDa sperm flagellar membrane protein (40%U)	protein_coding	GO:0005515	IEA	protein binding	molecular_function	gnl|Nvit_2.0|Chr3.Scaffold17:1427759-1447574	5.762	2.2969	-1.32688	6.10577	1.02304e-09	1.049e-07
NV10421	Myosin-XV (63%A)	protein_coding	GO:0005515	IEA	protein binding	molecular_function	gnl|Nvit_2.0|Chr5.Scaffold1:1457617-1474057	1.44622	0.57786	-1.32349	3.92068	8.83008e-05	0.00345599
NV17181	myosin light chain alkali, putative (83%a)	protein_coding	GO:0005509	IEA	calcium ion binding	molecular_function	gnl|Nvit_2.0|Chr1.Scaffold60:18110-21443	7.92516	3.19827	-1.30915	3.44518	0.00057068	0.0170613
NV18607	Myosin-M heavy chain (60%A)	protein_coding	GO:0005089	IEA	Rho guanyl-nucleotide exchange factor activity	molecular_function	gnl|Nvit_2.0|Chr4.Scaffold280:122808-155228	2.94168	1.18851	-1.30749	4.03378	5.48862e-05	0.00226237
NV51356	Unknown						gnl|Nvit_2.0|ChrUn.Scaffold2008:533-1312	60.1527	24.3034	-1.30747	4.77942	1.75805e-06	0.000105373
NV16108	Chemosensory protein 12 (67%U)	protein_coding					gnl|Nvit_2.0|Chr4.Scaffold34:1006418-1010275	80.1169	32.4408	-1.3043	5.30186	1.14628e-07	8.4654e-06
NV11842	dual oxidase (88%a)	protein_coding	GO:0004601	IEA	peroxidase activity	molecular_function	gnl|Nvit_2.0|Chr2.Scaffold5:4270840-4313799	1.31312	0.541131	-1.27895	3.20633	0.00134441	0.0334964
NV21576		protein_coding	GO:0005856	IEA	cytoskeleton	cellular_component	gnl|Nvit_2.0|Chr5.Scaffold1:1427134-1438561	4.10263	1.70021	-1.27083	3.80587	0.000141306	0.00529663
NV10584	aminopeptidase N, putative (74%a)	protein_coding	GO:0008237	IEA	metallopeptidase activity	molecular_function	gnl|Nvit_2.0|Chr5.Scaffold1:3558478-3562634	1.76896	0.743009	-1.25145	3.09676	0.0019565	0.045898
NV10929	Myosin regulatory light chain (70%A)	protein_coding	GO:0005509	IEA	calcium ion binding	molecular_function	gnl|Nvit_2.0|Chr5.Scaffold2:6536989-6541185	62.558	26.8211	-1.22183	5.52879	3.22446e-08	2.66706e-06
NV11910	Troponin I (82%A)	protein_coding					gnl|Nvit_2.0|Chr3.Scaffold6:1071916-1091516	4.29715	1.85524	-1.21177	3.09669	0.00195696	0.045898
NV15545	Troponin T (73%A)	protein_coding					gnl|Nvit_2.0|Chr3.Scaffold28:262356-271178	11.9511	5.18502	-1.20473	3.75434	0.000173796	0.00634202
NV15310	troponin C type I (92%a)	protein_coding	GO:0005509	IEA	calcium ion binding	molecular_function	gnl|Nvit_2.0|Chr2.Scaffold24:1610550-1617000	21.1178	9.19738	-1.19916	4.20847	2.57108e-05	0.00115998
NV15411	Ferric-chelate reductase 1 (61%A)	protein_coding					gnl|Nvit_2.0|Chr4.Scaffold26:274429-281443	23.4388	10.2598	-1.19189	3.49983	0.00046555	0.0142594
NV11811	Vitamin K-dependent gamma-carboxylase (62%U)	protein_coding	GO:0008488	IEA	gamma-glutamyl carboxylase activity	molecular_function	gnl|Nvit_2.0|Chr2.Scaffold5:3735674-3739205	4.15176	1.83207	-1.18025	3.17537	0.00149648	0.0366933
NV10029	Unknown (61%A)	protein_coding	GO:0016758	IEA	transferase activity, transferring hexosyl groups	molecular_function	gnl|Nvit_2.0|Chr1.Scaffold1:747192-757792	3.25466	1.46017	-1.15637	3.5799	0.000343724	0.0111931
NV18317	Actin, cytoplasmic 1 (97%U)	protein_coding	GO:0005524	IEA	ATP binding	molecular_function	gnl|Nvit_2.0|Chr4.Scaffold166:98525-107964	152.2	70.3742	-1.11285	5.82035	5.87245e-09	5.397e-07
XLOC_010763							gnl|Nvit_2.0|Chr5.Scaffold1:1362996-1381539	1.78265	0.832939	-1.09774	4.89295	9.9334e-07	6.22443e-05
NV10037	cadherin-related tumor suppressor (75%a)	protein_coding	GO:0005515	IEA	protein binding	molecular_function	gnl|Nvit_2.0|Chr1.Scaffold1:856132-926371	1.78095	0.865737	-1.04065	3.77769	0.00015829	0.00587994
NV18771	Unknown	protein_coding					gnl|Nvit_2.0|ChrUn.Scaffold396:10860-59027	27.8002	13.5465	-1.03718	3.10568	0.00189841	0.0447787
NV16394	n-sulphoglucosamine sulphohydrolase, putative (68%a)	protein_coding	GO:0008484	IEA	sulfuric ester hydrolase activity	molecular_function	gnl|Nvit_2.0|Chr5.Scaffold38:1371191-1385595	5.55385	2.72991	-1.02464	3.07516	0.00210389	0.0484286
NV14109	twitchin (71%A)						gnl|Nvit_2.0|Chr1.Scaffold16:3033314-3082208	1.10562	0.545938	-1.01805	3.77226	0.000161778	0.00595602
NV17514	Actin, cytoplasmic 1 (98%U)	protein_coding	GO:0005524	IEA	ATP binding	molecular_function	gnl|Nvit_2.0|Chr4.Scaffold88:6350-16446	34.0571	16.9107	-1.01002	4.50545	6.62328e-06	0.000338169
NV13498	Solute carrier organic anion transporter family member 2B1 (41%U)	protein_coding	GO:0005515	IEA	protein binding	molecular_function	gnl|Nvit_2.0|Chr2.Scaffold13:2689595-2693506	10.365	5.15181	-1.00857	3.71054	0.000206818	0.00735241
NV14406	Zinc finger protein jing protein (52%A)	protein_coding	GO:0008270	IEA	zinc ion binding	molecular_function	gnl|Nvit_2.0|Chr3.Scaffold18:575828-673323	13.9306	7.03371	-0.985895	3.75251	0.000175072	0.00636986
NV17765	Unknown	protein_coding					gnl|Nvit_2.0|Chr5.Scaffold112:130916-131795	47.6322	24.2205	-0.975708	3.38195	0.000719735	0.0205282
XLOC_002683							gnl|Nvit_2.0|Chr1.Scaffold58:79161-117431	6.65984	3.41152	-0.965071	4.76193	1.91748e-06	0.000113286
NV51360	NADH-ubiquinone oxidoreductase chain (95%A)						gnl|Nvit_2.0|ChrUn.Scaffold2008:6474-7532	44.269	23.4068	-0.919373	3.57689	0.000347712	0.0112639
NV51361	Unknown						gnl|Nvit_2.0|ChrUn.Scaffold2008:8796-9902	293.534	156.766	-0.904912	4.87513	1.08737e-06	6.77938e-05
NV11317	arginine N-methyltransferase 6.1 protein (51%A)	protein_coding	GO:0004672	IEA	protein kinase activity	molecular_function	gnl|Nvit_2.0|Chr4.Scaffold4:669974-679334	23.0591	12.3392	-0.902087	3.80171	0.000143698	0.00537008
NV13123	Aryl-hydrocarbon-interacting protein 1, putative (74%U)	protein_coding	GO:0006457	IEA	protein folding	biological_process	gnl|Nvit_2.0|Chr2.Scaffold11:990103-991595	31.9974	17.3479	-0.883194	3.24337	0.00118126	0.0304063
NV14994	cyclin-dependent kinase 5 (96%a)	protein_coding	GO:0004672	IEA	protein kinase activity	molecular_function	gnl|Nvit_2.0|Chr3.Scaffold22:140502-160236	26.1338	14.3078	-0.869118	4.00825	6.11698e-05	0.0024721
NV11782	Myosin heavy chain, muscle (71%U)	protein_coding	GO:0005515	IEA	protein binding	molecular_function	gnl|Nvit_2.0|Chr2.Scaffold5:3497091-3530128	24.2169	13.4095	-0.852754	4.38801	1.14393e-05	0.000558769
NV25516	Unknown (74%A)	protein_coding					gnl|Nvit_2.0|ChrUn.Scaffold1931:714-5381	24.0319	13.5525	-0.826394	3.63819	0.000274563	0.00943631
NV17391	paramyosin (85%A)	protein_coding	GO:0003774	IEA	motor activity	molecular_function	gnl|Nvit_2.0|Chr2.Scaffold76:150676-166007	23.9061	13.5871	-0.815147	3.73954	0.000184358	0.00666858
NV15089	activated RNA polymerase II transcriptional coactivator p15 (45%A)	protein_coding	GO:0003677	IEA	DNA binding	molecular_function	gnl|Nvit_2.0|Chr3.Scaffold22:2222379-2223863	105.044	59.9312	-0.809609	3.38245	0.000718435	0.0205282
NV11776	Unknown (42%A)	protein_coding					gnl|Nvit_2.0|Chr2.Scaffold5:3431502-3455813	11.732	6.75356	-0.796724	3.17802	0.00148285	0.0364311
NV15950	Unknown	protein_coding					gnl|Nvit_2.0|Chr2.Scaffold31:1743903-1745028	3620.23	2095.47	-0.788807	4.30929	1.63778e-05	0.000781536
NV17395	Unknown	protein_coding	GO:0006457	IEA	protein folding	biological_process	gnl|Nvit_2.0|Chr2.Scaffold76:415651-469616	27.303	16.6539	-0.713201	3.24256	0.0011846	0.0304291
XLOC_006082							gnl|Nvit_2.0|Chr3.Scaffold111:43-2652	11.0681	6.76912	-0.709365	3.23652	0.00120997	0.0308256
NV17979	Unknown (43%A)	protein_coding					gnl|Nvit_2.0|Chr1.Scaffold126:302950-320431	5.04207	3.16533	-0.67166	3.1138	0.00184692	0.0439701
NV51358	Unknown						gnl|Nvit_2.0|ChrUn.Scaffold2008:3083-4537	1660.94	1048.58	-0.663565	3.1281	0.00175941	0.0422307
NV15152	roadkill protein, putative (39%a)	protein_coding	GO:0005515	IEA	protein binding	molecular_function	gnl|Nvit_2.0|Chr4.Scaffold23:1772700-1773733	332.929	212.003	-0.651133	3.33796	0.000843945	0.0229623
XLOC_014315							gnl|Nvit_2.0|ChrUn.Scaffold1623:62-907	395.744	281.823	-0.489779	3.39323	0.000690744	0.0199304
XLOC_007731							gnl|Nvit_2.0|Chr3.Scaffold6:3208703-3210768	111.624	79.6144	-0.487549	3.53572	0.00040667	0.0128713
NV16239	Yellow, protein (69%A)	protein_coding					gnl|Nvit_2.0|Chr1.Scaffold36:317404-326775	5.034	0	-1.79769e+308	-1.79769e+308	2.25461e-08	1.90292e-06
NV24429		protein_coding					gnl|Nvit_2.0|Chr2.Scaffold5:3808516-3810384	1.95369	0	-1.79769e+308	-1.79769e+308	1.84208e-06	0.000109878
NV12577	Unknown (34%A)	protein_coding					gnl|Nvit_2.0|Chr3.Scaffold8:2663517-2666664	1.73667	0	-1.79769e+308	-1.79769e+308	7.07862e-06	0.00035701
XLOC_008138							gnl|Nvit_2.0|Chr3.Scaffold8:2514616-2515175	3.57455	0	-1.79769e+308	-1.79769e+308	1.69064e-05	0.000803668
NV16936	Lethalmalignant blood neoplasm 1, protein (48%A)	protein_coding	GO:0042302	IEA	structural constituent of cuticle	molecular_function	gnl|Nvit_2.0|Chr2.Scaffold48:729757-732174	1.34761	0	-1.79769e+308	-1.79769e+308	1.76148e-05	0.00083415
NV15979	Unknown	protein_coding					gnl|Nvit_2.0|Chr1.Scaffold32:590467-591572	2.38592	0	-1.79769e+308	-1.79769e+308	2.41425e-05	0.00110939
NV16249	Larval cuticle protein LCP-17 (50%A)	protein_coding	GO:0042302	IEA	structural constituent of cuticle	molecular_function	gnl|Nvit_2.0|Chr1.Scaffold36:564019-566451	1.37142	0	-1.79769e+308	-1.79769e+308	2.76967e-05	0.00122726
NV17191	Unknown (58%A)	protein_coding					gnl|Nvit_2.0|Chr1.Scaffold60:595168-598494	1.11268	0	-1.79769e+308	-1.79769e+308	5.31263e-05	0.00220944
XLOC_017040							gnl|Nvit_2.0|ChrUn.Scaffold4305:13-660	1.91459	0	-1.79769e+308	-1.79769e+308	5.31263e-05	0.00220944
NV23730	Unknown (69%A)	protein_coding					gnl|Nvit_2.0|Chr4.Scaffold4:2863152-2863922	18.6659	0	-1.79769e+308	-1.79769e+308	6.0751e-05	0.00246319
NV15481	lachesin, putative (43%a)	protein_coding	GO:0005515	IEA	protein binding	molecular_function	gnl|Nvit_2.0|Chr5.Scaffold27:543593-577897	0.773779	0	-1.79769e+308	-1.79769e+308	0.000102042	0.00396876
XLOC_011275							gnl|Nvit_2.0|Chr5.Scaffold10:1232162-1232417	23.8897	0	-1.79769e+308	-1.79769e+308	0.000127815	0.00480547
XLOC_007928							gnl|Nvit_2.0|Chr3.Scaffold6:1727180-1728008	0.916193	0	-1.79769e+308	-1.79769e+308	0.000159109	0.00589272
NV10925	Glucose dehydrogenase (48%A)	protein_coding	GO:0016614	IEA	oxidoreductase activity, acting on CH-OH group of donors	molecular_function	gnl|Nvit_2.0|Chr5.Scaffold2:6442865-6444852	0.319365	0	-1.79769e+308	-1.79769e+308	0.000196497	0.00704605
NV16357	Unknown	protein_coding	GO:0042302	IEA	structural constituent of cuticle	molecular_function	gnl|Nvit_2.0|Chr5.Scaffold38:852505-861253	1.64051	0	-1.79769e+308	-1.79769e+308	0.000196497	0.00704605
XLOC_002718							gnl|Nvit_2.0|Chr1.Scaffold58:120360-121972	0.370177	0	-1.79769e+308	-1.79769e+308	0.000196497	0.00704605
NV24055	Unknown (16%U)	protein_coding					gnl|Nvit_2.0|Chr5.Scaffold10:3103947-3106621	0.382453	0	-1.79769e+308	-1.79769e+308	0.000289532	0.0096565
XLOC_003503							gnl|Nvit_2.0|Chr2.Scaffold11:2385176-2385570	2.93958	0	-1.79769e+308	-1.79769e+308	0.000289532	0.0096565
XLOC_007624							gnl|Nvit_2.0|Chr3.Scaffold55:642082-642899	0.778096	0	-1.79769e+308	-1.79769e+308	0.000289532	0.0096565
XLOC_015704							gnl|Nvit_2.0|ChrUn.Scaffold274:136978-137112	429.32	0	-1.79769e+308	-1.79769e+308	0.000289532	0.0096565
NV12568	Transcriptional regulator for cysteine regulon (39%U)	protein_coding					gnl|Nvit_2.0|Chr3.Scaffold8:2404739-2406504	0.934103	0	-1.79769e+308	-1.79769e+308	0.000342518	0.0111931
NV21374	Unknown (38%A)	protein_coding	GO:0005215	IEA	transporter activity	molecular_function	gnl|Nvit_2.0|Chr3.Scaffold6:130831-132044	0.615017	0	-1.79769e+308	-1.79769e+308	0.000342518	0.0111931
XLOC_008133							gnl|Nvit_2.0|Chr3.Scaffold8:1114829-1115359	1.44944	0	-1.79769e+308	-1.79769e+308	0.000342518	0.0111931
NV17254	Deoxyribonuclease I (14%U)	protein_coding	GO:0003676	IEA	nucleic acid binding	molecular_function	gnl|Nvit_2.0|Chr1.Scaffold62:337729-339355	0.323174	0	-1.79769e+308	-1.79769e+308	0.000394556	0.0125199
XLOC_003507							gnl|Nvit_2.0|Chr2.Scaffold11:2691854-2692706	0.635668	0	-1.79769e+308	-1.79769e+308	0.000394556	0.0125199
XLOC_003561							gnl|Nvit_2.0|Chr2.Scaffold116:251846-253068	0.395711	0	-1.79769e+308	-1.79769e+308	0.000394556	0.0125199
NV18653	neurotrimin (77%A)	protein_coding	GO:0005515	IEA	protein binding	molecular_function	gnl|Nvit_2.0|Chr2.Scaffold309:6116-8715	0.359006	0	-1.79769e+308	-1.79769e+308	0.000455559	0.0141303
XLOC_002812							gnl|Nvit_2.0|Chr1.Scaffold61:662523-663896	4.65133	0	-1.79769e+308	-1.79769e+308	0.000455559	0.0141303
XLOC_004270							gnl|Nvit_2.0|Chr2.Scaffold19:524736-525440	0.710117	0	-1.79769e+308	-1.79769e+308	0.000455559	0.0141303
XLOC_018059							gnl|Nvit_2.0|ChrUn.Scaffold576:149005-149182	63.8749	0	-1.79769e+308	-1.79769e+308	0.000455559	0.0141303
NV18966	aldehyde dehydrogenase family 7,, putative sym:LOC100499205 (100%e)	protein_coding	GO:0016491	IEA	oxidoreductase activity	molecular_function	gnl|Nvit_2.0|ChrUn.Scaffold757:7415-22806	0.874507	0	-1.79769e+308	-1.79769e+308	0.000782701	0.0215321
XLOC_002644							gnl|Nvit_2.0|Chr1.Scaffold57:187061-187576	1.09215	0	-1.79769e+308	-1.79769e+308	0.000782701	0.0215321
XLOC_007923							gnl|Nvit_2.0|Chr3.Scaffold6:903594-904047	1.41266	0	-1.79769e+308	-1.79769e+308	0.000782701	0.0215321
NV11723	tripartite motif-containing protein 2, putative (42%a)	protein_coding	GO:0004252	IEA	serine-type endopeptidase activity	molecular_function	gnl|Nvit_2.0|Chr2.Scaffold5:2312906-2313986	0.448157	0	-1.79769e+308	-1.79769e+308	0.0013499	0.0334964
NV25276	Unknown	protein_coding					gnl|Nvit_2.0|ChrUn.Scaffold247:39904-40269	2.17799	0	-1.79769e+308	-1.79769e+308	0.0013499	0.0334964
NV25684	Unknown (49%A)	protein_coding					gnl|Nvit_2.0|Chr4.Scaffold9:687927-688552	0.862926	0	-1.79769e+308	-1.79769e+308	0.0013499	0.0334964
