# Supplementary material for: Transcriptome Profiling of Nasonia vitripennis Testis Reveals Novel Transcripts Expressed from the Selfish B Chromosome, Paternal Sex Ratio
Source: G3 (Bethesda). 2013 Sep 1;3(9):1597–605. doi: 10.1534/g3.113.007583 (PMC3755920; doi:10.1534/g3.113.007583)
Supplement: Supporting Information [file supp_g3.113.007583_TableS12.xlsx]

## Sheet: Supplementary Table XX_PSR-GO
Gene to GO BP test for over-representation
	GOBPID	Pvalue	OddsRatio	ExpCount	Count	Size	Term
1	GO:0034637	0.00341968	27.443	0.0891317	2	15	cellular carbohydrate biosynthetic process
2	GO:0051258	0.00439666	23.7747	0.101016	2	17	protein polymerization
3	GO:0016051	0.00548745	20.9696	0.1129	2	19	carbohydrate biosynthetic process
4	GO:0043623	0.00548745	20.9696	0.1129	2	19	cellular protein complex assembly
5	GO:0046351	0.00594211	Inf	0.00594211	1	1	disaccharide biosynthetic process
6	GO:0032504	0.00594211	Inf	0.00594211	1	1	multicellular organism reproduction
7	GO:0048609	0.00594211	Inf	0.00594211	1	1	multicellular organismal reproductive process
8	GO:0006021	0.00594211	Inf	0.00594211	1	1	inositol biosynthetic process
9	GO:0046173	0.00594211	Inf	0.00594211	1	1	polyol biosynthetic process
10	GO:0019953	0.00594211	Inf	0.00594211	1	1	sexual reproduction
11	GO:0048232	0.00594211	Inf	0.00594211	1	1	male gamete generation
12	GO:0007283	0.00594211	Inf	0.00594211	1	1	spermatogenesis
13	GO:0007276	0.00594211	Inf	0.00594211	1	1	gamete generation
14	GO:0016138	0.00594211	Inf	0.00594211	1	1	glycoside biosynthetic process
15	GO:0005992	0.00594211	Inf	0.00594211	1	1	trehalose biosynthetic process
16	GO:0005984	0.01185	172.833	0.0118842	1	2	disaccharide metabolic process
17	GO:0008295	0.01185	172.833	0.0118842	1	2	spermidine biosynthetic process
18	GO:0008215	0.01185	172.833	0.0118842	1	2	spermine metabolic process
19	GO:0008216	0.01185	172.833	0.0118842	1	2	spermidine metabolic process
20	GO:0006020	0.01185	172.833	0.0118842	1	2	inositol metabolic process
21	GO:0006595	0.01185	172.833	0.0118842	1	2	polyamine metabolic process
22	GO:0006596	0.01185	172.833	0.0118842	1	2	polyamine biosynthetic process
23	GO:0006597	0.01185	172.833	0.0118842	1	2	spermine biosynthetic process
24	GO:0016137	0.01185	172.833	0.0118842	1	2	glycoside metabolic process
25	GO:0005991	0.01185	172.833	0.0118842	1	2	trehalose metabolic process
26	GO:0006461	0.0170346	11.1078	0.202032	2	34	protein complex assembly
27	GO:0070271	0.0170346	11.1078	0.202032	2	34	protein complex biogenesis
28	GO:0009312	0.017724	86.4	0.0178263	1	3	oligosaccharide biosynthetic process
29	GO:0071822	0.022091	9.59739	0.231742	2	39	protein complex subunit organization
30	GO:0000003	0.0235642	57.5889	0.0237684	1	4	reproduction
31	GO:0042401	0.0235642	57.5889	0.0237684	1	4	cellular biogenic amine biosynthetic process
32	GO:0022414	0.0235642	57.5889	0.0237684	1	4	reproductive process
33	GO:0009311	0.0293707	43.1833	0.0297106	1	5	oligosaccharide metabolic process
34	GO:0034622	0.0306326	4.81005	0.689285	3	116	cellular macromolecular complex assembly
35	GO:0006644	0.0325377	7.70615	0.285221	2	48	phospholipid metabolic process
36	GO:0071844	0.0327013	4.68288	0.707111	3	119	cellular component assembly at cellular level
37	GO:0034621	0.0341205	4.60169	0.718996	3	121	cellular macromolecular complex subunit organization
38	GO:0022904	0.0351438	34.54	0.0356527	1	6	respiratory electron transport chain
39	GO:0006119	0.0351438	34.54	0.0356527	1	6	oxidative phosphorylation
40	GO:0006576	0.0351438	34.54	0.0356527	1	6	cellular biogenic amine metabolic process
41	GO:0042773	0.0351438	34.54	0.0356527	1	6	ATP synthesis coupled electron transport
42	GO:0006621	0.0408837	28.7778	0.0415948	1	7	protein retention in ER lumen
43	GO:0051651	0.0408837	28.7778	0.0415948	1	7	maintenance of location in cell
44	GO:0035437	0.0408837	28.7778	0.0415948	1	7	maintenance of protein localization in endoplasmic reticulum
45	GO:0045185	0.0408837	28.7778	0.0415948	1	7	maintenance of protein location
46	GO:0072595	0.0408837	28.7778	0.0415948	1	7	maintenance of protein localization to organelle
47	GO:0032507	0.0408837	28.7778	0.0415948	1	7	maintenance of protein location in cell
48	GO:0051235	0.0408837	28.7778	0.0415948	1	7	maintenance of location
49	GO:0046165	0.0408837	28.7778	0.0415948	1	7	alcohol biosynthetic process
50	GO:0065003	0.041695	4.23382	0.778417	3	131	macromolecular complex assembly
51	GO:0019637	0.043143	6.55428	0.332758	2	56	organophosphate metabolic process
52	GO:0022607	0.0441214	4.13441	0.796243	3	134	cellular component assembly
53	GO:0007017	0.0445491	6.43386	0.3387	2	57	microtubule-based process
54	GO:0043933	0.045778	4.07062	0.808127	3	136	macromolecular complex subunit organization
55	GO:0022900	0.0465905	24.6619	0.0475369	1	8	electron transport chain
56	GO:0008272	0.0465905	24.6619	0.0475369	1	8	sulfate transport
Gene to GO MF test for over-representation
	GOMFID	Pvalue	OddsRatio	ExpCount	Count	Size	Term
1	GO:0016872	0.00497576	Inf	0.00497576	1	1	intramolecular lyase activity
2	GO:0004512	0.00497576	Inf	0.00497576	1	1	inositol-3-phosphate synthase activity
3	GO:0004014	0.00992739	205.211	0.00995152	1	2	adenosylmethionine decarboxylase activity
4	GO:0046923	0.0343276	34.1798	0.0348303	1	7	ER retention sequence binding
5	GO:0008484	0.0391369	29.2932	0.0398061	1	8	sulfuric ester hydrolase activity
6	GO:0042277	0.0391369	29.2932	0.0398061	1	8	peptide binding
7	GO:0004867	0.0391369	29.2932	0.0398061	1	8	serine-type endopeptidase inhibitor activity
8	GO:0015116	0.0391369	29.2932	0.0398061	1	8	sulfate transmembrane transporter activity
9	GO:0005048	0.0391369	29.2932	0.0398061	1	8	signal sequence binding
10	GO:0050136	0.0439228	25.6283	0.0447818	1	9	NADH dehydrogenase (quinone) activity
11	GO:0008137	0.0439228	25.6283	0.0447818	1	9	NADH dehydrogenase (ubiquinone) activity
12	GO:0003954	0.0439228	25.6283	0.0447818	1	9	NADH dehydrogenase activity
13	GO:0010181	0.0439228	25.6283	0.0447818	1	9	FMN binding
14	GO:0016655	0.0439228	25.6283	0.0447818	1	9	oxidoreductase activity, acting on NADH or NADPH, quinone or similar compound as acceptor
15	GO:0005326	0.0486855	22.7778	0.0497576	1	10	neurotransmitter transporter activity
16	GO:0005328	0.0486855	22.7778	0.0497576	1	10	neurotransmitter:sodium symporter activity
Gene to GO CC test for over-representation
	GOCCID	Pvalue	OddsRatio	ExpCount	Count	Size	Term
1	GO:0005874	0.00750712	18.3289	0.1339	2	18	microtubule
2	GO:0015630	0.0315472	8.08772	0.282678	2	38	microtubule cytoskeleton
