# Supplementary material for: Transcriptome Profiling of Nasonia vitripennis Testis Reveals Novel Transcripts Expressed from the Selfish B Chromosome, Paternal Sex Ratio
Source: G3 (Bethesda). 2013 Sep 1;3(9):1597–605. doi: 10.1534/g3.113.007583 (PMC3755920; doi:10.1534/g3.113.007583)
Supplement: Supporting Information [file supp_g3.113.007583_TableS13.xlsx]

## Sheet: wt_05_total-norm.BP
Gene to GO BP test for over-representation
	GOBPID	Pvalue	OddsRatio	ExpCount	Count	Size	Term
1	GO:0006030	4.32304e-22	39.305	0.983324	20	57	chitin metabolic process
2	GO:0006022	2.54245e-20	30.2321	1.17309	20	68	aminoglycan metabolic process
3	GO:0005976	3.04119e-19	25.8724	1.3111	20	76	polysaccharide metabolic process
4	GO:0009308	2.30351e-11	8.53873	3.20874	20	186	amine metabolic process
5	GO:0005975	2.92431e-09	6.28315	4.19206	20	243	carbohydrate metabolic process
6	GO:0006979	9.84049e-07	43.0252	0.207016	5	12	response to oxidative stress
7	GO:0055114	1.22435e-06	3.78821	7.74583	23	449	oxidation-reduction process
8	GO:0042221	0.000256186	10.3408	0.586544	5	34	response to chemical stimulus
9	GO:0022610	0.000873018	7.67421	0.759057	5	44	biological adhesion
10	GO:0007155	0.000873018	7.67421	0.759057	5	44	cell adhesion
11	GO:0016337	0.001253	17.6448	0.224267	3	13	cell-cell adhesion
12	GO:0007156	0.001253	17.6448	0.224267	3	13	homophilic cell adhesion
13	GO:0072593	0.00422037	29.108	0.103508	2	6	reactive oxygen species metabolic process
14	GO:0006801	0.00422037	29.108	0.103508	2	6	superoxide metabolic process
15	GO:0018214	0.0172513	Inf	0.0172513	1	1	protein carboxylation
16	GO:0018200	0.0172513	Inf	0.0172513	1	1	peptidyl-glutamic acid modification
17	GO:0017187	0.0172513	Inf	0.0172513	1	1	peptidyl-glutamic acid carboxylation
18	GO:0006066	0.0198699	3.44802	1.56987	5	91	alcohol metabolic process
19	GO:0006032	0.0234087	9.6875	0.241518	2	14	chitin catabolic process
20	GO:0006950	0.0234709	3.29216	1.63887	5	95	response to stress
Gene to GO MF test for over-representation
	GOMFID	Pvalue	OddsRatio	ExpCount	Count	Size	Term
1	GO:0008061	4.27071e-23	44.4509	0.868972	20	49	chitin binding
2	GO:0030246	4.76289e-23	23.5607	1.70248	25	96	carbohydrate binding
3	GO:0001871	6.98595e-22	36.8019	0.975376	20	55	pattern binding
4	GO:0030247	6.98595e-22	36.8019	0.975376	20	55	polysaccharide binding
5	GO:0042302	1.31188e-15	20.8962	1.20592	17	68	structural constituent of cuticle
6	GO:0005198	4.60429e-08	5.28367	4.30939	19	243	structural molecule activity
7	GO:0016209	5.34241e-07	18.5052	0.514289	7	29	antioxidant activity
8	GO:0016491	2.81469e-06	3.17655	9.68283	26	546	oxidoreductase activity
9	GO:0004601	2.8736e-06	31.8823	0.248278	5	14	peroxidase activity
10	GO:0016684	2.8736e-06	31.8823	0.248278	5	14	oxidoreductase activity, acting on peroxide as acceptor
11	GO:0046906	9.60664e-06	5.87472	2.16356	11	122	tetrapyrrole binding
12	GO:0020037	9.60664e-06	5.87472	2.16356	11	122	heme binding
13	GO:0005506	1.1981e-05	5.21547	2.64238	12	149	iron ion binding
14	GO:0005509	0.000159569	4.58515	2.44731	10	138	calcium ion binding
15	GO:0008812	0.000300213	9.86876	0.60296	5	34	choline dehydrogenase activity
16	GO:0050660	0.0012395	5.55688	1.20592	6	68	flavin adenine dinucleotide binding
17	GO:0016721	0.00446998	28.0839	0.106405	2	6	oxidoreductase activity, acting on superoxide radicals as acceptor
18	GO:0004784	0.00446998	28.0839	0.106405	2	6	superoxide dismutase activity
19	GO:0009055	0.00584265	3.49723	2.16356	7	122	electron carrier activity
20	GO:0016614	0.00812228	3.68955	1.75568	6	99	oxidoreductase activity, acting on CH-OH group of donors
21	GO:0004252	0.01021	2.66414	3.61776	9	204	serine-type endopeptidase activity
22	GO:0016810	0.0116096	4.92947	0.886706	4	50	hydrolase activity, acting on carbon-nitrogen (but not peptide) bonds
23	GO:0016705	0.0156014	3.17084	2.02169	6	114	oxidoreductase activity, acting on paired donors, with incorporation or reduction of molecular oxygen
24	GO:0008488	0.0177341	Inf	0.0177341	1	1	gamma-glutamyl carboxylase activity
25	GO:0008083	0.0183437	11.2248	0.212809	2	12	growth factor activity
26	GO:0017171	0.0208944	2.34257	4.07885	9	230	serine hydrolase activity
27	GO:0008236	0.0208944	2.34257	4.07885	9	230	serine-type peptidase activity
28	GO:0004568	0.0247144	9.35158	0.248278	2	14	chitinase activity
29	GO:0003713	0.035156	55.7826	0.0354682	1	2	transcription coactivator activity
30	GO:0003774	0.0402272	4.22371	0.762567	3	43	motor activity
Gene to GO CC test for over-representation
	GOCCID	Pvalue	OddsRatio	ExpCount	Count	Size	Term
1	GO:0005576	1.88943e-16	18.4	2.23167	21	126	extracellular region
2	GO:0016459	0.00132012	17.6362	0.230252	3	13	myosin complex
3	GO:0015629	0.00482175	10.3479	0.354233	3	20	actin cytoskeleton
