# Supplementary material for: Transcriptome Profiling of Nasonia vitripennis Testis Reveals Novel Transcripts Expressed from the Selfish B Chromosome, Paternal Sex Ratio
Source: G3 (Bethesda). 2013 Sep 1;3(9):1597–605. doi: 10.1534/g3.113.007583 (PMC3755920; doi:10.1534/g3.113.007583)
Supplement: Supporting Information [file supp_g3.113.007583_TableS14.xlsx]

## Sheet: Sheet1
Putative Histone Deacetylases	ID	Description	12852 (PSR+ Testes)	12853 (WT Testes)	Ratio (PSR/WT)
NV18066	NP_001161325.1	histone deacetylase Rpd3 (87%a)	12.4567	13.9718	0.89156
NV10046	XP_001602930.1	histone deacetylase 3 (92%a)	14.9049	13.4756	1.10607
NV50794	XP_003426178.1	Histone deacetylase (51%A)	11.9333	13.4444	0.887604
NV12274	XP_001605910.2	Histone deacetylase 4 (79%U)	8.69193	5.84177	1.48789
NV12224	XP_001605087.2	Nucleosome-remodeling factor subunit NURF301 (60%U)	7.32187	7.94605	0.921448
NV15662	XP_003426344.1	Paired amphipathic helix protein Sin3a (67%U)	15.6245	15.4035	1.01435
Putative Histone Demethylases	ID	Description	12852 (PSR+ Testes)	12853 (WT Testes)	Ratio (PSR/WT)
NV15563	XP_001603480.2	JmjC domain-containing protein 5 (55%U)	4.58225	5.59505	0.818983
NV15427	XP_001601134.1	HSPB1-associated protein 1 (43%U)	12.9243	16.601	0.778525
NV12369	XP_001607011.2	JmjC domain-containing protein 7 (55%U)	5.37374	8.53645	0.629505
NV17837	XP_001601156.2	JmjC domain-containing protein 4 (58%U)	1.62011	1.77037	0.915125
NV11308	XP_001601114.2	bifunctional arginine demethylase and lysyl-hydroxylase PSR (84%a)	7.29197	7.53027	0.968354
NV12279	XP_001606028.1	jmjC domain-containing histone demethylation protein 1. putative (69%a)	16.0586	15.3558	1.04577
NV16964	XP_001604032.2	jmjC domain-containing Histone demethylation protein 2B (50%A)	36.6899	40.7872	0.899544
NV13884	XP_001602314.2	JmjC domain-containing histone demethylation protein 1D (60%U)	3.46896	3.55312	0.976314
NV10571	XP_001608199.2	jmjC domain-containing Histone demethylation protein 3B (66%A)	5.53936	6.41539	0.863449
NV16665	XP_001603951.2	Histone demethylase JARID1A (73%U)	41.3657	46.228	0.894819
NV50308	XP_003427266.1	Unknown	0.172658	0.610246	0.282932
NV50117	XP_003428074.1	lysine-specific demethylase 6A (66%A)	3.5917	5.90163	0.608595
NV10571	XP_001608199.2	jmjC domain-containing Histone demethylation protein 3B (66%A)	5.53936	6.41539	0.863449
NV50117	XP_003428074.1	lysine-specific demethylase 6A (66%A)	3.5917	5.90163	0.608595
NV30470	XP_003425717.1	lysine-specific Histone demethylase 1A (77%A)	5.00301	4.47834	1.11716
NV10960	XP_003426488.1	Unknown	0.415233	0.805579	0.515447
Putative Acetyltransferases	ID	Description	12852 (PSR+ Testes)	12853 (WT Testes)	Ratio (PSR/WT)
NV15786	XP_001600240.2	histone acetyltransferase MYST1. putative (80%a)	3.57823	3.61595	0.989568
NV10189	XP_001606507.1	histone acetyltransferase Tip60 (83%a)	2.94977	3.21299	0.918076
NV11357	XP_001602789.1	Unknown (60%A)	1.96745	2.02573	0.97123
NV11039	XP_001601199.2	enoki mushroom (48%A)	10.1916	10.7695	0.946339
NV11527	XP_001606625.1	n-acetyltransferase 15. putative (83%a)	15.1133	14.2122	1.0634
NV10081	XP_001604565.1	n-alpha-acetyltransferase 20. NatB catalytic subunit. putative (91%a)	2.84401	5.60973	0.506978
NV18131	XP_001601208.1	N-alpha-acetyltransferase (74%A)	20.8778	23.7415	0.87938
NV11305	XP_001601010.1	cysteine-rich protein 2-binding protein (51%A)	5.15674	7.1062	0.725668
NV14719	XP_001602430.1	N-acetyltransferase ESCO2 (44%U)	17.9364	26.6034	0.674215
NV17541	XP_001600797.1	Unknown	3.46157	4.1032	0.843627
NV17151	XP_001602974.1	General control of amino acid synthesis protein 5 2. putative (74%U)	6.83878	8.26835	0.827103
NV12224	XP_001605087.2	Nucleosome-remodeling factor subunit NURF301 (60%U)	7.32187	7.94605	0.921448
NV14047	XP_001606931.2	Unknown (49%A)	3.1615	3.27987	0.96391
Putative Methyltransferase	ID	Description	12852 (PSR+ Testes)	12853 (WT Testes)	Ratio (PSR/WT)
NV50173	XP_003425537.1	DNA methyltransferase 1-associated protein 1 (81%a)	8.92422	11.76	0.758862
NV18919	XP_003427807.1	histone-lysine N-methyltransferase E(z) (84%a)	23.2003	24.1766	0.959618
NV18604	XP_001599251.1	Unknown (65%A)	0.0349641	0.0848607	0.412018
NV18466	XM_001599173	DNA-methyltransferase 3B (40%A)	0.331006	0.465549	0.711001
NV18466	XP_001599223.2	DNA-methyltransferase 3B (40%A)	0.331006	0.465549	0.711001
NV18466	XP_001599223.2	DNA-methyltransferase 3B (40%A)	0.331006	0.465549	0.711001
NV18336	XP_001600181.2	Chromobox protein protein 5 (45%A)	114.08	145.872	0.782056
NV18336	XP_003425622.1	Chromobox protein protein 5 (45%A)	114.08	145.872	0.782056
NV17813	XP_001601155.2	Histone-lysine N-methyltransferase SUV39H2 (46%A)	8.94355	13.1181	0.681772
NV17734	XP_001600175.2	DNA-methyltransferase PliMCI (50%A)	7.41947	9.16935	0.80916
NV15594	XP_001604610.2	Histone-lysine N-methyltransferase SETD1B (Fragment) (57%U)	16.4044	17.5458	0.934947
NV15493	XP_001603865.2	Unknown (56%A)	6.17123	6.53337	0.944571
NV14047	XP_001606931.2	Unknown (49%A)	3.1615	3.27987	0.96391
NV13069	XP_001599570.2	Unknown (55%A)	21.9765	22.1818	0.990745
NV12262	XP_001605650.2	chromodomain-helicase-DNA-binding protein Mi-2 homolog (76%a)	23.5574	22.3104	1.05589
NV12224	XP_001605087.2	Nucleosome-remodeling factor subunit NURF301 (60%U)	7.32187	7.94605	0.921448
NV12183	XP_001603633.2	Histone-lysine N-methyltransferase NSD2 (45%A)	38.9465	55.2394	0.705049
NV11865	XP_001602612.2	Chromodomain-Helicase-DNA-binding protein 1 (66%A)	5.74713	5.92197	0.970476
NV11717	XP_001606723.2	Unknown (50%A)	6.00937	7.66408	0.784095
NV11710	XP_001606626.1	Histone-lysine N-methyltransferase PR-set7 (56%A)	1.44885	1.57339	0.920846
NV11709	XP_001606615.1	Histone-lysine N-methyltransferase PR-set7 (63%A)	12.1711	10.6217	1.14587
NV11649	NP_001164521.1	Cytosine-specific methyltransferase (58%U)	9.4188	9.13239	1.03136
NV11612	XP_001604667.2	Histone-lysine N-methyltransferase, H3 lysine-9 specific 5 (Fragment) (55%U)	7.61889	8.19482	0.92972
NV11012	XP_001600331.2	Chromobox protein protein (67%A)	14.7471	13.5533	1.08808
NV10069	XP_001603698.1	histone-lysine N-methyltransferase SETDB1 (65%a)	6.40651	6.88986	0.929846
NV10055	XP_001603292.1	chromobox protein homolog 1, putative (75%a)	68.4618	74.6324	0.91732
NV21346	XP_003424208.1	Transcriptional regulator ATRX (24%U)	35.1098	35.9378	0.97696
NV22359	XP_003426597.1	PWWP domain-containing protein 2B (61%A)	3.1499	3.74631	0.840801
NV25438	XP_003425053.1	Histone-lysine N-methyltransferase. H4 lysine-20 specific. putative (19%U)	0.232361	0.280323	0.828905
Small RNA related	ID	Description	12852 (PSR+ Testes)	12853 (WT Testes)	Ratio (PSR/WT)
NV18057		Dicer-1	2.58113	2.39347	1.0784
NV16620		Dicer-2	7.07372	7.99966	0.884253
NV17853		Drosha	7.27369	8.0323	0.905555
NV14998		Loquacious	27.2488	25.0301	1.08864
NV50292		Pasha	7.5007	10.4877	0.71519
NV18626		Ago-1	6.86205	7.50191	0.914707
NV12825		Ago-2	47.684	52.9343	0.900815
NV12181		Ago-3	6.1397	8.06709	0.76108
NV12150		Piwi	7.62125	8.56208	0.890117
NV10813		Aubergine	0.124823	0.0944474	1.32161
NV16500		Aubergine	1.68929	1.46353	1.15426
NV16454		Sid-1	4.72758	6.64511	0.711437
