# Supplementary material for: Transcriptome Profiling of Nasonia vitripennis Testis Reveals Novel Transcripts Expressed from the Selfish B Chromosome, Paternal Sex Ratio
Source: G3 (Bethesda). 2013 Sep 1;3(9):1597–605. doi: 10.1534/g3.113.007583 (PMC3755920; doi:10.1534/g3.113.007583)
Supplement: Supporting Information [file supp_g3.113.007583_TableS15.xlsx]

## Sheet: Sheet1
PILER-DF ID	ID	Repeat Class	Repeat Family	TRF4 %	TE Length	Terminal Repeat	12852_RawReadCount	12852_ReadCountPerKb	12852_ReadCountPerKbPerMillionMappedReads		12853_RawReadCount	12853_ReadCountPerKb	12853_ReadCountPerKbPerMillionMappedReads
Nvit_638.656	Nvit_638.656_Novel-_pctTRF4-0pct_length-1206bp	Novel	Novel	0	1206	None	210	174.129	3.97606		158	131.012	3.61651
Nvit_882.300	Nvit_882.300_DNA-_pctTRF4-0pct_length-717bp	DNA	Novel	0	717	TIR	116	161.785	3.6942		98	136.681	3.773
Nvit_884.98	Nvit_884.98_Low_complexity-AT_rich_pctTRF4-0pct_length-433bp	Low_complexity	AT_rich	0	433	None	70	161.663	3.6914		72	166.282	4.59012
Nvit_29.1324	Nvit_29.1324_Simple_repeat-(GA)n_pctTRF4-95.4pct_length-151bp	Simple_repeat	(GA)n	95.4	151	None	27.9787	185.289	4.23089		13.107	86.801	2.3961
Nvit_29.1222	Nvit_29.1222_Simple_repeat-(TC)n_pctTRF4-90.8pct_length-130bp	Simple_repeat	(TC)n	90.8	130	None	23.4401	180.308	4.11716		10.9089	83.9145	2.31642
Nvit_66.228	Nvit_66.228_Novel-_pctTRF4-0pct_length-434bp	Novel	Novel	0	434	None	44.3333	102.151	2.3325		38	87.5576	2.41698
Nvit_29.35	Nvit_29.35_Simple_repeat-(TC)n_pctTRF4-93.9pct_length-181bp	Simple_repeat	(TC)n	93.9	181	None	22.644	125.105	2.85664		18	99.4475	2.7452
Nvit_339.347	Nvit_339.347_Low_complexity-AT_rich_pctTRF4-0pct_length-618bp	Low_complexity	AT_rich	0	618	None	38	61.4887	1.40403		47	76.0518	2.09937
Nvit_636.660	Nvit_636.660_Novel-_pctTRF4-0pct_length-446bp	Novel	Novel	0	446	None	24	53.8117	1.22873		40	89.6861	2.47574
Nvit_714.550	Nvit_714.550_Low_complexity-AT_rich_pctTRF4-4.1pct_length-665bp	Low_complexity	AT_rich	4.1	665	None	20	30.0752	0.686736		38	57.1429	1.5774
Nvit_705.569	Nvit_705.569_DNA-AT_rich_pctTRF4-0pct_length-975bp	DNA	AT_rich	0	975	TIR	18	18.4615	0.42155		52	53.3333	1.47224
Nvit_29.851	Nvit_29.851_Simple_repeat-(TC)n_pctTRF4-91.1pct_length-157bp	Simple_repeat	(TC)n	91.1	157	None	7.94572	50.6097	1.15562		10.5281	67.0579	1.8511
Nvit_29.558	Nvit_29.558_Simple_repeat-(GA)n_pctTRF4-88.6pct_length-202bp	Simple_repeat	(GA)n	88.6	202	None	11.9395	59.1064	1.34963		10.7629	53.2818	1.47082
Nvit_29.138	Nvit_29.138_Simple_repeat-(GA)n_pctTRF4-87.9pct_length-141bp	Simple_repeat	(GA)n	87.9	141	None	7.66667	54.3735	1.24156		8.46168	60.0119	1.6566
Nvit_29.1037	Nvit_29.1037_Simple_repeat-(TC)n_pctTRF4-98.3pct_length-120bp	Simple_repeat	(TC)n	98.3	120	None	8.8	73.3333	1.67449		4.66667	38.8889	1.07351
Nvit_974.140	Nvit_974.140_Novel-_pctTRF4-0pct_length-205bp	Novel	Novel	0	205	None	0	0	0		20	97.561	2.69312
Nvit_219.649	Nvit_219.649_Novel-_pctTRF4-0pct_length-613bp	Novel	Novel	0	613	None	16	26.1011	0.595993		28	45.677	1.26089
Nvit_183.683	Nvit_183.683_Novel-_pctTRF4-0pct_length-464bp	Novel	Novel	0	464	None	2	4.31034	0.0984223		34	73.2759	2.02274
Nvit_339.1033	Nvit_339.1033_Novel-_pctTRF4-0.4pct_length-548bp	Novel	Novel	0.4	548	None	20	36.4964	0.833357		19	34.6715	0.95709
Nvit_792.438	Nvit_792.438_Low_complexity-AT_rich_pctTRF4-0pct_length-1427bp	Low_complexity	AT_rich	0	1427	None	28	19.6216	0.448039		28	19.6216	0.541644
Nvit_312.1064	Nvit_312.1064_Novel-_pctTRF4-0pct_length-341bp	Novel	Novel	0	341	None	2	5.8651	0.133924		20	58.651	1.61903
Nvit_29.748	Nvit_29.748_Simple_repeat-(TC)n_pctTRF4-98.3pct_length-181bp	Simple_repeat	(TC)n	98.3	181	None	5.80416	32.0672	0.732221		6.74622	37.2719	1.02887
Nvit_916.243	Nvit_916.243_Novel-_pctTRF4-0pct_length-436bp	Novel	Novel	0	436	None	6	13.7615	0.314229		18	41.2844	1.13964
Nvit_29.1369	Nvit_29.1369_Simple_repeat-(TC)n_pctTRF4-94.1pct_length-118bp	Simple_repeat	(TC)n	94.1	118	None	5.5274	46.8423	1.0696		2.71062	22.9714	0.634113
Nvit_29.7	Nvit_29.7_Simple_repeat-(GA)n_pctTRF4-88.7pct_length-115bp	Simple_repeat	(GA)n	88.7	115	None	5.33333	46.3768	1.05897		1	8.69565	0.240039
Nvit_640.651	Nvit_640.651_Novel-_pctTRF4-0pct_length-655bp	Novel	Novel	0	655	None	16	24.4275	0.557776		8	12.2137	0.337154
Nvit_546.789	Nvit_546.789_Novel-_pctTRF4-0pct_length-120bp	Novel	Novel	0	120	None	4	33.3333	0.761132		2	16.6667	0.460075
Nvit_667.616	Nvit_667.616_Novel-_pctTRF4-0pct_length-186bp	Novel	Novel	0	186	None	0	0	0		8	43.0108	1.18729
Nvit_173.1218	Nvit_173.1218_Novel-_pctTRF4-0pct_length-135bp	Novel	Novel	0	135	None	0	0	0		6	44.4444	1.22687
Nvit_29.301	Nvit_29.301_Simple_repeat-(GA)n_pctTRF4-95pct_length-140bp	Simple_repeat	(GA)n	95	140	None	1.02128	7.29483	0.16657		5.13904	36.7074	1.01329
Nvit_388.978	Nvit_388.978_DNA-Chapaev3-1_NVi_pctTRF4-0.3pct_length-619bp	DNA	Chapaev3-1_NVi	0.3	619	None	4	6.46204	0.147554		14	22.6171	0.624334
Nvit_192.26	Nvit_192.26_DNA-Chapaev3-1_NVi_pctTRF4-13.3pct_length-652bp	DNA	Chapaev3-1_NVi	13.3	652	None	6	9.20245	0.210129		11	16.8712	0.46572
Nvit_1039.41	Nvit_1039.41_Novel-_pctTRF4-0.3pct_length-606bp	Novel	Novel	0.3	606	None	8	13.2013	0.301439		8	13.2013	0.364416
Nvit_29.144	Nvit_29.144_Simple_repeat-(GA)n_pctTRF4-93.7pct_length-143bp	Simple_repeat	(GA)n	93.7	143	None	3.6743	25.6944	0.586705		1.44029	10.0719	0.27803
Nvit_612.695	Nvit_612.695_Low_complexity-AT_rich_pctTRF4-0pct_length-351bp	Low_complexity	AT_rich	0	351	None	6	17.094	0.390324		4	11.396	0.314581
Nvit_851.349	Nvit_851.349_Novel-_pctTRF4-0pct_length-117bp	Novel	Novel	0	117	None	4	34.188	0.780649		0	0	0
Nvit_191.1197	Nvit_191.1197_LTR-Copia17-NVi_I_pctTRF4-10.6pct_length-782bp	LTR	Copia17-NVi_I	10.6	782	None	6	7.67263	0.175197		10	12.7877	0.352999
Nvit_262.1116	Nvit_262.1116_LTR-Gypsy1-NVi_I_pctTRF4-0.1pct_length-1784bp	LTR	Gypsy1-NVi_I	0.1	1784	None	18	10.0897	0.230388		4	2.24215	0.0618935
Nvit_164.254	Nvit_164.254_Novel-_pctTRF4-0pct_length-568bp	Novel	Novel	0	568	None	6	10.5634	0.241204		6	10.5634	0.291597
Nvit_587.730	Nvit_587.730_Novel-_pctTRF4-0pct_length-228bp	Novel	Novel	0	228	None	0	0	0		6	26.3158	0.726434
Nvit_30.1368	Nvit_30.1368_Low_complexity-AT_rich_pctTRF4-8.5pct_length-363bp	Low_complexity	AT_rich	8.5	363	None	4	11.0193	0.251614		4.4	12.1212	0.3346
Nvit_819.395	Nvit_819.395_Novel-_pctTRF4-0pct_length-517bp	Novel	Novel	0	517	None	4	7.73694	0.176665		6	11.6054	0.320362
Nvit_320.1055	Nvit_320.1055_Novel-_pctTRF4-0pct_length-398bp	Novel	Novel	0	398	None	4	10.0503	0.229487		4	10.0503	0.277432
Nvit_332.171	Nvit_332.171_Novel-_pctTRF4-0pct_length-408bp	Novel	Novel	0	408	None	2	4.90196	0.111931		6	14.7059	0.405948
Nvit_317.1058	Nvit_317.1058_Novel-_pctTRF4-0pct_length-417bp	Novel	Novel	0	417	None	8	19.1847	0.438062		0	0	0
Nvit_176.142	Nvit_176.142_Novel-_pctTRF4-0pct_length-607bp	Novel	Novel	0	607	None	4	6.58979	0.150471		6	9.88468	0.272862
Nvit_660.624	Nvit_660.624_Novel-_pctTRF4-0pct_length-180bp	Novel	Novel	0	180	None	0	0	0		4	22.2222	0.613433
Nvit_192.931	Nvit_192.931_DNA-Chapaev3-1_NVi_pctTRF4-13.5pct_length-465bp	DNA	Chapaev3-1_NVi	13.5	465	None	2	4.30108	0.0982106		4.66667	10.0358	0.277034
Nvit_162.1231	Nvit_162.1231_DNA-_pctTRF4-4.7pct_length-640bp	DNA	Novel	4.7	640	TIR	4	6.25	0.142712		4	6.25	0.172528
Nvit_29.774	Nvit_29.774_Simple_repeat-(GA)n_pctTRF4-95.3pct_length-171bp	Simple_repeat	(GA)n	95.3	171	None	0.840042	4.91253	0.112173		2.09626	12.2588	0.338398
Nvit_762.480	Nvit_762.480_Novel-_pctTRF4-0pct_length-252bp	Novel	Novel	0	252	None	0	0	0		4	15.873	0.438167
Nvit_930.210	Nvit_930.210_Novel-_pctTRF4-0pct_length-681bp	Novel	Novel	0	681	None	2	2.93686	0.0670601		6	8.81057	0.243211
Nvit_849.353	Nvit_849.353_Novel-_pctTRF4-0pct_length-270bp	Novel	Novel	0	270	None	0	0	0		4	14.8148	0.408955
Nvit_527.809	Nvit_527.809_LTR-_pctTRF4-99.3pct_length-271bp	LTR	Novel	99.3	271	LTR	4	14.7601	0.337033		0	0	0
Nvit_153.1242	Nvit_153.1242_Low_complexity-AT_rich_pctTRF4-0pct_length-281bp	Low_complexity	AT_rich	0	281	None	0	0	0		4	14.2349	0.392947
Nvit_29.1129	Nvit_29.1129_Simple_repeat-(TC)n_pctTRF4-92.9pct_length-112bp	Simple_repeat	(TC)n	92.9	112	None	1.09935	9.81566	0.22413		0.582429	5.20026	0.143551
Nvit_946.185	Nvit_946.185_Novel-_pctTRF4-0pct_length-140bp	Novel	Novel	0	140	None	0	0	0		2	14.2857	0.39435
Nvit_458.172	Nvit_458.172_Novel-_pctTRF4-11.1pct_length-333bp	Novel	Novel	11.1	333	None	4	12.012	0.274282		0	0	0
Nvit_192.1196	Nvit_192.1196_DNA-Chapaev3-1_NVi_pctTRF4-15.5pct_length-549bp	DNA	Chapaev3-1_NVi	15.5	549	None	0	0	0		5.66667	10.3218	0.284928
Nvit_880.308	Nvit_880.308_Novel-_pctTRF4-0pct_length-146bp	Novel	Novel	0	146	None	0	0	0		2	13.6986	0.378144
Nvit_230.1155	Nvit_230.1155_Satellite-BRP2_NV_pctTRF4-99.4pct_length-626bp	Satellite	BRP2_NV	99.4	626	LTR	2	3.19489	0.072952		4	6.38978	0.176387
Nvit_360.1011	Nvit_360.1011_Novel-_pctTRF4-0pct_length-655bp	Novel	Novel	0	655	None	6	9.16031	0.209166		0	0	0
Nvit_556.779	Nvit_556.779_Novel-_pctTRF4-8.5pct_length-674bp	Novel	Novel	8.5	674	None	0	0	0		6	8.90208	0.245737
Nvit_66.1332	Nvit_66.1332_Novel-_pctTRF4-0pct_length-417bp	Novel	Novel	0	417	None	2.33333	5.59552	0.127768		2	4.79616	0.132396
Nvit_920.233	Nvit_920.233_LTR-Copia9-NVi_LTR_pctTRF4-0pct_length-393bp	LTR	Copia9-NVi_LTR	0	393	None	0	0	0		4	10.1781	0.280962
Nvit_211.1175	Nvit_211.1175_Novel-_pctTRF4-0pct_length-732bp	Novel	Novel	0	732	None	4	5.46448	0.124776		2	2.73224	0.0754221
Nvit_659.625	Nvit_659.625_Novel-_pctTRF4-0pct_length-408bp	Novel	Novel	0	408	None	4	9.80392	0.223862		0	0	0
Nvit_117.279	Nvit_117.279_Novel-_pctTRF4-0pct_length-172bp	Novel	Novel	0	172	None	2	11.6279	0.265511		0	0	0
Nvit_904.262	Nvit_904.262_DNA-_pctTRF4-0pct_length-174bp	DNA	Novel	0	174	TIR	0	0	0		2	11.4943	0.317293
Nvit_639.653	Nvit_639.653_Novel-_pctTRF4-0pct_length-419bp	Novel	Novel	0	419	None	4	9.54654	0.217985		0	0	0
Nvit_316.520	Nvit_316.520_Novel-_pctTRF4-0pct_length-587bp	Novel	Novel	0	587	None	3	5.11073	0.116698		2	3.40716	0.0940528
Nvit_823.385	Nvit_823.385_Low_complexity-AT_rich_pctTRF4-0pct_length-825bp	Low_complexity	AT_rich	0	825	None	0	0	0		6	7.27273	0.20076
Nvit_29.297	Nvit_29.297_Simple_repeat-(GA)n_pctTRF4-94.9pct_length-198bp	Simple_repeat	(GA)n	94.9	198	None	0.615502	3.10859	0.0709815		1.46168	7.3822	0.203782
Nvit_550.785	Nvit_550.785_LTR-AT_rich_pctTRF4-97.4pct_length-933bp	LTR	AT_rich	97.4	933	LTR	2	2.14362	0.0489474		4	4.28725	0.118347
Nvit_860.169	Nvit_860.169_Novel-_pctTRF4-0pct_length-197bp	Novel	Novel	0	197	None	0	0	0		2	10.1523	0.280249
Nvit_212.1174	Nvit_212.1174_LTR-BEL1-NVi_LTR_pctTRF4-0pct_length-489bp	LTR	BEL1-NVi_LTR	0	489	None	2	4.08998	0.0933905		2	4.08998	0.112902
Nvit_418.30	Nvit_418.30_Novel-_pctTRF4-0pct_length-491bp	Novel	Novel	0	491	None	0	0	0		4	8.14664	0.224884
Nvit_619.174	Nvit_619.174_Low_complexity-AT_rich_pctTRF4-11.6pct_length-491bp	Low_complexity	AT_rich	11.6	491	None	2	4.07332	0.0930101		2	4.07332	0.112442
Nvit_1045.33	Nvit_1045.33_Novel-_pctTRF4-0pct_length-496bp	Novel	Novel	0	496	None	0	0	0		4	8.06452	0.222617
Nvit_500.745	Nvit_500.745_Low_complexity-AT_rich_pctTRF4-0pct_length-507bp	Low_complexity	AT_rich	0	507	None	0	0	0		4	7.88955	0.217787
Nvit_1.1036	Nvit_1.1036_Simple_repeat-(GA)n_pctTRF4-0pct_length-342bp	Simple_repeat	(GA)n	0	342	None	3	8.77193	0.200298		0	0	0
Nvit_1030.51	Nvit_1030.51_LTR-Copia12-NVi_I_pctTRF4-15.5pct_length-554bp	LTR	Copia12-NVi_I	15.5	554	None	2	3.61011	0.0824331		2	3.61011	0.0996552
Nvit_23.1375	Nvit_23.1375_Novel-_pctTRF4-0pct_length-224bp	Novel	Novel	0	224	None	0	0	0		2	8.92857	0.246469
Nvit_660.398	Nvit_660.398_Novel-_pctTRF4-0pct_length-223bp	Novel	Novel	0	223	None	2	8.96861	0.204789		0	0	0
Nvit_138.1257	Nvit_138.1257_Novel-_pctTRF4-0pct_length-228bp	Novel	Novel	0	228	None	2	8.77193	0.200298		0	0	0
Nvit_29.346	Nvit_29.346_Simple_repeat-(GA)n_pctTRF4-94.3pct_length-209bp	Simple_repeat	(GA)n	94.3	209	None	0.384624	1.84031	0.0420215		1.46168	6.99366	0.193057
Nvit_567.760	Nvit_567.760_Novel-_pctTRF4-0pct_length-603bp	Novel	Novel	0	603	None	4	6.6335	0.151469		0	0	0
Nvit_83.1260	Nvit_83.1260_Low_complexity-AT_rich_pctTRF4-0pct_length-240bp	Low_complexity	AT_rich	0	240	None	0	0	0		2	8.33333	0.230037
Nvit_673.609	Nvit_673.609_Novel-_pctTRF4-0pct_length-241bp	Novel	Novel	0	241	None	0	0	0		2	8.29876	0.229083
Nvit_577.244	Nvit_577.244_LINE-LINER1_pctTRF4-0pct_length-242bp	LINE	LINER1	0	242	None	2	8.26446	0.188711		0	0	0
Nvit_536.412	Nvit_536.412_Novel-_pctTRF4-0pct_length-680bp	Novel	Novel	0	680	None	4	5.88235	0.134317		0	0	0
Nvit_117.1279	Nvit_117.1279_DNA-_pctTRF4-0pct_length-256bp	DNA	Novel	0	256	TIR	2	7.8125	0.17839		0	0	0
Nvit_285.160	Nvit_285.160_Novel-_pctTRF4-0pct_length-694bp	Novel	Novel	0	694	None	0	0	0		4	5.76369	0.159104
Nvit_931.207	Nvit_931.207_Low_complexity-AT_rich_pctTRF4-10.4pct_length-747bp	Low_complexity	AT_rich	10.4	747	None	0	0	0		4	5.35475	0.147815
Nvit_192.61	Nvit_192.61_DNA-Chapaev3-1_NVi_pctTRF4-10.6pct_length-405bp	DNA	Chapaev3-1_NVi	10.6	405	None	0	0	0		2.66667	6.58436	0.181758
Nvit_323.394	Nvit_323.394_LTR-_pctTRF4-4.9pct_length-770bp	LTR	Novel	4.9	770	LTR	4	5.19481	0.118618		0	0	0
Nvit_29.561	Nvit_29.561_Simple_repeat-(TC)n_pctTRF4-93.9pct_length-114bp	Simple_repeat	(TC)n	93.9	114	None	0.746481	6.54808	0.149519		0.131597	1.15436	0.0318656
Nvit_540.796	Nvit_540.796_LTR-Gypsy3-NVi_I_pctTRF4-0pct_length-882bp	LTR	Gypsy3-NVi_I	0	882	None	4	4.53515	0.103555		0	0	0
Nvit_971.146	Nvit_971.146_Novel-_pctTRF4-0pct_length-316bp	Novel	Novel	0	316	None	2	6.32911	0.144519		0	0	0
Nate p41 GenBank: U29471.1	Nate	Nate	Nate		897		3.88571	4.42061	0.10094		0	0	0
Nvit_854.342	Nvit_854.342_Novel-_pctTRF4-0pct_length-322bp	Novel	Novel	0	322	None	2	6.21118	0.141826		0	0	0
Nvit_680.600	Nvit_680.600_Low_complexity-AT_rich_pctTRF4-0pct_length-325bp	Low_complexity	AT_rich	0	325	None	0	0	0		2	6.15385	0.169874
Nvit_117.669	Nvit_117.669_Novel-_pctTRF4-0pct_length-324bp	Novel	Novel	0	324	None	2	6.17284	0.14095		0	0	0
Nvit_490.850	Nvit_490.850_LTR-Copia12-NVi_I_pctTRF4-0pct_length-349bp	LTR	Copia12-NVi_I	0	349	None	0	0	0		2	5.73066	0.158192
Nvit_863.328	Nvit_863.328_Novel-_pctTRF4-7pct_length-359bp	Novel	Novel	7	359	None	2	5.57103	0.127209		0	0	0
Nvit_698.294	Nvit_698.294_Low_complexity-AT_rich_pctTRF4-0pct_length-364bp	Low_complexity	AT_rich	0	364	None	0	0	0		2	5.49451	0.151673
Nvit_29.684	Nvit_29.684_Simple_repeat-(TC)n_pctTRF4-90.3pct_length-113bp	Simple_repeat	(TC)n	90.3	113	None	0.0106383	0.0941442	0.00214969		0.666667	5.89971	0.162858
Nvit_125.1271	Nvit_125.1271_Novel-_pctTRF4-0pct_length-446bp	Novel	Novel	0	446	None	2	4.4843	0.102394		0	0	0
Nvit_68.1330	Nvit_68.1330_Low_complexity-AT_rich_pctTRF4-0pct_length-472bp	Low_complexity	AT_rich	0	472	None	0	0	0		2	4.23729	0.116968
Nvit_492.266	Nvit_492.266_LTR/LINE-(TTA)n_pctTRF4-0pct_length-472bp	LTR/LINE	0	0	472	None	0	0	0		2	4.23729	0.116968
Nvit_769.470	Nvit_769.470_Novel-Tandem-_pctTRF4-93.7pct_length-475bp	Novel-Tandem	Novel-Tandem	93.7	475	None	2	4.21053	0.096143		0	0	0
Nvit_723.478	Nvit_723.478_Novel-_pctTRF4-0pct_length-479bp	Novel	Novel	0	479	None	2	4.17537	0.0953402		0	0	0
Nvit_999.104	Nvit_999.104_LTR-BEL1-NVi_LTR_pctTRF4-0pct_length-504bp	LTR	BEL1-NVi_LTR	0	504	None	0	0	0		2	3.96825	0.109542
Nvit_1052.21	Nvit_1052.21_DNA-_pctTRF4-0pct_length-511bp	DNA	Novel	0	511	TIR	2	3.91389	0.0893698		0	0	0
Nvit_775.462	Nvit_775.462_Novel-_pctTRF4-0pct_length-535bp	Novel	Novel	0	535	None	0	0	0		2	3.73832	0.103194
Nvit_388.269	Nvit_388.269_DNA-Chapaev3-1_NVi_pctTRF4-5.1pct_length-533bp	DNA	Chapaev3-1_NVi	5.1	533	None	2	3.75235	0.0856809		0	0	0
Nvit_702.573	Nvit_702.573_Novel-_pctTRF4-0pct_length-556bp	Novel	Novel	0	556	None	0	0	0		2	3.59712	0.0992967
Nvit_631.665	Nvit_631.665_Low_complexity-AT_rich_pctTRF4-0pct_length-568bp	Low_complexity	AT_rich	0	568	None	0	0	0		2	3.52113	0.0971989
Nvit_500.214	Nvit_500.214_Low_complexity-AT_rich_pctTRF4-0pct_length-641bp	Low_complexity	AT_rich	0	641	None	2	3.12012	0.0712448		0	0	0
Nvit_910.250	Nvit_910.250_Novel-_pctTRF4-0pct_length-645bp	Novel	Novel	0	645	None	2	3.10078	0.070803		0	0	0
Nvit_177.1213	Nvit_177.1213_LTR-_pctTRF4-99.7pct_length-654bp	LTR	Novel	99.7	654	LTR	2	3.0581	0.0698287		0	0	0
Nvit_977.134	Nvit_977.134_Simple_repeat-(TATATG)n_pctTRF4-0pct_length-665bp	Simple_repeat	(TATATG)n	0	665	None	0	0	0		2	3.00752	0.083021
Nvit_110.1286	Nvit_110.1286_LTR/LINE-_pctTRF4-0pct_length-672bp	LTR/LINE	0	0	672	None	2	2.97619	0.0679583		0	0	0
Nvit_698.453	Nvit_698.453_Low_complexity-AT_rich_pctTRF4-0.8pct_length-262bp	Low_complexity	AT_rich	0.8	262	None	0	0	0		1	3.81679	0.105361
Nvit_586.731	Nvit_586.731_Novel-_pctTRF4-0pct_length-706bp	Novel	Novel	0	706	None	2	2.83286	0.0646855		0	0	0
Nvit_66.239	Nvit_66.239_Low_complexity-AT_rich_pctTRF4-10pct_length-418bp	Low_complexity	AT_rich	10	418	None	1.33333	3.18979	0.0728356		0	0	0
Nvit_507.833	Nvit_507.833_Novel-_pctTRF4-0pct_length-920bp	Novel	Novel	0	920	None	2	2.17391	0.0496391		0	0	0
Nate_p5_GenBank_U29473.1	Nate	Nate	Nate	0	829	None	1.88571	2.27469	0.0519401		0	0	0
Nvit_698.241	Nvit_698.241_Low_complexity-AT_rich_pctTRF4-0pct_length-322bp	Low_complexity	AT_rich	0	322	None	0	0	0		1	3.10559	0.0857282
Nate_p16_GenBank_U29472.1	Nate	Nate	Nate	0	845	None	1.88571	2.23161	0.0509566		0	0	0
Nvit_1.1397	Nvit_1.1397_Simple_repeat-(TC)n_pctTRF4-14.1pct_length-377bp	Simple_repeat	(TC)n	14.1	377	None	1	2.65252	0.0605676		0	0	0
Nvit_29.197	Nvit_29.197_Simple_repeat-(GA)n_pctTRF4-99.5pct_length-222bp	Simple_repeat	(GA)n	99.5	222	None	0.528271	2.3796	0.0543357		0.128342	0.578118	0.0159587
Nate_p17_GenBank_U29477.1	Nate	Nate	Nate	0	1070	None	1.66667	1.55763	0.0355669		0	0	0
Nate_p16_GenBank_U29474.1	Nate	Nate	Nate	0	1071	None	1.66667	1.55618	0.0355337		0	0	0
Nvit_316.405	Nvit_316.405_Novel-_pctTRF4-0pct_length-588bp	Novel	Novel	0	588	None	1	1.70068	0.0388333		0	0	0
Nate_g28_GenBank_U69496.1	Nate	Nate	Nate	0	700	None	1.08571	1.55102	0.035416		0	0	0
Nate_g12_GenBank_U69498.1	Nate	Nate	Nate	0	700	None	1.08571	1.55102	0.035416		0	0	0
Nate_g5_GenBank_U69497.1	Nate	Nate	Nate	0	700	None	1.08571	1.55102	0.035416		0	0	0
Nate_p17_GenBank_U29470.1	Nate	Nate	Nate	0	845	None	1.08571	1.28487	0.0293387		0	0	0
Nvit_30.184	Nvit_30.184_Low_complexity-AT_rich_pctTRF4-0pct_length-275bp	Low_complexity	AT_rich	0	275	None	0	0	0		0.4	1.45455	0.040152
Nvit_30.703	Nvit_30.703_Low_complexity-AT_rich_pctTRF4-14.9pct_length-328bp	Low_complexity	AT_rich	14.9	328	None	0	0	0		0.4	1.21951	0.033664
Nvit_30.208	Nvit_30.208_Low_complexity-AT_rich_pctTRF4-8.8pct_length-364bp	Low_complexity	AT_rich	8.8	364	None	0	0	0		0.4	1.0989	0.0303346
Nvit_30.1200	Nvit_30.1200_Low_complexity-AT_rich_pctTRF4-0pct_length-373bp	Low_complexity	AT_rich	0	373	None	0	0	0		0.4	1.07239	0.0296027
Nate_p18_GenBank_U29476.1	Nate	Nate	Nate	0	1062	None	0.666667	0.627746	0.0143339		0	0	0
Nvit_1005.89	Nvit_1005.89_DNA-_pctTRF4-0pct_length-210bp	DNA	Novel	0	210	TIR	0	0	0		0	0	0
Nvit_1009.80	Nvit_1009.80_DNA-NAVIMARN1_pctTRF4-0pct_length-519bp	DNA	NAVIMARN1	0	519	None	0	0	0		0	0	0
Nvit_115.145	Nvit_115.145_DNA-NAVIMARN1_pctTRF4-0pct_length-444bp	DNA	NAVIMARN1	0	444	None	0	0	0		0	0	0
Nvit_115.299	Nvit_115.299_DNA-NAVIMARN1_pctTRF4-0pct_length-743bp	DNA	NAVIMARN1	0	743	TIR	0	0	0		0	0	0
Nvit_115.658	Nvit_115.658_DNA-NAVIMARN1_pctTRF4-0pct_length-526bp	DNA	NAVIMARN1	0	526	None	0	0	0		0	0	0
Nvit_115.659	Nvit_115.659_DNA-NAVIMARN1_pctTRF4-0pct_length-529bp	DNA	NAVIMARN1	0	529	None	0	0	0		0	0	0
Nvit_117.102	Nvit_117.102_DNA-_pctTRF4-0pct_length-208bp	DNA	Novel	0	208	TIR	0	0	0		0	0	0
Nvit_120.1276	Nvit_120.1276_DNA-NAUT1_NVi_pctTRF4-29.4pct_length-333bp	DNA	NAUT1_NVi	29.4	333	None	0	0	0		0	0	0
Nvit_158.946	Nvit_158.946_DNA-Transib1_NVi_pctTRF4-0pct_length-511bp	DNA	Transib1_NVi	0	511	None	0	0	0		0	0	0
Nvit_163.351	Nvit_163.351_DNA-_pctTRF4-0pct_length-562bp	DNA	Novel	0	562	TIR	0	0	0		0	0	0
Nvit_182.728	Nvit_182.728_DNA-_pctTRF4-26.9pct_length-145bp	DNA	Novel	26.9	145	TIR	0	0	0		0	0	0
Nvit_252.1128	Nvit_252.1128_DNA-NAVIMARN1_pctTRF4-0pct_length-176bp	DNA	NAVIMARN1	0	176	None	0	0	0		0	0	0
Nvit_364.1006	Nvit_364.1006_DNA-Transib1_NVi_pctTRF4-0pct_length-105bp	DNA	Transib1_NVi	0	105	None	0	0	0		0	0	0
Nvit_369.37	Nvit_369.37_DNA-_pctTRF4-0pct_length-389bp	DNA	Novel	0	389	TIR	0	0	0		0	0	0
Nvit_403.960	Nvit_403.960_DNA-NAUT1_NVi_pctTRF4-0pct_length-540bp	DNA	NAUT1_NVi	0	540	None	0	0	0		0	0	0
Nvit_412.949	Nvit_412.949_DNA-NAVIHAT1_pctTRF4-0pct_length-326bp	DNA	NAVIHAT1	0	326	None	0	0	0		0	0	0
Nvit_439.916	Nvit_439.916_DNA-Transib1_NVi_pctTRF4-0pct_length-214bp	DNA	Transib1_NVi	0	214	None	0	0	0		0	0	0
Nvit_510.828	Nvit_510.828_DNA-_pctTRF4-0pct_length-193bp	DNA	Novel	0	193	TIR	0	0	0		0	0	0
Nvit_516.822	Nvit_516.822_DNA-NAUT1_NVi_pctTRF4-41.6pct_length-173bp	DNA	NAUT1_NVi	41.6	173	None	0	0	0		0	0	0
Nvit_545.302	Nvit_545.302_DNA-_pctTRF4-0pct_length-273bp	DNA	Novel	0	273	TIR	0	0	0		0	0	0
Nvit_548.787	Nvit_548.787_DNA-Chapaev3-1_NVi_pctTRF4-0pct_length-221bp	DNA	Chapaev3-1_NVi	0	221	None	0	0	0		0	0	0
Nvit_588.727	Nvit_588.727_DNA-NAVIMARN1_pctTRF4-0pct_length-169bp	DNA	NAVIMARN1	0	169	None	0	0	0		0	0	0
Nvit_589.556	Nvit_589.556_DNA-NAVIMARN1_pctTRF4-0pct_length-542bp	DNA	NAVIMARN1	0	542	None	0	0	0		0	0	0
Nvit_589.725	Nvit_589.725_DNA-NAVIMARN1_pctTRF4-0pct_length-840bp	DNA	NAVIMARN1	0	840	None	0	0	0		0	0	0
Nvit_633.663	Nvit_633.663_DNA-Transib1_NVi_pctTRF4-0pct_length-569bp	DNA	Transib1_NVi	0	569	None	0	0	0		0	0	0
Nvit_70.501	Nvit_70.501_DNA-NAVIMARN1_pctTRF4-0pct_length-206bp	DNA	NAVIMARN1	0	206	None	0	0	0		0	0	0
Nvit_741.510	Nvit_741.510_DNA-NAUT1_NVi_pctTRF4-0pct_length-145bp	DNA	NAUT1_NVi	0	145	None	0	0	0		0	0	0
Nvit_780.454	Nvit_780.454_DNA-NAVIMAR1_pctTRF4-0pct_length-149bp	DNA	NAVIMAR1	0	149	None	0	0	0		0	0	0
Nvit_791.439	Nvit_791.439_DNA-_pctTRF4-0pct_length-338bp	DNA	Novel	0	338	TIR	0	0	0		0	0	0
Nvit_807.418	Nvit_807.418_DNA-NAUT1_NVi_pctTRF4-0pct_length-164bp	DNA	NAUT1_NVi	0	164	None	0	0	0		0	0	0
Nvit_820.391	Nvit_820.391_DNA-Transib1_NVi_pctTRF4-0pct_length-227bp	DNA	Transib1_NVi	0	227	None	0	0	0		0	0	0
Nvit_846.356	Nvit_846.356_DNA-AT_rich_pctTRF4-0pct_length-124bp	DNA	AT_rich	0	124	TIR	0	0	0		0	0	0
Nvit_858.336	Nvit_858.336_DNA-_pctTRF4-0pct_length-530bp	DNA	Novel	0	530	TIR	0	0	0		0	0	0
Nvit_865.326	Nvit_865.326_DNA-_pctTRF4-0pct_length-200bp	DNA	Novel	0	200	TIR	0	0	0		0	0	0
Nvit_929.211	Nvit_929.211_DNA-NAUT1_NVi_pctTRF4-0pct_length-141bp	DNA	NAUT1_NVi	0	141	None	0	0	0		0	0	0
Nvit_949.180	Nvit_949.180_DNA-Transib1_NVi_pctTRF4-0pct_length-239bp	DNA	Transib1_NVi	0	239	None	0	0	0		0	0	0
Nvit_1006.86	Nvit_1006.86_LINE-LINER1_pctTRF4-0pct_length-101bp	LINE	LINER1	0	101	None	0	0	0		0	0	0
Nvit_1028.53	Nvit_1028.53_LINE-LINER1_pctTRF4-49.6pct_length-115bp	LINE	LINER1	49.6	115	None	0	0	0		0	0	0
Nvit_1032.49	Nvit_1032.49_LINE-LINER1_pctTRF4-0pct_length-217bp	LINE	LINER1	0	217	None	0	0	0		0	0	0
Nvit_1033.48	Nvit_1033.48_LINE-LINER1_pctTRF4-0pct_length-135bp	LINE	LINER1	0	135	None	0	0	0		0	0	0
Nvit_104.1292	Nvit_104.1292_LINE-PENEL1_NVi_pctTRF4-0pct_length-103bp	LINE	PENEL1_NVi	0	103	None	0	0	0		0	0	0
Nvit_1054.19	Nvit_1054.19_LINE-LINER1_pctTRF4-0pct_length-190bp	LINE	LINER1	0	190	None	0	0	0		0	0	0
Nvit_1055.18	Nvit_1055.18_LINE-LINER1_pctTRF4-0pct_length-190bp	LINE	LINER1	0	190	None	0	0	0		0	0	0
Nvit_1059.12	Nvit_1059.12_LINE-LINER1_pctTRF4-0pct_length-109bp	LINE	LINER1	0	109	None	0	0	0		0	0	0
Nvit_1061.10	Nvit_1061.10_LINE-LINER1_pctTRF4-0pct_length-150bp	LINE	LINER1	0	150	None	0	0	0		0	0	0
Nvit_1065.4	Nvit_1065.4_LINE-LINER1_pctTRF4-0pct_length-113bp	LINE	LINER1	0	113	None	0	0	0		0	0	0
Nvit_149.1246	Nvit_149.1246_LINE-LINER1_pctTRF4-0pct_length-107bp	LINE	LINER1	0	107	None	0	0	0		0	0	0
Nvit_167.1226	Nvit_167.1226_LINE-LINER1_pctTRF4-0pct_length-158bp	LINE	LINER1	0	158	None	0	0	0		0	0	0
Nvit_187.1202	Nvit_187.1202_LINE-LINER1_pctTRF4-0pct_length-108bp	LINE	LINER1	0	108	None	0	0	0		0	0	0
Nvit_204.1182	Nvit_204.1182_LINE-NAVIRTE1_pctTRF4-0pct_length-101bp	LINE	NAVIRTE1	0	101	None	0	0	0		0	0	0
Nvit_21.1377	Nvit_21.1377_LINE-LINER1_pctTRF4-0pct_length-155bp	LINE	LINER1	0	155	None	0	0	0		0	0	0
Nvit_217.1169	Nvit_217.1169_LINE-LINER1_pctTRF4-0pct_length-157bp	LINE	LINER1	0	157	None	0	0	0		0	0	0
Nvit_275.1103	Nvit_275.1103_LINE-LINER1_pctTRF4-53.6pct_length-125bp	LINE	LINER1	53.6	125	None	0	0	0		0	0	0
Nvit_295.1081	Nvit_295.1081_LINE-LINER1_pctTRF4-0pct_length-132bp	LINE	LINER1	0	132	None	0	0	0		0	0	0
Nvit_328.1046	Nvit_328.1046_LINE-LINER1_pctTRF4-0pct_length-104bp	LINE	LINER1	0	104	None	0	0	0		0	0	0
Nvit_365.1005	Nvit_365.1005_LINE-PENEL1_NVi_pctTRF4-0pct_length-187bp	LINE	PENEL1_NVi	0	187	None	0	0	0		0	0	0
Nvit_38.1360	Nvit_38.1360_LINE-LINER1_pctTRF4-0pct_length-117bp	LINE	LINER1	0	117	None	0	0	0		0	0	0
Nvit_387.979	Nvit_387.979_LINE-LINER1_pctTRF4-0pct_length-130bp	LINE	LINER1	0	130	None	0	0	0		0	0	0
Nvit_396.968	Nvit_396.968_LINE-LINER1_pctTRF4-0pct_length-111bp	LINE	LINER1	0	111	None	0	0	0		0	0	0
Nvit_420.939	Nvit_420.939_LINE-LINER1_pctTRF4-0pct_length-135bp	LINE	LINER1	0	135	None	0	0	0		0	0	0
Nvit_43.1355	Nvit_43.1355_LINE-LINER1_pctTRF4-0pct_length-265bp	LINE	LINER1	0	265	None	0	0	0		0	0	0
Nvit_459.892	Nvit_459.892_LINE-LINER1_pctTRF4-0pct_length-182bp	LINE	LINER1	0	182	None	0	0	0		0	0	0
Nvit_460.891	Nvit_460.891_LINE-LINER1_pctTRF4-0pct_length-165bp	LINE	LINER1	0	165	None	0	0	0		0	0	0
Nvit_503.837	Nvit_503.837_LINE-PENEL1_NVi_pctTRF4-0pct_length-120bp	LINE	PENEL1_NVi	0	120	None	0	0	0		0	0	0
Nvit_512.826	Nvit_512.826_LINE-LINER1_pctTRF4-0pct_length-139bp	LINE	LINER1	0	139	None	0	0	0		0	0	0
Nvit_549.786	Nvit_549.786_LINE-LINER1_pctTRF4-0pct_length-132bp	LINE	LINER1	0	132	None	0	0	0		0	0	0
Nvit_576.742	Nvit_576.742_LINE-LINER1_pctTRF4-0pct_length-114bp	LINE	LINER1	0	114	None	0	0	0		0	0	0
Nvit_577.741	Nvit_577.741_LINE-LINER1_pctTRF4-0pct_length-577bp	LINE	LINER1	0	577	None	0	0	0		0	0	0
Nvit_600.712	Nvit_600.712_LINE-LINER1_pctTRF4-0pct_length-104bp	LINE	LINER1	0	104	None	0	0	0		0	0	0
Nvit_645.641	Nvit_645.641_LINE-LINER1_pctTRF4-0pct_length-165bp	LINE	LINER1	0	165	None	0	0	0		0	0	0
Nvit_647.639	Nvit_647.639_LINE-LINER1_pctTRF4-0pct_length-103bp	LINE	LINER1	0	103	None	0	0	0		0	0	0
Nvit_649.636	Nvit_649.636_LINE-NAVIRTE1_pctTRF4-0pct_length-338bp	LINE	NAVIRTE1	0	338	None	0	0	0		0	0	0
Nvit_696.580	Nvit_696.580_LINE-PENEL1_NVi_pctTRF4-0pct_length-190bp	LINE	PENEL1_NVi	0	190	None	0	0	0		0	0	0
Nvit_701.574	Nvit_701.574_LINE-LINER1_pctTRF4-0pct_length-127bp	LINE	LINER1	0	127	None	0	0	0		0	0	0
Nvit_742.509	Nvit_742.509_LINE-LINER1_pctTRF4-0pct_length-125bp	LINE	LINER1	0	125	None	0	0	0		0	0	0
Nvit_763.479	Nvit_763.479_LINE-LINER1_pctTRF4-0pct_length-107bp	LINE	LINER1	0	107	None	0	0	0		0	0	0
Nvit_764.317	Nvit_764.317_LINE-LINER1_pctTRF4-18.4pct_length-418bp	LINE	LINER1	18.4	418	None	0	0	0		0	0	0
Nvit_773.466	Nvit_773.466_LINE-LINER1_pctTRF4-0pct_length-114bp	LINE	LINER1	0	114	None	0	0	0		0	0	0
Nvit_781.452	Nvit_781.452_LINE-LINER1_pctTRF4-0pct_length-168bp	LINE	LINER1	0	168	None	0	0	0		0	0	0
Nvit_79.1317	Nvit_79.1317_LINE-LINER1_pctTRF4-0pct_length-139bp	LINE	LINER1	0	139	None	0	0	0		0	0	0
Nvit_798.431	Nvit_798.431_LINE-PENEL1_NVi_pctTRF4-0pct_length-110bp	LINE	PENEL1_NVi	0	110	None	0	0	0		0	0	0
Nvit_801.426	Nvit_801.426_LINE-LINER1_pctTRF4-0pct_length-151bp	LINE	LINER1	0	151	None	0	0	0		0	0	0
Nvit_829.378	Nvit_829.378_LINE-LINER1_pctTRF4-0pct_length-141bp	LINE	LINER1	0	141	None	0	0	0		0	0	0
Nvit_902.270	Nvit_902.270_LINE-LINER1_pctTRF4-0pct_length-177bp	LINE	LINER1	0	177	None	0	0	0		0	0	0
Nvit_919.236	Nvit_919.236_LINE-LINER1_pctTRF4-0pct_length-158bp	LINE	LINER1	0	158	None	0	0	0		0	0	0
Nvit_93.1303	Nvit_93.1303_LINE-LINER1_pctTRF4-0pct_length-106bp	LINE	LINER1	0	106	None	0	0	0		0	0	0
Nvit_937.200	Nvit_937.200_LINE-LINER1_pctTRF4-0pct_length-129bp	LINE	LINER1	0	129	None	0	0	0		0	0	0
Nvit_938.199	Nvit_938.199_LINE-LINER1_pctTRF4-0pct_length-105bp	LINE	LINER1	0	105	None	0	0	0		0	0	0
Nvit_941.191	Nvit_941.191_LINE-LINER1_pctTRF4-0pct_length-138bp	LINE	LINER1	0	138	None	0	0	0		0	0	0
Nvit_942.190	Nvit_942.190_LINE-LINER1_pctTRF4-0pct_length-147bp	LINE	LINER1	0	147	None	0	0	0		0	0	0
Nvit_947.182	Nvit_947.182_LINE-LINER1_pctTRF4-0pct_length-110bp	LINE	LINER1	0	110	None	0	0	0		0	0	0
Nvit_948.181	Nvit_948.181_LINE-LINER1_pctTRF4-0pct_length-148bp	LINE	LINER1	0	148	None	0	0	0		0	0	0
Nvit_956.167	Nvit_956.167_LINE-NAVIRTE1_pctTRF4-0pct_length-665bp	LINE	NAVIRTE1	0	665	None	0	0	0		0	0	0
Nvit_983.127	Nvit_983.127_LINE-LINER1_pctTRF4-0pct_length-213bp	LINE	LINER1	0	213	None	0	0	0		0	0	0
Nvit_1002.97	Nvit_1002.97_Low_complexity-AT_rich_pctTRF4-0pct_length-204bp	Low_complexity	AT_rich	0	204	None	0	0	0		0	0	0
Nvit_1012.77	Nvit_1012.77_Low_complexity-AT_rich_pctTRF4-0pct_length-173bp	Low_complexity	AT_rich	0	173	None	0	0	0		0	0	0
Nvit_1020.64	Nvit_1020.64_Low_complexity-AT_rich_pctTRF4-0pct_length-338bp	Low_complexity	AT_rich	0	338	None	0	0	0		0	0	0
Nvit_1038.42	Nvit_1038.42_Low_complexity-AT_rich_pctTRF4-0pct_length-120bp	Low_complexity	AT_rich	0	120	None	0	0	0		0	0	0
Nvit_1050.24	Nvit_1050.24_Low_complexity-AT_rich_pctTRF4-0.3pct_length-689bp	Low_complexity	AT_rich	0.3	689	None	0	0	0		0	0	0
Nvit_106.1192	Nvit_106.1192_Low_complexity-AT_rich_pctTRF4-0pct_length-381bp	Low_complexity	AT_rich	0	381	None	0	0	0		0	0	0
Nvit_106.1290	Nvit_106.1290_Low_complexity-AT_rich_pctTRF4-1.3pct_length-158bp	Low_complexity	AT_rich	1.3	158	None	0	0	0		0	0	0
Nvit_106.152	Nvit_106.152_Low_complexity-AT_rich_pctTRF4-0pct_length-265bp	Low_complexity	AT_rich	0	265	None	0	0	0		0	0	0
Nvit_106.459	Nvit_106.459_Low_complexity-AT_rich_pctTRF4-0pct_length-116bp	Low_complexity	AT_rich	0	116	None	0	0	0		0	0	0
Nvit_109.1119	Nvit_109.1119_Low_complexity-AT_rich_pctTRF4-1.3pct_length-158bp	Low_complexity	AT_rich	1.3	158	None	0	0	0		0	0	0
Nvit_109.1287	Nvit_109.1287_Low_complexity-AT_rich_pctTRF4-0pct_length-105bp	Low_complexity	AT_rich	0	105	None	0	0	0		0	0	0
Nvit_109.450	Nvit_109.450_Low_complexity-AT_rich_pctTRF4-0pct_length-212bp	Low_complexity	AT_rich	0	212	None	0	0	0		0	0	0
Nvit_109.895	Nvit_109.895_Low_complexity-AT_rich_pctTRF4-0pct_length-130bp	Low_complexity	AT_rich	0	130	None	0	0	0		0	0	0
Nvit_11.1387	Nvit_11.1387_Low_complexity-AT_rich_pctTRF4-0pct_length-720bp	Low_complexity	AT_rich	0	720	None	0	0	0		0	0	0
Nvit_123.1273	Nvit_123.1273_Low_complexity-AT_rich_pctTRF4-0pct_length-638bp	Low_complexity	AT_rich	0	638	None	0	0	0		0	0	0
Nvit_128.681	Nvit_128.681_Low_complexity-AT_rich_pctTRF4-0pct_length-195bp	Low_complexity	AT_rich	0	195	None	0	0	0		0	0	0
Nvit_131.1265	Nvit_131.1265_Low_complexity-AT_rich_pctTRF4-0pct_length-574bp	Low_complexity	AT_rich	0	574	None	0	0	0		0	0	0
Nvit_142.1253	Nvit_142.1253_Low_complexity-AT_rich_pctTRF4-74.4pct_length-1006bp	Low_complexity	AT_rich	74.4	1006	None	0	0	0		0	0	0
Nvit_145.1250	Nvit_145.1250_Low_complexity-AT_rich_pctTRF4-0pct_length-478bp	Low_complexity	AT_rich	0	478	None	0	0	0		0	0	0
Nvit_145.235	Nvit_145.235_Low_complexity-AT_rich_pctTRF4-0.4pct_length-516bp	Low_complexity	AT_rich	0.4	516	None	0	0	0		0	0	0
Nvit_190.1198	Nvit_190.1198_Low_complexity-AT_rich_pctTRF4-0pct_length-153bp	Low_complexity	AT_rich	0	153	None	0	0	0		0	0	0
Nvit_190.60	Nvit_190.60_Low_complexity-AT_rich_pctTRF4-0pct_length-192bp	Low_complexity	AT_rich	0	192	None	0	0	0		0	0	0
Nvit_196.1191	Nvit_196.1191_Low_complexity-AT_rich_pctTRF4-0pct_length-233bp	Low_complexity	AT_rich	0	233	None	0	0	0		0	0	0
Nvit_199.1187	Nvit_199.1187_Low_complexity-AT_rich_pctTRF4-0pct_length-133bp	Low_complexity	AT_rich	0	133	None	0	0	0		0	0	0
Nvit_205.1181	Nvit_205.1181_Low_complexity-AT_rich_pctTRF4-0pct_length-133bp	Low_complexity	AT_rich	0	133	None	0	0	0		0	0	0
Nvit_210.1176	Nvit_210.1176_Low_complexity-AT_rich_pctTRF4-0pct_length-271bp	Low_complexity	AT_rich	0	271	None	0	0	0		0	0	0
Nvit_210.283	Nvit_210.283_Low_complexity-AT_rich_pctTRF4-0pct_length-230bp	Low_complexity	AT_rich	0	230	None	0	0	0		0	0	0
Nvit_210.652	Nvit_210.652_Low_complexity-AT_rich_pctTRF4-0pct_length-451bp	Low_complexity	AT_rich	0	451	None	0	0	0		0	0	0
Nvit_232.1153	Nvit_232.1153_Low_complexity-AT_rich_pctTRF4-0pct_length-270bp	Low_complexity	AT_rich	0	270	None	0	0	0		0	0	0
Nvit_233.1152	Nvit_233.1152_Low_complexity-AT_rich_pctTRF4-0pct_length-725bp	Low_complexity	AT_rich	0	725	None	0	0	0		0	0	0
Nvit_239.655	Nvit_239.655_Low_complexity-AT_rich_pctTRF4-0pct_length-752bp	Low_complexity	AT_rich	0	752	None	0	0	0		0	0	0
Nvit_265.1113	Nvit_265.1113_Low_complexity-AT_rich_pctTRF4-0pct_length-192bp	Low_complexity	AT_rich	0	192	None	0	0	0		0	0	0
Nvit_271.92	Nvit_271.92_Low_complexity-AT_rich_pctTRF4-0pct_length-164bp	Low_complexity	AT_rich	0	164	None	0	0	0		0	0	0
Nvit_287.1091	Nvit_287.1091_Low_complexity-AT_rich_pctTRF4-0pct_length-1221bp	Low_complexity	AT_rich	0	1221	None	0	0	0		0	0	0
Nvit_296.333	Nvit_296.333_Low_complexity-AT_rich_pctTRF4-0pct_length-769bp	Low_complexity	AT_rich	0	769	None	0	0	0		0	0	0
Nvit_308.1068	Nvit_308.1068_Low_complexity-AT_rich_pctTRF4-0pct_length-116bp	Low_complexity	AT_rich	0	116	None	0	0	0		0	0	0
Nvit_34.1364	Nvit_34.1364_Low_complexity-AT_rich_pctTRF4-0pct_length-107bp	Low_complexity	AT_rich	0	107	None	0	0	0		0	0	0
Nvit_350.1021	Nvit_350.1021_Low_complexity-AT_rich_pctTRF4-0pct_length-127bp	Low_complexity	AT_rich	0	127	None	0	0	0		0	0	0
Nvit_355.1016	Nvit_355.1016_Low_complexity-AT_rich_pctTRF4-0pct_length-127bp	Low_complexity	AT_rich	0	127	None	0	0	0		0	0	0
Nvit_370.999	Nvit_370.999_Low_complexity-AT_rich_pctTRF4-0pct_length-107bp	Low_complexity	AT_rich	0	107	None	0	0	0		0	0	0
Nvit_41.1357	Nvit_41.1357_Low_complexity-AT_rich_pctTRF4-0pct_length-282bp	Low_complexity	AT_rich	0	282	None	0	0	0		0	0	0
Nvit_418.768	Nvit_418.768_Low_complexity-AT_rich_pctTRF4-0pct_length-319bp	Low_complexity	AT_rich	0	319	None	0	0	0		0	0	0
Nvit_42.1356	Nvit_42.1356_Low_complexity-AT_rich_pctTRF4-0pct_length-187bp	Low_complexity	AT_rich	0	187	None	0	0	0		0	0	0
Nvit_430.925	Nvit_430.925_Low_complexity-AT_rich_pctTRF4-0pct_length-158bp	Low_complexity	AT_rich	0	158	None	0	0	0		0	0	0
Nvit_440.913	Nvit_440.913_Low_complexity-T-rich_pctTRF4-0pct_length-107bp	Low_complexity	T-rich	0	107	None	0	0	0		0	0	0
Nvit_442.911	Nvit_442.911_Low_complexity-AT_rich_pctTRF4-0pct_length-243bp	Low_complexity	AT_rich	0	243	None	0	0	0		0	0	0
Nvit_456.896	Nvit_456.896_Low_complexity-AT_rich_pctTRF4-0pct_length-124bp	Low_complexity	AT_rich	0	124	None	0	0	0		0	0	0
Nvit_47.1351	Nvit_47.1351_Low_complexity-AT_rich_pctTRF4-0pct_length-121bp	Low_complexity	AT_rich	0	121	None	0	0	0		0	0	0
Nvit_486.858	Nvit_486.858_Low_complexity-AT_rich_pctTRF4-0.7pct_length-292bp	Low_complexity	AT_rich	0.7	292	None	0	0	0		0	0	0
Nvit_494.846	Nvit_494.846_Low_complexity-AT_rich_pctTRF4-0pct_length-105bp	Low_complexity	AT_rich	0	105	None	0	0	0		0	0	0
Nvit_500.218	Nvit_500.218_Low_complexity-AT_rich_pctTRF4-0pct_length-282bp	Low_complexity	AT_rich	0	282	None	0	0	0		0	0	0
Nvit_500.761	Nvit_500.761_Low_complexity-AT_rich_pctTRF4-0pct_length-340bp	Low_complexity	AT_rich	0	340	None	0	0	0		0	0	0
Nvit_500.840	Nvit_500.840_Low_complexity-AT_rich_pctTRF4-0.9pct_length-226bp	Low_complexity	AT_rich	0.9	226	None	0	0	0		0	0	0
Nvit_505.835	Nvit_505.835_Low_complexity-AT_rich_pctTRF4-0pct_length-257bp	Low_complexity	AT_rich	0	257	None	0	0	0		0	0	0
Nvit_524.813	Nvit_524.813_Low_complexity-AT_rich_pctTRF4-0pct_length-113bp	Low_complexity	AT_rich	0	113	None	0	0	0		0	0	0
Nvit_532.804	Nvit_532.804_Low_complexity-AT_rich_pctTRF4-0pct_length-122bp	Low_complexity	AT_rich	0	122	None	0	0	0		0	0	0
Nvit_535.801	Nvit_535.801_Low_complexity-AT_rich_pctTRF4-0pct_length-119bp	Low_complexity	AT_rich	0	119	None	0	0	0		0	0	0
Nvit_55.1343	Nvit_55.1343_Low_complexity-AT_rich_pctTRF4-24.4pct_length-442bp	Low_complexity	AT_rich	24.4	442	None	0	0	0		0	0	0
Nvit_55.223	Nvit_55.223_Low_complexity-AT_rich_pctTRF4-35.8pct_length-631bp	Low_complexity	AT_rich	35.8	631	None	0	0	0		0	0	0
Nvit_55.998	Nvit_55.998_Low_complexity-AT_rich_pctTRF4-29.3pct_length-615bp	Low_complexity	AT_rich	29.3	615	None	0	0	0		0	0	0
Nvit_559.776	Nvit_559.776_Low_complexity-AT_rich_pctTRF4-0pct_length-325bp	Low_complexity	AT_rich	0	325	None	0	0	0		0	0	0
Nvit_571.533	Nvit_571.533_Low_complexity-AT_rich_pctTRF4-0pct_length-209bp	Low_complexity	AT_rich	0	209	None	0	0	0		0	0	0
Nvit_578.740	Nvit_578.740_Low_complexity-AT_rich_pctTRF4-0pct_length-281bp	Low_complexity	AT_rich	0	281	None	0	0	0		0	0	0
Nvit_588.305	Nvit_588.305_Low_complexity-AT_rich_pctTRF4-0pct_length-125bp	Low_complexity	AT_rich	0	125	None	0	0	0		0	0	0
Nvit_592.721	Nvit_592.721_Low_complexity-AT_rich_pctTRF4-0pct_length-158bp	Low_complexity	AT_rich	0	158	None	0	0	0		0	0	0
Nvit_602.709	Nvit_602.709_Low_complexity-AT_rich_pctTRF4-0pct_length-167bp	Low_complexity	AT_rich	0	167	None	0	0	0		0	0	0
Nvit_62.1336	Nvit_62.1336_Low_complexity-AT_rich_pctTRF4-9.5pct_length-327bp	Low_complexity	AT_rich	9.5	327	None	0	0	0		0	0	0
Nvit_621.679	Nvit_621.679_Low_complexity-AT_rich_pctTRF4-0pct_length-209bp	Low_complexity	AT_rich	0	209	None	0	0	0		0	0	0
Nvit_623.677	Nvit_623.677_Low_complexity-AT_rich_pctTRF4-0pct_length-254bp	Low_complexity	AT_rich	0	254	None	0	0	0		0	0	0
Nvit_646.640	Nvit_646.640_Low_complexity-AT_rich_pctTRF4-0pct_length-635bp	Low_complexity	AT_rich	0	635	None	0	0	0		0	0	0
Nvit_662.621	Nvit_662.621_Low_complexity-AT_rich_pctTRF4-0pct_length-121bp	Low_complexity	AT_rich	0	121	None	0	0	0		0	0	0
Nvit_664.619	Nvit_664.619_Low_complexity-AT_rich_pctTRF4-0pct_length-290bp	Low_complexity	AT_rich	0	290	None	0	0	0		0	0	0
Nvit_665.618	Nvit_665.618_Low_complexity-AT_rich_pctTRF4-0pct_length-126bp	Low_complexity	AT_rich	0	126	None	0	0	0		0	0	0
Nvit_666.617	Nvit_666.617_Low_complexity-AT_rich_pctTRF4-0pct_length-340bp	Low_complexity	AT_rich	0	340	None	0	0	0		0	0	0
Nvit_67.1331	Nvit_67.1331_Low_complexity-AT_rich_pctTRF4-0pct_length-326bp	Low_complexity	AT_rich	0	326	None	0	0	0		0	0	0
Nvit_67.316	Nvit_67.316_Low_complexity-AT_rich_pctTRF4-0pct_length-113bp	Low_complexity	AT_rich	0	113	None	0	0	0		0	0	0
Nvit_676.605	Nvit_676.605_Low_complexity-AT_rich_pctTRF4-0pct_length-687bp	Low_complexity	AT_rich	0	687	None	0	0	0		0	0	0
Nvit_698.578	Nvit_698.578_Low_complexity-AT_rich_pctTRF4-0pct_length-197bp	Low_complexity	AT_rich	0	197	None	0	0	0		0	0	0
Nvit_699.577	Nvit_699.577_Low_complexity-AT_rich_pctTRF4-0pct_length-104bp	Low_complexity	AT_rich	0	104	None	0	0	0		0	0	0
Nvit_726.535	Nvit_726.535_Low_complexity-AT_rich_pctTRF4-0pct_length-275bp	Low_complexity	AT_rich	0	275	None	0	0	0		0	0	0
Nvit_733.525	Nvit_733.525_Low_complexity-AT_rich_pctTRF4-0pct_length-151bp	Low_complexity	AT_rich	0	151	None	0	0	0		0	0	0
Nvit_751.496	Nvit_751.496_Low_complexity-AT_rich_pctTRF4-0pct_length-103bp	Low_complexity	AT_rich	0	103	None	0	0	0		0	0	0
Nvit_753.491	Nvit_753.491_Low_complexity-AT_rich_pctTRF4-0pct_length-211bp	Low_complexity	AT_rich	0	211	None	0	0	0		0	0	0
Nvit_759.483	Nvit_759.483_Low_complexity-AT_rich_pctTRF4-0pct_length-158bp	Low_complexity	AT_rich	0	158	None	0	0	0		0	0	0
Nvit_800.428	Nvit_800.428_Low_complexity-AT_rich_pctTRF4-0pct_length-158bp	Low_complexity	AT_rich	0	158	None	0	0	0		0	0	0
Nvit_802.425	Nvit_802.425_Low_complexity-AT_rich_pctTRF4-0pct_length-253bp	Low_complexity	AT_rich	0	253	None	0	0	0		0	0	0
Nvit_811.413	Nvit_811.413_Low_complexity-AT_rich_pctTRF4-0pct_length-128bp	Low_complexity	AT_rich	0	128	None	0	0	0		0	0	0
Nvit_826.381	Nvit_826.381_Low_complexity-AT_rich_pctTRF4-0pct_length-241bp	Low_complexity	AT_rich	0	241	None	0	0	0		0	0	0
Nvit_83.1313	Nvit_83.1313_Low_complexity-AT_rich_pctTRF4-11.8pct_length-399bp	Low_complexity	AT_rich	11.8	399	None	0	0	0		0	0	0
Nvit_840.364	Nvit_840.364_Low_complexity-AT_rich_pctTRF4-0pct_length-132bp	Low_complexity	AT_rich	0	132	None	0	0	0		0	0	0
Nvit_847.355	Nvit_847.355_Low_complexity-AT_rich_pctTRF4-1.2pct_length-167bp	Low_complexity	AT_rich	1.2	167	None	0	0	0		0	0	0
Nvit_87.1309	Nvit_87.1309_Low_complexity-AT_rich_pctTRF4-9.1pct_length-528bp	Low_complexity	AT_rich	9.1	528	None	0	0	0		0	0	0
Nvit_88.1308	Nvit_88.1308_Low_complexity-AT_rich_pctTRF4-0pct_length-136bp	Low_complexity	AT_rich	0	136	None	0	0	0		0	0	0
Nvit_887.290	Nvit_887.290_Low_complexity-AT_rich_pctTRF4-0pct_length-144bp	Low_complexity	AT_rich	0	144	None	0	0	0		0	0	0
Nvit_893.284	Nvit_893.284_Low_complexity-AT_rich_pctTRF4-0pct_length-212bp	Low_complexity	AT_rich	0	212	None	0	0	0		0	0	0
Nvit_897.278	Nvit_897.278_Low_complexity-AT_rich_pctTRF4-0pct_length-140bp	Low_complexity	AT_rich	0	140	None	0	0	0		0	0	0
Nvit_933.204	Nvit_933.204_Low_complexity-AT_rich_pctTRF4-0pct_length-327bp	Low_complexity	AT_rich	0	327	None	0	0	0		0	0	0
Nvit_943.188	Nvit_943.188_Low_complexity-AT_rich_pctTRF4-0pct_length-115bp	Low_complexity	AT_rich	0	115	None	0	0	0		0	0	0
Nvit_950.179	Nvit_950.179_Low_complexity-GC_rich_pctTRF4-0pct_length-218bp	Low_complexity	GC_rich	0	218	None	0	0	0		0	0	0
Nvit_952.175	Nvit_952.175_Low_complexity-AT_rich_pctTRF4-0pct_length-131bp	Low_complexity	AT_rich	0	131	None	0	0	0		0	0	0
Nvit_955.168	Nvit_955.168_Low_complexity-AT_rich_pctTRF4-0pct_length-337bp	Low_complexity	AT_rich	0	337	None	0	0	0		0	0	0
Nvit_992.115	Nvit_992.115_Low_complexity-AT_rich_pctTRF4-0pct_length-178bp	Low_complexity	AT_rich	0	178	None	0	0	0		0	0	0
Nvit_1023.58	Nvit_1023.58_LTR-Copia12-NVi_I_pctTRF4-0pct_length-351bp	LTR	Copia12-NVi_I	0	351	None	0	0	0		0	0	0
Nvit_1064.5	Nvit_1064.5_LTR-_pctTRF4-99.3pct_length-417bp	LTR	Novel	99.3	417	LTR	0	0	0		0	0	0
Nvit_12.1386	Nvit_12.1386_LTR-NVBRP5_pctTRF4-0pct_length-313bp	LTR	NVBRP5	0	313	LTR	0	0	0		0	0	0
Nvit_145.74	Nvit_145.74_LTR-Copia4-NVi_LTR_pctTRF4-0pct_length-589bp	LTR	Copia4-NVi_LTR	0	589	None	0	0	0		0	0	0
Nvit_146.1249	Nvit_146.1249_LTR-Gypsy5-NVi_I_pctTRF4-0pct_length-110bp	LTR	Gypsy5-NVi_I	0	110	None	0	0	0		0	0	0
Nvit_15.1383	Nvit_15.1383_LTR-_pctTRF4-0pct_length-225bp	LTR	Novel	0	225	LTR	0	0	0		0	0	0
Nvit_151.1244	Nvit_151.1244_LTR-_pctTRF4-100pct_length-970bp	LTR	Novel	100	970	LTR	0	0	0		0	0	0
Nvit_156.1238	Nvit_156.1238_LTR-AT_rich_pctTRF4-98.2pct_length-783bp	LTR	AT_rich	98.2	783	LTR	0	0	0		0	0	0
Nvit_17.1381	Nvit_17.1381_LTR-_pctTRF4-99.7pct_length-350bp	LTR	Novel	99.7	350	LTR	0	0	0		0	0	0
Nvit_174.1217	Nvit_174.1217_LTR-BRP2_NV_pctTRF4-0pct_length-194bp	LTR	BRP2_NV	0	194	LTR	0	0	0		0	0	0
Nvit_188.1201	Nvit_188.1201_LTR-Gypsy14-NVi_I_pctTRF4-0pct_length-314bp	LTR	Gypsy14-NVi_I	0	314	None	0	0	0		0	0	0
Nvit_20.358	Nvit_20.358_LTR-Gypsy6-NVi_LTR_pctTRF4-97.1pct_length-273bp	LTR	Gypsy6-NVi_LTR	97.1	273	None	0	0	0		0	0	0
Nvit_215.1171	Nvit_215.1171_LTR-_pctTRF4-0pct_length-202bp	LTR	Novel	0	202	LTR	0	0	0		0	0	0
Nvit_22.1376	Nvit_22.1376_LTR-Gypsy11-NVi_I_pctTRF4-0pct_length-227bp	LTR	Gypsy11-NVi_I	0	227	None	0	0	0		0	0	0
Nvit_227.1159	Nvit_227.1159_LTR-_pctTRF4-0pct_length-148bp	LTR	Novel	0	148	LTR	0	0	0		0	0	0
Nvit_243.1140	Nvit_243.1140_LTR-Copia12-NVi_I_pctTRF4-0pct_length-164bp	LTR	Copia12-NVi_I	0	164	None	0	0	0		0	0	0
Nvit_245.1138	Nvit_245.1138_LTR-_pctTRF4-99.6pct_length-731bp	LTR	Novel	99.6	731	LTR	0	0	0		0	0	0
Nvit_250.1132	Nvit_250.1132_LTR-_pctTRF4-100pct_length-481bp	LTR	Novel	100	481	LTR	0	0	0		0	0	0
Nvit_254.1126	Nvit_254.1126_LTR-Gypsy14-NVi_LTR_pctTRF4-0pct_length-283bp	LTR	Gypsy14-NVi_LTR	0	283	None	0	0	0		0	0	0
Nvit_27.1371	Nvit_27.1371_LTR-_pctTRF4-0pct_length-167bp	LTR	Novel	0	167	LTR	0	0	0		0	0	0
Nvit_288.1090	Nvit_288.1090_LTR-AT_rich_pctTRF4-0pct_length-986bp	LTR	Novel	0	986	LTR	0	0	0		0	0	0
Nvit_289.1089	Nvit_289.1089_LTR-_pctTRF4-0pct_length-323bp	LTR	Novel	0	323	LTR	0	0	0		0	0	0
Nvit_309.1067	Nvit_309.1067_LTR-AT_rich_pctTRF4-99.3pct_length-802bp	LTR	AT_rich	99.3	802	LTR	0	0	0		0	0	0
Nvit_315.1061	Nvit_315.1061_LTR-Copia4-NVi_LTR_pctTRF4-0pct_length-134bp	LTR	Copia4-NVi_LTR	0	134	None	0	0	0		0	0	0
Nvit_315.691	Nvit_315.691_LTR-Copia4-NVi_LTR_pctTRF4-0pct_length-196bp	LTR	Copia4-NVi_LTR	0	196	None	0	0	0		0	0	0
Nvit_323.1051	Nvit_323.1051_LTR-_pctTRF4-0pct_length-727bp	LTR	Novel	0	727	LTR	0	0	0		0	0	0
Nvit_330.1044	Nvit_330.1044_LTR-_pctTRF4-100pct_length-843bp	LTR	Novel	100	843	LTR	0	0	0		0	0	0
Nvit_331.1043	Nvit_331.1043_LTR-_pctTRF4-86.4pct_length-154bp	LTR	Novel	86.4	154	LTR	0	0	0		0	0	0
Nvit_335.1039	Nvit_335.1039_LTR-Copia6-NVi_LTR_pctTRF4-0pct_length-231bp	LTR	Copia6-NVi_LTR	0	231	None	0	0	0		0	0	0
Nvit_337.1035	Nvit_337.1035_LTR-_pctTRF4-0pct_length-160bp	LTR	Novel	0	160	LTR	0	0	0		0	0	0
Nvit_384.982	Nvit_384.982_LTR-AT_rich_pctTRF4-0pct_length-148bp	LTR	Novel	0	148	LTR	0	0	0		0	0	0
Nvit_399.964	Nvit_399.964_LTR-_pctTRF4-100pct_length-409bp	LTR	Novel	100	409	LTR	0	0	0		0	0	0
Nvit_40.1358	Nvit_40.1358_LTR-_pctTRF4-99.9pct_length-958bp	LTR	Novel	99.9	958	LTR	0	0	0		0	0	0
Nvit_406.957	Nvit_406.957_LTR-Gypsy8-NVi_I_pctTRF4-0pct_length-296bp	LTR	Gypsy8-NVi_I	0	296	None	0	0	0		0	0	0
Nvit_414.947	Nvit_414.947_LTR-_pctTRF4-99.7pct_length-366bp	LTR	Novel	99.7	366	LTR	0	0	0		0	0	0
Nvit_421.298	Nvit_421.298_LTR-Gypsy6-NVi_LTR_pctTRF4-95.8pct_length-119bp	LTR	Gypsy6-NVi_LTR	95.8	119	None	0	0	0		0	0	0
Nvit_44.1354	Nvit_44.1354_LTR-_pctTRF4-100pct_length-107bp	LTR	Novel	100	107	LTR	0	0	0		0	0	0
Nvit_441.912	Nvit_441.912_LTR-Gypsy5-NVi_I_pctTRF4-0pct_length-134bp	LTR	Gypsy5-NVi_I	0	134	None	0	0	0		0	0	0
Nvit_45.1353	Nvit_45.1353_LTR-Gypsy5-NVi_I_pctTRF4-0pct_length-360bp	LTR	Gypsy5-NVi_I	0	360	None	0	0	0		0	0	0
Nvit_463.887	Nvit_463.887_LTR-Copia13-NVi_LTR_pctTRF4-0pct_length-315bp	LTR	Copia13-NVi_LTR	0	315	None	0	0	0		0	0	0
Nvit_485.860	Nvit_485.860_LTR-_pctTRF4-0pct_length-249bp	LTR	Novel	0	249	LTR	0	0	0		0	0	0
Nvit_499.841	Nvit_499.841_LTR-Copia13-NVi_I_pctTRF4-0pct_length-192bp	LTR	Copia13-NVi_I	0	192	None	0	0	0		0	0	0
Nvit_51.1347	Nvit_51.1347_LTR-_pctTRF4-89.2pct_length-148bp	LTR	Novel	89.2	148	LTR	0	0	0		0	0	0
Nvit_525.811	Nvit_525.811_LTR-BRP2_NV_pctTRF4-0pct_length-207bp	LTR	BRP2_NV	0	207	LTR	0	0	0		0	0	0
Nvit_526.810	Nvit_526.810_LTR-BRP2_NV_pctTRF4-0pct_length-155bp	LTR	BRP2_NV	0	155	LTR	0	0	0		0	0	0
Nvit_530.806	Nvit_530.806_LTR-_pctTRF4-99.6pct_length-271bp	LTR	Novel	99.6	271	LTR	0	0	0		0	0	0
Nvit_533.803	Nvit_533.803_LTR-Copia12-NVi_I_pctTRF4-0pct_length-341bp	LTR	Copia12-NVi_I	0	341	None	0	0	0		0	0	0
Nvit_583.735	Nvit_583.735_LTR-BRP2_NV_pctTRF4-0pct_length-149bp	LTR	BRP2_NV	0	149	LTR	0	0	0		0	0	0
Nvit_591.723	Nvit_591.723_LTR-_pctTRF4-0pct_length-195bp	LTR	Novel	0	195	LTR	0	0	0		0	0	0
Nvit_6.1392	Nvit_6.1392_LTR-Gypsy14-NVi_I_pctTRF4-0pct_length-667bp	LTR	Gypsy14-NVi_I	0	667	None	0	0	0		0	0	0
Nvit_615.692	Nvit_615.692_LTR-Copia4-NVi_LTR_pctTRF4-0pct_length-324bp	LTR	Copia4-NVi_LTR	0	324	None	0	0	0		0	0	0
Nvit_64.1334	Nvit_64.1334_LTR-_pctTRF4-58.6pct_length-628bp	LTR	Novel	58.6	628	LTR	0	0	0		0	0	0
Nvit_700.576	Nvit_700.576_LTR-Gypsy5-NVi_I_pctTRF4-0.8pct_length-247bp	LTR	Gypsy5-NVi_I	0.8	247	None	0	0	0		0	0	0
Nvit_71.1327	Nvit_71.1327_LTR-Gypsy7-NVi_LTR_pctTRF4-0pct_length-146bp	LTR	Gypsy7-NVi_LTR	0	146	None	0	0	0		0	0	0
Nvit_71.455	Nvit_71.455_LTR-Gypsy7-NVi_LTR_pctTRF4-0pct_length-377bp	LTR	Gypsy7-NVi_LTR	0	377	None	0	0	0		0	0	0
Nvit_73.1325	Nvit_73.1325_LTR-Gypsy7-NVi_I_pctTRF4-0pct_length-312bp	LTR	Gypsy7-NVi_I	0	312	None	0	0	0		0	0	0
Nvit_739.515	Nvit_739.515_LTR-_pctTRF4-100pct_length-812bp	LTR	Novel	100	812	LTR	0	0	0		0	0	0
Nvit_743.508	Nvit_743.508_LTR-_pctTRF4-99pct_length-307bp	LTR	Novel	99	307	LTR	0	0	0		0	0	0
Nvit_747.502	Nvit_747.502_LTR-Copia13-NVi_LTR_pctTRF4-0pct_length-314bp	LTR	Copia13-NVi_LTR	0	314	None	0	0	0		0	0	0
Nvit_761.481	Nvit_761.481_LTR-Copia13-NVi_I_pctTRF4-0pct_length-113bp	LTR	Copia13-NVi_I	0	113	None	0	0	0		0	0	0
Nvit_765.476	Nvit_765.476_LTR-Gypsy5-NVi_LTR_pctTRF4-0pct_length-132bp	LTR	Gypsy5-NVi_LTR	0	132	None	0	0	0		0	0	0
Nvit_770.469	Nvit_770.469_LTR-_pctTRF4-0pct_length-142bp	LTR	Novel	0	142	LTR	0	0	0		0	0	0
Nvit_771.468	Nvit_771.468_LTR-_pctTRF4-84.7pct_length-235bp	LTR	Novel	84.7	235	LTR	0	0	0		0	0	0
Nvit_779.456	Nvit_779.456_LTR-Gypsy7-NVi_I_pctTRF4-0pct_length-159bp	LTR	Gypsy7-NVi_I	0	159	None	0	0	0		0	0	0
Nvit_795.434	Nvit_795.434_LTR-_pctTRF4-0pct_length-239bp	LTR	Novel	0	239	LTR	0	0	0		0	0	0
Nvit_796.433	Nvit_796.433_LTR-_pctTRF4-99.7pct_length-299bp	LTR	Novel	99.7	299	LTR	0	0	0		0	0	0
Nvit_797.432	Nvit_797.432_LTR-_pctTRF4-0pct_length-222bp	LTR	Novel	0	222	LTR	0	0	0		0	0	0
Nvit_813.407	Nvit_813.407_LTR-_pctTRF4-0pct_length-109bp	LTR	Novel	0	109	LTR	0	0	0		0	0	0
Nvit_814.406	Nvit_814.406_LTR-_pctTRF4-0pct_length-173bp	LTR	Novel	0	173	LTR	0	0	0		0	0	0
Nvit_841.363	Nvit_841.363_LTR-Copia13-NVi_LTR_pctTRF4-0pct_length-417bp	LTR	Copia13-NVi_LTR	0	417	None	0	0	0		0	0	0
Nvit_844.360	Nvit_844.360_LTR-Gypsy1-NVi_I_pctTRF4-0pct_length-880bp	LTR	Gypsy1-NVi_I	0	880	None	0	0	0		0	0	0
Nvit_852.348	Nvit_852.348_LTR-Copia9-NVi_LTR_pctTRF4-0pct_length-401bp	LTR	Copia9-NVi_LTR	0	401	None	0	0	0		0	0	0
Nvit_857.339	Nvit_857.339_LTR-Copia3-NVi_LTR_pctTRF4-0pct_length-192bp	LTR	Copia3-NVi_LTR	0	192	None	0	0	0		0	0	0
Nvit_868.323	Nvit_868.323_LTR-_pctTRF4-0pct_length-658bp	LTR	Novel	0	658	LTR	0	0	0		0	0	0
Nvit_911.249	Nvit_911.249_LTR-_pctTRF4-0pct_length-262bp	LTR	Novel	0	262	LTR	0	0	0		0	0	0
Nvit_914.246	Nvit_914.246_LTR-_pctTRF4-98.4pct_length-862bp	LTR	Novel	98.4	862	LTR	0	0	0		0	0	0
Nvit_918.237	Nvit_918.237_LTR-_pctTRF4-99.8pct_length-1328bp	LTR	Novel	99.8	1328	LTR	0	0	0		0	0	0
Nvit_924.226	Nvit_924.226_LTR-_pctTRF4-0pct_length-179bp	LTR	Novel	0	179	LTR	0	0	0		0	0	0
Nvit_940.193	Nvit_940.193_LTR-_pctTRF4-0pct_length-152bp	LTR	Novel	0	152	LTR	0	0	0		0	0	0
Nvit_944.187	Nvit_944.187_LTR-Copia4-NVi_LTR_pctTRF4-0pct_length-213bp	LTR	Copia4-NVi_LTR	0	213	None	0	0	0		0	0	0
Nvit_980.131	Nvit_980.131_LTR-_pctTRF4-100pct_length-175bp	LTR	Novel	100	175	LTR	0	0	0		0	0	0
Nvit_0.1398	Nvit_0.1398_LTR/LINE-_pctTRF4-0pct_length-175bp	LTR/LINE	0	0	175	None	0	0	0		0	0	0
Nvit_240.1143	Nvit_240.1143_LTR/LINE-_pctTRF4-0pct_length-162bp	LTR/LINE	0	0	162	None	0	0	0		0	0	0
Nvit_249.1133	Nvit_249.1133_LTR/LINE-_pctTRF4-0pct_length-220bp	LTR/LINE	0	0	220	None	0	0	0		0	0	0
Nvit_277.1101	Nvit_277.1101_LTR/LINE-_pctTRF4-0pct_length-691bp	LTR/LINE	0	0	691	None	0	0	0		0	0	0
Nvit_333.1041	Nvit_333.1041_LTR/LINE-_pctTRF4-0pct_length-193bp	LTR/LINE	0	0	193	None	0	0	0		0	0	0
Nvit_557.778	Nvit_557.778_LTR/LINE-_pctTRF4-0pct_length-382bp	LTR/LINE	0	0	382	None	0	0	0		0	0	0
Nvit_10.1388	Nvit_10.1388_Novel-_pctTRF4-0pct_length-106bp	Novel	Novel	0	106	None	0	0	0		0	0	0
Nvit_100.1296	Nvit_100.1296_Novel-_pctTRF4-0pct_length-139bp	Novel	Novel	0	139	None	0	0	0		0	0	0
Nvit_1000.100	Nvit_1000.100_Novel-_pctTRF4-0pct_length-220bp	Novel	Novel	0	220	None	0	0	0		0	0	0
Nvit_1003.95	Nvit_1003.95_Novel-_pctTRF4-0pct_length-103bp	Novel	Novel	0	103	None	0	0	0		0	0	0
Nvit_1007.85	Nvit_1007.85_Novel-_pctTRF4-0pct_length-554bp	Novel	Novel	0	554	None	0	0	0		0	0	0
Nvit_1008.81	Nvit_1008.81_Novel-_pctTRF4-0pct_length-106bp	Novel	Novel	0	106	None	0	0	0		0	0	0
Nvit_101.1295	Nvit_101.1295_Novel-_pctTRF4-0pct_length-103bp	Novel	Novel	0	103	None	0	0	0		0	0	0
Nvit_1010.79	Nvit_1010.79_Novel-_pctTRF4-0pct_length-201bp	Novel	Novel	0	201	None	0	0	0		0	0	0
Nvit_1011.78	Nvit_1011.78_Novel-_pctTRF4-0pct_length-107bp	Novel	Novel	0	107	None	0	0	0		0	0	0
Nvit_1013.75	Nvit_1013.75_Novel-_pctTRF4-0pct_length-235bp	Novel	Novel	0	235	None	0	0	0		0	0	0
Nvit_1014.72	Nvit_1014.72_Novel-_pctTRF4-15.5pct_length-550bp	Novel	Novel	15.5	550	None	0	0	0		0	0	0
Nvit_1015.71	Nvit_1015.71_Novel-_pctTRF4-0pct_length-112bp	Novel	Novel	0	112	None	0	0	0		0	0	0
Nvit_1016.70	Nvit_1016.70_Novel-_pctTRF4-0pct_length-132bp	Novel	Novel	0	132	None	0	0	0		0	0	0
Nvit_1017.69	Nvit_1017.69_Novel-_pctTRF4-1.3pct_length-154bp	Novel	Novel	1.3	154	None	0	0	0		0	0	0
Nvit_1018.67	Nvit_1018.67_Novel-_pctTRF4-0pct_length-283bp	Novel	Novel	0	283	None	0	0	0		0	0	0
Nvit_1019.66	Nvit_1019.66_Novel-_pctTRF4-0pct_length-103bp	Novel	Novel	0	103	None	0	0	0		0	0	0
Nvit_102.1294	Nvit_102.1294_Novel-_pctTRF4-0pct_length-309bp	Novel	Novel	0	309	None	0	0	0		0	0	0
Nvit_1022.59	Nvit_1022.59_Novel-_pctTRF4-0pct_length-110bp	Novel	Novel	0	110	None	0	0	0		0	0	0
Nvit_1024.57	Nvit_1024.57_Novel-_pctTRF4-0pct_length-200bp	Novel	Novel	0	200	None	0	0	0		0	0	0
Nvit_1025.56	Nvit_1025.56_Novel-_pctTRF4-0pct_length-104bp	Novel	Novel	0	104	None	0	0	0		0	0	0
Nvit_1026.55	Nvit_1026.55_Novel-_pctTRF4-0pct_length-109bp	Novel	Novel	0	109	None	0	0	0		0	0	0
Nvit_1027.54	Nvit_1027.54_Novel-_pctTRF4-0pct_length-253bp	Novel	Novel	0	253	None	0	0	0		0	0	0
Nvit_1029.52	Nvit_1029.52_Novel-_pctTRF4-0pct_length-121bp	Novel	Novel	0	121	None	0	0	0		0	0	0
Nvit_103.1293	Nvit_103.1293_Novel-_pctTRF4-0pct_length-104bp	Novel	Novel	0	104	None	0	0	0		0	0	0
Nvit_1034.46	Nvit_1034.46_Novel-_pctTRF4-0pct_length-124bp	Novel	Novel	0	124	None	0	0	0		0	0	0
Nvit_1035.45	Nvit_1035.45_Novel-_pctTRF4-0pct_length-127bp	Novel	Novel	0	127	None	0	0	0		0	0	0
Nvit_1036.44	Nvit_1036.44_Novel-_pctTRF4-0pct_length-164bp	Novel	Novel	0	164	None	0	0	0		0	0	0
Nvit_1037.43	Nvit_1037.43_Novel-_pctTRF4-0pct_length-155bp	Novel	Novel	0	155	None	0	0	0		0	0	0
Nvit_1040.40	Nvit_1040.40_Novel-_pctTRF4-0pct_length-274bp	Novel	Novel	0	274	None	0	0	0		0	0	0
Nvit_1042.38	Nvit_1042.38_Novel-_pctTRF4-0pct_length-119bp	Novel	Novel	0	119	None	0	0	0		0	0	0
Nvit_1043.36	Nvit_1043.36_Novel-_pctTRF4-0pct_length-137bp	Novel	Novel	0	137	None	0	0	0		0	0	0
Nvit_1044.34	Nvit_1044.34_Novel-_pctTRF4-0pct_length-123bp	Novel	Novel	0	123	None	0	0	0		0	0	0
Nvit_1046.32	Nvit_1046.32_Novel-_pctTRF4-0.6pct_length-341bp	Novel	Novel	0.6	341	None	0	0	0		0	0	0
Nvit_1047.31	Nvit_1047.31_Novel-_pctTRF4-0pct_length-188bp	Novel	Novel	0	188	None	0	0	0		0	0	0
Nvit_1048.28	Nvit_1048.28_Novel-_pctTRF4-0pct_length-403bp	Novel	Novel	0	403	None	0	0	0		0	0	0
Nvit_1049.27	Nvit_1049.27_Novel-_pctTRF4-0pct_length-124bp	Novel	Novel	0	124	None	0	0	0		0	0	0
Nvit_105.1291	Nvit_105.1291_Novel-_pctTRF4-0pct_length-127bp	Novel	Novel	0	127	None	0	0	0		0	0	0
Nvit_1051.23	Nvit_1051.23_Novel-_pctTRF4-0pct_length-129bp	Novel	Novel	0	129	None	0	0	0		0	0	0
Nvit_1053.20	Nvit_1053.20_Novel-_pctTRF4-0pct_length-414bp	Novel	Novel	0	414	None	0	0	0		0	0	0
Nvit_1056.17	Nvit_1056.17_Novel-_pctTRF4-0pct_length-112bp	Novel	Novel	0	112	None	0	0	0		0	0	0
Nvit_1057.16	Nvit_1057.16_Novel-_pctTRF4-0pct_length-290bp	Novel	Novel	0	290	None	0	0	0		0	0	0
Nvit_1058.15	Nvit_1058.15_Novel-_pctTRF4-0pct_length-169bp	Novel	Novel	0	169	None	0	0	0		0	0	0
Nvit_106.756	Nvit_106.756_Novel-_pctTRF4-0pct_length-118bp	Novel	Novel	0	118	None	0	0	0		0	0	0
Nvit_1060.11	Nvit_1060.11_Novel-_pctTRF4-0pct_length-134bp	Novel	Novel	0	134	None	0	0	0		0	0	0
Nvit_1062.9	Nvit_1062.9_Novel-_pctTRF4-0pct_length-299bp	Novel	Novel	0	299	None	0	0	0		0	0	0
Nvit_1063.8	Nvit_1063.8_Novel-_pctTRF4-0pct_length-109bp	Novel	Novel	0	109	None	0	0	0		0	0	0
Nvit_1066.3	Nvit_1066.3_Novel-_pctTRF4-0pct_length-113bp	Novel	Novel	0	113	None	0	0	0		0	0	0
Nvit_107.1289	Nvit_107.1289_Novel-_pctTRF4-0pct_length-117bp	Novel	Novel	0	117	None	0	0	0		0	0	0
Nvit_108.1288	Nvit_108.1288_Novel-_pctTRF4-0pct_length-121bp	Novel	Novel	0	121	None	0	0	0		0	0	0
Nvit_109.65	Nvit_109.65_Novel-_pctTRF4-0pct_length-296bp	Novel	Novel	0	296	None	0	0	0		0	0	0
Nvit_111.1285	Nvit_111.1285_Novel-_pctTRF4-1.6pct_length-125bp	Novel	Novel	1.6	125	None	0	0	0		0	0	0
Nvit_112.1284	Nvit_112.1284_Novel-_pctTRF4-0pct_length-112bp	Novel	Novel	0	112	None	0	0	0		0	0	0
Nvit_113.1283	Nvit_113.1283_Novel-_pctTRF4-0pct_length-105bp	Novel	Novel	0	105	None	0	0	0		0	0	0
Nvit_114.1282	Nvit_114.1282_Novel-_pctTRF4-0pct_length-332bp	Novel	Novel	0	332	None	0	0	0		0	0	0
Nvit_116.1280	Nvit_116.1280_Novel-_pctTRF4-0pct_length-290bp	Novel	Novel	0	290	None	0	0	0		0	0	0
Nvit_117.157	Nvit_117.157_Novel-_pctTRF4-0pct_length-215bp	Novel	Novel	0	215	None	0	0	0		0	0	0
Nvit_117.586	Nvit_117.586_Novel-_pctTRF4-1.6pct_length-129bp	Novel	Novel	1.6	129	None	0	0	0		0	0	0
Nvit_118.1278	Nvit_118.1278_Novel-_pctTRF4-0pct_length-317bp	Novel	Novel	0	317	None	0	0	0		0	0	0
Nvit_119.1277	Nvit_119.1277_Novel-_pctTRF4-0pct_length-163bp	Novel	Novel	0	163	None	0	0	0		0	0	0
Nvit_121.1275	Nvit_121.1275_Novel-_pctTRF4-0pct_length-201bp	Novel	Novel	0	201	None	0	0	0		0	0	0
Nvit_122.1274	Nvit_122.1274_Novel-_pctTRF4-0pct_length-155bp	Novel	Novel	0	155	None	0	0	0		0	0	0
Nvit_124.1272	Nvit_124.1272_Novel-_pctTRF4-0pct_length-109bp	Novel	Novel	0	109	None	0	0	0		0	0	0
Nvit_126.1270	Nvit_126.1270_Novel-_pctTRF4-0pct_length-130bp	Novel	Novel	0	130	None	0	0	0		0	0	0
Nvit_127.1083	Nvit_127.1083_Novel-_pctTRF4-0pct_length-291bp	Novel	Novel	0	291	None	0	0	0		0	0	0
Nvit_127.370	Nvit_127.370_Novel-_pctTRF4-0pct_length-155bp	Novel	Novel	0	155	None	0	0	0		0	0	0
Nvit_129.1267	Nvit_129.1267_Novel-_pctTRF4-0pct_length-225bp	Novel	Novel	0	225	None	0	0	0		0	0	0
Nvit_130.1266	Nvit_130.1266_Novel-_pctTRF4-0pct_length-105bp	Novel	Novel	0	105	None	0	0	0		0	0	0
Nvit_133.1263	Nvit_133.1263_Novel-_pctTRF4-0pct_length-197bp	Novel	Novel	0	197	None	0	0	0		0	0	0
Nvit_134.1262	Nvit_134.1262_Novel-_pctTRF4-0pct_length-125bp	Novel	Novel	0	125	None	0	0	0		0	0	0
Nvit_135.1261	Nvit_135.1261_Novel-_pctTRF4-0pct_length-176bp	Novel	Novel	0	176	None	0	0	0		0	0	0
Nvit_135.240	Nvit_135.240_Novel-_pctTRF4-0pct_length-166bp	Novel	Novel	0	166	None	0	0	0		0	0	0
Nvit_137.1258	Nvit_137.1258_Novel-_pctTRF4-0pct_length-124bp	Novel	Novel	0	124	None	0	0	0		0	0	0
Nvit_139.1256	Nvit_139.1256_Novel-_pctTRF4-0pct_length-105bp	Novel	Novel	0	105	None	0	0	0		0	0	0
Nvit_140.1255	Nvit_140.1255_Novel-_pctTRF4-0pct_length-389bp	Novel	Novel	0	389	None	0	0	0		0	0	0
Nvit_141.1254	Nvit_141.1254_Novel-_pctTRF4-0pct_length-236bp	Novel	Novel	0	236	None	0	0	0		0	0	0
Nvit_144.1053	Nvit_144.1053_Novel-_pctTRF4-0pct_length-363bp	Novel	Novel	0	363	None	0	0	0		0	0	0
Nvit_144.1251	Nvit_144.1251_Novel-_pctTRF4-0pct_length-142bp	Novel	Novel	0	142	None	0	0	0		0	0	0
Nvit_144.494	Nvit_144.494_Novel-_pctTRF4-0pct_length-277bp	Novel	Novel	0	277	None	0	0	0		0	0	0
Nvit_145.752	Nvit_145.752_Novel-_pctTRF4-0pct_length-389bp	Novel	Novel	0	389	None	0	0	0		0	0	0
Nvit_147.1248	Nvit_147.1248_Novel-_pctTRF4-0pct_length-159bp	Novel	Novel	0	159	None	0	0	0		0	0	0
Nvit_148.1247	Nvit_148.1247_Novel-_pctTRF4-0pct_length-116bp	Novel	Novel	0	116	None	0	0	0		0	0	0
Nvit_150.1245	Nvit_150.1245_Novel-_pctTRF4-0pct_length-189bp	Novel	Novel	0	189	None	0	0	0		0	0	0
Nvit_154.1240	Nvit_154.1240_Novel-_pctTRF4-0pct_length-108bp	Novel	Novel	0	108	None	0	0	0		0	0	0
Nvit_155.1239	Nvit_155.1239_Novel-_pctTRF4-0pct_length-106bp	Novel	Novel	0	106	None	0	0	0		0	0	0
Nvit_158.1236	Nvit_158.1236_Novel-_pctTRF4-0pct_length-245bp	Novel	Novel	0	245	None	0	0	0		0	0	0
Nvit_158.638	Nvit_158.638_Novel-_pctTRF4-0pct_length-298bp	Novel	Novel	0	298	None	0	0	0		0	0	0
Nvit_159.505	Nvit_159.505_Novel-_pctTRF4-0pct_length-217bp	Novel	Novel	0	217	None	0	0	0		0	0	0
Nvit_16.1382	Nvit_16.1382_Novel-_pctTRF4-0pct_length-147bp	Novel	Novel	0	147	None	0	0	0		0	0	0
Nvit_160.1234	Nvit_160.1234_Novel-_pctTRF4-0pct_length-102bp	Novel	Novel	0	102	None	0	0	0		0	0	0
Nvit_161.1233	Nvit_161.1233_Novel-_pctTRF4-0pct_length-111bp	Novel	Novel	0	111	None	0	0	0		0	0	0
Nvit_163.410	Nvit_163.410_Novel-_pctTRF4-0pct_length-326bp	Novel	Novel	0	326	None	0	0	0		0	0	0
Nvit_165.1228	Nvit_165.1228_Novel-_pctTRF4-0pct_length-105bp	Novel	Novel	0	105	None	0	0	0		0	0	0
Nvit_166.1227	Nvit_166.1227_Novel-_pctTRF4-0pct_length-225bp	Novel	Novel	0	225	None	0	0	0		0	0	0
Nvit_168.1225	Nvit_168.1225_Novel-_pctTRF4-0pct_length-240bp	Novel	Novel	0	240	None	0	0	0		0	0	0
Nvit_170.1223	Nvit_170.1223_Novel-_pctTRF4-0pct_length-540bp	Novel	Novel	0	540	None	0	0	0		0	0	0
Nvit_171.1221	Nvit_171.1221_Novel-_pctTRF4-0pct_length-106bp	Novel	Novel	0	106	None	0	0	0		0	0	0
Nvit_172.1220	Nvit_172.1220_Novel-_pctTRF4-0pct_length-559bp	Novel	Novel	0	559	None	0	0	0		0	0	0
Nvit_175.1215	Nvit_175.1215_Novel-_pctTRF4-0pct_length-289bp	Novel	Novel	0	289	None	0	0	0		0	0	0
Nvit_178.1212	Nvit_178.1212_Novel-_pctTRF4-0pct_length-114bp	Novel	Novel	0	114	None	0	0	0		0	0	0
Nvit_179.1211	Nvit_179.1211_Novel-_pctTRF4-0pct_length-248bp	Novel	Novel	0	248	None	0	0	0		0	0	0
Nvit_18.1380	Nvit_18.1380_Novel-_pctTRF4-0pct_length-167bp	Novel	Novel	0	167	None	0	0	0		0	0	0
Nvit_180.408	Nvit_180.408_Novel-_pctTRF4-0pct_length-209bp	Novel	Novel	0	209	None	0	0	0		0	0	0
Nvit_180.553	Nvit_180.553_Novel-_pctTRF4-0pct_length-221bp	Novel	Novel	0	221	None	0	0	0		0	0	0
Nvit_181.513	Nvit_181.513_Novel-_pctTRF4-0pct_length-688bp	Novel	Novel	0	688	None	0	0	0		0	0	0
Nvit_182.1207	Nvit_182.1207_Novel-_pctTRF4-0pct_length-125bp	Novel	Novel	0	125	None	0	0	0		0	0	0
Nvit_184.1205	Nvit_184.1205_Novel-_pctTRF4-0pct_length-141bp	Novel	Novel	0	141	None	0	0	0		0	0	0
Nvit_185.1204	Nvit_185.1204_Novel-_pctTRF4-0pct_length-172bp	Novel	Novel	0	172	None	0	0	0		0	0	0
Nvit_186.1203	Nvit_186.1203_Novel-_pctTRF4-0pct_length-198bp	Novel	Novel	0	198	None	0	0	0		0	0	0
Nvit_189.1199	Nvit_189.1199_Novel-_pctTRF4-0pct_length-125bp	Novel	Novel	0	125	None	0	0	0		0	0	0
Nvit_19.1379	Nvit_19.1379_Novel-_pctTRF4-0pct_length-257bp	Novel	Novel	0	257	None	0	0	0		0	0	0
Nvit_193.1195	Nvit_193.1195_Novel-_pctTRF4-0pct_length-108bp	Novel	Novel	0	108	None	0	0	0		0	0	0
Nvit_194.1194	Nvit_194.1194_Novel-_pctTRF4-0pct_length-262bp	Novel	Novel	0	262	None	0	0	0		0	0	0
Nvit_195.722	Nvit_195.722_Novel-_pctTRF4-0pct_length-134bp	Novel	Novel	0	134	None	0	0	0		0	0	0
Nvit_197.1190	Nvit_197.1190_Novel-_pctTRF4-0pct_length-133bp	Novel	Novel	0	133	None	0	0	0		0	0	0
Nvit_198.1026	Nvit_198.1026_Novel-_pctTRF4-0pct_length-618bp	Novel	Novel	0	618	None	0	0	0		0	0	0
Nvit_200.1186	Nvit_200.1186_Novel-_pctTRF4-0pct_length-233bp	Novel	Novel	0	233	None	0	0	0		0	0	0
Nvit_201.1185	Nvit_201.1185_Novel-_pctTRF4-0pct_length-136bp	Novel	Novel	0	136	None	0	0	0		0	0	0
Nvit_206.1180	Nvit_206.1180_Novel-_pctTRF4-0pct_length-110bp	Novel	Novel	0	110	None	0	0	0		0	0	0
Nvit_207.1179	Nvit_207.1179_Novel-_pctTRF4-0pct_length-108bp	Novel	Novel	0	108	None	0	0	0		0	0	0
Nvit_208.1178	Nvit_208.1178_Novel-_pctTRF4-0pct_length-109bp	Novel	Novel	0	109	None	0	0	0		0	0	0
Nvit_213.1173	Nvit_213.1173_Novel-_pctTRF4-0pct_length-139bp	Novel	Novel	0	139	None	0	0	0		0	0	0
Nvit_214.1136	Nvit_214.1136_Novel-_pctTRF4-0pct_length-102bp	Novel	Novel	0	102	None	0	0	0		0	0	0
Nvit_214.1172	Nvit_214.1172_Novel-_pctTRF4-0pct_length-147bp	Novel	Novel	0	147	None	0	0	0		0	0	0
Nvit_214.930	Nvit_214.930_Novel-_pctTRF4-0pct_length-128bp	Novel	Novel	0	128	None	0	0	0		0	0	0
Nvit_216.1170	Nvit_216.1170_Novel-_pctTRF4-0pct_length-175bp	Novel	Novel	0	175	None	0	0	0		0	0	0
Nvit_218.1168	Nvit_218.1168_Novel-_pctTRF4-0pct_length-157bp	Novel	Novel	0	157	None	0	0	0		0	0	0
Nvit_220.1166	Nvit_220.1166_Novel-_pctTRF4-0pct_length-205bp	Novel	Novel	0	205	None	0	0	0		0	0	0
Nvit_221.1165	Nvit_221.1165_Novel-_pctTRF4-0pct_length-154bp	Novel	Novel	0	154	None	0	0	0		0	0	0
Nvit_222.14	Nvit_222.14_Novel-_pctTRF4-0pct_length-121bp	Novel	Novel	0	121	None	0	0	0		0	0	0
Nvit_223.1163	Nvit_223.1163_Novel-_pctTRF4-0pct_length-120bp	Novel	Novel	0	120	None	0	0	0		0	0	0
Nvit_224.1162	Nvit_224.1162_Novel-_pctTRF4-0pct_length-154bp	Novel	Novel	0	154	None	0	0	0		0	0	0
Nvit_225.1161	Nvit_225.1161_Novel-_pctTRF4-0pct_length-118bp	Novel	Novel	0	118	None	0	0	0		0	0	0
Nvit_226.1160	Nvit_226.1160_Novel-_pctTRF4-0pct_length-297bp	Novel	Novel	0	297	None	0	0	0		0	0	0
Nvit_229.1157	Nvit_229.1157_Novel-_pctTRF4-0pct_length-221bp	Novel	Novel	0	221	None	0	0	0		0	0	0
Nvit_232.125	Nvit_232.125_Novel-_pctTRF4-0pct_length-308bp	Novel	Novel	0	308	None	0	0	0		0	0	0
Nvit_232.136	Nvit_232.136_Novel-_pctTRF4-0pct_length-125bp	Novel	Novel	0	125	None	0	0	0		0	0	0
Nvit_232.198	Nvit_232.198_Novel-_pctTRF4-0pct_length-134bp	Novel	Novel	0	134	None	0	0	0		0	0	0
Nvit_234.1151	Nvit_234.1151_Novel-_pctTRF4-0pct_length-350bp	Novel	Novel	0	350	None	0	0	0		0	0	0
Nvit_235.1150	Nvit_235.1150_Novel-_pctTRF4-0pct_length-105bp	Novel	Novel	0	105	None	0	0	0		0	0	0
Nvit_235.242	Nvit_235.242_Novel-_pctTRF4-0.8pct_length-239bp	Novel	Novel	0.8	239	None	0	0	0		0	0	0
Nvit_235.829	Nvit_235.829_Novel-_pctTRF4-1.6pct_length-129bp	Novel	Novel	1.6	129	None	0	0	0		0	0	0
Nvit_236.1149	Nvit_236.1149_Novel-_pctTRF4-0pct_length-208bp	Novel	Novel	0	208	None	0	0	0		0	0	0
Nvit_237.1146	Nvit_237.1146_Novel-_pctTRF4-0pct_length-133bp	Novel	Novel	0	133	None	0	0	0		0	0	0
Nvit_238.1145	Nvit_238.1145_Novel-_pctTRF4-0pct_length-250bp	Novel	Novel	0	250	None	0	0	0		0	0	0
Nvit_24.0	Nvit_24.0_Novel-_pctTRF4-0.5pct_length-400bp	Novel	Novel	0.5	400	None	0	0	0		0	0	0
Nvit_24.523	Nvit_24.523_Novel-_pctTRF4-0pct_length-228bp	Novel	Novel	0	228	None	0	0	0		0	0	0
Nvit_241.1142	Nvit_241.1142_Novel-_pctTRF4-1.4pct_length-143bp	Novel	Novel	1.4	143	None	0	0	0		0	0	0
Nvit_242.1141	Nvit_242.1141_Novel-_pctTRF4-1.7pct_length-118bp	Novel	Novel	1.7	118	None	0	0	0		0	0	0
Nvit_244.1139	Nvit_244.1139_Novel-_pctTRF4-0pct_length-603bp	Novel	Novel	0	603	None	0	0	0		0	0	0
Nvit_246.973	Nvit_246.973_Novel-_pctTRF4-0pct_length-183bp	Novel	Novel	0	183	None	0	0	0		0	0	0
Nvit_247.1135	Nvit_247.1135_Novel-_pctTRF4-0pct_length-108bp	Novel	Novel	0	108	None	0	0	0		0	0	0
Nvit_248.1134	Nvit_248.1134_Novel-_pctTRF4-0pct_length-126bp	Novel	Novel	0	126	None	0	0	0		0	0	0
Nvit_25.1373	Nvit_25.1373_Novel-_pctTRF4-0pct_length-121bp	Novel	Novel	0	121	None	0	0	0		0	0	0
Nvit_251.1131	Nvit_251.1131_Novel-_pctTRF4-1.4pct_length-140bp	Novel	Novel	1.4	140	None	0	0	0		0	0	0
Nvit_253.1127	Nvit_253.1127_Novel-_pctTRF4-0pct_length-170bp	Novel	Novel	0	170	None	0	0	0		0	0	0
Nvit_256.1124	Nvit_256.1124_Novel-_pctTRF4-0pct_length-136bp	Novel	Novel	0	136	None	0	0	0		0	0	0
Nvit_256.29	Nvit_256.29_Novel-_pctTRF4-0pct_length-113bp	Novel	Novel	0	113	None	0	0	0		0	0	0
Nvit_256.715	Nvit_256.715_Novel-_pctTRF4-0pct_length-194bp	Novel	Novel	0	194	None	0	0	0		0	0	0
Nvit_256.814	Nvit_256.814_Novel-_pctTRF4-1.7pct_length-120bp	Novel	Novel	1.7	120	None	0	0	0		0	0	0
Nvit_256.93	Nvit_256.93_Novel-_pctTRF4-0pct_length-278bp	Novel	Novel	0	278	None	0	0	0		0	0	0
Nvit_257.1123	Nvit_257.1123_Novel-_pctTRF4-1.7pct_length-116bp	Novel	Novel	1.7	116	None	0	0	0		0	0	0
Nvit_258.1122	Nvit_258.1122_Novel-_pctTRF4-0pct_length-222bp	Novel	Novel	0	222	None	0	0	0		0	0	0
Nvit_259.1121	Nvit_259.1121_Novel-_pctTRF4-0pct_length-138bp	Novel	Novel	0	138	None	0	0	0		0	0	0
Nvit_259.384	Nvit_259.384_Novel-_pctTRF4-0pct_length-114bp	Novel	Novel	0	114	None	0	0	0		0	0	0
Nvit_26.1372	Nvit_26.1372_Novel-_pctTRF4-0pct_length-359bp	Novel	Novel	0	359	None	0	0	0		0	0	0
Nvit_260.1120	Nvit_260.1120_Novel-_pctTRF4-0pct_length-133bp	Novel	Novel	0	133	None	0	0	0		0	0	0
Nvit_261.1117	Nvit_261.1117_Novel-_pctTRF4-0pct_length-114bp	Novel	Novel	0	114	None	0	0	0		0	0	0
Nvit_263.1115	Nvit_263.1115_Novel-_pctTRF4-0pct_length-282bp	Novel	Novel	0	282	None	0	0	0		0	0	0
Nvit_264.371	Nvit_264.371_Novel-_pctTRF4-0pct_length-168bp	Novel	Novel	0	168	None	0	0	0		0	0	0
Nvit_266.1112	Nvit_266.1112_Novel-_pctTRF4-0pct_length-112bp	Novel	Novel	0	112	None	0	0	0		0	0	0
Nvit_267.1111	Nvit_267.1111_Novel-_pctTRF4-0pct_length-212bp	Novel	Novel	0	212	None	0	0	0		0	0	0
Nvit_268.1110	Nvit_268.1110_Novel-_pctTRF4-0pct_length-148bp	Novel	Novel	0	148	None	0	0	0		0	0	0
Nvit_269.1109	Nvit_269.1109_Novel-_pctTRF4-0pct_length-110bp	Novel	Novel	0	110	None	0	0	0		0	0	0
Nvit_270.1108	Nvit_270.1108_Novel-_pctTRF4-0pct_length-139bp	Novel	Novel	0	139	None	0	0	0		0	0	0
Nvit_271.1001	Nvit_271.1001_Novel-_pctTRF4-0pct_length-240bp	Novel	Novel	0	240	None	0	0	0		0	0	0
Nvit_271.1059	Nvit_271.1059_Novel-_pctTRF4-0pct_length-105bp	Novel	Novel	0	105	None	0	0	0		0	0	0
Nvit_271.770	Nvit_271.770_Novel-_pctTRF4-0pct_length-114bp	Novel	Novel	0	114	None	0	0	0		0	0	0
Nvit_271.954	Nvit_271.954_Novel-_pctTRF4-0pct_length-748bp	Novel	Novel	0	748	None	0	0	0		0	0	0
Nvit_272.1106	Nvit_272.1106_Novel-_pctTRF4-0pct_length-199bp	Novel	Novel	0	199	None	0	0	0		0	0	0
Nvit_273.1105	Nvit_273.1105_Novel-_pctTRF4-0pct_length-177bp	Novel	Novel	0	177	None	0	0	0		0	0	0
Nvit_274.1104	Nvit_274.1104_Novel-_pctTRF4-0pct_length-126bp	Novel	Novel	0	126	None	0	0	0		0	0	0
Nvit_276.1102	Nvit_276.1102_Novel-_pctTRF4-0pct_length-107bp	Novel	Novel	0	107	None	0	0	0		0	0	0
Nvit_279.1099	Nvit_279.1099_Novel-_pctTRF4-0pct_length-219bp	Novel	Novel	0	219	None	0	0	0		0	0	0
Nvit_28.1156	Nvit_28.1156_Novel-_pctTRF4-0pct_length-147bp	Novel	Novel	0	147	None	0	0	0		0	0	0
Nvit_28.1370	Nvit_28.1370_Novel-_pctTRF4-0pct_length-166bp	Novel	Novel	0	166	None	0	0	0		0	0	0
Nvit_28.588	Nvit_28.588_Novel-_pctTRF4-0pct_length-150bp	Novel	Novel	0	150	None	0	0	0		0	0	0
Nvit_280.1098	Nvit_280.1098_Novel-_pctTRF4-0pct_length-150bp	Novel	Novel	0	150	None	0	0	0		0	0	0
Nvit_281.1097	Nvit_281.1097_Novel-_pctTRF4-0pct_length-163bp	Novel	Novel	0	163	None	0	0	0		0	0	0
Nvit_282.1096	Nvit_282.1096_Novel-_pctTRF4-0pct_length-115bp	Novel	Novel	0	115	None	0	0	0		0	0	0
Nvit_282.337	Nvit_282.337_Novel-_pctTRF4-0pct_length-205bp	Novel	Novel	0	205	None	0	0	0		0	0	0
Nvit_283.1095	Nvit_283.1095_Novel-_pctTRF4-0pct_length-401bp	Novel	Novel	0	401	None	0	0	0		0	0	0
Nvit_284.1094	Nvit_284.1094_Novel-_pctTRF4-0pct_length-129bp	Novel	Novel	0	129	None	0	0	0		0	0	0
Nvit_286.1092	Nvit_286.1092_Novel-_pctTRF4-0pct_length-182bp	Novel	Novel	0	182	None	0	0	0		0	0	0
Nvit_290.1088	Nvit_290.1088_Novel-_pctTRF4-0pct_length-412bp	Novel	Novel	0	412	None	0	0	0		0	0	0
Nvit_291.1087	Nvit_291.1087_Novel-_pctTRF4-0pct_length-286bp	Novel	Novel	0	286	None	0	0	0		0	0	0
Nvit_293.1084	Nvit_293.1084_Novel-_pctTRF4-0pct_length-145bp	Novel	Novel	0	145	None	0	0	0		0	0	0
Nvit_294.1082	Nvit_294.1082_Novel-_pctTRF4-0pct_length-339bp	Novel	Novel	0	339	None	0	0	0		0	0	0
Nvit_297.1079	Nvit_297.1079_Novel-_pctTRF4-0pct_length-142bp	Novel	Novel	0	142	None	0	0	0		0	0	0
Nvit_298.1078	Nvit_298.1078_Novel-_pctTRF4-0pct_length-149bp	Novel	Novel	0	149	None	0	0	0		0	0	0
Nvit_299.1077	Nvit_299.1077_Novel-_pctTRF4-1.3pct_length-150bp	Novel	Novel	1.3	150	None	0	0	0		0	0	0
Nvit_3.1395	Nvit_3.1395_Novel-_pctTRF4-14.9pct_length-168bp	Novel	Novel	14.9	168	None	0	0	0		0	0	0
Nvit_300.1076	Nvit_300.1076_Novel-_pctTRF4-0pct_length-108bp	Novel	Novel	0	108	None	0	0	0		0	0	0
Nvit_301.1075	Nvit_301.1075_Novel-_pctTRF4-0pct_length-137bp	Novel	Novel	0	137	None	0	0	0		0	0	0
Nvit_302.1074	Nvit_302.1074_Novel-_pctTRF4-0pct_length-103bp	Novel	Novel	0	103	None	0	0	0		0	0	0
Nvit_303.1073	Nvit_303.1073_Novel-_pctTRF4-0pct_length-155bp	Novel	Novel	0	155	None	0	0	0		0	0	0
Nvit_304.1072	Nvit_304.1072_Novel-_pctTRF4-0pct_length-102bp	Novel	Novel	0	102	None	0	0	0		0	0	0
Nvit_305.1071	Nvit_305.1071_Novel-_pctTRF4-0pct_length-263bp	Novel	Novel	0	263	None	0	0	0		0	0	0
Nvit_306.1070	Nvit_306.1070_Novel-_pctTRF4-0pct_length-168bp	Novel	Novel	0	168	None	0	0	0		0	0	0
Nvit_307.1069	Nvit_307.1069_Novel-_pctTRF4-0pct_length-511bp	Novel	Novel	0	511	None	0	0	0		0	0	0
Nvit_310.1066	Nvit_310.1066_Novel-_pctTRF4-0pct_length-123bp	Novel	Novel	0	123	None	0	0	0		0	0	0
Nvit_311.647	Nvit_311.647_Novel-_pctTRF4-0pct_length-454bp	Novel	Novel	0	454	None	0	0	0		0	0	0
Nvit_314.1062	Nvit_314.1062_Novel-_pctTRF4-0pct_length-181bp	Novel	Novel	0	181	None	0	0	0		0	0	0
Nvit_32.1366	Nvit_32.1366_Novel-_pctTRF4-0pct_length-123bp	Novel	Novel	0	123	None	0	0	0		0	0	0
Nvit_321.1054	Nvit_321.1054_Novel-_pctTRF4-0pct_length-128bp	Novel	Novel	0	128	None	0	0	0		0	0	0
Nvit_322.1052	Nvit_322.1052_Novel-_pctTRF4-0pct_length-205bp	Novel	Novel	0	205	None	0	0	0		0	0	0
Nvit_324.1050	Nvit_324.1050_Novel-_pctTRF4-0pct_length-360bp	Novel	Novel	0	360	None	0	0	0		0	0	0
Nvit_325.1049	Nvit_325.1049_Novel-_pctTRF4-0pct_length-346bp	Novel	Novel	0	346	None	0	0	0		0	0	0
Nvit_326.1048	Nvit_326.1048_Novel-_pctTRF4-0pct_length-129bp	Novel	Novel	0	129	None	0	0	0		0	0	0
Nvit_327.1047	Nvit_327.1047_Novel-_pctTRF4-0pct_length-231bp	Novel	Novel	0	231	None	0	0	0		0	0	0
Nvit_33.1365	Nvit_33.1365_Novel-_pctTRF4-0pct_length-145bp	Novel	Novel	0	145	None	0	0	0		0	0	0
Nvit_334.1040	Nvit_334.1040_Novel-_pctTRF4-0pct_length-129bp	Novel	Novel	0	129	None	0	0	0		0	0	0
Nvit_336.1038	Nvit_336.1038_Novel-_pctTRF4-0pct_length-171bp	Novel	Novel	0	171	None	0	0	0		0	0	0
Nvit_338.1034	Nvit_338.1034_Novel-_pctTRF4-0pct_length-196bp	Novel	Novel	0	196	None	0	0	0		0	0	0
Nvit_340.1032	Nvit_340.1032_Novel-_pctTRF4-0pct_length-110bp	Novel	Novel	0	110	None	0	0	0		0	0	0
Nvit_341.1031	Nvit_341.1031_Novel-_pctTRF4-0pct_length-256bp	Novel	Novel	0	256	None	0	0	0		0	0	0
Nvit_342.1030	Nvit_342.1030_Novel-_pctTRF4-0pct_length-111bp	Novel	Novel	0	111	None	0	0	0		0	0	0
Nvit_343.1029	Nvit_343.1029_Novel-_pctTRF4-0pct_length-113bp	Novel	Novel	0	113	None	0	0	0		0	0	0
Nvit_344.1028	Nvit_344.1028_Novel-_pctTRF4-0pct_length-157bp	Novel	Novel	0	157	None	0	0	0		0	0	0
Nvit_345.1027	Nvit_345.1027_Novel-_pctTRF4-0pct_length-197bp	Novel	Novel	0	197	None	0	0	0		0	0	0
Nvit_345.905	Nvit_345.905_Novel-_pctTRF4-0pct_length-127bp	Novel	Novel	0	127	None	0	0	0		0	0	0
Nvit_346.1025	Nvit_346.1025_Novel-_pctTRF4-0pct_length-165bp	Novel	Novel	0	165	None	0	0	0		0	0	0
Nvit_347.1024	Nvit_347.1024_Novel-_pctTRF4-0pct_length-174bp	Novel	Novel	0	174	None	0	0	0		0	0	0
Nvit_348.1023	Nvit_348.1023_Novel-_pctTRF4-0pct_length-117bp	Novel	Novel	0	117	None	0	0	0		0	0	0
Nvit_349.1022	Nvit_349.1022_Novel-_pctTRF4-0pct_length-227bp	Novel	Novel	0	227	None	0	0	0		0	0	0
Nvit_351.1020	Nvit_351.1020_Novel-_pctTRF4-0pct_length-116bp	Novel	Novel	0	116	None	0	0	0		0	0	0
Nvit_352.1019	Nvit_352.1019_Novel-_pctTRF4-0pct_length-115bp	Novel	Novel	0	115	None	0	0	0		0	0	0
Nvit_353.1018	Nvit_353.1018_Novel-_pctTRF4-0pct_length-731bp	Novel	Novel	0	731	None	0	0	0		0	0	0
Nvit_354.1017	Nvit_354.1017_Novel-_pctTRF4-0pct_length-205bp	Novel	Novel	0	205	None	0	0	0		0	0	0
Nvit_358.1013	Nvit_358.1013_Novel-_pctTRF4-0pct_length-105bp	Novel	Novel	0	105	None	0	0	0		0	0	0
Nvit_359.1012	Nvit_359.1012_Novel-_pctTRF4-0pct_length-115bp	Novel	Novel	0	115	None	0	0	0		0	0	0
Nvit_36.1362	Nvit_36.1362_Novel-_pctTRF4-0pct_length-147bp	Novel	Novel	0	147	None	0	0	0		0	0	0
Nvit_361.1010	Nvit_361.1010_Novel-_pctTRF4-0pct_length-125bp	Novel	Novel	0	125	None	0	0	0		0	0	0
Nvit_362.1008	Nvit_362.1008_Novel-_pctTRF4-0pct_length-190bp	Novel	Novel	0	190	None	0	0	0		0	0	0
Nvit_363.1007	Nvit_363.1007_Novel-_pctTRF4-0pct_length-127bp	Novel	Novel	0	127	None	0	0	0		0	0	0
Nvit_366.106	Nvit_366.106_Novel-_pctTRF4-0pct_length-621bp	Novel	Novel	0	621	None	0	0	0		0	0	0
Nvit_367.1003	Nvit_367.1003_Novel-_pctTRF4-0pct_length-108bp	Novel	Novel	0	108	None	0	0	0		0	0	0
Nvit_368.251	Nvit_368.251_Novel-_pctTRF4-0pct_length-399bp	Novel	Novel	0	399	None	0	0	0		0	0	0
Nvit_369.1000	Nvit_369.1000_Novel-_pctTRF4-1pct_length-197bp	Novel	Novel	1	197	None	0	0	0		0	0	0
Nvit_371.997	Nvit_371.997_Novel-_pctTRF4-0pct_length-109bp	Novel	Novel	0	109	None	0	0	0		0	0	0
Nvit_373.399	Nvit_373.399_Novel-_pctTRF4-0pct_length-242bp	Novel	Novel	0	242	None	0	0	0		0	0	0
Nvit_373.995	Nvit_373.995_Novel-_pctTRF4-0pct_length-155bp	Novel	Novel	0	155	None	0	0	0		0	0	0
Nvit_374.994	Nvit_374.994_Novel-_pctTRF4-0pct_length-188bp	Novel	Novel	0	188	None	0	0	0		0	0	0
Nvit_375.392	Nvit_375.392_Novel-_pctTRF4-0pct_length-142bp	Novel	Novel	0	142	None	0	0	0		0	0	0
Nvit_375.993	Nvit_375.993_Novel-_pctTRF4-0pct_length-218bp	Novel	Novel	0	218	None	0	0	0		0	0	0
Nvit_376.992	Nvit_376.992_Novel-_pctTRF4-0pct_length-118bp	Novel	Novel	0	118	None	0	0	0		0	0	0
Nvit_377.991	Nvit_377.991_Novel-_pctTRF4-0pct_length-105bp	Novel	Novel	0	105	None	0	0	0		0	0	0
Nvit_378.990	Nvit_378.990_Novel-_pctTRF4-0pct_length-119bp	Novel	Novel	0	119	None	0	0	0		0	0	0
Nvit_379.989	Nvit_379.989_Novel-_pctTRF4-0pct_length-123bp	Novel	Novel	0	123	None	0	0	0		0	0	0
Nvit_380.988	Nvit_380.988_Novel-_pctTRF4-0pct_length-102bp	Novel	Novel	0	102	None	0	0	0		0	0	0
Nvit_381.987	Nvit_381.987_Novel-_pctTRF4-0pct_length-331bp	Novel	Novel	0	331	None	0	0	0		0	0	0
Nvit_382.62	Nvit_382.62_Novel-_pctTRF4-0pct_length-168bp	Novel	Novel	0	168	None	0	0	0		0	0	0
Nvit_382.688	Nvit_382.688_Novel-_pctTRF4-0pct_length-168bp	Novel	Novel	0	168	None	0	0	0		0	0	0
Nvit_382.986	Nvit_382.986_Novel-_pctTRF4-0pct_length-152bp	Novel	Novel	0	152	None	0	0	0		0	0	0
Nvit_383.485	Nvit_383.485_Novel-_pctTRF4-0pct_length-727bp	Novel	Novel	0	727	None	0	0	0		0	0	0
Nvit_385.981	Nvit_385.981_Novel-_pctTRF4-0pct_length-161bp	Novel	Novel	0	161	None	0	0	0		0	0	0
Nvit_389.977	Nvit_389.977_Novel-_pctTRF4-0pct_length-125bp	Novel	Novel	0	125	None	0	0	0		0	0	0
Nvit_390.221	Nvit_390.221_Novel-_pctTRF4-0pct_length-226bp	Novel	Novel	0	226	None	0	0	0		0	0	0
Nvit_390.976	Nvit_390.976_Novel-_pctTRF4-0pct_length-154bp	Novel	Novel	0	154	None	0	0	0		0	0	0
Nvit_392.697	Nvit_392.697_Novel-_pctTRF4-0pct_length-143bp	Novel	Novel	0	143	None	0	0	0		0	0	0
Nvit_393.252	Nvit_393.252_Novel-_pctTRF4-0pct_length-186bp	Novel	Novel	0	186	None	0	0	0		0	0	0
Nvit_393.971	Nvit_393.971_Novel-_pctTRF4-0pct_length-144bp	Novel	Novel	0	144	None	0	0	0		0	0	0
Nvit_394.970	Nvit_394.970_Novel-_pctTRF4-0pct_length-210bp	Novel	Novel	0	210	None	0	0	0		0	0	0
Nvit_395.969	Nvit_395.969_Novel-_pctTRF4-0pct_length-112bp	Novel	Novel	0	112	None	0	0	0		0	0	0
Nvit_397.967	Nvit_397.967_Novel-_pctTRF4-0pct_length-177bp	Novel	Novel	0	177	None	0	0	0		0	0	0
Nvit_398.966	Nvit_398.966_Novel-_pctTRF4-0pct_length-130bp	Novel	Novel	0	130	None	0	0	0		0	0	0
Nvit_4.1394	Nvit_4.1394_Novel-_pctTRF4-0pct_length-144bp	Novel	Novel	0	144	None	0	0	0		0	0	0
Nvit_400.963	Nvit_400.963_Novel-_pctTRF4-0pct_length-204bp	Novel	Novel	0	204	None	0	0	0		0	0	0
Nvit_401.962	Nvit_401.962_Novel-_pctTRF4-0pct_length-115bp	Novel	Novel	0	115	None	0	0	0		0	0	0
Nvit_402.961	Nvit_402.961_Novel-_pctTRF4-0pct_length-110bp	Novel	Novel	0	110	None	0	0	0		0	0	0
Nvit_404.959	Nvit_404.959_Novel-_pctTRF4-1.9pct_length-106bp	Novel	Novel	1.9	106	None	0	0	0		0	0	0
Nvit_405.958	Nvit_405.958_Novel-_pctTRF4-0pct_length-244bp	Novel	Novel	0	244	None	0	0	0		0	0	0
Nvit_407.956	Nvit_407.956_Novel-_pctTRF4-0pct_length-143bp	Novel	Novel	0	143	None	0	0	0		0	0	0
Nvit_408.955	Nvit_408.955_Novel-_pctTRF4-0pct_length-167bp	Novel	Novel	0	167	None	0	0	0		0	0	0
Nvit_409.952	Nvit_409.952_Novel-_pctTRF4-0pct_length-373bp	Novel	Novel	0	373	None	0	0	0		0	0	0
Nvit_410.951	Nvit_410.951_Novel-_pctTRF4-0pct_length-335bp	Novel	Novel	0	335	None	0	0	0		0	0	0
Nvit_411.950	Nvit_411.950_Novel-_pctTRF4-0pct_length-101bp	Novel	Novel	0	101	None	0	0	0		0	0	0
Nvit_413.948	Nvit_413.948_Novel-_pctTRF4-0pct_length-204bp	Novel	Novel	0	204	None	0	0	0		0	0	0
Nvit_416.944	Nvit_416.944_Novel-_pctTRF4-11.5pct_length-470bp	Novel	Novel	11.5	470	None	0	0	0		0	0	0
Nvit_417.943	Nvit_417.943_Novel-_pctTRF4-0pct_length-110bp	Novel	Novel	0	110	None	0	0	0		0	0	0
Nvit_418.83	Nvit_418.83_Novel-_pctTRF4-0pct_length-494bp	Novel	Novel	0	494	None	0	0	0		0	0	0
Nvit_418.942	Nvit_418.942_Novel-_pctTRF4-0pct_length-491bp	Novel	Novel	0	491	None	0	0	0		0	0	0
Nvit_419.940	Nvit_419.940_Novel-_pctTRF4-0pct_length-205bp	Novel	Novel	0	205	None	0	0	0		0	0	0
Nvit_422.937	Nvit_422.937_Novel-_pctTRF4-0pct_length-171bp	Novel	Novel	0	171	None	0	0	0		0	0	0
Nvit_423.935	Nvit_423.935_Novel-_pctTRF4-0pct_length-155bp	Novel	Novel	0	155	None	0	0	0		0	0	0
Nvit_424.854	Nvit_424.854_Novel-_pctTRF4-0pct_length-106bp	Novel	Novel	0	106	None	0	0	0		0	0	0
Nvit_424.934	Nvit_424.934_Novel-_pctTRF4-0pct_length-125bp	Novel	Novel	0	125	None	0	0	0		0	0	0
Nvit_425.932	Nvit_425.932_Novel-_pctTRF4-0pct_length-235bp	Novel	Novel	0	235	None	0	0	0		0	0	0
Nvit_427.928	Nvit_427.928_Novel-_pctTRF4-0pct_length-166bp	Novel	Novel	0	166	None	0	0	0		0	0	0
Nvit_428.927	Nvit_428.927_Novel-_pctTRF4-0pct_length-140bp	Novel	Novel	0	140	None	0	0	0		0	0	0
Nvit_429.926	Nvit_429.926_Novel-_pctTRF4-0pct_length-176bp	Novel	Novel	0	176	None	0	0	0		0	0	0
Nvit_431.924	Nvit_431.924_Novel-_pctTRF4-0pct_length-147bp	Novel	Novel	0	147	None	0	0	0		0	0	0
Nvit_432.923	Nvit_432.923_Novel-_pctTRF4-0pct_length-406bp	Novel	Novel	0	406	None	0	0	0		0	0	0
Nvit_433.922	Nvit_433.922_Novel-_pctTRF4-0pct_length-250bp	Novel	Novel	0	250	None	0	0	0		0	0	0
Nvit_434.921	Nvit_434.921_Novel-_pctTRF4-0pct_length-122bp	Novel	Novel	0	122	None	0	0	0		0	0	0
Nvit_435.920	Nvit_435.920_Novel-_pctTRF4-0pct_length-191bp	Novel	Novel	0	191	None	0	0	0		0	0	0
Nvit_436.919	Nvit_436.919_Novel-_pctTRF4-0pct_length-188bp	Novel	Novel	0	188	None	0	0	0		0	0	0
Nvit_438.917	Nvit_438.917_Novel-_pctTRF4-0pct_length-275bp	Novel	Novel	0	275	None	0	0	0		0	0	0
Nvit_443.910	Nvit_443.910_Novel-_pctTRF4-0.5pct_length-405bp	Novel	Novel	0.5	405	None	0	0	0		0	0	0
Nvit_445.908	Nvit_445.908_Novel-_pctTRF4-0pct_length-135bp	Novel	Novel	0	135	None	0	0	0		0	0	0
Nvit_446.907	Nvit_446.907_Novel-_pctTRF4-0pct_length-342bp	Novel	Novel	0	342	None	0	0	0		0	0	0
Nvit_447.906	Nvit_447.906_Novel-_pctTRF4-0pct_length-139bp	Novel	Novel	0	139	None	0	0	0		0	0	0
Nvit_448.904	Nvit_448.904_Novel-_pctTRF4-0pct_length-311bp	Novel	Novel	0	311	None	0	0	0		0	0	0
Nvit_449.903	Nvit_449.903_Novel-_pctTRF4-0pct_length-132bp	Novel	Novel	0	132	None	0	0	0		0	0	0
Nvit_450.524	Nvit_450.524_Novel-_pctTRF4-0pct_length-142bp	Novel	Novel	0	142	None	0	0	0		0	0	0
Nvit_451.901	Nvit_451.901_Novel-_pctTRF4-0pct_length-179bp	Novel	Novel	0	179	None	0	0	0		0	0	0
Nvit_452.900	Nvit_452.900_Novel-_pctTRF4-0pct_length-270bp	Novel	Novel	0	270	None	0	0	0		0	0	0
Nvit_453.899	Nvit_453.899_Novel-_pctTRF4-0pct_length-132bp	Novel	Novel	0	132	None	0	0	0		0	0	0
Nvit_454.898	Nvit_454.898_Novel-_pctTRF4-0pct_length-107bp	Novel	Novel	0	107	None	0	0	0		0	0	0
Nvit_455.897	Nvit_455.897_Novel-_pctTRF4-0pct_length-141bp	Novel	Novel	0	141	None	0	0	0		0	0	0
Nvit_457.894	Nvit_457.894_Novel-_pctTRF4-0pct_length-115bp	Novel	Novel	0	115	None	0	0	0		0	0	0
Nvit_458.893	Nvit_458.893_Novel-_pctTRF4-0pct_length-271bp	Novel	Novel	0	271	None	0	0	0		0	0	0
Nvit_46.915	Nvit_46.915_Novel-_pctTRF4-1.1pct_length-176bp	Novel	Novel	1.1	176	None	0	0	0		0	0	0
Nvit_461.890	Nvit_461.890_Novel-_pctTRF4-0pct_length-130bp	Novel	Novel	0	130	None	0	0	0		0	0	0
Nvit_462.889	Nvit_462.889_Novel-_pctTRF4-0pct_length-194bp	Novel	Novel	0	194	None	0	0	0		0	0	0
Nvit_465.885	Nvit_465.885_Novel-_pctTRF4-0pct_length-156bp	Novel	Novel	0	156	None	0	0	0		0	0	0
Nvit_467.883	Nvit_467.883_Novel-_pctTRF4-0pct_length-104bp	Novel	Novel	0	104	None	0	0	0		0	0	0
Nvit_468.881	Nvit_468.881_Novel-_pctTRF4-0pct_length-233bp	Novel	Novel	0	233	None	0	0	0		0	0	0
Nvit_469.879	Nvit_469.879_Novel-_pctTRF4-0pct_length-436bp	Novel	Novel	0	436	None	0	0	0		0	0	0
Nvit_470.878	Nvit_470.878_Novel-_pctTRF4-0pct_length-162bp	Novel	Novel	0	162	None	0	0	0		0	0	0
Nvit_471.877	Nvit_471.877_Novel-_pctTRF4-0.7pct_length-269bp	Novel	Novel	0.7	269	None	0	0	0		0	0	0
Nvit_472.876	Nvit_472.876_Novel-_pctTRF4-0pct_length-148bp	Novel	Novel	0	148	None	0	0	0		0	0	0
Nvit_473.875	Nvit_473.875_Novel-_pctTRF4-0pct_length-154bp	Novel	Novel	0	154	None	0	0	0		0	0	0
Nvit_474.873	Nvit_474.873_Novel-_pctTRF4-0pct_length-239bp	Novel	Novel	0	239	None	0	0	0		0	0	0
Nvit_475.871	Nvit_475.871_Novel-_pctTRF4-0pct_length-151bp	Novel	Novel	0	151	None	0	0	0		0	0	0
Nvit_476.870	Nvit_476.870_Novel-_pctTRF4-0pct_length-153bp	Novel	Novel	0	153	None	0	0	0		0	0	0
Nvit_477.161	Nvit_477.161_Novel-_pctTRF4-0pct_length-323bp	Novel	Novel	0	323	None	0	0	0		0	0	0
Nvit_477.869	Nvit_477.869_Novel-_pctTRF4-0pct_length-319bp	Novel	Novel	0	319	None	0	0	0		0	0	0
Nvit_478.868	Nvit_478.868_Novel-_pctTRF4-0pct_length-117bp	Novel	Novel	0	117	None	0	0	0		0	0	0
Nvit_479.866	Nvit_479.866_Novel-_pctTRF4-0pct_length-777bp	Novel	Novel	0	777	None	0	0	0		0	0	0
Nvit_48.1350	Nvit_48.1350_Novel-_pctTRF4-0pct_length-191bp	Novel	Novel	0	191	None	0	0	0		0	0	0
Nvit_480.865	Nvit_480.865_Novel-_pctTRF4-0pct_length-277bp	Novel	Novel	0	277	None	0	0	0		0	0	0
Nvit_481.864	Nvit_481.864_Novel-_pctTRF4-0pct_length-146bp	Novel	Novel	0	146	None	0	0	0		0	0	0
Nvit_482.863	Nvit_482.863_Novel-_pctTRF4-0pct_length-172bp	Novel	Novel	0	172	None	0	0	0		0	0	0
Nvit_483.862	Nvit_483.862_Novel-_pctTRF4-0pct_length-214bp	Novel	Novel	0	214	None	0	0	0		0	0	0
Nvit_484.861	Nvit_484.861_Novel-_pctTRF4-0pct_length-687bp	Novel	Novel	0	687	None	0	0	0		0	0	0
Nvit_488.856	Nvit_488.856_Novel-_pctTRF4-0pct_length-106bp	Novel	Novel	0	106	None	0	0	0		0	0	0
Nvit_489.853	Nvit_489.853_Novel-_pctTRF4-0pct_length-125bp	Novel	Novel	0	125	None	0	0	0		0	0	0
Nvit_49.1349	Nvit_49.1349_Novel-_pctTRF4-0pct_length-275bp	Novel	Novel	0	275	None	0	0	0		0	0	0
Nvit_491.849	Nvit_491.849_Novel-_pctTRF4-0pct_length-122bp	Novel	Novel	0	122	None	0	0	0		0	0	0
Nvit_493.847	Nvit_493.847_Novel-_pctTRF4-0pct_length-199bp	Novel	Novel	0	199	None	0	0	0		0	0	0
Nvit_495.845	Nvit_495.845_Novel-_pctTRF4-0pct_length-199bp	Novel	Novel	0	199	None	0	0	0		0	0	0
Nvit_496.844	Nvit_496.844_Novel-_pctTRF4-0pct_length-457bp	Novel	Novel	0	457	None	0	0	0		0	0	0
Nvit_497.843	Nvit_497.843_Novel-_pctTRF4-0pct_length-133bp	Novel	Novel	0	133	None	0	0	0		0	0	0
Nvit_498.842	Nvit_498.842_Novel-_pctTRF4-0pct_length-113bp	Novel	Novel	0	113	None	0	0	0		0	0	0
Nvit_5.1393	Nvit_5.1393_Novel-_pctTRF4-0pct_length-110bp	Novel	Novel	0	110	None	0	0	0		0	0	0
Nvit_50.1348	Nvit_50.1348_Novel-_pctTRF4-0pct_length-128bp	Novel	Novel	0	128	None	0	0	0		0	0	0
Nvit_502.838	Nvit_502.838_Novel-_pctTRF4-0pct_length-117bp	Novel	Novel	0	117	None	0	0	0		0	0	0
Nvit_504.836	Nvit_504.836_Novel-_pctTRF4-0pct_length-109bp	Novel	Novel	0	109	None	0	0	0		0	0	0
Nvit_506.834	Nvit_506.834_Novel-_pctTRF4-0pct_length-349bp	Novel	Novel	0	349	None	0	0	0		0	0	0
Nvit_508.832	Nvit_508.832_Novel-_pctTRF4-0pct_length-144bp	Novel	Novel	0	144	None	0	0	0		0	0	0
Nvit_511.827	Nvit_511.827_Novel-_pctTRF4-0pct_length-210bp	Novel	Novel	0	210	None	0	0	0		0	0	0
Nvit_513.825	Nvit_513.825_Novel-_pctTRF4-0pct_length-240bp	Novel	Novel	0	240	None	0	0	0		0	0	0
Nvit_514.824	Nvit_514.824_Novel-_pctTRF4-0pct_length-230bp	Novel	Novel	0	230	None	0	0	0		0	0	0
Nvit_515.823	Nvit_515.823_Novel-_pctTRF4-0pct_length-135bp	Novel	Novel	0	135	None	0	0	0		0	0	0
Nvit_517.821	Nvit_517.821_Novel-_pctTRF4-0pct_length-104bp	Novel	Novel	0	104	None	0	0	0		0	0	0
Nvit_518.820	Nvit_518.820_Novel-_pctTRF4-0pct_length-205bp	Novel	Novel	0	205	None	0	0	0		0	0	0
Nvit_519.819	Nvit_519.819_Novel-_pctTRF4-0pct_length-115bp	Novel	Novel	0	115	None	0	0	0		0	0	0
Nvit_52.1346	Nvit_52.1346_Novel-_pctTRF4-0pct_length-187bp	Novel	Novel	0	187	None	0	0	0		0	0	0
Nvit_520.818	Nvit_520.818_Novel-_pctTRF4-0pct_length-142bp	Novel	Novel	0	142	None	0	0	0		0	0	0
Nvit_521.817	Nvit_521.817_Novel-_pctTRF4-0pct_length-109bp	Novel	Novel	0	109	None	0	0	0		0	0	0
Nvit_523.815	Nvit_523.815_Novel-_pctTRF4-0pct_length-337bp	Novel	Novel	0	337	None	0	0	0		0	0	0
Nvit_528.808	Nvit_528.808_Novel-_pctTRF4-0pct_length-126bp	Novel	Novel	0	126	None	0	0	0		0	0	0
Nvit_53.1345	Nvit_53.1345_Novel-_pctTRF4-0pct_length-141bp	Novel	Novel	0	141	None	0	0	0		0	0	0
Nvit_534.329	Nvit_534.329_Novel-_pctTRF4-0pct_length-112bp	Novel	Novel	0	112	None	0	0	0		0	0	0
Nvit_534.802	Nvit_534.802_Novel-_pctTRF4-0pct_length-163bp	Novel	Novel	0	163	None	0	0	0		0	0	0
Nvit_538.750	Nvit_538.750_Novel-_pctTRF4-1.2pct_length-171bp	Novel	Novel	1.2	171	None	0	0	0		0	0	0
Nvit_538.798	Nvit_538.798_Novel-_pctTRF4-0pct_length-146bp	Novel	Novel	0	146	None	0	0	0		0	0	0
Nvit_539.797	Nvit_539.797_Novel-_pctTRF4-0pct_length-109bp	Novel	Novel	0	109	None	0	0	0		0	0	0
Nvit_54.1344	Nvit_54.1344_Novel-_pctTRF4-0pct_length-171bp	Novel	Novel	0	171	None	0	0	0		0	0	0
Nvit_541.794	Nvit_541.794_Novel-_pctTRF4-0pct_length-114bp	Novel	Novel	0	114	None	0	0	0		0	0	0
Nvit_543.178	Nvit_543.178_Novel-_pctTRF4-0pct_length-146bp	Novel	Novel	0	146	None	0	0	0		0	0	0
Nvit_543.792	Nvit_543.792_Novel-_pctTRF4-0pct_length-148bp	Novel	Novel	0	148	None	0	0	0		0	0	0
Nvit_544.791	Nvit_544.791_Novel-_pctTRF4-0pct_length-176bp	Novel	Novel	0	176	None	0	0	0		0	0	0
Nvit_547.788	Nvit_547.788_Novel-_pctTRF4-0pct_length-134bp	Novel	Novel	0	134	None	0	0	0		0	0	0
Nvit_548.622	Nvit_548.622_Novel-_pctTRF4-0pct_length-106bp	Novel	Novel	0	106	None	0	0	0		0	0	0
Nvit_55.1318	Nvit_55.1318_Novel-_pctTRF4-1.8pct_length-111bp	Novel	Novel	1.8	111	None	0	0	0		0	0	0
Nvit_552.783	Nvit_552.783_Novel-_pctTRF4-0pct_length-119bp	Novel	Novel	0	119	None	0	0	0		0	0	0
Nvit_553.782	Nvit_553.782_Novel-_pctTRF4-0pct_length-104bp	Novel	Novel	0	104	None	0	0	0		0	0	0
Nvit_554.781	Nvit_554.781_Novel-_pctTRF4-0pct_length-111bp	Novel	Novel	0	111	None	0	0	0		0	0	0
Nvit_555.780	Nvit_555.780_Novel-_pctTRF4-0pct_length-111bp	Novel	Novel	0	111	None	0	0	0		0	0	0
Nvit_558.777	Nvit_558.777_Novel-_pctTRF4-0pct_length-135bp	Novel	Novel	0	135	None	0	0	0		0	0	0
Nvit_56.1342	Nvit_56.1342_Novel-_pctTRF4-0pct_length-293bp	Novel	Novel	0	293	None	0	0	0		0	0	0
Nvit_560.775	Nvit_560.775_Novel-_pctTRF4-0pct_length-192bp	Novel	Novel	0	192	None	0	0	0		0	0	0
Nvit_561.773	Nvit_561.773_Novel-_pctTRF4-0pct_length-117bp	Novel	Novel	0	117	None	0	0	0		0	0	0
Nvit_562.430	Nvit_562.430_Novel-_pctTRF4-0pct_length-113bp	Novel	Novel	0	113	None	0	0	0		0	0	0
Nvit_562.772	Nvit_562.772_Novel-_pctTRF4-0pct_length-147bp	Novel	Novel	0	147	None	0	0	0		0	0	0
Nvit_563.265	Nvit_563.265_Novel-_pctTRF4-0pct_length-654bp	Novel	Novel	0	654	None	0	0	0		0	0	0
Nvit_563.771	Nvit_563.771_Novel-_pctTRF4-0pct_length-159bp	Novel	Novel	0	159	None	0	0	0		0	0	0
Nvit_564.766	Nvit_564.766_Novel-_pctTRF4-0pct_length-144bp	Novel	Novel	0	144	None	0	0	0		0	0	0
Nvit_565.765	Nvit_565.765_Novel-_pctTRF4-0pct_length-168bp	Novel	Novel	0	168	None	0	0	0		0	0	0
Nvit_566.644	Nvit_566.644_Novel-_pctTRF4-0pct_length-166bp	Novel	Novel	0	166	None	0	0	0		0	0	0
Nvit_566.764	Nvit_566.764_Novel-_pctTRF4-0pct_length-148bp	Novel	Novel	0	148	None	0	0	0		0	0	0
Nvit_568.256	Nvit_568.256_Novel-_pctTRF4-15.1pct_length-265bp	Novel	Novel	15.1	265	None	0	0	0		0	0	0
Nvit_569.757	Nvit_569.757_Novel-_pctTRF4-0pct_length-727bp	Novel	Novel	0	727	None	0	0	0		0	0	0
Nvit_57.1341	Nvit_57.1341_Novel-_pctTRF4-0pct_length-193bp	Novel	Novel	0	193	None	0	0	0		0	0	0
Nvit_57.543	Nvit_57.543_Novel-_pctTRF4-0pct_length-168bp	Novel	Novel	0	168	None	0	0	0		0	0	0
Nvit_570.755	Nvit_570.755_Novel-_pctTRF4-0pct_length-214bp	Novel	Novel	0	214	None	0	0	0		0	0	0
Nvit_571.753	Nvit_571.753_Novel-_pctTRF4-0.7pct_length-272bp	Novel	Novel	0.7	272	None	0	0	0		0	0	0
Nvit_572.751	Nvit_572.751_Novel-_pctTRF4-0pct_length-351bp	Novel	Novel	0	351	None	0	0	0		0	0	0
Nvit_573.749	Nvit_573.749_Novel-_pctTRF4-0pct_length-130bp	Novel	Novel	0	130	None	0	0	0		0	0	0
Nvit_574.746	Nvit_574.746_Novel-_pctTRF4-0pct_length-102bp	Novel	Novel	0	102	None	0	0	0		0	0	0
Nvit_579.739	Nvit_579.739_Novel-_pctTRF4-0pct_length-229bp	Novel	Novel	0	229	None	0	0	0		0	0	0
Nvit_580.738	Nvit_580.738_Novel-_pctTRF4-0pct_length-265bp	Novel	Novel	0	265	None	0	0	0		0	0	0
Nvit_581.737	Nvit_581.737_Novel-_pctTRF4-1.6pct_length-124bp	Novel	Novel	1.6	124	None	0	0	0		0	0	0
Nvit_584.734	Nvit_584.734_Novel-_pctTRF4-0pct_length-148bp	Novel	Novel	0	148	None	0	0	0		0	0	0
Nvit_585.733	Nvit_585.733_Novel-_pctTRF4-0pct_length-118bp	Novel	Novel	0	118	None	0	0	0		0	0	0
Nvit_59.1339	Nvit_59.1339_Novel-_pctTRF4-0pct_length-137bp	Novel	Novel	0	137	None	0	0	0		0	0	0
Nvit_590.724	Nvit_590.724_Novel-_pctTRF4-0pct_length-210bp	Novel	Novel	0	210	None	0	0	0		0	0	0
Nvit_593.720	Nvit_593.720_Novel-_pctTRF4-0pct_length-104bp	Novel	Novel	0	104	None	0	0	0		0	0	0
Nvit_594.719	Nvit_594.719_Novel-_pctTRF4-0pct_length-154bp	Novel	Novel	0	154	None	0	0	0		0	0	0
Nvit_596.393	Nvit_596.393_Novel-_pctTRF4-0pct_length-384bp	Novel	Novel	0	384	None	0	0	0		0	0	0
Nvit_596.717	Nvit_596.717_Novel-_pctTRF4-0pct_length-586bp	Novel	Novel	0	586	None	0	0	0		0	0	0
Nvit_597.716	Nvit_597.716_Novel-_pctTRF4-0pct_length-132bp	Novel	Novel	0	132	None	0	0	0		0	0	0
Nvit_598.714	Nvit_598.714_Novel-_pctTRF4-0pct_length-145bp	Novel	Novel	0	145	None	0	0	0		0	0	0
Nvit_599.713	Nvit_599.713_Novel-_pctTRF4-0pct_length-104bp	Novel	Novel	0	104	None	0	0	0		0	0	0
Nvit_60.1338	Nvit_60.1338_Novel-_pctTRF4-0pct_length-196bp	Novel	Novel	0	196	None	0	0	0		0	0	0
Nvit_60.359	Nvit_60.359_Novel-_pctTRF4-0pct_length-130bp	Novel	Novel	0	130	None	0	0	0		0	0	0
Nvit_601.711	Nvit_601.711_Novel-_pctTRF4-0pct_length-140bp	Novel	Novel	0	140	None	0	0	0		0	0	0
Nvit_603.708	Nvit_603.708_Novel-_pctTRF4-0pct_length-107bp	Novel	Novel	0	107	None	0	0	0		0	0	0
Nvit_604.707	Nvit_604.707_Novel-_pctTRF4-0pct_length-181bp	Novel	Novel	0	181	None	0	0	0		0	0	0
Nvit_605.706	Nvit_605.706_Novel-_pctTRF4-0pct_length-102bp	Novel	Novel	0	102	None	0	0	0		0	0	0
Nvit_606.704	Nvit_606.704_Novel-_pctTRF4-0pct_length-111bp	Novel	Novel	0	111	None	0	0	0		0	0	0
Nvit_607.702	Nvit_607.702_Novel-_pctTRF4-0pct_length-169bp	Novel	Novel	0	169	None	0	0	0		0	0	0
Nvit_608.701	Nvit_608.701_Novel-_pctTRF4-0pct_length-152bp	Novel	Novel	0	152	None	0	0	0		0	0	0
Nvit_609.700	Nvit_609.700_Novel-_pctTRF4-0pct_length-182bp	Novel	Novel	0	182	None	0	0	0		0	0	0
Nvit_61.1337	Nvit_61.1337_Novel-_pctTRF4-0pct_length-149bp	Novel	Novel	0	149	None	0	0	0		0	0	0
Nvit_610.258	Nvit_610.258_Novel-_pctTRF4-0pct_length-141bp	Novel	Novel	0	141	None	0	0	0		0	0	0
Nvit_611.698	Nvit_611.698_Novel-_pctTRF4-0pct_length-176bp	Novel	Novel	0	176	None	0	0	0		0	0	0
Nvit_613.694	Nvit_613.694_Novel-_pctTRF4-0pct_length-102bp	Novel	Novel	0	102	None	0	0	0		0	0	0
Nvit_614.693	Nvit_614.693_Novel-_pctTRF4-0pct_length-376bp	Novel	Novel	0	376	None	0	0	0		0	0	0
Nvit_616.690	Nvit_616.690_Novel-_pctTRF4-0pct_length-168bp	Novel	Novel	0	168	None	0	0	0		0	0	0
Nvit_617.689	Nvit_617.689_Novel-_pctTRF4-0pct_length-112bp	Novel	Novel	0	112	None	0	0	0		0	0	0
Nvit_618.685	Nvit_618.685_Novel-_pctTRF4-0pct_length-134bp	Novel	Novel	0	134	None	0	0	0		0	0	0
Nvit_619.457	Nvit_619.457_Novel-_pctTRF4-0pct_length-172bp	Novel	Novel	0	172	None	0	0	0		0	0	0
Nvit_620.680	Nvit_620.680_Novel-_pctTRF4-0pct_length-103bp	Novel	Novel	0	103	None	0	0	0		0	0	0
Nvit_622.678	Nvit_622.678_Novel-_pctTRF4-0pct_length-118bp	Novel	Novel	0	118	None	0	0	0		0	0	0
Nvit_624.676	Nvit_624.676_Novel-_pctTRF4-0.5pct_length-392bp	Novel	Novel	0.5	392	None	0	0	0		0	0	0
Nvit_626.674	Nvit_626.674_Novel-_pctTRF4-0pct_length-596bp	Novel	Novel	0	596	None	0	0	0		0	0	0
Nvit_627.670	Nvit_627.670_Novel-_pctTRF4-0pct_length-114bp	Novel	Novel	0	114	None	0	0	0		0	0	0
Nvit_628.668	Nvit_628.668_Novel-_pctTRF4-0pct_length-271bp	Novel	Novel	0	271	None	0	0	0		0	0	0
Nvit_629.667	Nvit_629.667_Novel-_pctTRF4-0pct_length-103bp	Novel	Novel	0	103	None	0	0	0		0	0	0
Nvit_63.2	Nvit_63.2_Novel-_pctTRF4-0pct_length-524bp	Novel	Novel	0	524	None	0	0	0		0	0	0
Nvit_630.666	Nvit_630.666_Novel-_pctTRF4-0pct_length-152bp	Novel	Novel	0	152	None	0	0	0		0	0	0
Nvit_632.664	Nvit_632.664_Novel-_pctTRF4-0pct_length-139bp	Novel	Novel	0	139	None	0	0	0		0	0	0
Nvit_634.662	Nvit_634.662_Novel-_pctTRF4-0pct_length-191bp	Novel	Novel	0	191	None	0	0	0		0	0	0
Nvit_635.661	Nvit_635.661_Novel-_pctTRF4-0pct_length-253bp	Novel	Novel	0	253	None	0	0	0		0	0	0
Nvit_637.657	Nvit_637.657_Novel-_pctTRF4-0pct_length-465bp	Novel	Novel	0	465	None	0	0	0		0	0	0
Nvit_641.646	Nvit_641.646_Novel-_pctTRF4-0pct_length-188bp	Novel	Novel	0	188	None	0	0	0		0	0	0
Nvit_642.645	Nvit_642.645_Novel-_pctTRF4-0pct_length-112bp	Novel	Novel	0	112	None	0	0	0		0	0	0
Nvit_643.473	Nvit_643.473_Novel-_pctTRF4-0pct_length-153bp	Novel	Novel	0	153	None	0	0	0		0	0	0
Nvit_643.643	Nvit_643.643_Novel-_pctTRF4-0pct_length-148bp	Novel	Novel	0	148	None	0	0	0		0	0	0
Nvit_644.642	Nvit_644.642_Novel-_pctTRF4-0pct_length-132bp	Novel	Novel	0	132	None	0	0	0		0	0	0
Nvit_648.637	Nvit_648.637_Novel-_pctTRF4-0pct_length-504bp	Novel	Novel	0	504	None	0	0	0		0	0	0
Nvit_650.635	Nvit_650.635_Novel-_pctTRF4-0pct_length-137bp	Novel	Novel	0	137	None	0	0	0		0	0	0
Nvit_651.634	Nvit_651.634_Novel-_pctTRF4-0pct_length-235bp	Novel	Novel	0	235	None	0	0	0		0	0	0
Nvit_652.633	Nvit_652.633_Novel-_pctTRF4-0pct_length-107bp	Novel	Novel	0	107	None	0	0	0		0	0	0
Nvit_653.632	Nvit_653.632_Novel-_pctTRF4-0pct_length-170bp	Novel	Novel	0	170	None	0	0	0		0	0	0
Nvit_654.631	Nvit_654.631_Novel-_pctTRF4-0pct_length-154bp	Novel	Novel	0	154	None	0	0	0		0	0	0
Nvit_655.630	Nvit_655.630_Novel-_pctTRF4-0pct_length-136bp	Novel	Novel	0	136	None	0	0	0		0	0	0
Nvit_656.427	Nvit_656.427_Novel-_pctTRF4-0pct_length-448bp	Novel	Novel	0	448	None	0	0	0		0	0	0
Nvit_657.627	Nvit_657.627_Novel-_pctTRF4-0pct_length-169bp	Novel	Novel	0	169	None	0	0	0		0	0	0
Nvit_658.626	Nvit_658.626_Novel-_pctTRF4-0pct_length-432bp	Novel	Novel	0	432	None	0	0	0		0	0	0
Nvit_660.225	Nvit_660.225_Novel-_pctTRF4-0pct_length-281bp	Novel	Novel	0	281	None	0	0	0		0	0	0
Nvit_661.623	Nvit_661.623_Novel-_pctTRF4-0pct_length-159bp	Novel	Novel	0	159	None	0	0	0		0	0	0
Nvit_663.620	Nvit_663.620_Novel-_pctTRF4-0pct_length-223bp	Novel	Novel	0	223	None	0	0	0		0	0	0
Nvit_668.615	Nvit_668.615_Novel-_pctTRF4-0pct_length-219bp	Novel	Novel	0	219	None	0	0	0		0	0	0
Nvit_669.344	Nvit_669.344_Novel-_pctTRF4-0pct_length-131bp	Novel	Novel	0	131	None	0	0	0		0	0	0
Nvit_669.614	Nvit_669.614_Novel-_pctTRF4-0pct_length-172bp	Novel	Novel	0	172	None	0	0	0		0	0	0
Nvit_671.611	Nvit_671.611_Novel-_pctTRF4-0pct_length-103bp	Novel	Novel	0	103	None	0	0	0		0	0	0
Nvit_672.610	Nvit_672.610_Novel-_pctTRF4-0pct_length-160bp	Novel	Novel	0	160	None	0	0	0		0	0	0
Nvit_674.608	Nvit_674.608_Novel-_pctTRF4-0pct_length-288bp	Novel	Novel	0	288	None	0	0	0		0	0	0
Nvit_675.606	Nvit_675.606_Novel-_pctTRF4-0pct_length-118bp	Novel	Novel	0	118	None	0	0	0		0	0	0
Nvit_677.604	Nvit_677.604_Novel-_pctTRF4-0pct_length-119bp	Novel	Novel	0	119	None	0	0	0		0	0	0
Nvit_678.603	Nvit_678.603_Novel-_pctTRF4-0pct_length-151bp	Novel	Novel	0	151	None	0	0	0		0	0	0
Nvit_68.648	Nvit_68.648_Novel-_pctTRF4-0pct_length-522bp	Novel	Novel	0	522	None	0	0	0		0	0	0
Nvit_681.598	Nvit_681.598_Novel-_pctTRF4-0pct_length-135bp	Novel	Novel	0	135	None	0	0	0		0	0	0
Nvit_682.597	Nvit_682.597_Novel-_pctTRF4-0pct_length-417bp	Novel	Novel	0	417	None	0	0	0		0	0	0
Nvit_683.196	Nvit_683.196_Novel-_pctTRF4-0pct_length-228bp	Novel	Novel	0	228	None	0	0	0		0	0	0
Nvit_684.594	Nvit_684.594_Novel-_pctTRF4-0pct_length-184bp	Novel	Novel	0	184	None	0	0	0		0	0	0
Nvit_685.593	Nvit_685.593_Novel-_pctTRF4-0pct_length-102bp	Novel	Novel	0	102	None	0	0	0		0	0	0
Nvit_686.592	Nvit_686.592_Novel-_pctTRF4-0pct_length-116bp	Novel	Novel	0	116	None	0	0	0		0	0	0
Nvit_687.591	Nvit_687.591_Novel-_pctTRF4-0pct_length-112bp	Novel	Novel	0	112	None	0	0	0		0	0	0
Nvit_688.590	Nvit_688.590_Novel-_pctTRF4-0.8pct_length-247bp	Novel	Novel	0.8	247	None	0	0	0		0	0	0
Nvit_689.589	Nvit_689.589_Novel-_pctTRF4-1.1pct_length-190bp	Novel	Novel	1.1	190	None	0	0	0		0	0	0
Nvit_69.1329	Nvit_69.1329_Novel-_pctTRF4-0pct_length-143bp	Novel	Novel	0	143	None	0	0	0		0	0	0
Nvit_690.587	Nvit_690.587_Novel-_pctTRF4-0pct_length-110bp	Novel	Novel	0	110	None	0	0	0		0	0	0
Nvit_691.585	Nvit_691.585_Novel-_pctTRF4-0.6pct_length-329bp	Novel	Novel	0.6	329	None	0	0	0		0	0	0
Nvit_692.584	Nvit_692.584_Novel-_pctTRF4-0pct_length-154bp	Novel	Novel	0	154	None	0	0	0		0	0	0
Nvit_693.583	Nvit_693.583_Novel-_pctTRF4-0pct_length-171bp	Novel	Novel	0	171	None	0	0	0		0	0	0
Nvit_694.582	Nvit_694.582_Novel-_pctTRF4-0pct_length-114bp	Novel	Novel	0	114	None	0	0	0		0	0	0
Nvit_695.581	Nvit_695.581_Novel-_pctTRF4-0pct_length-168bp	Novel	Novel	0	168	None	0	0	0		0	0	0
Nvit_697.306	Nvit_697.306_Novel-_pctTRF4-0pct_length-124bp	Novel	Novel	0	124	None	0	0	0		0	0	0
Nvit_698.219	Nvit_698.219_Novel-_pctTRF4-0pct_length-115bp	Novel	Novel	0	115	None	0	0	0		0	0	0
Nvit_698.338	Nvit_698.338_Novel-_pctTRF4-0pct_length-149bp	Novel	Novel	0	149	None	0	0	0		0	0	0
Nvit_703.572	Nvit_703.572_Novel-_pctTRF4-0pct_length-174bp	Novel	Novel	0	174	None	0	0	0		0	0	0
Nvit_704.570	Nvit_704.570_Novel-_pctTRF4-0pct_length-390bp	Novel	Novel	0	390	None	0	0	0		0	0	0
Nvit_706.568	Nvit_706.568_Novel-_pctTRF4-0pct_length-196bp	Novel	Novel	0	196	None	0	0	0		0	0	0
Nvit_707.567	Nvit_707.567_Novel-_pctTRF4-0pct_length-106bp	Novel	Novel	0	106	None	0	0	0		0	0	0
Nvit_708.566	Nvit_708.566_Novel-_pctTRF4-0pct_length-120bp	Novel	Novel	0	120	None	0	0	0		0	0	0
Nvit_709.565	Nvit_709.565_Novel-_pctTRF4-0pct_length-366bp	Novel	Novel	0	366	None	0	0	0		0	0	0
Nvit_710.555	Nvit_710.555_Novel-_pctTRF4-0pct_length-130bp	Novel	Novel	0	130	None	0	0	0		0	0	0
Nvit_711.554	Nvit_711.554_Novel-_pctTRF4-0pct_length-102bp	Novel	Novel	0	102	None	0	0	0		0	0	0
Nvit_712.552	Nvit_712.552_Novel-_pctTRF4-0pct_length-220bp	Novel	Novel	0	220	None	0	0	0		0	0	0
Nvit_713.551	Nvit_713.551_Novel-_pctTRF4-0pct_length-129bp	Novel	Novel	0	129	None	0	0	0		0	0	0
Nvit_715.549	Nvit_715.549_Novel-_pctTRF4-0pct_length-133bp	Novel	Novel	0	133	None	0	0	0		0	0	0
Nvit_716.548	Nvit_716.548_Novel-_pctTRF4-0pct_length-275bp	Novel	Novel	0	275	None	0	0	0		0	0	0
Nvit_717.176	Nvit_717.176_Novel-_pctTRF4-0pct_length-362bp	Novel	Novel	0	362	None	0	0	0		0	0	0
Nvit_717.547	Nvit_717.547_Novel-_pctTRF4-0pct_length-168bp	Novel	Novel	0	168	None	0	0	0		0	0	0
Nvit_718.546	Nvit_718.546_Novel-_pctTRF4-1.3pct_length-153bp	Novel	Novel	1.3	153	None	0	0	0		0	0	0
Nvit_719.514	Nvit_719.514_Novel-_pctTRF4-0pct_length-183bp	Novel	Novel	0	183	None	0	0	0		0	0	0
Nvit_72.1326	Nvit_72.1326_Novel-_pctTRF4-0pct_length-153bp	Novel	Novel	0	153	None	0	0	0		0	0	0
Nvit_721.541	Nvit_721.541_Novel-_pctTRF4-0pct_length-106bp	Novel	Novel	0	106	None	0	0	0		0	0	0
Nvit_722.540	Nvit_722.540_Novel-_pctTRF4-0pct_length-120bp	Novel	Novel	0	120	None	0	0	0		0	0	0
Nvit_724.537	Nvit_724.537_Novel-_pctTRF4-0pct_length-131bp	Novel	Novel	0	131	None	0	0	0		0	0	0
Nvit_725.536	Nvit_725.536_Novel-_pctTRF4-0pct_length-186bp	Novel	Novel	0	186	None	0	0	0		0	0	0
Nvit_727.534	Nvit_727.534_Novel-_pctTRF4-0pct_length-141bp	Novel	Novel	0	141	None	0	0	0		0	0	0
Nvit_728.532	Nvit_728.532_Novel-_pctTRF4-9.4pct_length-350bp	Novel	Novel	9.4	350	None	0	0	0		0	0	0
Nvit_729.530	Nvit_729.530_Novel-_pctTRF4-0pct_length-189bp	Novel	Novel	0	189	None	0	0	0		0	0	0
Nvit_730.529	Nvit_730.529_Novel-_pctTRF4-1.6pct_length-127bp	Novel	Novel	1.6	127	None	0	0	0		0	0	0
Nvit_731.528	Nvit_731.528_Novel-_pctTRF4-0pct_length-204bp	Novel	Novel	0	204	None	0	0	0		0	0	0
Nvit_732.526	Nvit_732.526_Novel-_pctTRF4-0pct_length-142bp	Novel	Novel	0	142	None	0	0	0		0	0	0
Nvit_734.522	Nvit_734.522_Novel-_pctTRF4-0pct_length-220bp	Novel	Novel	0	220	None	0	0	0		0	0	0
Nvit_736.518	Nvit_736.518_Novel-_pctTRF4-8.6pct_length-524bp	Novel	Novel	8.6	524	None	0	0	0		0	0	0
Nvit_737.517	Nvit_737.517_Novel-_pctTRF4-0pct_length-148bp	Novel	Novel	0	148	None	0	0	0		0	0	0
Nvit_738.516	Nvit_738.516_Novel-_pctTRF4-0pct_length-122bp	Novel	Novel	0	122	None	0	0	0		0	0	0
Nvit_740.512	Nvit_740.512_Novel-_pctTRF4-0pct_length-102bp	Novel	Novel	0	102	None	0	0	0		0	0	0
Nvit_744.506	Nvit_744.506_Novel-_pctTRF4-0pct_length-125bp	Novel	Novel	0	125	None	0	0	0		0	0	0
Nvit_745.504	Nvit_745.504_Novel-_pctTRF4-0pct_length-131bp	Novel	Novel	0	131	None	0	0	0		0	0	0
Nvit_746.503	Nvit_746.503_Novel-_pctTRF4-0pct_length-160bp	Novel	Novel	0	160	None	0	0	0		0	0	0
Nvit_748.500	Nvit_748.500_Novel-_pctTRF4-0pct_length-166bp	Novel	Novel	0	166	None	0	0	0		0	0	0
Nvit_749.499	Nvit_749.499_Novel-_pctTRF4-0pct_length-104bp	Novel	Novel	0	104	None	0	0	0		0	0	0
Nvit_75.1322	Nvit_75.1322_Novel-_pctTRF4-0pct_length-104bp	Novel	Novel	0	104	None	0	0	0		0	0	0
Nvit_750.498	Nvit_750.498_Novel-_pctTRF4-0pct_length-111bp	Novel	Novel	0	111	None	0	0	0		0	0	0
Nvit_752.495	Nvit_752.495_Novel-_pctTRF4-0pct_length-171bp	Novel	Novel	0	171	None	0	0	0		0	0	0
Nvit_754.490	Nvit_754.490_Novel-_pctTRF4-0pct_length-159bp	Novel	Novel	0	159	None	0	0	0		0	0	0
Nvit_755.489	Nvit_755.489_Novel-_pctTRF4-0pct_length-164bp	Novel	Novel	0	164	None	0	0	0		0	0	0
Nvit_756.487	Nvit_756.487_Novel-_pctTRF4-0pct_length-129bp	Novel	Novel	0	129	None	0	0	0		0	0	0
Nvit_757.464	Nvit_757.464_Novel-_pctTRF4-0pct_length-800bp	Novel	Novel	0	800	None	0	0	0		0	0	0
Nvit_757.486	Nvit_757.486_Novel-_pctTRF4-0pct_length-126bp	Novel	Novel	0	126	None	0	0	0		0	0	0
Nvit_758.484	Nvit_758.484_Novel-_pctTRF4-0pct_length-138bp	Novel	Novel	0	138	None	0	0	0		0	0	0
Nvit_76.1321	Nvit_76.1321_Novel-_pctTRF4-0pct_length-168bp	Novel	Novel	0	168	None	0	0	0		0	0	0
Nvit_760.482	Nvit_760.482_Novel-_pctTRF4-0pct_length-189bp	Novel	Novel	0	189	None	0	0	0		0	0	0
Nvit_766.25	Nvit_766.25_Novel-_pctTRF4-0pct_length-133bp	Novel	Novel	0	133	None	0	0	0		0	0	0
Nvit_77.527	Nvit_77.527_Novel-_pctTRF4-0pct_length-498bp	Novel	Novel	0	498	None	0	0	0		0	0	0
Nvit_772.467	Nvit_772.467_Novel-_pctTRF4-0pct_length-805bp	Novel	Novel	0	805	None	0	0	0		0	0	0
Nvit_774.463	Nvit_774.463_Novel-_pctTRF4-0pct_length-113bp	Novel	Novel	0	113	None	0	0	0		0	0	0
Nvit_776.461	Nvit_776.461_Novel-_pctTRF4-0pct_length-153bp	Novel	Novel	0	153	None	0	0	0		0	0	0
Nvit_777.460	Nvit_777.460_Novel-_pctTRF4-0pct_length-106bp	Novel	Novel	0	106	None	0	0	0		0	0	0
Nvit_778.458	Nvit_778.458_Novel-_pctTRF4-0pct_length-265bp	Novel	Novel	0	265	None	0	0	0		0	0	0
Nvit_782.451	Nvit_782.451_Novel-_pctTRF4-0pct_length-105bp	Novel	Novel	0	105	None	0	0	0		0	0	0
Nvit_783.449	Nvit_783.449_Novel-_pctTRF4-0pct_length-129bp	Novel	Novel	0	129	None	0	0	0		0	0	0
Nvit_784.90	Nvit_784.90_Novel-_pctTRF4-0pct_length-181bp	Novel	Novel	0	181	None	0	0	0		0	0	0
Nvit_785.447	Nvit_785.447_Novel-_pctTRF4-0pct_length-398bp	Novel	Novel	0	398	None	0	0	0		0	0	0
Nvit_787.443	Nvit_787.443_Novel-_pctTRF4-0pct_length-134bp	Novel	Novel	0	134	None	0	0	0		0	0	0
Nvit_789.441	Nvit_789.441_Novel-_pctTRF4-0pct_length-157bp	Novel	Novel	0	157	None	0	0	0		0	0	0
Nvit_790.440	Nvit_790.440_Novel-_pctTRF4-0pct_length-122bp	Novel	Novel	0	122	None	0	0	0		0	0	0
Nvit_793.437	Nvit_793.437_Novel-_pctTRF4-0pct_length-477bp	Novel	Novel	0	477	None	0	0	0		0	0	0
Nvit_799.429	Nvit_799.429_Novel-_pctTRF4-0pct_length-104bp	Novel	Novel	0	104	None	0	0	0		0	0	0
Nvit_8.1390	Nvit_8.1390_Novel-_pctTRF4-0pct_length-155bp	Novel	Novel	0	155	None	0	0	0		0	0	0
Nvit_80.1241	Nvit_80.1241_Novel-_pctTRF4-0pct_length-108bp	Novel	Novel	0	108	None	0	0	0		0	0	0
Nvit_80.539	Nvit_80.539_Novel-_pctTRF4-0pct_length-449bp	Novel	Novel	0	449	None	0	0	0		0	0	0
Nvit_80.654	Nvit_80.654_Novel-_pctTRF4-0pct_length-432bp	Novel	Novel	0	432	None	0	0	0		0	0	0
Nvit_804.423	Nvit_804.423_Novel-_pctTRF4-0pct_length-104bp	Novel	Novel	0	104	None	0	0	0		0	0	0
Nvit_806.421	Nvit_806.421_Novel-_pctTRF4-0pct_length-133bp	Novel	Novel	0	133	None	0	0	0		0	0	0
Nvit_808.230	Nvit_808.230_Novel-_pctTRF4-0pct_length-197bp	Novel	Novel	0	197	None	0	0	0		0	0	0
Nvit_809.415	Nvit_809.415_Novel-_pctTRF4-0pct_length-106bp	Novel	Novel	0	106	None	0	0	0		0	0	0
Nvit_81.1315	Nvit_81.1315_Novel-_pctTRF4-0pct_length-189bp	Novel	Novel	0	189	None	0	0	0		0	0	0
Nvit_810.414	Nvit_810.414_Novel-_pctTRF4-0pct_length-126bp	Novel	Novel	0	126	None	0	0	0		0	0	0
Nvit_812.411	Nvit_812.411_Novel-_pctTRF4-0pct_length-145bp	Novel	Novel	0	145	None	0	0	0		0	0	0
Nvit_815.404	Nvit_815.404_Novel-_pctTRF4-0pct_length-142bp	Novel	Novel	0	142	None	0	0	0		0	0	0
Nvit_816.402	Nvit_816.402_Novel-_pctTRF4-0pct_length-767bp	Novel	Novel	0	767	None	0	0	0		0	0	0
Nvit_817.401	Nvit_817.401_Novel-_pctTRF4-0pct_length-253bp	Novel	Novel	0	253	None	0	0	0		0	0	0
Nvit_818.397	Nvit_818.397_Novel-_pctTRF4-0pct_length-150bp	Novel	Novel	0	150	None	0	0	0		0	0	0
Nvit_82.1314	Nvit_82.1314_Novel-_pctTRF4-0pct_length-145bp	Novel	Novel	0	145	None	0	0	0		0	0	0
Nvit_821.388	Nvit_821.388_Novel-_pctTRF4-0pct_length-143bp	Novel	Novel	0	143	None	0	0	0		0	0	0
Nvit_822.387	Nvit_822.387_Novel-_pctTRF4-0pct_length-118bp	Novel	Novel	0	118	None	0	0	0		0	0	0
Nvit_824.383	Nvit_824.383_Novel-_pctTRF4-0pct_length-299bp	Novel	Novel	0	299	None	0	0	0		0	0	0
Nvit_825.382	Nvit_825.382_Novel-_pctTRF4-0pct_length-387bp	Novel	Novel	0	387	None	0	0	0		0	0	0
Nvit_827.380	Nvit_827.380_Novel-_pctTRF4-0pct_length-130bp	Novel	Novel	0	130	None	0	0	0		0	0	0
Nvit_827.73	Nvit_827.73_Novel-_pctTRF4-0pct_length-185bp	Novel	Novel	0	185	None	0	0	0		0	0	0
Nvit_828.379	Nvit_828.379_Novel-_pctTRF4-0pct_length-144bp	Novel	Novel	0	144	None	0	0	0		0	0	0
Nvit_830.377	Nvit_830.377_Novel-_pctTRF4-0pct_length-127bp	Novel	Novel	0	127	None	0	0	0		0	0	0
Nvit_831.376	Nvit_831.376_Novel-_pctTRF4-0pct_length-370bp	Novel	Novel	0	370	None	0	0	0		0	0	0
Nvit_832.375	Nvit_832.375_Novel-_pctTRF4-0pct_length-104bp	Novel	Novel	0	104	None	0	0	0		0	0	0
Nvit_833.101	Nvit_833.101_Novel-_pctTRF4-0pct_length-420bp	Novel	Novel	0	420	None	0	0	0		0	0	0
Nvit_833.94	Nvit_833.94_Novel-_pctTRF4-0pct_length-248bp	Novel	Novel	0	248	None	0	0	0		0	0	0
Nvit_834.373	Nvit_834.373_Novel-_pctTRF4-0pct_length-268bp	Novel	Novel	0	268	None	0	0	0		0	0	0
Nvit_835.369	Nvit_835.369_Novel-_pctTRF4-0pct_length-127bp	Novel	Novel	0	127	None	0	0	0		0	0	0
Nvit_836.368	Nvit_836.368_Novel-_pctTRF4-0pct_length-128bp	Novel	Novel	0	128	None	0	0	0		0	0	0
Nvit_837.367	Nvit_837.367_Novel-_pctTRF4-1pct_length-195bp	Novel	Novel	1	195	None	0	0	0		0	0	0
Nvit_838.366	Nvit_838.366_Novel-_pctTRF4-0pct_length-102bp	Novel	Novel	0	102	None	0	0	0		0	0	0
Nvit_839.365	Nvit_839.365_Novel-_pctTRF4-0pct_length-138bp	Novel	Novel	0	138	None	0	0	0		0	0	0
Nvit_84.1312	Nvit_84.1312_Novel-_pctTRF4-0pct_length-156bp	Novel	Novel	0	156	None	0	0	0		0	0	0
Nvit_842.362	Nvit_842.362_Novel-_pctTRF4-0pct_length-111bp	Novel	Novel	0	111	None	0	0	0		0	0	0
Nvit_845.357	Nvit_845.357_Novel-_pctTRF4-0pct_length-139bp	Novel	Novel	0	139	None	0	0	0		0	0	0
Nvit_848.354	Nvit_848.354_Novel-_pctTRF4-0pct_length-233bp	Novel	Novel	0	233	None	0	0	0		0	0	0
Nvit_849.303	Nvit_849.303_Novel-_pctTRF4-0pct_length-183bp	Novel	Novel	0	183	None	0	0	0		0	0	0
Nvit_85.1311	Nvit_85.1311_Novel-_pctTRF4-0pct_length-207bp	Novel	Novel	0	207	None	0	0	0		0	0	0
Nvit_850.352	Nvit_850.352_Novel-_pctTRF4-0pct_length-103bp	Novel	Novel	0	103	None	0	0	0		0	0	0
Nvit_853.343	Nvit_853.343_Novel-_pctTRF4-0pct_length-128bp	Novel	Novel	0	128	None	0	0	0		0	0	0
Nvit_855.341	Nvit_855.341_Novel-_pctTRF4-0pct_length-154bp	Novel	Novel	0	154	None	0	0	0		0	0	0
Nvit_856.340	Nvit_856.340_Novel-_pctTRF4-1.5pct_length-137bp	Novel	Novel	1.5	137	None	0	0	0		0	0	0
Nvit_859.334	Nvit_859.334_Novel-_pctTRF4-0pct_length-152bp	Novel	Novel	0	152	None	0	0	0		0	0	0
Nvit_860.332	Nvit_860.332_Novel-_pctTRF4-0pct_length-200bp	Novel	Novel	0	200	None	0	0	0		0	0	0
Nvit_861.331	Nvit_861.331_Novel-_pctTRF4-0pct_length-169bp	Novel	Novel	0	169	None	0	0	0		0	0	0
Nvit_862.330	Nvit_862.330_Novel-_pctTRF4-0pct_length-114bp	Novel	Novel	0	114	None	0	0	0		0	0	0
Nvit_864.327	Nvit_864.327_Novel-_pctTRF4-0pct_length-156bp	Novel	Novel	0	156	None	0	0	0		0	0	0
Nvit_866.325	Nvit_866.325_Novel-_pctTRF4-0pct_length-611bp	Novel	Novel	0	611	None	0	0	0		0	0	0
Nvit_867.324	Nvit_867.324_Novel-_pctTRF4-0pct_length-398bp	Novel	Novel	0	398	None	0	0	0		0	0	0
Nvit_869.322	Nvit_869.322_Novel-_pctTRF4-0pct_length-125bp	Novel	Novel	0	125	None	0	0	0		0	0	0
Nvit_870.321	Nvit_870.321_Novel-_pctTRF4-0pct_length-295bp	Novel	Novel	0	295	None	0	0	0		0	0	0
Nvit_871.126	Nvit_871.126_Novel-_pctTRF4-0pct_length-148bp	Novel	Novel	0	148	None	0	0	0		0	0	0
Nvit_871.319	Nvit_871.319_Novel-_pctTRF4-0pct_length-130bp	Novel	Novel	0	130	None	0	0	0		0	0	0
Nvit_872.318	Nvit_872.318_Novel-_pctTRF4-0pct_length-113bp	Novel	Novel	0	113	None	0	0	0		0	0	0
Nvit_873.315	Nvit_873.315_Novel-_pctTRF4-0pct_length-117bp	Novel	Novel	0	117	None	0	0	0		0	0	0
Nvit_875.313	Nvit_875.313_Novel-_pctTRF4-0pct_length-149bp	Novel	Novel	0	149	None	0	0	0		0	0	0
Nvit_877.311	Nvit_877.311_Novel-_pctTRF4-0pct_length-147bp	Novel	Novel	0	147	None	0	0	0		0	0	0
Nvit_878.310	Nvit_878.310_Novel-_pctTRF4-0pct_length-167bp	Novel	Novel	0	167	None	0	0	0		0	0	0
Nvit_879.309	Nvit_879.309_Novel-_pctTRF4-0pct_length-159bp	Novel	Novel	0	159	None	0	0	0		0	0	0
Nvit_882.96	Nvit_882.96_Novel-_pctTRF4-0pct_length-212bp	Novel	Novel	0	212	None	0	0	0		0	0	0
Nvit_885.292	Nvit_885.292_Novel-_pctTRF4-0pct_length-229bp	Novel	Novel	0	229	None	0	0	0		0	0	0
Nvit_886.291	Nvit_886.291_Novel-_pctTRF4-0pct_length-117bp	Novel	Novel	0	117	None	0	0	0		0	0	0
Nvit_888.289	Nvit_888.289_Novel-_pctTRF4-17.4pct_length-270bp	Novel	Novel	17.4	270	None	0	0	0		0	0	0
Nvit_889.288	Nvit_889.288_Novel-_pctTRF4-0pct_length-119bp	Novel	Novel	0	119	None	0	0	0		0	0	0
Nvit_89.1307	Nvit_89.1307_Novel-_pctTRF4-0pct_length-167bp	Novel	Novel	0	167	None	0	0	0		0	0	0
Nvit_890.287	Nvit_890.287_Novel-_pctTRF4-0.8pct_length-238bp	Novel	Novel	0.8	238	None	0	0	0		0	0	0
Nvit_891.286	Nvit_891.286_Novel-_pctTRF4-0pct_length-161bp	Novel	Novel	0	161	None	0	0	0		0	0	0
Nvit_892.285	Nvit_892.285_Novel-_pctTRF4-0pct_length-145bp	Novel	Novel	0	145	None	0	0	0		0	0	0
Nvit_894.282	Nvit_894.282_Novel-_pctTRF4-0pct_length-166bp	Novel	Novel	0	166	None	0	0	0		0	0	0
Nvit_895.281	Nvit_895.281_Novel-_pctTRF4-0pct_length-228bp	Novel	Novel	0	228	None	0	0	0		0	0	0
Nvit_896.280	Nvit_896.280_Novel-_pctTRF4-1.3pct_length-154bp	Novel	Novel	1.3	154	None	0	0	0		0	0	0
Nvit_898.277	Nvit_898.277_Novel-_pctTRF4-0pct_length-143bp	Novel	Novel	0	143	None	0	0	0		0	0	0
Nvit_899.276	Nvit_899.276_Novel-_pctTRF4-0pct_length-122bp	Novel	Novel	0	122	None	0	0	0		0	0	0
Nvit_9.1389	Nvit_9.1389_Novel-_pctTRF4-0pct_length-149bp	Novel	Novel	0	149	None	0	0	0		0	0	0
Nvit_900.273	Nvit_900.273_Novel-_pctTRF4-0pct_length-118bp	Novel	Novel	0	118	None	0	0	0		0	0	0
Nvit_901.271	Nvit_901.271_Novel-_pctTRF4-0pct_length-127bp	Novel	Novel	0	127	None	0	0	0		0	0	0
Nvit_903.267	Nvit_903.267_Novel-_pctTRF4-0pct_length-260bp	Novel	Novel	0	260	None	0	0	0		0	0	0
Nvit_906.260	Nvit_906.260_Novel-_pctTRF4-0pct_length-245bp	Novel	Novel	0	245	None	0	0	0		0	0	0
Nvit_907.259	Nvit_907.259_Novel-_pctTRF4-0pct_length-131bp	Novel	Novel	0	131	None	0	0	0		0	0	0
Nvit_908.257	Nvit_908.257_Novel-_pctTRF4-0pct_length-204bp	Novel	Novel	0	204	None	0	0	0		0	0	0
Nvit_909.255	Nvit_909.255_Novel-_pctTRF4-0pct_length-633bp	Novel	Novel	0	633	None	0	0	0		0	0	0
Nvit_91.1305	Nvit_91.1305_Novel-_pctTRF4-0pct_length-180bp	Novel	Novel	0	180	None	0	0	0		0	0	0
Nvit_912.248	Nvit_912.248_Novel-_pctTRF4-0pct_length-178bp	Novel	Novel	0	178	None	0	0	0		0	0	0
Nvit_913.247	Nvit_913.247_Novel-_pctTRF4-0pct_length-118bp	Novel	Novel	0	118	None	0	0	0		0	0	0
Nvit_915.245	Nvit_915.245_Novel-_pctTRF4-0pct_length-109bp	Novel	Novel	0	109	None	0	0	0		0	0	0
Nvit_917.238	Nvit_917.238_Novel-_pctTRF4-0pct_length-254bp	Novel	Novel	0	254	None	0	0	0		0	0	0
Nvit_92.1304	Nvit_92.1304_Novel-_pctTRF4-1.6pct_length-123bp	Novel	Novel	1.6	123	None	0	0	0		0	0	0
Nvit_921.232	Nvit_921.232_Novel-_pctTRF4-0pct_length-318bp	Novel	Novel	0	318	None	0	0	0		0	0	0
Nvit_922.231	Nvit_922.231_Novel-_pctTRF4-0pct_length-360bp	Novel	Novel	0	360	None	0	0	0		0	0	0
Nvit_923.229	Nvit_923.229_Novel-_pctTRF4-0pct_length-149bp	Novel	Novel	0	149	None	0	0	0		0	0	0
Nvit_925.217	Nvit_925.217_Novel-_pctTRF4-0pct_length-104bp	Novel	Novel	0	104	None	0	0	0		0	0	0
Nvit_926.216	Nvit_926.216_Novel-_pctTRF4-0pct_length-104bp	Novel	Novel	0	104	None	0	0	0		0	0	0
Nvit_927.215	Nvit_927.215_Novel-_pctTRF4-0pct_length-118bp	Novel	Novel	0	118	None	0	0	0		0	0	0
Nvit_928.213	Nvit_928.213_Novel-_pctTRF4-0pct_length-106bp	Novel	Novel	0	106	None	0	0	0		0	0	0
Nvit_932.205	Nvit_932.205_Novel-_pctTRF4-0pct_length-110bp	Novel	Novel	0	110	None	0	0	0		0	0	0
Nvit_934.203	Nvit_934.203_Novel-_pctTRF4-0pct_length-103bp	Novel	Novel	0	103	None	0	0	0		0	0	0
Nvit_935.202	Nvit_935.202_Novel-_pctTRF4-0pct_length-238bp	Novel	Novel	0	238	None	0	0	0		0	0	0
Nvit_936.201	Nvit_936.201_Novel-_pctTRF4-0pct_length-132bp	Novel	Novel	0	132	None	0	0	0		0	0	0
Nvit_939.194	Nvit_939.194_Novel-_pctTRF4-0pct_length-148bp	Novel	Novel	0	148	None	0	0	0		0	0	0
Nvit_945.186	Nvit_945.186_Novel-_pctTRF4-0pct_length-105bp	Novel	Novel	0	105	None	0	0	0		0	0	0
Nvit_95.1301	Nvit_95.1301_Novel-_pctTRF4-0pct_length-239bp	Novel	Novel	0	239	None	0	0	0		0	0	0
Nvit_951.177	Nvit_951.177_Novel-_pctTRF4-0pct_length-199bp	Novel	Novel	0	199	None	0	0	0		0	0	0
Nvit_953.173	Nvit_953.173_Novel-_pctTRF4-0pct_length-105bp	Novel	Novel	0	105	None	0	0	0		0	0	0
Nvit_954.170	Nvit_954.170_Novel-_pctTRF4-0pct_length-191bp	Novel	Novel	0	191	None	0	0	0		0	0	0
Nvit_957.166	Nvit_957.166_Novel-_pctTRF4-0pct_length-102bp	Novel	Novel	0	102	None	0	0	0		0	0	0
Nvit_958.164	Nvit_958.164_Novel-_pctTRF4-0pct_length-125bp	Novel	Novel	0	125	None	0	0	0		0	0	0
Nvit_959.163	Nvit_959.163_Novel-_pctTRF4-0pct_length-134bp	Novel	Novel	0	134	None	0	0	0		0	0	0
Nvit_960.162	Nvit_960.162_Novel-_pctTRF4-0pct_length-289bp	Novel	Novel	0	289	None	0	0	0		0	0	0
Nvit_961.159	Nvit_961.159_Novel-_pctTRF4-0pct_length-116bp	Novel	Novel	0	116	None	0	0	0		0	0	0
Nvit_962.158	Nvit_962.158_Novel-_pctTRF4-0pct_length-109bp	Novel	Novel	0	109	None	0	0	0		0	0	0
Nvit_963.156	Nvit_963.156_Novel-_pctTRF4-0pct_length-106bp	Novel	Novel	0	106	None	0	0	0		0	0	0
Nvit_964.155	Nvit_964.155_Novel-_pctTRF4-0pct_length-170bp	Novel	Novel	0	170	None	0	0	0		0	0	0
Nvit_965.154	Nvit_965.154_Novel-_pctTRF4-0pct_length-212bp	Novel	Novel	0	212	None	0	0	0		0	0	0
Nvit_966.153	Nvit_966.153_Novel-_pctTRF4-0pct_length-153bp	Novel	Novel	0	153	None	0	0	0		0	0	0
Nvit_968.150	Nvit_968.150_Novel-_pctTRF4-0pct_length-130bp	Novel	Novel	0	130	None	0	0	0		0	0	0
Nvit_97.1299	Nvit_97.1299_Novel-_pctTRF4-0pct_length-115bp	Novel	Novel	0	115	None	0	0	0		0	0	0
Nvit_970.147	Nvit_970.147_Novel-_pctTRF4-0pct_length-122bp	Novel	Novel	0	122	None	0	0	0		0	0	0
Nvit_972.143	Nvit_972.143_Novel-_pctTRF4-0pct_length-104bp	Novel	Novel	0	104	None	0	0	0		0	0	0
Nvit_973.141	Nvit_973.141_Novel-_pctTRF4-0pct_length-119bp	Novel	Novel	0	119	None	0	0	0		0	0	0
Nvit_975.137	Nvit_975.137_Novel-_pctTRF4-0pct_length-226bp	Novel	Novel	0	226	None	0	0	0		0	0	0
Nvit_976.135	Nvit_976.135_Novel-_pctTRF4-0pct_length-124bp	Novel	Novel	0	124	None	0	0	0		0	0	0
Nvit_978.133	Nvit_978.133_Novel-_pctTRF4-0pct_length-263bp	Novel	Novel	0	263	None	0	0	0		0	0	0
Nvit_979.132	Nvit_979.132_Novel-_pctTRF4-0pct_length-125bp	Novel	Novel	0	125	None	0	0	0		0	0	0
Nvit_98.1298	Nvit_98.1298_Novel-_pctTRF4-0pct_length-128bp	Novel	Novel	0	128	None	0	0	0		0	0	0
Nvit_981.129	Nvit_981.129_Novel-_pctTRF4-0pct_length-125bp	Novel	Novel	0	125	None	0	0	0		0	0	0
Nvit_982.128	Nvit_982.128_Novel-_pctTRF4-0pct_length-119bp	Novel	Novel	0	119	None	0	0	0		0	0	0
Nvit_984.123	Nvit_984.123_Novel-_pctTRF4-0pct_length-149bp	Novel	Novel	0	149	None	0	0	0		0	0	0
Nvit_985.122	Nvit_985.122_Novel-_pctTRF4-0pct_length-113bp	Novel	Novel	0	113	None	0	0	0		0	0	0
Nvit_986.121	Nvit_986.121_Novel-_pctTRF4-0pct_length-104bp	Novel	Novel	0	104	None	0	0	0		0	0	0
Nvit_987.120	Nvit_987.120_Novel-_pctTRF4-0pct_length-121bp	Novel	Novel	0	121	None	0	0	0		0	0	0
Nvit_989.118	Nvit_989.118_Novel-_pctTRF4-0pct_length-149bp	Novel	Novel	0	149	None	0	0	0		0	0	0
Nvit_99.1297	Nvit_99.1297_Novel-_pctTRF4-0pct_length-117bp	Novel	Novel	0	117	None	0	0	0		0	0	0
Nvit_990.117	Nvit_990.117_Novel-_pctTRF4-0pct_length-125bp	Novel	Novel	0	125	None	0	0	0		0	0	0
Nvit_991.116	Nvit_991.116_Novel-_pctTRF4-0pct_length-130bp	Novel	Novel	0	130	None	0	0	0		0	0	0
Nvit_993.114	Nvit_993.114_Novel-_pctTRF4-0pct_length-211bp	Novel	Novel	0	211	None	0	0	0		0	0	0
Nvit_994.113	Nvit_994.113_Novel-_pctTRF4-0pct_length-214bp	Novel	Novel	0	214	None	0	0	0		0	0	0
Nvit_995.111	Nvit_995.111_Novel-_pctTRF4-0pct_length-190bp	Novel	Novel	0	190	None	0	0	0		0	0	0
Nvit_996.108	Nvit_996.108_Novel-_pctTRF4-0pct_length-230bp	Novel	Novel	0	230	None	0	0	0		0	0	0
Nvit_997.107	Nvit_997.107_Novel-_pctTRF4-0pct_length-102bp	Novel	Novel	0	102	None	0	0	0		0	0	0
Nvit_998.105	Nvit_998.105_Novel-_pctTRF4-0pct_length-295bp	Novel	Novel	0	295	None	0	0	0		0	0	0
Nvit_143.1252	Nvit_143.1252_Novel-Tandem-_pctTRF4-97.6pct_length-708bp	Novel-Tandem	Novel-Tandem	97.6	708	None	0	0	0		0	0	0
Nvit_152.1243	Nvit_152.1243_Novel-Tandem-_pctTRF4-39.7pct_length-126bp	Novel-Tandem	Novel-Tandem	39.7	126	None	0	0	0		0	0	0
Nvit_152.183	Nvit_152.183_Novel-Tandem-_pctTRF4-22.7pct_length-211bp	Novel-Tandem	Novel-Tandem	22.7	211	None	0	0	0		0	0	0
Nvit_2.1396	Nvit_2.1396_Novel-Tandem-_pctTRF4-46.1pct_length-152bp	Novel-Tandem	Novel-Tandem	46.1	152	None	0	0	0		0	0	0
Nvit_248.595	Nvit_248.595_Novel-Tandem-_pctTRF4-38pct_length-142bp	Novel-Tandem	Novel-Tandem	38	142	None	0	0	0		0	0	0
Nvit_319.1056	Nvit_319.1056_Novel-Tandem-_pctTRF4-98.2pct_length-828bp	Novel-Tandem	Novel-Tandem	98.2	828	None	0	0	0		0	0	0
Nvit_35.1363	Nvit_35.1363_Novel-Tandem-_pctTRF4-21.9pct_length-471bp	Novel-Tandem	Novel-Tandem	21.9	471	None	0	0	0		0	0	0
Nvit_39.1359	Nvit_39.1359_Novel-Tandem-_pctTRF4-99pct_length-1323bp	Novel-Tandem	Novel-Tandem	99	1323	None	0	0	0		0	0	0
Nvit_415.945	Nvit_415.945_Novel-Tandem-_pctTRF4-51.4pct_length-105bp	Novel-Tandem	Novel-Tandem	51.4	105	None	0	0	0		0	0	0
Nvit_522.816	Nvit_522.816_Novel-Tandem-_pctTRF4-40pct_length-105bp	Novel-Tandem	Novel-Tandem	40	105	None	0	0	0		0	0	0
Nvit_595.718	Nvit_595.718_Novel-Tandem-_pctTRF4-55.7pct_length-316bp	Novel-Tandem	Novel-Tandem	55.7	316	None	0	0	0		0	0	0
Nvit_698.389	Nvit_698.389_Novel-Tandem-_pctTRF4-21.3pct_length-403bp	Novel-Tandem	Novel-Tandem	21.3	403	None	0	0	0		0	0	0
Nvit_7.1391	Nvit_7.1391_Novel-Tandem-_pctTRF4-76.6pct_length-644bp	Novel-Tandem	Novel-Tandem	76.6	644	None	0	0	0		0	0	0
Nvit_78.1319	Nvit_78.1319_Novel-Tandem-_pctTRF4-56.3pct_length-151bp	Novel-Tandem	Novel-Tandem	56.3	151	None	0	0	0		0	0	0
Nvit_883.195	Nvit_883.195_Novel-Tandem-_pctTRF4-38.3pct_length-167bp	Novel-Tandem	Novel-Tandem	38.3	167	None	0	0	0		0	0	0
Nvit_90.1306	Nvit_90.1306_Novel-Tandem-_pctTRF4-50.4pct_length-139bp	Novel-Tandem	Novel-Tandem	50.4	139	None	0	0	0		0	0	0
Nvit_1067.1	Nvit_1067.1_Satellite-BRP2_NV_pctTRF4-100pct_length-558bp	Satellite	BRP2_NV	100	558	LTR	0	0	0		0	0	0
Nvit_202.1184	Nvit_202.1184_Satellite-NVBRP5_pctTRF4-99.4pct_length-719bp	Satellite	NVBRP5	99.4	719	LTR	0	0	0		0	0	0
Nvit_278.1100	Nvit_278.1100_Satellite-BRP2_NV_pctTRF4-100pct_length-295bp	Satellite	BRP2_NV	100	295	LTR	0	0	0		0	0	0
Nvit_292.1085	Nvit_292.1085_Satellite-BRP2_NV_pctTRF4-0pct_length-148bp	Satellite	BRP2_NV	0	148	None	0	0	0		0	0	0
Nvit_31.1367	Nvit_31.1367_Satellite-NVBRP5_pctTRF4-0pct_length-102bp	Satellite	NVBRP5	0	102	None	0	0	0		0	0	0
Nvit_37.1361	Nvit_37.1361_Satellite-NVBRP3_pctTRF4-81.7pct_length-1139bp	Satellite	NVBRP3	81.7	1139	None	0	0	0		0	0	0
Nvit_386.980	Nvit_386.980_Satellite-BRP2_NV_pctTRF4-0pct_length-159bp	Satellite	BRP2_NV	0	159	None	0	0	0		0	0	0
Nvit_501.839	Nvit_501.839_Satellite-BRP2_NV_pctTRF4-0pct_length-183bp	Satellite	BRP2_NV	0	183	None	0	0	0		0	0	0
Nvit_531.805	Nvit_531.805_Satellite-NVBRP3_pctTRF4-100pct_length-300bp	Satellite	NVBRP3	100	300	LTR	0	0	0		0	0	0
Nvit_786.445	Nvit_786.445_Satellite-BRP2_NV_pctTRF4-92.8pct_length-460bp	Satellite	BRP2_NV	92.8	460	LTR	0	0	0		0	0	0
Nvit_805.422	Nvit_805.422_Satellite-BRP2_NV_pctTRF4-0pct_length-118bp	Satellite	BRP2_NV	0	118	None	0	0	0		0	0	0
Nvit_94.1302	Nvit_94.1302_Satellite-BRP2_NV_pctTRF4-99.8pct_length-857bp	Satellite	BRP2_NV	99.8	857	LTR	0	0	0		0	0	0
Nvit_988.119	Nvit_988.119_Satellite-NVBRP3_pctTRF4-99.9pct_length-2135bp	Satellite	NVBRP3	99.9	2135	LTR	0	0	0		0	0	0
Nvit_136.1259	Nvit_136.1259_Simple_repeat-(GA)n_pctTRF4-80.7pct_length-109bp	Simple_repeat	(GA)n	80.7	109	None	0	0	0		0	0	0
Nvit_20.1130	Nvit_20.1130_Simple_repeat-(TA)n_pctTRF4-79.5pct_length-117bp	Simple_repeat	(TA)n	79.5	117	None	0	0	0		0	0	0
Nvit_20.1378	Nvit_20.1378_Simple_repeat-(TA)n_pctTRF4-92.5pct_length-106bp	Simple_repeat	(TA)n	92.5	106	None	0	0	0		0	0	0
Nvit_20.148	Nvit_20.148_Simple_repeat-(TA)n_pctTRF4-96.5pct_length-198bp	Simple_repeat	(TA)n	96.5	198	None	0	0	0		0	0	0
Nvit_20.396	Nvit_20.396_Simple_repeat-(TA)n_pctTRF4-97.5pct_length-120bp	Simple_repeat	(TA)n	97.5	120	None	0	0	0		0	0	0
Nvit_20.409	Nvit_20.409_Simple_repeat-(TA)n_pctTRF4-76.4pct_length-110bp	Simple_repeat	(TA)n	76.4	110	None	0	0	0		0	0	0
Nvit_20.417	Nvit_20.417_Simple_repeat-(TA)n_pctTRF4-95.3pct_length-128bp	Simple_repeat	(TA)n	95.3	128	None	0	0	0		0	0	0
Nvit_20.511	Nvit_20.511_Simple_repeat-(TA)n_pctTRF4-73.6pct_length-106bp	Simple_repeat	(TA)n	73.6	106	None	0	0	0		0	0	0
Nvit_20.545	Nvit_20.545_Simple_repeat-(TA)n_pctTRF4-94.5pct_length-128bp	Simple_repeat	(TA)n	94.5	128	None	0	0	0		0	0	0
Nvit_20.607	Nvit_20.607_Simple_repeat-(TA)n_pctTRF4-97.3pct_length-113bp	Simple_repeat	(TA)n	97.3	113	None	0	0	0		0	0	0
Nvit_20.767	Nvit_20.767_Simple_repeat-(TA)n_pctTRF4-95.9pct_length-146bp	Simple_repeat	(TA)n	95.9	146	None	0	0	0		0	0	0
Nvit_20.867	Nvit_20.867_Simple_repeat-(TA)n_pctTRF4-92.2pct_length-141bp	Simple_repeat	(TA)n	92.2	141	None	0	0	0		0	0	0
Nvit_20.953	Nvit_20.953_Simple_repeat-(TA)n_pctTRF4-88.2pct_length-119bp	Simple_repeat	(TA)n	88.2	119	None	0	0	0		0	0	0
Nvit_20.984	Nvit_20.984_Simple_repeat-(TA)n_pctTRF4-93.5pct_length-123bp	Simple_repeat	(TA)n	93.5	123	None	0	0	0		0	0	0
Nvit_228.1158	Nvit_228.1158_Simple_repeat-(GA)n_pctTRF4-0pct_length-537bp	Simple_repeat	(GA)n	0	537	None	0	0	0		0	0	0
Nvit_255.1125	Nvit_255.1125_Simple_repeat-(TTA)n_pctTRF4-0pct_length-230bp	Simple_repeat	(TTA)n	0	230	None	0	0	0		0	0	0
Nvit_29.224	Nvit_29.224_Simple_repeat-(GA)n_pctTRF4-84.8pct_length-112bp	Simple_repeat	(GA)n	84.8	112	None	0	0	0		0	0	0
Nvit_313.1063	Nvit_313.1063_Simple_repeat-(TA)n_pctTRF4-16.6pct_length-199bp	Simple_repeat	(TA)n	16.6	199	None	0	0	0		0	0	0
Nvit_329.1045	Nvit_329.1045_Simple_repeat-(TA)n_pctTRF4-40.1pct_length-182bp	Simple_repeat	(TA)n	40.1	182	None	0	0	0		0	0	0
Nvit_356.1015	Nvit_356.1015_Simple_repeat-(TG)n_pctTRF4-0pct_length-133bp	Simple_repeat	(TG)n	0	133	None	0	0	0		0	0	0
Nvit_421.264	Nvit_421.264_Simple_repeat-(TA)n_pctTRF4-96.9pct_length-131bp	Simple_repeat	(TA)n	96.9	131	None	0	0	0		0	0	0
Nvit_421.762	Nvit_421.762_Simple_repeat-(TC)n_pctTRF4-94.6pct_length-111bp	Simple_repeat	(TC)n	94.6	111	None	0	0	0		0	0	0
Nvit_421.938	Nvit_421.938_Simple_repeat-(TA)n_pctTRF4-93.3pct_length-105bp	Simple_repeat	(TA)n	93.3	105	None	0	0	0		0	0	0
Nvit_426.929	Nvit_426.929_Simple_repeat-(TA)n_pctTRF4-47.4pct_length-114bp	Simple_repeat	(TA)n	47.4	114	None	0	0	0		0	0	0
Nvit_437.882	Nvit_437.882_Simple_repeat-(TA)n_pctTRF4-0pct_length-261bp	Simple_repeat	(TA)n	0	261	None	0	0	0		0	0	0
Nvit_464.886	Nvit_464.886_Simple_repeat-(TTTA)n_pctTRF4-0pct_length-108bp	Simple_repeat	(TTTA)n	0	108	None	0	0	0		0	0	0
Nvit_466.884	Nvit_466.884_Simple_repeat-(CATA)n_pctTRF4-0pct_length-266bp	Simple_repeat	(CATA)n	0	266	None	0	0	0		0	0	0
Nvit_487.857	Nvit_487.857_Simple_repeat-(TA)n_pctTRF4-32.5pct_length-151bp	Simple_repeat	(TA)n	32.5	151	None	0	0	0		0	0	0
Nvit_55.307	Nvit_55.307_Simple_repeat-(CATTA)n_pctTRF4-63.6pct_length-195bp	Simple_repeat	(CATTA)n	63.6	195	None	0	0	0		0	0	0
Nvit_55.914	Nvit_55.914_Simple_repeat-(TAATG)n_pctTRF4-34pct_length-203bp	Simple_repeat	(TAATG)n	34	203	None	0	0	0		0	0	0
Nvit_551.784	Nvit_551.784_Simple_repeat-(TAAA)n_pctTRF4-0pct_length-278bp	Simple_repeat	(TAAA)n	0	278	None	0	0	0		0	0	0
Nvit_575.743	Nvit_575.743_Simple_repeat-(TAG)n_pctTRF4-99.1pct_length-110bp	Simple_repeat	(TAG)n	99.1	110	None	0	0	0		0	0	0
Nvit_58.1340	Nvit_58.1340_Simple_repeat-(GA)n_pctTRF4-52.5pct_length-122bp	Simple_repeat	(GA)n	52.5	122	None	0	0	0		0	0	0
Nvit_670.612	Nvit_670.612_Simple_repeat-(TA)n_pctTRF4-0pct_length-202bp	Simple_repeat	(TA)n	0	202	None	0	0	0		0	0	0
Nvit_74.1323	Nvit_74.1323_Simple_repeat-(TC)n_pctTRF4-76.8pct_length-112bp	Simple_repeat	(TC)n	76.8	112	None	0	0	0		0	0	0
Nvit_876.312	Nvit_876.312_Simple_repeat-(CA)n_pctTRF4-97.2pct_length-107bp	Simple_repeat	(CA)n	97.2	107	None	0	0	0		0	0	0
Nvit_881.304	Nvit_881.304_Simple_repeat-(TA)n_pctTRF4-65.4pct_length-107bp	Simple_repeat	(TA)n	65.4	107	None	0	0	0		0	0	0
Nvit_905.261	Nvit_905.261_Simple_repeat-(TTTA)n_pctTRF4-0pct_length-370bp	Simple_repeat	(TTTA)n	0	370	None	0	0	0		0	0	0
Nvit_967.151	Nvit_967.151_Simple_repeat-(TAAA)n_pctTRF4-4.2pct_length-645bp	Simple_repeat	(TAAA)n	4.2	645	None	0	0	0		0	0	0
Nate_p9_GenBank_U69520.1	Nate	Nate	Nate	0	660	None	0	0	0		0	0	0
Nate_g22_GenBank_U69531.1	Nate	Nate	Nate	0	700	None	0	0	0		0	0	0
Nate_g36_GenBank_U69530.1	Nate	Nate	Nate	0	700	None	0	0	0		0	0	0
Nate_p16_GenBank_U29475.1	Nate	Nate	Nate	0	1058	None	0	0	0		0	0	0
