# Supplementary material for: Transcriptome Profiling of Nasonia vitripennis Testis Reveals Novel Transcripts Expressed from the Selfish B Chromosome, Paternal Sex Ratio
Source: G3 (Bethesda). 2013 Sep 1;3(9):1597–605. doi: 10.1534/g3.113.007583 (PMC3755920; doi:10.1534/g3.113.007583)
Supplement: Supporting Information [file supp_g3.113.007583_TableS16.xlsx]

## Sheet: Sheet1
Drosophila Gene ID	Nasonia ID	Max score	Total score	Query cover	E value	Max ident	PSR-FPKM	WT-FPKM
bgcn	NV17065	317	317	0.84	2e-90	0.26	2.55697	2.59668
can	NV14648	319	319	0.61	7e-94	0.34	4.01809	5.5303
mia	NV18184	231	231	0.76	9e-67	0.31	25.8743	25.7654
sa	NV10401	55.8	55.8	0.79	3e-09	0.23	1.18907	1.43745
twe	NV13132	200	235	0.58	4e-57	0.52	10.1113	10.9122
cdc2	NV11863	478	478	0.97	5e-172	0.76	21.7128	29.3746
CycA	NV14248	325	325	0.91	3e-105	0.4	37.9864	49.4094
pelo	NV13121	609	609	0.94	0	0.77	3.99456	4.40259
stg	NV13132	250	250	0.73	5e-75	0.39	10.1113	10.9122
bol	NV13063	133	133	0.34	1e-39	0.73	45.6998	47.4683
aly	NV14437	80.1	80.1	0.66	6e-16	0.26	10.002	12.7675
ald	NV12442	239	239	0.45	2e-68	0.45	4.52065	5.79195
asp	NV11703	655	898	0.99	0	0.29	6.08761	6.6636
Axs	NV11877	250	250	0.74	2e-71	0.31	0.126739	0.201891
Su(Var)205	NV10055	65	165	1	7e-51	0.46	68.4618	74.6324
Klp3A	NV11229	645	645	0.9	0	0.38	6.43785	8.33423
mei-41	NV11067	806	806	0.68	0	0.31	2.53162	2.65273
mei-9	NV15404	783	783	0.95	0	0.44	6.79205	8.41009
mei-P26	NV10527	503	829	0.63	9e-160	0.62	15.0903	17.9829
mei-W68	NV18475	157	157	0.89	4e-44	0.36	0.751534	1.01396
mre-11	NV16305	406	406	0.78	2e-132	0.41	3.927	4.12991
ncd	NV15690	426	426	0.69	6e-142	0.44	40.7949	45.8764
okr	NV15510	878	878	0.94	0	0.57	8.13313	9.80177
polo kinase	NV50027	665	665	0.99	0	0.57	20.6574	24.6785
rad50	NV18538	564	564	0.99	8e-177	0.3	9.27831	12.4215
smc1	NV15570	1481	1481	0.97	0	0.61	8.43605	9.96413
spn-A	NV15439	420	420	0.98	1e-146	0.65	9.75091	9.72776
spn-B	NV30425	132	132	0.69	7e-36	0.35	1.29767	2.40418
subito	NV17532	261	261	0.74	8e-75	0.36	4.10019	3.86136
tefu	NV17900	525	525	0.47	3e-150	0.29	1.8571	2.04865
mre11	NV16305	406	406	0.78	5e-134	0.41	3.927	4.12991
rdx	NV15499	671	671	0.99	0	0.86	37.2315	36.9533
hth	NV15433	622	622	0.98	0	0.73	1.4954	1.53351
eff	NV14758	307	307	1	3e-108	1	206.794	235.593
Meics	NV14506	215	888	0.77	4e-60	0.35	6.21412	6.00666

## Sheet: Sheet2
Anderson_33 Meiosis Genes: Drosophila IDs	Nasonia ID	Max score	Total score	Query cover	E value	Max ident	Accession	PSR-FPKM	WT-FPKM
ald	NV12442	239	239	0.45	2e-68	0.45	XP_001604243.1	4.52065	5.79195
asp	NV11703	655	898	0.99	0	0.29	XP_001606572.2	6.08761	6.6636
Axs	NV11877	250	250	0.74	2e-71	0.31	XP_001603261.2	0.126739	0.201891
C(2)M	X							#N/A	#N/A
C(3)G	X							#N/A	#N/A
cav	X							#N/A	#N/A
CG7676	X							#N/A	#N/A
Su(Var)205	NV10055	65	165	1	7e-51	0.46	XP_001603292.1	68.4618	74.6324
Klp3A	NV11229	645	645	0.9	0	0.38	XP_001606485.2	6.43785	8.33423
Ku70	X							#N/A	#N/A
Ku80	Cant Find ID	61.6	61.6	0.61	5e-10	0.23	NP_001135434.1	#N/A	#N/A
mei-218	X							#N/A	#N/A
mei-41	NV11067	806	806	0.68	0	0.31	XP_001601950.2	2.53162	2.65273
mei-9	NV15404	783	783	0.95	0	0.44	XP_001600324.2	6.79205	8.41009
mei-P22	X							#N/A	#N/A
mei-S332	X							#N/A	#N/A
mei-P26	NV10527	503	829	0.63	9e-160	0.62	XP_001608152.1	15.0903	17.9829
mei-W68	NV18475	157	157	0.89	4e-44	0.36	XP_001599577.1	0.751534	1.01396
mre-11	NV16305	406	406	0.78	2e-132	0.41	XP_001603902.2	3.927	4.12991
mtrm	X							#N/A	#N/A
mus-304	X							#N/A	#N/A
ncd	NV15690	426	426	0.69	6e-142	0.44	XP_001606337.2	40.7949	45.8764
okr	NV15510	878	878	0.94	0	0.57	NP_001154953.1	8.13313	9.80177
ord	X							#N/A	#N/A
polo kinase	NV50027	665	665	0.99	0	0.57	XP_003426581.1	20.6574	24.6785
rad50	NV18538	564	564	0.99	8e-177	0.3	XP_001600265.2	9.27831	12.4215
smc1	NV15570	1481	1481	0.97	0	0.61	NP_001152812.1	8.43605	9.96413
spn-A	NV15439	420	420	0.98	1e-146	0.65	NP_001154949.1	9.75091	9.72776
spn-B	NV30425	132	132	0.69	7e-36	0.35	XP_003426545.1	1.29767	2.40418
spn-D	Cant Find ID	78.2	78.2	0.64	5e-17	0.29	NP_001152813.1	#N/A	#N/A
subito	NV17532	261	261	0.74	8e-75	0.36	XP_001600225.2	4.10019	3.86136
teflon	X							#N/A	#N/A
tefu	NV17900	525	525	0.47	3e-150	0.29	XP_001599498.2	1.8571	2.04865
